# Supplementary material for: Ir impurities in α- and β-Ga2O3 and their detrimental effect on p-type conductivity
Source: Sci Rep. 2023 May 26;13:8522. doi: 10.1038/s41598-023-35112-9 (PMC10220028; doi:10.1038/s41598-023-35112-9)
Supplement: Supplementary file 1 — Supplementary Information. [file 41598_2023_35112_MOESM1_ESM.zip]

Archive with 63 entries (63 files):
- Ga2O3 outputs/README.txt
- Ga2O3 outputs/Chemical_potential/README.txt
- Ga2O3 outputs/Ir_doped_Ga2O3/Ir4+/README.txt.txt
- Ga2O3 outputs/Chemical_potential/Ga/Ga.d12
- Ga2O3 outputs/Chemical_potential/Ga/Ga.cryst.out
- Ga2O3 outputs/Chemical_potential/IrO2/IrO2.d12
- Ga2O3 outputs/Chemical_potential/O2 molecule/O2-dzvp-pdf.d12
- Ga2O3 outputs/Chemical_potential/IrO2/IrO2.cryst.out
- Ga2O3 outputs/Chemical_potential/O2 molecule/O2-dzvp-pdf.cryst.out
- Ga2O3 outputs/Pure_Ga2O3/beta/b-Ga2O3-HSE06-dzvp2-dzvp2.d12
- Ga2O3 outputs/Chemical_potential/Ir/Ir_atom.d12
- Ga2O3 outputs/Pure_Ga2O3/beta/b-Ga2O3-HSE06-dzvp2-dzvp2.cryst.out
- Ga2O3 outputs/Pure_Ga2O3/alpha/a-Ga2O3-HSE06-dzvp2-dzvp2.out
- Ga2O3 outputs/Chemical_potential/Ir/Ir_atom.cryst.out
- Ga2O3 outputs/Pure_Ga2O3/alpha/a-Ga2O3-HSE06-dzvp2-dzvp2.d12
- Ga2O3 outputs/Ir_doped_Ga2O3/Ir3+/alpha/a-Ga2O3-HSE06-dzvp2-dzvp2.d12
- Ga2O3 outputs/Ir_doped_Ga2O3/Ir3+/alpha/a-Ga2O3-HSE06-dzvp2-dzvp2.gui
- Ga2O3 outputs/Ir_doped_Ga2O3/Ir4+/alpha/a-Ga2O3-HSE06-dzvp2-dzvp2.d12
- Ga2O3 outputs/Ir_doped_Ga2O3/Ir4+/alpha/a-Ga2O3-HSE06-dzvp2-dzvp2.final.gui
- Ga2O3 outputs/Ir_doped_Ga2O3/Ir3+/alpha/a-Ga2O3-HSE06-dzvp2-dzvp2.final.gui
- Ga2O3 outputs/Ir_doped_Ga2O3/Ir4+/alpha/a-Ga2O3-HSE06-dzvp2-dzvp2.cryst.out
- Ga2O3 outputs/Ir_doped_Ga2O3/Ir3+/beta/Ga1/b-Ga2O3-HSE06-dzvp2-dzvp2.final.gui
- Ga2O3 outputs/Ir_doped_Ga2O3/Ir4+/alpha/a-Ga2O3-HSE06-dzvp2-dzvp2.gui
- Ga2O3 outputs/Ir_doped_Ga2O3/Ir3+/beta/Ga1/b-Ga2O3-HSE06-dzvp2-dzvp2.d12
- Ga2O3 outputs/Ir_doped_Ga2O3/Ir3+/alpha/a-Ga2O3-HSE06-dzvp2-dzvp2.cryst.out
- Ga2O3 outputs/Ir_doped_Ga2O3/Ir3+/beta/Ga2/b-Ga2O3-HSE06-dzvp2-dzvp2.gui
- Ga2O3 outputs/Ir_doped_Ga2O3/Ir4+/beta/Ga1/b-Ga2O3-HSE06-dzvp2-dzvp2.final.gui
- Ga2O3 outputs/Ir_doped_Ga2O3/Ir3+/beta/Ga1/b-Ga2O3-HSE06-dzvp2-dzvp2.gui
- Ga2O3 outputs/Ir_doped_Ga2O3/Ir4+/beta/Ga2/b-Ga2O3-HSE06-dzvp2-dzvp2.gui
- Ga2O3 outputs/Ir_doped_Ga2O3/Ir3+/beta/Ga2/b-Ga2O3-HSE06-dzvp2-dzvp2.cryst.out
- Ga2O3 outputs/Ir_doped_Ga2O3/Ir4+/beta/Ga1/b-Ga2O3-HSE06-dzvp2-dzvp2.d12
- Ga2O3 outputs/Ir_doped_Ga2O3/Ir3+/beta/Ga2/b-Ga2O3-HSE06-dzvp2-dzvp2.d12
- Ga2O3 outputs/Ir_doped_Ga2O3/Ir4+/beta/Ga2/b-Ga2O3-HSE06-dzvp2-dzvp2.final.gui
- Ga2O3 outputs/Ir_doped_Ga2O3/Ir3+/beta/Ga2/b-Ga2O3-HSE06-dzvp2-dzvp2.final.gui
- Ga2O3 outputs/Ir_doped_Ga2O3/Ir4+/alpha/correction_energy_calculation/Makov-payne/a-Ga2O3-HSE06-dzvp2-dzvp2.gui
- Ga2O3 outputs/Ir_doped_Ga2O3/Ir4+/beta/Ga1/b-Ga2O3-HSE06-dzvp2-dzvp2.gui
- Ga2O3 outputs/Ir_doped_Ga2O3/Ir4+/alpha/correction_energy_calculation/energy-offset/a-Ga2O3-HSE06-dzvp2-dzvp2.gui
- Ga2O3 outputs/Ir_doped_Ga2O3/Ir4+/beta/Ga2/b-Ga2O3-HSE06-dzvp2-dzvp2.d12
- Ga2O3 outputs/Ir_doped_Ga2O3/Ir4+/beta/Ga1/b-Ga2O3-HSE06-dzvp2-dzvp2.cryst.out
- Ga2O3 outputs/Ir_doped_Ga2O3/Ir4+/alpha/correction_energy_calculation/Makov-payne/a-Ga2O3-HSE06-dzvp2-dzvp2.final.gui
- Ga2O3 outputs/Ir_doped_Ga2O3/Ir4+/alpha/correction_energy_calculation/energy-offset/a-Ga2O3-HSE06-dzvp2-dzvp2.final.gui
- Ga2O3 outputs/Ir_doped_Ga2O3/Ir4+/alpha/correction_energy_calculation/Makov-payne/a-Ga2O3-HSE06-dzvp2-dzvp2.d12
- Ga2O3 outputs/Ir_doped_Ga2O3/Ir4+/alpha/correction_energy_calculation/Makov-payne/a-Ga2O3-HSE06-dzvp2-dzvp2.cryst.out
- Ga2O3 outputs/Ir_doped_Ga2O3/Ir4+/alpha/correction_energy_calculation/energy-offset/a-Ga2O3-HSE06-dzvp2-dzvp2.d12
- Ga2O3 outputs/Ir_doped_Ga2O3/Ir3+/beta/Ga1/b-Ga2O3-HSE06-dzvp2-dzvp2.cryst.out
- Ga2O3 outputs/Ir_doped_Ga2O3/Ir4+/alpha/correction_energy_calculation/energy-offset/a-Ga2O3-HSE06-dzvp2-dzvp2.cryst.out
- Ga2O3 outputs/Ir_doped_Ga2O3/Ir4+/beta/Ga2/b-Ga2O3-HSE06-dzvp2-dzvp2.cryst.out
- Ga2O3 outputs/Ir_doped_Ga2O3/Ir4+/beta/Ga1/correction_energy_calculation/Makov-payne/b-Ga2O3-HSE06-dzvp2-dzvp2.d12
- Ga2O3 outputs/Ir_doped_Ga2O3/Ir4+/beta/Ga1/correction_energy_calculation/Makov-payne/b-Ga2O3-HSE06-dzvp2-dzvp2.final.gui
- Ga2O3 outputs/Ir_doped_Ga2O3/Ir4+/beta/Ga2/correction_energy_calculation/Energy_offset_contribution/b-Ga2O3-HSE06-dzvp2-dzvp2.final.gui
- Ga2O3 outputs/Ir_doped_Ga2O3/Ir4+/beta/Ga2/correction_energy_calculation/Energy_offset_contribution/b-Ga2O3-HSE06-dzvp2-dzvp2.gui
- Ga2O3 outputs/Ir_doped_Ga2O3/Ir4+/beta/Ga1/correction_energy_calculation/Makov-payne/b-Ga2O3-HSE06-dzvp2-dzvp2.gui
- Ga2O3 outputs/Ir_doped_Ga2O3/Ir4+/beta/Ga1/correction_energy_calculation/Energy_offset/b-Ga2O3-HSE06-dzvp2-dzvp2.gui
- Ga2O3 outputs/Ir_doped_Ga2O3/Ir4+/beta/Ga1/correction_energy_calculation/Energy_offset/b-Ga2O3-HSE06-dzvp2-dzvp2.final.gui
- Ga2O3 outputs/Ir_doped_Ga2O3/Ir4+/beta/Ga2/correction_energy_calculation/Makov-payne_contribution/b-Ga2O3-HSE06-dzvp2-dzvp2.cryst.out
- Ga2O3 outputs/Ir_doped_Ga2O3/Ir4+/beta/Ga2/correction_energy_calculation/Makov-payne_contribution/b-Ga2O3-HSE06-dzvp2-dzvp2.gui
- Ga2O3 outputs/Ir_doped_Ga2O3/Ir4+/beta/Ga2/correction_energy_calculation/Makov-payne_contribution/b-Ga2O3-HSE06-dzvp2-dzvp2.final.gui
- Ga2O3 outputs/Ir_doped_Ga2O3/Ir4+/beta/Ga2/correction_energy_calculation/Makov-payne_contribution/b-Ga2O3-HSE06-dzvp2-dzvp2.d12
- Ga2O3 outputs/Ir_doped_Ga2O3/Ir4+/beta/Ga1/correction_energy_calculation/Energy_offset/b-Ga2O3-HSE06-dzvp2-dzvp2.d12
- Ga2O3 outputs/Ir_doped_Ga2O3/Ir4+/beta/Ga2/correction_energy_calculation/Energy_offset_contribution/b-Ga2O3-HSE06-dzvp2-dzvp2.d12
- Ga2O3 outputs/Ir_doped_Ga2O3/Ir4+/beta/Ga1/correction_energy_calculation/Energy_offset/b-Ga2O3-HSE06-dzvp2-dzvp2.cryst.out
- Ga2O3 outputs/Ir_doped_Ga2O3/Ir4+/beta/Ga2/correction_energy_calculation/Energy_offset_contribution/b-Ga2O3-HSE06-dzvp2-dzvp2.cryst.out
- Ga2O3 outputs/Ir_doped_Ga2O3/Ir4+/beta/Ga1/correction_energy_calculation/Makov-payne/b-Ga2O3-HSE06-dzvp2-dzvp2.cryst.out
