# Supplementary material for: Ir impurities in α- and β-Ga2O3 and their detrimental effect on p-type conductivity
Source: Sci Rep. 2023 May 26;13:8522. doi: 10.1038/s41598-023-35112-9 (PMC10220028; doi:10.1038/s41598-023-35112-9)
Supplement: Supplementary file 1 — Supplementary Information. [file 41598_2023_35112_MOESM1_ESM.zip › Ga2O3 outputs/README.txt]

This is a repositorium containing the raw data, that was proccesed and published in the present article.

The repositorium has a following structure:

First, the data is divided into 3 categories, namely, the calculations of pure (undoped) Ga2O3, calculations of Ir-doped Ga2O3, and calculations of O2, IrO2, Ga and Ir for the chemical potential estimation. 

Please be reminded that in the alpha phase there is only one inequivalent Gallium site, and
in the beta phase there are two inequivalent Gallium sites, namely, tetrahedral (Ga1) and octahedral (Ga2).

Next, data is divided into subfolders. The raw data of calculation is located at the end of each folder branch. Each calculation should contain:
.d12 file, which is the input data.
.out or .cryst.out file, which is the output data.
Sometimes the input geometry was also given as an input to the calculation. In that case, the folder should also contain:
.gui file, which is the input geometry.
.final.gui file, which is the output geometry.


Ir_doped_Ga2O3 folder contains Ir^3+ and Ir^4+ doped Ga2O3, where Ir atom substitutes Gallium atom. 
Ir^4+ calculation also contain calculations that were used to estimate the correction energy.
