# Supplementary material for: Ir impurities in α- and β-Ga2O3 and their detrimental effect on p-type conductivity
Source: Sci Rep. 2023 May 26;13:8522. doi: 10.1038/s41598-023-35112-9 (PMC10220028; doi:10.1038/s41598-023-35112-9)
Supplement: Supplementary file 1 — Supplementary Information. [file 41598_2023_35112_MOESM1_ESM.zip › Ga2O3 outputs/Chemical_potential/README.txt]

Calculations in this folder were used to estimate the chemical potential in the two limiting cases: O-rich and Ga-rich (O-poor) conditions.

-In the O-rich conditions, the chemical potential of oxygen is calculated as half of the total energy of an O2 
molecule.

-The chemical potential of gallium for Ga-rich condition was taken from the total energy calculation of metallic gallium in its alpha phase.

-The chemical potential of Ir was determined from total energy calculations of IrO2 and metallic Ir in the O-rich and Ga-rich limits, respectively.
