# Supplementary material for: Ir impurities in α- and β-Ga2O3 and their detrimental effect on p-type conductivity
Source: Sci Rep. 2023 May 26;13:8522. doi: 10.1038/s41598-023-35112-9 (PMC10220028; doi:10.1038/s41598-023-35112-9)
Supplement: Supplementary file 1 — Supplementary Information. [file 41598_2023_35112_MOESM1_ESM.zip › Ga2O3 outputs/Chemical_potential/Ga/Ga.cryst.out]

Thu Dec 23 13:56:03 EET 2021
 
CRYSTAL will run on 40 processors
mpich107 is in use
mpich107 is in use
 
CRYSTAL input is expected from /home/azacinskis/Ir_and_Ga_metals/Ga/Ga.d12
OUTPUT is going to /home/azacinskis/Ir_and_Ga_metals/Ga/Ga.cryst.out
 
Executable from /install_linux/2020/crystal17/new_v17102_v01/bin/Linux-ifort17_XE_emt64_omp2.1.0/v1.0.2 are used
Creating temporary directory /work/azacinskis/Ga.tmp152280
 
Input data from /home/azacinskis/Ir_and_Ga_metals/Ga/Ga.d12 :
 
http://www.crystallography.net/cod/9008562.html
CRYSTAL
0 0 0
64
4.5107 4.5167 7.6448
1
31 0 0.0785 0.15250
OPTGEOM
END
END
31 12
0 0 6 2 1
  87842.126296      0.0014271588798
  13189.496402      0.0109388940970
  3000.9482141      0.0543082001270
  847.38425966      0.1895105598300
  276.00980642      0.3861518591800
  95.216672071      0.3005108271900
0 0 3 2 1
  184.00703968     -0.1112446196300
  21.827051433      0.6483132291800
  9.0026963761      0.4435838359400
0 0 3 2 1
  16.033176938     -0.2301429955500
  2.6707724878      0.7294686151600
  1.1252834170      0.4621497695100
0 0 1 2 1
  0.9338577400      1.0000000000000 
0 0 1 0 1
  0.1574498300      1.0000000000000
0 2 5 6 1
  1167.2665844      0.0090974021307
  275.38062789      0.0684562733430
  87.375073070      0.2692229388800
  31.597254670      0.5350789788200
  11.824122798      0.3527906276000
0 2 3 6 1
  6.2881845133      0.3393824453000
  2.5199853240      0.5687194760800
  1.0169726306      0.2771769493900
0 2 1 1 1
  0.3650037800      1.0000000000000
0 2 1 0 1
  0.1507841800      1.0000000000000
0 3 4 10 1
  65.354237674      0.0273701463820
  18.504656747      0.1509946397600
  6.3179620632      0.3748532854500
  2.1641389426      0.4751060685100
0 3 1 0 1
  0.6662863400      1.0000000000000 
0 3 1 0 1
  0.1526260800      1.0000000000000
99 0
END
DFT
HSE06
END
SHRINK
8 8
TOLDEE
10
END 
          40 PROCESSORS WORKING

         
 *******************************************************************************
 *                                                                             *
 *                               CRYSTAL17                                     *
 *                      public : 1.0.2 - March 1st, 2018                       *
 *                       HTTP://WWW.CRYSTAL.UNITO.IT                           *
 *                                                                             *
 *                              MAIN AUTHORS                                   *
 *                                                                             *
 *  R. DOVESI(1,11), V.R. SAUNDERS(2), C. ROETTI(1,11), R. ORLANDO(1,11),      *
 *  C.M. ZICOVICH-WILSON(1,3), F. PASCALE(4), B. CIVALLERI(1,11),              *
 *  K. DOLL(5), N.M. HARRISON(2,6), I.J. BUSH(7), Ph. D'ARCO(8),               *
 *  M. LLUNELL(9), M. CAUSA'(10), Y. NOEL(8), L. MASCHIO(1,11), A. ERBA(1,11)  *
 *  M. RE'RAT(14), S. CASASSA(1,11)                                            *
 *                                                                             *
 *        CONTRIBUTIONS TO THE CODE HAVE ALSO BEEN GIVEN BY                    *
 *                                                                             *
 *  M. FERRABONE(1,11), M. DE LA PIERRE(1,11), M. FERRERO(1,11),               *
 *  J. BAIMA(1,11), E. ALBANESE(1,11), M.F. PEINTINGER(12), R. BAST(13),       *
 *  B. KIRTMAN(15), V. LACIVITA(1,11), R. DEMICHELIS(1,16)                     *
 *  G. BRANDEBURG(17), S. SALUSTRO(1,11), G. SANSONE(1,11)                     *
 *  M.T. RUGGIERO(18)                                                          *
 *                                                                             *
 * (1) THEORETICAL CHEMISTRY GROUP - UNIVERSITA' DI TORINO - TORINO (ITALY)    *
 * (2) COMPUTATIONAL SCIENCE & ENGINEERING DEPARTMENT - STFC DARESBURY (UK)    *
 * (3) UNIVERSIDAD AUTONOMA DEL ESTADO DE MORELOS - CUERNAVACA (MEXICO)        *
 * (4) UNIVERSITE' DE LORRAINE - NANCY (FRANCE)                                *
 * (5) UNIVERSITAET STUTTGART- STUTTGART (GERMANY)                             *
 * (6) IMPERIAL COLLEGE - LONDON (UK)                                          *
 * (7) OXFORD E-RESEARCH CENTRE - OXFORD (UK)                                  *
 * (8) UPMC - SORBONNE UNIVERSITES - PARIS (FRANCE)                            *
 * (9) UNIVERSIDAD DE BARCELONA - BARCELONA (SPAIN)                            *
 *(10) UNIVERSITA' DI NAPOLI "FEDERICO II" - NAPOLI (ITALY)                    *
 *(11) NIS - NANOSTRUCTURED INTERFACES AND SURFACES - TORINO (ITALY)           *
 *(12) MPI FUER CHEMISCHE ENERGIEKONVERSION - MUELHEIM AN DER RUHR (GERMANY)   *
 *(13) UNIVERSITY OF TROMSO - TROMSO (NORWAY)                                  *
 *(14) UNIVERSITE' DE PAU ET DES PAYS DE L'ADOUR - PAU (FRANCE)                *
 *(15) UNIVERSITY OF CALIFORNIA SANTA BARBARA - SANTA BARBARA (USA)            *
 *(16) CURTIN UNIVERSITY - PERTH (AUSTRALIA)                                   *
 *(17) UNIVERSITY COLLEGE LONDON - LONDON (UK)                                 *
 *(18) CAMBRIDGE UNIVERSITY - CAMBRIDGE (UK)                                   *
 *                                                                             *
 *******************************************************************************
 EEEEEEEEEE STARTING  DATE 23 12 2021 TIME 13:56:04.6
 http://www.crystallography.net/cod/9008562.html                                 

 CRYSTAL CALCULATION
 (INPUT ACCORDING TO THE INTERNATIONAL TABLES FOR X-RAY CRYSTALLOGRAPHY)
 CRYSTAL FAMILY                       :  ORTHORHOMBIC
 CRYSTAL CLASS  (GROTH - 1921)        :  ORTHORHOMBIC BIPYRAMIDAL             

 SPACE GROUP (CENTROSYMMETRIC)        :  C M C A         

 LATTICE PARAMETERS  (ANGSTROMS AND DEGREES) - CONVENTIONAL CELL
        A           B           C        ALPHA        BETA       GAMMA
     4.51070     4.51670     7.64480    90.00000    90.00000    90.00000


 NUMBER OF IRREDUCIBLE ATOMS IN THE CONVENTIONAL CELL:    1

 INPUT COORDINATES

 ATOM AT. N.              COORDINATES
   1  31     0.000000000000E+00  7.850000000000E-02  1.525000000000E-01

 *******************************************************************************

 << INFORMATION >>: FROM NOW ON, ALL COORDINATES REFER TO THE PRIMITIVE CELL

 *******************************************************************************

 LATTICE PARAMETERS  (ANGSTROMS AND DEGREES) - PRIMITIVE CELL
       A          B          C        ALPHA      BETA     GAMMA        VOLUME
    3.19167    3.19167    7.64480    90.00000  90.00000  89.92384     77.875585

 COORDINATES OF THE EQUIVALENT ATOMS (FRACTIONAL UNITS)

 N. ATOM EQUIV AT. N.          X                  Y                  Z

   1   1   1   31 GA    7.85000000000E-02  7.85000000000E-02  1.52500000000E-01
   2   1   2   31 GA    4.21500000000E-01  4.21500000000E-01 -3.47500000000E-01
   3   1   3   31 GA   -7.85000000000E-02 -7.85000000000E-02 -1.52500000000E-01
   4   1   4   31 GA   -4.21500000000E-01 -4.21500000000E-01  3.47500000000E-01

 NUMBER OF SYMMETRY OPERATORS         :    8
 *******************************************************************************
 * GEOMETRY EDITING - INPUT COORDINATES ARE GIVEN IN ANGSTROM         
 *******************************************************************************

 GEOMETRY NOW FULLY CONSISTENT WITH THE GROUP
 INFORMATION **** NEW DEFAULT **** FINALRUN 4 FOR GEOMETRY OPTIMIZATIONS
 INFORMATION **** NEW DEFAULT **** OPTGEOM OPTIMIZES BOTH ATOMIC COORDINATES AND CELL PARAMETERS
 INFORMATION **** NEW DEFAULT **** TOL. ON ATOMIC DISP TO REDEFINE REF. GEOMETRY: 0.8 Angs
 INFORMATION **** NEW DEFAULT **** N POINTS TO REDEFINE REF. GEOMETRY: N OF OPT DEGS OF FREEDOM
 INFORMATION **** NEW DEFAULT **** TOL. ON ENERGY TO REDEFINE REF. GEOMETRY: 10**-3*(5*N. ATOMS)

 IMPORTANT INFORMATION:
 THE COORDINATE SYSTEM ADOPTED IN THE OPTIMIZATION IS NOT IN
 GENERAL HOMOGENEOUS UNITS. FOR THIS REASON THE GRADIENT AND 
 HESSIAN MATRIX IN TERMS OF THIS SYSTEM ARE GIVEN WITHOUT
 UNITS. FOR MORE DETAILS SEE THE MANUAL.

 *******************************************************************************
 COMBINED CELL/ATOM OPTIMIZATION CONTROL

 INITIAL TRUST RADIUS         0.50000 MAXIMUM TRUST RADIUS               4.00000
 MAXIMUM GRADIENT COMPONENT   0.00045 MAXIMUM DISPLACEMENT COMPONENT     0.00180
 R.M.S. OF GRADIENT COMPONENT 0.00030 R.M.S. OF DISPLACEMENT COMPONENTS  0.00120
 THRESHOLD ON ENERGY CHANGE 0.100E-06 EXTRAPOLATING POLYNOMIAL ORDER           2
 MAXIMUM ALLOWED NUMBER OF STEPS   -1 SORTING OF ENERGY POINTS:               NO
 ANALYTICAL  GRADIENT                 HESSIAN UPDATING                      BFGS
 STEP SIZE NUMERICAL GRADIENT 0.00100
 INITIAL HESSIAN MATRIX: SCHLEGEL MODEL 2
 *******************************************************************************


 GCALCO - MAX INDICES DIRECT LATTICE VECTOR    19    19     8
 NO.OF VECTORS CREATED 6999 STARS 1040 RMAX    95.66640 BOHR

 GEOMETRY FOR WAVE FUNCTION - DIMENSIONALITY OF THE SYSTEM    3
 (NON PERIODIC DIRECTION: LATTICE PARAMETER FORMALLY SET TO 500)
 *******************************************************************************
 LATTICE PARAMETERS (ANGSTROMS AND DEGREES) - BOHR = 0.5291772083 ANGSTROM
 PRIMITIVE CELL - CENTRING CODE 4/0 VOLUME=    77.875585 - DENSITY  5.879 g/cm^3
         A              B              C           ALPHA      BETA       GAMMA 
     3.19166858     3.19166858     7.64480000    90.000000  90.000000  89.923838
 *******************************************************************************
 ATOMS IN THE ASYMMETRIC UNIT    1 - ATOMS IN THE UNIT CELL:    4
     ATOM                 X/A                 Y/B                 Z/C    
 *******************************************************************************
      1 T  31 GA    7.850000000000E-02  7.850000000000E-02  1.525000000000E-01
      2 F  31 GA    4.215000000000E-01  4.215000000000E-01 -3.475000000000E-01
      3 F  31 GA   -7.850000000000E-02 -7.850000000000E-02 -1.525000000000E-01
      4 F  31 GA   -4.215000000000E-01 -4.215000000000E-01  3.475000000000E-01

 TRANSFORMATION MATRIX PRIMITIVE-CRYSTALLOGRAPHIC CELL
  1.0000  1.0000  0.0000 -1.0000  1.0000  0.0000  0.0000  0.0000  1.0000

 *******************************************************************************
 CRYSTALLOGRAPHIC CELL (VOLUME=        155.75116989)
         A              B              C           ALPHA      BETA       GAMMA 
     4.51070000     4.51670000     7.64480000    90.000000  90.000000  90.000000

 COORDINATES IN THE CRYSTALLOGRAPHIC CELL
     ATOM                 X/A                 Y/B                 Z/C    
 *******************************************************************************
      1 T  31 GA    0.000000000000E+00  7.850000000000E-02  1.525000000000E-01
      2 F  31 GA    0.000000000000E+00  4.215000000000E-01 -3.475000000000E-01
      3 F  31 GA    0.000000000000E+00 -7.850000000000E-02 -1.525000000000E-01
      4 F  31 GA    0.000000000000E+00 -4.215000000000E-01  3.475000000000E-01

 T = ATOM BELONGING TO THE ASYMMETRIC UNIT

 ****    8 SYMMOPS - TRANSLATORS IN FRACTIONAL UNITS
 **** MATRICES AND TRANSLATORS IN THE CRYSTALLOGRAPHIC REFERENCE FRAME
   V INV                    ROTATION MATRICES                   TRANSLATORS
   1   1  1.00  0.00  0.00  0.00  1.00  0.00  0.00  0.00  1.00  0.00  0.00  0.00
   2   2 -1.00  0.00  0.00  0.00 -1.00  0.00  0.00  0.00  1.00  0.50  0.50  0.50
   3   3  0.00 -1.00  0.00 -1.00  0.00  0.00  0.00  0.00 -1.00  0.00  0.00  0.00
   4   4  0.00  1.00  0.00  1.00  0.00  0.00  0.00  0.00 -1.00  0.50 -0.50  0.50
   5   5 -1.00  0.00  0.00  0.00 -1.00  0.00  0.00  0.00 -1.00  0.00  0.00  0.00
   6   6  1.00  0.00  0.00  0.00  1.00  0.00  0.00  0.00 -1.00  0.50 -0.50  0.50
   7   7  0.00  1.00  0.00  1.00  0.00  0.00  0.00  0.00  1.00  0.00  0.00  0.00
   8   8  0.00 -1.00  0.00 -1.00  0.00  0.00  0.00  0.00  1.00  0.50  0.50  0.50

 DIRECT LATTICE VECTORS CARTESIAN COMPONENTS (ANGSTROM)
          X                    Y                    Z
   0.225535000000E+01   0.225835000000E+01   0.000000000000E+00
  -0.225535000000E+01   0.225835000000E+01   0.000000000000E+00
   0.000000000000E+00   0.000000000000E+00   0.764480000000E+01


 CARTESIAN COORDINATES - PRIMITIVE CELL
 *******************************************************************************
 *      ATOM          X(ANGSTROM)         Y(ANGSTROM)         Z(ANGSTROM)
 *******************************************************************************
    1    31 GA    0.000000000000E+00  3.545609500000E-01  1.165832000000E+00
    2    31 GA    0.000000000000E+00  1.903789050000E+00 -2.656568000000E+00
    3    31 GA    0.000000000000E+00 -3.545609500000E-01 -1.165832000000E+00
    4    31 GA    0.000000000000E+00 -1.903789050000E+00  2.656568000000E+00

 *******************************************************************************
 LOCAL ATOMIC FUNCTIONS BASIS SET
 *******************************************************************************
   ATOM   X(AU)   Y(AU)   Z(AU)  N. TYPE  EXPONENT  S COEF   P COEF   D/F/G COEF
 *******************************************************************************
   1 GA   0.000   0.670   2.203
                                  1 S  
                                         8.784E+04 1.427E-03 0.000E+00 0.000E+00
                                         1.319E+04 1.094E-02 0.000E+00 0.000E+00
                                         3.001E+03 5.431E-02 0.000E+00 0.000E+00
                                         8.474E+02 1.895E-01 0.000E+00 0.000E+00
                                         2.760E+02 3.862E-01 0.000E+00 0.000E+00
                                         9.522E+01 3.005E-01 0.000E+00 0.000E+00
                                  2 S  
                                         1.840E+02-1.112E-01 0.000E+00 0.000E+00
                                         2.183E+01 6.483E-01 0.000E+00 0.000E+00
                                         9.003E+00 4.436E-01 0.000E+00 0.000E+00
                                  3 S  
                                         1.603E+01-2.301E-01 0.000E+00 0.000E+00
                                         2.671E+00 7.295E-01 0.000E+00 0.000E+00
                                         1.125E+00 4.621E-01 0.000E+00 0.000E+00
                                  4 S  
                                         9.339E-01 1.000E+00 0.000E+00 0.000E+00
                                  5 S  
                                         1.574E-01 1.000E+00 0.000E+00 0.000E+00
                           6-     8 P  
                                         1.167E+03 0.000E+00 9.097E-03 0.000E+00
                                         2.754E+02 0.000E+00 6.846E-02 0.000E+00
                                         8.738E+01 0.000E+00 2.692E-01 0.000E+00
                                         3.160E+01 0.000E+00 5.351E-01 0.000E+00
                                         1.182E+01 0.000E+00 3.528E-01 0.000E+00
                           9-    11 P  
                                         6.288E+00 0.000E+00 3.394E-01 0.000E+00
                                         2.520E+00 0.000E+00 5.687E-01 0.000E+00
                                         1.017E+00 0.000E+00 2.772E-01 0.000E+00
                          12-    14 P  
                                         3.650E-01 0.000E+00 1.000E+00 0.000E+00
                          15-    17 P  
                                         1.508E-01 0.000E+00 1.000E+00 0.000E+00
                          18-    22 D  
                                         6.535E+01 0.000E+00 0.000E+00 2.737E-02
                                         1.850E+01 0.000E+00 0.000E+00 1.510E-01
                                         6.318E+00 0.000E+00 0.000E+00 3.749E-01
                                         2.164E+00 0.000E+00 0.000E+00 4.751E-01
                          23-    27 D  
                                         6.663E-01 0.000E+00 0.000E+00 1.000E+00
                          28-    32 D  
                                         1.526E-01 0.000E+00 0.000E+00 1.000E+00
   2 GA   0.000   3.598  -5.020
   3 GA   0.000  -0.670  -2.203
   4 GA   0.000  -3.598   5.020
 INFORMATION **** SET_MPP **** PCRYSTAL CALCULATION
 INFORMATION **** READM2 **** NEW DEFAULT: FOCK/KS MATRIX MIXING SET TO 30 %
 INFORMATION **** READM2 **** NEW DEFAULT: FULL DIRECT SCF MODE
 INFORMATION **** READM2 **** NEW DEFAULT: COULOMB BIPOLAR BUFFER SET TO 32 Mb
 INFORMATION **** READM2 **** NEW DEFAULT: EXCHANGE BIPOLAR BUFFER SET TO 32 Mb

 *******************************************************************************
 NEW DEFAULT: DFT INTEGRATION GRID INCREASED TO XLGRID
 NEW DEFAULT: DIIS ACCELERATOR ACTIVE
 USE KEYWORD NODIIS TO TURN IT OFF
 *******************************************************************************

 WARNING **** RDDFTP **** HSE06-HJS ACTIVE
 RANGE SEPARATION - OMEGA:   0.110000000000000     
 INFORMATION **** TOLDEE **** SCF TOL ON TOTAL ENERGY SET TO          10
 *******************************************************************************
 N. OF ATOMS PER CELL         4  COULOMB OVERLAP TOL         (T1) 10**   -6
 NUMBER OF SHELLS            48  COULOMB PENETRATION TOL     (T2) 10**   -6
 NUMBER OF AO               128  EXCHANGE OVERLAP TOL        (T3) 10**   -6
 N. OF ELECTRONS PER CELL   124  EXCHANGE PSEUDO OVP (F(G))  (T4) 10**   -6
 CORE ELECTRONS PER CELL    112  EXCHANGE PSEUDO OVP (P(G))  (T5) 10**  -12
 N. OF SYMMETRY OPERATORS     8  POLE ORDER IN MONO ZONE                  4
 *******************************************************************************
 TYPE OF CALCULATION :  RESTRICTED CLOSED SHELL
 KOHN-SHAM HAMILTONIAN

 (EXCHANGE)[CORRELATION] FUNCTIONAL:(HSE06 SR/GGA)[PERDEW-BURKE-ERNZERHOF]

 RANGE-SEPARATED HYBRID FUNCTIONAL 
 OMEGA (SHORT-RANGE)[LONG-RANGE]:(    0.1100)[    0.0000]

 HYBRID EXCHANGE - PERCENTAGE OF FOCK EXCHANGE    25.0000

 CAPPA:IS1  8;IS2  8;IS3  8; K PTS MONK NET 105; SYMMOPS:K SPACE   8;G SPACE   8

 *******************************************************************************
 MAX NUMBER OF SCF CYCLES      50  CONVERGENCE ON DELTAP        10**-20
 WEIGHT OF F(I) IN F(I+1)      30% CONVERGENCE ON ENERGY        10**-10
 SHRINK. FACT.(MONKH.)    8  8  8  NUMBER OF K POINTS IN THE IBZ    105
 SHRINKING FACTOR(GILAT NET)    8  NUMBER OF K POINTS(GILAT NET)    105
 *******************************************************************************
 *** K POINTS COORDINATES (OBLIQUE COORDINATES IN UNITS OF IS =  8)
   1-R(  0  0  0)   2-C(  1  0  0)   3-C(  2  0  0)   4-C(  3  0  0)
   5-R(  4  0  0)   6-C(  1  1  0)   7-C(  2  1  0)   8-C(  3  1  0)
   9-C(  4  1  0)  10-C(  5  1  0)  11-C(  6  1  0)  12-C(  7  1  0)
  13-C(  2  2  0)  14-C(  3  2  0)  15-C(  4  2  0)  16-C(  5  2  0)
  17-C(  6  2  0)  18-C(  3  3  0)  19-C(  4  3  0)  20-C(  5  3  0)
  21-R(  4  4  0)  22-C(  0  0  1)  23-C(  1  0  1)  24-C(  2  0  1)
  25-C(  3  0  1)  26-C(  4  0  1)  27-C(  1  1  1)  28-C(  2  1  1)
  29-C(  3  1  1)  30-C(  4  1  1)  31-C(  5  1  1)  32-C(  6  1  1)
  33-C(  7  1  1)  34-C(  2  2  1)  35-C(  3  2  1)  36-C(  4  2  1)
  37-C(  5  2  1)  38-C(  6  2  1)  39-C(  3  3  1)  40-C(  4  3  1)
  41-C(  5  3  1)  42-C(  4  4  1)  43-C(  0  0  2)  44-C(  1  0  2)
  45-C(  2  0  2)  46-C(  3  0  2)  47-C(  4  0  2)  48-C(  1  1  2)
  49-C(  2  1  2)  50-C(  3  1  2)  51-C(  4  1  2)  52-C(  5  1  2)
  53-C(  6  1  2)  54-C(  7  1  2)  55-C(  2  2  2)  56-C(  3  2  2)
  57-C(  4  2  2)  58-C(  5  2  2)  59-C(  6  2  2)  60-C(  3  3  2)
  61-C(  4  3  2)  62-C(  5  3  2)  63-C(  4  4  2)  64-C(  0  0  3)
  65-C(  1  0  3)  66-C(  2  0  3)  67-C(  3  0  3)  68-C(  4  0  3)
  69-C(  1  1  3)  70-C(  2  1  3)  71-C(  3  1  3)  72-C(  4  1  3)
  73-C(  5  1  3)  74-C(  6  1  3)  75-C(  7  1  3)  76-C(  2  2  3)
  77-C(  3  2  3)  78-C(  4  2  3)  79-C(  5  2  3)  80-C(  6  2  3)
  81-C(  3  3  3)  82-C(  4  3  3)  83-C(  5  3  3)  84-C(  4  4  3)
  85-R(  0  0  4)  86-C(  1  0  4)  87-C(  2  0  4)  88-C(  3  0  4)
  89-R(  4  0  4)  90-C(  1  1  4)  91-C(  2  1  4)  92-C(  3  1  4)
  93-C(  4  1  4)  94-C(  5  1  4)  95-C(  6  1  4)  96-C(  7  1  4)
  97-C(  2  2  4)  98-C(  3  2  4)  99-C(  4  2  4) 100-C(  5  2  4)
 101-C(  6  2  4) 102-C(  3  3  4) 103-C(  4  3  4) 104-C(  5  3  4)
 105-R(  4  4  4)

 DIRECT LATTICE VECTORS COMPON. (A.U.)     RECIP. LATTICE VECTORS COMPON. (A.U.) 
        X            Y            Z              X            Y            Z
    4.2619938    4.2676630    0.0000000      0.7371181    0.7361389    0.0000000
   -4.2619938    4.2676630    0.0000000     -0.7371181    0.7361389    0.0000000
    0.0000000    0.0000000   14.4465783      0.0000000    0.0000000    0.4349255

 DISK SPACE FOR EIGENVECTORS (FTN 10)     3342336 REALS

 SYMMETRY ADAPTION OF THE BLOCH FUNCTIONS ENABLED
 TTTTTTTTTTTTTTTTTTTTTTTTTTTTTT gordsh1     TELAPSE        0.22 TCPU        0.09

 MATRIX SIZE: P(G)  257664, F(G)   45830, P(G) IRR   22446, F(G) IRR    8586
 MAX G-VECTOR INDEX FOR 1- AND 2-ELECTRON INTEGRALS 209

 TTTTTTTTTTTTTTTTTTTTTTTTTTTTTT INPUT       TELAPSE        0.22 TCPU        0.09

 NEIGHBORS OF THE NON-EQUIVALENT ATOMS

 N = NUMBER OF NEIGHBORS AT DISTANCE R
    ATOM  N     R/ANG      R/AU   NEIGHBORS (ATOM LABELS AND CELL INDICES)
   1 GA   1     2.4371     4.6055    3 GA   0 0 0
   1 GA   2     2.7035     5.1089    4 GA   1 0 0    4 GA   0 1 0
   1 GA   2     2.7060     5.1136    4 GA   0 0 0    4 GA   1 1 0
   1 GA   4     3.1917     6.0314    1 GA  -1 0 0    1 GA   1 0 0    1 GA   0-1 0
                                     1 GA   0 1 0
   1 GA   2     3.5949     6.7934    3 GA   1 0 0    3 GA   0 1 0
   1 GA   2     4.1244     7.7940    2 GA   0 0 0    2 GA   0 0 1


 SYMMETRY ALLOWED ELASTIC DISTORTION 1
  0.5773503  0.0000000  0.0000000
  0.0000000  0.5773503  0.0000000
  0.0000000  0.0000000  0.5773503

 SYMMETRY ALLOWED ELASTIC DISTORTION 2
  0.8164966  0.0000000  0.0000000
  0.0000000 -0.4082483  0.0000000
  0.0000000  0.0000000 -0.4082483

 SYMMETRY ALLOWED ELASTIC DISTORTION 3
  0.0000000  0.0000000  0.0000000
  0.0000000  0.7071068  0.0000000
  0.0000000  0.0000000 -0.7071068

 SYMMETRY ALLOWED INTERNAL DEGREE(S) OF FREEDOM:   2
 TTTTTTTTTTTTTTTTTTTTTTTTTTTTTT SYMM        TELAPSE        0.25 TCPU        0.12
 TTTTTTTTTTTTTTTTTTTTTTTTTTTTTT INT_SCREEN  TELAPSE        0.25 TCPU        0.12

 *******************************************************************************
 *                             OPTIMIZATION STARTS                             *
 *******************************************************************************
 RECLASIFICATION OF INDICES FOR INTEGRAL CALC ACCORDING TO DIFFERENT CRITERIA:
           FIXDELTE                  FIXDELTX              FIXDELTN
          0.10000000E-01           0.80000000                 10
 DEFAULT MAX NUM OF POINTS  100
 *******************************************************************************

 *******************************************************************************
 COORDINATE AND CELL OPTIMIZATION - POINT    1

 DFT PARAMETERS

     ATOM       ELECTRONS   NET CHARGE   R(ANGSTROM)
   1  31  GA     31.0000      0.0000     1.53000000

 SIZE OF GRID=      10043
 TTTTTTTTTTTTTTTTTTTTTTTTTTTTTT MAKE_GRID2  TELAPSE        3.02 TCPU        2.88
 BECKE WEIGHT FUNCTION
 RADSAFE =     2.00
 TOLERANCES - DENSITY:10**- 6; POTENTIAL:10**- 9; GRID WGT:10**-14

 RADIAL INTEGRATION  - INTERVALS (POINTS,UPPER LIMIT):            1( 75,  4.0*R)

 ANGULAR INTEGRATION - INTERVALS (ACCURACY LEVEL [N. POINTS] UPPER LIMIT):
  1(  4[  86]   0.2)  2(  8[ 194]   0.5)  3( 12[ 350]   0.9)  4( 16[ 974]   3.5)
  5( 12[ 350]9999.0)
 TTTTTTTTTTTTTTTTTTTTTTTTTTTTTT INT_CALC    TELAPSE        3.04 TCPU        2.90

 *******************************************************************************
 http://www.crystallography.net/cod/9008562.html                                 
 CRYSTAL - SCF - TYPE OF CALCULATION :  RESTRICTED CLOSED SHELL
 *******************************************************************************

 CAPPA:IS1  8;IS2  8;IS3  8; K PTS MONK NET 105; SYMMOPS:K SPACE   8;G SPACE   8

 TTTTTTTTTTTTTTTTTTTTTTTTTTTTTT SDIK        TELAPSE        3.05 TCPU        2.91

 AAAAAAAAAAAAAAAAAAAAAAAAAAAAAAAAAAAAAAAAAAAAAAAAAAAAAAAAAAAAAAAAAAAAAAAAAAAAAAA
         ATOMIC WAVEFUNCTION(S)


 NUCLEAR CHARGE 31.0  SYMMETRY SPECIES            S    P    D
 N. ELECTRONS   31.0  NUMBER OF PRIMITIVE GTOS   14   10    6
                      NUMBER OF CONTRACTED GTOS   5    4    3
                      NUMBER OF CLOSED SHELLS     4    2    1
                      OPEN SHELL OCCUPATION       0    1    0

  ZNUC SCFIT  TOTAL HF ENERGY   KINETIC ENERGY   VIRIAL THEOREM ACCURACY
  31.0  22   -1.922924209E+03  1.922239062E+03 -2.000356432E+00  4.4E-06

 AAAAAAAAAAAAAAAAAAAAAAAAAAAAAAAAAAAAAAAAAAAAAAAAAAAAAAAAAAAAAAAAAAAAAAAAAAAAAAA

 CHARGE NORMALIZATION FACTOR   1.00000000
 TOTAL ATOMIC CHARGES:
  31.0000000  31.0000000  31.0000000  31.0000000
 TTTTTTTTTTTTTTTTTTTTTTTTTTTTTT MOQGAD      TELAPSE        3.06 TCPU        2.91
 TTTTTTTTTTTTTTTTTTTTTTTTTTTTTT SHELLXN     TELAPSE        5.60 TCPU        5.45
 TTTTTTTTTTTTTTTTTTTTTTTTTTTTTT MONMO3      TELAPSE       13.52 TCPU       13.36
 NUMERICALLY INTEGRATED DENSITY    124.0000335401
 TTTTTTTTTTTTTTTTTTTTTTTTTTTTTT NUMDFT      TELAPSE       13.57 TCPU       13.40
 CYC   0 ETOT(AU) -7.697882643645E+03 DETOT -7.70E+03 tst  0.00E+00 PX  1.00E+00
 TTTTTTTTTTTTTTTTTTTTTTTTTTTTTT DIIS        TELAPSE       13.57 TCPU       13.40
 TTTTTTTTTTTTTTTTTTTTTTTTTTTTTT FDIK        TELAPSE       13.67 TCPU       13.50
 POSSIBLY CONDUCTING STATE - EFERMI(AU) -8.6446902E-02 (RES. CHARGE  8.38E-13;IT. 12)
 TTTTTTTTTTTTTTTTTTTTTTTTTTTTTT PDIG        TELAPSE       13.69 TCPU       13.52
 CHARGE NORMALIZATION FACTOR   1.00000000
 TOTAL ATOMIC CHARGES:
  31.0000000  31.0000000  31.0000000  31.0000000
 TTTTTTTTTTTTTTTTTTTTTTTTTTTTTT MOQGAD      TELAPSE       13.70 TCPU       13.53
 TTTTTTTTTTTTTTTTTTTTTTTTTTTTTT SHELLXN     TELAPSE       16.30 TCPU       16.12
 TTTTTTTTTTTTTTTTTTTTTTTTTTTTTT MONMO3      TELAPSE       24.48 TCPU       24.28
 NUMERICALLY INTEGRATED DENSITY    124.0000673106
 TTTTTTTTTTTTTTTTTTTTTTTTTTTTTT NUMDFT      TELAPSE       24.57 TCPU       24.37
 CYC   1 ETOT(AU) -7.697613942670E+03 DETOT  2.69E-01 tst  0.00E+00 PX  1.00E+00
 TTTTTTTTTTTTTTTTTTTTTTTTTTTTTT DIIS        TELAPSE       24.58 TCPU       24.38
 DIIS TEST: 0.18627E+00 AT SCF   CYCLE   1 - MIX   30 %
 TTTTTTTTTTTTTTTTTTTTTTTTTTTTTT FDIK        TELAPSE       24.62 TCPU       24.42
 POSSIBLY CONDUCTING STATE - EFERMI(AU) -1.5984671E-01 (RES. CHARGE  1.95E-11;IT. 12)
 TTTTTTTTTTTTTTTTTTTTTTTTTTTTTT PDIG        TELAPSE       24.64 TCPU       24.44
 CHARGE NORMALIZATION FACTOR   1.00000000
 TOTAL ATOMIC CHARGES:
  31.0000000  31.0000000  31.0000000  31.0000000
 TTTTTTTTTTTTTTTTTTTTTTTTTTTTTT MOQGAD      TELAPSE       24.64 TCPU       24.44
 TTTTTTTTTTTTTTTTTTTTTTTTTTTTTT SHELLXN     TELAPSE       27.25 TCPU       27.04
 TTTTTTTTTTTTTTTTTTTTTTTTTTTTTT MONMO3      TELAPSE       35.43 TCPU       35.20
 NUMERICALLY INTEGRATED DENSITY    124.0000624527
 TTTTTTTTTTTTTTTTTTTTTTTTTTTTTT NUMDFT      TELAPSE       35.52 TCPU       35.29
 CYC   2 ETOT(AU) -7.697634787252E+03 DETOT -2.08E-02 tst  6.85E-04 PX  7.11E-02
 TTTTTTTTTTTTTTTTTTTTTTTTTTTTTT DIIS        TELAPSE       35.52 TCPU       35.29
 DIIS TEST: 0.76846E-01 AT SCF   CYCLE   2 - DIIS ACTIVE - HISTORY:     2 CYCLES
 TTTTTTTTTTTTTTTTTTTTTTTTTTTTTT FDIK        TELAPSE       35.56 TCPU       35.33
 POSSIBLY CONDUCTING STATE - EFERMI(AU) -1.7770718E-01 (RES. CHARGE  7.11E-15;IT.  8)
 TTTTTTTTTTTTTTTTTTTTTTTTTTTTTT PDIG        TELAPSE       35.59 TCPU       35.35
 CHARGE NORMALIZATION FACTOR   1.00000000
 TOTAL ATOMIC CHARGES:
  31.0000000  31.0000000  31.0000000  31.0000000
 TTTTTTTTTTTTTTTTTTTTTTTTTTTTTT MOQGAD      TELAPSE       35.59 TCPU       35.36
 TTTTTTTTTTTTTTTTTTTTTTTTTTTTTT SHELLXN     TELAPSE       38.19 TCPU       37.95
 TTTTTTTTTTTTTTTTTTTTTTTTTTTTTT MONMO3      TELAPSE       46.37 TCPU       46.11
 NUMERICALLY INTEGRATED DENSITY    124.0000641058
 TTTTTTTTTTTTTTTTTTTTTTTTTTTTTT NUMDFT      TELAPSE       46.46 TCPU       46.20
 CYC   3 ETOT(AU) -7.697649913640E+03 DETOT -1.51E-02 tst  1.22E-04 PX  5.43E-02
 TTTTTTTTTTTTTTTTTTTTTTTTTTTTTT DIIS        TELAPSE       46.46 TCPU       46.20
 DIIS TEST: 0.94970E-04 AT SCF   CYCLE   3 - DIIS ACTIVE - HISTORY:     3 CYCLES
 TTTTTTTTTTTTTTTTTTTTTTTTTTTTTT FDIK        TELAPSE       46.50 TCPU       46.24
 POSSIBLY CONDUCTING STATE - EFERMI(AU) -1.8032025E-01 (RES. CHARGE  5.11E-10;IT.  6)
 TTTTTTTTTTTTTTTTTTTTTTTTTTTTTT PDIG        TELAPSE       46.53 TCPU       46.27
 CHARGE NORMALIZATION FACTOR   1.00000000
 TOTAL ATOMIC CHARGES:
  31.0000000  31.0000000  31.0000000  31.0000000
 TTTTTTTTTTTTTTTTTTTTTTTTTTTTTT MOQGAD      TELAPSE       46.53 TCPU       46.27
 TTTTTTTTTTTTTTTTTTTTTTTTTTTTTT SHELLXN     TELAPSE       49.12 TCPU       48.86
 TTTTTTTTTTTTTTTTTTTTTTTTTTTTTT MONMO3      TELAPSE       57.31 TCPU       57.02
 NUMERICALLY INTEGRATED DENSITY    124.0000642748
 TTTTTTTTTTTTTTTTTTTTTTTTTTTTTT NUMDFT      TELAPSE       57.40 TCPU       57.11
 CYC   4 ETOT(AU) -7.697650026038E+03 DETOT -1.12E-04 tst  5.57E-06 PX  7.92E-03
 TTTTTTTTTTTTTTTTTTTTTTTTTTTTTT DIIS        TELAPSE       57.40 TCPU       57.11
 DIIS TEST: 0.30970E-05 AT SCF   CYCLE   4 - DIIS ACTIVE - HISTORY:     4 CYCLES
 TTTTTTTTTTTTTTTTTTTTTTTTTTTTTT FDIK        TELAPSE       57.44 TCPU       57.15
 POSSIBLY CONDUCTING STATE - EFERMI(AU) -1.8117409E-01 (RES. CHARGE  1.73E-11;IT.  6)
 TTTTTTTTTTTTTTTTTTTTTTTTTTTTTT PDIG        TELAPSE       57.46 TCPU       57.17
 CHARGE NORMALIZATION FACTOR   1.00000000
 TOTAL ATOMIC CHARGES:
  31.0000000  31.0000000  31.0000000  31.0000000
 TTTTTTTTTTTTTTTTTTTTTTTTTTTTTT MOQGAD      TELAPSE       57.46 TCPU       57.18
 TTTTTTTTTTTTTTTTTTTTTTTTTTTTTT SHELLXN     TELAPSE       60.06 TCPU       59.77
 TTTTTTTTTTTTTTTTTTTTTTTTTTTTTT MONMO3      TELAPSE       68.24 TCPU       67.93
 NUMERICALLY INTEGRATED DENSITY    124.0000641848
 TTTTTTTTTTTTTTTTTTTTTTTTTTTTTT NUMDFT      TELAPSE       68.33 TCPU       68.01
 CYC   5 ETOT(AU) -7.697650016580E+03 DETOT  9.46E-06 tst  7.17E-07 PX  1.72E-03
 TTTTTTTTTTTTTTTTTTTTTTTTTTTTTT DIIS        TELAPSE       68.33 TCPU       68.02
 DIIS TEST: 0.50808E-06 AT SCF   CYCLE   5 - DIIS ACTIVE - HISTORY:     5 CYCLES
 TTTTTTTTTTTTTTTTTTTTTTTTTTTTTT FDIK        TELAPSE       68.37 TCPU       68.05
 POSSIBLY CONDUCTING STATE - EFERMI(AU) -1.8111953E-01 (RES. CHARGE  7.89E-12;IT. 10)
 TTTTTTTTTTTTTTTTTTTTTTTTTTTTTT PDIG        TELAPSE       68.39 TCPU       68.07
 CHARGE NORMALIZATION FACTOR   1.00000000
 TOTAL ATOMIC CHARGES:
  31.0000000  31.0000000  31.0000000  31.0000000
 TTTTTTTTTTTTTTTTTTTTTTTTTTTTTT MOQGAD      TELAPSE       68.39 TCPU       68.08
 TTTTTTTTTTTTTTTTTTTTTTTTTTTTTT SHELLXN     TELAPSE       70.99 TCPU       70.66
 TTTTTTTTTTTTTTTTTTTTTTTTTTTTTT MONMO3      TELAPSE       79.17 TCPU       78.83
 NUMERICALLY INTEGRATED DENSITY    124.0000642075
 TTTTTTTTTTTTTTTTTTTTTTTTTTTTTT NUMDFT      TELAPSE       79.26 TCPU       78.92
 CYC   6 ETOT(AU) -7.697650024563E+03 DETOT -7.98E-06 tst  5.21E-08 PX  2.70E-04
 TTTTTTTTTTTTTTTTTTTTTTTTTTTTTT DIIS        TELAPSE       79.27 TCPU       78.92
 DIIS TEST: 0.58859E-07 AT SCF   CYCLE   6 - DIIS ACTIVE - HISTORY:     6 CYCLES
 TTTTTTTTTTTTTTTTTTTTTTTTTTTTTT FDIK        TELAPSE       79.30 TCPU       78.96
 POSSIBLY CONDUCTING STATE - EFERMI(AU) -1.8113439E-01 (RES. CHARGE  1.16E-10;IT.  4)
 TTTTTTTTTTTTTTTTTTTTTTTTTTTTTT PDIG        TELAPSE       79.33 TCPU       78.98
 CHARGE NORMALIZATION FACTOR   1.00000000
 TOTAL ATOMIC CHARGES:
  31.0000000  31.0000000  31.0000000  31.0000000
 TTTTTTTTTTTTTTTTTTTTTTTTTTTTTT MOQGAD      TELAPSE       79.33 TCPU       78.99
 TTTTTTTTTTTTTTTTTTTTTTTTTTTTTT SHELLXN     TELAPSE       81.93 TCPU       81.57
 TTTTTTTTTTTTTTTTTTTTTTTTTTTTTT MONMO3      TELAPSE       90.11 TCPU       89.74
 NUMERICALLY INTEGRATED DENSITY    124.0000642058
 TTTTTTTTTTTTTTTTTTTTTTTTTTTTTT NUMDFT      TELAPSE       90.19 TCPU       89.82
 CYC   7 ETOT(AU) -7.697650024518E+03 DETOT  4.50E-08 tst  6.00E-10 PX  3.52E-05
 TTTTTTTTTTTTTTTTTTTTTTTTTTTTTT DIIS        TELAPSE       90.20 TCPU       89.82
 DIIS TEST: 0.20419E-08 AT SCF   CYCLE   7 - DIIS ACTIVE - HISTORY:     7 CYCLES
 TTTTTTTTTTTTTTTTTTTTTTTTTTTTTT FDIK        TELAPSE       90.23 TCPU       89.86
 POSSIBLY CONDUCTING STATE - EFERMI(AU) -1.8113740E-01 (RES. CHARGE  4.77E-12;IT.  4)
 TTTTTTTTTTTTTTTTTTTTTTTTTTTTTT PDIG        TELAPSE       90.25 TCPU       89.88
 CHARGE NORMALIZATION FACTOR   1.00000000
 TOTAL ATOMIC CHARGES:
  31.0000000  31.0000000  31.0000000  31.0000000
 TTTTTTTTTTTTTTTTTTTTTTTTTTTTTT MOQGAD      TELAPSE       90.26 TCPU       89.88
 TTTTTTTTTTTTTTTTTTTTTTTTTTTTTT SHELLXN     TELAPSE       92.85 TCPU       92.47
 TTTTTTTTTTTTTTTTTTTTTTTTTTTTTT MONMO3      TELAPSE      101.03 TCPU      100.63
 NUMERICALLY INTEGRATED DENSITY    124.0000642055
 TTTTTTTTTTTTTTTTTTTTTTTTTTTTTT NUMDFT      TELAPSE      101.12 TCPU      100.72
 CYC   8 ETOT(AU) -7.697650024556E+03 DETOT -3.84E-08 tst  1.03E-11 PX  4.12E-06
 TTTTTTTTTTTTTTTTTTTTTTTTTTTTTT DIIS        TELAPSE      101.12 TCPU      100.72
 DIIS TEST: 0.55175E-11 AT SCF   CYCLE   8 - DIIS ACTIVE - HISTORY:     8 CYCLES
 TTTTTTTTTTTTTTTTTTTTTTTTTTTTTT FDIK        TELAPSE      101.15 TCPU      100.75
 POSSIBLY CONDUCTING STATE - EFERMI(AU) -1.8113705E-01 (RES. CHARGE  4.71E-11;IT.  8)
 TTTTTTTTTTTTTTTTTTTTTTTTTTTTTT PDIG        TELAPSE      101.17 TCPU      100.77
 CHARGE NORMALIZATION FACTOR   1.00000000
 TOTAL ATOMIC CHARGES:
  31.0000000  31.0000000  31.0000000  31.0000000
 TTTTTTTTTTTTTTTTTTTTTTTTTTTTTT MOQGAD      TELAPSE      101.18 TCPU      100.77
 TTTTTTTTTTTTTTTTTTTTTTTTTTTTTT SHELLXN     TELAPSE      103.77 TCPU      103.36
 TTTTTTTTTTTTTTTTTTTTTTTTTTTTTT MONMO3      TELAPSE      111.94 TCPU      111.51
 NUMERICALLY INTEGRATED DENSITY    124.0000642055
 TTTTTTTTTTTTTTTTTTTTTTTTTTTTTT NUMDFT      TELAPSE      112.03 TCPU      111.60
 CYC   9 ETOT(AU) -7.697650024568E+03 DETOT -1.11E-08 tst  1.73E-13 PX  5.15E-07
 TTTTTTTTTTTTTTTTTTTTTTTTTTTTTT DIIS        TELAPSE      112.04 TCPU      111.61
 DIIS TEST: 0.36473E-11 AT SCF   CYCLE   9 - DIIS ACTIVE - HISTORY:     9 CYCLES
 TTTTTTTTTTTTTTTTTTTTTTTTTTTTTT FDIK        TELAPSE      112.06 TCPU      111.63
 POSSIBLY CONDUCTING STATE - EFERMI(AU) -1.8113706E-01 (RES. CHARGE  7.11E-15;IT.  4)
 TTTTTTTTTTTTTTTTTTTTTTTTTTTTTT PDIG        TELAPSE      112.08 TCPU      111.66
 CHARGE NORMALIZATION FACTOR   1.00000000
 TOTAL ATOMIC CHARGES:
  31.0000000  31.0000000  31.0000000  31.0000000
 TTTTTTTTTTTTTTTTTTTTTTTTTTTTTT MOQGAD      TELAPSE      112.09 TCPU      111.66
 TTTTTTTTTTTTTTTTTTTTTTTTTTTTTT SHELLXN     TELAPSE      114.68 TCPU      114.25
 TTTTTTTTTTTTTTTTTTTTTTTTTTTTTT MONMO3      TELAPSE      122.87 TCPU      122.41
 NUMERICALLY INTEGRATED DENSITY    124.0000642055
 TTTTTTTTTTTTTTTTTTTTTTTTTTTTTT NUMDFT      TELAPSE      122.95 TCPU      122.50
 CYC  10 ETOT(AU) -7.697650024564E+03 DETOT  3.88E-09 tst  2.21E-14 PX  1.90E-08
 TTTTTTTTTTTTTTTTTTTTTTTTTTTTTT DIIS        TELAPSE      122.96 TCPU      122.50
 DIIS TEST: 0.47144E-12 AT SCF   CYCLE  10 - DIIS ACTIVE - HISTORY:    10 CYCLES
 TTTTTTTTTTTTTTTTTTTTTTTTTTTTTT FDIK        TELAPSE      122.98 TCPU      122.53
 POSSIBLY CONDUCTING STATE - EFERMI(AU) -1.8113705E-01 (RES. CHARGE  1.48E-12;IT.  8)
 TTTTTTTTTTTTTTTTTTTTTTTTTTTTTT PDIG        TELAPSE      123.00 TCPU      122.55
 CHARGE NORMALIZATION FACTOR   1.00000000
 TOTAL ATOMIC CHARGES:
  31.0000000  31.0000000  31.0000000  31.0000000
 TTTTTTTTTTTTTTTTTTTTTTTTTTTTTT MOQGAD      TELAPSE      123.01 TCPU      122.55
 TTTTTTTTTTTTTTTTTTTTTTTTTTTTTT SHELLXN     TELAPSE      125.60 TCPU      125.14
 TTTTTTTTTTTTTTTTTTTTTTTTTTTTTT MONMO3      TELAPSE      133.78 TCPU      133.30
 NUMERICALLY INTEGRATED DENSITY    124.0000642055
 TTTTTTTTTTTTTTTTTTTTTTTTTTTTTT NUMDFT      TELAPSE      133.87 TCPU      133.38
 CYC  11 ETOT(AU) -7.697650024564E+03 DETOT -1.16E-10 tst  1.24E-14 PX  1.86E-09
 TTTTTTTTTTTTTTTTTTTTTTTTTTTTTT DIIS        TELAPSE      133.87 TCPU      133.39
 DIIS TEST: 0.47133E-12 AT SCF   CYCLE  11 - DIIS ACTIVE - HISTORY:    11 CYCLES
 TTTTTTTTTTTTTTTTTTTTTTTTTTTTTT FDIK        TELAPSE      133.90 TCPU      133.41
 POSSIBLY CONDUCTING STATE - EFERMI(AU) -1.8113697E-01 (RES. CHARGE  1.17E-11;IT.  8)
 TTTTTTTTTTTTTTTTTTTTTTTTTTTTTT PDIG        TELAPSE      133.92 TCPU      133.43
 CHARGE NORMALIZATION FACTOR   1.00000000
 TOTAL ATOMIC CHARGES:
  31.0000000  31.0000000  31.0000000  31.0000000
 TTTTTTTTTTTTTTTTTTTTTTTTTTTTTT MOQGAD      TELAPSE      133.92 TCPU      133.44
 TTTTTTTTTTTTTTTTTTTTTTTTTTTTTT SHELLXN     TELAPSE      136.52 TCPU      136.02
 TTTTTTTTTTTTTTTTTTTTTTTTTTTTTT MONMO3      TELAPSE      144.70 TCPU      144.19
 NUMERICALLY INTEGRATED DENSITY    124.0000642055
 TTTTTTTTTTTTTTTTTTTTTTTTTTTTTT NUMDFT      TELAPSE      144.79 TCPU      144.28
 CYC  12 ETOT(AU) -7.697650024563E+03 DETOT  4.47E-10 tst  2.16E-14 PX  7.49E-08
 TTTTTTTTTTTTTTTTTTTTTTTTTTTTTT DIIS        TELAPSE      144.80 TCPU      144.28
 DIIS TEST: 0.49239E-12 AT SCF   CYCLE  12 - DIIS ACTIVE - HISTORY:    12 CYCLES
 TTTTTTTTTTTTTTTTTTTTTTTTTTTTTT FDIK        TELAPSE      144.82 TCPU      144.31
 POSSIBLY CONDUCTING STATE - EFERMI(AU) -1.8113694E-01 (RES. CHARGE  3.84E-12;IT.  8)
 TTTTTTTTTTTTTTTTTTTTTTTTTTTTTT PDIG        TELAPSE      144.84 TCPU      144.33
 CHARGE NORMALIZATION FACTOR   1.00000000
 TOTAL ATOMIC CHARGES:
  31.0000000  31.0000000  31.0000000  31.0000000
 TTTTTTTTTTTTTTTTTTTTTTTTTTTTTT MOQGAD      TELAPSE      144.85 TCPU      144.33
 TTTTTTTTTTTTTTTTTTTTTTTTTTTTTT SHELLXN     TELAPSE      147.44 TCPU      146.92
 TTTTTTTTTTTTTTTTTTTTTTTTTTTTTT MONMO3      TELAPSE      155.62 TCPU      155.08
 NUMERICALLY INTEGRATED DENSITY    124.0000642055
 TTTTTTTTTTTTTTTTTTTTTTTTTTTTTT NUMDFT      TELAPSE      155.70 TCPU      155.16
 CYC  13 ETOT(AU) -7.697650024562E+03 DETOT  1.02E-09 tst  1.24E-14 PX  5.45E-08
 TTTTTTTTTTTTTTTTTTTTTTTTTTTTTT DIIS        TELAPSE      155.71 TCPU      155.17
 DIIS TEST: 0.52747E-12 AT SCF   CYCLE  13 - DIIS ACTIVE - HISTORY:    13 CYCLES
 TTTTTTTTTTTTTTTTTTTTTTTTTTTTTT FDIK        TELAPSE      155.73 TCPU      155.19
 POSSIBLY CONDUCTING STATE - EFERMI(AU) -1.8113693E-01 (RES. CHARGE  8.66E-10;IT.  6)
 TTTTTTTTTTTTTTTTTTTTTTTTTTTTTT PDIG        TELAPSE      155.75 TCPU      155.21
 CHARGE NORMALIZATION FACTOR   1.00000000
 TOTAL ATOMIC CHARGES:
  31.0000000  31.0000000  31.0000000  31.0000000
 TTTTTTTTTTTTTTTTTTTTTTTTTTTTTT MOQGAD      TELAPSE      155.76 TCPU      155.21
 TTTTTTTTTTTTTTTTTTTTTTTTTTTTTT SHELLXN     TELAPSE      158.35 TCPU      157.81
 TTTTTTTTTTTTTTTTTTTTTTTTTTTTTT MONMO3      TELAPSE      166.53 TCPU      165.97
 NUMERICALLY INTEGRATED DENSITY    124.0000642055
 TTTTTTTTTTTTTTTTTTTTTTTTTTTTTT NUMDFT      TELAPSE      166.62 TCPU      166.06
 CYC  14 ETOT(AU) -7.697650024625E+03 DETOT -6.23E-08 tst  1.24E-14 PX  9.99E-09
 TTTTTTTTTTTTTTTTTTTTTTTTTTTTTT DIIS        TELAPSE      166.63 TCPU      166.06
 DIIS TEST: 0.53430E-12 AT SCF   CYCLE  14 - DIIS ACTIVE - HISTORY:    14 CYCLES
 TTTTTTTTTTTTTTTTTTTTTTTTTTTTTT FDIK        TELAPSE      166.65 TCPU      166.08
 POSSIBLY CONDUCTING STATE - EFERMI(AU) -1.8113694E-01 (RES. CHARGE  1.42E-14;IT.  4)
 TTTTTTTTTTTTTTTTTTTTTTTTTTTTTT PDIG        TELAPSE      166.67 TCPU      166.10
 CHARGE NORMALIZATION FACTOR   1.00000000
 TOTAL ATOMIC CHARGES:
  31.0000000  31.0000000  31.0000000  31.0000000
 TTTTTTTTTTTTTTTTTTTTTTTTTTTTTT MOQGAD      TELAPSE      166.68 TCPU      166.11
 TTTTTTTTTTTTTTTTTTTTTTTTTTTTTT SHELLXN     TELAPSE      169.27 TCPU      168.70
 TTTTTTTTTTTTTTTTTTTTTTTTTTTTTT MONMO3      TELAPSE      177.45 TCPU      176.85
 NUMERICALLY INTEGRATED DENSITY    124.0000642055
 TTTTTTTTTTTTTTTTTTTTTTTTTTTTTT NUMDFT      TELAPSE      177.54 TCPU      176.94
 CYC  15 ETOT(AU) -7.697650024562E+03 DETOT  6.25E-08 tst  1.07E-14 PX  4.32E-09
 TTTTTTTTTTTTTTTTTTTTTTTTTTTTTT DIIS        TELAPSE      177.54 TCPU      176.95
 DIIS TEST: 0.55389E-12 AT SCF   CYCLE  15 - DIIS ACTIVE - HISTORY:    15 CYCLES
 TTTTTTTTTTTTTTTTTTTTTTTTTTTTTT FDIK        TELAPSE      177.57 TCPU      176.97
 POSSIBLY CONDUCTING STATE - EFERMI(AU) -1.8113694E-01 (RES. CHARGE  9.95E-10;IT.  2)
 TTTTTTTTTTTTTTTTTTTTTTTTTTTTTT PDIG        TELAPSE      177.59 TCPU      176.99
 CHARGE NORMALIZATION FACTOR   1.00000000
 TOTAL ATOMIC CHARGES:
  31.0000000  31.0000000  31.0000000  31.0000000
 TTTTTTTTTTTTTTTTTTTTTTTTTTTTTT MOQGAD      TELAPSE      177.59 TCPU      176.99
 TTTTTTTTTTTTTTTTTTTTTTTTTTTTTT SHELLXN     TELAPSE      180.19 TCPU      179.58
 TTTTTTTTTTTTTTTTTTTTTTTTTTTTTT MONMO3      TELAPSE      188.37 TCPU      187.74
 NUMERICALLY INTEGRATED DENSITY    124.0000642055
 TTTTTTTTTTTTTTTTTTTTTTTTTTTTTT NUMDFT      TELAPSE      188.46 TCPU      187.83
 CYC  16 ETOT(AU) -7.697650024634E+03 DETOT -7.19E-08 tst  1.07E-14 PX  1.33E-10
 TTTTTTTTTTTTTTTTTTTTTTTTTTTTTT DIIS        TELAPSE      188.46 TCPU      187.84
 DIIS TEST: 0.56531E-12 AT SCF   CYCLE  16 - DIIS ACTIVE - HISTORY:    16 CYCLES
 TTTTTTTTTTTTTTTTTTTTTTTTTTTTTT FDIK        TELAPSE      188.49 TCPU      187.86
 POSSIBLY CONDUCTING STATE - EFERMI(AU) -1.8113694E-01 (RES. CHARGE  8.16E-11;IT.  6)
 TTTTTTTTTTTTTTTTTTTTTTTTTTTTTT PDIG        TELAPSE      188.51 TCPU      187.88
 CHARGE NORMALIZATION FACTOR   1.00000000
 TOTAL ATOMIC CHARGES:
  31.0000000  31.0000000  31.0000000  31.0000000
 TTTTTTTTTTTTTTTTTTTTTTTTTTTTTT MOQGAD      TELAPSE      188.51 TCPU      187.88
 TTTTTTTTTTTTTTTTTTTTTTTTTTTTTT SHELLXN     TELAPSE      191.11 TCPU      190.47
 TTTTTTTTTTTTTTTTTTTTTTTTTTTTTT MONMO3      TELAPSE      199.29 TCPU      198.64
 NUMERICALLY INTEGRATED DENSITY    124.0000642055
 TTTTTTTTTTTTTTTTTTTTTTTTTTTTTT NUMDFT      TELAPSE      199.38 TCPU      198.73
 CYC  17 ETOT(AU) -7.697650024568E+03 DETOT  6.60E-08 tst  1.07E-14 PX  7.54E-10
 TTTTTTTTTTTTTTTTTTTTTTTTTTTTTT DIIS        TELAPSE      199.39 TCPU      198.73
 DIIS TEST: 0.56511E-12 AT SCF   CYCLE  17 - DIIS ACTIVE - HISTORY:    17 CYCLES
 TTTTTTTTTTTTTTTTTTTTTTTTTTTTTT FDIK        TELAPSE      199.41 TCPU      198.75
 POSSIBLY CONDUCTING STATE - EFERMI(AU) -1.8113694E-01 (RES. CHARGE  0.00E+00;IT.  4)
 TTTTTTTTTTTTTTTTTTTTTTTTTTTTTT PDIG        TELAPSE      199.43 TCPU      198.78
 CHARGE NORMALIZATION FACTOR   1.00000000
 TOTAL ATOMIC CHARGES:
  31.0000000  31.0000000  31.0000000  31.0000000
 TTTTTTTTTTTTTTTTTTTTTTTTTTTTTT MOQGAD      TELAPSE      199.44 TCPU      198.78
 TTTTTTTTTTTTTTTTTTTTTTTTTTTTTT SHELLXN     TELAPSE      202.03 TCPU      201.37
 TTTTTTTTTTTTTTTTTTTTTTTTTTTTTT MONMO3      TELAPSE      210.21 TCPU      209.53
 NUMERICALLY INTEGRATED DENSITY    124.0000642055
 TTTTTTTTTTTTTTTTTTTTTTTTTTTTTT NUMDFT      TELAPSE      210.30 TCPU      209.62
 CYC  18 ETOT(AU) -7.697650024562E+03 DETOT  6.26E-09 tst  1.07E-14 PX  2.47E-08
 TTTTTTTTTTTTTTTTTTTTTTTTTTTTTT DIIS        TELAPSE      210.31 TCPU      209.62
 DIIS TEST: 0.63376E-12 AT SCF   CYCLE  18 - DIIS ACTIVE - HISTORY:    18 CYCLES
 TTTTTTTTTTTTTTTTTTTTTTTTTTTTTT FDIK        TELAPSE      210.33 TCPU      209.65
 POSSIBLY CONDUCTING STATE - EFERMI(AU) -1.8113693E-01 (RES. CHARGE  1.63E-12;IT.  8)
 TTTTTTTTTTTTTTTTTTTTTTTTTTTTTT PDIG        TELAPSE      210.35 TCPU      209.67
 CHARGE NORMALIZATION FACTOR   1.00000000
 TOTAL ATOMIC CHARGES:
  31.0000000  31.0000000  31.0000000  31.0000000
 TTTTTTTTTTTTTTTTTTTTTTTTTTTTTT MOQGAD      TELAPSE      210.36 TCPU      209.67
 TTTTTTTTTTTTTTTTTTTTTTTTTTTTTT SHELLXN     TELAPSE      212.95 TCPU      212.26
 TTTTTTTTTTTTTTTTTTTTTTTTTTTTTT MONMO3      TELAPSE      221.13 TCPU      220.42
 NUMERICALLY INTEGRATED DENSITY    124.0000642055
 TTTTTTTTTTTTTTTTTTTTTTTTTTTTTT NUMDFT      TELAPSE      221.22 TCPU      220.51
 CYC  19 ETOT(AU) -7.697650024562E+03 DETOT  3.27E-11 tst  7.04E-15 PX  5.50E-09
 TTTTTTTTTTTTTTTTTTTTTTTTTTTTTT DIIS        TELAPSE      221.23 TCPU      220.52
 DIIS TEST: 0.65062E-12 AT SCF   CYCLE  19 - DIIS ACTIVE - HISTORY:    19 CYCLES
 TTTTTTTTTTTTTTTTTTTTTTTTTTTTTT FDIK        TELAPSE      221.25 TCPU      220.54
 POSSIBLY CONDUCTING STATE - EFERMI(AU) -1.8113693E-01 (RES. CHARGE  6.38E-10;IT.  0)
 TTTTTTTTTTTTTTTTTTTTTTTTTTTTTT PDIG        TELAPSE      221.27 TCPU      220.56
 CHARGE NORMALIZATION FACTOR   1.00000000
 TOTAL ATOMIC CHARGES:
  31.0000000  31.0000000  31.0000000  31.0000000
 TTTTTTTTTTTTTTTTTTTTTTTTTTTTTT MOQGAD      TELAPSE      221.28 TCPU      220.56
 TTTTTTTTTTTTTTTTTTTTTTTTTTTTTT SHELLXN     TELAPSE      223.87 TCPU      223.15
 +++ ENERGIES IN A.U. +++
 ::: EXT EL-POLE                                  -2.6494611911252E+03
 ::: EXT EL-SPHEROPOLE                             3.7269237867046E+01
 ::: BIELET ZONE E-E                               4.8850888184744E+03
 ::: TOTAL E-E                                     2.2728968652163E+03
 ::: TOTAL E-N + N-E                              -1.6364357502279E+04
 ::: TOTAL N-N                                    -1.0605048327972E+03
 ::: KINETIC ENERGY                                7.6822169019420E+03
 ::: PSEUDO TOTAL   ENERGY                        -7.4697485679173E+03
 ::: VIRIAL COEFFICIENT                            1.0140224932830E+00
 TTTTTTTTTTTTTTTTTTTTTTTTTTTTTT MONMO3      TELAPSE      232.05 TCPU      231.31
 NUMERICALLY INTEGRATED DENSITY    124.0000642055
 TTTTTTTTTTTTTTTTTTTTTTTTTTTTTT NUMDFT      TELAPSE      232.14 TCPU      231.40
 CYC  20 ETOT(AU) -7.697650024515E+03 DETOT  4.63E-08 tst  7.04E-15 PX  5.50E-09

 == SCF ENDED - CONVERGENCE ON ENERGY      E(AU) -7.6976500245153E+03 CYCLES  20


 ENERGY EXPRESSION=HARTREE+FOCK EXCH*0.00000+(HSE06      EXCH)*1.00000+PBE        CORR


 TOTAL ENERGY(DFT)(AU)( 20) -7.6976500245153E+03 DE 4.6E-08 tester 7.0E-15
 TTTTTTTTTTTTTTTTTTTTTTTTTTTTTT EDFT        TELAPSE      232.14 TCPU      231.40

 *******************************************************************************
 *                             FORCE CALCULATION                               *
 *******************************************************************************

 TTTTTTTTTTTTTTTTTTTTTTTTTTTTTT NUMDFG      TELAPSE      233.00 TCPU      232.25
 INFORMATION **** GENPOG **** BIPO BUFFER LENGTH (WORDS) =      539800
 TTTTTTTTTTTTTTTTTTTTTTTTTTTTTT SHELXG      TELAPSE      253.85 TCPU      253.06

 CARTESIAN FORCES IN HARTREE/BOHR (ANALYTICAL)
   ATOM                     X                   Y                   Z
   1  31             6.726601398309E-17  2.750056816119E-04  7.312728520091E-03
   2  31            -2.336519484920E-16 -2.750056816181E-04  7.312728520077E-03
   3  31            -8.348275338587E-17 -2.750056816030E-04 -7.312728520071E-03
   4  31             2.463992409429E-16  2.750056816092E-04 -7.312728520101E-03

 RESULTANT FORCE    -3.469446951954E-18  0.000000000000E+00 -3.552713678801E-15

 ATOMIC PART

 SYMMETRY ALLOWED FORCES (ANALYTICAL) (DIRECTION, FORCE)

    1  5.5001136E-04    2  1.4625457E-02

 CELL PART

 GRADIENT WITH RESPECT TO THE CELL PARAMETER IN HARTREE/BOHR
ORDER: -D/DA1X, -D/DA1Y, -D/DA1Z
       -D/DA2X, -D/DA2Y, -D/DA2Z
       -D/DA3X, -D/DA3Y, -D/DA3Z
 -0.171399271229E-02 -0.288096833410E-02 -0.223785003772E-13
  0.171399271228E-02 -0.288096833410E-02 -0.224095971072E-13
 -0.118774198442E-15  0.426810814116E-14  0.510373640768E-02

STRESS TENSOR, IN HARTREE/BOHR^3:
ORDER: 11 12 13
       21 22 23
       31 32 33
  0.278005798727E-04  0.576997265309E-16  0.326504503692E-17
 -0.576238058381E-16  0.467908215173E-04 -0.117328220153E-15
 -0.252191015935E-18  0.363709633786E-15 -0.140299235408E-03

STRESS TENSOR DOES NOT CORRESPOND TO
HYDROSTATIC PRESSURE, NO PRESSURE COMPUTED!

 SYMMETRY ALLOWED FORCES (ANALYTICAL) (DIRECTION, FORCE)

    1  3.7043824E-03    2 -8.4062866E-03    3 -1.0547496E-02
 TTTTTTTTTTTTTTTTTTTTTTTTTTTTTT TOTGRA_C    TELAPSE      328.76 TCPU      327.79
 INFORMATION **** optc001 **** GEOMETRY OUTPUT FILE
 CLASSICAL MODEL (SCHLEGEL) USED AS INITIAL HESSIAN MATRIX
 REFERENCE GEOMETRY DEFINED

 MAX GRADIENT      0.014625  THRESHOLD              0.000450 CONVERGED NO
 RMS GRADIENT      0.009054  THRESHOLD              0.000300 CONVERGED NO

 GRADIENT NORM     0.020245  GRADIENT THRESHOLD     0.500000

 EIGENVALUES OF THE ESTIMATED HESSIAN
  0.9416E-01  0.1282      0.1887      0.3492      0.7225    

 INITIAL TRUST RADIUS    0.5000000000E+00

 PREDICTED ENERGY CHANGE    -0.762E-03

 INITIAL DISPLACEMENTS
 -0.006178  0.032436  0.009459 -0.018691 -0.081612
 TTTTTTTTTTTTTTTTTTTTTTTTTTTTTT OPTI        TELAPSE      328.76 TCPU      327.79

 OPTOPTOPTOPTOPTOPTOPTOPTOPTOPTOPTOPTOPTOPTOPTOPTOPTOPTOPTOPTOPTOPTOPTOPTOPTOPT

 - INFORMATION ON SCF MOVED TO SCFOUT.LOG
 GEOMETRY OPTIMIZATION INFORMATION STORED IN OPTINFO.DAT

 OPTOPTOPTOPTOPTOPTOPTOPTOPTOPTOPTOPTOPTOPTOPTOPTOPTOPTOPTOPTOPTOPTOPTOPTOPTOPT
 *******************************************************************************
 COORDINATE AND CELL OPTIMIZATION - POINT    2
 *******************************************************************************
 LATTICE PARAMETERS (ANGSTROMS AND DEGREES) - BOHR = 0.5291772083 ANGSTROM
 PRIMITIVE CELL - CENTRING CODE 4/0 VOLUME=    78.105995 - DENSITY  5.861 g/cm^3
         A              B              C           ALPHA      BETA       GAMMA 
     3.17773316     3.17773316     7.73481551    90.000000  90.000000  90.081507
 *******************************************************************************
 ATOMS IN THE ASYMMETRIC UNIT    1 - ATOMS IN THE UNIT CELL:    4
     ATOM                 X/A                 Y/B                 Z/C    
 *******************************************************************************
      1 T  31 GA    7.813811132026E-02  7.813811132026E-02  1.536226041628E-01
      2 F  31 GA    4.218618886797E-01  4.218618886797E-01 -3.463773958372E-01
      3 F  31 GA   -7.813811132026E-02 -7.813811132026E-02 -1.536226041628E-01
      4 F  31 GA   -4.218618886797E-01 -4.218618886797E-01  3.463773958372E-01

 TRANSFORMATION MATRIX PRIMITIVE-CRYSTALLOGRAPHIC CELL
  1.0000  1.0000  0.0000 -1.0000  1.0000  0.0000  0.0000  0.0000  1.0000

 *******************************************************************************
 CRYSTALLOGRAPHIC CELL (VOLUME=        156.21199072)
         A              B              C           ALPHA      BETA       GAMMA 
     4.49718868     4.49079571     7.73481551    90.000000  90.000000  90.000000

 COORDINATES IN THE CRYSTALLOGRAPHIC CELL
     ATOM                 X/A                 Y/B                 Z/C    
 *******************************************************************************
      1 T  31 GA    0.000000000000E+00  7.813811132026E-02  1.536226041628E-01
      2 F  31 GA    0.000000000000E+00  4.218618886797E-01 -3.463773958372E-01
      3 F  31 GA    0.000000000000E+00 -7.813811132026E-02 -1.536226041628E-01
      4 F  31 GA    0.000000000000E+00 -4.218618886797E-01  3.463773958372E-01

 T = ATOM BELONGING TO THE ASYMMETRIC UNIT

 TOTAL ENERGY(DFT)(AU)( 14) -7.6976506408401E+03     DE (AU)   -6.163E-04

 UPDATED TRUST RADIUS     0.100E+01

 SYMMETRY ALLOWED FORCES  (COORDINATE, FORCE)

    1 -1.8519879E-03    2  2.8259179E-03    3  1.1843474E-03    4 -1.0155513E-03
    5 -3.8637400E-03

 GRADIENT NORM     0.005365  GRADIENT THRESHOLD     0.500000

 EIGENVALUES OF THE ESTIMATED HESSIAN
  0.8692E-01  0.9810E-01  0.1867      0.3525      0.7227    

 PREDICTED ENERGY CHANGE    -0.140E-03

 MAX GRADIENT      0.003864  THRESHOLD              0.000450 CONVERGED NO
 RMS GRADIENT      0.002399  THRESHOLD              0.000300 CONVERGED NO
 MAX DISPLAC.      0.045516  THRESHOLD              0.001800 CONVERGED NO
 RMS DISPLAC.      0.024899  THRESHOLD              0.001200 CONVERGED NO
 TTTTTTTTTTTTTTTTTTTTTTTTTTTTTT OPTI        TELAPSE      591.00 TCPU      589.41
 *******************************************************************************
 COORDINATE AND CELL OPTIMIZATION - POINT    3
 *******************************************************************************
 LATTICE PARAMETERS (ANGSTROMS AND DEGREES) - BOHR = 0.5291772083 ANGSTROM
 PRIMITIVE CELL - CENTRING CODE 4/0 VOLUME=    78.325962 - DENSITY  5.845 g/cm^3
         A              B              C           ALPHA      BETA       GAMMA 
     3.17254765     3.17254765     7.78208402    90.000000  90.000000  90.313097
 *******************************************************************************
 ATOMS IN THE ASYMMETRIC UNIT    1 - ATOMS IN THE UNIT CELL:    4
     ATOM                 X/A                 Y/B                 Z/C    
 *******************************************************************************
      1 T  31 GA    7.654407612132E-02  7.654407612132E-02  1.541155980023E-01
      2 F  31 GA    4.234559238787E-01  4.234559238787E-01 -3.458844019977E-01
      3 F  31 GA   -7.654407612132E-02 -7.654407612132E-02 -1.541155980023E-01
      4 F  31 GA   -4.234559238787E-01 -4.234559238787E-01  3.458844019977E-01

 TRANSFORMATION MATRIX PRIMITIVE-CRYSTALLOGRAPHIC CELL
  1.0000  1.0000  0.0000 -1.0000  1.0000  0.0000  0.0000  0.0000  1.0000

 *******************************************************************************
 CRYSTALLOGRAPHIC CELL (VOLUME=        156.65192419)
         A              B              C           ALPHA      BETA       GAMMA 
     4.49890200     4.47438433     7.78208402    90.000000  90.000000  90.000000

 COORDINATES IN THE CRYSTALLOGRAPHIC CELL
     ATOM                 X/A                 Y/B                 Z/C    
 *******************************************************************************
      1 T  31 GA    0.000000000000E+00  7.654407612132E-02  1.541155980023E-01
      2 F  31 GA    0.000000000000E+00  4.234559238787E-01 -3.458844019977E-01
      3 F  31 GA    0.000000000000E+00 -7.654407612132E-02 -1.541155980023E-01
      4 F  31 GA    0.000000000000E+00 -4.234559238787E-01  3.458844019977E-01

 T = ATOM BELONGING TO THE ASYMMETRIC UNIT

 TOTAL ENERGY(DFT)(AU)( 21) -7.6976506833704E+03     DE (AU)   -4.253E-05

 UPDATED TRUST RADIUS     0.100E+01

 SYMMETRY ALLOWED FORCES  (COORDINATE, FORCE)

    1 -2.6203559E-03    2 -1.3483016E-03    3 -2.0889379E-04    4  2.1016908E-03
    5 -1.0010688E-03

 GRADIENT NORM     0.003761  GRADIENT THRESHOLD     0.500000

 EIGENVALUES OF THE ESTIMATED HESSIAN
  0.4082E-01  0.1050      0.1896      0.4387      0.7697    

 PREDICTED ENERGY CHANGE    -0.760E-04

 MAX GRADIENT      0.002620  THRESHOLD              0.000450 CONVERGED NO
 RMS GRADIENT      0.001682  THRESHOLD              0.000300 CONVERGED NO
 MAX DISPLAC.      0.043881  THRESHOLD              0.001800 CONVERGED NO
 RMS DISPLAC.      0.025834  THRESHOLD              0.001200 CONVERGED NO
 TTTTTTTTTTTTTTTTTTTTTTTTTTTTTT OPTI        TELAPSE      931.30 TCPU      928.85
 *******************************************************************************
 COORDINATE AND CELL OPTIMIZATION - POINT    4
 *******************************************************************************
 LATTICE PARAMETERS (ANGSTROMS AND DEGREES) - BOHR = 0.5291772083 ANGSTROM
 PRIMITIVE CELL - CENTRING CODE 4/0 VOLUME=    78.517557 - DENSITY  5.831 g/cm^3
         A              B              C           ALPHA      BETA       GAMMA 
     3.17031716     3.17031716     7.81248930    90.000000  90.000000  90.651502
 *******************************************************************************
 ATOMS IN THE ASYMMETRIC UNIT    1 - ATOMS IN THE UNIT CELL:    4
     ATOM                 X/A                 Y/B                 Z/C    
 *******************************************************************************
      1 T  31 GA    7.397352985026E-02  7.397352985026E-02  1.543862676178E-01
      2 F  31 GA    4.260264701497E-01  4.260264701497E-01 -3.456137323822E-01
      3 F  31 GA   -7.397352985026E-02 -7.397352985026E-02 -1.543862676178E-01
      4 F  31 GA   -4.260264701497E-01 -4.260264701497E-01  3.456137323822E-01

 TRANSFORMATION MATRIX PRIMITIVE-CRYSTALLOGRAPHIC CELL
  1.0000  1.0000  0.0000 -1.0000  1.0000  0.0000  0.0000  0.0000  1.0000

 *******************************************************************************
 CRYSTALLOGRAPHIC CELL (VOLUME=        157.03511469)
         A              B              C           ALPHA      BETA       GAMMA 
     4.50892355     4.45794257     7.81248930    90.000000  90.000000  90.000000

 COORDINATES IN THE CRYSTALLOGRAPHIC CELL
     ATOM                 X/A                 Y/B                 Z/C    
 *******************************************************************************
      1 T  31 GA    0.000000000000E+00  7.397352985026E-02  1.543862676178E-01
      2 F  31 GA    0.000000000000E+00  4.260264701497E-01 -3.456137323822E-01
      3 F  31 GA    0.000000000000E+00 -7.397352985026E-02 -1.543862676178E-01
      4 F  31 GA    0.000000000000E+00 -4.260264701497E-01  3.456137323822E-01

 T = ATOM BELONGING TO THE ASYMMETRIC UNIT

 TOTAL ENERGY(DFT)(AU)( 27) -7.6976507445503E+03     DE (AU)   -6.118E-05

 UPDATED TRUST RADIUS     0.200E+01

 SYMMETRY ALLOWED FORCES  (COORDINATE, FORCE)

    1 -2.8255146E-03    2 -2.7368251E-03    3 -1.1115834E-03    4  3.9709189E-03
    5  3.2307107E-04

 GRADIENT NORM     0.005708  GRADIENT THRESHOLD     0.500000

 EIGENVALUES OF THE ESTIMATED HESSIAN
  0.8992E-02  0.1068      0.1916      0.5359      0.7932    

 PREDICTED ENERGY CHANGE    -0.318E-03

 MAX GRADIENT      0.003971  THRESHOLD              0.000450 CONVERGED NO
 RMS GRADIENT      0.002553  THRESHOLD              0.000300 CONVERGED NO
 MAX DISPLAC.      0.208425  THRESHOLD              0.001800 CONVERGED NO
 RMS DISPLAC.      0.114838  THRESHOLD              0.001200 CONVERGED NO
 TTTTTTTTTTTTTTTTTTTTTTTTTTTTTT OPTI        TELAPSE     1336.66 TCPU     1333.26
 *******************************************************************************
 COORDINATE AND CELL OPTIMIZATION - POINT    5
 *******************************************************************************
 LATTICE PARAMETERS (ANGSTROMS AND DEGREES) - BOHR = 0.5291772083 ANGSTROM
 PRIMITIVE CELL - CENTRING CODE 4/0 VOLUME=    79.146727 - DENSITY  5.784 g/cm^3
         A              B              C           ALPHA      BETA       GAMMA 
     3.16462265     3.16462265     7.90974540    90.000000  90.000000  92.375618
 *******************************************************************************
 ATOMS IN THE ASYMMETRIC UNIT    1 - ATOMS IN THE UNIT CELL:    4
     ATOM                 X/A                 Y/B                 Z/C    
 *******************************************************************************
      1 T  31 GA    6.176396071789E-02  6.176396071789E-02  1.552469434608E-01
      2 F  31 GA    4.382360392821E-01  4.382360392821E-01 -3.447530565392E-01
      3 F  31 GA   -6.176396071789E-02 -6.176396071789E-02 -1.552469434608E-01
      4 F  31 GA   -4.382360392821E-01 -4.382360392821E-01  3.447530565392E-01

 TRANSFORMATION MATRIX PRIMITIVE-CRYSTALLOGRAPHIC CELL
  1.0000  1.0000  0.0000 -1.0000  1.0000  0.0000  0.0000  0.0000  1.0000

 *******************************************************************************
 CRYSTALLOGRAPHIC CELL (VOLUME=        158.29345344)
         A              B              C           ALPHA      BETA       GAMMA 
     4.56726534     4.38171580     7.90974540    90.000000  90.000000  90.000000

 COORDINATES IN THE CRYSTALLOGRAPHIC CELL
     ATOM                 X/A                 Y/B                 Z/C    
 *******************************************************************************
      1 T  31 GA    0.000000000000E+00  6.176396071789E-02  1.552469434608E-01
      2 F  31 GA    0.000000000000E+00  4.382360392821E-01 -3.447530565392E-01
      3 F  31 GA    0.000000000000E+00 -6.176396071789E-02 -1.552469434608E-01
      4 F  31 GA    0.000000000000E+00 -4.382360392821E-01  3.447530565392E-01

 T = ATOM BELONGING TO THE ASYMMETRIC UNIT
 INFORMATION **** OPTGEOM **** RESTART SCF WITH ATOMIC P

 TOTAL ENERGY(DFT)(AU)( 20) -7.6976513295352E+03     DE (AU)   -5.850E-04

 UPDATED TRUST RADIUS     0.400E+01

 SYMMETRY ALLOWED FORCES  (COORDINATE, FORCE)

    1 -3.1190104E-03    2 -5.8460733E-03    3 -3.6333716E-03    4  1.1488033E-02
    5  2.3585093E-03

 GRADIENT NORM     0.013951  GRADIENT THRESHOLD     0.500000

 EIGENVALUES OF THE ESTIMATED HESSIAN
  0.2309E-05  0.1125      0.1937      0.7322       16.28    
 NEWTON STEP ( 0.1076261938E+04) EXCEEDS TRUST RADIUS ( 0.4000000000E+01)
 LEVEL SHIFT    -0.6190402111E-03

 PREDICTED ENERGY CHANGE    -0.993E-02

 MAX GRADIENT      0.011488  THRESHOLD              0.000450 CONVERGED NO
 RMS GRADIENT      0.006239  THRESHOLD              0.000300 CONVERGED NO
 MAX DISPLAC.      3.248940  THRESHOLD              0.001800 CONVERGED NO
 RMS DISPLAC.      1.788854  THRESHOLD              0.001200 CONVERGED NO
 TTTTTTTTTTTTTTTTTTTTTTTTTTTTTT OPTI        TELAPSE     2223.27 TCPU     2217.77
 *******************************************************************************
 COORDINATE AND CELL OPTIMIZATION - POINT    6
 *******************************************************************************
 LATTICE PARAMETERS (ANGSTROMS AND DEGREES) - BOHR = 0.5291772083 ANGSTROM
 PRIMITIVE CELL - CENTRING CODE 4/0 VOLUME=    83.213633 - DENSITY  5.502 g/cm^3
         A              B              C           ALPHA      BETA       GAMMA 
     3.18176337     3.18176337     9.43152162    90.000000  90.000000 119.364336
 *******************************************************************************
 ATOMS IN THE ASYMMETRIC UNIT    1 - ATOMS IN THE UNIT CELL:    4
     ATOM                 X/A                 Y/B                 Z/C    
 *******************************************************************************
      1 T  31 GA   -1.285591625028E-01 -1.285591625028E-01  1.685200140760E-01
      2 F  31 GA   -3.714408374972E-01 -3.714408374972E-01 -3.314799859240E-01
      3 F  31 GA    1.285591625028E-01  1.285591625028E-01 -1.685200140760E-01
      4 F  31 GA    3.714408374972E-01  3.714408374972E-01  3.314799859240E-01

 TRANSFORMATION MATRIX PRIMITIVE-CRYSTALLOGRAPHIC CELL
  1.0000  1.0000  0.0000 -1.0000  1.0000  0.0000  0.0000  0.0000  1.0000

 *******************************************************************************
 CRYSTALLOGRAPHIC CELL (VOLUME=        166.42726574)
         A              B              C           ALPHA      BETA       GAMMA 
     5.49324119     3.21228482     9.43152162    90.000000  90.000000  90.000000

 COORDINATES IN THE CRYSTALLOGRAPHIC CELL
     ATOM                 X/A                 Y/B                 Z/C    
 *******************************************************************************
      1 T  31 GA    0.000000000000E+00 -1.285591625028E-01  1.685200140760E-01
      2 F  31 GA    0.000000000000E+00 -3.714408374972E-01 -3.314799859240E-01
      3 F  31 GA    0.000000000000E+00  1.285591625028E-01 -1.685200140760E-01
      4 F  31 GA    0.000000000000E+00  3.714408374972E-01  3.314799859240E-01

 T = ATOM BELONGING TO THE ASYMMETRIC UNIT

 MAXIMUM ATOM DISPLACEMENT WITH RESPECT TO
 THE PRESENT REFERENCE GEOMETRY:   1.656624580077E+00

 REFERENCE GEOMETRY WILL BE CHANGED

 TOTAL ENERGY(DFT)(AU)( 36) -7.6975159145250E+03     DE (AU)    1.354E-01

 SYMMETRY ALLOWED FORCES  (COORDINATE, FORCE)

    1  5.0634465E-03    2 -2.4799283E-01    3  8.2514487E-02    4 -9.9090480E-02
    5  2.5850256E-02

 GRADIENT NORM     0.280752  GRADIENT THRESHOLD     0.500000

 HESSIAN UPDATE SKIPPED

 EIGENVALUES OF THE ESTIMATED HESSIAN
  0.2309E-05  0.1125      0.1937      0.7322       16.28    
 NEWTON STEP ( 0.2259371591E+05) EXCEEDS TRUST RADIUS ( 0.4000000000E+01)
 LEVEL SHIFT    -0.1304153584E-01

 PREDICTED ENERGY CHANGE    -0.274E+00

 MAX GRADIENT      0.247993  THRESHOLD              0.000450 CONVERGED NO
 RMS GRADIENT      0.125556  THRESHOLD              0.000300 CONVERGED NO
 MAX DISPLAC.      2.984764  THRESHOLD              0.001800 CONVERGED NO
 RMS DISPLAC.      1.788854  THRESHOLD              0.001200 CONVERGED NO
 TTTTTTTTTTTTTTTTTTTTTTTTTTTTTT OPTI        TELAPSE     2676.95 TCPU     2670.37
 *******************************************************************************
 COORDINATE AND CELL OPTIMIZATION - POINT    7
 *******************************************************************************
 LATTICE PARAMETERS (ANGSTROMS AND DEGREES) - BOHR = 0.5291772083 ANGSTROM
 PRIMITIVE CELL - CENTRING CODE 4/0 VOLUME=    75.470644 - DENSITY  6.066 g/cm^3
         A              B              C           ALPHA      BETA       GAMMA 
     3.11054130     3.11054130     7.80432593    90.000000  90.000000  91.861647
 *******************************************************************************
 ATOMS IN THE ASYMMETRIC UNIT    1 - ATOMS IN THE UNIT CELL:    4
     ATOM                 X/A                 Y/B                 Z/C    
 *******************************************************************************
      1 T  31 GA    4.628849967562E-02  4.628849967562E-02  1.439466176095E-01
      2 F  31 GA    4.537115003244E-01  4.537115003244E-01 -3.560533823905E-01
      3 F  31 GA   -4.628849967562E-02 -4.628849967562E-02 -1.439466176095E-01
      4 F  31 GA   -4.537115003244E-01 -4.537115003244E-01  3.560533823905E-01

 TRANSFORMATION MATRIX PRIMITIVE-CRYSTALLOGRAPHIC CELL
  1.0000  1.0000  0.0000 -1.0000  1.0000  0.0000  0.0000  0.0000  1.0000

 *******************************************************************************
 CRYSTALLOGRAPHIC CELL (VOLUME=        150.94128776)
         A              B              C           ALPHA      BETA       GAMMA 
     4.46985142     4.32692697     7.80432593    90.000000  90.000000  90.000000

 COORDINATES IN THE CRYSTALLOGRAPHIC CELL
     ATOM                 X/A                 Y/B                 Z/C    
 *******************************************************************************
      1 T  31 GA    0.000000000000E+00  4.628849967562E-02  1.439466176095E-01
      2 F  31 GA    0.000000000000E+00  4.537115003244E-01 -3.560533823905E-01
      3 F  31 GA    0.000000000000E+00 -4.628849967562E-02 -1.439466176095E-01
      4 F  31 GA    0.000000000000E+00 -4.537115003244E-01  3.560533823905E-01

 T = ATOM BELONGING TO THE ASYMMETRIC UNIT
--------------------------------------------------------------------------
MPI_ABORT was invoked on rank 36 in communicator MPI_COMM_WORLD
with errorcode 1.

NOTE: invoking MPI_ABORT causes Open MPI to kill all MPI processes.
You may or may not see output from other processes, depending on
exactly when Open MPI kills them.
--------------------------------------------------------------------------
[lasc107:152385] 7 more processes have sent help message help-mpi-api.txt / mpi-abort
[lasc107:152385] Set MCA parameter "orte_base_help_aggregate" to 0 to see all help / error messages
Thu Dec 23 14:40:45 EET 2021
 
ERRORS:
 
cat: No match.
 
INTEGRALS/SCF end abnormal - stop execution
