# Supplementary material for: Ir impurities in α- and β-Ga2O3 and their detrimental effect on p-type conductivity
Source: Sci Rep. 2023 May 26;13:8522. doi: 10.1038/s41598-023-35112-9 (PMC10220028; doi:10.1038/s41598-023-35112-9)
Supplement: Supplementary file 1 — Supplementary Information. [file 41598_2023_35112_MOESM1_ESM.zip › Ga2O3 outputs/Chemical_potential/O2 molecule/O2-dzvp-pdf.d12]

O2
MOLECULE
1
2
8 0.0 0.0 0.0
8 0.0 0.0 1.48
OPTGEOM
ENDOPT
END
8 6
0 0 5 2 1
  2266.1767785      -0.005343180993
  340.87010191      -0.039890039230
  77.363135167      -0.178539119850
  21.479644940      -0.464276849590
  6.6589433124      -0.443097451720
0 0 1 2 1
  0.8478937000       1.000000000000
0 0 1 0 1
  0.2790534900       1.000000000000
0 2 3 4 1
  17.721504317       0.043394573193
  3.8635505440       0.230941207650
  1.0480920883       0.513753110640
0 2 1 0 1
  0.2623818000       1.000000000000
0 3 1 0 1
  0.4790426200       1.000000000000
99 0
END
DFT
SPIN
RADIAL
1
4.0
200
ANGULAR
1
9999.0
29
TOLLGRID
100
TOLLDENS
50
CHUNKS
1000000000
HSE06
ENDDFT
NOBIPOLA
TOLDEE
12
TOLINTEG
100 100 100 1000 1000
FMIXING
60
NODIIS
MAXCYCLE
300
END
