# Supplementary material for: Ir impurities in α- and β-Ga2O3 and their detrimental effect on p-type conductivity
Source: Sci Rep. 2023 May 26;13:8522. doi: 10.1038/s41598-023-35112-9 (PMC10220028; doi:10.1038/s41598-023-35112-9)
Supplement: Supplementary file 1 — Supplementary Information. [file 41598_2023_35112_MOESM1_ESM.zip › Ga2O3 outputs/Chemical_potential/IrO2/IrO2.cryst.out]

Wed Oct  6 14:01:51 EEST 2021
 
CRYSTAL will run on 40 processors
mpich141 is in use
mpich141 is in use
 
CRYSTAL input is expected from /home/azacinskis/Ir2O3/AC_basis/IrO2-AC.d12
OUTPUT is going to /home/azacinskis/Ir2O3/AC_basis/IrO2-AC.cryst.out
 
Executable from /install_linux/2020/crystal17/new_v17102_v01/bin/Linux-ifort17_XE_emt64_omp2.1.0/v1.0.2 are used
Creating temporary directory /work/azacinskis/IrO2-AC.tmp87272
 
Input data from /home/azacinskis/Ir2O3/AC_basis/IrO2-AC.d12 :
 
IrO2 
CRYSTAL
0 0 0
136
4.50510 3.15860
2
277 0 0 0 
8 0.30770 0.30770 0
OPTGEOM
END
END
277 12
INPUT
17 5 6 5 5 5 0
823.5880147 -0.1578014 -1
364.6613336 -1517.5270446 0
55.7082801 -316.5306529 0
12.0464544 -91.8880941 0
3.5120610 -9.2241773 0
188.0490770 3.1578014 -2
340.4194712 26.8322577 -1
128.2373673 800.4250007 0
33.8644961 369.4050683 0
4.7560005 242.4171899 0
3.9649974 -118.2173282 0
289.7291139 2.1578014 -2
87.4633789 61.9678610 -1
30.4363766 269.0581986 0
4.0553412 231.1654793 0
3.5525341 -133.6952667 0
136.4017106 3.1578014 -2
95.0776925 45.9349803 -1
49.2258410 359.0344668 0
15.0874145 176.4740119 0
4.0405764 54.5155286 0
127.3507908 3.9546197 -2
66.2364374 52.9773655 -1
34.4299229 274.8643383 0
10.1995721 137.2047338 0
2.5409702 14.8633305 0
0 0 1 2. 1.
2.3500000 1.0000000
0 0 1 2. 1.
1.5820000 1.0000000
0 0 1 0. 1.
0.5018000 1.0000000
0 0 1 0. 1.
0.2500000 1.0000000
0 2 1 6. 1.
2.7920000 1.0000000
0 2 1 0. 1.
1.5410000 1.0000000
0 2 1 0. 1.
0.5100000 1.0000000
0 2 1 0. 1.
0.0980000 1.0000000
0 3 1 7. 1.
1.2400000 1.0000000
0 3 1 0. 1.
0.4647000 1.0000000
0 3 1 0. 1.
0.1529000 1.0000000
0 4 1 0. 1.
0.9380000 1.0000000
8 6
0 0 5 2 1
  2266.1767785      -0.005343180993
  340.87010191      -0.039890039230
  77.363135167      -0.178539119850
  21.479644940      -0.464276849590
  6.6589433124      -0.443097451720
0 0 1 2 1
  0.8478937000       1.000000000000
0 0 1 0 1
  0.2790534900       1.000000000000
0 2 3 4 1
  17.721504317       0.043394573193
  3.8635505440       0.230941207650
  1.0480920883       0.513753110640
0 2 1 0 1
  0.2623818000       1.000000000000
0 3 1 0 1
  0.4790426200       1.000000000000
99 0
END
DFT
HSE06
SPIN
END
SHRINK
8 8
TOLDEE
7
END 
          40 PROCESSORS WORKING

         
 *******************************************************************************
 *                                                                             *
 *                               CRYSTAL17                                     *
 *                      public : 1.0.2 - March 1st, 2018                       *
 *                       HTTP://WWW.CRYSTAL.UNITO.IT                           *
 *                                                                             *
 *                              MAIN AUTHORS                                   *
 *                                                                             *
 *  R. DOVESI(1,11), V.R. SAUNDERS(2), C. ROETTI(1,11), R. ORLANDO(1,11),      *
 *  C.M. ZICOVICH-WILSON(1,3), F. PASCALE(4), B. CIVALLERI(1,11),              *
 *  K. DOLL(5), N.M. HARRISON(2,6), I.J. BUSH(7), Ph. D'ARCO(8),               *
 *  M. LLUNELL(9), M. CAUSA'(10), Y. NOEL(8), L. MASCHIO(1,11), A. ERBA(1,11)  *
 *  M. RE'RAT(14), S. CASASSA(1,11)                                            *
 *                                                                             *
 *        CONTRIBUTIONS TO THE CODE HAVE ALSO BEEN GIVEN BY                    *
 *                                                                             *
 *  M. FERRABONE(1,11), M. DE LA PIERRE(1,11), M. FERRERO(1,11),               *
 *  J. BAIMA(1,11), E. ALBANESE(1,11), M.F. PEINTINGER(12), R. BAST(13),       *
 *  B. KIRTMAN(15), V. LACIVITA(1,11), R. DEMICHELIS(1,16)                     *
 *  G. BRANDEBURG(17), S. SALUSTRO(1,11), G. SANSONE(1,11)                     *
 *  M.T. RUGGIERO(18)                                                          *
 *                                                                             *
 * (1) THEORETICAL CHEMISTRY GROUP - UNIVERSITA' DI TORINO - TORINO (ITALY)    *
 * (2) COMPUTATIONAL SCIENCE & ENGINEERING DEPARTMENT - STFC DARESBURY (UK)    *
 * (3) UNIVERSIDAD AUTONOMA DEL ESTADO DE MORELOS - CUERNAVACA (MEXICO)        *
 * (4) UNIVERSITE' DE LORRAINE - NANCY (FRANCE)                                *
 * (5) UNIVERSITAET STUTTGART- STUTTGART (GERMANY)                             *
 * (6) IMPERIAL COLLEGE - LONDON (UK)                                          *
 * (7) OXFORD E-RESEARCH CENTRE - OXFORD (UK)                                  *
 * (8) UPMC - SORBONNE UNIVERSITES - PARIS (FRANCE)                            *
 * (9) UNIVERSIDAD DE BARCELONA - BARCELONA (SPAIN)                            *
 *(10) UNIVERSITA' DI NAPOLI "FEDERICO II" - NAPOLI (ITALY)                    *
 *(11) NIS - NANOSTRUCTURED INTERFACES AND SURFACES - TORINO (ITALY)           *
 *(12) MPI FUER CHEMISCHE ENERGIEKONVERSION - MUELHEIM AN DER RUHR (GERMANY)   *
 *(13) UNIVERSITY OF TROMSO - TROMSO (NORWAY)                                  *
 *(14) UNIVERSITE' DE PAU ET DES PAYS DE L'ADOUR - PAU (FRANCE)                *
 *(15) UNIVERSITY OF CALIFORNIA SANTA BARBARA - SANTA BARBARA (USA)            *
 *(16) CURTIN UNIVERSITY - PERTH (AUSTRALIA)                                   *
 *(17) UNIVERSITY COLLEGE LONDON - LONDON (UK)                                 *
 *(18) CAMBRIDGE UNIVERSITY - CAMBRIDGE (UK)                                   *
 *                                                                             *
 *******************************************************************************
 EEEEEEEEEE STARTING  DATE 06 10 2021 TIME 14:01:53.8
 IrO2                                                                            

 CRYSTAL CALCULATION
 (INPUT ACCORDING TO THE INTERNATIONAL TABLES FOR X-RAY CRYSTALLOGRAPHY)
 CRYSTAL FAMILY                       :  TETRAGONAL  
 CRYSTAL CLASS  (GROTH - 1921)        :  DITETRAGONAL DIPYRAMIDAL             

 SPACE GROUP (CENTROSYMMETRIC)        :  P 42/M N M      

 LATTICE PARAMETERS  (ANGSTROMS AND DEGREES) - CONVENTIONAL CELL
        A           B           C        ALPHA        BETA       GAMMA
     4.50510     4.50510     3.15860    90.00000    90.00000    90.00000


 NUMBER OF IRREDUCIBLE ATOMS IN THE CONVENTIONAL CELL:    2

 INPUT COORDINATES

 ATOM AT. N.              COORDINATES
   1 277     0.000000000000E+00  0.000000000000E+00  0.000000000000E+00
   2   8     3.077000000000E-01  3.077000000000E-01  0.000000000000E+00

 *******************************************************************************

 << INFORMATION >>: FROM NOW ON, ALL COORDINATES REFER TO THE PRIMITIVE CELL

 *******************************************************************************

 LATTICE PARAMETERS  (ANGSTROMS AND DEGREES) - PRIMITIVE CELL
       A          B          C        ALPHA      BETA     GAMMA        VOLUME
    4.50510    4.50510    3.15860    90.00000  90.00000  90.00000     64.106712

 COORDINATES OF THE EQUIVALENT ATOMS (FRACTIONAL UNITS)

 N. ATOM EQUIV AT. N.          X                  Y                  Z

   1   1   1  277 IR    0.00000000000E+00  0.00000000000E+00  0.00000000000E+00
   2   1   2  277 IR   -5.00000000000E-01 -5.00000000000E-01 -5.00000000000E-01

   3   2   1    8 O     3.07700000000E-01  3.07700000000E-01  0.00000000000E+00
   4   2   2    8 O    -3.07700000000E-01 -3.07700000000E-01  0.00000000000E+00
   5   2   3    8 O    -1.92300000000E-01  1.92300000000E-01 -5.00000000000E-01
   6   2   4    8 O     1.92300000000E-01 -1.92300000000E-01 -5.00000000000E-01

 NUMBER OF SYMMETRY OPERATORS         :   16
 *******************************************************************************
 * GEOMETRY EDITING - INPUT COORDINATES ARE GIVEN IN ANGSTROM         
 *******************************************************************************

 GEOMETRY NOW FULLY CONSISTENT WITH THE GROUP
 INFORMATION **** NEW DEFAULT **** FINALRUN 4 FOR GEOMETRY OPTIMIZATIONS
 INFORMATION **** NEW DEFAULT **** OPTGEOM OPTIMIZES BOTH ATOMIC COORDINATES AND CELL PARAMETERS
 INFORMATION **** NEW DEFAULT **** TOL. ON ATOMIC DISP TO REDEFINE REF. GEOMETRY: 0.8 Angs
 INFORMATION **** NEW DEFAULT **** N POINTS TO REDEFINE REF. GEOMETRY: N OF OPT DEGS OF FREEDOM
 INFORMATION **** NEW DEFAULT **** TOL. ON ENERGY TO REDEFINE REF. GEOMETRY: 10**-3*(5*N. ATOMS)

 IMPORTANT INFORMATION:
 THE COORDINATE SYSTEM ADOPTED IN THE OPTIMIZATION IS NOT IN
 GENERAL HOMOGENEOUS UNITS. FOR THIS REASON THE GRADIENT AND 
 HESSIAN MATRIX IN TERMS OF THIS SYSTEM ARE GIVEN WITHOUT
 UNITS. FOR MORE DETAILS SEE THE MANUAL.

 *******************************************************************************
 COMBINED CELL/ATOM OPTIMIZATION CONTROL

 INITIAL TRUST RADIUS         0.50000 MAXIMUM TRUST RADIUS               4.00000
 MAXIMUM GRADIENT COMPONENT   0.00045 MAXIMUM DISPLACEMENT COMPONENT     0.00180
 R.M.S. OF GRADIENT COMPONENT 0.00030 R.M.S. OF DISPLACEMENT COMPONENTS  0.00120
 THRESHOLD ON ENERGY CHANGE 0.100E-06 EXTRAPOLATING POLYNOMIAL ORDER           2
 MAXIMUM ALLOWED NUMBER OF STEPS   -1 SORTING OF ENERGY POINTS:               NO
 ANALYTICAL  GRADIENT                 HESSIAN UPDATING                      BFGS
 STEP SIZE NUMERICAL GRADIENT 0.00100
 INITIAL HESSIAN MATRIX: SCHLEGEL MODEL 2
 *******************************************************************************


 GCALCO - MAX INDICES DIRECT LATTICE VECTOR    13    13    18
 NO.OF VECTORS CREATED 6999 STARS  527 RMAX    89.88000 BOHR

 GEOMETRY FOR WAVE FUNCTION - DIMENSIONALITY OF THE SYSTEM    3
 (NON PERIODIC DIRECTION: LATTICE PARAMETER FORMALLY SET TO 500)
 *******************************************************************************
 LATTICE PARAMETERS (ANGSTROMS AND DEGREES) - BOHR = 0.5291772083 ANGSTROM
 PRIMITIVE CELL - CENTRING CODE 1/0 VOLUME=    64.106712 - DENSITY 11.654 g/cm^3
         A              B              C           ALPHA      BETA       GAMMA 
     4.50510000     4.50510000     3.15860000    90.000000  90.000000  90.000000
 *******************************************************************************
 ATOMS IN THE ASYMMETRIC UNIT    2 - ATOMS IN THE UNIT CELL:    6
     ATOM                 X/A                 Y/B                 Z/C    
 *******************************************************************************
      1 T 277 IR    0.000000000000E+00  0.000000000000E+00  0.000000000000E+00
      2 F 277 IR    5.000000000000E-01  5.000000000000E-01  5.000000000000E-01
      3 T   8 O     3.077000000000E-01  3.077000000000E-01  0.000000000000E+00
      4 F   8 O    -3.077000000000E-01 -3.077000000000E-01  0.000000000000E+00
      5 F   8 O    -1.923000000000E-01  1.923000000000E-01  5.000000000000E-01
      6 F   8 O     1.923000000000E-01 -1.923000000000E-01  5.000000000000E-01

 T = ATOM BELONGING TO THE ASYMMETRIC UNIT

 ****   16 SYMMOPS - TRANSLATORS IN FRACTIONAL UNITS
 **** MATRICES AND TRANSLATORS IN THE CRYSTALLOGRAPHIC REFERENCE FRAME
   V INV                    ROTATION MATRICES                   TRANSLATORS
   1   1  1.00  0.00  0.00  0.00  1.00  0.00  0.00  0.00  1.00  0.00  0.00  0.00
   2   2 -1.00  0.00  0.00  0.00 -1.00  0.00  0.00  0.00  1.00  0.00  0.00  0.00
   3   3  1.00  0.00  0.00  0.00 -1.00  0.00  0.00  0.00 -1.00  0.50  0.50  0.50
   4   4 -1.00  0.00  0.00  0.00  1.00  0.00  0.00  0.00 -1.00  0.50  0.50  0.50
   5   5  0.00 -1.00  0.00 -1.00  0.00  0.00  0.00  0.00 -1.00  0.00  0.00  0.00
   6   6  0.00  1.00  0.00  1.00  0.00  0.00  0.00  0.00 -1.00  0.00  0.00  0.00
   7   8  0.00  1.00  0.00 -1.00  0.00  0.00  0.00  0.00  1.00  0.50  0.50  0.50
   8   7  0.00 -1.00  0.00  1.00  0.00  0.00  0.00  0.00  1.00  0.50  0.50  0.50
   9   9 -1.00  0.00  0.00  0.00 -1.00  0.00  0.00  0.00 -1.00  0.00  0.00  0.00
  10  10  1.00  0.00  0.00  0.00  1.00  0.00  0.00  0.00 -1.00  0.00  0.00  0.00
  11  11 -1.00  0.00  0.00  0.00  1.00  0.00  0.00  0.00  1.00  0.50  0.50  0.50
  12  12  1.00  0.00  0.00  0.00 -1.00  0.00  0.00  0.00  1.00  0.50  0.50  0.50
  13  13  0.00  1.00  0.00  1.00  0.00  0.00  0.00  0.00  1.00  0.00  0.00  0.00
  14  14  0.00 -1.00  0.00 -1.00  0.00  0.00  0.00  0.00  1.00  0.00  0.00  0.00
  15  16  0.00 -1.00  0.00  1.00  0.00  0.00  0.00  0.00 -1.00  0.50  0.50  0.50
  16  15  0.00  1.00  0.00 -1.00  0.00  0.00  0.00  0.00 -1.00  0.50  0.50  0.50

 DIRECT LATTICE VECTORS CARTESIAN COMPONENTS (ANGSTROM)
          X                    Y                    Z
   0.450510000000E+01   0.000000000000E+00   0.000000000000E+00
   0.000000000000E+00   0.450510000000E+01   0.000000000000E+00
   0.000000000000E+00   0.000000000000E+00   0.315860000000E+01


 CARTESIAN COORDINATES - PRIMITIVE CELL
 *******************************************************************************
 *      ATOM          X(ANGSTROM)         Y(ANGSTROM)         Z(ANGSTROM)
 *******************************************************************************
    1   277 IR    0.000000000000E+00  0.000000000000E+00  0.000000000000E+00
    2   277 IR    2.252550000000E+00  2.252550000000E+00  1.579300000000E+00
    3     8 O     1.386219270000E+00  1.386219270000E+00  0.000000000000E+00
    4     8 O    -1.386219270000E+00 -1.386219270000E+00  0.000000000000E+00
    5     8 O    -8.663307300000E-01  8.663307300000E-01  1.579300000000E+00
    6     8 O     8.663307300000E-01 -8.663307300000E-01  1.579300000000E+00

 *******************************************************************************
 *** PSEUDOPOTENTIAL INFORMATION ***
 *******************************************************************************

 ATOMIC NUMBER  77, NUCLEAR CHARGE 17.000, GIVEN IN INPUT       PSEUDOPOTENTIAL
   TYPE       EXPONENT      COEFF.    N      EXPONENT      COEFF.    N
  W0 TMS   823.5880147   -0.1578014  -1   364.6613336-1517.5270446   0
            55.7082801 -316.5306529   0    12.0464544  -91.8880941   0
             3.5120610   -9.2241773   0
  P0 TMS   188.0490770    3.1578014  -2   340.4194712   26.8322577  -1
           128.2373673  800.4250007   0    33.8644961  369.4050683   0
             4.7560005  242.4171899   0     3.9649974 -118.2173282   0
  P1 TMS   289.7291139    2.1578014  -2    87.4633789   61.9678610  -1
            30.4363766  269.0581986   0     4.0553412  231.1654793   0
             3.5525341 -133.6952667   0
  P2 TMS   136.4017106    3.1578014  -2    95.0776925   45.9349803  -1
            49.2258410  359.0344668   0    15.0874145  176.4740119   0
             4.0405764   54.5155286   0
  P3 TMS   127.3507908    3.9546197  -2    66.2364374   52.9773655  -1
            34.4299229  274.8643383   0    10.1995721  137.2047338   0
             2.5409702   14.8633305   0

 *******************************************************************************
 LOCAL ATOMIC FUNCTIONS BASIS SET
 *******************************************************************************
   ATOM   X(AU)   Y(AU)   Z(AU)  N. TYPE  EXPONENT  S COEF   P COEF   D/F/G COEF
 *******************************************************************************
   1 IR   0.000   0.000   0.000
                                  1 S  
                                         2.350E+00 1.000E+00 0.000E+00 0.000E+00
                                  2 S  
                                         1.582E+00 1.000E+00 0.000E+00 0.000E+00
                                  3 S  
                                         5.018E-01 1.000E+00 0.000E+00 0.000E+00
                                  4 S  
                                         2.500E-01 1.000E+00 0.000E+00 0.000E+00
                           5-     7 P  
                                         2.792E+00 0.000E+00 1.000E+00 0.000E+00
                           8-    10 P  
                                         1.541E+00 0.000E+00 1.000E+00 0.000E+00
                          11-    13 P  
                                         5.100E-01 0.000E+00 1.000E+00 0.000E+00
                          14-    16 P  
                                         9.800E-02 0.000E+00 1.000E+00 0.000E+00
                          17-    21 D  
                                         1.240E+00 0.000E+00 0.000E+00 1.000E+00
                          22-    26 D  
                                         4.647E-01 0.000E+00 0.000E+00 1.000E+00
                          27-    31 D  
                                         1.529E-01 0.000E+00 0.000E+00 1.000E+00
                          32-    38 F  
                                         9.380E-01 0.000E+00 0.000E+00 1.000E+00
   2 IR   4.257   4.257   2.984
   3 O    2.620   2.620   0.000
                                 77 S  
                                         2.266E+03-5.343E-03 0.000E+00 0.000E+00
                                         3.409E+02-3.989E-02 0.000E+00 0.000E+00
                                         7.736E+01-1.785E-01 0.000E+00 0.000E+00
                                         2.148E+01-4.643E-01 0.000E+00 0.000E+00
                                         6.659E+00-4.431E-01 0.000E+00 0.000E+00
                                 78 S  
                                         8.479E-01 1.000E+00 0.000E+00 0.000E+00
                                 79 S  
                                         2.791E-01 1.000E+00 0.000E+00 0.000E+00
                          80-    82 P  
                                         1.772E+01 0.000E+00 4.339E-02 0.000E+00
                                         3.864E+00 0.000E+00 2.309E-01 0.000E+00
                                         1.048E+00 0.000E+00 5.138E-01 0.000E+00
                          83-    85 P  
                                         2.624E-01 0.000E+00 1.000E+00 0.000E+00
                          86-    90 D  
                                         4.790E-01 0.000E+00 0.000E+00 1.000E+00
   4 O   -2.620  -2.620   0.000
   5 O   -1.637   1.637   2.984
   6 O    1.637  -1.637   2.984
 INFORMATION **** SET_MPP **** PCRYSTAL CALCULATION
 INFORMATION **** READM2 **** NEW DEFAULT: FOCK/KS MATRIX MIXING SET TO 30 %
 INFORMATION **** READM2 **** NEW DEFAULT: FULL DIRECT SCF MODE
 INFORMATION **** READM2 **** NEW DEFAULT: COULOMB BIPOLAR BUFFER SET TO 32 Mb
 INFORMATION **** READM2 **** NEW DEFAULT: EXCHANGE BIPOLAR BUFFER SET TO 32 Mb

 *******************************************************************************
 NEW DEFAULT: DFT INTEGRATION GRID INCREASED TO XLGRID
 NEW DEFAULT: DIIS ACCELERATOR ACTIVE
 USE KEYWORD NODIIS TO TURN IT OFF
 *******************************************************************************

 WARNING **** RDDFTP **** HSE06-HJS ACTIVE
 RANGE SEPARATION - OMEGA:   0.110000000000000     
 INFORMATION **** TOLDEE **** SCF TOL ON TOTAL ENERGY SET TO           7
 *******************************************************************************
 N. OF ATOMS PER CELL         6  COULOMB OVERLAP TOL         (T1) 10**   -6
 NUMBER OF SHELLS            48  COULOMB PENETRATION TOL     (T2) 10**   -6
 NUMBER OF AO               132  EXCHANGE OVERLAP TOL        (T3) 10**   -6
 N. OF ELECTRONS PER CELL    66  EXCHANGE PSEUDO OVP (F(G))  (T4) 10**   -6
 CORE ELECTRONS PER CELL      8  EXCHANGE PSEUDO OVP (P(G))  (T5) 10**  -12
 N. OF SYMMETRY OPERATORS    16  POLE ORDER IN MONO ZONE                  4
 *******************************************************************************
 TYPE OF CALCULATION :  UNRESTRICTED OPEN SHELL
 KOHN-SHAM HAMILTONIAN

 (EXCHANGE)[CORRELATION] FUNCTIONAL:(HSE06 SR/GGA)[PERDEW-BURKE-ERNZERHOF]

 RANGE-SEPARATED HYBRID FUNCTIONAL 
 OMEGA (SHORT-RANGE)[LONG-RANGE]:(    0.1100)[    0.0000]

 HYBRID EXCHANGE - PERCENTAGE OF FOCK EXCHANGE    25.0000

 SPIN POLARIZED DFT SELECTED
 CORE  PSEUDO POTENTIAL         TOL. ON PSEUDO              (TP) 10**- 6

 CAPPA:IS1  8;IS2  8;IS3  8; K PTS MONK NET  75; SYMMOPS:K SPACE  16;G SPACE  16

 *******************************************************************************
 MAX NUMBER OF SCF CYCLES      50  CONVERGENCE ON DELTAP        10**-17
 WEIGHT OF F(I) IN F(I+1)      30% CONVERGENCE ON ENERGY        10**- 7
 SHRINK. FACT.(MONKH.)    8  8  8  NUMBER OF K POINTS IN THE IBZ     75
 SHRINKING FACTOR(GILAT NET)    8  NUMBER OF K POINTS(GILAT NET)     75
 *******************************************************************************
 *** K POINTS COORDINATES (OBLIQUE COORDINATES IN UNITS OF IS =  8)
   1-R(  0  0  0)   2-C(  1  0  0)   3-C(  2  0  0)   4-C(  3  0  0)
   5-R(  4  0  0)   6-C(  1  1  0)   7-C(  2  1  0)   8-C(  3  1  0)
   9-C(  4  1  0)  10-C(  2  2  0)  11-C(  3  2  0)  12-C(  4  2  0)
  13-C(  3  3  0)  14-C(  4  3  0)  15-R(  4  4  0)  16-C(  0  0  1)
  17-C(  1  0  1)  18-C(  2  0  1)  19-C(  3  0  1)  20-C(  4  0  1)
  21-C(  1  1  1)  22-C(  2  1  1)  23-C(  3  1  1)  24-C(  4  1  1)
  25-C(  2  2  1)  26-C(  3  2  1)  27-C(  4  2  1)  28-C(  3  3  1)
  29-C(  4  3  1)  30-C(  4  4  1)  31-C(  0  0  2)  32-C(  1  0  2)
  33-C(  2  0  2)  34-C(  3  0  2)  35-C(  4  0  2)  36-C(  1  1  2)
  37-C(  2  1  2)  38-C(  3  1  2)  39-C(  4  1  2)  40-C(  2  2  2)
  41-C(  3  2  2)  42-C(  4  2  2)  43-C(  3  3  2)  44-C(  4  3  2)
  45-C(  4  4  2)  46-C(  0  0  3)  47-C(  1  0  3)  48-C(  2  0  3)
  49-C(  3  0  3)  50-C(  4  0  3)  51-C(  1  1  3)  52-C(  2  1  3)
  53-C(  3  1  3)  54-C(  4  1  3)  55-C(  2  2  3)  56-C(  3  2  3)
  57-C(  4  2  3)  58-C(  3  3  3)  59-C(  4  3  3)  60-C(  4  4  3)
  61-R(  0  0  4)  62-C(  1  0  4)  63-C(  2  0  4)  64-C(  3  0  4)
  65-R(  4  0  4)  66-C(  1  1  4)  67-C(  2  1  4)  68-C(  3  1  4)
  69-C(  4  1  4)  70-C(  2  2  4)  71-C(  3  2  4)  72-C(  4  2  4)
  73-C(  3  3  4)  74-C(  4  3  4)  75-R(  4  4  4)

 DIRECT LATTICE VECTORS COMPON. (A.U.)     RECIP. LATTICE VECTORS COMPON. (A.U.) 
        X            Y            Z              X            Y            Z
    8.5134052    0.0000000    0.0000000      0.7380343    0.0000000    0.0000000
    0.0000000    8.5134052    0.0000000      0.0000000    0.7380343    0.0000000
    0.0000000    0.0000000    5.9688890      0.0000000    0.0000000    1.0526558

 DISK SPACE FOR EIGENVECTORS (FTN 10)     2509056 REALS

 SYMMETRY ADAPTION OF THE BLOCH FUNCTIONS ENABLED
 TTTTTTTTTTTTTTTTTTTTTTTTTTTTTT gordsh1     TELAPSE        0.29 TCPU        0.14

 MATRIX SIZE: P(G)  304380, F(G)   51158, P(G) IRR   17556, F(G) IRR    7213
 MAX G-VECTOR INDEX FOR 1- AND 2-ELECTRON INTEGRALS 257

 TTTTTTTTTTTTTTTTTTTTTTTTTTTTTT INPUT       TELAPSE        0.29 TCPU        0.14

 NEIGHBORS OF THE NON-EQUIVALENT ATOMS

 N = NUMBER OF NEIGHBORS AT DISTANCE R
    ATOM  N     R/ANG      R/AU   NEIGHBORS (ATOM LABELS AND CELL INDICES)
   1 IR   2     1.9604     3.7046    3 O    0 0 0    4 O    0 0 0
   1 IR   4     1.9988     3.7772    5 O    0 0 0    5 O    0 0-1    6 O    0 0 0
                                     6 O    0 0-1
   1 IR   2     3.1586     5.9689    1 IR   0 0-1    1 IR   0 0 1
   1 IR   4     3.4131     6.4498    3 O   -1 0 0    3 O    0-1 0    4 O    1 0 0
                                     4 O    0 1 0
   1 IR   8     3.5556     6.7191    2 IR   0 0 0    2 IR   0 0-1    2 IR  -1 0 0
                                     2 IR   0-1 0    2 IR  -1 0-1    2 IR   0-1-1
                                     2 IR  -1-1 0    2 IR  -1-1-1
   1 IR   4     3.7175     7.0251    3 O    0 0 1    3 O    0 0-1    4 O    0 0 1
                                     4 O    0 0-1

   3 O    1     1.9604     3.7046    1 IR   0 0 0
   3 O    2     1.9988     3.7772    2 IR   0 0 0    2 IR   0 0-1
   3 O    1     2.4504     4.6305    4 O    1 1 0
   3 O    8     2.7997     5.2907    5 O    0 0 0    5 O    0 0-1    5 O    1 0 0
                                     5 O    1 0-1    6 O    0 0-1    6 O    0 0 0
                                     6 O    0 1-1    6 O    0 1 0
   3 O    2     3.1586     5.9689    3 O    0 0-1    3 O    0 0 1
   3 O    2     3.2693     6.1781    4 O    1 0 0    4 O    0 1 0


 SYMMETRY ALLOWED ELASTIC DISTORTION 1
  0.5773503  0.0000000  0.0000000
  0.0000000  0.5773503  0.0000000
  0.0000000  0.0000000  0.5773503

 SYMMETRY ALLOWED ELASTIC DISTORTION 2
  0.4082483  0.0000000  0.0000000
  0.0000000  0.4082483  0.0000000
  0.0000000  0.0000000 -0.8164966

 SYMMETRY ALLOWED INTERNAL DEGREE(S) OF FREEDOM:   1
 TTTTTTTTTTTTTTTTTTTTTTTTTTTTTT SYMM        TELAPSE        0.34 TCPU        0.18
 TTTTTTTTTTTTTTTTTTTTTTTTTTTTTT INT_SCREEN  TELAPSE        0.34 TCPU        0.19

 *******************************************************************************
 *                             OPTIMIZATION STARTS                             *
 *******************************************************************************
 RECLASIFICATION OF INDICES FOR INTEGRAL CALC ACCORDING TO DIFFERENT CRITERIA:
           FIXDELTE                  FIXDELTX              FIXDELTN
          0.10000000E-01           0.80000000                 10
 DEFAULT MAX NUM OF POINTS  100
 *******************************************************************************

 *******************************************************************************
 COORDINATE AND CELL OPTIMIZATION - POINT    1

 DFT PARAMETERS

     ATOM       ELECTRONS   NET CHARGE   R(ANGSTROM)
   1 277  IR     17.0000      0.0000     1.36000000
   3   8  O       8.0000      0.0000     0.74000000

 SIZE OF GRID=      10708
 TTTTTTTTTTTTTTTTTTTTTTTTTTTTTT MAKE_GRID2  TELAPSE        0.95 TCPU        0.80
 BECKE WEIGHT FUNCTION
 RADSAFE =     2.00
 TOLERANCES - DENSITY:10**- 6; POTENTIAL:10**- 9; GRID WGT:10**-14

 RADIAL INTEGRATION  - INTERVALS (POINTS,UPPER LIMIT):            1( 75,  4.0*R)

 ANGULAR INTEGRATION - INTERVALS (ACCURACY LEVEL [N. POINTS] UPPER LIMIT):
  1(  4[  86]   0.2)  2(  8[ 194]   0.5)  3( 12[ 350]   0.9)  4( 16[ 974]   3.5)
  5( 12[ 350]9999.0)
 TTTTTTTTTTTTTTTTTTTTTTTTTTTTTT INT_CALC    TELAPSE        0.97 TCPU        0.82

 *******************************************************************************
 IrO2                                                                            
 CRYSTAL - SCF - TYPE OF CALCULATION :  UNRESTRICTED OPEN SHELL
 *******************************************************************************

 CAPPA:IS1  8;IS2  8;IS3  8; K PTS MONK NET  75; SYMMOPS:K SPACE  16;G SPACE  16

 TTTTTTTTTTTTTTTTTTTTTTTTTTTTTT SDIK        TELAPSE        0.98 TCPU        0.82

 AAAAAAAAAAAAAAAAAAAAAAAAAAAAAAAAAAAAAAAAAAAAAAAAAAAAAAAAAAAAAAAAAAAAAAAAAAAAAAA
         ATOMIC WAVEFUNCTION(S)


 NUCLEAR CHARGE 17.0  SYMMETRY SPECIES            S    P    D
 N. ELECTRONS   17.0  NUMBER OF PRIMITIVE GTOS    4    4    3
                      NUMBER OF CONTRACTED GTOS   4    4    3
                      NUMBER OF CLOSED SHELLS     2    1    0
                      OPEN SHELL OCCUPATION       0    0    7

  ZNUC SCFIT  TOTAL HF ENERGY   KINETIC ENERGY   VIRIAL THEOREM ACCURACY
  17.0  39   -1.035695462E+02  3.298575698E+01 -4.139826266E+00  3.7E-06

 NUCLEAR CHARGE  8.0  SYMMETRY SPECIES            S    P
 N. ELECTRONS    8.0  NUMBER OF PRIMITIVE GTOS    7    4
                      NUMBER OF CONTRACTED GTOS   3    2
                      NUMBER OF CLOSED SHELLS     2    0
                      OPEN SHELL OCCUPATION       0    4

  ZNUC SCFIT  TOTAL HF ENERGY   KINETIC ENERGY   VIRIAL THEOREM ACCURACY
   8.0  13   -7.471200414E+01  7.474432650E+01 -1.999567561E+00  2.0E-06

 AAAAAAAAAAAAAAAAAAAAAAAAAAAAAAAAAAAAAAAAAAAAAAAAAAAAAAAAAAAAAAAAAAAAAAAAAAAAAAA

 CHARGE NORMALIZATION FACTOR   1.00000000
 TOTAL ATOMIC CHARGES:
  17.0000000  17.0000000   8.0000000   8.0000000   8.0000000   8.0000000
 SUMMED SPIN DENSITY           0.00000000
 TOTAL ATOMIC SPINS  :
   0.0000000   0.0000000   0.0000000   0.0000000   0.0000000   0.0000000
 TTTTTTTTTTTTTTTTTTTTTTTTTTTTTT MOQGAD      TELAPSE        0.99 TCPU        0.83
 TTTTTTTTTTTTTTTTTTTTTTTTTTTTTT SHELLXN     TELAPSE        1.92 TCPU        1.77
 TTTTTTTTTTTTTTTTTTTTTTTTTTTTTT MONMO3      TELAPSE       12.25 TCPU       12.09
 NUMERICALLY INTEGRATED DENSITY     32.9999839655     32.9999839655
 TTTTTTTTTTTTTTTTTTTTTTTTTTTTTT NUMDFT      TELAPSE       12.34 TCPU       12.18
 CYC   0 ETOT(AU) -5.100365671520E+02 DETOT -5.10E+02 tst  0.00E+00 PX  1.00E+00
 TTTTTTTTTTTTTTTTTTTTTTTTTTTTTT DIIS        TELAPSE       12.35 TCPU       12.19
 TTTTTTTTTTTTTTTTTTTTTTTTTTTTTT FDIK        TELAPSE       12.44 TCPU       12.28
 POSSIBLY CONDUCTING STATE - EFERMI(AU) -1.1597144E-01 (RES. CHARGE  1.41E-12;IT. 10)
 TTTTTTTTTTTTTTTTTTTTTTTTTTTTTT PDIG        TELAPSE       12.47 TCPU       12.31
 CHARGE NORMALIZATION FACTOR   1.00000000
 TOTAL ATOMIC CHARGES:
  14.2482428  14.2482428   9.3758786   9.3758786   9.3758786   9.3758786
 SUMMED SPIN DENSITY           0.00000000
 TOTAL ATOMIC SPINS  :
   0.0000000   0.0000000   0.0000000   0.0000000   0.0000000   0.0000000
 TTTTTTTTTTTTTTTTTTTTTTTTTTTTTT MOQGAD      TELAPSE       12.47 TCPU       12.31
 TTTTTTTTTTTTTTTTTTTTTTTTTTTTTT SHELLXN     TELAPSE       13.45 TCPU       13.28
 TTTTTTTTTTTTTTTTTTTTTTTTTTTTTT MONMO3      TELAPSE       23.94 TCPU       23.77
 NUMERICALLY INTEGRATED DENSITY     32.9999821228     32.9999821228
 TTTTTTTTTTTTTTTTTTTTTTTTTTTTTT NUMDFT      TELAPSE       24.16 TCPU       23.99
 CYC   1 ETOT(AU) -5.094889904371E+02 DETOT  5.48E-01 tst  0.00E+00 PX  1.00E+00
 TTTTTTTTTTTTTTTTTTTTTTTTTTTTTT DIIS        TELAPSE       24.17 TCPU       24.00
 DIIS TEST: 0.57713E+01 AT SCF   CYCLE   1 - MIX   30 %
 TTTTTTTTTTTTTTTTTTTTTTTTTTTTTT FDIK        TELAPSE       24.21 TCPU       24.05
 POSSIBLY CONDUCTING STATE - EFERMI(AU) -1.0729028E-01 (RES. CHARGE  1.11E-11;IT. 12)
 TTTTTTTTTTTTTTTTTTTTTTTTTTTTTT PDIG        TELAPSE       24.25 TCPU       24.08
 CHARGE NORMALIZATION FACTOR   1.00000000
 TOTAL ATOMIC CHARGES:
  16.1890366  16.1890366   8.4054817   8.4054817   8.4054817   8.4054817
 SUMMED SPIN DENSITY           0.00000000
 TOTAL ATOMIC SPINS  :
   0.0000000   0.0000000   0.0000000   0.0000000   0.0000000   0.0000000
 TTTTTTTTTTTTTTTTTTTTTTTTTTTTTT MOQGAD      TELAPSE       24.25 TCPU       24.08
 TTTTTTTTTTTTTTTTTTTTTTTTTTTTTT SHELLXN     TELAPSE       25.22 TCPU       25.05
 TTTTTTTTTTTTTTTTTTTTTTTTTTTTTT MONMO3      TELAPSE       35.72 TCPU       35.55
 NUMERICALLY INTEGRATED DENSITY     32.9999840795     32.9999840795
 TTTTTTTTTTTTTTTTTTTTTTTTTTTTTT NUMDFT      TELAPSE       35.92 TCPU       35.75
 CYC   2 ETOT(AU) -5.090170068940E+02 DETOT  4.72E-01 tst  1.15E-01 PX  9.71E-01
 TTTTTTTTTTTTTTTTTTTTTTTTTTTTTT DIIS        TELAPSE       35.93 TCPU       35.75
 DIIS TEST: 0.13452E+02 AT SCF   CYCLE   2 - DIIS ACTIVE - HISTORY:     2 CYCLES
 TTTTTTTTTTTTTTTTTTTTTTTTTTTTTT FDIK        TELAPSE       35.97 TCPU       35.80
 POSSIBLY CONDUCTING STATE - EFERMI(AU) -1.0638060E-01 (RES. CHARGE  2.75E-11;IT.  8)
 TTTTTTTTTTTTTTTTTTTTTTTTTTTTTT PDIG        TELAPSE       36.00 TCPU       35.83
 CHARGE NORMALIZATION FACTOR   1.00000000
 TOTAL ATOMIC CHARGES:
  14.9191350  14.9191350   9.0404325   9.0404325   9.0404325   9.0404325
 SUMMED SPIN DENSITY           0.00000000
 TOTAL ATOMIC SPINS  :
   0.0000000   0.0000000   0.0000000   0.0000000   0.0000000   0.0000000
 TTTTTTTTTTTTTTTTTTTTTTTTTTTTTT MOQGAD      TELAPSE       36.01 TCPU       35.83
 TTTTTTTTTTTTTTTTTTTTTTTTTTTTTT SHELLXN     TELAPSE       36.98 TCPU       36.80
 TTTTTTTTTTTTTTTTTTTTTTTTTTTTTT MONMO3      TELAPSE       47.47 TCPU       47.29
 NUMERICALLY INTEGRATED DENSITY     32.9999821427     32.9999821427
 TTTTTTTTTTTTTTTTTTTTTTTTTTTTTT NUMDFT      TELAPSE       47.67 TCPU       47.49
 CYC   3 ETOT(AU) -5.098859422335E+02 DETOT -8.69E-01 tst  2.56E-02 PX  7.68E-01
 TTTTTTTTTTTTTTTTTTTTTTTTTTTTTT DIIS        TELAPSE       47.68 TCPU       47.50
 DIIS TEST: 0.35165E-02 AT SCF   CYCLE   3 - DIIS ACTIVE - HISTORY:     3 CYCLES
 TTTTTTTTTTTTTTTTTTTTTTTTTTTTTT FDIK        TELAPSE       47.72 TCPU       47.54
 POSSIBLY CONDUCTING STATE - EFERMI(AU) -1.0690678E-01 (RES. CHARGE  1.56E-13;IT.  8)
 TTTTTTTTTTTTTTTTTTTTTTTTTTTTTT PDIG        TELAPSE       47.75 TCPU       47.57
 CHARGE NORMALIZATION FACTOR   1.00000000
 TOTAL ATOMIC CHARGES:
  14.8974924  14.8974924   9.0512538   9.0512538   9.0512538   9.0512538
 SUMMED SPIN DENSITY           0.00000000
 TOTAL ATOMIC SPINS  :
   0.0000000   0.0000000   0.0000000   0.0000000   0.0000000   0.0000000
 TTTTTTTTTTTTTTTTTTTTTTTTTTTTTT MOQGAD      TELAPSE       47.75 TCPU       47.58
 TTTTTTTTTTTTTTTTTTTTTTTTTTTTTT SHELLXN     TELAPSE       48.72 TCPU       48.55
 TTTTTTTTTTTTTTTTTTTTTTTTTTTTTT MONMO3      TELAPSE       59.22 TCPU       59.04
 NUMERICALLY INTEGRATED DENSITY     32.9999821531     32.9999821531
 TTTTTTTTTTTTTTTTTTTTTTTTTTTTTT NUMDFT      TELAPSE       59.42 TCPU       59.24
 CYC   4 ETOT(AU) -5.098862897266E+02 DETOT -3.47E-04 tst  2.92E-05 PX  1.35E-02
 TTTTTTTTTTTTTTTTTTTTTTTTTTTTTT DIIS        TELAPSE       59.43 TCPU       59.25
 DIIS TEST: 0.76538E-03 AT SCF   CYCLE   4 - DIIS ACTIVE - HISTORY:     4 CYCLES
 TTTTTTTTTTTTTTTTTTTTTTTTTTTTTT FDIK        TELAPSE       59.47 TCPU       59.29
 POSSIBLY CONDUCTING STATE - EFERMI(AU) -1.0417577E-01 (RES. CHARGE  5.44E-12;IT.  8)
 TTTTTTTTTTTTTTTTTTTTTTTTTTTTTT PDIG        TELAPSE       59.50 TCPU       59.32
 CHARGE NORMALIZATION FACTOR   1.00000000
 TOTAL ATOMIC CHARGES:
  14.9028505  14.9028505   9.0485747   9.0485747   9.0485747   9.0485747
 SUMMED SPIN DENSITY           0.00000000
 TOTAL ATOMIC SPINS  :
   0.0000000   0.0000000   0.0000000   0.0000000   0.0000000   0.0000000
 TTTTTTTTTTTTTTTTTTTTTTTTTTTTTT MOQGAD      TELAPSE       59.50 TCPU       59.32
 TTTTTTTTTTTTTTTTTTTTTTTTTTTTTT SHELLXN     TELAPSE       60.48 TCPU       60.30
 TTTTTTTTTTTTTTTTTTTTTTTTTTTTTT MONMO3      TELAPSE       70.98 TCPU       70.80
 NUMERICALLY INTEGRATED DENSITY     32.9999821456     32.9999821456
 TTTTTTTTTTTTTTTTTTTTTTTTTTTTTT NUMDFT      TELAPSE       71.18 TCPU       71.00
 CYC   5 ETOT(AU) -5.098863689416E+02 DETOT -7.92E-05 tst  2.84E-06 PX  4.56E-03
 TTTTTTTTTTTTTTTTTTTTTTTTTTTTTT DIIS        TELAPSE       71.19 TCPU       71.00
 DIIS TEST: 0.20457E-04 AT SCF   CYCLE   5 - DIIS ACTIVE - HISTORY:     5 CYCLES
 TTTTTTTTTTTTTTTTTTTTTTTTTTTTTT FDIK        TELAPSE       71.23 TCPU       71.05
 POSSIBLY CONDUCTING STATE - EFERMI(AU) -1.0454895E-01 (RES. CHARGE  5.68E-14;IT.  8)
 TTTTTTTTTTTTTTTTTTTTTTTTTTTTTT PDIG        TELAPSE       71.26 TCPU       71.08
 CHARGE NORMALIZATION FACTOR   1.00000000
 TOTAL ATOMIC CHARGES:
  14.9017966  14.9017966   9.0491017   9.0491017   9.0491017   9.0491017
 SUMMED SPIN DENSITY           0.00000000
 TOTAL ATOMIC SPINS  :
   0.0000000   0.0000000   0.0000000   0.0000000   0.0000000   0.0000000
 TTTTTTTTTTTTTTTTTTTTTTTTTTTTTT MOQGAD      TELAPSE       71.27 TCPU       71.08
 TTTTTTTTTTTTTTTTTTTTTTTTTTTTTT SHELLXN     TELAPSE       72.23 TCPU       72.05
 TTTTTTTTTTTTTTTTTTTTTTTTTTTTTT MONMO3      TELAPSE       82.74 TCPU       82.55
 NUMERICALLY INTEGRATED DENSITY     32.9999821444     32.9999821444
 TTTTTTTTTTTTTTTTTTTTTTTTTTTTTT NUMDFT      TELAPSE       82.93 TCPU       82.75
 CYC   6 ETOT(AU) -5.098863795794E+02 DETOT -1.06E-05 tst  5.44E-07 PX  1.22E-03
 TTTTTTTTTTTTTTTTTTTTTTTTTTTTTT DIIS        TELAPSE       82.94 TCPU       82.76
 DIIS TEST: 0.21731E-05 AT SCF   CYCLE   6 - DIIS ACTIVE - HISTORY:     6 CYCLES
 TTTTTTTTTTTTTTTTTTTTTTTTTTTTTT FDIK        TELAPSE       82.98 TCPU       82.79
 POSSIBLY CONDUCTING STATE - EFERMI(AU) -1.0449032E-01 (RES. CHARGE  7.10E-11;IT.  6)
 TTTTTTTTTTTTTTTTTTTTTTTTTTTTTT PDIG        TELAPSE       83.01 TCPU       82.82
 CHARGE NORMALIZATION FACTOR   1.00000000
 TOTAL ATOMIC CHARGES:
  14.9021293  14.9021293   9.0489353   9.0489353   9.0489353   9.0489353
 SUMMED SPIN DENSITY           0.00000000
 TOTAL ATOMIC SPINS  :
   0.0000000   0.0000000   0.0000000   0.0000000   0.0000000   0.0000000
 TTTTTTTTTTTTTTTTTTTTTTTTTTTTTT MOQGAD      TELAPSE       83.01 TCPU       82.83
 TTTTTTTTTTTTTTTTTTTTTTTTTTTTTT SHELLXN     TELAPSE       83.98 TCPU       83.79
 TTTTTTTTTTTTTTTTTTTTTTTTTTTTTT MONMO3      TELAPSE       94.47 TCPU       94.29
 NUMERICALLY INTEGRATED DENSITY     32.9999821471     32.9999821471
 TTTTTTTTTTTTTTTTTTTTTTTTTTTTTT NUMDFT      TELAPSE       94.67 TCPU       94.48
 CYC   7 ETOT(AU) -5.098863829009E+02 DETOT -3.32E-06 tst  8.23E-08 PX  1.67E-04
 TTTTTTTTTTTTTTTTTTTTTTTTTTTTTT DIIS        TELAPSE       94.68 TCPU       94.49
 DIIS TEST: 0.52006E-07 AT SCF   CYCLE   7 - DIIS ACTIVE - HISTORY:     7 CYCLES
 TTTTTTTTTTTTTTTTTTTTTTTTTTTTTT FDIK        TELAPSE       94.72 TCPU       94.53
 POSSIBLY CONDUCTING STATE - EFERMI(AU) -1.0448245E-01 (RES. CHARGE  9.95E-14;IT.  6)
 TTTTTTTTTTTTTTTTTTTTTTTTTTTTTT PDIG        TELAPSE       94.75 TCPU       94.56
 CHARGE NORMALIZATION FACTOR   1.00000000
 TOTAL ATOMIC CHARGES:
  14.9021281  14.9021281   9.0489359   9.0489359   9.0489359   9.0489359
 SUMMED SPIN DENSITY           0.00000000
 TOTAL ATOMIC SPINS  :
   0.0000000   0.0000000   0.0000000   0.0000000   0.0000000   0.0000000
 TTTTTTTTTTTTTTTTTTTTTTTTTTTTTT MOQGAD      TELAPSE       94.76 TCPU       94.57
 TTTTTTTTTTTTTTTTTTTTTTTTTTTTTT SHELLXN     TELAPSE       95.72 TCPU       95.53
 TTTTTTTTTTTTTTTTTTTTTTTTTTTTTT MONMO3      TELAPSE      106.21 TCPU      106.02
 NUMERICALLY INTEGRATED DENSITY     32.9999821483     32.9999821483
 TTTTTTTTTTTTTTTTTTTTTTTTTTTTTT NUMDFT      TELAPSE      106.41 TCPU      106.22
 CYC   8 ETOT(AU) -5.098863851439E+02 DETOT -2.24E-06 tst  3.87E-08 PX  1.02E-04
 TTTTTTTTTTTTTTTTTTTTTTTTTTTTTT DIIS        TELAPSE      106.42 TCPU      106.23
 DIIS TEST: 0.10646E-08 AT SCF   CYCLE   8 - DIIS ACTIVE - HISTORY:     8 CYCLES
 TTTTTTTTTTTTTTTTTTTTTTTTTTTTTT FDIK        TELAPSE      106.46 TCPU      106.27
 POSSIBLY CONDUCTING STATE - EFERMI(AU) -1.0448205E-01 (RES. CHARGE  8.16E-11;IT.  4)
 TTTTTTTTTTTTTTTTTTTTTTTTTTTTTT PDIG        TELAPSE      106.49 TCPU      106.29
 CHARGE NORMALIZATION FACTOR   1.00000000
 TOTAL ATOMIC CHARGES:
  14.9021281  14.9021281   9.0489359   9.0489359   9.0489359   9.0489359
 SUMMED SPIN DENSITY           0.00000000
 TOTAL ATOMIC SPINS  :
   0.0000000   0.0000000   0.0000000   0.0000000   0.0000000   0.0000000
 TTTTTTTTTTTTTTTTTTTTTTTTTTTTTT MOQGAD      TELAPSE      106.49 TCPU      106.30
 TTTTTTTTTTTTTTTTTTTTTTTTTTTTTT SHELLXN     TELAPSE      107.46 TCPU      107.26
 TTTTTTTTTTTTTTTTTTTTTTTTTTTTTT MONMO3      TELAPSE      117.95 TCPU      117.76
 NUMERICALLY INTEGRATED DENSITY     32.9999821485     32.9999821485
 TTTTTTTTTTTTTTTTTTTTTTTTTTTTTT NUMDFT      TELAPSE      118.15 TCPU      117.95
 CYC   9 ETOT(AU) -5.098863854561E+02 DETOT -3.12E-07 tst  7.46E-10 PX  1.50E-05
 TTTTTTTTTTTTTTTTTTTTTTTTTTTTTT DIIS        TELAPSE      118.16 TCPU      117.96
 DIIS TEST: 0.52009E-10 AT SCF   CYCLE   9 - DIIS ACTIVE - HISTORY:     9 CYCLES
 TTTTTTTTTTTTTTTTTTTTTTTTTTTTTT FDIK        TELAPSE      118.19 TCPU      118.00
 POSSIBLY CONDUCTING STATE - EFERMI(AU) -1.0448195E-01 (RES. CHARGE  4.55E-12;IT.  4)
 TTTTTTTTTTTTTTTTTTTTTTTTTTTTTT PDIG        TELAPSE      118.22 TCPU      118.03
 CHARGE NORMALIZATION FACTOR   1.00000000
 TOTAL ATOMIC CHARGES:
  14.9021289  14.9021289   9.0489356   9.0489356   9.0489356   9.0489356
 SUMMED SPIN DENSITY           0.00000000
 TOTAL ATOMIC SPINS  :
   0.0000000   0.0000000   0.0000000   0.0000000   0.0000000   0.0000000
 TTTTTTTTTTTTTTTTTTTTTTTTTTTTTT MOQGAD      TELAPSE      118.23 TCPU      118.03
 TTTTTTTTTTTTTTTTTTTTTTTTTTTTTT SHELLXN     TELAPSE      119.19 TCPU      118.99
 TTTTTTTTTTTTTTTTTTTTTTTTTTTTTT MONMO3      TELAPSE      129.69 TCPU      129.49
 NUMERICALLY INTEGRATED DENSITY     32.9999821486     32.9999821486
 TTTTTTTTTTTTTTTTTTTTTTTTTTTTTT NUMDFT      TELAPSE      129.89 TCPU      129.69
 CYC  10 ETOT(AU) -5.098863855207E+02 DETOT -6.46E-08 tst  2.89E-11 PX  2.91E-06
 TTTTTTTTTTTTTTTTTTTTTTTTTTTTTT DIIS        TELAPSE      129.90 TCPU      129.70
 DIIS TEST: 0.15314E-11 AT SCF   CYCLE  10 - DIIS ACTIVE - HISTORY:    10 CYCLES
 TTTTTTTTTTTTTTTTTTTTTTTTTTTTTT FDIK        TELAPSE      129.93 TCPU      129.73
 POSSIBLY CONDUCTING STATE - EFERMI(AU) -1.0448192E-01 (RES. CHARGE  7.67E-13;IT.  4)
 TTTTTTTTTTTTTTTTTTTTTTTTTTTTTT PDIG        TELAPSE      129.96 TCPU      129.76
 CHARGE NORMALIZATION FACTOR   1.00000000
 TOTAL ATOMIC CHARGES:
  14.9021291  14.9021291   9.0489355   9.0489355   9.0489355   9.0489355
 SUMMED SPIN DENSITY           0.00000000
 TOTAL ATOMIC SPINS  :
   0.0000000   0.0000000   0.0000000   0.0000000   0.0000000   0.0000000
 TTTTTTTTTTTTTTTTTTTTTTTTTTTTTT MOQGAD      TELAPSE      129.96 TCPU      129.76
 TTTTTTTTTTTTTTTTTTTTTTTTTTTTTT SHELLXN     TELAPSE      130.92 TCPU      130.72
 +++ ENERGIES IN A.U. +++
 ::: EXT EL-POLE                                  -1.4171400410760E+03
 ::: EXT EL-SPHEROPOLE                             2.0498190774375E+01
 ::: BIELET ZONE E-E                               1.4964742919847E+03
 ::: TOTAL E-E                                     9.9832441683086E+01
 ::: TOTAL E-N + N-E                              -6.7744318704272E+02
 ::: TOTAL N-N                                    -2.5255176921229E+02
 ::: KINETIC ENERGY                                3.6323923199262E+02
 ::: PSEUDO TOTAL   ENERGY                        -4.6692328257931E+02
 ::: VIRIAL COEFFICIENT                            8.7510391186459E-01
 TTTTTTTTTTTTTTTTTTTTTTTTTTTTTT MONMO3      TELAPSE      141.42 TCPU      141.22
 NUMERICALLY INTEGRATED DENSITY     32.9999821486     32.9999821486
 TTTTTTTTTTTTTTTTTTTTTTTTTTTTTT NUMDFT      TELAPSE      141.62 TCPU      141.41
 CYC  11 ETOT(AU) -5.098863855204E+02 DETOT  3.28E-10 tst  2.77E-15 PX  2.91E-06

 == SCF ENDED - CONVERGENCE ON ENERGY      E(AU) -5.0988638552037E+02 CYCLES  11


 ENERGY EXPRESSION=HARTREE+FOCK EXCH*0.00000+(HSE06      EXCH)*1.00000+PBE        CORR


 TOTAL ENERGY(DFT)(AU)( 11) -5.0988638552037E+02 DE 3.3E-10 tester 2.8E-15
 TTTTTTTTTTTTTTTTTTTTTTTTTTTTTT EDFT        TELAPSE      141.62 TCPU      141.41

 *******************************************************************************
 *                             FORCE CALCULATION                               *
 *******************************************************************************

 TTTTTTTTTTTTTTTTTTTTTTTTTTTTTT NUMDFG      TELAPSE      142.55 TCPU      142.35
 INFORMATION **** GENPOG **** BIPO BUFFER LENGTH (WORDS) =      618000
 TTTTTTTTTTTTTTTTTTTTTTTTTTTTTT SHELXG      TELAPSE      150.31 TCPU      150.10

 CARTESIAN FORCES IN HARTREE/BOHR (ANALYTICAL)
   ATOM                     X                   Y                   Z
   1 277             1.243449787580E-14  3.774758283726E-15 -1.868162128971E-15
   2 277             1.065814103640E-14 -9.992007221626E-16  1.956651742714E-15
   3   8             1.890543251172E-03  1.890543251173E-03 -1.094385175275E-15
   4   8            -1.890543251182E-03 -1.890543251182E-03 -1.094132281862E-15
   5   8             1.890543251174E-03 -1.890543251176E-03  7.943756937534E-16
   6   8            -1.890543251188E-03  1.890543251182E-03  1.289172276619E-15

 RESULTANT FORCE    -4.440892098501E-16  1.110223024625E-16 -1.647987302178E-17

 ATOMIC PART

 SYMMETRY ALLOWED FORCES (ANALYTICAL) (DIRECTION, FORCE)

    1  5.3472638E-03

 CELL PART

 GRADIENT WITH RESPECT TO THE CELL PARAMETER IN HARTREE/BOHR
ORDER: -D/DA1X, -D/DA1Y, -D/DA1Z
       -D/DA2X, -D/DA2Y, -D/DA2Z
       -D/DA3X, -D/DA3Y, -D/DA3Z
 -0.134025875468E-01 -0.944358347441E-15  0.312218790361E-16
 -0.191580349399E-14 -0.134025875468E-01 -0.327887941399E-16
 -0.174451134609E-14  0.558232829202E-15 -0.218266962996E-01

STRESS TENSOR, IN HARTREE/BOHR^3:
ORDER: 11 12 13
       21 22 23
       31 32 33
  0.263749623212E-03  0.377011116639E-16  0.240695066716E-16
  0.185840351682E-16  0.263749623212E-03 -0.770209310296E-17
 -0.614415597211E-18  0.645250931566E-18  0.301148979843E-03

STRESS TENSOR DOES NOT CORRESPOND TO
HYDROSTATIC PRESSURE, NO PRESSURE COMPUTED!

 SYMMETRY ALLOWED FORCES (ANALYTICAL) (DIRECTION, FORCE)

    1 -3.5647742E-02    2  2.4032871E-03
 TTTTTTTTTTTTTTTTTTTTTTTTTTTTTT TOTGRA_C    TELAPSE      248.57 TCPU      248.36
 INFORMATION **** optc001 **** GEOMETRY OUTPUT FILE
 CLASSICAL MODEL (SCHLEGEL) USED AS INITIAL HESSIAN MATRIX
 REFERENCE GEOMETRY DEFINED

 MAX GRADIENT      0.035648  THRESHOLD              0.000450 CONVERGED NO
 RMS GRADIENT      0.020858  THRESHOLD              0.000300 CONVERGED NO

 GRADIENT NORM     0.036127  GRADIENT THRESHOLD     0.500000

 EIGENVALUES OF THE ESTIMATED HESSIAN
  0.2785      0.3568      0.6128    

 INITIAL TRUST RADIUS    0.5000000000E+00

 PREDICTED ENERGY CHANGE    -0.177E-02

 INITIAL DISPLACEMENTS
  0.001175 -0.099848 -0.007087
 TTTTTTTTTTTTTTTTTTTTTTTTTTTTTT OPTI        TELAPSE      248.58 TCPU      248.37

 OPTOPTOPTOPTOPTOPTOPTOPTOPTOPTOPTOPTOPTOPTOPTOPTOPTOPTOPTOPTOPTOPTOPTOPTOPTOPT

 - INFORMATION ON SCF MOVED TO SCFOUT.LOG
 GEOMETRY OPTIMIZATION INFORMATION STORED IN OPTINFO.DAT

 OPTOPTOPTOPTOPTOPTOPTOPTOPTOPTOPTOPTOPTOPTOPTOPTOPTOPTOPTOPTOPTOPTOPTOPTOPTOPT
 *******************************************************************************
 COORDINATE AND CELL OPTIMIZATION - POINT    2
 *******************************************************************************
 LATTICE PARAMETERS (ANGSTROMS AND DEGREES) - BOHR = 0.5291772083 ANGSTROM
 PRIMITIVE CELL - CENTRING CODE 1/0 VOLUME=    62.216028 - DENSITY 12.008 g/cm^3
         A              B              C           ALPHA      BETA       GAMMA 
     4.45799802     4.45799802     3.13056367    90.000000  90.000000  90.000000
 *******************************************************************************
 ATOMS IN THE ASYMMETRIC UNIT    2 - ATOMS IN THE UNIT CELL:    6
     ATOM                 X/A                 Y/B                 Z/C    
 *******************************************************************************
      1 T 277 IR    0.000000000000E+00  0.000000000000E+00  0.000000000000E+00
      2 F 277 IR   -5.000000000000E-01 -5.000000000000E-01 -5.000000000000E-01
      3 T   8 O     3.077487771804E-01  3.077487771804E-01  0.000000000000E+00
      4 F   8 O    -3.077487771804E-01 -3.077487771804E-01  0.000000000000E+00
      5 F   8 O    -1.922512228196E-01  1.922512228196E-01 -5.000000000000E-01
      6 F   8 O     1.922512228196E-01 -1.922512228196E-01 -5.000000000000E-01

 T = ATOM BELONGING TO THE ASYMMETRIC UNIT

 TOTAL ENERGY(DFT)(AU)(  7) -5.0988795278998E+02     DE (AU)   -1.567E-03

 UPDATED TRUST RADIUS     0.100E+01

 SYMMETRY ALLOWED FORCES  (COORDINATE, FORCE)

    1  4.3269221E-03    2  4.4999244E-03    3 -2.3987672E-03

 GRADIENT NORM     0.006688  GRADIENT THRESHOLD     0.500000

 EIGENVALUES OF THE ESTIMATED HESSIAN
  0.2658      0.4327      0.5934    

 PREDICTED ENERGY CHANGE    -0.504E-04

 MAX GRADIENT      0.004500  THRESHOLD              0.000450 CONVERGED NO
 RMS GRADIENT      0.003861  THRESHOLD              0.000300 CONVERGED NO
 MAX DISPLAC.      0.009969  THRESHOLD              0.001800 CONVERGED NO
 RMS DISPLAC.      0.008808  THRESHOLD              0.001200 CONVERGED NO
 TTTTTTTTTTTTTTTTTTTTTTTTTTTTTT OPTI        TELAPSE      448.87 TCPU      448.63
 *******************************************************************************
 COORDINATE AND CELL OPTIMIZATION - POINT    3
 *******************************************************************************
 LATTICE PARAMETERS (ANGSTROMS AND DEGREES) - BOHR = 0.5291772083 ANGSTROM
 PRIMITIVE CELL - CENTRING CODE 1/0 VOLUME=    62.401189 - DENSITY 11.972 g/cm^3
         A              B              C           ALPHA      BETA       GAMMA 
     4.45993881     4.45993881     3.13714842    90.000000  90.000000  90.000000
 *******************************************************************************
 ATOMS IN THE ASYMMETRIC UNIT    2 - ATOMS IN THE UNIT CELL:    6
     ATOM                 X/A                 Y/B                 Z/C    
 *******************************************************************************
      1 T 277 IR    0.000000000000E+00  0.000000000000E+00  0.000000000000E+00
      2 F 277 IR   -5.000000000000E-01 -5.000000000000E-01  5.000000000000E-01
      3 T   8 O     3.081139417262E-01  3.081139417262E-01  0.000000000000E+00
      4 F   8 O    -3.081139417262E-01 -3.081139417262E-01  0.000000000000E+00
      5 F   8 O    -1.918860582738E-01  1.918860582738E-01  5.000000000000E-01
      6 F   8 O     1.918860582738E-01 -1.918860582738E-01  5.000000000000E-01

 T = ATOM BELONGING TO THE ASYMMETRIC UNIT

 TOTAL ENERGY(DFT)(AU)(  6) -5.0988801727349E+02     DE (AU)   -6.448E-05

 UPDATED TRUST RADIUS     0.200E+01

 SYMMETRY ALLOWED FORCES  (COORDINATE, FORCE)

    1  2.2703738E-03    2 -1.9357826E-05    3 -1.2091988E-03

 GRADIENT NORM     0.002572  GRADIENT THRESHOLD     0.500000

 EIGENVALUES OF THE ESTIMATED HESSIAN
  0.1941      0.4242      0.5920    

 PREDICTED ENERGY CHANGE    -0.142E-04

 MAX GRADIENT      0.002270  THRESHOLD              0.000450 CONVERGED NO
 RMS GRADIENT      0.001485  THRESHOLD              0.000300 CONVERGED NO
 MAX DISPLAC.      0.008414  THRESHOLD              0.001800 CONVERGED NO
 RMS DISPLAC.      0.006717  THRESHOLD              0.001200 CONVERGED NO
 TTTTTTTTTTTTTTTTTTTTTTTTTTTTTT OPTI        TELAPSE      637.61 TCPU      637.32
 *******************************************************************************
 COORDINATE AND CELL OPTIMIZATION - POINT    4
 *******************************************************************************
 LATTICE PARAMETERS (ANGSTROMS AND DEGREES) - BOHR = 0.5291772083 ANGSTROM
 PRIMITIVE CELL - CENTRING CODE 1/0 VOLUME=    62.410692 - DENSITY 11.970 g/cm^3
         A              B              C           ALPHA      BETA       GAMMA 
     4.45737985     4.45737985     3.14122978    90.000000  90.000000  90.000000
 *******************************************************************************
 ATOMS IN THE ASYMMETRIC UNIT    2 - ATOMS IN THE UNIT CELL:    6
     ATOM                 X/A                 Y/B                 Z/C    
 *******************************************************************************
      1 T 277 IR    0.000000000000E+00  0.000000000000E+00  0.000000000000E+00
      2 F 277 IR    5.000000000000E-01  5.000000000000E-01 -5.000000000000E-01
      3 T   8 O     3.084469161130E-01  3.084469161130E-01  0.000000000000E+00
      4 F   8 O    -3.084469161130E-01 -3.084469161130E-01  0.000000000000E+00
      5 F   8 O    -1.915530838870E-01  1.915530838870E-01 -5.000000000000E-01
      6 F   8 O     1.915530838870E-01 -1.915530838870E-01 -5.000000000000E-01

 T = ATOM BELONGING TO THE ASYMMETRIC UNIT

 TOTAL ENERGY(DFT)(AU)(  4) -5.0988803198310E+02     DE (AU)   -1.471E-05

 UPDATED TRUST RADIUS     0.400E+01

 SYMMETRY ALLOWED FORCES  (COORDINATE, FORCE)

    1  5.0378213E-04    2 -6.3946513E-04    3 -2.5583389E-04

 GRADIENT NORM     0.000853  GRADIENT THRESHOLD     0.500000

 EIGENVALUES OF THE ESTIMATED HESSIAN
  0.1492      0.4571      0.5669    

 PREDICTED ENERGY CHANGE    -0.143E-05

 MAX GRADIENT      0.000639  THRESHOLD              0.000450 CONVERGED NO
 RMS GRADIENT      0.000493  THRESHOLD              0.000300 CONVERGED NO
 MAX DISPLAC.      0.002776  THRESHOLD              0.001800 CONVERGED NO
 RMS DISPLAC.      0.002274  THRESHOLD              0.001200 CONVERGED NO
 TTTTTTTTTTTTTTTTTTTTTTTTTTTTTT OPTI        TELAPSE      803.33 TCPU      803.03
 *******************************************************************************
 COORDINATE AND CELL OPTIMIZATION - POINT    5
 *******************************************************************************
 LATTICE PARAMETERS (ANGSTROMS AND DEGREES) - BOHR = 0.5291772083 ANGSTROM
 PRIMITIVE CELL - CENTRING CODE 1/0 VOLUME=    62.382589 - DENSITY 11.976 g/cm^3
         A              B              C           ALPHA      BETA       GAMMA 
     4.45579180     4.45579180     3.14205377    90.000000  90.000000  90.000000
 *******************************************************************************
 ATOMS IN THE ASYMMETRIC UNIT    2 - ATOMS IN THE UNIT CELL:    6
     ATOM                 X/A                 Y/B                 Z/C    
 *******************************************************************************
      1 T 277 IR    0.000000000000E+00  0.000000000000E+00  0.000000000000E+00
      2 F 277 IR   -5.000000000000E-01  5.000000000000E-01 -5.000000000000E-01
      3 T   8 O     3.085445217045E-01  3.085445217045E-01  0.000000000000E+00
      4 F   8 O    -3.085445217045E-01 -3.085445217045E-01  0.000000000000E+00
      5 F   8 O    -1.914554782955E-01  1.914554782955E-01 -5.000000000000E-01
      6 F   8 O     1.914554782955E-01 -1.914554782955E-01 -5.000000000000E-01

 T = ATOM BELONGING TO THE ASYMMETRIC UNIT

 TOTAL ENERGY(DFT)(AU)(  6) -5.0988803220091E+02     DE (AU)   -2.178E-07

 UPDATED TRUST RADIUS     0.985E-03

 SYMMETRY ALLOWED FORCES  (COORDINATE, FORCE)

    1  7.6038363E-06    2 -1.7025769E-04    3 -1.3078614E-05

 GRADIENT NORM     0.000171  GRADIENT THRESHOLD     0.500000

 EIGENVALUES OF THE ESTIMATED HESSIAN
  0.1452      0.4391      0.5403    

 PREDICTED ENERGY CHANGE    -0.376E-07

 MAX GRADIENT      0.000170  THRESHOLD              0.000450 CONVERGED YES
 RMS GRADIENT      0.000099  THRESHOLD              0.000300 CONVERGED YES
 MAX DISPLAC.      0.000419  THRESHOLD              0.001800 CONVERGED YES
 RMS DISPLAC.      0.000286  THRESHOLD              0.001200 CONVERGED YES

 CONVERGENCE TESTS SATISFIED AFTER   5 ENERGY AND GRADIENT CALCULATIONS
 +++++++++++++++++++++++++++++++++++++++++++++++++++++++++++++++++++++++++++++++
 FINALRUN OPTION: RE-STARTING OPTIMIZATION
 +++++++++++++++++++++++++++++++++++++++++++++++++++++++++++++++++++++++++++++++
 TTTTTTTTTTTTTTTTTTTTTTTTTTTTTT OPTI        TELAPSE      992.78 TCPU      992.47
 *******************************************************************************
 COORDINATE AND CELL OPTIMIZATION - POINT    6
 *******************************************************************************
 LATTICE PARAMETERS (ANGSTROMS AND DEGREES) - BOHR = 0.5291772083 ANGSTROM
 PRIMITIVE CELL - CENTRING CODE 1/0 VOLUME=    62.374798 - DENSITY 11.977 g/cm^3
         A              B              C           ALPHA      BETA       GAMMA 
     4.45552736     4.45552736     3.14203430    90.000000  90.000000  90.000000
 *******************************************************************************
 ATOMS IN THE ASYMMETRIC UNIT    2 - ATOMS IN THE UNIT CELL:    6
     ATOM                 X/A                 Y/B                 Z/C    
 *******************************************************************************
      1 T 277 IR    0.000000000000E+00  0.000000000000E+00  0.000000000000E+00
      2 F 277 IR    5.000000000000E-01  5.000000000000E-01  5.000000000000E-01
      3 T   8 O     3.085492758031E-01  3.085492758031E-01  0.000000000000E+00
      4 F   8 O    -3.085492758031E-01 -3.085492758031E-01  0.000000000000E+00
      5 F   8 O    -1.914507241969E-01  1.914507241969E-01  5.000000000000E-01
      6 F   8 O     1.914507241969E-01 -1.914507241969E-01  5.000000000000E-01

 T = ATOM BELONGING TO THE ASYMMETRIC UNIT

 REFERENCE GEOMETRY WILL BE CHANGED

 TOTAL ENERGY(DFT)(AU)(  6) -5.0988798008260E+02     DE (AU)    5.212E-05

 SYMMETRY ALLOWED FORCES  (COORDINATE, FORCE)

    1 -3.1152875E-05    2 -2.6324968E-05    3  2.7179781E-04

 GRADIENT NORM     0.000275  GRADIENT THRESHOLD     0.500000

 HESSIAN UPDATE SKIPPED

 EIGENVALUES OF THE ESTIMATED HESSIAN
  0.1452      0.4391      0.5403    
 NEWTON STEP ( 0.1642858677E-02) EXCEEDS TRUST RADIUS ( 0.9845539763E-03)
 LEVEL SHIFT    -0.9399910095E-01

 PREDICTED ENERGY CHANGE    -0.177E-06

 MAX GRADIENT      0.000272  THRESHOLD              0.000450 CONVERGED YES
 RMS GRADIENT      0.000159  THRESHOLD              0.000300 CONVERGED YES
 MAX DISPLAC.      0.000912  THRESHOLD              0.001800 CONVERGED YES
 RMS DISPLAC.      0.000568  THRESHOLD              0.001200 CONVERGED YES

 CONVERGENCE TESTS SATISFIED AFTER   6 ENERGY AND GRADIENT CALCULATIONS

 ******************************************************************
 * OPT END - CONVERGED * E(AU):  -5.098879800826E+02  POINTS    6 *
 ******************************************************************

   FERMI ENERGY:                 -9.2596079E-02 Ha 

 EIGENVECTORS IN FORTRAN UNIT  8

 NEIGHBORS OF THE NON-EQUIVALENT ATOMS

 N = NUMBER OF NEIGHBORS AT DISTANCE R
    ATOM  N     R/ANG      R/AU   NEIGHBORS (ATOM LABELS AND CELL INDICES)
   1 IR   2     1.9442     3.6740    3 O    0 0 0    4 O    0 0 0
   1 IR   4     1.9807     3.7431    5 O    0 0 0    5 O    0 0-1    6 O    0 0 0
                                     6 O    0 0-1
   1 IR   2     3.1420     5.9376    1 IR   0 0-1    1 IR   0 0 1
   1 IR   4     3.3736     6.3752    3 O   -1 0 0    3 O    0-1 0    4 O    1 0 0
                                     4 O    0 1 0
   1 IR   8     3.5205     6.6528    2 IR   0 0 0    2 IR   0 0-1    2 IR  -1 0 0
                                     2 IR   0-1 0    2 IR  -1 0-1    2 IR   0-1-1
                                     2 IR  -1-1 0    2 IR  -1-1-1
   1 IR   4     3.6949     6.9823    3 O    0 0 1    3 O    0 0-1    4 O    0 0 1
                                     4 O    0 0-1

   3 O    1     1.9442     3.6740    1 IR   0 0 0
   3 O    2     1.9807     3.7431    2 IR   0 0 0    2 IR   0 0-1
   3 O    1     2.4127     4.5593    4 O    1 1 0
   3 O    8     2.7755     5.2449    5 O    0 0 0    5 O    0 0-1    5 O    1 0 0
                                     5 O    1 0-1    6 O    0 0-1    6 O    0 0 0
                                     6 O    0 1-1    6 O    0 1 0
   3 O    2     3.1420     5.9376    3 O    0 0-1    3 O    0 0 1
   3 O    2     3.2358     6.1147    4 O    1 0 0    4 O    0 1 0


 FINAL OPTIMIZED GEOMETRY - DIMENSIONALITY OF THE SYSTEM      3
 (NON PERIODIC DIRECTION: LATTICE PARAMETER FORMALLY SET TO 500)
 *******************************************************************************
 LATTICE PARAMETERS (ANGSTROMS AND DEGREES) - BOHR = 0.5291772083 ANGSTROM
 PRIMITIVE CELL - CENTRING CODE 1/0 VOLUME=    62.374798 - DENSITY 11.977 g/cm^3
         A              B              C           ALPHA      BETA       GAMMA 
     4.45552736     4.45552736     3.14203430    90.000000  90.000000  90.000000
 *******************************************************************************
 ATOMS IN THE ASYMMETRIC UNIT    2 - ATOMS IN THE UNIT CELL:    6
     ATOM                 X/A                 Y/B                 Z/C    
 *******************************************************************************
      1 T 277 IR    0.000000000000E+00  0.000000000000E+00  0.000000000000E+00
      2 F 277 IR    5.000000000000E-01  5.000000000000E-01  5.000000000000E-01
      3 T   8 O     3.085492758031E-01  3.085492758031E-01  0.000000000000E+00
      4 F   8 O    -3.085492758031E-01 -3.085492758031E-01  0.000000000000E+00
      5 F   8 O    -1.914507241969E-01  1.914507241969E-01  5.000000000000E-01
      6 F   8 O     1.914507241969E-01 -1.914507241969E-01  5.000000000000E-01

 T = ATOM BELONGING TO THE ASYMMETRIC UNIT
 INFORMATION **** fort.34 **** GEOMETRY OUTPUT FILE

 DIRECT LATTICE VECTORS CARTESIAN COMPONENTS (ANGSTROM)
          X                    Y                    Z
   0.445552736290E+01   0.000000000000E+00   0.000000000000E+00
   0.000000000000E+00   0.445552736290E+01   0.000000000000E+00
   0.000000000000E+00   0.000000000000E+00   0.314203430101E+01


 CARTESIAN COORDINATES - PRIMITIVE CELL
 *******************************************************************************
 *      ATOM          X(ANGSTROM)         Y(ANGSTROM)         Z(ANGSTROM)
 *******************************************************************************
    1   277 IR    0.000000000000E+00  0.000000000000E+00  0.000000000000E+00
    2   277 IR    2.227763681451E+00  2.227763681451E+00  1.571017150506E+00
    3     8 O     1.374749741144E+00  1.374749741144E+00  0.000000000000E+00
    4     8 O    -1.374749741144E+00 -1.374749741144E+00  0.000000000000E+00
    5     8 O    -8.530139403067E-01  8.530139403067E-01  1.571017150506E+00
    6     8 O     8.530139403067E-01 -8.530139403067E-01  1.571017150506E+00

 ****   16 SYMMOPS - TRANSLATORS IN FRACTIONAL UNITS
 **** MATRICES AND TRANSLATORS IN THE CRYSTALLOGRAPHIC REFERENCE FRAME
   V INV                    ROTATION MATRICES                   TRANSLATORS
   1   1  1.00  0.00  0.00  0.00  1.00  0.00  0.00  0.00  1.00  0.00  0.00  0.00
   2   2 -1.00  0.00  0.00  0.00 -1.00  0.00  0.00  0.00  1.00  0.00  0.00  0.00
   3   3  1.00  0.00  0.00  0.00 -1.00  0.00  0.00  0.00 -1.00  0.50  0.50  0.50
   4   4 -1.00  0.00  0.00  0.00  1.00  0.00  0.00  0.00 -1.00  0.50  0.50  0.50
   5   5  0.00 -1.00  0.00 -1.00  0.00  0.00  0.00  0.00 -1.00  0.00  0.00  0.00
   6   6  0.00  1.00  0.00  1.00  0.00  0.00  0.00  0.00 -1.00  0.00  0.00  0.00
   7   8  0.00  1.00  0.00 -1.00  0.00  0.00  0.00  0.00  1.00  0.50  0.50  0.50
   8   7  0.00 -1.00  0.00  1.00  0.00  0.00  0.00  0.00  1.00  0.50  0.50  0.50
   9   9 -1.00  0.00  0.00  0.00 -1.00  0.00  0.00  0.00 -1.00  0.00  0.00  0.00
  10  10  1.00  0.00  0.00  0.00  1.00  0.00  0.00  0.00 -1.00  0.00  0.00  0.00
  11  11 -1.00  0.00  0.00  0.00  1.00  0.00  0.00  0.00  1.00  0.50  0.50  0.50
  12  12  1.00  0.00  0.00  0.00 -1.00  0.00  0.00  0.00  1.00  0.50  0.50  0.50
  13  13  0.00  1.00  0.00  1.00  0.00  0.00  0.00  0.00  1.00  0.00  0.00  0.00
  14  14  0.00 -1.00  0.00 -1.00  0.00  0.00  0.00  0.00  1.00  0.00  0.00  0.00
  15  16  0.00 -1.00  0.00  1.00  0.00  0.00  0.00  0.00 -1.00  0.50  0.50  0.50
  16  15  0.00  1.00  0.00 -1.00  0.00  0.00  0.00  0.00 -1.00  0.50  0.50  0.50
 TTTTTTTTTTTTTTTTTTTTTTTTTTTTTT END         TELAPSE     1192.00 TCPU     1191.68
 EEEEEEEEEE TERMINATION  DATE 06 10 2021 TIME 14:21:45.5
NODE    0 CPU TIME =      1191.676
    TOTAL CPU TIME =     47669.669
Wed Oct  6 14:21:45 EEST 2021
 
ERRORS:
 
cat: No match.
 
WAVE FUNCTION binary file: /home/azacinskis/Ir2O3/AC_basis/IrO2-AC.f9
Wed Oct  6 14:21:45 EEST 2021
file optcxxx saved as /home/azacinskis/Ir2O3/AC_basis/IrO2-AC.optstory/optc001 /home/azacinskis/Ir2O3/AC_basis/IrO2-AC.optstory/optc002 /home/azacinskis/Ir2O3/AC_basis/IrO2-AC.optstory/optc003 /home/azacinskis/Ir2O3/AC_basis/IrO2-AC.optstory/optc004 /home/azacinskis/Ir2O3/AC_basis/IrO2-AC.optstory/optc005 /home/azacinskis/Ir2O3/AC_basis/IrO2-AC.optstory/optc006
file fort.33 saved as /home/azacinskis/Ir2O3/AC_basis/IrO2-AC.xyz
file fort.34 saved as /home/azacinskis/Ir2O3/AC_basis/IrO2-AC.final.gui
file HESSOPT.DAT saved as /home/azacinskis/Ir2O3/AC_basis/IrO2-AC.HESSOPT
file OPTINFO.DAT saved as /home/azacinskis/Ir2O3/AC_basis/IrO2-AC.OPTINFO
file SCFOUT.LOG saved as /home/azacinskis/Ir2O3/AC_basis/IrO2-AC.SCFOUT
 
/work/azacinskis/IrO2-AC.tmp87272 has been removed
 
DONE!
