# Supplementary material for: Ir impurities in α- and β-Ga2O3 and their detrimental effect on p-type conductivity
Source: Sci Rep. 2023 May 26;13:8522. doi: 10.1038/s41598-023-35112-9 (PMC10220028; doi:10.1038/s41598-023-35112-9)
Supplement: Supplementary file 1 — Supplementary Information. [file 41598_2023_35112_MOESM1_ESM.zip › Ga2O3 outputs/Chemical_potential/O2 molecule/O2-dzvp-pdf.cryst.out]

Wed Jul  7 16:06:52 EEST 2021
 
CRYSTAL will run on 40 processors
mpich133 is in use
mpich133 is in use
 
CRYSTAL input is expected from /home/azacinskis/O2_molecule/2_run/O2-dzvp-pdf.d12
OUTPUT is going to /home/azacinskis/O2_molecule/2_run/O2-dzvp-pdf.cryst.out
 
Executable from /install_linux/2020/crystal17/new_v17102_v01/bin/Linux-ifort17_XE_emt64_omp2.1.0/v1.0.2 are used
Creating temporary directory /work/azacinskis/O2-dzvp-pdf.tmp63038
 
Input data from /home/azacinskis/O2_molecule/2_run/O2-dzvp-pdf.d12 :
 
O2
MOLECULE
1
2
8 0.0 0.0 0.0
8 0.0 0.0 1.48
OPTGEOM
ENDOPT
END
8 6
0 0 5 2 1
  2266.1767785      -0.005343180993
  340.87010191      -0.039890039230
  77.363135167      -0.178539119850
  21.479644940      -0.464276849590
  6.6589433124      -0.443097451720
0 0 1 2 1
  0.8478937000       1.000000000000
0 0 1 0 1
  0.2790534900       1.000000000000
0 2 3 4 1
  17.721504317       0.043394573193
  3.8635505440       0.230941207650
  1.0480920883       0.513753110640
0 2 1 0 1
  0.2623818000       1.000000000000
0 3 1 0 1
  0.4790426200       1.000000000000
99 0
END
DFT
SPIN
RADIAL
1
4.0
200
ANGULAR
1
9999.0
29
TOLLGRID
100
TOLLDENS
50
CHUNKS
1000000000
HSE06
ENDDFT
NOBIPOLA
TOLDEE
12
TOLINTEG
100 100 100 1000 1000
FMIXING
60
NODIIS
MAXCYCLE
300
END 
          40 PROCESSORS WORKING

         
 *******************************************************************************
 *                                                                             *
 *                               CRYSTAL17                                     *
 *                      public : 1.0.2 - March 1st, 2018                       *
 *                       HTTP://WWW.CRYSTAL.UNITO.IT                           *
 *                                                                             *
 *                              MAIN AUTHORS                                   *
 *                                                                             *
 *  R. DOVESI(1,11), V.R. SAUNDERS(2), C. ROETTI(1,11), R. ORLANDO(1,11),      *
 *  C.M. ZICOVICH-WILSON(1,3), F. PASCALE(4), B. CIVALLERI(1,11),              *
 *  K. DOLL(5), N.M. HARRISON(2,6), I.J. BUSH(7), Ph. D'ARCO(8),               *
 *  M. LLUNELL(9), M. CAUSA'(10), Y. NOEL(8), L. MASCHIO(1,11), A. ERBA(1,11)  *
 *  M. RE'RAT(14), S. CASASSA(1,11)                                            *
 *                                                                             *
 *        CONTRIBUTIONS TO THE CODE HAVE ALSO BEEN GIVEN BY                    *
 *                                                                             *
 *  M. FERRABONE(1,11), M. DE LA PIERRE(1,11), M. FERRERO(1,11),               *
 *  J. BAIMA(1,11), E. ALBANESE(1,11), M.F. PEINTINGER(12), R. BAST(13),       *
 *  B. KIRTMAN(15), V. LACIVITA(1,11), R. DEMICHELIS(1,16)                     *
 *  G. BRANDEBURG(17), S. SALUSTRO(1,11), G. SANSONE(1,11)                     *
 *  M.T. RUGGIERO(18)                                                          *
 *                                                                             *
 * (1) THEORETICAL CHEMISTRY GROUP - UNIVERSITA' DI TORINO - TORINO (ITALY)    *
 * (2) COMPUTATIONAL SCIENCE & ENGINEERING DEPARTMENT - STFC DARESBURY (UK)    *
 * (3) UNIVERSIDAD AUTONOMA DEL ESTADO DE MORELOS - CUERNAVACA (MEXICO)        *
 * (4) UNIVERSITE' DE LORRAINE - NANCY (FRANCE)                                *
 * (5) UNIVERSITAET STUTTGART- STUTTGART (GERMANY)                             *
 * (6) IMPERIAL COLLEGE - LONDON (UK)                                          *
 * (7) OXFORD E-RESEARCH CENTRE - OXFORD (UK)                                  *
 * (8) UPMC - SORBONNE UNIVERSITES - PARIS (FRANCE)                            *
 * (9) UNIVERSIDAD DE BARCELONA - BARCELONA (SPAIN)                            *
 *(10) UNIVERSITA' DI NAPOLI "FEDERICO II" - NAPOLI (ITALY)                    *
 *(11) NIS - NANOSTRUCTURED INTERFACES AND SURFACES - TORINO (ITALY)           *
 *(12) MPI FUER CHEMISCHE ENERGIEKONVERSION - MUELHEIM AN DER RUHR (GERMANY)   *
 *(13) UNIVERSITY OF TROMSO - TROMSO (NORWAY)                                  *
 *(14) UNIVERSITE' DE PAU ET DES PAYS DE L'ADOUR - PAU (FRANCE)                *
 *(15) UNIVERSITY OF CALIFORNIA SANTA BARBARA - SANTA BARBARA (USA)            *
 *(16) CURTIN UNIVERSITY - PERTH (AUSTRALIA)                                   *
 *(17) UNIVERSITY COLLEGE LONDON - LONDON (UK)                                 *
 *(18) CAMBRIDGE UNIVERSITY - CAMBRIDGE (UK)                                   *
 *                                                                             *
 *******************************************************************************
 EEEEEEEEEE STARTING  DATE 07 07 2021 TIME 16:06:57.4
 O2                                                                              

 MOLECULAR CALCULATION
 POINT  GROUP  N.  1                  :  1      OR  C1   
 CORRESPONDING SPACE GROUP            :  P 1             


 NUMBER OF IRREDUCIBLE ATOMS IN THE CONVENTIONAL CELL:    2

 INPUT COORDINATES

 ATOM AT. N.              COORDINATES
   1   8     0.000000000000E+00  0.000000000000E+00  0.000000000000E+00
   2   8     0.000000000000E+00  0.000000000000E+00  1.480000000000E+00

 COORDINATES OF THE EQUIVALENT ATOMS (ANGSTROMS)

 N. ATOM EQUIV AT. N.          X                  Y                  Z

   1   1   1    8 O     0.00000000000E+00  0.00000000000E+00  0.00000000000E+00

   2   2   1    8 O     0.00000000000E+00  0.00000000000E+00  1.48000000000E+00

 NUMBER OF SYMMETRY OPERATORS         :    1
 *******************************************************************************
 * GEOMETRY EDITING - INPUT COORDINATES ARE GIVEN IN ANGSTROM         
 *******************************************************************************
 INFORMATION **** NEW DEFAULT **** FINALRUN 4 FOR GEOMETRY OPTIMIZATIONS
 INFORMATION **** NEW DEFAULT **** OPTGEOM OPTIMIZES BOTH ATOMIC COORDINATES AND CELL PARAMETERS
 INFORMATION **** NEW DEFAULT **** TOL. ON ATOMIC DISP TO REDEFINE REF. GEOMETRY: 0.8 Angs
 INFORMATION **** NEW DEFAULT **** N POINTS TO REDEFINE REF. GEOMETRY: N OF OPT DEGS OF FREEDOM
 INFORMATION **** NEW DEFAULT **** TOL. ON ENERGY TO REDEFINE REF. GEOMETRY: 10**-3*(5*N. ATOMS)

 IMPORTANT INFORMATION:
 THE COORDINATE SYSTEM ADOPTED IN THE OPTIMIZATION IS NOT IN
 GENERAL HOMOGENEOUS UNITS. FOR THIS REASON THE GRADIENT AND 
 HESSIAN MATRIX IN TERMS OF THIS SYSTEM ARE GIVEN WITHOUT
 UNITS. FOR MORE DETAILS SEE THE MANUAL.

 *******************************************************************************
 ATOMIC POSITIONS OPTIMIZATION CONTROL

 INITIAL TRUST RADIUS         0.50000 MAXIMUM TRUST RADIUS               4.00000
 MAXIMUM GRADIENT COMPONENT   0.00045 MAXIMUM DISPLACEMENT COMPONENT     0.00180
 R.M.S. OF GRADIENT COMPONENT 0.00030 R.M.S. OF DISPLACEMENT COMPONENTS  0.00120
 THRESHOLD ON ENERGY CHANGE 0.100E-06 EXTRAPOLATING POLYNOMIAL ORDER           2
 MAXIMUM ALLOWED NUMBER OF STEPS   -1 SORTING OF ENERGY POINTS:               NO
 ANALYTICAL  GRADIENT                 HESSIAN UPDATING                      BFGS
 STEP SIZE NUMERICAL GRADIENT 0.00100
 INITIAL HESSIAN MATRIX: SCHLEGEL MODEL 2
 *******************************************************************************


 GEOMETRY FOR WAVE FUNCTION - DIMENSIONALITY OF THE SYSTEM    0
 (NON PERIODIC DIRECTION: LATTICE PARAMETER FORMALLY SET TO 500)
 *******************************************************************************
 ATOMS IN THE ASYMMETRIC UNIT    2 - ATOMS IN THE UNIT CELL:    2
     ATOM             X(ANGSTROM)         Y(ANGSTROM)         Z(ANGSTROM)
 *******************************************************************************
      1 T   8 O     0.000000000000E+00  0.000000000000E+00  0.000000000000E+00
      2 T   8 O     0.000000000000E+00  0.000000000000E+00  1.480000000000E+00

 T = ATOM BELONGING TO THE ASYMMETRIC UNIT

 ****    1 SYMMOPS - TRANSLATORS IN FRACTIONAL UNITS
 **** MATRICES AND TRANSLATORS IN THE CRYSTALLOGRAPHIC REFERENCE FRAME
   V INV                    ROTATION MATRICES                   TRANSLATORS
   1   1  1.00  0.00  0.00  0.00  1.00  0.00  0.00  0.00  1.00  0.00  0.00  0.00

 *******************************************************************************
 LOCAL ATOMIC FUNCTIONS BASIS SET
 *******************************************************************************
   ATOM   X(AU)   Y(AU)   Z(AU)  N. TYPE  EXPONENT  S COEF   P COEF   D/F/G COEF
 *******************************************************************************
   1 O    0.000   0.000   0.000
                                  1 S  
                                         2.266E+03-5.343E-03 0.000E+00 0.000E+00
                                         3.409E+02-3.989E-02 0.000E+00 0.000E+00
                                         7.736E+01-1.785E-01 0.000E+00 0.000E+00
                                         2.148E+01-4.643E-01 0.000E+00 0.000E+00
                                         6.659E+00-4.431E-01 0.000E+00 0.000E+00
                                  2 S  
                                         8.479E-01 1.000E+00 0.000E+00 0.000E+00
                                  3 S  
                                         2.791E-01 1.000E+00 0.000E+00 0.000E+00
                           4-     6 P  
                                         1.772E+01 0.000E+00 4.339E-02 0.000E+00
                                         3.864E+00 0.000E+00 2.309E-01 0.000E+00
                                         1.048E+00 0.000E+00 5.138E-01 0.000E+00
                           7-     9 P  
                                         2.624E-01 0.000E+00 1.000E+00 0.000E+00
                          10-    14 D  
                                         4.790E-01 0.000E+00 0.000E+00 1.000E+00
   2 O    0.000   0.000   2.797
 INFORMATION **** SET_MPP **** PCRYSTAL CALCULATION
 INFORMATION **** READM2 **** NEW DEFAULT: FOCK/KS MATRIX MIXING SET TO 30 %
 INFORMATION **** READM2 **** NEW DEFAULT: FULL DIRECT SCF MODE
 INFORMATION **** READM2 **** NEW DEFAULT: COULOMB BIPOLAR BUFFER SET TO 32 Mb
 INFORMATION **** READM2 **** NEW DEFAULT: EXCHANGE BIPOLAR BUFFER SET TO 32 Mb

 *******************************************************************************
 NEW DEFAULT: DFT INTEGRATION GRID INCREASED TO XLGRID
 NEW DEFAULT: DIIS ACCELERATOR ACTIVE
 USE KEYWORD NODIIS TO TURN IT OFF
 *******************************************************************************

 INFORMATION **** RDDFTP **** MAX N. OF POINTS ALLOWED IN A BATCH FOR NUMERICAL INTEGRATION  1000000000
 WARNING **** RDDFTP **** HSE06-HJS ACTIVE
 RANGE SEPARATION - OMEGA:   0.110000000000000     
 INFORMATION **** READM2 **** NO BIPOLAR EXPANSION
 INFORMATION **** TOLDEE **** SCF TOL ON TOTAL ENERGY SET TO          12
 INFORMATION **** TOLINTEG **** COULOMB AND EXCHANGE SERIES TOLERANCES MODIFIED
 INFORMATION **** NODIIS **** DIIS DISABLED
 INFORMATION **** NODIIS **** LEVEL SHIFTER SET TO 6 0
 INFORMATION **** MAXCYCLE **** MAX NUMBER OF SCF CYCLES SET TO         300
 *******************************************************************************
 N. OF ATOMS PER CELL         2  COULOMB OVERLAP TOL         (T1) 10** -100
 NUMBER OF SHELLS            12  COULOMB PENETRATION TOL     (T2) 10** -100
 NUMBER OF AO                28  EXCHANGE OVERLAP TOL        (T3) 10** -100
 N. OF ELECTRONS PER CELL    16  EXCHANGE PSEUDO OVP (F(G))  (T4) 10**-1000
 CORE ELECTRONS PER CELL      4  EXCHANGE PSEUDO OVP (P(G))  (T5) 10**-1000
 N. OF SYMMETRY OPERATORS     1  POLE ORDER IN MONO ZONE                  4
 *******************************************************************************
 TYPE OF CALCULATION :  UNRESTRICTED OPEN SHELL
 KOHN-SHAM HAMILTONIAN

 (EXCHANGE)[CORRELATION] FUNCTIONAL:(HSE06 SR/GGA)[PERDEW-BURKE-ERNZERHOF]

 RANGE-SEPARATED HYBRID FUNCTIONAL 
 OMEGA (SHORT-RANGE)[LONG-RANGE]:(    0.1100)[    0.0000]

 HYBRID EXCHANGE - PERCENTAGE OF FOCK EXCHANGE    25.0000

 SPIN POLARIZED DFT SELECTED
 EIGENVALUE LEVEL SHIFTING OF  0.600 HARTREE

 CAPPA:IS1  1;IS2  1;IS3  1; K PTS MONK NET   1; SYMMOPS:K SPACE   2;G SPACE   1

 *******************************************************************************
 MAX NUMBER OF SCF CYCLES     300  CONVERGENCE ON DELTAP        10**-22
 WEIGHT OF F(I) IN F(I+1)      60% CONVERGENCE ON ENERGY        10**-12
 EIGENVALUE LEVEL SHIFTING OF  0.600 HARTREE

 DISK SPACE FOR EIGENVECTORS (FTN 10)         784 REALS

 SYMMETRY ADAPTION OF THE BLOCH FUNCTIONS DISABLED
 TTTTTTTTTTTTTTTTTTTTTTTTTTTTTT gordsh1     TELAPSE        1.89 TCPU        0.18

 MATRIX SIZE: P(G)     784, F(G)     406, P(G) IRR     438, F(G) IRR     438
 MAX G-VECTOR INDEX FOR 1- AND 2-ELECTRON INTEGRALS   1

 TTTTTTTTTTTTTTTTTTTTTTTTTTTTTT INPUT       TELAPSE        1.90 TCPU        0.18

 NEIGHBORS OF THE NON-EQUIVALENT ATOMS

 N = NUMBER OF NEIGHBORS AT DISTANCE R
    ATOM  N     R/ANG      R/AU   NEIGHBORS (ATOM LABELS AND CELL INDICES)
   1 O    1     1.4800     2.7968    2 O    0 0 0

   2 O    1     1.4800     2.7968    1 O    0 0 0


 SYMMETRY ALLOWED INTERNAL DEGREE(S) OF FREEDOM:   1
 TTTTTTTTTTTTTTTTTTTTTTTTTTTTTT SYMM        TELAPSE        1.91 TCPU        0.19
 TTTTTTTTTTTTTTTTTTTTTTTTTTTTTT INT_SCREEN  TELAPSE        2.00 TCPU        0.20

 *******************************************************************************
 *                             OPTIMIZATION STARTS                             *
 *******************************************************************************
 RECLASIFICATION OF INDICES FOR INTEGRAL CALC ACCORDING TO DIFFERENT CRITERIA:
           FIXDELTE                  FIXDELTX              FIXDELTN
          0.10000000E-01           0.80000000                 10
 DEFAULT MAX NUM OF POINTS  100
 *******************************************************************************

 *******************************************************************************
 COORDINATE OPTIMIZATION - POINT    1

 DFT PARAMETERS

     ATOM       ELECTRONS   NET CHARGE   R(ANGSTROM)
   1   8  O       8.0000      0.0000     0.74000000

 SIZE OF GRID=    2321542
 TTTTTTTTTTTTTTTTTTTTTTTTTTTTTT MAKE_GRID2  TELAPSE        3.34 TCPU        1.44
 BECKE WEIGHT FUNCTION
 RADSAFE =     2.00
 TOLERANCES - DENSITY:10**-50; POTENTIAL:10**- 9; GRID WGT:10**-**

 RADIAL INTEGRATION  - INTERVALS (POINTS,UPPER LIMIT):            1(200,  4.0*R)

 ANGULAR INTEGRATION - INTERVALS (ACCURACY LEVEL [N. POINTS] UPPER LIMIT):
  1( 29[5810]9999.0)
 TTTTTTTTTTTTTTTTTTTTTTTTTTTTTT INT_CALC    TELAPSE        3.36 TCPU        1.44

 *******************************************************************************
 O2                                                                              
 CRYSTAL - SCF - TYPE OF CALCULATION :  UNRESTRICTED OPEN SHELL
 *******************************************************************************

 CAPPA:IS1  1;IS2  1;IS3  1; K PTS MONK NET   1; SYMMOPS:K SPACE   2;G SPACE   1

 TTTTTTTTTTTTTTTTTTTTTTTTTTTTTT SDIK        TELAPSE        3.42 TCPU        1.44

 AAAAAAAAAAAAAAAAAAAAAAAAAAAAAAAAAAAAAAAAAAAAAAAAAAAAAAAAAAAAAAAAAAAAAAAAAAAAAAA
         ATOMIC WAVEFUNCTION(S)


 NUCLEAR CHARGE  8.0  SYMMETRY SPECIES            S    P
 N. ELECTRONS    8.0  NUMBER OF PRIMITIVE GTOS    7    4
                      NUMBER OF CONTRACTED GTOS   3    2
                      NUMBER OF CLOSED SHELLS     2    0
                      OPEN SHELL OCCUPATION       0    4

  ZNUC SCFIT  TOTAL HF ENERGY   KINETIC ENERGY   VIRIAL THEOREM ACCURACY
   8.0  13   -7.471200414E+01  7.474432650E+01 -1.999567561E+00  2.0E-06

 AAAAAAAAAAAAAAAAAAAAAAAAAAAAAAAAAAAAAAAAAAAAAAAAAAAAAAAAAAAAAAAAAAAAAAAAAAAAAAA

 CHARGE NORMALIZATION FACTOR   1.00000000
 TOTAL ATOMIC CHARGES:
   8.0000000   8.0000000
 SUMMED SPIN DENSITY           0.00000000
 TOTAL ATOMIC SPINS  :
   0.0000000   0.0000000
 TTTTTTTTTTTTTTTTTTTTTTTTTTTTTT MOQGAD      TELAPSE        3.45 TCPU        1.45
 TTTTTTTTTTTTTTTTTTTTTTTTTTTTTT SHELLXN     TELAPSE        3.54 TCPU        1.45
 TTTTTTTTTTTTTTTTTTTTTTTTTTTTTT MONMO3      TELAPSE        3.59 TCPU        1.45
 NUMERICALLY INTEGRATED DENSITY      7.9999919991      7.9999919991
 TTTTTTTTTTTTTTTTTTTTTTTTTTTTTT NUMDFT      TELAPSE        4.23 TCPU        2.04
 CYC   0 ETOT(AU) -1.498268304356E+02 DETOT -1.50E+02 tst  0.00E+00 PX  1.00E+00
 TTTTTTTTTTTTTTTTTTTTTTTTTTTTTT FDIK        TELAPSE        4.23 TCPU        2.04
 POSSIBLY CONDUCTING STATE - EFERMI(AU) -2.6699068E-01 (RES. CHARGE  0.00E+00;IT.  0)
 TTTTTTTTTTTTTTTTTTTTTTTTTTTTTT PDIG        TELAPSE        4.24 TCPU        2.04
 CHARGE NORMALIZATION FACTOR   1.00000000
 TOTAL ATOMIC CHARGES:
   8.0000000   8.0000000
 SUMMED SPIN DENSITY           0.00000000
 TOTAL ATOMIC SPINS  :
   0.0000000  -0.0000000
 TTTTTTTTTTTTTTTTTTTTTTTTTTTTTT MOQGAD      TELAPSE        4.24 TCPU        2.04
 TTTTTTTTTTTTTTTTTTTTTTTTTTTTTT SHELLXN     TELAPSE        4.24 TCPU        2.04
 TTTTTTTTTTTTTTTTTTTTTTTTTTTTTT MONMO3      TELAPSE        4.24 TCPU        2.04
 NUMERICALLY INTEGRATED DENSITY      7.9999909009      7.9999909009
 TTTTTTTTTTTTTTTTTTTTTTTTTTTTTT NUMDFT      TELAPSE        4.80 TCPU        2.60
 CYC   1 ETOT(AU) -1.498747307196E+02 DETOT -4.79E-02 tst  0.00E+00 PX  1.00E+00
 TTTTTTTTTTTTTTTTTTTTTTTTTTTTTT FDIK        TELAPSE        4.80 TCPU        2.60
 POSSIBLY CONDUCTING STATE - EFERMI(AU) -2.8693599E-01 (RES. CHARGE  0.00E+00;IT.  0)
 TTTTTTTTTTTTTTTTTTTTTTTTTTTTTT PDIG        TELAPSE        4.80 TCPU        2.60
 CHARGE NORMALIZATION FACTOR   1.00000000
 TOTAL ATOMIC CHARGES:
   8.0000000   8.0000000
 SUMMED SPIN DENSITY           0.00000000
 TOTAL ATOMIC SPINS  :
   0.0000000  -0.0000000
 TTTTTTTTTTTTTTTTTTTTTTTTTTTTTT MOQGAD      TELAPSE        4.80 TCPU        2.60
 TTTTTTTTTTTTTTTTTTTTTTTTTTTTTT SHELLXN     TELAPSE        4.80 TCPU        2.60
 TTTTTTTTTTTTTTTTTTTTTTTTTTTTTT MONMO3      TELAPSE        4.81 TCPU        2.60
 NUMERICALLY INTEGRATED DENSITY      7.9999911419      7.9999911419
 TTTTTTTTTTTTTTTTTTTTTTTTTTTTTT NUMDFT      TELAPSE        5.34 TCPU        3.14
 CYC   2 ETOT(AU) -1.498793820656E+02 DETOT -4.65E-03 tst  1.87E-04 PX  1.52E-02
 TTTTTTTTTTTTTTTTTTTTTTTTTTTTTT FDIK        TELAPSE        5.34 TCPU        3.14
 POSSIBLY CONDUCTING STATE - EFERMI(AU) -2.9349181E-01 (RES. CHARGE  1.11E-06;IT.  4)
 TTTTTTTTTTTTTTTTTTTTTTTTTTTTTT PDIG        TELAPSE        5.34 TCPU        3.14
 CHARGE NORMALIZATION FACTOR   0.99999993
 TOTAL ATOMIC CHARGES:
   8.0000000   8.0000000
 SUMMED SPIN DENSITY          -0.00000111
 TOTAL ATOMIC SPINS  :
  -0.0000006  -0.0000006
 TTTTTTTTTTTTTTTTTTTTTTTTTTTTTT MOQGAD      TELAPSE        5.34 TCPU        3.14
 TTTTTTTTTTTTTTTTTTTTTTTTTTTTTT SHELLXN     TELAPSE        5.34 TCPU        3.14
 TTTTTTTTTTTTTTTTTTTTTTTTTTTTTT MONMO3      TELAPSE        5.35 TCPU        3.14
 NUMERICALLY INTEGRATED DENSITY      7.9999907576      7.9999918678
 TTTTTTTTTTTTTTTTTTTTTTTTTTTTTT NUMDFT      TELAPSE        5.94 TCPU        3.73
 CYC   3 ETOT(AU) -1.498811320084E+02 DETOT -1.75E-03 tst  1.41E-04 PX  9.60E-03
 TTTTTTTTTTTTTTTTTTTTTTTTTTTTTT FDIK        TELAPSE        5.94 TCPU        3.73

    ALPHA      ELECTRONS
 INSULATING STATE
 TOP OF VALENCE BANDS -    BAND      7; K    1; EIG -4.5316808E-01 AU
 BOTTOM OF VIRTUAL BANDS - BAND      8; K    1; EIG -2.9351248E-01 AU
 DIRECT ENERGY BAND GAP:   4.3445 eV

    BETA       ELECTRONS
 INSULATING STATE
 TOP OF VALENCE BANDS -    BAND      9; K    1; EIG -2.9351252E-01 AU
 BOTTOM OF VIRTUAL BANDS - BAND     10; K    1; EIG -6.3429848E-02 AU
 DIRECT ENERGY BAND GAP:   6.2609 eV
 TTTTTTTTTTTTTTTTTTTTTTTTTTTTTT PDIG        TELAPSE        5.94 TCPU        3.73
 CHARGE NORMALIZATION FACTOR   1.00000000
 TOTAL ATOMIC CHARGES:
   8.0000000   8.0000000
 SUMMED SPIN DENSITY          -2.00000000
 TOTAL ATOMIC SPINS  :
  -1.0000000  -1.0000000
 TTTTTTTTTTTTTTTTTTTTTTTTTTTTTT MOQGAD      TELAPSE        5.94 TCPU        3.73
 TTTTTTTTTTTTTTTTTTTTTTTTTTTTTT SHELLXN     TELAPSE        5.94 TCPU        3.73
 TTTTTTTTTTTTTTTTTTTTTTTTTTTTTT MONMO3      TELAPSE        5.95 TCPU        3.74
 NUMERICALLY INTEGRATED DENSITY      6.9999940637      8.9999887124
 TTTTTTTTTTTTTTTTTTTTTTTTTTTTTT NUMDFT      TELAPSE        6.57 TCPU        4.36
 CYC   4 ETOT(AU) -1.499692203525E+02 DETOT -8.81E-02 tst  4.78E-05 PX  2.67E-01
 TTTTTTTTTTTTTTTTTTTTTTTTTTTTTT FDIK        TELAPSE        6.57 TCPU        4.36

    ALPHA      ELECTRONS
 INSULATING STATE
 TOP OF VALENCE BANDS -    BAND      7; K    1; EIG -4.3014261E-01 AU
 BOTTOM OF VIRTUAL BANDS - BAND      8; K    1; EIG -2.5590846E-01 AU
 DIRECT ENERGY BAND GAP:   4.7412 eV

    BETA       ELECTRONS
 INSULATING STATE
 TOP OF VALENCE BANDS -    BAND      9; K    1; EIG -3.2611656E-01 AU
 BOTTOM OF VIRTUAL BANDS - BAND     10; K    1; EIG -6.6611430E-02 AU
 DIRECT ENERGY BAND GAP:   7.0615 eV
 TTTTTTTTTTTTTTTTTTTTTTTTTTTTTT PDIG        TELAPSE        6.57 TCPU        4.36
 CHARGE NORMALIZATION FACTOR   1.00000000
 TOTAL ATOMIC CHARGES:
   8.0000000   8.0000000
 SUMMED SPIN DENSITY          -2.00000000
 TOTAL ATOMIC SPINS  :
  -1.0000000  -1.0000000
 TTTTTTTTTTTTTTTTTTTTTTTTTTTTTT MOQGAD      TELAPSE        6.57 TCPU        4.36
 TTTTTTTTTTTTTTTTTTTTTTTTTTTTTT SHELLXN     TELAPSE        6.57 TCPU        4.37
 TTTTTTTTTTTTTTTTTTTTTTTTTTTTTT MONMO3      TELAPSE        6.58 TCPU        4.37
 NUMERICALLY INTEGRATED DENSITY      6.9999939545      8.9999890038
 TTTTTTTTTTTTTTTTTTTTTTTTTTTTTT NUMDFT      TELAPSE        7.20 TCPU        4.99
 CYC   5 ETOT(AU) -1.499715201393E+02 DETOT -2.30E-03 tst  1.09E-04 PX  1.14E-02
 TTTTTTTTTTTTTTTTTTTTTTTTTTTTTT FDIK        TELAPSE        7.21 TCPU        5.00

    ALPHA      ELECTRONS
 INSULATING STATE
 TOP OF VALENCE BANDS -    BAND      7; K    1; EIG -4.1475296E-01 AU
 BOTTOM OF VIRTUAL BANDS - BAND      8; K    1; EIG -2.3156001E-01 AU
 DIRECT ENERGY BAND GAP:   4.9849 eV

    BETA       ELECTRONS
 INSULATING STATE
 TOP OF VALENCE BANDS -    BAND      9; K    1; EIG -3.4488197E-01 AU
 BOTTOM OF VIRTUAL BANDS - BAND     10; K    1; EIG -6.6952881E-02 AU
 DIRECT ENERGY BAND GAP:   7.5628 eV
 TTTTTTTTTTTTTTTTTTTTTTTTTTTTTT PDIG        TELAPSE        7.21 TCPU        5.00
 CHARGE NORMALIZATION FACTOR   1.00000000
 TOTAL ATOMIC CHARGES:
   8.0000000   8.0000000
 SUMMED SPIN DENSITY          -2.00000000
 TOTAL ATOMIC SPINS  :
  -1.0000000  -1.0000000
 TTTTTTTTTTTTTTTTTTTTTTTTTTTTTT MOQGAD      TELAPSE        7.21 TCPU        5.00
 TTTTTTTTTTTTTTTTTTTTTTTTTTTTTT SHELLXN     TELAPSE        7.21 TCPU        5.00
 TTTTTTTTTTTTTTTTTTTTTTTTTTTTTT MONMO3      TELAPSE        7.21 TCPU        5.00
 NUMERICALLY INTEGRATED DENSITY      6.9999938216      8.9999892500
 TTTTTTTTTTTTTTTTTTTTTTTTTTTTTT NUMDFT      TELAPSE        7.83 TCPU        5.62
 CYC   6 ETOT(AU) -1.499731374986E+02 DETOT -1.62E-03 tst  1.10E-04 PX  1.07E-02
 TTTTTTTTTTTTTTTTTTTTTTTTTTTTTT FDIK        TELAPSE        7.83 TCPU        5.62

    ALPHA      ELECTRONS
 INSULATING STATE
 TOP OF VALENCE BANDS -    BAND      7; K    1; EIG -4.0463962E-01 AU
 BOTTOM OF VIRTUAL BANDS - BAND      8; K    1; EIG -2.1587658E-01 AU
 DIRECT ENERGY BAND GAP:   5.1365 eV

    BETA       ELECTRONS
 INSULATING STATE
 TOP OF VALENCE BANDS -    BAND      9; K    1; EIG -3.5598679E-01 AU
 BOTTOM OF VIRTUAL BANDS - BAND     10; K    1; EIG -6.6515468E-02 AU
 DIRECT ENERGY BAND GAP:   7.8769 eV
 TTTTTTTTTTTTTTTTTTTTTTTTTTTTTT PDIG        TELAPSE        7.83 TCPU        5.62
 CHARGE NORMALIZATION FACTOR   1.00000000
 TOTAL ATOMIC CHARGES:
   8.0000000   8.0000000
 SUMMED SPIN DENSITY          -2.00000000
 TOTAL ATOMIC SPINS  :
  -1.0000000  -1.0000000
 TTTTTTTTTTTTTTTTTTTTTTTTTTTTTT MOQGAD      TELAPSE        7.83 TCPU        5.62
 TTTTTTTTTTTTTTTTTTTTTTTTTTTTTT SHELLXN     TELAPSE        7.84 TCPU        5.62
 TTTTTTTTTTTTTTTTTTTTTTTTTTTTTT MONMO3      TELAPSE        7.84 TCPU        5.63
 NUMERICALLY INTEGRATED DENSITY      6.9999937049      8.9999894265
 TTTTTTTTTTTTTTTTTTTTTTTTTTTTTT NUMDFT      TELAPSE        8.47 TCPU        6.26
 CYC   7 ETOT(AU) -1.499740580017E+02 DETOT -9.21E-04 tst  7.83E-05 PX  8.24E-03
 TTTTTTTTTTTTTTTTTTTTTTTTTTTTTT FDIK        TELAPSE        8.47 TCPU        6.26

    ALPHA      ELECTRONS
 INSULATING STATE
 TOP OF VALENCE BANDS -    BAND      7; K    1; EIG -3.9815871E-01 AU
 BOTTOM OF VIRTUAL BANDS - BAND      8; K    1; EIG -2.0591402E-01 AU
 DIRECT ENERGY BAND GAP:   5.2312 eV

    BETA       ELECTRONS
 INSULATING STATE
 TOP OF VALENCE BANDS -    BAND      9; K    1; EIG -3.6281526E-01 AU
 BOTTOM OF VIRTUAL BANDS - BAND     10; K    1; EIG -6.6126590E-02 AU
 DIRECT ENERGY BAND GAP:   8.0733 eV
 TTTTTTTTTTTTTTTTTTTTTTTTTTTTTT PDIG        TELAPSE        8.47 TCPU        6.26
 CHARGE NORMALIZATION FACTOR   1.00000000
 TOTAL ATOMIC CHARGES:
   8.0000000   8.0000000
 SUMMED SPIN DENSITY          -2.00000000
 TOTAL ATOMIC SPINS  :
  -1.0000000  -1.0000000
 TTTTTTTTTTTTTTTTTTTTTTTTTTTTTT MOQGAD      TELAPSE        8.47 TCPU        6.26
 TTTTTTTTTTTTTTTTTTTTTTTTTTTTTT SHELLXN     TELAPSE        8.47 TCPU        6.26
 TTTTTTTTTTTTTTTTTTTTTTTTTTTTTT MONMO3      TELAPSE        8.48 TCPU        6.26
 NUMERICALLY INTEGRATED DENSITY      6.9999936134      8.9999895501
 TTTTTTTTTTTTTTTTTTTTTTTTTTTTTT NUMDFT      TELAPSE        9.11 TCPU        6.89
 CYC   8 ETOT(AU) -1.499745502134E+02 DETOT -4.92E-04 tst  4.58E-05 PX  6.00E-03
 TTTTTTTTTTTTTTTTTTTTTTTTTTTTTT FDIK        TELAPSE        9.11 TCPU        6.89

    ALPHA      ELECTRONS
 INSULATING STATE
 TOP OF VALENCE BANDS -    BAND      7; K    1; EIG -3.9407585E-01 AU
 BOTTOM OF VIRTUAL BANDS - BAND      8; K    1; EIG -1.9964347E-01 AU
 DIRECT ENERGY BAND GAP:   5.2908 eV

    BETA       ELECTRONS
 INSULATING STATE
 TOP OF VALENCE BANDS -    BAND      9; K    1; EIG -3.6715298E-01 AU
 BOTTOM OF VIRTUAL BANDS - BAND     10; K    1; EIG -6.5954076E-02 AU
 DIRECT ENERGY BAND GAP:   8.1960 eV
 TTTTTTTTTTTTTTTTTTTTTTTTTTTTTT PDIG        TELAPSE        9.11 TCPU        6.89
 CHARGE NORMALIZATION FACTOR   1.00000000
 TOTAL ATOMIC CHARGES:
   8.0000000   8.0000000
 SUMMED SPIN DENSITY          -2.00000000
 TOTAL ATOMIC SPINS  :
  -1.0000000  -1.0000000
 TTTTTTTTTTTTTTTTTTTTTTTTTTTTTT MOQGAD      TELAPSE        9.11 TCPU        6.89
 TTTTTTTTTTTTTTTTTTTTTTTTTTTTTT SHELLXN     TELAPSE        9.11 TCPU        6.89
 TTTTTTTTTTTTTTTTTTTTTTTTTTTTTT MONMO3      TELAPSE        9.11 TCPU        6.90
 NUMERICALLY INTEGRATED DENSITY      6.9999935455      8.9999896380
 TTTTTTTTTTTTTTTTTTTTTTTTTTTTTT NUMDFT      TELAPSE        9.74 TCPU        7.52
 CYC   9 ETOT(AU) -1.499748081731E+02 DETOT -2.58E-04 tst  2.45E-05 PX  4.31E-03
 TTTTTTTTTTTTTTTTTTTTTTTTTTTTTT FDIK        TELAPSE        9.74 TCPU        7.52

    ALPHA      ELECTRONS
 INSULATING STATE
 TOP OF VALENCE BANDS -    BAND      7; K    1; EIG -3.9151251E-01 AU
 BOTTOM OF VIRTUAL BANDS - BAND      8; K    1; EIG -1.9569646E-01 AU
 DIRECT ENERGY BAND GAP:   5.3284 eV

    BETA       ELECTRONS
 INSULATING STATE
 TOP OF VALENCE BANDS -    BAND      9; K    1; EIG -3.6996022E-01 AU
 BOTTOM OF VIRTUAL BANDS - BAND     10; K    1; EIG -6.5938762E-02 AU
 DIRECT ENERGY BAND GAP:   8.2728 eV
 TTTTTTTTTTTTTTTTTTTTTTTTTTTTTT PDIG        TELAPSE        9.74 TCPU        7.52
 CHARGE NORMALIZATION FACTOR   1.00000000
 TOTAL ATOMIC CHARGES:
   8.0000000   8.0000000
 SUMMED SPIN DENSITY          -2.00000000
 TOTAL ATOMIC SPINS  :
  -1.0000000  -1.0000000
 TTTTTTTTTTTTTTTTTTTTTTTTTTTTTT MOQGAD      TELAPSE        9.74 TCPU        7.52
 TTTTTTTTTTTTTTTTTTTTTTTTTTTTTT SHELLXN     TELAPSE        9.74 TCPU        7.52
 TTTTTTTTTTTTTTTTTTTTTTTTTTTTTT MONMO3      TELAPSE        9.74 TCPU        7.52
 NUMERICALLY INTEGRATED DENSITY      6.9999934962      8.9999897012
 TTTTTTTTTTTTTTTTTTTTTTTTTTTTTT NUMDFT      TELAPSE       10.37 TCPU        8.15
 CYC  10 ETOT(AU) -1.499749422069E+02 DETOT -1.34E-04 tst  1.26E-05 PX  3.09E-03
 TTTTTTTTTTTTTTTTTTTTTTTTTTTTTT FDIK        TELAPSE       10.37 TCPU        8.15

    ALPHA      ELECTRONS
 INSULATING STATE
 TOP OF VALENCE BANDS -    BAND      7; K    1; EIG -3.8989239E-01 AU
 BOTTOM OF VIRTUAL BANDS - BAND      8; K    1; EIG -1.9319509E-01 AU
 DIRECT ENERGY BAND GAP:   5.3524 eV

    BETA       ELECTRONS
 INSULATING STATE
 TOP OF VALENCE BANDS -    BAND      9; K    1; EIG -3.7179186E-01 AU
 BOTTOM OF VIRTUAL BANDS - BAND     10; K    1; EIG -6.5998761E-02 AU
 DIRECT ENERGY BAND GAP:   8.3211 eV
 TTTTTTTTTTTTTTTTTTTTTTTTTTTTTT PDIG        TELAPSE       10.37 TCPU        8.15
 CHARGE NORMALIZATION FACTOR   1.00000000
 TOTAL ATOMIC CHARGES:
   8.0000000   8.0000000
 SUMMED SPIN DENSITY          -2.00000000
 TOTAL ATOMIC SPINS  :
  -1.0000000  -1.0000000
 TTTTTTTTTTTTTTTTTTTTTTTTTTTTTT MOQGAD      TELAPSE       10.37 TCPU        8.15
 TTTTTTTTTTTTTTTTTTTTTTTTTTTTTT SHELLXN     TELAPSE       10.37 TCPU        8.15
 TTTTTTTTTTTTTTTTTTTTTTTTTTTTTT MONMO3      TELAPSE       10.37 TCPU        8.15
 NUMERICALLY INTEGRATED DENSITY      6.9999934609      8.9999897471
 TTTTTTTTTTTTTTTTTTTTTTTTTTTTTT NUMDFT      TELAPSE       11.00 TCPU        8.78
 CYC  11 ETOT(AU) -1.499750119662E+02 DETOT -6.98E-05 tst  6.40E-06 PX  2.22E-03
 TTTTTTTTTTTTTTTTTTTTTTTTTTTTTT FDIK        TELAPSE       11.00 TCPU        8.78

    ALPHA      ELECTRONS
 INSULATING STATE
 TOP OF VALENCE BANDS -    BAND      7; K    1; EIG -3.8885398E-01 AU
 BOTTOM OF VIRTUAL BANDS - BAND      8; K    1; EIG -1.9159109E-01 AU
 DIRECT ENERGY BAND GAP:   5.3678 eV

    BETA       ELECTRONS
 INSULATING STATE
 TOP OF VALENCE BANDS -    BAND      9; K    1; EIG -3.7298937E-01 AU
 BOTTOM OF VIRTUAL BANDS - BAND     10; K    1; EIG -6.6079558E-02 AU
 DIRECT ENERGY BAND GAP:   8.3514 eV
 TTTTTTTTTTTTTTTTTTTTTTTTTTTTTT PDIG        TELAPSE       11.00 TCPU        8.78
 CHARGE NORMALIZATION FACTOR   1.00000000
 TOTAL ATOMIC CHARGES:
   8.0000000   8.0000000
 SUMMED SPIN DENSITY          -2.00000000
 TOTAL ATOMIC SPINS  :
  -1.0000000  -1.0000000
 TTTTTTTTTTTTTTTTTTTTTTTTTTTTTT MOQGAD      TELAPSE       11.00 TCPU        8.78
 TTTTTTTTTTTTTTTTTTTTTTTTTTTTTT SHELLXN     TELAPSE       11.00 TCPU        8.78
 TTTTTTTTTTTTTTTTTTTTTTTTTTTTTT MONMO3      TELAPSE       11.01 TCPU        8.78
 NUMERICALLY INTEGRATED DENSITY      6.9999934356      8.9999897803
 TTTTTTTTTTTTTTTTTTTTTTTTTTTTTT NUMDFT      TELAPSE       11.64 TCPU        9.41
 CYC  12 ETOT(AU) -1.499750482907E+02 DETOT -3.63E-05 tst  3.24E-06 PX  1.64E-03
 TTTTTTTTTTTTTTTTTTTTTTTTTTTTTT FDIK        TELAPSE       11.64 TCPU        9.41

    ALPHA      ELECTRONS
 INSULATING STATE
 TOP OF VALENCE BANDS -    BAND      7; K    1; EIG -3.8817864E-01 AU
 BOTTOM OF VIRTUAL BANDS - BAND      8; K    1; EIG -1.9055017E-01 AU
 DIRECT ENERGY BAND GAP:   5.3777 eV

    BETA       ELECTRONS
 INSULATING STATE
 TOP OF VALENCE BANDS -    BAND      9; K    1; EIG -3.7377390E-01 AU
 BOTTOM OF VIRTUAL BANDS - BAND     10; K    1; EIG -6.6156947E-02 AU
 DIRECT ENERGY BAND GAP:   8.3707 eV
 TTTTTTTTTTTTTTTTTTTTTTTTTTTTTT PDIG        TELAPSE       11.64 TCPU        9.41
 CHARGE NORMALIZATION FACTOR   1.00000000
 TOTAL ATOMIC CHARGES:
   8.0000000   8.0000000
 SUMMED SPIN DENSITY          -2.00000000
 TOTAL ATOMIC SPINS  :
  -1.0000000  -1.0000000
 TTTTTTTTTTTTTTTTTTTTTTTTTTTTTT MOQGAD      TELAPSE       11.64 TCPU        9.41
 TTTTTTTTTTTTTTTTTTTTTTTTTTTTTT SHELLXN     TELAPSE       11.64 TCPU        9.41
 TTTTTTTTTTTTTTTTTTTTTTTTTTTTTT MONMO3      TELAPSE       11.64 TCPU        9.42
 NUMERICALLY INTEGRATED DENSITY      6.9999934174      8.9999898043
 TTTTTTTTTTTTTTTTTTTTTTTTTTTTTT NUMDFT      TELAPSE       12.26 TCPU       10.04
 CYC  13 ETOT(AU) -1.499750672882E+02 DETOT -1.90E-05 tst  1.65E-06 PX  1.22E-03
 TTTTTTTTTTTTTTTTTTTTTTTTTTTTTT FDIK        TELAPSE       12.27 TCPU       10.04

    ALPHA      ELECTRONS
 INSULATING STATE
 TOP OF VALENCE BANDS -    BAND      7; K    1; EIG -3.8773307E-01 AU
 BOTTOM OF VIRTUAL BANDS - BAND      8; K    1; EIG -1.8986654E-01 AU
 DIRECT ENERGY BAND GAP:   5.3842 eV

    BETA       ELECTRONS
 INSULATING STATE
 TOP OF VALENCE BANDS -    BAND      9; K    1; EIG -3.7428938E-01 AU
 BOTTOM OF VIRTUAL BANDS - BAND     10; K    1; EIG -6.6222554E-02 AU
 DIRECT ENERGY BAND GAP:   8.3829 eV
 TTTTTTTTTTTTTTTTTTTTTTTTTTTTTT PDIG        TELAPSE       12.27 TCPU       10.04
 CHARGE NORMALIZATION FACTOR   1.00000000
 TOTAL ATOMIC CHARGES:
   8.0000000   8.0000000
 SUMMED SPIN DENSITY          -2.00000000
 TOTAL ATOMIC SPINS  :
  -1.0000000  -1.0000000
 TTTTTTTTTTTTTTTTTTTTTTTTTTTTTT MOQGAD      TELAPSE       12.27 TCPU       10.04
 TTTTTTTTTTTTTTTTTTTTTTTTTTTTTT SHELLXN     TELAPSE       12.27 TCPU       10.04
 TTTTTTTTTTTTTTTTTTTTTTTTTTTTTT MONMO3      TELAPSE       12.27 TCPU       10.05
 NUMERICALLY INTEGRATED DENSITY      6.9999934043      8.9999898216
 TTTTTTTTTTTTTTTTTTTTTTTTTTTTTT NUMDFT      TELAPSE       12.89 TCPU       10.67
 CYC  14 ETOT(AU) -1.499750772468E+02 DETOT -9.96E-06 tst  8.45E-07 PX  8.98E-04
 TTTTTTTTTTTTTTTTTTTTTTTTTTTTTT FDIK        TELAPSE       12.89 TCPU       10.67

    ALPHA      ELECTRONS
 INSULATING STATE
 TOP OF VALENCE BANDS -    BAND      7; K    1; EIG -3.8743583E-01 AU
 BOTTOM OF VIRTUAL BANDS - BAND      8; K    1; EIG -1.8941325E-01 AU
 DIRECT ENERGY BAND GAP:   5.3885 eV

    BETA       ELECTRONS
 INSULATING STATE
 TOP OF VALENCE BANDS -    BAND      9; K    1; EIG -3.7463010E-01 AU
 BOTTOM OF VIRTUAL BANDS - BAND     10; K    1; EIG -6.6275694E-02 AU
 DIRECT ENERGY BAND GAP:   8.3908 eV
 TTTTTTTTTTTTTTTTTTTTTTTTTTTTTT PDIG        TELAPSE       12.90 TCPU       10.67
 CHARGE NORMALIZATION FACTOR   1.00000000
 TOTAL ATOMIC CHARGES:
   8.0000000   8.0000000
 SUMMED SPIN DENSITY          -2.00000000
 TOTAL ATOMIC SPINS  :
  -1.0000000  -1.0000000
 TTTTTTTTTTTTTTTTTTTTTTTTTTTTTT MOQGAD      TELAPSE       12.90 TCPU       10.67
 TTTTTTTTTTTTTTTTTTTTTTTTTTTTTT SHELLXN     TELAPSE       12.90 TCPU       10.67
 TTTTTTTTTTTTTTTTTTTTTTTTTTTTTT MONMO3      TELAPSE       12.90 TCPU       10.67
 NUMERICALLY INTEGRATED DENSITY      6.9999933949      8.9999898341
 TTTTTTTTTTTTTTTTTTTTTTTTTTTTTT NUMDFT      TELAPSE       13.52 TCPU       11.29
 CYC  15 ETOT(AU) -1.499750824840E+02 DETOT -5.24E-06 tst  4.35E-07 PX  6.63E-04
 TTTTTTTTTTTTTTTTTTTTTTTTTTTTTT FDIK        TELAPSE       13.52 TCPU       11.29

    ALPHA      ELECTRONS
 INSULATING STATE
 TOP OF VALENCE BANDS -    BAND      7; K    1; EIG -3.8723556E-01 AU
 BOTTOM OF VIRTUAL BANDS - BAND      8; K    1; EIG -1.8910995E-01 AU
 DIRECT ENERGY BAND GAP:   5.3913 eV

    BETA       ELECTRONS
 INSULATING STATE
 TOP OF VALENCE BANDS -    BAND      9; K    1; EIG -3.7485681E-01 AU
 BOTTOM OF VIRTUAL BANDS - BAND     10; K    1; EIG -6.6317762E-02 AU
 DIRECT ENERGY BAND GAP:   8.3958 eV
 TTTTTTTTTTTTTTTTTTTTTTTTTTTTTT PDIG        TELAPSE       13.52 TCPU       11.29
 CHARGE NORMALIZATION FACTOR   1.00000000
 TOTAL ATOMIC CHARGES:
   8.0000000   8.0000000
 SUMMED SPIN DENSITY          -2.00000000
 TOTAL ATOMIC SPINS  :
  -1.0000000  -1.0000000
 TTTTTTTTTTTTTTTTTTTTTTTTTTTTTT MOQGAD      TELAPSE       13.52 TCPU       11.29
 TTTTTTTTTTTTTTTTTTTTTTTTTTTTTT SHELLXN     TELAPSE       13.52 TCPU       11.29
 TTTTTTTTTTTTTTTTTTTTTTTTTTTTTT MONMO3      TELAPSE       13.53 TCPU       11.30
 NUMERICALLY INTEGRATED DENSITY      6.9999933881      8.9999898431
 TTTTTTTTTTTTTTTTTTTTTTTTTTTTTT NUMDFT      TELAPSE       14.15 TCPU       11.92
 CYC  16 ETOT(AU) -1.499750852513E+02 DETOT -2.77E-06 tst  2.24E-07 PX  4.89E-04
 TTTTTTTTTTTTTTTTTTTTTTTTTTTTTT FDIK        TELAPSE       14.15 TCPU       11.92

    ALPHA      ELECTRONS
 INSULATING STATE
 TOP OF VALENCE BANDS -    BAND      7; K    1; EIG -3.8709964E-01 AU
 BOTTOM OF VIRTUAL BANDS - BAND      8; K    1; EIG -1.8890558E-01 AU
 DIRECT ENERGY BAND GAP:   5.3931 eV

    BETA       ELECTRONS
 INSULATING STATE
 TOP OF VALENCE BANDS -    BAND      9; K    1; EIG -3.7500903E-01 AU
 BOTTOM OF VIRTUAL BANDS - BAND     10; K    1; EIG -6.6350903E-02 AU
 DIRECT ENERGY BAND GAP:   8.3990 eV
 TTTTTTTTTTTTTTTTTTTTTTTTTTTTTT PDIG        TELAPSE       14.15 TCPU       11.92
 CHARGE NORMALIZATION FACTOR   1.00000000
 TOTAL ATOMIC CHARGES:
   8.0000000   8.0000000
 SUMMED SPIN DENSITY          -2.00000000
 TOTAL ATOMIC SPINS  :
  -1.0000000  -1.0000000
 TTTTTTTTTTTTTTTTTTTTTTTTTTTTTT MOQGAD      TELAPSE       14.15 TCPU       11.92
 TTTTTTTTTTTTTTTTTTTTTTTTTTTTTT SHELLXN     TELAPSE       14.15 TCPU       11.92
 TTTTTTTTTTTTTTTTTTTTTTTTTTTTTT MONMO3      TELAPSE       14.16 TCPU       11.92
 NUMERICALLY INTEGRATED DENSITY      6.9999933832      8.9999898496
 TTTTTTTTTTTTTTTTTTTTTTTTTTTTTT NUMDFT      TELAPSE       14.78 TCPU       12.55
 CYC  17 ETOT(AU) -1.499750867167E+02 DETOT -1.47E-06 tst  1.16E-07 PX  3.59E-04
 TTTTTTTTTTTTTTTTTTTTTTTTTTTTTT FDIK        TELAPSE       14.79 TCPU       12.55

    ALPHA      ELECTRONS
 INSULATING STATE
 TOP OF VALENCE BANDS -    BAND      7; K    1; EIG -3.8700669E-01 AU
 BOTTOM OF VIRTUAL BANDS - BAND      8; K    1; EIG -1.8876682E-01 AU
 DIRECT ENERGY BAND GAP:   5.3944 eV

    BETA       ELECTRONS
 INSULATING STATE
 TOP OF VALENCE BANDS -    BAND      9; K    1; EIG -3.7511201E-01 AU
 BOTTOM OF VIRTUAL BANDS - BAND     10; K    1; EIG -6.6376772E-02 AU
 DIRECT ENERGY BAND GAP:   8.4011 eV
 TTTTTTTTTTTTTTTTTTTTTTTTTTTTTT PDIG        TELAPSE       14.79 TCPU       12.55
 CHARGE NORMALIZATION FACTOR   1.00000000
 TOTAL ATOMIC CHARGES:
   8.0000000   8.0000000
 SUMMED SPIN DENSITY          -2.00000000
 TOTAL ATOMIC SPINS  :
  -1.0000000  -1.0000000
 TTTTTTTTTTTTTTTTTTTTTTTTTTTTTT MOQGAD      TELAPSE       14.79 TCPU       12.55
 TTTTTTTTTTTTTTTTTTTTTTTTTTTTTT SHELLXN     TELAPSE       14.79 TCPU       12.55
 TTTTTTTTTTTTTTTTTTTTTTTTTTTTTT MONMO3      TELAPSE       14.79 TCPU       12.56
 NUMERICALLY INTEGRATED DENSITY      6.9999933796      8.9999898542
 TTTTTTTTTTTTTTTTTTTTTTTTTTTTTT NUMDFT      TELAPSE       15.40 TCPU       13.17
 CYC  18 ETOT(AU) -1.499750874969E+02 DETOT -7.80E-07 tst  5.99E-08 PX  2.64E-04
 TTTTTTTTTTTTTTTTTTTTTTTTTTTTTT FDIK        TELAPSE       15.41 TCPU       13.17

    ALPHA      ELECTRONS
 INSULATING STATE
 TOP OF VALENCE BANDS -    BAND      7; K    1; EIG -3.8694268E-01 AU
 BOTTOM OF VIRTUAL BANDS - BAND      8; K    1; EIG -1.8867196E-01 AU
 DIRECT ENERGY BAND GAP:   5.3952 eV

    BETA       ELECTRONS
 INSULATING STATE
 TOP OF VALENCE BANDS -    BAND      9; K    1; EIG -3.7518221E-01 AU
 BOTTOM OF VIRTUAL BANDS - BAND     10; K    1; EIG -6.6396802E-02 AU
 DIRECT ENERGY BAND GAP:   8.4025 eV
 TTTTTTTTTTTTTTTTTTTTTTTTTTTTTT PDIG        TELAPSE       15.41 TCPU       13.17
 CHARGE NORMALIZATION FACTOR   1.00000000
 TOTAL ATOMIC CHARGES:
   8.0000000   8.0000000
 SUMMED SPIN DENSITY          -2.00000000
 TOTAL ATOMIC SPINS  :
  -1.0000000  -1.0000000
 TTTTTTTTTTTTTTTTTTTTTTTTTTTTTT MOQGAD      TELAPSE       15.41 TCPU       13.17
 TTTTTTTTTTTTTTTTTTTTTTTTTTTTTT SHELLXN     TELAPSE       15.41 TCPU       13.17
 TTTTTTTTTTTTTTTTTTTTTTTTTTTTTT MONMO3      TELAPSE       15.41 TCPU       13.17
 NUMERICALLY INTEGRATED DENSITY      6.9999933771      8.9999898576
 TTTTTTTTTTTTTTTTTTTTTTTTTTTTTT NUMDFT      TELAPSE       16.04 TCPU       13.80
 CYC  19 ETOT(AU) -1.499750879146E+02 DETOT -4.18E-07 tst  3.10E-08 PX  1.93E-04
 TTTTTTTTTTTTTTTTTTTTTTTTTTTTTT FDIK        TELAPSE       16.04 TCPU       13.80

    ALPHA      ELECTRONS
 INSULATING STATE
 TOP OF VALENCE BANDS -    BAND      7; K    1; EIG -3.8689832E-01 AU
 BOTTOM OF VIRTUAL BANDS - BAND      8; K    1; EIG -1.8860668E-01 AU
 DIRECT ENERGY BAND GAP:   5.3958 eV

    BETA       ELECTRONS
 INSULATING STATE
 TOP OF VALENCE BANDS -    BAND      9; K    1; EIG -3.7523041E-01 AU
 BOTTOM OF VIRTUAL BANDS - BAND     10; K    1; EIG -6.6412227E-02 AU
 DIRECT ENERGY BAND GAP:   8.4034 eV
 TTTTTTTTTTTTTTTTTTTTTTTTTTTTTT PDIG        TELAPSE       16.04 TCPU       13.80
 CHARGE NORMALIZATION FACTOR   1.00000000
 TOTAL ATOMIC CHARGES:
   8.0000000   8.0000000
 SUMMED SPIN DENSITY          -2.00000000
 TOTAL ATOMIC SPINS  :
  -1.0000000  -1.0000000
 TTTTTTTTTTTTTTTTTTTTTTTTTTTTTT MOQGAD      TELAPSE       16.04 TCPU       13.80
 TTTTTTTTTTTTTTTTTTTTTTTTTTTTTT SHELLXN     TELAPSE       16.04 TCPU       13.80
 TTTTTTTTTTTTTTTTTTTTTTTTTTTTTT MONMO3      TELAPSE       16.04 TCPU       13.81
 NUMERICALLY INTEGRATED DENSITY      6.9999933752      8.9999898600
 TTTTTTTTTTTTTTTTTTTTTTTTTTTTTT NUMDFT      TELAPSE       16.67 TCPU       14.43
 CYC  20 ETOT(AU) -1.499750881393E+02 DETOT -2.25E-07 tst  1.64E-08 PX  1.42E-04
 TTTTTTTTTTTTTTTTTTTTTTTTTTTTTT FDIK        TELAPSE       16.67 TCPU       14.43

    ALPHA      ELECTRONS
 INSULATING STATE
 TOP OF VALENCE BANDS -    BAND      7; K    1; EIG -3.8686738E-01 AU
 BOTTOM OF VIRTUAL BANDS - BAND      8; K    1; EIG -1.8856149E-01 AU
 DIRECT ENERGY BAND GAP:   5.3962 eV

    BETA       ELECTRONS
 INSULATING STATE
 TOP OF VALENCE BANDS -    BAND      9; K    1; EIG -3.7526372E-01 AU
 BOTTOM OF VIRTUAL BANDS - BAND     10; K    1; EIG -6.6424027E-02 AU
 DIRECT ENERGY BAND GAP:   8.4040 eV
 TTTTTTTTTTTTTTTTTTTTTTTTTTTTTT PDIG        TELAPSE       16.67 TCPU       14.43
 CHARGE NORMALIZATION FACTOR   1.00000000
 TOTAL ATOMIC CHARGES:
   8.0000000   8.0000000
 SUMMED SPIN DENSITY          -2.00000000
 TOTAL ATOMIC SPINS  :
  -1.0000000  -1.0000000
 TTTTTTTTTTTTTTTTTTTTTTTTTTTTTT MOQGAD      TELAPSE       16.67 TCPU       14.43
 TTTTTTTTTTTTTTTTTTTTTTTTTTTTTT SHELLXN     TELAPSE       16.67 TCPU       14.43
 TTTTTTTTTTTTTTTTTTTTTTTTTTTTTT MONMO3      TELAPSE       16.68 TCPU       14.43
 NUMERICALLY INTEGRATED DENSITY      6.9999933739      8.9999898618
 TTTTTTTTTTTTTTTTTTTTTTTTTTTTTT NUMDFT      TELAPSE       17.29 TCPU       15.05
 CYC  21 ETOT(AU) -1.499750882616E+02 DETOT -1.22E-07 tst  9.10E-09 PX  1.04E-04
 TTTTTTTTTTTTTTTTTTTTTTTTTTTTTT FDIK        TELAPSE       17.30 TCPU       15.05

    ALPHA      ELECTRONS
 INSULATING STATE
 TOP OF VALENCE BANDS -    BAND      7; K    1; EIG -3.8684569E-01 AU
 BOTTOM OF VIRTUAL BANDS - BAND      8; K    1; EIG -1.8853002E-01 AU
 DIRECT ENERGY BAND GAP:   5.3964 eV

    BETA       ELECTRONS
 INSULATING STATE
 TOP OF VALENCE BANDS -    BAND      9; K    1; EIG -3.7528689E-01 AU
 BOTTOM OF VIRTUAL BANDS - BAND     10; K    1; EIG -6.6433008E-02 AU
 DIRECT ENERGY BAND GAP:   8.4043 eV
 TTTTTTTTTTTTTTTTTTTTTTTTTTTTTT PDIG        TELAPSE       17.30 TCPU       15.05
 CHARGE NORMALIZATION FACTOR   1.00000000
 TOTAL ATOMIC CHARGES:
   8.0000000   8.0000000
 SUMMED SPIN DENSITY          -2.00000000
 TOTAL ATOMIC SPINS  :
  -1.0000000  -1.0000000
 TTTTTTTTTTTTTTTTTTTTTTTTTTTTTT MOQGAD      TELAPSE       17.30 TCPU       15.05
 TTTTTTTTTTTTTTTTTTTTTTTTTTTTTT SHELLXN     TELAPSE       17.30 TCPU       15.06
 TTTTTTTTTTTTTTTTTTTTTTTTTTTTTT MONMO3      TELAPSE       17.30 TCPU       15.06
 NUMERICALLY INTEGRATED DENSITY      6.9999933729      8.9999898630
 TTTTTTTTTTTTTTTTTTTTTTTTTTTTTT NUMDFT      TELAPSE       17.92 TCPU       15.68
 CYC  22 ETOT(AU) -1.499750883286E+02 DETOT -6.70E-08 tst  5.05E-09 PX  7.58E-05
 TTTTTTTTTTTTTTTTTTTTTTTTTTTTTT FDIK        TELAPSE       17.92 TCPU       15.68

    ALPHA      ELECTRONS
 INSULATING STATE
 TOP OF VALENCE BANDS -    BAND      7; K    1; EIG -3.8683040E-01 AU
 BOTTOM OF VIRTUAL BANDS - BAND      8; K    1; EIG -1.8850799E-01 AU
 DIRECT ENERGY BAND GAP:   5.3966 eV

    BETA       ELECTRONS
 INSULATING STATE
 TOP OF VALENCE BANDS -    BAND      9; K    1; EIG -3.7530308E-01 AU
 BOTTOM OF VIRTUAL BANDS - BAND     10; K    1; EIG -6.6439807E-02 AU
 DIRECT ENERGY BAND GAP:   8.4046 eV
 TTTTTTTTTTTTTTTTTTTTTTTTTTTTTT PDIG        TELAPSE       17.93 TCPU       15.68
 CHARGE NORMALIZATION FACTOR   1.00000000
 TOTAL ATOMIC CHARGES:
   8.0000000   8.0000000
 SUMMED SPIN DENSITY          -2.00000000
 TOTAL ATOMIC SPINS  :
  -1.0000000  -1.0000000
 TTTTTTTTTTTTTTTTTTTTTTTTTTTTTT MOQGAD      TELAPSE       17.93 TCPU       15.68
 TTTTTTTTTTTTTTTTTTTTTTTTTTTTTT SHELLXN     TELAPSE       17.93 TCPU       15.68
 TTTTTTTTTTTTTTTTTTTTTTTTTTTTTT MONMO3      TELAPSE       17.93 TCPU       15.68
 NUMERICALLY INTEGRATED DENSITY      6.9999933722      8.9999898640
 TTTTTTTTTTTTTTTTTTTTTTTTTTTTTT NUMDFT      TELAPSE       18.56 TCPU       16.31
 CYC  23 ETOT(AU) -1.499750883656E+02 DETOT -3.71E-08 tst  2.81E-09 PX  5.54E-05
 TTTTTTTTTTTTTTTTTTTTTTTTTTTTTT FDIK        TELAPSE       18.56 TCPU       16.31

    ALPHA      ELECTRONS
 INSULATING STATE
 TOP OF VALENCE BANDS -    BAND      7; K    1; EIG -3.8681957E-01 AU
 BOTTOM OF VIRTUAL BANDS - BAND      8; K    1; EIG -1.8849249E-01 AU
 DIRECT ENERGY BAND GAP:   5.3968 eV

    BETA       ELECTRONS
 INSULATING STATE
 TOP OF VALENCE BANDS -    BAND      9; K    1; EIG -3.7531444E-01 AU
 BOTTOM OF VIRTUAL BANDS - BAND     10; K    1; EIG -6.6444932E-02 AU
 DIRECT ENERGY BAND GAP:   8.4048 eV
 TTTTTTTTTTTTTTTTTTTTTTTTTTTTTT PDIG        TELAPSE       18.56 TCPU       16.31
 CHARGE NORMALIZATION FACTOR   1.00000000
 TOTAL ATOMIC CHARGES:
   8.0000000   8.0000000
 SUMMED SPIN DENSITY          -2.00000000
 TOTAL ATOMIC SPINS  :
  -1.0000000  -1.0000000
 TTTTTTTTTTTTTTTTTTTTTTTTTTTTTT MOQGAD      TELAPSE       18.56 TCPU       16.31
 TTTTTTTTTTTTTTTTTTTTTTTTTTTTTT SHELLXN     TELAPSE       18.56 TCPU       16.31
 TTTTTTTTTTTTTTTTTTTTTTTTTTTTTT MONMO3      TELAPSE       18.57 TCPU       16.31
 NUMERICALLY INTEGRATED DENSITY      6.9999933717      8.9999898646
 TTTTTTTTTTTTTTTTTTTTTTTTTTTTTT NUMDFT      TELAPSE       19.19 TCPU       16.94
 CYC  24 ETOT(AU) -1.499750883865E+02 DETOT -2.09E-08 tst  1.56E-09 PX  4.05E-05
 TTTTTTTTTTTTTTTTTTTTTTTTTTTTTT FDIK        TELAPSE       19.19 TCPU       16.94

    ALPHA      ELECTRONS
 INSULATING STATE
 TOP OF VALENCE BANDS -    BAND      7; K    1; EIG -3.8681187E-01 AU
 BOTTOM OF VIRTUAL BANDS - BAND      8; K    1; EIG -1.8848155E-01 AU
 DIRECT ENERGY BAND GAP:   5.3968 eV

    BETA       ELECTRONS
 INSULATING STATE
 TOP OF VALENCE BANDS -    BAND      9; K    1; EIG -3.7532246E-01 AU
 BOTTOM OF VIRTUAL BANDS - BAND     10; K    1; EIG -6.6448785E-02 AU
 DIRECT ENERGY BAND GAP:   8.4049 eV
 TTTTTTTTTTTTTTTTTTTTTTTTTTTTTT PDIG        TELAPSE       19.19 TCPU       16.94
 CHARGE NORMALIZATION FACTOR   1.00000000
 TOTAL ATOMIC CHARGES:
   8.0000000   8.0000000
 SUMMED SPIN DENSITY          -2.00000000
 TOTAL ATOMIC SPINS  :
  -1.0000000  -1.0000000
 TTTTTTTTTTTTTTTTTTTTTTTTTTTTTT MOQGAD      TELAPSE       19.19 TCPU       16.94
 TTTTTTTTTTTTTTTTTTTTTTTTTTTTTT SHELLXN     TELAPSE       19.19 TCPU       16.94
 TTTTTTTTTTTTTTTTTTTTTTTTTTTTTT MONMO3      TELAPSE       19.20 TCPU       16.94
 NUMERICALLY INTEGRATED DENSITY      6.9999933714      8.9999898651
 TTTTTTTTTTTTTTTTTTTTTTTTTTTTTT NUMDFT      TELAPSE       19.82 TCPU       17.56
 CYC  25 ETOT(AU) -1.499750883984E+02 DETOT -1.19E-08 tst  8.65E-10 PX  2.96E-05
 TTTTTTTTTTTTTTTTTTTTTTTTTTTTTT FDIK        TELAPSE       19.82 TCPU       17.56

    ALPHA      ELECTRONS
 INSULATING STATE
 TOP OF VALENCE BANDS -    BAND      7; K    1; EIG -3.8680638E-01 AU
 BOTTOM OF VIRTUAL BANDS - BAND      8; K    1; EIG -1.8847378E-01 AU
 DIRECT ENERGY BAND GAP:   5.3969 eV

    BETA       ELECTRONS
 INSULATING STATE
 TOP OF VALENCE BANDS -    BAND      9; K    1; EIG -3.7532814E-01 AU
 BOTTOM OF VIRTUAL BANDS - BAND     10; K    1; EIG -6.6451670E-02 AU
 DIRECT ENERGY BAND GAP:   8.4050 eV
 TTTTTTTTTTTTTTTTTTTTTTTTTTTTTT PDIG        TELAPSE       19.82 TCPU       17.56
 CHARGE NORMALIZATION FACTOR   1.00000000
 TOTAL ATOMIC CHARGES:
   8.0000000   8.0000000
 SUMMED SPIN DENSITY          -2.00000000
 TOTAL ATOMIC SPINS  :
  -1.0000000  -1.0000000
 TTTTTTTTTTTTTTTTTTTTTTTTTTTTTT MOQGAD      TELAPSE       19.82 TCPU       17.56
 TTTTTTTTTTTTTTTTTTTTTTTTTTTTTT SHELLXN     TELAPSE       19.82 TCPU       17.56
 TTTTTTTTTTTTTTTTTTTTTTTTTTTTTT MONMO3      TELAPSE       19.82 TCPU       17.57
 NUMERICALLY INTEGRATED DENSITY      6.9999933711      8.9999898654
 TTTTTTTTTTTTTTTTTTTTTTTTTTTTTT NUMDFT      TELAPSE       20.45 TCPU       18.19
 CYC  26 ETOT(AU) -1.499750884054E+02 DETOT -6.95E-09 tst  4.80E-10 PX  2.16E-05
 TTTTTTTTTTTTTTTTTTTTTTTTTTTTTT FDIK        TELAPSE       20.45 TCPU       18.19

    ALPHA      ELECTRONS
 INSULATING STATE
 TOP OF VALENCE BANDS -    BAND      7; K    1; EIG -3.8680245E-01 AU
 BOTTOM OF VIRTUAL BANDS - BAND      8; K    1; EIG -1.8846827E-01 AU
 DIRECT ENERGY BAND GAP:   5.3970 eV

    BETA       ELECTRONS
 INSULATING STATE
 TOP OF VALENCE BANDS -    BAND      9; K    1; EIG -3.7533217E-01 AU
 BOTTOM OF VIRTUAL BANDS - BAND     10; K    1; EIG -6.6453827E-02 AU
 DIRECT ENERGY BAND GAP:   8.4050 eV
 TTTTTTTTTTTTTTTTTTTTTTTTTTTTTT PDIG        TELAPSE       20.45 TCPU       18.19
 CHARGE NORMALIZATION FACTOR   1.00000000
 TOTAL ATOMIC CHARGES:
   8.0000000   8.0000000
 SUMMED SPIN DENSITY          -2.00000000
 TOTAL ATOMIC SPINS  :
  -1.0000000  -1.0000000
 TTTTTTTTTTTTTTTTTTTTTTTTTTTTTT MOQGAD      TELAPSE       20.45 TCPU       18.19
 TTTTTTTTTTTTTTTTTTTTTTTTTTTTTT SHELLXN     TELAPSE       20.45 TCPU       18.20
 TTTTTTTTTTTTTTTTTTTTTTTTTTTTTT MONMO3      TELAPSE       20.46 TCPU       18.20
 NUMERICALLY INTEGRATED DENSITY      6.9999933709      8.9999898657
 TTTTTTTTTTTTTTTTTTTTTTTTTTTTTT NUMDFT      TELAPSE       21.08 TCPU       18.82
 CYC  27 ETOT(AU) -1.499750884095E+02 DETOT -4.13E-09 tst  2.66E-10 PX  1.58E-05
 TTTTTTTTTTTTTTTTTTTTTTTTTTTTTT FDIK        TELAPSE       21.08 TCPU       18.82

    ALPHA      ELECTRONS
 INSULATING STATE
 TOP OF VALENCE BANDS -    BAND      7; K    1; EIG -3.8679963E-01 AU
 BOTTOM OF VIRTUAL BANDS - BAND      8; K    1; EIG -1.8846433E-01 AU
 DIRECT ENERGY BAND GAP:   5.3970 eV

    BETA       ELECTRONS
 INSULATING STATE
 TOP OF VALENCE BANDS -    BAND      9; K    1; EIG -3.7533505E-01 AU
 BOTTOM OF VIRTUAL BANDS - BAND     10; K    1; EIG -6.6455435E-02 AU
 DIRECT ENERGY BAND GAP:   8.4050 eV
 TTTTTTTTTTTTTTTTTTTTTTTTTTTTTT PDIG        TELAPSE       21.08 TCPU       18.82
 CHARGE NORMALIZATION FACTOR   1.00000000
 TOTAL ATOMIC CHARGES:
   8.0000000   8.0000000
 SUMMED SPIN DENSITY          -2.00000000
 TOTAL ATOMIC SPINS  :
  -1.0000000  -1.0000000
 TTTTTTTTTTTTTTTTTTTTTTTTTTTTTT MOQGAD      TELAPSE       21.08 TCPU       18.82
 TTTTTTTTTTTTTTTTTTTTTTTTTTTTTT SHELLXN     TELAPSE       21.08 TCPU       18.82
 TTTTTTTTTTTTTTTTTTTTTTTTTTTTTT MONMO3      TELAPSE       21.09 TCPU       18.83
 NUMERICALLY INTEGRATED DENSITY      6.9999933708      8.9999898659
 TTTTTTTTTTTTTTTTTTTTTTTTTTTTTT NUMDFT      TELAPSE       21.73 TCPU       19.47
 CYC  28 ETOT(AU) -1.499750884120E+02 DETOT -2.52E-09 tst  1.48E-10 PX  1.15E-05
 TTTTTTTTTTTTTTTTTTTTTTTTTTTTTT FDIK        TELAPSE       21.73 TCPU       19.47

    ALPHA      ELECTRONS
 INSULATING STATE
 TOP OF VALENCE BANDS -    BAND      7; K    1; EIG -3.8679760E-01 AU
 BOTTOM OF VIRTUAL BANDS - BAND      8; K    1; EIG -1.8846151E-01 AU
 DIRECT ENERGY BAND GAP:   5.3970 eV

    BETA       ELECTRONS
 INSULATING STATE
 TOP OF VALENCE BANDS -    BAND      9; K    1; EIG -3.7533710E-01 AU
 BOTTOM OF VIRTUAL BANDS - BAND     10; K    1; EIG -6.6456633E-02 AU
 DIRECT ENERGY BAND GAP:   8.4051 eV
 TTTTTTTTTTTTTTTTTTTTTTTTTTTTTT PDIG        TELAPSE       21.73 TCPU       19.47
 CHARGE NORMALIZATION FACTOR   1.00000000
 TOTAL ATOMIC CHARGES:
   8.0000000   8.0000000
 SUMMED SPIN DENSITY          -2.00000000
 TOTAL ATOMIC SPINS  :
  -1.0000000  -1.0000000
 TTTTTTTTTTTTTTTTTTTTTTTTTTTTTT MOQGAD      TELAPSE       21.73 TCPU       19.47
 TTTTTTTTTTTTTTTTTTTTTTTTTTTTTT SHELLXN     TELAPSE       21.73 TCPU       19.47
 TTTTTTTTTTTTTTTTTTTTTTTTTTTTTT MONMO3      TELAPSE       21.73 TCPU       19.47
 NUMERICALLY INTEGRATED DENSITY      6.9999933707      8.9999898660
 TTTTTTTTTTTTTTTTTTTTTTTTTTTTTT NUMDFT      TELAPSE       22.36 TCPU       20.10
 CYC  29 ETOT(AU) -1.499750884136E+02 DETOT -1.55E-09 tst  8.20E-11 PX  8.39E-06
 TTTTTTTTTTTTTTTTTTTTTTTTTTTTTT FDIK        TELAPSE       22.36 TCPU       20.10

    ALPHA      ELECTRONS
 INSULATING STATE
 TOP OF VALENCE BANDS -    BAND      7; K    1; EIG -3.8679614E-01 AU
 BOTTOM OF VIRTUAL BANDS - BAND      8; K    1; EIG -1.8845949E-01 AU
 DIRECT ENERGY BAND GAP:   5.3970 eV

    BETA       ELECTRONS
 INSULATING STATE
 TOP OF VALENCE BANDS -    BAND      9; K    1; EIG -3.7533857E-01 AU
 BOTTOM OF VIRTUAL BANDS - BAND     10; K    1; EIG -6.6457524E-02 AU
 DIRECT ENERGY BAND GAP:   8.4051 eV
 TTTTTTTTTTTTTTTTTTTTTTTTTTTTTT PDIG        TELAPSE       22.37 TCPU       20.10
 CHARGE NORMALIZATION FACTOR   1.00000000
 TOTAL ATOMIC CHARGES:
   8.0000000   8.0000000
 SUMMED SPIN DENSITY          -2.00000000
 TOTAL ATOMIC SPINS  :
  -1.0000000  -1.0000000
 TTTTTTTTTTTTTTTTTTTTTTTTTTTTTT MOQGAD      TELAPSE       22.37 TCPU       20.10
 TTTTTTTTTTTTTTTTTTTTTTTTTTTTTT SHELLXN     TELAPSE       22.37 TCPU       20.10
 TTTTTTTTTTTTTTTTTTTTTTTTTTTTTT MONMO3      TELAPSE       22.37 TCPU       20.11
 NUMERICALLY INTEGRATED DENSITY      6.9999933706      8.9999898661
 TTTTTTTTTTTTTTTTTTTTTTTTTTTTTT NUMDFT      TELAPSE       23.00 TCPU       20.73
 CYC  30 ETOT(AU) -1.499750884146E+02 DETOT -1.01E-09 tst  4.55E-11 PX  6.13E-06
 TTTTTTTTTTTTTTTTTTTTTTTTTTTTTT FDIK        TELAPSE       23.00 TCPU       20.74

    ALPHA      ELECTRONS
 INSULATING STATE
 TOP OF VALENCE BANDS -    BAND      7; K    1; EIG -3.8679508E-01 AU
 BOTTOM OF VIRTUAL BANDS - BAND      8; K    1; EIG -1.8845804E-01 AU
 DIRECT ENERGY BAND GAP:   5.3970 eV

    BETA       ELECTRONS
 INSULATING STATE
 TOP OF VALENCE BANDS -    BAND      9; K    1; EIG -3.7533963E-01 AU
 BOTTOM OF VIRTUAL BANDS - BAND     10; K    1; EIG -6.6458184E-02 AU
 DIRECT ENERGY BAND GAP:   8.4051 eV
 TTTTTTTTTTTTTTTTTTTTTTTTTTTTTT PDIG        TELAPSE       23.00 TCPU       20.74
 CHARGE NORMALIZATION FACTOR   1.00000000
 TOTAL ATOMIC CHARGES:
   8.0000000   8.0000000
 SUMMED SPIN DENSITY          -2.00000000
 TOTAL ATOMIC SPINS  :
  -1.0000000  -1.0000000
 TTTTTTTTTTTTTTTTTTTTTTTTTTTTTT MOQGAD      TELAPSE       23.00 TCPU       20.74
 TTTTTTTTTTTTTTTTTTTTTTTTTTTTTT SHELLXN     TELAPSE       23.00 TCPU       20.74
 TTTTTTTTTTTTTTTTTTTTTTTTTTTTTT MONMO3      TELAPSE       23.00 TCPU       20.74
 NUMERICALLY INTEGRATED DENSITY      6.9999933705      8.9999898662
 TTTTTTTTTTTTTTTTTTTTTTTTTTTTTT NUMDFT      TELAPSE       23.63 TCPU       21.36
 CYC  31 ETOT(AU) -1.499750884152E+02 DETOT -6.51E-10 tst  2.52E-11 PX  4.46E-06
 TTTTTTTTTTTTTTTTTTTTTTTTTTTTTT FDIK        TELAPSE       23.63 TCPU       21.37

    ALPHA      ELECTRONS
 INSULATING STATE
 TOP OF VALENCE BANDS -    BAND      7; K    1; EIG -3.8679432E-01 AU
 BOTTOM OF VIRTUAL BANDS - BAND      8; K    1; EIG -1.8845700E-01 AU
 DIRECT ENERGY BAND GAP:   5.3970 eV

    BETA       ELECTRONS
 INSULATING STATE
 TOP OF VALENCE BANDS -    BAND      9; K    1; EIG -3.7534039E-01 AU
 BOTTOM OF VIRTUAL BANDS - BAND     10; K    1; EIG -6.6458674E-02 AU
 DIRECT ENERGY BAND GAP:   8.4051 eV
 TTTTTTTTTTTTTTTTTTTTTTTTTTTTTT PDIG        TELAPSE       23.63 TCPU       21.37
 CHARGE NORMALIZATION FACTOR   1.00000000
 TOTAL ATOMIC CHARGES:
   8.0000000   8.0000000
 SUMMED SPIN DENSITY          -2.00000000
 TOTAL ATOMIC SPINS  :
  -1.0000000  -1.0000000
 TTTTTTTTTTTTTTTTTTTTTTTTTTTTTT MOQGAD      TELAPSE       23.63 TCPU       21.37
 TTTTTTTTTTTTTTTTTTTTTTTTTTTTTT SHELLXN     TELAPSE       23.63 TCPU       21.37
 TTTTTTTTTTTTTTTTTTTTTTTTTTTTTT MONMO3      TELAPSE       23.64 TCPU       21.37
 NUMERICALLY INTEGRATED DENSITY      6.9999933705      8.9999898662
 TTTTTTTTTTTTTTTTTTTTTTTTTTTTTT NUMDFT      TELAPSE       24.26 TCPU       21.99
 CYC  32 ETOT(AU) -1.499750884157E+02 DETOT -4.31E-10 tst  1.40E-11 PX  3.26E-06
 TTTTTTTTTTTTTTTTTTTTTTTTTTTTTT FDIK        TELAPSE       24.26 TCPU       21.99

    ALPHA      ELECTRONS
 INSULATING STATE
 TOP OF VALENCE BANDS -    BAND      7; K    1; EIG -3.8679377E-01 AU
 BOTTOM OF VIRTUAL BANDS - BAND      8; K    1; EIG -1.8845625E-01 AU
 DIRECT ENERGY BAND GAP:   5.3970 eV

    BETA       ELECTRONS
 INSULATING STATE
 TOP OF VALENCE BANDS -    BAND      9; K    1; EIG -3.7534093E-01 AU
 BOTTOM OF VIRTUAL BANDS - BAND     10; K    1; EIG -6.6459037E-02 AU
 DIRECT ENERGY BAND GAP:   8.4051 eV
 TTTTTTTTTTTTTTTTTTTTTTTTTTTTTT PDIG        TELAPSE       24.26 TCPU       21.99
 CHARGE NORMALIZATION FACTOR   1.00000000
 TOTAL ATOMIC CHARGES:
   8.0000000   8.0000000
 SUMMED SPIN DENSITY          -2.00000000
 TOTAL ATOMIC SPINS  :
  -1.0000000  -1.0000000
 TTTTTTTTTTTTTTTTTTTTTTTTTTTTTT MOQGAD      TELAPSE       24.26 TCPU       21.99
 TTTTTTTTTTTTTTTTTTTTTTTTTTTTTT SHELLXN     TELAPSE       24.26 TCPU       21.99
 TTTTTTTTTTTTTTTTTTTTTTTTTTTTTT MONMO3      TELAPSE       24.27 TCPU       22.00
 NUMERICALLY INTEGRATED DENSITY      6.9999933705      8.9999898662
 TTTTTTTTTTTTTTTTTTTTTTTTTTTTTT NUMDFT      TELAPSE       24.89 TCPU       22.62
 CYC  33 ETOT(AU) -1.499750884160E+02 DETOT -2.95E-10 tst  7.75E-12 PX  2.38E-06
 TTTTTTTTTTTTTTTTTTTTTTTTTTTTTT FDIK        TELAPSE       24.89 TCPU       22.62

    ALPHA      ELECTRONS
 INSULATING STATE
 TOP OF VALENCE BANDS -    BAND      7; K    1; EIG -3.8679337E-01 AU
 BOTTOM OF VIRTUAL BANDS - BAND      8; K    1; EIG -1.8845571E-01 AU
 DIRECT ENERGY BAND GAP:   5.3970 eV

    BETA       ELECTRONS
 INSULATING STATE
 TOP OF VALENCE BANDS -    BAND      9; K    1; EIG -3.7534133E-01 AU
 BOTTOM OF VIRTUAL BANDS - BAND     10; K    1; EIG -6.6459306E-02 AU
 DIRECT ENERGY BAND GAP:   8.4051 eV
 TTTTTTTTTTTTTTTTTTTTTTTTTTTTTT PDIG        TELAPSE       24.90 TCPU       22.62
 CHARGE NORMALIZATION FACTOR   1.00000000
 TOTAL ATOMIC CHARGES:
   8.0000000   8.0000000
 SUMMED SPIN DENSITY          -2.00000000
 TOTAL ATOMIC SPINS  :
  -1.0000000  -1.0000000
 TTTTTTTTTTTTTTTTTTTTTTTTTTTTTT MOQGAD      TELAPSE       24.90 TCPU       22.62
 TTTTTTTTTTTTTTTTTTTTTTTTTTTTTT SHELLXN     TELAPSE       24.90 TCPU       22.62
 TTTTTTTTTTTTTTTTTTTTTTTTTTTTTT MONMO3      TELAPSE       24.90 TCPU       22.63
 NUMERICALLY INTEGRATED DENSITY      6.9999933704      8.9999898663
 TTTTTTTTTTTTTTTTTTTTTTTTTTTTTT NUMDFT      TELAPSE       25.52 TCPU       23.25
 CYC  34 ETOT(AU) -1.499750884162E+02 DETOT -2.02E-10 tst  4.30E-12 PX  1.73E-06
 TTTTTTTTTTTTTTTTTTTTTTTTTTTTTT FDIK        TELAPSE       25.52 TCPU       23.25

    ALPHA      ELECTRONS
 INSULATING STATE
 TOP OF VALENCE BANDS -    BAND      7; K    1; EIG -3.8679308E-01 AU
 BOTTOM OF VIRTUAL BANDS - BAND      8; K    1; EIG -1.8845532E-01 AU
 DIRECT ENERGY BAND GAP:   5.3970 eV

    BETA       ELECTRONS
 INSULATING STATE
 TOP OF VALENCE BANDS -    BAND      9; K    1; EIG -3.7534161E-01 AU
 BOTTOM OF VIRTUAL BANDS - BAND     10; K    1; EIG -6.6459505E-02 AU
 DIRECT ENERGY BAND GAP:   8.4051 eV
 TTTTTTTTTTTTTTTTTTTTTTTTTTTTTT PDIG        TELAPSE       25.53 TCPU       23.25
 CHARGE NORMALIZATION FACTOR   1.00000000
 TOTAL ATOMIC CHARGES:
   8.0000000   8.0000000
 SUMMED SPIN DENSITY          -2.00000000
 TOTAL ATOMIC SPINS  :
  -1.0000000  -1.0000000
 TTTTTTTTTTTTTTTTTTTTTTTTTTTTTT MOQGAD      TELAPSE       25.53 TCPU       23.25
 TTTTTTTTTTTTTTTTTTTTTTTTTTTTTT SHELLXN     TELAPSE       25.53 TCPU       23.25
 TTTTTTTTTTTTTTTTTTTTTTTTTTTTTT MONMO3      TELAPSE       25.53 TCPU       23.25
 NUMERICALLY INTEGRATED DENSITY      6.9999933704      8.9999898663
 TTTTTTTTTTTTTTTTTTTTTTTTTTTTTT NUMDFT      TELAPSE       26.15 TCPU       23.88
 CYC  35 ETOT(AU) -1.499750884163E+02 DETOT -1.43E-10 tst  2.38E-12 PX  1.27E-06
 TTTTTTTTTTTTTTTTTTTTTTTTTTTTTT FDIK        TELAPSE       26.15 TCPU       23.88

    ALPHA      ELECTRONS
 INSULATING STATE
 TOP OF VALENCE BANDS -    BAND      7; K    1; EIG -3.8679287E-01 AU
 BOTTOM OF VIRTUAL BANDS - BAND      8; K    1; EIG -1.8845504E-01 AU
 DIRECT ENERGY BAND GAP:   5.3970 eV

    BETA       ELECTRONS
 INSULATING STATE
 TOP OF VALENCE BANDS -    BAND      9; K    1; EIG -3.7534182E-01 AU
 BOTTOM OF VIRTUAL BANDS - BAND     10; K    1; EIG -6.6459652E-02 AU
 DIRECT ENERGY BAND GAP:   8.4051 eV
 TTTTTTTTTTTTTTTTTTTTTTTTTTTTTT PDIG        TELAPSE       26.15 TCPU       23.88
 CHARGE NORMALIZATION FACTOR   1.00000000
 TOTAL ATOMIC CHARGES:
   8.0000000   8.0000000
 SUMMED SPIN DENSITY          -2.00000000
 TOTAL ATOMIC SPINS  :
  -1.0000000  -1.0000000
 TTTTTTTTTTTTTTTTTTTTTTTTTTTTTT MOQGAD      TELAPSE       26.15 TCPU       23.88
 TTTTTTTTTTTTTTTTTTTTTTTTTTTTTT SHELLXN     TELAPSE       26.15 TCPU       23.88
 TTTTTTTTTTTTTTTTTTTTTTTTTTTTTT MONMO3      TELAPSE       26.16 TCPU       23.89
 NUMERICALLY INTEGRATED DENSITY      6.9999933704      8.9999898663
 TTTTTTTTTTTTTTTTTTTTTTTTTTTTTT NUMDFT      TELAPSE       26.79 TCPU       24.51
 CYC  36 ETOT(AU) -1.499750884164E+02 DETOT -9.91E-11 tst  1.32E-12 PX  9.24E-07
 TTTTTTTTTTTTTTTTTTTTTTTTTTTTTT FDIK        TELAPSE       26.79 TCPU       24.51

    ALPHA      ELECTRONS
 INSULATING STATE
 TOP OF VALENCE BANDS -    BAND      7; K    1; EIG -3.8679271E-01 AU
 BOTTOM OF VIRTUAL BANDS - BAND      8; K    1; EIG -1.8845483E-01 AU
 DIRECT ENERGY BAND GAP:   5.3971 eV

    BETA       ELECTRONS
 INSULATING STATE
 TOP OF VALENCE BANDS -    BAND      9; K    1; EIG -3.7534197E-01 AU
 BOTTOM OF VIRTUAL BANDS - BAND     10; K    1; EIG -6.6459760E-02 AU
 DIRECT ENERGY BAND GAP:   8.4051 eV
 TTTTTTTTTTTTTTTTTTTTTTTTTTTTTT PDIG        TELAPSE       26.79 TCPU       24.51
 CHARGE NORMALIZATION FACTOR   1.00000000
 TOTAL ATOMIC CHARGES:
   8.0000000   8.0000000
 SUMMED SPIN DENSITY          -2.00000000
 TOTAL ATOMIC SPINS  :
  -1.0000000  -1.0000000
 TTTTTTTTTTTTTTTTTTTTTTTTTTTTTT MOQGAD      TELAPSE       26.79 TCPU       24.51
 TTTTTTTTTTTTTTTTTTTTTTTTTTTTTT SHELLXN     TELAPSE       26.79 TCPU       24.51
 TTTTTTTTTTTTTTTTTTTTTTTTTTTTTT MONMO3      TELAPSE       26.79 TCPU       24.51
 NUMERICALLY INTEGRATED DENSITY      6.9999933704      8.9999898663
 TTTTTTTTTTTTTTTTTTTTTTTTTTTTTT NUMDFT      TELAPSE       27.42 TCPU       25.14
 CYC  37 ETOT(AU) -1.499750884165E+02 DETOT -7.16E-11 tst  7.30E-13 PX  6.74E-07
 TTTTTTTTTTTTTTTTTTTTTTTTTTTTTT FDIK        TELAPSE       27.42 TCPU       25.14

    ALPHA      ELECTRONS
 INSULATING STATE
 TOP OF VALENCE BANDS -    BAND      7; K    1; EIG -3.8679260E-01 AU
 BOTTOM OF VIRTUAL BANDS - BAND      8; K    1; EIG -1.8845468E-01 AU
 DIRECT ENERGY BAND GAP:   5.3971 eV

    BETA       ELECTRONS
 INSULATING STATE
 TOP OF VALENCE BANDS -    BAND      9; K    1; EIG -3.7534208E-01 AU
 BOTTOM OF VIRTUAL BANDS - BAND     10; K    1; EIG -6.6459840E-02 AU
 DIRECT ENERGY BAND GAP:   8.4051 eV
 TTTTTTTTTTTTTTTTTTTTTTTTTTTTTT PDIG        TELAPSE       27.42 TCPU       25.14
 CHARGE NORMALIZATION FACTOR   1.00000000
 TOTAL ATOMIC CHARGES:
   8.0000000   8.0000000
 SUMMED SPIN DENSITY          -2.00000000
 TOTAL ATOMIC SPINS  :
  -1.0000000  -1.0000000
 TTTTTTTTTTTTTTTTTTTTTTTTTTTTTT MOQGAD      TELAPSE       27.42 TCPU       25.14
 TTTTTTTTTTTTTTTTTTTTTTTTTTTTTT SHELLXN     TELAPSE       27.42 TCPU       25.14
 TTTTTTTTTTTTTTTTTTTTTTTTTTTTTT MONMO3      TELAPSE       27.44 TCPU       25.16
 NUMERICALLY INTEGRATED DENSITY      6.9999933704      8.9999898663
 TTTTTTTTTTTTTTTTTTTTTTTTTTTTTT NUMDFT      TELAPSE       28.07 TCPU       25.79
 CYC  38 ETOT(AU) -1.499750884165E+02 DETOT -4.88E-11 tst  4.04E-13 PX  4.92E-07
 TTTTTTTTTTTTTTTTTTTTTTTTTTTTTT FDIK        TELAPSE       28.07 TCPU       25.79

    ALPHA      ELECTRONS
 INSULATING STATE
 TOP OF VALENCE BANDS -    BAND      7; K    1; EIG -3.8679252E-01 AU
 BOTTOM OF VIRTUAL BANDS - BAND      8; K    1; EIG -1.8845458E-01 AU
 DIRECT ENERGY BAND GAP:   5.3971 eV

    BETA       ELECTRONS
 INSULATING STATE
 TOP OF VALENCE BANDS -    BAND      9; K    1; EIG -3.7534216E-01 AU
 BOTTOM OF VIRTUAL BANDS - BAND     10; K    1; EIG -6.6459899E-02 AU
 DIRECT ENERGY BAND GAP:   8.4051 eV
 TTTTTTTTTTTTTTTTTTTTTTTTTTTTTT PDIG        TELAPSE       28.07 TCPU       25.79
 CHARGE NORMALIZATION FACTOR   1.00000000
 TOTAL ATOMIC CHARGES:
   8.0000000   8.0000000
 SUMMED SPIN DENSITY          -2.00000000
 TOTAL ATOMIC SPINS  :
  -1.0000000  -1.0000000
 TTTTTTTTTTTTTTTTTTTTTTTTTTTTTT MOQGAD      TELAPSE       28.07 TCPU       25.79
 TTTTTTTTTTTTTTTTTTTTTTTTTTTTTT SHELLXN     TELAPSE       28.07 TCPU       25.79
 TTTTTTTTTTTTTTTTTTTTTTTTTTTTTT MONMO3      TELAPSE       28.07 TCPU       25.79
 NUMERICALLY INTEGRATED DENSITY      6.9999933704      8.9999898663
 TTTTTTTTTTTTTTTTTTTTTTTTTTTTTT NUMDFT      TELAPSE       28.70 TCPU       26.41
 CYC  39 ETOT(AU) -1.499750884166E+02 DETOT -3.53E-11 tst  2.24E-13 PX  3.57E-07
 TTTTTTTTTTTTTTTTTTTTTTTTTTTTTT FDIK        TELAPSE       28.70 TCPU       26.41

    ALPHA      ELECTRONS
 INSULATING STATE
 TOP OF VALENCE BANDS -    BAND      7; K    1; EIG -3.8679246E-01 AU
 BOTTOM OF VIRTUAL BANDS - BAND      8; K    1; EIG -1.8845450E-01 AU
 DIRECT ENERGY BAND GAP:   5.3971 eV

    BETA       ELECTRONS
 INSULATING STATE
 TOP OF VALENCE BANDS -    BAND      9; K    1; EIG -3.7534221E-01 AU
 BOTTOM OF VIRTUAL BANDS - BAND     10; K    1; EIG -6.6459943E-02 AU
 DIRECT ENERGY BAND GAP:   8.4051 eV
 TTTTTTTTTTTTTTTTTTTTTTTTTTTTTT PDIG        TELAPSE       28.70 TCPU       26.41
 CHARGE NORMALIZATION FACTOR   1.00000000
 TOTAL ATOMIC CHARGES:
   8.0000000   8.0000000
 SUMMED SPIN DENSITY          -2.00000000
 TOTAL ATOMIC SPINS  :
  -1.0000000  -1.0000000
 TTTTTTTTTTTTTTTTTTTTTTTTTTTTTT MOQGAD      TELAPSE       28.70 TCPU       26.41
 TTTTTTTTTTTTTTTTTTTTTTTTTTTTTT SHELLXN     TELAPSE       28.70 TCPU       26.42
 TTTTTTTTTTTTTTTTTTTTTTTTTTTTTT MONMO3      TELAPSE       28.70 TCPU       26.42
 NUMERICALLY INTEGRATED DENSITY      6.9999933704      8.9999898663
 TTTTTTTTTTTTTTTTTTTTTTTTTTTTTT NUMDFT      TELAPSE       29.33 TCPU       27.05
 CYC  40 ETOT(AU) -1.499750884166E+02 DETOT -2.69E-11 tst  1.24E-13 PX  2.62E-07
 TTTTTTTTTTTTTTTTTTTTTTTTTTTTTT FDIK        TELAPSE       29.34 TCPU       27.05

    ALPHA      ELECTRONS
 INSULATING STATE
 TOP OF VALENCE BANDS -    BAND      7; K    1; EIG -3.8679242E-01 AU
 BOTTOM OF VIRTUAL BANDS - BAND      8; K    1; EIG -1.8845444E-01 AU
 DIRECT ENERGY BAND GAP:   5.3971 eV

    BETA       ELECTRONS
 INSULATING STATE
 TOP OF VALENCE BANDS -    BAND      9; K    1; EIG -3.7534225E-01 AU
 BOTTOM OF VIRTUAL BANDS - BAND     10; K    1; EIG -6.6459975E-02 AU
 DIRECT ENERGY BAND GAP:   8.4051 eV
 TTTTTTTTTTTTTTTTTTTTTTTTTTTTTT PDIG        TELAPSE       29.34 TCPU       27.05
 CHARGE NORMALIZATION FACTOR   1.00000000
 TOTAL ATOMIC CHARGES:
   8.0000000   8.0000000
 SUMMED SPIN DENSITY          -2.00000000
 TOTAL ATOMIC SPINS  :
  -1.0000000  -1.0000000
 TTTTTTTTTTTTTTTTTTTTTTTTTTTTTT MOQGAD      TELAPSE       29.34 TCPU       27.05
 TTTTTTTTTTTTTTTTTTTTTTTTTTTTTT SHELLXN     TELAPSE       29.34 TCPU       27.05
 TTTTTTTTTTTTTTTTTTTTTTTTTTTTTT MONMO3      TELAPSE       29.34 TCPU       27.06
 NUMERICALLY INTEGRATED DENSITY      6.9999933704      8.9999898663
 TTTTTTTTTTTTTTTTTTTTTTTTTTTTTT NUMDFT      TELAPSE       29.96 TCPU       27.68
 CYC  41 ETOT(AU) -1.499750884166E+02 DETOT -1.81E-11 tst  6.87E-14 PX  1.74E-07
 TTTTTTTTTTTTTTTTTTTTTTTTTTTTTT FDIK        TELAPSE       29.96 TCPU       27.68

    ALPHA      ELECTRONS
 INSULATING STATE
 TOP OF VALENCE BANDS -    BAND      7; K    1; EIG -3.8679239E-01 AU
 BOTTOM OF VIRTUAL BANDS - BAND      8; K    1; EIG -1.8845440E-01 AU
 DIRECT ENERGY BAND GAP:   5.3971 eV

    BETA       ELECTRONS
 INSULATING STATE
 TOP OF VALENCE BANDS -    BAND      9; K    1; EIG -3.7534228E-01 AU
 BOTTOM OF VIRTUAL BANDS - BAND     10; K    1; EIG -6.6459999E-02 AU
 DIRECT ENERGY BAND GAP:   8.4051 eV
 TTTTTTTTTTTTTTTTTTTTTTTTTTTTTT PDIG        TELAPSE       29.97 TCPU       27.68
 CHARGE NORMALIZATION FACTOR   1.00000000
 TOTAL ATOMIC CHARGES:
   8.0000000   8.0000000
 SUMMED SPIN DENSITY          -2.00000000
 TOTAL ATOMIC SPINS  :
  -1.0000000  -1.0000000
 TTTTTTTTTTTTTTTTTTTTTTTTTTTTTT MOQGAD      TELAPSE       29.97 TCPU       27.68
 TTTTTTTTTTTTTTTTTTTTTTTTTTTTTT SHELLXN     TELAPSE       29.97 TCPU       27.68
 TTTTTTTTTTTTTTTTTTTTTTTTTTTTTT MONMO3      TELAPSE       29.97 TCPU       27.68
 NUMERICALLY INTEGRATED DENSITY      6.9999933704      8.9999898663
 TTTTTTTTTTTTTTTTTTTTTTTTTTTTTT NUMDFT      TELAPSE       30.60 TCPU       28.31
 CYC  42 ETOT(AU) -1.499750884166E+02 DETOT -1.45E-11 tst  3.79E-14 PX  1.47E-07
 TTTTTTTTTTTTTTTTTTTTTTTTTTTTTT FDIK        TELAPSE       30.60 TCPU       28.31

    ALPHA      ELECTRONS
 INSULATING STATE
 TOP OF VALENCE BANDS -    BAND      7; K    1; EIG -3.8679237E-01 AU
 BOTTOM OF VIRTUAL BANDS - BAND      8; K    1; EIG -1.8845437E-01 AU
 DIRECT ENERGY BAND GAP:   5.3971 eV

    BETA       ELECTRONS
 INSULATING STATE
 TOP OF VALENCE BANDS -    BAND      9; K    1; EIG -3.7534230E-01 AU
 BOTTOM OF VIRTUAL BANDS - BAND     10; K    1; EIG -6.6460016E-02 AU
 DIRECT ENERGY BAND GAP:   8.4051 eV
 TTTTTTTTTTTTTTTTTTTTTTTTTTTTTT PDIG        TELAPSE       30.60 TCPU       28.31
 CHARGE NORMALIZATION FACTOR   1.00000000
 TOTAL ATOMIC CHARGES:
   8.0000000   8.0000000
 SUMMED SPIN DENSITY          -2.00000000
 TOTAL ATOMIC SPINS  :
  -1.0000000  -1.0000000
 TTTTTTTTTTTTTTTTTTTTTTTTTTTTTT MOQGAD      TELAPSE       30.60 TCPU       28.31
 TTTTTTTTTTTTTTTTTTTTTTTTTTTTTT SHELLXN     TELAPSE       30.60 TCPU       28.31
 TTTTTTTTTTTTTTTTTTTTTTTTTTTTTT MONMO3      TELAPSE       30.60 TCPU       28.31
 NUMERICALLY INTEGRATED DENSITY      6.9999933704      8.9999898663
 TTTTTTTTTTTTTTTTTTTTTTTTTTTTTT NUMDFT      TELAPSE       31.23 TCPU       28.94
 CYC  43 ETOT(AU) -1.499750884166E+02 DETOT -9.27E-12 tst  2.09E-14 PX  1.07E-07
 TTTTTTTTTTTTTTTTTTTTTTTTTTTTTT FDIK        TELAPSE       31.23 TCPU       28.94

    ALPHA      ELECTRONS
 INSULATING STATE
 TOP OF VALENCE BANDS -    BAND      7; K    1; EIG -3.8679235E-01 AU
 BOTTOM OF VIRTUAL BANDS - BAND      8; K    1; EIG -1.8845435E-01 AU
 DIRECT ENERGY BAND GAP:   5.3971 eV

    BETA       ELECTRONS
 INSULATING STATE
 TOP OF VALENCE BANDS -    BAND      9; K    1; EIG -3.7534232E-01 AU
 BOTTOM OF VIRTUAL BANDS - BAND     10; K    1; EIG -6.6460029E-02 AU
 DIRECT ENERGY BAND GAP:   8.4051 eV
 TTTTTTTTTTTTTTTTTTTTTTTTTTTTTT PDIG        TELAPSE       31.23 TCPU       28.94
 CHARGE NORMALIZATION FACTOR   1.00000000
 TOTAL ATOMIC CHARGES:
   8.0000000   8.0000000
 SUMMED SPIN DENSITY          -2.00000000
 TOTAL ATOMIC SPINS  :
  -1.0000000  -1.0000000
 TTTTTTTTTTTTTTTTTTTTTTTTTTTTTT MOQGAD      TELAPSE       31.23 TCPU       28.94
 TTTTTTTTTTTTTTTTTTTTTTTTTTTTTT SHELLXN     TELAPSE       31.23 TCPU       28.94
 TTTTTTTTTTTTTTTTTTTTTTTTTTTTTT MONMO3      TELAPSE       31.23 TCPU       28.94
 NUMERICALLY INTEGRATED DENSITY      6.9999933704      8.9999898663
 TTTTTTTTTTTTTTTTTTTTTTTTTTTTTT NUMDFT      TELAPSE       31.86 TCPU       29.57
 CYC  44 ETOT(AU) -1.499750884166E+02 DETOT -6.25E-12 tst  1.16E-14 PX  7.24E-08
 TTTTTTTTTTTTTTTTTTTTTTTTTTTTTT FDIK        TELAPSE       31.86 TCPU       29.57

    ALPHA      ELECTRONS
 INSULATING STATE
 TOP OF VALENCE BANDS -    BAND      7; K    1; EIG -3.8679234E-01 AU
 BOTTOM OF VIRTUAL BANDS - BAND      8; K    1; EIG -1.8845433E-01 AU
 DIRECT ENERGY BAND GAP:   5.3971 eV

    BETA       ELECTRONS
 INSULATING STATE
 TOP OF VALENCE BANDS -    BAND      9; K    1; EIG -3.7534233E-01 AU
 BOTTOM OF VIRTUAL BANDS - BAND     10; K    1; EIG -6.6460039E-02 AU
 DIRECT ENERGY BAND GAP:   8.4051 eV
 TTTTTTTTTTTTTTTTTTTTTTTTTTTTTT PDIG        TELAPSE       31.86 TCPU       29.57
 CHARGE NORMALIZATION FACTOR   1.00000000
 TOTAL ATOMIC CHARGES:
   8.0000000   8.0000000
 SUMMED SPIN DENSITY          -2.00000000
 TOTAL ATOMIC SPINS  :
  -1.0000000  -1.0000000
 TTTTTTTTTTTTTTTTTTTTTTTTTTTTTT MOQGAD      TELAPSE       31.86 TCPU       29.57
 TTTTTTTTTTTTTTTTTTTTTTTTTTTTTT SHELLXN     TELAPSE       31.86 TCPU       29.57
 TTTTTTTTTTTTTTTTTTTTTTTTTTTTTT MONMO3      TELAPSE       31.87 TCPU       29.57
 NUMERICALLY INTEGRATED DENSITY      6.9999933704      8.9999898663
 TTTTTTTTTTTTTTTTTTTTTTTTTTTTTT NUMDFT      TELAPSE       32.49 TCPU       30.19
 CYC  45 ETOT(AU) -1.499750884166E+02 DETOT -6.65E-12 tst  6.39E-15 PX  5.63E-08
 TTTTTTTTTTTTTTTTTTTTTTTTTTTTTT FDIK        TELAPSE       32.49 TCPU       30.20

    ALPHA      ELECTRONS
 INSULATING STATE
 TOP OF VALENCE BANDS -    BAND      7; K    1; EIG -3.8679233E-01 AU
 BOTTOM OF VIRTUAL BANDS - BAND      8; K    1; EIG -1.8845432E-01 AU
 DIRECT ENERGY BAND GAP:   5.3971 eV

    BETA       ELECTRONS
 INSULATING STATE
 TOP OF VALENCE BANDS -    BAND      9; K    1; EIG -3.7534234E-01 AU
 BOTTOM OF VIRTUAL BANDS - BAND     10; K    1; EIG -6.6460046E-02 AU
 DIRECT ENERGY BAND GAP:   8.4051 eV
 TTTTTTTTTTTTTTTTTTTTTTTTTTTTTT PDIG        TELAPSE       32.49 TCPU       30.20
 CHARGE NORMALIZATION FACTOR   1.00000000
 TOTAL ATOMIC CHARGES:
   8.0000000   8.0000000
 SUMMED SPIN DENSITY          -2.00000000
 TOTAL ATOMIC SPINS  :
  -1.0000000  -1.0000000
 TTTTTTTTTTTTTTTTTTTTTTTTTTTTTT MOQGAD      TELAPSE       32.49 TCPU       30.20
 TTTTTTTTTTTTTTTTTTTTTTTTTTTTTT SHELLXN     TELAPSE       32.49 TCPU       30.20
 TTTTTTTTTTTTTTTTTTTTTTTTTTTTTT MONMO3      TELAPSE       32.50 TCPU       30.20
 NUMERICALLY INTEGRATED DENSITY      6.9999933704      8.9999898663
 TTTTTTTTTTTTTTTTTTTTTTTTTTTTTT NUMDFT      TELAPSE       33.12 TCPU       30.82
 CYC  46 ETOT(AU) -1.499750884167E+02 DETOT -1.82E-12 tst  3.59E-15 PX  2.50E-08
 TTTTTTTTTTTTTTTTTTTTTTTTTTTTTT FDIK        TELAPSE       33.12 TCPU       30.82

    ALPHA      ELECTRONS
 INSULATING STATE
 TOP OF VALENCE BANDS -    BAND      7; K    1; EIG -3.8679232E-01 AU
 BOTTOM OF VIRTUAL BANDS - BAND      8; K    1; EIG -1.8845431E-01 AU
 DIRECT ENERGY BAND GAP:   5.3971 eV

    BETA       ELECTRONS
 INSULATING STATE
 TOP OF VALENCE BANDS -    BAND      9; K    1; EIG -3.7534235E-01 AU
 BOTTOM OF VIRTUAL BANDS - BAND     10; K    1; EIG -6.6460050E-02 AU
 DIRECT ENERGY BAND GAP:   8.4051 eV
 TTTTTTTTTTTTTTTTTTTTTTTTTTTTTT PDIG        TELAPSE       33.12 TCPU       30.82
 CHARGE NORMALIZATION FACTOR   1.00000000
 TOTAL ATOMIC CHARGES:
   8.0000000   8.0000000
 SUMMED SPIN DENSITY          -2.00000000
 TOTAL ATOMIC SPINS  :
  -1.0000000  -1.0000000
 TTTTTTTTTTTTTTTTTTTTTTTTTTTTTT MOQGAD      TELAPSE       33.12 TCPU       30.82
 TTTTTTTTTTTTTTTTTTTTTTTTTTTTTT SHELLXN     TELAPSE       33.12 TCPU       30.82
 TTTTTTTTTTTTTTTTTTTTTTTTTTTTTT MONMO3      TELAPSE       33.12 TCPU       30.83
 NUMERICALLY INTEGRATED DENSITY      6.9999933704      8.9999898663
 TTTTTTTTTTTTTTTTTTTTTTTTTTTTTT NUMDFT      TELAPSE       33.75 TCPU       31.45
 CYC  47 ETOT(AU) -1.499750884167E+02 DETOT -4.41E-12 tst  1.96E-15 PX  2.60E-08
 TTTTTTTTTTTTTTTTTTTTTTTTTTTTTT FDIK        TELAPSE       33.75 TCPU       31.45

    ALPHA      ELECTRONS
 INSULATING STATE
 TOP OF VALENCE BANDS -    BAND      7; K    1; EIG -3.8679232E-01 AU
 BOTTOM OF VIRTUAL BANDS - BAND      8; K    1; EIG -1.8845431E-01 AU
 DIRECT ENERGY BAND GAP:   5.3971 eV

    BETA       ELECTRONS
 INSULATING STATE
 TOP OF VALENCE BANDS -    BAND      9; K    1; EIG -3.7534235E-01 AU
 BOTTOM OF VIRTUAL BANDS - BAND     10; K    1; EIG -6.6460053E-02 AU
 DIRECT ENERGY BAND GAP:   8.4051 eV
 TTTTTTTTTTTTTTTTTTTTTTTTTTTTTT PDIG        TELAPSE       33.75 TCPU       31.45
 CHARGE NORMALIZATION FACTOR   1.00000000
 TOTAL ATOMIC CHARGES:
   8.0000000   8.0000000
 SUMMED SPIN DENSITY          -2.00000000
 TOTAL ATOMIC SPINS  :
  -1.0000000  -1.0000000
 TTTTTTTTTTTTTTTTTTTTTTTTTTTTTT MOQGAD      TELAPSE       33.75 TCPU       31.45
 TTTTTTTTTTTTTTTTTTTTTTTTTTTTTT SHELLXN     TELAPSE       33.75 TCPU       31.45
 TTTTTTTTTTTTTTTTTTTTTTTTTTTTTT MONMO3      TELAPSE       33.76 TCPU       31.46
 NUMERICALLY INTEGRATED DENSITY      6.9999933704      8.9999898663
 TTTTTTTTTTTTTTTTTTTTTTTTTTTTTT NUMDFT      TELAPSE       34.39 TCPU       32.09
 CYC  48 ETOT(AU) -1.499750884167E+02 DETOT -6.54E-13 tst  1.09E-15 PX  2.32E-08
 TTTTTTTTTTTTTTTTTTTTTTTTTTTTTT FDIK        TELAPSE       34.39 TCPU       32.09

    ALPHA      ELECTRONS
 INSULATING STATE
 TOP OF VALENCE BANDS -    BAND      7; K    1; EIG -3.8679231E-01 AU
 BOTTOM OF VIRTUAL BANDS - BAND      8; K    1; EIG -1.8845430E-01 AU
 DIRECT ENERGY BAND GAP:   5.3971 eV

    BETA       ELECTRONS
 INSULATING STATE
 TOP OF VALENCE BANDS -    BAND      9; K    1; EIG -3.7534235E-01 AU
 BOTTOM OF VIRTUAL BANDS - BAND     10; K    1; EIG -6.6460057E-02 AU
 DIRECT ENERGY BAND GAP:   8.4051 eV
 TTTTTTTTTTTTTTTTTTTTTTTTTTTTTT PDIG        TELAPSE       34.39 TCPU       32.09
 CHARGE NORMALIZATION FACTOR   1.00000000
 TOTAL ATOMIC CHARGES:
   8.0000000   8.0000000
 SUMMED SPIN DENSITY          -2.00000000
 TOTAL ATOMIC SPINS  :
  -1.0000000  -1.0000000
 TTTTTTTTTTTTTTTTTTTTTTTTTTTTTT MOQGAD      TELAPSE       34.39 TCPU       32.09
 TTTTTTTTTTTTTTTTTTTTTTTTTTTTTT SHELLXN     TELAPSE       34.39 TCPU       32.09

 ::: DIPOLE MOMENT ALONG NON PERIODIC DIRECTIONS:
 ::: A.U.     (X)  0.00000E+00   (Y)  0.00000E+00   (Z) -2.01021E-09
 ::: DEBYE         0.00000E+00        0.00000E+00        5.10944E-09

 +++ ENERGIES IN A.U. +++
 ::: EXT EL-POLE                                   0.0000000000000E+00
 ::: EXT EL-SPHEROPOLE                             0.0000000000000E+00
 ::: BIELET ZONE E-E                               9.1558394653291E+01
 ::: TOTAL E-E                                     9.1558394653291E+01
 ::: TOTAL E-N + N-E                              -4.0040092863196E+02
 ::: TOTAL N-N                                     2.2883338737297E+01
 ::: KINETIC ENERGY                                1.4887879839203E+02
 ::: PSEUDO TOTAL   ENERGY                        -1.3708039684934E+02
 ::: VIRIAL COEFFICIENT                            1.0412590388385E+00
 TTTTTTTTTTTTTTTTTTTTTTTTTTTTTT MONMO3      TELAPSE       34.40 TCPU       32.09
 NUMERICALLY INTEGRATED DENSITY      6.9999933704      8.9999898663
 TTTTTTTTTTTTTTTTTTTTTTTTTTTTTT NUMDFT      TELAPSE       35.03 TCPU       32.72
 CYC  49 ETOT(AU) -1.499750884167E+02 DETOT -3.13E-12 tst  5.86E-16 PX  2.32E-08

 == SCF ENDED - CONVERGENCE ON ENERGY      E(AU) -1.4997508841666E+02 CYCLES  49


 ENERGY EXPRESSION=HARTREE+FOCK EXCH*0.00000+(HSE06      EXCH)*1.00000+PBE        CORR


 TOTAL ENERGY(DFT)(AU)( 49) -1.4997508841666E+02 DE-3.1E-12 tester 5.9E-16
 TTTTTTTTTTTTTTTTTTTTTTTTTTTTTT EDFT        TELAPSE       35.03 TCPU       32.72

 *******************************************************************************
 *                             FORCE CALCULATION                               *
 *******************************************************************************

 TTTTTTTTTTTTTTTTTTTTTTTTTTTTTT NUMDFG      TELAPSE       36.82 TCPU       34.40
 TTTTTTTTTTTTTTTTTTTTTTTTTTTTTT SHELXG      TELAPSE       36.83 TCPU       34.41

 CARTESIAN FORCES IN HARTREE/BOHR (ANALYTICAL)
   ATOM                     X                   Y                   Z
   1   8             1.014553024925E-14  4.874572967495E-16  1.822029993663E-01
   2   8             4.792932543907E-15  2.194425197111E-16 -1.822029993662E-01

 RESULTANT FORCE     1.493846279316E-14  7.068998164605E-16  1.030286966852E-13

 SYMMETRY ALLOWED FORCES (ANALYTICAL) (DIRECTION, FORCE)

    1  2.5767395E-01
 TTTTTTTTTTTTTTTTTTTTTTTTTTTTTT TOTGRA      TELAPSE       37.21 TCPU       34.47
 INFORMATION **** opta001 **** GEOMETRY OUTPUT FILE
 CLASSICAL MODEL (SCHLEGEL) USED AS INITIAL HESSIAN MATRIX
 REFERENCE GEOMETRY DEFINED

 MAX GRADIENT      0.257674  THRESHOLD              0.000450 CONVERGED NO
 RMS GRADIENT      0.257674  THRESHOLD              0.000300 CONVERGED NO

 GRADIENT NORM     0.257674  GRADIENT THRESHOLD     0.500000

 EIGENVALUES OF THE ESTIMATED HESSIAN
  0.5644    

 INITIAL TRUST RADIUS    0.5000000000E+00

 PREDICTED ENERGY CHANGE    -0.588E-01

 INITIAL DISPLACEMENTS
  0.456541
 TTTTTTTTTTTTTTTTTTTTTTTTTTTTTT OPTI        TELAPSE       37.55 TCPU       34.47

 OPTOPTOPTOPTOPTOPTOPTOPTOPTOPTOPTOPTOPTOPTOPTOPTOPTOPTOPTOPTOPTOPTOPTOPTOPTOPT

 - INFORMATION ON SCF MOVED TO SCFOUT.LOG
 GEOMETRY OPTIMIZATION INFORMATION STORED IN OPTINFO.DAT

 OPTOPTOPTOPTOPTOPTOPTOPTOPTOPTOPTOPTOPTOPTOPTOPTOPTOPTOPTOPTOPTOPTOPTOPTOPTOPT
 *******************************************************************************
 COORDINATE OPTIMIZATION - POINT    2
 *******************************************************************************
 ATOMS IN THE ASYMMETRIC UNIT    2 - ATOMS IN THE UNIT CELL:    2
     ATOM             X(ANGSTROM)         Y(ANGSTROM)         Z(ANGSTROM)
 *******************************************************************************
      1 T   8 O     0.000000000000E+00  0.000000000000E+00  1.708306061537E-01
      2 T   8 O     0.000000000000E+00  0.000000000000E+00  1.309169393846E+00

 T = ATOM BELONGING TO THE ASYMMETRIC UNIT

 TOTAL ENERGY(DFT)(AU)( 34) -1.5002382676596E+02     DE (AU)   -4.874E-02

 UPDATED TRUST RADIUS     0.100E+01

 SYMMETRY ALLOWED FORCES  (COORDINATE, FORCE)

    1 -2.4163006E-01

 GRADIENT NORM     0.241630  GRADIENT THRESHOLD     0.500000

 EIGENVALUES OF THE ESTIMATED HESSIAN
   1.094    

 PREDICTED ENERGY CHANGE    -0.267E-01

 MAX GRADIENT      0.241630  THRESHOLD              0.000450 CONVERGED NO
 RMS GRADIENT      0.241630  THRESHOLD              0.000300 CONVERGED NO
 MAX DISPLAC.      0.220935  THRESHOLD              0.001800 CONVERGED NO
 RMS DISPLAC.      0.220935  THRESHOLD              0.001200 CONVERGED NO
 TTTTTTTTTTTTTTTTTTTTTTTTTTTTTT OPTI        TELAPSE       64.93 TCPU       60.15
 *******************************************************************************
 COORDINATE OPTIMIZATION - POINT    3
 *******************************************************************************
 ATOMS IN THE ASYMMETRIC UNIT    2 - ATOMS IN THE UNIT CELL:    2
     ATOM             X(ANGSTROM)         Y(ANGSTROM)         Z(ANGSTROM)
 *******************************************************************************
      1 T   8 O     0.000000000000E+00  0.000000000000E+00  8.815991217201E-02
      2 T   8 O     0.000000000000E+00  0.000000000000E+00  1.391840087828E+00

 T = ATOM BELONGING TO THE ASYMMETRIC UNIT

 ENERGY DIFFERENCE WITH RESPECT TO FIRST CALCULATION USING
 THE PRESENT REFERENCE GEOMETRY:  4.873834929867E-02

 REFERENCE GEOMETRY WILL BE CHANGED

 TOTAL ENERGY(DFT)(AU)( 33) -1.5002607294925E+02     DE (AU)   -2.246E-03

 SYMMETRY ALLOWED FORCES  (COORDINATE, FORCE)

    1  1.4680385E-01

 GRADIENT NORM     0.146804  GRADIENT THRESHOLD     0.500000

 HESSIAN UPDATE SKIPPED

 EIGENVALUES OF THE ESTIMATED HESSIAN
   1.094    

 PREDICTED ENERGY CHANGE    -0.985E-02

 MAX GRADIENT      0.146804  THRESHOLD              0.000450 CONVERGED NO
 RMS GRADIENT      0.146804  THRESHOLD              0.000300 CONVERGED NO
 MAX DISPLAC.      0.134231  THRESHOLD              0.001800 CONVERGED NO
 RMS DISPLAC.      0.134231  THRESHOLD              0.001200 CONVERGED NO
 TTTTTTTTTTTTTTTTTTTTTTTTTTTTTT OPTI        TELAPSE      129.99 TCPU      125.20
 *******************************************************************************
 COORDINATE OPTIMIZATION - POINT    4
 *******************************************************************************
 ATOMS IN THE ASYMMETRIC UNIT    2 - ATOMS IN THE UNIT CELL:    2
     ATOM             X(ANGSTROM)         Y(ANGSTROM)         Z(ANGSTROM)
 *******************************************************************************
      1 T   8 O     0.000000000000E+00  0.000000000000E+00  1.383870081315E-01
      2 T   8 O     0.000000000000E+00  0.000000000000E+00  1.341612991869E+00

 T = ATOM BELONGING TO THE ASYMMETRIC UNIT

 TOTAL ENERGY(DFT)(AU)( 31) -1.5003511400540E+02     DE (AU)   -9.041E-03

 UPDATED TRUST RADIUS     0.200E+01

 SYMMETRY ALLOWED FORCES  (COORDINATE, FORCE)

    1 -3.4322627E-02

 GRADIENT NORM     0.034323  GRADIENT THRESHOLD     0.500000

 EIGENVALUES OF THE ESTIMATED HESSIAN
   1.349    

 PREDICTED ENERGY CHANGE    -0.437E-03

 MAX GRADIENT      0.034323  THRESHOLD              0.000450 CONVERGED NO
 RMS GRADIENT      0.034323  THRESHOLD              0.000300 CONVERGED NO
 MAX DISPLAC.      0.025436  THRESHOLD              0.001800 CONVERGED NO
 RMS DISPLAC.      0.025436  THRESHOLD              0.001200 CONVERGED NO
 TTTTTTTTTTTTTTTTTTTTTTTTTTTTTT OPTI        TELAPSE      191.96 TCPU      187.17
 *******************************************************************************
 COORDINATE OPTIMIZATION - POINT    5
 *******************************************************************************
 ATOMS IN THE ASYMMETRIC UNIT    2 - ATOMS IN THE UNIT CELL:    2
     ATOM             X(ANGSTROM)         Y(ANGSTROM)         Z(ANGSTROM)
 *******************************************************************************
      1 T   8 O     0.000000000000E+00  0.000000000000E+00  1.288692063308E-01
      2 T   8 O     0.000000000000E+00  0.000000000000E+00  1.351130793669E+00

 T = ATOM BELONGING TO THE ASYMMETRIC UNIT

 TOTAL ENERGY(DFT)(AU)( 27) -1.5003539663823E+02     DE (AU)   -2.826E-04

 UPDATED TRUST RADIUS     0.200E+01

 SYMMETRY ALLOWED FORCES  (COORDINATE, FORCE)

    1  1.0817908E-02

 GRADIENT NORM     0.010818  GRADIENT THRESHOLD     0.500000

 EIGENVALUES OF THE ESTIMATED HESSIAN
   1.775    

 PREDICTED ENERGY CHANGE    -0.330E-04

 MAX GRADIENT      0.010818  THRESHOLD              0.000450 CONVERGED NO
 RMS GRADIENT      0.010818  THRESHOLD              0.000300 CONVERGED NO
 MAX DISPLAC.      0.006096  THRESHOLD              0.001800 CONVERGED NO
 RMS DISPLAC.      0.006096  THRESHOLD              0.001200 CONVERGED NO
 TTTTTTTTTTTTTTTTTTTTTTTTTTTTTT OPTI        TELAPSE      247.16 TCPU      242.36
 *******************************************************************************
 COORDINATE OPTIMIZATION - POINT    6
 *******************************************************************************
 ATOMS IN THE ASYMMETRIC UNIT    2 - ATOMS IN THE UNIT CELL:    2
     ATOM             X(ANGSTROM)         Y(ANGSTROM)         Z(ANGSTROM)
 *******************************************************************************
      1 T   8 O     0.000000000000E+00  0.000000000000E+00  1.311501430678E-01
      2 T   8 O     0.000000000000E+00  0.000000000000E+00  1.348849856932E+00

 T = ATOM BELONGING TO THE ASYMMETRIC UNIT

 TOTAL ENERGY(DFT)(AU)( 23) -1.5003543224559E+02     DE (AU)   -3.561E-05

 UPDATED TRUST RADIUS     0.400E+01

 SYMMETRY ALLOWED FORCES  (COORDINATE, FORCE)

    1  5.4698069E-04

 GRADIENT NORM     0.000547  GRADIENT THRESHOLD     0.500000

 EIGENVALUES OF THE ESTIMATED HESSIAN
   1.685    

 PREDICTED ENERGY CHANGE    -0.888E-07

 MAX GRADIENT      0.000547  THRESHOLD              0.000450 CONVERGED NO
 RMS GRADIENT      0.000547  THRESHOLD              0.000300 CONVERGED NO
 MAX DISPLAC.      0.000325  THRESHOLD              0.001800 CONVERGED YES
 RMS DISPLAC.      0.000325  THRESHOLD              0.001200 CONVERGED YES
 TTTTTTTTTTTTTTTTTTTTTTTTTTTTTT OPTI        TELAPSE      295.62 TCPU      290.81
 *******************************************************************************
 COORDINATE OPTIMIZATION - POINT    7
 *******************************************************************************
 ATOMS IN THE ASYMMETRIC UNIT    2 - ATOMS IN THE UNIT CELL:    2
     ATOM             X(ANGSTROM)         Y(ANGSTROM)         Z(ANGSTROM)
 *******************************************************************************
      1 T   8 O     0.000000000000E+00  0.000000000000E+00  1.312716148980E-01
      2 T   8 O     0.000000000000E+00  0.000000000000E+00  1.348728385102E+00

 T = ATOM BELONGING TO THE ASYMMETRIC UNIT

 TOTAL ENERGY(DFT)(AU)( 16) -1.5003543237563E+02     DE (AU)   -1.300E-07

 UPDATED TRUST RADIUS     0.400E+01

 SYMMETRY ALLOWED FORCES  (COORDINATE, FORCE)

    1 -9.3956736E-06

 GRADIENT NORM     0.000009  GRADIENT THRESHOLD     0.500000

 EIGENVALUES OF THE ESTIMATED HESSIAN
   1.714    

 PREDICTED ENERGY CHANGE    -0.258E-10

 MAX GRADIENT      0.000009  THRESHOLD              0.000450 CONVERGED YES
 RMS GRADIENT      0.000009  THRESHOLD              0.000300 CONVERGED YES
 MAX DISPLAC.      0.000005  THRESHOLD              0.001800 CONVERGED YES
 RMS DISPLAC.      0.000005  THRESHOLD              0.001200 CONVERGED YES

 CONVERGENCE TESTS SATISFIED AFTER   7 ENERGY AND GRADIENT CALCULATIONS
 +++++++++++++++++++++++++++++++++++++++++++++++++++++++++++++++++++++++++++++++
 FINALRUN OPTION: RE-STARTING OPTIMIZATION
 +++++++++++++++++++++++++++++++++++++++++++++++++++++++++++++++++++++++++++++++
 TTTTTTTTTTTTTTTTTTTTTTTTTTTTTT OPTI        TELAPSE      333.78 TCPU      328.97
 *******************************************************************************
 COORDINATE OPTIMIZATION - POINT    8
 *******************************************************************************
 ATOMS IN THE ASYMMETRIC UNIT    2 - ATOMS IN THE UNIT CELL:    2
     ATOM             X(ANGSTROM)         Y(ANGSTROM)         Z(ANGSTROM)
 *******************************************************************************
      1 T   8 O     0.000000000000E+00  0.000000000000E+00  1.312695635713E-01
      2 T   8 O     0.000000000000E+00  0.000000000000E+00  1.348730436429E+00

 T = ATOM BELONGING TO THE ASYMMETRIC UNIT

 REFERENCE GEOMETRY WILL BE CHANGED

 TOTAL ENERGY(DFT)(AU)(  4) -1.5003543237494E+02     DE (AU)    6.885E-10

 SYMMETRY ALLOWED FORCES  (COORDINATE, FORCE)

    1  1.7846559E-07

 GRADIENT NORM     0.000000  GRADIENT THRESHOLD     0.500000

 HESSIAN UPDATE SKIPPED

 EIGENVALUES OF THE ESTIMATED HESSIAN
   1.714    

 PREDICTED ENERGY CHANGE    -0.929E-14

 MAX GRADIENT      0.000000  THRESHOLD              0.000450 CONVERGED YES
 RMS GRADIENT      0.000000  THRESHOLD              0.000300 CONVERGED YES
 MAX DISPLAC.      0.000000  THRESHOLD              0.001800 CONVERGED YES
 RMS DISPLAC.      0.000000  THRESHOLD              0.001200 CONVERGED YES

 CONVERGENCE TESTS SATISFIED AFTER   8 ENERGY AND GRADIENT CALCULATIONS

 ******************************************************************
 * OPT END - CONVERGED * E(AU):  -1.500354323749E+02  POINTS    8 *
 ******************************************************************

   ALPHA BAND GAP:                9.1682  eV 
   BETA BAND GAP:                13.6167  eV 

 EIGENVECTORS IN FORTRAN UNIT 10

 NEIGHBORS OF THE NON-EQUIVALENT ATOMS

 N = NUMBER OF NEIGHBORS AT DISTANCE R
    ATOM  N     R/ANG      R/AU   NEIGHBORS (ATOM LABELS AND CELL INDICES)
   1 O    1     1.2175     2.3007    2 O    0 0 0

   2 O    1     1.2175     2.3007    1 O    0 0 0


 FINAL OPTIMIZED GEOMETRY - DIMENSIONALITY OF THE SYSTEM      0
 (NON PERIODIC DIRECTION: LATTICE PARAMETER FORMALLY SET TO 500)
 *******************************************************************************
 ATOMS IN THE ASYMMETRIC UNIT    2 - ATOMS IN THE UNIT CELL:    2
     ATOM             X(ANGSTROM)         Y(ANGSTROM)         Z(ANGSTROM)
 *******************************************************************************
      1 T   8 O     0.000000000000E+00  0.000000000000E+00  1.312695635713E-01
      2 T   8 O     0.000000000000E+00  0.000000000000E+00  1.348730436429E+00

 T = ATOM BELONGING TO THE ASYMMETRIC UNIT
 INFORMATION **** fort.34 **** GEOMETRY OUTPUT FILE

 ****    1 SYMMOPS - TRANSLATORS IN FRACTIONAL UNITS
 **** MATRICES AND TRANSLATORS IN THE CRYSTALLOGRAPHIC REFERENCE FRAME
   V INV                    ROTATION MATRICES                   TRANSLATORS
   1   1  1.00  0.00  0.00  0.00  1.00  0.00  0.00  0.00  1.00  0.00  0.00  0.00
 TTTTTTTTTTTTTTTTTTTTTTTTTTTTTT END         TELAPSE      349.48 TCPU      344.67
 EEEEEEEEEE TERMINATION  DATE 07 07 2021 TIME 16:12:46.0
NODE    0 CPU TIME =       344.665
    TOTAL CPU TIME =     13788.067
Wed Jul  7 16:12:46 EEST 2021
 
ERRORS:
 
cat: No match.
 
WAVE FUNCTION binary file: /home/azacinskis/O2_molecule/2_run/O2-dzvp-pdf.f9
Wed Jul  7 16:12:46 EEST 2021
file optaxxx saved as /home/azacinskis/O2_molecule/2_run/O2-dzvp-pdf.optstory/opta001 /home/azacinskis/O2_molecule/2_run/O2-dzvp-pdf.optstory/opta002 /home/azacinskis/O2_molecule/2_run/O2-dzvp-pdf.optstory/opta003 /home/azacinskis/O2_molecule/2_run/O2-dzvp-pdf.optstory/opta004 /home/azacinskis/O2_molecule/2_run/O2-dzvp-pdf.optstory/opta005 /home/azacinskis/O2_molecule/2_run/O2-dzvp-pdf.optstory/opta006 /home/azacinskis/O2_molecule/2_run/O2-dzvp-pdf.optstory/opta007 /home/azacinskis/O2_molecule/2_run/O2-dzvp-pdf.optstory/opta008
file fort.33 saved as /home/azacinskis/O2_molecule/2_run/O2-dzvp-pdf.xyz
file fort.34 saved as /home/azacinskis/O2_molecule/2_run/O2-dzvp-pdf.final.gui
file HESSOPT.DAT saved as /home/azacinskis/O2_molecule/2_run/O2-dzvp-pdf.HESSOPT
file OPTINFO.DAT saved as /home/azacinskis/O2_molecule/2_run/O2-dzvp-pdf.OPTINFO
file SCFOUT.LOG saved as /home/azacinskis/O2_molecule/2_run/O2-dzvp-pdf.SCFOUT
 
/work/azacinskis/O2-dzvp-pdf.tmp63038 has been removed
 
DONE!
