# Supplementary material for: Ir impurities in α- and β-Ga2O3 and their detrimental effect on p-type conductivity
Source: Sci Rep. 2023 May 26;13:8522. doi: 10.1038/s41598-023-35112-9 (PMC10220028; doi:10.1038/s41598-023-35112-9)
Supplement: Supplementary file 1 — Supplementary Information. [file 41598_2023_35112_MOESM1_ESM.zip › Ga2O3 outputs/Pure_Ga2O3/beta/b-Ga2O3-HSE06-dzvp2-dzvp2.cryst.out]

Mon Apr 19 21:24:27 EEST 2021
 
CRYSTAL will run on 40 processors
mpich119 is in use
mpich119 is in use
 
CRYSTAL input is expected from /home/azacinskis/optimization/b/HSE06/dzvp2-dzvp2-01/b-Ga2O3-HSE06-dzvp2-dzvp2.d12
OUTPUT is going to /home/azacinskis/optimization/b/HSE06/dzvp2-dzvp2-01/b-Ga2O3-HSE06-dzvp2-dzvp2.cryst.out
 
Executable from /install_linux/2020/crystal17/new_v17102_v01/bin/Linux-ifort17_XE_emt64_omp2.1.0/v1.0.2 are used
Creating temporary directory /work/azacinskis/b-Ga2O3-HSE06-dzvp2-dzvp2.tmp30377
 
Input data from /home/azacinskis/optimization/b/HSE06/dzvp2-dzvp2-01/b-Ga2O3-HSE06-dzvp2-dzvp2.d12 :
 
Ga2O3 - beta
CRYSTAL
0 0 0
12
12.34 3.08 5.87 103.9
5
31 0.091 0 0.794
31 0.342 0 0.686
8 0.163 0 0.109
8 0.495 0 0.257
8 0.826 0 0.436 
OPTGEOM
END
END
31 12
0 0 6 2 1
  87842.126296      0.0014271588798
  13189.496402      0.0109388940970
  3000.9482141      0.0543082001270
  847.38425966      0.1895105598300
  276.00980642      0.3861518591800
  95.216672071      0.3005108271900
0 0 3 2 1
  184.00703968     -0.1112446196300
  21.827051433      0.6483132291800
  9.0026963761      0.4435838359400
0 0 3 2 1
  16.033176938     -0.2301429955500
  2.6707724878      0.7294686151600
  1.1252834170      0.4621497695100
0 0 1 2 1
  0.9338577400      1.0000000000000 
0 0 1 0 1
  0.1574498300      1.0000000000000
0 2 5 6 1
  1167.2665844      0.0090974021307
  275.38062789      0.0684562733430
  87.375073070      0.2692229388800
  31.597254670      0.5350789788200
  11.824122798      0.3527906276000
0 2 3 6 1
  6.2881845133      0.3393824453000
  2.5199853240      0.5687194760800
  1.0169726306      0.2771769493900
0 2 1 1 1
  0.3650037800      1.0000000000000
0 2 1 0 1
  0.1507841800      1.0000000000000
0 3 4 10 1
  65.354237674      0.0273701463820
  18.504656747      0.1509946397600
  6.3179620632      0.3748532854500
  2.1641389426      0.4751060685100
0 3 1 0 1
  0.6662863400      1.0000000000000 
0 3 1 0 1
  0.1526260800      1.0000000000000
8 6
0 0 5 2 1
  2266.1767785      -0.005343180993
  340.87010191      -0.039890039230
  77.363135167      -0.178539119850
  21.479644940      -0.464276849590
  6.6589433124      -0.443097451720
0 0 1 2 1
  0.8478937000       1.000000000000
0 0 1 0 1
  0.2790534900       1.000000000000
0 2 3 4 1
  17.721504317       0.043394573193
  3.8635505440       0.230941207650
  1.0480920883       0.513753110640
0 2 1 0 1
  0.2623818000       1.000000000000
0 3 1 0 1
  0.4790426200       1.000000000000
99 0
END
DFT
HSE06
END
SHRINK
8 8
TOLDEE
7
END
 
          40 PROCESSORS WORKING

         
 *******************************************************************************
 *                                                                             *
 *                               CRYSTAL17                                     *
 *                      public : 1.0.2 - March 1st, 2018                       *
 *                       HTTP://WWW.CRYSTAL.UNITO.IT                           *
 *                                                                             *
 *                              MAIN AUTHORS                                   *
 *                                                                             *
 *  R. DOVESI(1,11), V.R. SAUNDERS(2), C. ROETTI(1,11), R. ORLANDO(1,11),      *
 *  C.M. ZICOVICH-WILSON(1,3), F. PASCALE(4), B. CIVALLERI(1,11),              *
 *  K. DOLL(5), N.M. HARRISON(2,6), I.J. BUSH(7), Ph. D'ARCO(8),               *
 *  M. LLUNELL(9), M. CAUSA'(10), Y. NOEL(8), L. MASCHIO(1,11), A. ERBA(1,11)  *
 *  M. RE'RAT(14), S. CASASSA(1,11)                                            *
 *                                                                             *
 *        CONTRIBUTIONS TO THE CODE HAVE ALSO BEEN GIVEN BY                    *
 *                                                                             *
 *  M. FERRABONE(1,11), M. DE LA PIERRE(1,11), M. FERRERO(1,11),               *
 *  J. BAIMA(1,11), E. ALBANESE(1,11), M.F. PEINTINGER(12), R. BAST(13),       *
 *  B. KIRTMAN(15), V. LACIVITA(1,11), R. DEMICHELIS(1,16)                     *
 *  G. BRANDEBURG(17), S. SALUSTRO(1,11), G. SANSONE(1,11)                     *
 *  M.T. RUGGIERO(18)                                                          *
 *                                                                             *
 * (1) THEORETICAL CHEMISTRY GROUP - UNIVERSITA' DI TORINO - TORINO (ITALY)    *
 * (2) COMPUTATIONAL SCIENCE & ENGINEERING DEPARTMENT - STFC DARESBURY (UK)    *
 * (3) UNIVERSIDAD AUTONOMA DEL ESTADO DE MORELOS - CUERNAVACA (MEXICO)        *
 * (4) UNIVERSITE' DE LORRAINE - NANCY (FRANCE)                                *
 * (5) UNIVERSITAET STUTTGART- STUTTGART (GERMANY)                             *
 * (6) IMPERIAL COLLEGE - LONDON (UK)                                          *
 * (7) OXFORD E-RESEARCH CENTRE - OXFORD (UK)                                  *
 * (8) UPMC - SORBONNE UNIVERSITES - PARIS (FRANCE)                            *
 * (9) UNIVERSIDAD DE BARCELONA - BARCELONA (SPAIN)                            *
 *(10) UNIVERSITA' DI NAPOLI "FEDERICO II" - NAPOLI (ITALY)                    *
 *(11) NIS - NANOSTRUCTURED INTERFACES AND SURFACES - TORINO (ITALY)           *
 *(12) MPI FUER CHEMISCHE ENERGIEKONVERSION - MUELHEIM AN DER RUHR (GERMANY)   *
 *(13) UNIVERSITY OF TROMSO - TROMSO (NORWAY)                                  *
 *(14) UNIVERSITE' DE PAU ET DES PAYS DE L'ADOUR - PAU (FRANCE)                *
 *(15) UNIVERSITY OF CALIFORNIA SANTA BARBARA - SANTA BARBARA (USA)            *
 *(16) CURTIN UNIVERSITY - PERTH (AUSTRALIA)                                   *
 *(17) UNIVERSITY COLLEGE LONDON - LONDON (UK)                                 *
 *(18) CAMBRIDGE UNIVERSITY - CAMBRIDGE (UK)                                   *
 *                                                                             *
 *******************************************************************************
 EEEEEEEEEE STARTING  DATE 19 04 2021 TIME 21:24:28.8
 Ga2O3 - beta                                                                    

 CRYSTAL CALCULATION
 (INPUT ACCORDING TO THE INTERNATIONAL TABLES FOR X-RAY CRYSTALLOGRAPHY)
 CRYSTAL FAMILY                       :  MONOCLINIC  
 CRYSTAL CLASS  (GROTH - 1921)        :  MONOCLINIC PRISMATIC                 

 SPACE GROUP (CENTROSYMMETRIC)        :  C 2/M           

 LATTICE PARAMETERS  (ANGSTROMS AND DEGREES) - CONVENTIONAL CELL
        A           B           C        ALPHA        BETA       GAMMA
    12.34000     3.08000     5.87000    90.00000   103.90000    90.00000


 NUMBER OF IRREDUCIBLE ATOMS IN THE CONVENTIONAL CELL:    5

 INPUT COORDINATES

 ATOM AT. N.              COORDINATES
   1  31     9.100000000000E-02  0.000000000000E+00  7.940000000000E-01
   2  31     3.420000000000E-01  0.000000000000E+00  6.860000000000E-01
   3   8     1.630000000000E-01  0.000000000000E+00  1.090000000000E-01
   4   8     4.950000000000E-01  0.000000000000E+00  2.570000000000E-01
   5   8     8.260000000000E-01  0.000000000000E+00  4.360000000000E-01

 *******************************************************************************

 << INFORMATION >>: FROM NOW ON, ALL COORDINATES REFER TO THE PRIMITIVE CELL

 *******************************************************************************

 LATTICE PARAMETERS  (ANGSTROMS AND DEGREES) - PRIMITIVE CELL
       A          B          C        ALPHA      BETA     GAMMA        VOLUME
    6.35928    6.35928    5.87000    76.52167 103.47833 151.97122    108.284522

 COORDINATES OF THE EQUIVALENT ATOMS (FRACTIONAL UNITS)

 N. ATOM EQUIV AT. N.          X                  Y                  Z

   1   1   1   31 GA    9.10000000000E-02 -9.10000000000E-02 -2.06000000000E-01
   2   1   2   31 GA   -9.10000000000E-02  9.10000000000E-02  2.06000000000E-01

   3   2   1   31 GA    3.42000000000E-01 -3.42000000000E-01 -3.14000000000E-01
   4   2   2   31 GA   -3.42000000000E-01  3.42000000000E-01  3.14000000000E-01

   5   3   1    8 O     1.63000000000E-01 -1.63000000000E-01  1.09000000000E-01
   6   3   2    8 O    -1.63000000000E-01  1.63000000000E-01 -1.09000000000E-01

   7   4   1    8 O     4.95000000000E-01 -4.95000000000E-01  2.57000000000E-01
   8   4   2    8 O    -4.95000000000E-01  4.95000000000E-01 -2.57000000000E-01

   9   5   1    8 O    -1.74000000000E-01  1.74000000000E-01  4.36000000000E-01
  10   5   2    8 O     1.74000000000E-01 -1.74000000000E-01 -4.36000000000E-01

 NUMBER OF SYMMETRY OPERATORS         :    4
 *******************************************************************************
 * GEOMETRY EDITING - INPUT COORDINATES ARE GIVEN IN ANGSTROM         
 *******************************************************************************

 GEOMETRY NOW FULLY CONSISTENT WITH THE GROUP
 INFORMATION **** NEW DEFAULT **** FINALRUN 4 FOR GEOMETRY OPTIMIZATIONS
 INFORMATION **** NEW DEFAULT **** OPTGEOM OPTIMIZES BOTH ATOMIC COORDINATES AND CELL PARAMETERS
 INFORMATION **** NEW DEFAULT **** TOL. ON ATOMIC DISP TO REDEFINE REF. GEOMETRY: 0.8 Angs
 INFORMATION **** NEW DEFAULT **** N POINTS TO REDEFINE REF. GEOMETRY: N OF OPT DEGS OF FREEDOM
 INFORMATION **** NEW DEFAULT **** TOL. ON ENERGY TO REDEFINE REF. GEOMETRY: 10**-3*(5*N. ATOMS)

 IMPORTANT INFORMATION:
 THE COORDINATE SYSTEM ADOPTED IN THE OPTIMIZATION IS NOT IN
 GENERAL HOMOGENEOUS UNITS. FOR THIS REASON THE GRADIENT AND 
 HESSIAN MATRIX IN TERMS OF THIS SYSTEM ARE GIVEN WITHOUT
 UNITS. FOR MORE DETAILS SEE THE MANUAL.

 *******************************************************************************
 COMBINED CELL/ATOM OPTIMIZATION CONTROL

 INITIAL TRUST RADIUS         0.50000 MAXIMUM TRUST RADIUS               4.00000
 MAXIMUM GRADIENT COMPONENT   0.00045 MAXIMUM DISPLACEMENT COMPONENT     0.00180
 R.M.S. OF GRADIENT COMPONENT 0.00030 R.M.S. OF DISPLACEMENT COMPONENTS  0.00120
 THRESHOLD ON ENERGY CHANGE 0.100E-06 EXTRAPOLATING POLYNOMIAL ORDER           2
 MAXIMUM ALLOWED NUMBER OF STEPS   -1 SORTING OF ENERGY POINTS:               NO
 ANALYTICAL  GRADIENT                 HESSIAN UPDATING                      BFGS
 STEP SIZE NUMERICAL GRADIENT 0.00100
 INITIAL HESSIAN MATRIX: SCHLEGEL MODEL 2
 *******************************************************************************


 GCALCO - MAX INDICES DIRECT LATTICE VECTOR    18    18     9
 NO.OF VECTORS CREATED 6999 STARS 1794 RMAX   107.00170 BOHR

 GEOMETRY FOR WAVE FUNCTION - DIMENSIONALITY OF THE SYSTEM    3
 (NON PERIODIC DIRECTION: LATTICE PARAMETER FORMALLY SET TO 500)
 *******************************************************************************
 LATTICE PARAMETERS (ANGSTROMS AND DEGREES) - BOHR = 0.5291772083 ANGSTROM
 PRIMITIVE CELL - CENTRING CODE 4/0 VOLUME=   108.284522 - DENSITY  5.700 g/cm^3
         A              B              C           ALPHA      BETA       GAMMA 
     6.35928455     6.35928455     5.87000000    76.521667 103.478333 151.971217
 *******************************************************************************
 ATOMS IN THE ASYMMETRIC UNIT    5 - ATOMS IN THE UNIT CELL:   10
     ATOM                 X/A                 Y/B                 Z/C    
 *******************************************************************************
      1 T  31 GA    9.100000000000E-02 -9.100000000000E-02 -2.060000000000E-01
      2 F  31 GA   -9.100000000000E-02  9.100000000000E-02  2.060000000000E-01
      3 T  31 GA    3.420000000000E-01 -3.420000000000E-01 -3.140000000000E-01
      4 F  31 GA   -3.420000000000E-01  3.420000000000E-01  3.140000000000E-01
      5 T   8 O     1.630000000000E-01 -1.630000000000E-01  1.090000000000E-01
      6 F   8 O    -1.630000000000E-01  1.630000000000E-01 -1.090000000000E-01
      7 T   8 O     4.950000000000E-01 -4.950000000000E-01  2.570000000000E-01
      8 F   8 O    -4.950000000000E-01  4.950000000000E-01 -2.570000000000E-01
      9 T   8 O    -1.740000000000E-01  1.740000000000E-01  4.360000000000E-01
     10 F   8 O     1.740000000000E-01 -1.740000000000E-01 -4.360000000000E-01

 TRANSFORMATION MATRIX PRIMITIVE-CRYSTALLOGRAPHIC CELL
  1.0000  1.0000  0.0000 -1.0000  1.0000  0.0000  0.0000  0.0000  1.0000

 *******************************************************************************
 CRYSTALLOGRAPHIC CELL (VOLUME=        216.56904474)
         A              B              C           ALPHA      BETA       GAMMA 
    12.34000000     3.08000000     5.87000000    90.000000 103.900000  90.000000

 COORDINATES IN THE CRYSTALLOGRAPHIC CELL
     ATOM                 X/A                 Y/B                 Z/C    
 *******************************************************************************
      1 T  31 GA    9.100000000000E-02 -8.698121839846E-18 -2.060000000000E-01
      2 F  31 GA   -9.100000000000E-02  8.698121839846E-18  2.060000000000E-01
      3 T  31 GA   -1.580000000000E-01  5.000000000000E-01 -3.140000000000E-01
      4 F  31 GA    1.580000000000E-01  5.000000000000E-01  3.140000000000E-01
      5 T   8 O     1.630000000000E-01 -2.060081488385E-18  1.090000000000E-01
      6 F   8 O    -1.630000000000E-01  2.060081488385E-18 -1.090000000000E-01
      7 T   8 O    -5.000000000000E-03  5.000000000000E-01  2.570000000000E-01
      8 F   8 O     5.000000000000E-03  5.000000000000E-01 -2.570000000000E-01
      9 T   8 O    -1.740000000000E-01 -4.120162976769E-18  4.360000000000E-01
     10 F   8 O     1.740000000000E-01  4.120162976769E-18 -4.360000000000E-01

 T = ATOM BELONGING TO THE ASYMMETRIC UNIT

 ****    4 SYMMOPS - TRANSLATORS IN FRACTIONAL UNITS
 **** MATRICES AND TRANSLATORS IN THE CRYSTALLOGRAPHIC REFERENCE FRAME
   V INV                    ROTATION MATRICES                   TRANSLATORS
   1   1  1.00  0.00  0.00  0.00  1.00  0.00  0.00  0.00  1.00  0.00  0.00  0.00
   2   2  0.00  1.00  0.00  1.00  0.00  0.00  0.00  0.00 -1.00  0.00  0.00  0.00
   3   3 -1.00  0.00  0.00 -0.00 -1.00  0.00  0.00  0.00 -1.00  0.00  0.00  0.00
   4   4 -0.00 -1.00 -0.00 -1.00  0.00 -0.00  0.00  0.00  1.00  0.00  0.00  0.00

 DIRECT LATTICE VECTORS CARTESIAN COMPONENTS (ANGSTROM)
          X                    Y                    Z
   0.617000000000E+01   0.154000000000E+01   0.000000000000E+00
  -0.617000000000E+01   0.154000000000E+01   0.000000000000E+00
  -0.141013860934E+01   0.359433835550E-15   0.569810574686E+01


 CARTESIAN COORDINATES - PRIMITIVE CELL
 *******************************************************************************
 *      ATOM          X(ANGSTROM)         Y(ANGSTROM)         Z(ANGSTROM)
 *******************************************************************************
    1    31 GA    1.413428553524E+00 -1.529289804710E-17 -1.173809783854E+00
    2    31 GA   -1.413428553524E+00  1.529289804710E-17  1.173809783854E+00
    3    31 GA   -1.506936476667E+00 -1.540000000000E+00 -1.789205204515E+00
    4    31 GA    1.506936476667E+00 -1.540000000000E+00  1.789205204515E+00
    5     8 O     1.857714891582E+00  1.860544682653E-16  6.210935264082E-01
    6     8 O    -1.857714891582E+00 -1.860544682653E-16 -6.210935264082E-01
    7     8 O    -4.241056226008E-01 -1.540000000000E+00  1.464413176944E+00
    8     8 O     4.241056226008E-01 -1.540000000000E+00 -1.464413176944E+00
    9     8 O    -1.351841824331E+00 -3.789720994785E-16 -3.213731641231E+00
   10     8 O     1.351841824331E+00  3.789720994785E-16  3.213731641231E+00

 *******************************************************************************
 LOCAL ATOMIC FUNCTIONS BASIS SET
 *******************************************************************************
   ATOM   X(AU)   Y(AU)   Z(AU)  N. TYPE  EXPONENT  S COEF   P COEF   D/F/G COEF
 *******************************************************************************
   1 GA   2.671  -0.000  -2.218
                                  1 S  
                                         8.784E+04 1.427E-03 0.000E+00 0.000E+00
                                         1.319E+04 1.094E-02 0.000E+00 0.000E+00
                                         3.001E+03 5.431E-02 0.000E+00 0.000E+00
                                         8.474E+02 1.895E-01 0.000E+00 0.000E+00
                                         2.760E+02 3.862E-01 0.000E+00 0.000E+00
                                         9.522E+01 3.005E-01 0.000E+00 0.000E+00
                                  2 S  
                                         1.840E+02-1.112E-01 0.000E+00 0.000E+00
                                         2.183E+01 6.483E-01 0.000E+00 0.000E+00
                                         9.003E+00 4.436E-01 0.000E+00 0.000E+00
                                  3 S  
                                         1.603E+01-2.301E-01 0.000E+00 0.000E+00
                                         2.671E+00 7.295E-01 0.000E+00 0.000E+00
                                         1.125E+00 4.621E-01 0.000E+00 0.000E+00
                                  4 S  
                                         9.339E-01 1.000E+00 0.000E+00 0.000E+00
                                  5 S  
                                         1.574E-01 1.000E+00 0.000E+00 0.000E+00
                           6-     8 P  
                                         1.167E+03 0.000E+00 9.097E-03 0.000E+00
                                         2.754E+02 0.000E+00 6.846E-02 0.000E+00
                                         8.738E+01 0.000E+00 2.692E-01 0.000E+00
                                         3.160E+01 0.000E+00 5.351E-01 0.000E+00
                                         1.182E+01 0.000E+00 3.528E-01 0.000E+00
                           9-    11 P  
                                         6.288E+00 0.000E+00 3.394E-01 0.000E+00
                                         2.520E+00 0.000E+00 5.687E-01 0.000E+00
                                         1.017E+00 0.000E+00 2.772E-01 0.000E+00
                          12-    14 P  
                                         3.650E-01 0.000E+00 1.000E+00 0.000E+00
                          15-    17 P  
                                         1.508E-01 0.000E+00 1.000E+00 0.000E+00
                          18-    22 D  
                                         6.535E+01 0.000E+00 0.000E+00 2.737E-02
                                         1.850E+01 0.000E+00 0.000E+00 1.510E-01
                                         6.318E+00 0.000E+00 0.000E+00 3.749E-01
                                         2.164E+00 0.000E+00 0.000E+00 4.751E-01
                          23-    27 D  
                                         6.663E-01 0.000E+00 0.000E+00 1.000E+00
                          28-    32 D  
                                         1.526E-01 0.000E+00 0.000E+00 1.000E+00
   2 GA  -2.671   0.000   2.218
   3 GA  -2.848  -2.910  -3.381
   4 GA   2.848  -2.910   3.381
   5 O    3.511   0.000   1.174
                                129 S  
                                         2.266E+03-5.343E-03 0.000E+00 0.000E+00
                                         3.409E+02-3.989E-02 0.000E+00 0.000E+00
                                         7.736E+01-1.785E-01 0.000E+00 0.000E+00
                                         2.148E+01-4.643E-01 0.000E+00 0.000E+00
                                         6.659E+00-4.431E-01 0.000E+00 0.000E+00
                                130 S  
                                         8.479E-01 1.000E+00 0.000E+00 0.000E+00
                                131 S  
                                         2.791E-01 1.000E+00 0.000E+00 0.000E+00
                         132-   134 P  
                                         1.772E+01 0.000E+00 4.339E-02 0.000E+00
                                         3.864E+00 0.000E+00 2.309E-01 0.000E+00
                                         1.048E+00 0.000E+00 5.138E-01 0.000E+00
                         135-   137 P  
                                         2.624E-01 0.000E+00 1.000E+00 0.000E+00
                         138-   142 D  
                                         4.790E-01 0.000E+00 0.000E+00 1.000E+00
   6 O   -3.511  -0.000  -1.174
   7 O   -0.801  -2.910   2.767
   8 O    0.801  -2.910  -2.767
   9 O   -2.555  -0.000  -6.073
  10 O    2.555   0.000   6.073
 INFORMATION **** SET_MPP **** PCRYSTAL CALCULATION
 INFORMATION **** READM2 **** NEW DEFAULT: FOCK/KS MATRIX MIXING SET TO 30 %
 INFORMATION **** READM2 **** NEW DEFAULT: FULL DIRECT SCF MODE
 INFORMATION **** READM2 **** NEW DEFAULT: COULOMB BIPOLAR BUFFER SET TO 32 Mb
 INFORMATION **** READM2 **** NEW DEFAULT: EXCHANGE BIPOLAR BUFFER SET TO 32 Mb

 *******************************************************************************
 NEW DEFAULT: DFT INTEGRATION GRID INCREASED TO XLGRID
 NEW DEFAULT: DIIS ACCELERATOR ACTIVE
 USE KEYWORD NODIIS TO TURN IT OFF
 *******************************************************************************

 WARNING **** RDDFTP **** HSE06-HJS ACTIVE
 RANGE SEPARATION - OMEGA:   0.110000000000000     
 INFORMATION **** TOLDEE **** SCF TOL ON TOTAL ENERGY SET TO           7
 *******************************************************************************
 N. OF ATOMS PER CELL        10  COULOMB OVERLAP TOL         (T1) 10**   -6
 NUMBER OF SHELLS            84  COULOMB PENETRATION TOL     (T2) 10**   -6
 NUMBER OF AO               212  EXCHANGE OVERLAP TOL        (T3) 10**   -6
 N. OF ELECTRONS PER CELL   172  EXCHANGE PSEUDO OVP (F(G))  (T4) 10**   -6
 CORE ELECTRONS PER CELL    124  EXCHANGE PSEUDO OVP (P(G))  (T5) 10**  -12
 N. OF SYMMETRY OPERATORS     4  POLE ORDER IN MONO ZONE                  4
 *******************************************************************************
 TYPE OF CALCULATION :  RESTRICTED CLOSED SHELL
 KOHN-SHAM HAMILTONIAN

 (EXCHANGE)[CORRELATION] FUNCTIONAL:(HSE06 SR/GGA)[PERDEW-BURKE-ERNZERHOF]

 RANGE-SEPARATED HYBRID FUNCTIONAL 
 OMEGA (SHORT-RANGE)[LONG-RANGE]:(    0.1100)[    0.0000]

 HYBRID EXCHANGE - PERCENTAGE OF FOCK EXCHANGE    25.0000

 CAPPA:IS1  8;IS2  8;IS3  8; K PTS MONK NET 150; SYMMOPS:K SPACE   4;G SPACE   4

 *******************************************************************************
 MAX NUMBER OF SCF CYCLES      50  CONVERGENCE ON DELTAP        10**-17
 WEIGHT OF F(I) IN F(I+1)      30% CONVERGENCE ON ENERGY        10**- 7
 SHRINK. FACT.(MONKH.)    8  8  8  NUMBER OF K POINTS IN THE IBZ    150
 SHRINKING FACTOR(GILAT NET)    8  NUMBER OF K POINTS(GILAT NET)    150
 *******************************************************************************
 *** K POINTS COORDINATES (OBLIQUE COORDINATES IN UNITS OF IS =  8)
   1-R(  0  0  0)   2-C(  1  0  0)   3-C(  2  0  0)   4-C(  3  0  0)
   5-R(  4  0  0)   6-C(  1  1  0)   7-C(  2  1  0)   8-C(  3  1  0)
   9-C(  4  1  0)  10-C(  5  1  0)  11-C(  6  1  0)  12-C(  7  1  0)
  13-C(  2  2  0)  14-C(  3  2  0)  15-C(  4  2  0)  16-C(  5  2  0)
  17-C(  6  2  0)  18-C(  3  3  0)  19-C(  4  3  0)  20-C(  5  3  0)
  21-R(  4  4  0)  22-C(  0  0  1)  23-C(  1  0  1)  24-C(  2  0  1)
  25-C(  3  0  1)  26-C(  4  0  1)  27-C(  5  0  1)  28-C(  6  0  1)
  29-C(  7  0  1)  30-C(  1  1  1)  31-C(  2  1  1)  32-C(  3  1  1)
  33-C(  4  1  1)  34-C(  5  1  1)  35-C(  6  1  1)  36-C(  7  1  1)
  37-C(  1  2  1)  38-C(  2  2  1)  39-C(  3  2  1)  40-C(  4  2  1)
  41-C(  5  2  1)  42-C(  6  2  1)  43-C(  1  3  1)  44-C(  2  3  1)
  45-C(  3  3  1)  46-C(  4  3  1)  47-C(  5  3  1)  48-C(  1  4  1)
  49-C(  2  4  1)  50-C(  3  4  1)  51-C(  4  4  1)  52-C(  1  5  1)
  53-C(  2  5  1)  54-C(  3  5  1)  55-C(  1  6  1)  56-C(  2  6  1)
  57-C(  1  7  1)  58-C(  0  0  2)  59-C(  1  0  2)  60-C(  2  0  2)
  61-C(  3  0  2)  62-C(  4  0  2)  63-C(  5  0  2)  64-C(  6  0  2)
  65-C(  7  0  2)  66-C(  1  1  2)  67-C(  2  1  2)  68-C(  3  1  2)
  69-C(  4  1  2)  70-C(  5  1  2)  71-C(  6  1  2)  72-C(  7  1  2)
  73-C(  1  2  2)  74-C(  2  2  2)  75-C(  3  2  2)  76-C(  4  2  2)
  77-C(  5  2  2)  78-C(  6  2  2)  79-C(  1  3  2)  80-C(  2  3  2)
  81-C(  3  3  2)  82-C(  4  3  2)  83-C(  5  3  2)  84-C(  1  4  2)
  85-C(  2  4  2)  86-C(  3  4  2)  87-C(  4  4  2)  88-C(  1  5  2)
  89-C(  2  5  2)  90-C(  3  5  2)  91-C(  1  6  2)  92-C(  2  6  2)
  93-C(  1  7  2)  94-C(  0  0  3)  95-C(  1  0  3)  96-C(  2  0  3)
  97-C(  3  0  3)  98-C(  4  0  3)  99-C(  5  0  3) 100-C(  6  0  3)
 101-C(  7  0  3) 102-C(  1  1  3) 103-C(  2  1  3) 104-C(  3  1  3)
 105-C(  4  1  3) 106-C(  5  1  3) 107-C(  6  1  3) 108-C(  7  1  3)
 109-C(  1  2  3) 110-C(  2  2  3) 111-C(  3  2  3) 112-C(  4  2  3)
 113-C(  5  2  3) 114-C(  6  2  3) 115-C(  1  3  3) 116-C(  2  3  3)
 117-C(  3  3  3) 118-C(  4  3  3) 119-C(  5  3  3) 120-C(  1  4  3)
 121-C(  2  4  3) 122-C(  3  4  3) 123-C(  4  4  3) 124-C(  1  5  3)
 125-C(  2  5  3) 126-C(  3  5  3) 127-C(  1  6  3) 128-C(  2  6  3)
 129-C(  1  7  3) 130-R(  0  0  4) 131-C(  1  0  4) 132-C(  2  0  4)
 133-C(  3  0  4) 134-R(  4  0  4) 135-C(  1  1  4) 136-C(  2  1  4)
 137-C(  3  1  4) 138-C(  4  1  4) 139-C(  5  1  4) 140-C(  6  1  4)
 141-C(  7  1  4) 142-C(  2  2  4) 143-C(  3  2  4) 144-C(  4  2  4)
 145-C(  5  2  4) 146-C(  6  2  4) 147-C(  3  3  4) 148-C(  4  3  4)
 149-C(  5  3  4) 150-R(  4  4  4)

 DIRECT LATTICE VECTORS COMPON. (A.U.)     RECIP. LATTICE VECTORS COMPON. (A.U.) 
        X            Y            Z              X            Y            Z
   11.6596102    2.9101782    0.0000000      0.2694423    1.0795190    0.0666802
  -11.6596102    2.9101782    0.0000000     -0.2694423    1.0795190   -0.0666802
   -2.6647758    0.0000000   10.7678593      0.0000000    0.0000000    0.5835129

 DISK SPACE FOR EIGENVECTORS (FTN 10)    13213536 REALS

 SYMMETRY ADAPTION OF THE BLOCH FUNCTIONS ENABLED
 TTTTTTTTTTTTTTTTTTTTTTTTTTTTTT gordsh1     TELAPSE        0.22 TCPU        0.10

 MATRIX SIZE: P(G)  439214, F(G)   74744, P(G) IRR   66536, F(G) IRR   24048
 MAX G-VECTOR INDEX FOR 1- AND 2-ELECTRON INTEGRALS 113

 TTTTTTTTTTTTTTTTTTTTTTTTTTTTTT INPUT       TELAPSE        0.22 TCPU        0.11

 NEIGHBORS OF THE NON-EQUIVALENT ATOMS

 N = NUMBER OF NEIGHBORS AT DISTANCE R
    ATOM  N     R/ANG      R/AU   NEIGHBORS (ATOM LABELS AND CELL INDICES)
   1 GA   1     1.8491     3.4942    5 O    0 0 0
   1 GA   2     1.8533     3.5023    8 O    0 0 0    8 O    1 1 0
   1 GA   1     1.8805     3.5536   10 O    0 0-1
   1 GA   2     3.0800     5.8204    1 GA  -1-1 0    1 GA   1 1 0
   1 GA   1     3.3074     6.2501    3 GA   1 0 0
   1 GA   1     3.3175     6.2692    6 O    0 0 0

   3 GA   1     1.9582     3.7004    8 O    0 0 0
   3 GA   2     1.9645     3.7123    6 O    0 0 0    6 O   -1-1 0
   3 GA   1     2.0242     3.8252   10 O   -1 0-1
   3 GA   2     2.1036     3.9751    9 O    0 0 0    9 O   -1-1 0
   3 GA   2     3.0800     5.8204    3 GA  -1-1 0    3 GA   1 1 0
   3 GA   2     3.1485     5.9498    4 GA  -1 0-1    4 GA   0 1-1

   5 O    1     1.8491     3.4942    1 GA   0 0 0
   5 O    2     1.9645     3.7123    4 GA   0 0 0    4 GA   1 1 0
   5 O    1     2.6415     4.9918   10 O    0 0 0
   5 O    2     2.8717     5.4268    9 O    1 0 1    9 O    0-1 1
   5 O    2     2.8791     5.4408    7 O    0 0 0    7 O    1 1 0
   5 O    2     2.9625     5.5982    8 O    0 0 0    8 O    1 1 0

   7 O    2     1.8533     3.5023    2 GA   0 0 0    2 GA  -1-1 0
   7 O    1     1.9582     3.7004    4 GA   0 0 0
   7 O    1     2.8257     5.3398    8 O    0 0 1
   7 O    2     2.8791     5.4408    5 O    0 0 0    5 O   -1-1 0
   7 O    2     2.9301     5.5372   10 O    0 0 0   10 O   -1-1 0
   7 O    2     2.9625     5.5982    6 O    0 0 0    6 O   -1-1 0

   9 O    1     1.8805     3.5536    2 GA   0 0-1
   9 O    1     2.0242     3.8252    4 GA   0 1-1
   9 O    2     2.1036     3.9751    3 GA   0 0 0    3 GA   1 1 0
   9 O    1     2.6415     4.9918    6 O    0 0 0
   9 O    2     2.6705     5.0465   10 O   -1 0-1   10 O    0 1-1
   9 O    2     2.8717     5.4268    5 O   -1 0-1    5 O    0 1-1


 SYMMETRY ALLOWED ELASTIC DISTORTION 1
  0.5773503  0.0000000  0.0000000
  0.0000000  0.5773503  0.0000000
  0.0000000  0.0000000  0.5773503

 SYMMETRY ALLOWED ELASTIC DISTORTION 2
  0.8164966  0.0000000  0.0000000
  0.0000000 -0.4082483  0.0000000
  0.0000000  0.0000000 -0.4082483

 SYMMETRY ALLOWED ELASTIC DISTORTION 3
  0.0000000  0.0000000  0.0000000
  0.0000000  0.7071068  0.0000000
  0.0000000  0.0000000 -0.7071068

 SYMMETRY ALLOWED ELASTIC DISTORTION 4
 -0.0000000  0.0000000  0.7071068
  0.0000000  0.0000000  0.0000000
  0.7071068  0.0000000  0.0000000

 SYMMETRY ALLOWED INTERNAL DEGREE(S) OF FREEDOM:  10
 TTTTTTTTTTTTTTTTTTTTTTTTTTTTTT SYMM        TELAPSE        0.26 TCPU        0.13
 TTTTTTTTTTTTTTTTTTTTTTTTTTTTTT INT_SCREEN  TELAPSE        0.26 TCPU        0.13

 *******************************************************************************
 *                             OPTIMIZATION STARTS                             *
 *******************************************************************************
 RECLASIFICATION OF INDICES FOR INTEGRAL CALC ACCORDING TO DIFFERENT CRITERIA:
           FIXDELTE                  FIXDELTX              FIXDELTN
          0.10000000               0.80000000                 14
 DEFAULT MAX NUM OF POINTS  100
 *******************************************************************************

 *******************************************************************************
 COORDINATE AND CELL OPTIMIZATION - POINT    1

 DFT PARAMETERS

     ATOM       ELECTRONS   NET CHARGE   R(ANGSTROM)
   1  31  GA     31.0000      0.0000     1.53000000
   5   8  O       8.0000      0.0000     0.74000000

 SIZE OF GRID=      57442
 TTTTTTTTTTTTTTTTTTTTTTTTTTTTTT MAKE_GRID2  TELAPSE        2.51 TCPU        2.37
 BECKE WEIGHT FUNCTION
 RADSAFE =     2.00
 TOLERANCES - DENSITY:10**- 6; POTENTIAL:10**- 9; GRID WGT:10**-14

 RADIAL INTEGRATION  - INTERVALS (POINTS,UPPER LIMIT):            1( 75,  4.0*R)

 ANGULAR INTEGRATION - INTERVALS (ACCURACY LEVEL [N. POINTS] UPPER LIMIT):
  1(  4[  86]   0.2)  2(  8[ 194]   0.5)  3( 12[ 350]   0.9)  4( 16[ 974]   3.5)
  5( 12[ 350]9999.0)
 TTTTTTTTTTTTTTTTTTTTTTTTTTTTTT INT_CALC    TELAPSE        2.57 TCPU        2.43

 *******************************************************************************
 Ga2O3 - beta                                                                    
 CRYSTAL - SCF - TYPE OF CALCULATION :  RESTRICTED CLOSED SHELL
 *******************************************************************************

 CAPPA:IS1  8;IS2  8;IS3  8; K PTS MONK NET 150; SYMMOPS:K SPACE   4;G SPACE   4

 TTTTTTTTTTTTTTTTTTTTTTTTTTTTTT SDIK        TELAPSE        2.59 TCPU        2.46

 AAAAAAAAAAAAAAAAAAAAAAAAAAAAAAAAAAAAAAAAAAAAAAAAAAAAAAAAAAAAAAAAAAAAAAAAAAAAAAA
         ATOMIC WAVEFUNCTION(S)


 NUCLEAR CHARGE 31.0  SYMMETRY SPECIES            S    P    D
 N. ELECTRONS   31.0  NUMBER OF PRIMITIVE GTOS   14   10    6
                      NUMBER OF CONTRACTED GTOS   5    4    3
                      NUMBER OF CLOSED SHELLS     4    2    1
                      OPEN SHELL OCCUPATION       0    1    0

  ZNUC SCFIT  TOTAL HF ENERGY   KINETIC ENERGY   VIRIAL THEOREM ACCURACY
  31.0  22   -1.922924209E+03  1.922239062E+03 -2.000356432E+00  4.4E-06

 NUCLEAR CHARGE  8.0  SYMMETRY SPECIES            S    P
 N. ELECTRONS    8.0  NUMBER OF PRIMITIVE GTOS    7    4
                      NUMBER OF CONTRACTED GTOS   3    2
                      NUMBER OF CLOSED SHELLS     2    0
                      OPEN SHELL OCCUPATION       0    4

  ZNUC SCFIT  TOTAL HF ENERGY   KINETIC ENERGY   VIRIAL THEOREM ACCURACY
   8.0  13   -7.471200414E+01  7.474432650E+01 -1.999567561E+00  2.0E-06

 AAAAAAAAAAAAAAAAAAAAAAAAAAAAAAAAAAAAAAAAAAAAAAAAAAAAAAAAAAAAAAAAAAAAAAAAAAAAAAA

 CHARGE NORMALIZATION FACTOR   1.00000000
 TOTAL ATOMIC CHARGES:
  31.0000000  31.0000000  31.0000000  31.0000000   8.0000000   8.0000000
   8.0000000   8.0000000   8.0000000   8.0000000
 TTTTTTTTTTTTTTTTTTTTTTTTTTTTTT MOQGAD      TELAPSE        2.63 TCPU        2.49
 TTTTTTTTTTTTTTTTTTTTTTTTTTTTTT SHELLXN     TELAPSE       16.01 TCPU       15.82
 TTTTTTTTTTTTTTTTTTTTTTTTTTTTTT MONMO3      TELAPSE       20.99 TCPU       20.80
 NUMERICALLY INTEGRATED DENSITY    172.0000692693
 TTTTTTTTTTTTTTTTTTTTTTTTTTTTTT NUMDFT      TELAPSE       21.16 TCPU       20.96
 CYC   0 ETOT(AU) -8.149505427888E+03 DETOT -8.15E+03 tst  0.00E+00 PX  1.00E+00
 TTTTTTTTTTTTTTTTTTTTTTTTTTTTTT DIIS        TELAPSE       21.18 TCPU       20.98
 TTTTTTTTTTTTTTTTTTTTTTTTTTTTTT FDIK        TELAPSE       21.80 TCPU       21.60
 INSULATING STATE
 TOP OF VALENCE BANDS -    BAND     86; K    1; EIG -3.4485281E-01 AU
 BOTTOM OF VIRTUAL BANDS - BAND     87; K    1; EIG -1.4999690E-01 AU
 DIRECT ENERGY BAND GAP:   5.3023 eV
 TTTTTTTTTTTTTTTTTTTTTTTTTTTTTT PDIG        TELAPSE       21.90 TCPU       21.70
 CHARGE NORMALIZATION FACTOR   1.00000000
 TOTAL ATOMIC CHARGES:
  28.8228626  28.8228626  28.9440622  28.9440622   9.4247035   9.4247035
   9.4437247   9.4437247   9.3646470   9.3646470
 TTTTTTTTTTTTTTTTTTTTTTTTTTTTTT MOQGAD      TELAPSE       21.91 TCPU       21.70
 TTTTTTTTTTTTTTTTTTTTTTTTTTTTTT SHELLXN     TELAPSE       35.67 TCPU       35.42
 TTTTTTTTTTTTTTTTTTTTTTTTTTTTTT MONMO3      TELAPSE       40.78 TCPU       40.52
 NUMERICALLY INTEGRATED DENSITY    172.0000844228
 TTTTTTTTTTTTTTTTTTTTTTTTTTTTTT NUMDFT      TELAPSE       41.19 TCPU       40.93
 CYC   1 ETOT(AU) -8.148202600076E+03 DETOT  1.30E+00 tst  0.00E+00 PX  1.00E+00
 TTTTTTTTTTTTTTTTTTTTTTTTTTTTTT DIIS        TELAPSE       41.20 TCPU       40.94
 DIIS TEST: 0.17779E+01 AT SCF   CYCLE   1 - MIX   30 %
 TTTTTTTTTTTTTTTTTTTTTTTTTTTTTT FDIK        TELAPSE       41.46 TCPU       41.20
 INSULATING STATE
 TOP OF VALENCE BANDS -    BAND     86; K  148; EIG -1.4082802E-01 AU
 TOP OF VALENCE BANDS -    BAND     86; K    1; EIG -1.4616071E-01 AU
 BOTTOM OF VIRTUAL BANDS - BAND     87; K    1; EIG -3.5109336E-02 AU
 INDIRECT ENERGY BAND GAP:   2.8768 eV
 TTTTTTTTTTTTTTTTTTTTTTTTTTTTTT PDIG        TELAPSE       41.57 TCPU       41.30
 CHARGE NORMALIZATION FACTOR   1.00000000
 TOTAL ATOMIC CHARGES:
  29.7395515  29.7395515  29.7652368  29.7652368   8.7736024   8.7736024
   8.8777851   8.8777851   8.8438241   8.8438241
 TTTTTTTTTTTTTTTTTTTTTTTTTTTTTT MOQGAD      TELAPSE       41.57 TCPU       41.31
 TTTTTTTTTTTTTTTTTTTTTTTTTTTTTT SHELLXN     TELAPSE       55.29 TCPU       54.99
 TTTTTTTTTTTTTTTTTTTTTTTTTTTTTT MONMO3      TELAPSE       60.45 TCPU       60.14
 NUMERICALLY INTEGRATED DENSITY    172.0001044528
 TTTTTTTTTTTTTTTTTTTTTTTTTTTTTT NUMDFT      TELAPSE       60.83 TCPU       60.52
 CYC   2 ETOT(AU) -8.148329047166E+03 DETOT -1.26E-01 tst  9.77E-03 PX  3.57E-01
 TTTTTTTTTTTTTTTTTTTTTTTTTTTTTT DIIS        TELAPSE       60.84 TCPU       60.53
 DIIS TEST: 0.12244E+01 AT SCF   CYCLE   2 - DIIS ACTIVE - HISTORY:     2 CYCLES
 TTTTTTTTTTTTTTTTTTTTTTTTTTTTTT FDIK        TELAPSE       61.09 TCPU       60.78
 INSULATING STATE
 TOP OF VALENCE BANDS -    BAND     86; K    1; EIG -2.1954794E-01 AU
 BOTTOM OF VIRTUAL BANDS - BAND     87; K    1; EIG -5.8418110E-02 AU
 DIRECT ENERGY BAND GAP:   4.3846 eV
 TTTTTTTTTTTTTTTTTTTTTTTTTTTTTT PDIG        TELAPSE       61.19 TCPU       60.88
 CHARGE NORMALIZATION FACTOR   1.00000000
 TOTAL ATOMIC CHARGES:
  29.2863428  29.2863428  29.3780277  29.3780277   9.1134254   9.1134254
   9.1182529   9.1182529   9.1039512   9.1039512
 TTTTTTTTTTTTTTTTTTTTTTTTTTTTTT MOQGAD      TELAPSE       61.20 TCPU       60.88
 TTTTTTTTTTTTTTTTTTTTTTTTTTTTTT SHELLXN     TELAPSE       74.90 TCPU       74.56
 TTTTTTTTTTTTTTTTTTTTTTTTTTTTTT MONMO3      TELAPSE       80.08 TCPU       79.72
 NUMERICALLY INTEGRATED DENSITY    172.0000955908
 TTTTTTTTTTTTTTTTTTTTTTTTTTTTTT NUMDFT      TELAPSE       80.46 TCPU       80.10
 CYC   3 ETOT(AU) -8.148613392644E+03 DETOT -2.84E-01 tst  1.86E-03 PX  2.04E-01
 TTTTTTTTTTTTTTTTTTTTTTTTTTTTTT DIIS        TELAPSE       80.47 TCPU       80.11
 DIIS TEST: 0.52456E-02 AT SCF   CYCLE   3 - DIIS ACTIVE - HISTORY:     3 CYCLES
 TTTTTTTTTTTTTTTTTTTTTTTTTTTTTT FDIK        TELAPSE       80.71 TCPU       80.35
 INSULATING STATE
 TOP OF VALENCE BANDS -    BAND     86; K  148; EIG -2.2142814E-01 AU
 TOP OF VALENCE BANDS -    BAND     86; K    1; EIG -2.2577757E-01 AU
 BOTTOM OF VIRTUAL BANDS - BAND     87; K    1; EIG -5.7448743E-02 AU
 INDIRECT ENERGY BAND GAP:   4.4621 eV
 TTTTTTTTTTTTTTTTTTTTTTTTTTTTTT PDIG        TELAPSE       80.82 TCPU       80.45
 CHARGE NORMALIZATION FACTOR   1.00000000
 TOTAL ATOMIC CHARGES:
  29.2900752  29.2900752  29.3739997  29.3739997   9.0784863   9.0784863
   9.1550975   9.1550975   9.1023413   9.1023413
 TTTTTTTTTTTTTTTTTTTTTTTTTTTTTT MOQGAD      TELAPSE       80.82 TCPU       80.45
 TTTTTTTTTTTTTTTTTTTTTTTTTTTTTT SHELLXN     TELAPSE       94.54 TCPU       94.14
 TTTTTTTTTTTTTTTTTTTTTTTTTTTTTT MONMO3      TELAPSE       99.69 TCPU       99.28
 NUMERICALLY INTEGRATED DENSITY    172.0000932071
 TTTTTTTTTTTTTTTTTTTTTTTTTTTTTT NUMDFT      TELAPSE      100.07 TCPU       99.66
 CYC   4 ETOT(AU) -8.148614009451E+03 DETOT -6.17E-04 tst  3.73E-05 PX  1.19E-02
 TTTTTTTTTTTTTTTTTTTTTTTTTTTTTT DIIS        TELAPSE      100.09 TCPU       99.67
 DIIS TEST: 0.21485E-02 AT SCF   CYCLE   4 - DIIS ACTIVE - HISTORY:     4 CYCLES
 TTTTTTTTTTTTTTTTTTTTTTTTTTTTTT FDIK        TELAPSE      100.31 TCPU       99.90
 INSULATING STATE
 TOP OF VALENCE BANDS -    BAND     86; K  150; EIG -2.2198471E-01 AU
 TOP OF VALENCE BANDS -    BAND     86; K    1; EIG -2.2273246E-01 AU
 BOTTOM OF VIRTUAL BANDS - BAND     87; K    1; EIG -5.6406741E-02 AU
 INDIRECT ENERGY BAND GAP:   4.5056 eV
 TTTTTTTTTTTTTTTTTTTTTTTTTTTTTT PDIG        TELAPSE      100.41 TCPU      100.00
 CHARGE NORMALIZATION FACTOR   1.00000000
 TOTAL ATOMIC CHARGES:
  29.2967925  29.2967925  29.3720278  29.3720278   9.0955502   9.0955502
   9.1338967   9.1338967   9.1017328   9.1017328
 TTTTTTTTTTTTTTTTTTTTTTTTTTTTTT MOQGAD      TELAPSE      100.42 TCPU      100.00
 TTTTTTTTTTTTTTTTTTTTTTTTTTTTTT SHELLXN     TELAPSE      114.12 TCPU      113.67
 TTTTTTTTTTTTTTTTTTTTTTTTTTTTTT MONMO3      TELAPSE      119.30 TCPU      118.84
 NUMERICALLY INTEGRATED DENSITY    172.0000943470
 TTTTTTTTTTTTTTTTTTTTTTTTTTTTTT NUMDFT      TELAPSE      119.68 TCPU      119.22
 CYC   5 ETOT(AU) -8.148614497376E+03 DETOT -4.88E-04 tst  8.21E-06 PX  6.75E-03
 TTTTTTTTTTTTTTTTTTTTTTTTTTTTTT DIIS        TELAPSE      119.69 TCPU      119.23
 DIIS TEST: 0.23058E-03 AT SCF   CYCLE   5 - DIIS ACTIVE - HISTORY:     5 CYCLES
 TTTTTTTTTTTTTTTTTTTTTTTTTTTTTT FDIK        TELAPSE      119.93 TCPU      119.47
 INSULATING STATE
 TOP OF VALENCE BANDS -    BAND     86; K  150; EIG -2.2136844E-01 AU
 TOP OF VALENCE BANDS -    BAND     86; K    1; EIG -2.2279930E-01 AU
 BOTTOM OF VIRTUAL BANDS - BAND     87; K    1; EIG -5.6002451E-02 AU
 INDIRECT ENERGY BAND GAP:   4.4998 eV
 TTTTTTTTTTTTTTTTTTTTTTTTTTTTTT PDIG        TELAPSE      120.04 TCPU      119.57
 CHARGE NORMALIZATION FACTOR   1.00000000
 TOTAL ATOMIC CHARGES:
  29.2949903  29.2949903  29.3765946  29.3765946   9.0904743   9.0904743
   9.1373588   9.1373588   9.1005821   9.1005821
 TTTTTTTTTTTTTTTTTTTTTTTTTTTTTT MOQGAD      TELAPSE      120.04 TCPU      119.58
 TTTTTTTTTTTTTTTTTTTTTTTTTTTTTT SHELLXN     TELAPSE      133.75 TCPU      133.25
 TTTTTTTTTTTTTTTTTTTTTTTTTTTTTT MONMO3      TELAPSE      138.92 TCPU      138.41
 NUMERICALLY INTEGRATED DENSITY    172.0000942022
 TTTTTTTTTTTTTTTTTTTTTTTTTTTTTT NUMDFT      TELAPSE      139.30 TCPU      138.79
 CYC   6 ETOT(AU) -8.148614534222E+03 DETOT -3.68E-05 tst  4.15E-07 PX  2.10E-03
 TTTTTTTTTTTTTTTTTTTTTTTTTTTTTT DIIS        TELAPSE      139.31 TCPU      138.80
 DIIS TEST: 0.14614E-04 AT SCF   CYCLE   6 - DIIS ACTIVE - HISTORY:     6 CYCLES
 TTTTTTTTTTTTTTTTTTTTTTTTTTTTTT FDIK        TELAPSE      139.54 TCPU      139.03
 INSULATING STATE
 TOP OF VALENCE BANDS -    BAND     86; K  150; EIG -2.2154292E-01 AU
 TOP OF VALENCE BANDS -    BAND     86; K    1; EIG -2.2297951E-01 AU
 BOTTOM OF VIRTUAL BANDS - BAND     87; K    1; EIG -5.6146999E-02 AU
 INDIRECT ENERGY BAND GAP:   4.5007 eV
 TTTTTTTTTTTTTTTTTTTTTTTTTTTTTT PDIG        TELAPSE      139.64 TCPU      139.13
 CHARGE NORMALIZATION FACTOR   1.00000000
 TOTAL ATOMIC CHARGES:
  29.2955652  29.2955652  29.3755032  29.3755032   9.0909132   9.0909132
   9.1372671   9.1372671   9.1007513   9.1007513
 TTTTTTTTTTTTTTTTTTTTTTTTTTTTTT MOQGAD      TELAPSE      139.64 TCPU      139.13
 TTTTTTTTTTTTTTTTTTTTTTTTTTTTTT SHELLXN     TELAPSE      153.35 TCPU      152.80
 TTTTTTTTTTTTTTTTTTTTTTTTTTTTTT MONMO3      TELAPSE      158.53 TCPU      157.97
 NUMERICALLY INTEGRATED DENSITY    172.0000942010
 TTTTTTTTTTTTTTTTTTTTTTTTTTTTTT NUMDFT      TELAPSE      158.90 TCPU      158.34
 CYC   7 ETOT(AU) -8.148614537853E+03 DETOT -3.63E-06 tst  2.32E-08 PX  6.27E-04
 TTTTTTTTTTTTTTTTTTTTTTTTTTTTTT DIIS        TELAPSE      158.91 TCPU      158.35
 DIIS TEST: 0.27260E-05 AT SCF   CYCLE   7 - DIIS ACTIVE - HISTORY:     7 CYCLES
 TTTTTTTTTTTTTTTTTTTTTTTTTTTTTT FDIK        TELAPSE      159.15 TCPU      158.59
 INSULATING STATE
 TOP OF VALENCE BANDS -    BAND     86; K  150; EIG -2.2154094E-01 AU
 TOP OF VALENCE BANDS -    BAND     86; K    1; EIG -2.2298270E-01 AU
 BOTTOM OF VIRTUAL BANDS - BAND     87; K    1; EIG -5.6157652E-02 AU
 INDIRECT ENERGY BAND GAP:   4.5003 eV
 TTTTTTTTTTTTTTTTTTTTTTTTTTTTTT PDIG        TELAPSE      159.26 TCPU      158.69
 CHARGE NORMALIZATION FACTOR   1.00000000
 TOTAL ATOMIC CHARGES:
  29.2954437  29.2954437  29.3756324  29.3756324   9.0907480   9.0907480
   9.1372824   9.1372824   9.1008935   9.1008935
 TTTTTTTTTTTTTTTTTTTTTTTTTTTTTT MOQGAD      TELAPSE      159.26 TCPU      158.70
 TTTTTTTTTTTTTTTTTTTTTTTTTTTTTT SHELLXN     TELAPSE      172.98 TCPU      172.38
 TTTTTTTTTTTTTTTTTTTTTTTTTTTTTT MONMO3      TELAPSE      178.13 TCPU      177.53
 NUMERICALLY INTEGRATED DENSITY    172.0000941920
 TTTTTTTTTTTTTTTTTTTTTTTTTTTTTT NUMDFT      TELAPSE      178.51 TCPU      177.90
 CYC   8 ETOT(AU) -8.148614538273E+03 DETOT -4.21E-07 tst  1.80E-09 PX  1.55E-04
 TTTTTTTTTTTTTTTTTTTTTTTTTTTTTT DIIS        TELAPSE      178.52 TCPU      177.91
 DIIS TEST: 0.36385E-06 AT SCF   CYCLE   8 - DIIS ACTIVE - HISTORY:     8 CYCLES
 TTTTTTTTTTTTTTTTTTTTTTTTTTTTTT FDIK        TELAPSE      178.77 TCPU      178.16
 INSULATING STATE
 TOP OF VALENCE BANDS -    BAND     86; K  150; EIG -2.2154106E-01 AU
 TOP OF VALENCE BANDS -    BAND     86; K    1; EIG -2.2298051E-01 AU
 BOTTOM OF VIRTUAL BANDS - BAND     87; K    1; EIG -5.6142999E-02 AU
 INDIRECT ENERGY BAND GAP:   4.5007 eV
 TTTTTTTTTTTTTTTTTTTTTTTTTTTTTT PDIG        TELAPSE      178.87 TCPU      178.26
 CHARGE NORMALIZATION FACTOR   1.00000000
 TOTAL ATOMIC CHARGES:
  29.2954852  29.2954852  29.3756678  29.3756678   9.0908229   9.0908229
   9.1373421   9.1373421   9.1006819   9.1006819
 TTTTTTTTTTTTTTTTTTTTTTTTTTTTTT MOQGAD      TELAPSE      178.87 TCPU      178.26
 TTTTTTTTTTTTTTTTTTTTTTTTTTTTTT SHELLXN     TELAPSE      192.59 TCPU      191.94
 TTTTTTTTTTTTTTTTTTTTTTTTTTTTTT MONMO3      TELAPSE      197.74 TCPU      197.09
 NUMERICALLY INTEGRATED DENSITY    172.0000941923
 TTTTTTTTTTTTTTTTTTTTTTTTTTTTTT NUMDFT      TELAPSE      198.13 TCPU      197.47
 CYC   9 ETOT(AU) -8.148614538107E+03 DETOT  1.67E-07 tst  6.73E-10 PX  6.97E-05
 TTTTTTTTTTTTTTTTTTTTTTTTTTTTTT DIIS        TELAPSE      198.14 TCPU      197.48
 DIIS TEST: 0.10753E-06 AT SCF   CYCLE   9 - DIIS ACTIVE - HISTORY:     9 CYCLES
 TTTTTTTTTTTTTTTTTTTTTTTTTTTTTT FDIK        TELAPSE      198.37 TCPU      197.71
 INSULATING STATE
 TOP OF VALENCE BANDS -    BAND     86; K  150; EIG -2.2152875E-01 AU
 TOP OF VALENCE BANDS -    BAND     86; K    1; EIG -2.2297097E-01 AU
 BOTTOM OF VIRTUAL BANDS - BAND     87; K    1; EIG -5.6150107E-02 AU
 INDIRECT ENERGY BAND GAP:   4.5002 eV
 TTTTTTTTTTTTTTTTTTTTTTTTTTTTTT PDIG        TELAPSE      198.47 TCPU      197.81
 CHARGE NORMALIZATION FACTOR   1.00000000
 TOTAL ATOMIC CHARGES:
  29.2954461  29.2954461  29.3756573  29.3756573   9.0907101   9.0907101
   9.1372609   9.1372609   9.1009257   9.1009257
 TTTTTTTTTTTTTTTTTTTTTTTTTTTTTT MOQGAD      TELAPSE      198.47 TCPU      197.81
 TTTTTTTTTTTTTTTTTTTTTTTTTTTTTT SHELLXN     TELAPSE      212.19 TCPU      211.49
 TTTTTTTTTTTTTTTTTTTTTTTTTTTTTT MONMO3      TELAPSE      217.35 TCPU      216.64
 NUMERICALLY INTEGRATED DENSITY    172.0000941930
 TTTTTTTTTTTTTTTTTTTTTTTTTTTTTT NUMDFT      TELAPSE      217.73 TCPU      217.02
 CYC  10 ETOT(AU) -8.148614538236E+03 DETOT -1.29E-07 tst  1.06E-09 PX  7.73E-05
 TTTTTTTTTTTTTTTTTTTTTTTTTTTTTT DIIS        TELAPSE      217.74 TCPU      217.03
 DIIS TEST: 0.11370E-06 AT SCF   CYCLE  10 - DIIS ACTIVE - HISTORY:    10 CYCLES
 TTTTTTTTTTTTTTTTTTTTTTTTTTTTTT FDIK        TELAPSE      217.97 TCPU      217.26
 INSULATING STATE
 TOP OF VALENCE BANDS -    BAND     86; K  150; EIG -2.2153911E-01 AU
 TOP OF VALENCE BANDS -    BAND     86; K    1; EIG -2.2298020E-01 AU
 BOTTOM OF VIRTUAL BANDS - BAND     87; K    1; EIG -5.6148910E-02 AU
 INDIRECT ENERGY BAND GAP:   4.5005 eV
 TTTTTTTTTTTTTTTTTTTTTTTTTTTTTT PDIG        TELAPSE      218.07 TCPU      217.36
 CHARGE NORMALIZATION FACTOR   1.00000000
 TOTAL ATOMIC CHARGES:
  29.2954491  29.2954491  29.3756638  29.3756638   9.0907777   9.0907777
   9.1373138   9.1373138   9.1007956   9.1007956
 TTTTTTTTTTTTTTTTTTTTTTTTTTTTTT MOQGAD      TELAPSE      218.07 TCPU      217.36
 TTTTTTTTTTTTTTTTTTTTTTTTTTTTTT SHELLXN     TELAPSE      231.79 TCPU      231.04
 TTTTTTTTTTTTTTTTTTTTTTTTTTTTTT MONMO3      TELAPSE      236.95 TCPU      236.19
 NUMERICALLY INTEGRATED DENSITY    172.0000941924
 TTTTTTTTTTTTTTTTTTTTTTTTTTTTTT NUMDFT      TELAPSE      237.33 TCPU      236.57
 CYC  11 ETOT(AU) -8.148614538201E+03 DETOT  3.48E-08 tst  3.36E-10 PX  4.04E-05
 TTTTTTTTTTTTTTTTTTTTTTTTTTTTTT DIIS        TELAPSE      237.34 TCPU      236.58
 DIIS TEST: 0.77399E-08 AT SCF   CYCLE  11 - DIIS ACTIVE - HISTORY:    11 CYCLES
 TTTTTTTTTTTTTTTTTTTTTTTTTTTTTT FDIK        TELAPSE      237.58 TCPU      236.82
 INSULATING STATE
 TOP OF VALENCE BANDS -    BAND     86; K  150; EIG -2.2153570E-01 AU
 TOP OF VALENCE BANDS -    BAND     86; K    1; EIG -2.2297698E-01 AU
 BOTTOM OF VIRTUAL BANDS - BAND     87; K    1; EIG -5.6147193E-02 AU
 INDIRECT ENERGY BAND GAP:   4.5005 eV
 TTTTTTTTTTTTTTTTTTTTTTTTTTTTTT PDIG        TELAPSE      237.68 TCPU      236.92
 CHARGE NORMALIZATION FACTOR   1.00000000
 TOTAL ATOMIC CHARGES:
  29.2954668  29.2954668  29.3756571  29.3756571   9.0907664   9.0907664
   9.1373038   9.1373038   9.1008059   9.1008059
 TTTTTTTTTTTTTTTTTTTTTTTTTTTTTT MOQGAD      TELAPSE      237.69 TCPU      236.93
 TTTTTTTTTTTTTTTTTTTTTTTTTTTTTT SHELLXN     TELAPSE      251.40 TCPU      250.61
 +++ ENERGIES IN A.U. +++
 ::: EXT EL-POLE                                  -3.6308692117686E+03
 ::: EXT EL-SPHEROPOLE                             4.4443921698831E+01
 ::: BIELET ZONE E-E                               5.9618344764509E+03
 ::: TOTAL E-E                                     2.3754091863812E+03
 ::: TOTAL E-N + N-E                              -1.7189171356070E+04
 ::: TOTAL N-N                                    -1.1969034849255E+03
 ::: KINETIC ENERGY                                8.1297868663449E+03
 ::: PSEUDO TOTAL   ENERGY                        -7.8808787882698E+03
 ::: VIRIAL COEFFICIENT                            1.0155463916020E+00
 TTTTTTTTTTTTTTTTTTTTTTTTTTTTTT MONMO3      TELAPSE      256.56 TCPU      255.75
 NUMERICALLY INTEGRATED DENSITY    172.0000941925
 TTTTTTTTTTTTTTTTTTTTTTTTTTTTTT NUMDFT      TELAPSE      256.94 TCPU      256.13
 CYC  12 ETOT(AU) -8.148614538197E+03 DETOT  4.52E-09 tst  5.58E-12 PX  4.04E-05

 == SCF ENDED - CONVERGENCE ON ENERGY      E(AU) -8.1486145381967E+03 CYCLES  12


 ENERGY EXPRESSION=HARTREE+FOCK EXCH*0.00000+(HSE06      EXCH)*1.00000+PBE        CORR


 TOTAL ENERGY(DFT)(AU)( 12) -8.1486145381967E+03 DE 4.5E-09 tester 5.6E-12
 TTTTTTTTTTTTTTTTTTTTTTTTTTTTTT EDFT        TELAPSE      256.94 TCPU      256.13

 *******************************************************************************
 *                             FORCE CALCULATION                               *
 *******************************************************************************

 TTTTTTTTTTTTTTTTTTTTTTTTTTTTTT NUMDFG      TELAPSE      261.54 TCPU      260.72
 INFORMATION **** GENPOG **** BIPO BUFFER LENGTH (WORDS) =     1009400
 TTTTTTTTTTTTTTTTTTTTTTTTTTTTTT SHELXG      TELAPSE      375.47 TCPU      374.38

 CARTESIAN FORCES IN HARTREE/BOHR (ANALYTICAL)
   ATOM                     X                   Y                   Z
   1  31            -2.539787583123E-03 -1.013695609154E-14  1.178239066729E-03
   2  31             2.539787583165E-03  7.255983296092E-15 -1.178239066733E-03
   3  31             3.300357053311E-04 -5.018909385080E-15 -5.785483671978E-04
   4  31            -3.300357053702E-04  1.008260073673E-14  5.785483671961E-04
   5   8             8.705909984386E-05 -1.185866487359E-15  1.765444026495E-03
   6   8            -8.705909986695E-05 -2.708286513747E-15 -1.765444026503E-03
   7   8             1.697930305670E-03 -8.558824778842E-16 -9.833107787793E-06
   8   8            -1.697930305663E-03  5.956833315017E-15  9.833107784463E-06
   9   8            -6.296299707875E-05  3.290016422556E-15  1.283807208264E-03
  10   8             6.296299710229E-05 -6.753412323698E-15 -1.283807208247E-03

 RESULTANT FORCE     1.065814103640E-14 -7.387950891740E-17  2.220446049250E-16

 ATOMIC PART

 SYMMETRY ALLOWED FORCES (ANALYTICAL) (DIRECTION, FORCE)

    1 -3.5918020E-03    2  1.6662817E-03    3  4.6674097E-04    4 -8.1819095E-04
    5  1.2312016E-04    6  2.4967149E-03    7  2.4012361E-03    8 -1.3906114E-05
    9 -8.9043124E-05   10  1.8155776E-03

 CELL PART

 GRADIENT WITH RESPECT TO THE CELL PARAMETER IN HARTREE/BOHR
ORDER: -D/DA1X, -D/DA1Y, -D/DA1Z
       -D/DA2X, -D/DA2Y, -D/DA2Z
       -D/DA3X, -D/DA3Y, -D/DA3Z
 -0.427308354612E-02 -0.246769496479E-01 -0.166731759190E-02
  0.427308354612E-02 -0.246769496479E-01  0.166731759191E-02
 -0.735649056385E-03  0.453758881905E-14 -0.107852887674E-01

STRESS TENSOR, IN HARTREE/BOHR^3:
ORDER: 11 12 13
       21 22 23
       31 32 33
  0.133679027328E-03 -0.282870240255E-16  0.108401942195E-04
 -0.436891811893E-15  0.196552271780E-03 -0.668638716513E-16
  0.138765739233E-04 -0.548122458899E-16  0.158927173135E-03

STRESS TENSOR DOES NOT CORRESPOND TO
HYDROSTATIC PRESSURE, NO PRESSURE COMPUTED!

 SYMMETRY ALLOWED FORCES (ANALYTICAL) (DIRECTION, FORCE)

    1 -2.3678323E-02    2  3.0828267E-03    3 -2.1844391E-03    4 -1.2967012E-03
 TTTTTTTTTTTTTTTTTTTTTTTTTTTTTT TOTGRA_C    TELAPSE      422.27 TCPU      421.06
 INFORMATION **** optc001 **** GEOMETRY OUTPUT FILE
 CLASSICAL MODEL (SCHLEGEL) USED AS INITIAL HESSIAN MATRIX
 REFERENCE GEOMETRY DEFINED

 MAX GRADIENT      0.023678  THRESHOLD              0.000450 CONVERGED NO
 RMS GRADIENT      0.006593  THRESHOLD              0.000300 CONVERGED NO

 GRADIENT NORM     0.024668  GRADIENT THRESHOLD     0.500000

 EIGENVALUES OF THE ESTIMATED HESSIAN
  0.3890E-01  0.7102E-01  0.9086E-01  0.1200      0.1405      0.1568    
  0.1776      0.2214      0.3609      0.3903      0.6811      0.7160    
  0.7475       1.012    

 INITIAL TRUST RADIUS    0.5000000000E+00

 PREDICTED ENERGY CHANGE    -0.168E-02

 INITIAL DISPLACEMENTS
 -0.018649  0.010111 -0.020461  0.001035  0.045746  0.003839  0.036588 -0.019673
  0.012915  0.010568 -0.132528  0.006272 -0.008323  0.008984
 TTTTTTTTTTTTTTTTTTTTTTTTTTTTTT OPTI        TELAPSE      422.28 TCPU      421.07

 OPTOPTOPTOPTOPTOPTOPTOPTOPTOPTOPTOPTOPTOPTOPTOPTOPTOPTOPTOPTOPTOPTOPTOPTOPTOPT

 - INFORMATION ON SCF MOVED TO SCFOUT.LOG
 GEOMETRY OPTIMIZATION INFORMATION STORED IN OPTINFO.DAT

 OPTOPTOPTOPTOPTOPTOPTOPTOPTOPTOPTOPTOPTOPTOPTOPTOPTOPTOPTOPTOPTOPTOPTOPTOPTOPT
 *******************************************************************************
 COORDINATE AND CELL OPTIMIZATION - POINT    2
 *******************************************************************************
 LATTICE PARAMETERS (ANGSTROMS AND DEGREES) - BOHR = 0.5291772083 ANGSTROM
 PRIMITIVE CELL - CENTRING CODE 4/0 VOLUME=   105.457461 - DENSITY  5.852 g/cm^3
         A              B              C           ALPHA      BETA       GAMMA 
     6.30669397     6.30669397     5.81890232    76.585308 103.414692 152.013630
 *******************************************************************************
 ATOMS IN THE ASYMMETRIC UNIT    5 - ATOMS IN THE UNIT CELL:   10
     ATOM                 X/A                 Y/B                 Z/C    
 *******************************************************************************
      1 T  31 GA    9.051038154757E-02 -9.051038154757E-02 -2.053359984122E-01
      2 F  31 GA   -9.051038154757E-02  9.051038154757E-02  2.053359984122E-01
      3 T  31 GA    3.413873255576E-01 -3.413873255576E-01 -3.139320332311E-01
      4 F  31 GA   -3.413873255576E-01  3.413873255576E-01  3.139320332311E-01
      5 T   8 O     1.644159565619E-01 -1.644159565619E-01  1.092520822731E-01
      6 F   8 O    -1.644159565619E-01  1.644159565619E-01 -1.092520822731E-01
      7 T   8 O     4.959618229412E-01 -4.959618229412E-01  2.557081195248E-01
      8 F   8 O    -4.959618229412E-01  4.959618229412E-01 -2.557081195248E-01
      9 T   8 O    -1.735290702357E-01  1.735290702357E-01  4.366939982086E-01
     10 F   8 O     1.735290702357E-01 -1.735290702357E-01 -4.366939982086E-01

 TRANSFORMATION MATRIX PRIMITIVE-CRYSTALLOGRAPHIC CELL
  1.0000  1.0000  0.0000 -1.0000  1.0000  0.0000  0.0000  0.0000  1.0000

 *******************************************************************************
 CRYSTALLOGRAPHIC CELL (VOLUME=        210.91492284)
         A              B              C           ALPHA      BETA       GAMMA 
    12.23907928     3.04999902     5.81890232    90.000000 103.832987  90.000000

 COORDINATES IN THE CRYSTALLOGRAPHIC CELL
     ATOM                 X/A                 Y/B                 Z/C    
 *******************************************************************************
      1 T  31 GA    9.051038154757E-02 -8.908631538753E-18 -2.053359984122E-01
      2 F  31 GA   -9.051038154757E-02  8.908631538753E-18  2.053359984122E-01
      3 T  31 GA   -1.586126744424E-01 -5.000000000000E-01 -3.139320332311E-01
      4 F  31 GA    1.586126744424E-01  5.000000000000E-01  3.139320332311E-01
      5 T   8 O     1.644159565619E-01 -2.618379404208E-18  1.092520822731E-01
      6 F   8 O    -1.644159565619E-01  2.618379404208E-18 -1.092520822731E-01
      7 T   8 O    -4.038177058830E-03 -5.000000000000E-01  2.557081195248E-01
      8 F   8 O     4.038177058830E-03 -5.000000000000E-01 -2.557081195248E-01
      9 T   8 O    -1.735290702357E-01 -3.680876471899E-18  4.366939982086E-01
     10 F   8 O     1.735290702357E-01  3.680876471899E-18 -4.366939982086E-01

 T = ATOM BELONGING TO THE ASYMMETRIC UNIT

 TOTAL ENERGY(DFT)(AU)( 10) -8.1486163552291E+03     DE (AU)   -1.817E-03

 UPDATED TRUST RADIUS     0.100E+01

 SYMMETRY ALLOWED FORCES  (COORDINATE, FORCE)

    1  2.6729346E-04    2  1.0486665E-03    3 -8.0580059E-05    4 -2.6856152E-03
    5  2.2417126E-03    6 -2.7667247E-04    7  1.8919688E-03    8  1.0443883E-03
    9  1.6460434E-03   10  1.1086348E-03   11  8.4030823E-04   12  1.8934021E-03
   13 -3.4433063E-04   14 -6.3157728E-04

 GRADIENT NORM     0.005187  GRADIENT THRESHOLD     0.500000

 EIGENVALUES OF THE ESTIMATED HESSIAN
  0.3774E-01  0.7102E-01  0.8925E-01  0.1177      0.1395      0.1554    
  0.1651      0.2498      0.3621      0.3904      0.6819      0.7185    
  0.7475       1.015    

 PREDICTED ENERGY CHANGE    -0.586E-04

 MAX GRADIENT      0.002686  THRESHOLD              0.000450 CONVERGED NO
 RMS GRADIENT      0.001386  THRESHOLD              0.000300 CONVERGED NO
 MAX DISPLAC.      0.020800  THRESHOLD              0.001800 CONVERGED NO
 RMS DISPLAC.      0.008565  THRESHOLD              0.001200 CONVERGED NO
 TTTTTTTTTTTTTTTTTTTTTTTTTTTTTT OPTI        TELAPSE      804.74 TCPU      802.63
 *******************************************************************************
 COORDINATE AND CELL OPTIMIZATION - POINT    3
 *******************************************************************************
 LATTICE PARAMETERS (ANGSTROMS AND DEGREES) - BOHR = 0.5291772083 ANGSTROM
 PRIMITIVE CELL - CENTRING CODE 4/0 VOLUME=   105.376169 - DENSITY  5.857 g/cm^3
         A              B              C           ALPHA      BETA       GAMMA 
     6.31107677     6.31107677     5.81737476    76.571540 103.428460 152.069717
 *******************************************************************************
 ATOMS IN THE ASYMMETRIC UNIT    5 - ATOMS IN THE UNIT CELL:   10
     ATOM                 X/A                 Y/B                 Z/C    
 *******************************************************************************
      1 T  31 GA    9.039492434020E-02 -9.039492434020E-02 -2.051515168235E-01
      2 F  31 GA   -9.039492434020E-02  9.039492434020E-02  2.051515168235E-01
      3 T  31 GA    3.410782553167E-01 -3.410782553167E-01 -3.141035446250E-01
      4 F  31 GA   -3.410782553167E-01  3.410782553167E-01  3.141035446250E-01
      5 T   8 O     1.650462018135E-01 -1.650462018135E-01  1.092480483664E-01
      6 F   8 O    -1.650462018135E-01  1.650462018135E-01 -1.092480483664E-01
      7 T   8 O     4.963888154680E-01 -4.963888154680E-01  2.555299227632E-01
      8 F   8 O    -4.963888154680E-01  4.963888154680E-01 -2.555299227632E-01
      9 T   8 O    -1.732870327822E-01  1.732870327822E-01  4.369750802721E-01
     10 F   8 O     1.732870327822E-01 -1.732870327822E-01 -4.369750802721E-01

 TRANSFORMATION MATRIX PRIMITIVE-CRYSTALLOGRAPHIC CELL
  1.0000  1.0000  0.0000 -1.0000  1.0000  0.0000  0.0000  0.0000  1.0000

 *******************************************************************************
 CRYSTALLOGRAPHIC CELL (VOLUME=        210.75233735)
         A              B              C           ALPHA      BETA       GAMMA 
    12.24907715     3.04612362     5.81737476    90.000000 103.845481  90.000000

 COORDINATES IN THE CRYSTALLOGRAPHIC CELL
     ATOM                 X/A                 Y/B                 Z/C    
 *******************************************************************************
      1 T  31 GA    9.039492434020E-02 -8.909051363560E-18 -2.051515168235E-01
      2 F  31 GA   -9.039492434020E-02  8.909051363560E-18  2.051515168235E-01
      3 T  31 GA   -1.589217446833E-01 -5.000000000000E-01 -3.141035446250E-01
      4 F  31 GA    1.589217446833E-01  5.000000000000E-01  3.141035446250E-01
      5 T   8 O     1.650462018135E-01 -2.685620813649E-18  1.092480483664E-01
      6 F   8 O    -1.650462018135E-01  2.685620813649E-18 -1.092480483664E-01
      7 T   8 O    -3.611184531981E-03 -5.000000000000E-01  2.555299227632E-01
      8 F   8 O     3.611184531981E-03 -5.000000000000E-01 -2.555299227632E-01
      9 T   8 O    -1.732870327822E-01 -3.681708228669E-18  4.369750802721E-01
     10 F   8 O     1.732870327822E-01  3.681708228669E-18 -4.369750802721E-01

 T = ATOM BELONGING TO THE ASYMMETRIC UNIT

 TOTAL ENERGY(DFT)(AU)(  6) -8.1486164187665E+03     DE (AU)   -6.354E-05

 UPDATED TRUST RADIUS     0.200E+01

 SYMMETRY ALLOWED FORCES  (COORDINATE, FORCE)

    1  2.4673312E-04    2  8.7912172E-04    3  3.3767675E-04    4 -2.0823474E-03
    5  1.4604608E-03    6 -9.2106603E-04    7  4.7588964E-04    8  5.6162361E-04
    9  1.3577957E-03   10  5.7010463E-04   11  7.3553388E-04   12  1.3056952E-03
   13  7.7335346E-05   14 -3.0401264E-04

 GRADIENT NORM     0.003650  GRADIENT THRESHOLD     0.500000

 EIGENVALUES OF THE ESTIMATED HESSIAN
  0.3206E-01  0.7087E-01  0.7270E-01  0.1028      0.1381      0.1540    
  0.1608      0.2226      0.3391      0.4043      0.6766      0.7120    
  0.7489      0.9647    

 PREDICTED ENERGY CHANGE    -0.469E-04

 MAX GRADIENT      0.002082  THRESHOLD              0.000450 CONVERGED NO
 RMS GRADIENT      0.000975  THRESHOLD              0.000300 CONVERGED NO
 MAX DISPLAC.      0.027632  THRESHOLD              0.001800 CONVERGED NO
 RMS DISPLAC.      0.010592  THRESHOLD              0.001200 CONVERGED NO
 TTTTTTTTTTTTTTTTTTTTTTTTTTTTTT OPTI        TELAPSE     1109.04 TCPU     1106.17
 *******************************************************************************
 COORDINATE AND CELL OPTIMIZATION - POINT    4
 *******************************************************************************
 LATTICE PARAMETERS (ANGSTROMS AND DEGREES) - BOHR = 0.5291772083 ANGSTROM
 PRIMITIVE CELL - CENTRING CODE 4/0 VOLUME=   105.336860 - DENSITY  5.859 g/cm^3
         A              B              C           ALPHA      BETA       GAMMA 
     6.31973572     6.31973572     5.81458055    76.554268 103.445732 152.147604
 *******************************************************************************
 ATOMS IN THE ASYMMETRIC UNIT    5 - ATOMS IN THE UNIT CELL:   10
     ATOM                 X/A                 Y/B                 Z/C    
 *******************************************************************************
      1 T  31 GA    9.031774932849E-02 -9.031774932849E-02 -2.048643844425E-01
      2 F  31 GA   -9.031774932849E-02  9.031774932849E-02  2.048643844425E-01
      3 T  31 GA    3.407468507240E-01 -3.407468507240E-01 -3.143821841832E-01
      4 F  31 GA   -3.407468507240E-01  3.407468507240E-01  3.143821841832E-01
      5 T   8 O     1.658649810824E-01 -1.658649810824E-01  1.090809087617E-01
      6 F   8 O    -1.658649810824E-01  1.658649810824E-01 -1.090809087617E-01
      7 T   8 O     4.967793773335E-01 -4.967793773335E-01  2.553879075157E-01
      8 F   8 O    -4.967793773335E-01  4.967793773335E-01 -2.553879075157E-01
      9 T   8 O    -1.729330171101E-01  1.729330171101E-01  4.372949873808E-01
     10 F   8 O     1.729330171101E-01 -1.729330171101E-01 -4.372949873808E-01

 TRANSFORMATION MATRIX PRIMITIVE-CRYSTALLOGRAPHIC CELL
  1.0000  1.0000  0.0000 -1.0000  1.0000  0.0000  0.0000  0.0000  1.0000

 *******************************************************************************
 CRYSTALLOGRAPHIC CELL (VOLUME=        210.67371962)
         A              B              C           ALPHA      BETA       GAMMA 
    12.26795361     3.04196526     5.81458055    90.000000 103.860924  90.000000

 COORDINATES IN THE CRYSTALLOGRAPHIC CELL
     ATOM                 X/A                 Y/B                 Z/C    
 *******************************************************************************
      1 T  31 GA    9.031774932849E-02 -8.891257155266E-18 -2.048643844425E-01
      2 F  31 GA   -9.031774932849E-02  8.891257155266E-18  2.048643844425E-01
      3 T  31 GA   -1.592531492760E-01  5.000000000000E-01 -3.143821841832E-01
      4 F  31 GA    1.592531492760E-01  5.000000000000E-01  3.143821841832E-01
      5 T   8 O     1.658649810824E-01 -2.728960390037E-18  1.090809087617E-01
      6 F   8 O    -1.658649810824E-01  2.728960390037E-18 -1.090809087617E-01
      7 T   8 O    -3.220622666549E-03  5.000000000000E-01  2.553879075157E-01
      8 F   8 O     3.220622666549E-03  5.000000000000E-01 -2.553879075157E-01
      9 T   8 O    -1.729330171101E-01 -3.732102243279E-18  4.372949873808E-01
     10 F   8 O     1.729330171101E-01  3.732102243279E-18 -4.372949873808E-01

 T = ATOM BELONGING TO THE ASYMMETRIC UNIT

 TOTAL ENERGY(DFT)(AU)(  7) -8.1486164296079E+03     DE (AU)   -1.084E-05

 UPDATED TRUST RADIUS     0.991E-02

 SYMMETRY ALLOWED FORCES  (COORDINATE, FORCE)

    1 -2.2385542E-04    2  2.8515179E-04    3  1.0353620E-03    4 -1.0517624E-03
    5  2.9567406E-04    6 -4.9739941E-04    7 -4.3872461E-04    8 -1.2352669E-04
    9  1.2014787E-04   10  3.7547888E-04   11  1.6305042E-05   12  2.1050822E-04
   13  1.3509160E-04   14  1.6307417E-05

 GRADIENT NORM     0.001752  GRADIENT THRESHOLD     0.500000

 EIGENVALUES OF THE ESTIMATED HESSIAN
  0.3321E-01  0.7104E-01  0.7341E-01  0.1002      0.1373      0.1510    
  0.1615      0.2218      0.3284      0.4017      0.6818      0.7135    
  0.7516      0.9264    

 PREDICTED ENERGY CHANGE    -0.287E-05

 MAX GRADIENT      0.001052  THRESHOLD              0.000450 CONVERGED NO
 RMS GRADIENT      0.000468  THRESHOLD              0.000300 CONVERGED NO
 MAX DISPLAC.      0.002017  THRESHOLD              0.001800 CONVERGED NO
 RMS DISPLAC.      0.001185  THRESHOLD              0.001200 CONVERGED YES
 TTTTTTTTTTTTTTTTTTTTTTTTTTTTTT OPTI        TELAPSE     1432.69 TCPU     1428.94
 *******************************************************************************
 COORDINATE AND CELL OPTIMIZATION - POINT    5
 *******************************************************************************
 LATTICE PARAMETERS (ANGSTROMS AND DEGREES) - BOHR = 0.5291772083 ANGSTROM
 PRIMITIVE CELL - CENTRING CODE 4/0 VOLUME=   105.338882 - DENSITY  5.859 g/cm^3
         A              B              C           ALPHA      BETA       GAMMA 
     6.32089237     6.32089237     5.81411758    76.550604 103.449396 152.155229
 *******************************************************************************
 ATOMS IN THE ASYMMETRIC UNIT    5 - ATOMS IN THE UNIT CELL:   10
     ATOM                 X/A                 Y/B                 Z/C    
 *******************************************************************************
      1 T  31 GA    9.033716433301E-02 -9.033716433301E-02 -2.047737354271E-01
      2 F  31 GA   -9.033716433301E-02  9.033716433301E-02  2.047737354271E-01
      3 T  31 GA    3.407851724699E-01 -3.407851724699E-01 -3.145077277216E-01
      4 F  31 GA   -3.407851724699E-01  3.407851724699E-01  3.145077277216E-01
      5 T   8 O     1.659152285425E-01 -1.659152285425E-01  1.091132472331E-01
      6 F   8 O    -1.659152285425E-01  1.659152285425E-01 -1.091132472331E-01
      7 T   8 O     4.967373779569E-01 -4.967373779569E-01  2.554169910463E-01
      8 F   8 O    -4.967373779569E-01  4.967373779569E-01 -2.554169910463E-01
      9 T   8 O    -1.728907658470E-01  1.728907658470E-01  4.373306120500E-01
     10 F   8 O     1.728907658470E-01 -1.728907658470E-01 -4.373306120500E-01

 TRANSFORMATION MATRIX PRIMITIVE-CRYSTALLOGRAPHIC CELL
  1.0000  1.0000  0.0000 -1.0000  1.0000  0.0000  0.0000  0.0000  1.0000

 *******************************************************************************
 CRYSTALLOGRAPHIC CELL (VOLUME=        210.67776473)
         A              B              C           ALPHA      BETA       GAMMA 
    12.27040133     3.04170552     5.81411758    90.000000 103.864472  90.000000

 COORDINATES IN THE CRYSTALLOGRAPHIC CELL
     ATOM                 X/A                 Y/B                 Z/C    
 *******************************************************************************
      1 T  31 GA    9.033716433301E-02 -8.888500836046E-18 -2.047737354271E-01
      2 F  31 GA   -9.033716433301E-02  8.888500836046E-18  2.047737354271E-01
      3 T  31 GA   -1.592148275301E-01 -5.000000000000E-01 -3.145077277216E-01
      4 F  31 GA    1.592148275301E-01  5.000000000000E-01  3.145077277216E-01
      5 T   8 O     1.659152285425E-01 -2.725050843959E-18  1.091132472331E-01
      6 F   8 O    -1.659152285425E-01  2.725050843959E-18 -1.091132472331E-01
      7 T   8 O    -3.262622043058E-03 -5.000000000000E-01  2.554169910463E-01
      8 F   8 O     3.262622043058E-03 -5.000000000000E-01 -2.554169910463E-01
      9 T   8 O    -1.728907658470E-01 -3.743651778693E-18  4.373306120500E-01
     10 F   8 O     1.728907658470E-01  3.743651778693E-18 -4.373306120500E-01

 T = ATOM BELONGING TO THE ASYMMETRIC UNIT

 TOTAL ENERGY(DFT)(AU)(  6) -8.1486164305186E+03     DE (AU)   -9.106E-07

 UPDATED TRUST RADIUS     0.991E-02

 SYMMETRY ALLOWED FORCES  (COORDINATE, FORCE)

    1 -1.1144811E-04    2  1.2882598E-04    3  9.3097086E-04    4 -9.0801253E-04
    5  1.7181147E-04    6 -2.6632466E-04    7 -2.0953705E-04    8 -2.0630182E-04
    9 -8.3568365E-05   10  3.3840641E-04   11 -3.7581158E-05   12  4.3784061E-05
   13  8.0230037E-05   14  5.7673571E-05

 GRADIENT NORM     0.001429  GRADIENT THRESHOLD     0.500000

 EIGENVALUES OF THE ESTIMATED HESSIAN
  0.3340E-01  0.5533E-01  0.7401E-01  0.8507E-01  0.1222      0.1407    
  0.1598      0.2265      0.2294      0.4154      0.6251      0.6981    
  0.7183      0.7945    
 NEWTON STEP ( 0.1458126458E-01) EXCEEDS TRUST RADIUS ( 0.9907966769E-02)
 LEVEL SHIFT     0.2500743624E-01

 PREDICTED ENERGY CHANGE    -0.619E-05

 MAX GRADIENT      0.000931  THRESHOLD              0.000450 CONVERGED NO
 RMS GRADIENT      0.000382  THRESHOLD              0.000300 CONVERGED NO
 MAX DISPLAC.      0.005104  THRESHOLD              0.001800 CONVERGED NO
 RMS DISPLAC.      0.002648  THRESHOLD              0.001200 CONVERGED NO
 TTTTTTTTTTTTTTTTTTTTTTTTTTTTTT OPTI        TELAPSE     1736.37 TCPU     1731.80
 *******************************************************************************
 COORDINATE AND CELL OPTIMIZATION - POINT    6
 *******************************************************************************
 LATTICE PARAMETERS (ANGSTROMS AND DEGREES) - BOHR = 0.5291772083 ANGSTROM
 PRIMITIVE CELL - CENTRING CODE 4/0 VOLUME=   105.347372 - DENSITY  5.858 g/cm^3
         A              B              C           ALPHA      BETA       GAMMA 
     6.32191938     6.32191938     5.81407902    76.544637 103.455363 152.161645
 *******************************************************************************
 ATOMS IN THE ASYMMETRIC UNIT    5 - ATOMS IN THE UNIT CELL:   10
     ATOM                 X/A                 Y/B                 Z/C    
 *******************************************************************************
      1 T  31 GA    9.043166995792E-02 -9.043166995792E-02 -2.045567716612E-01
      2 F  31 GA   -9.043166995792E-02  9.043166995792E-02  2.045567716612E-01
      3 T  31 GA    3.409069837320E-01 -3.409069837320E-01 -3.147960867004E-01
      4 F  31 GA   -3.409069837320E-01  3.409069837320E-01  3.147960867004E-01
      5 T   8 O     1.659400390195E-01 -1.659400390195E-01  1.093128509381E-01
      6 F   8 O    -1.659400390195E-01  1.659400390195E-01 -1.093128509381E-01
      7 T   8 O     4.965967355292E-01 -4.965967355292E-01  2.554613983999E-01
      8 F   8 O    -4.965967355292E-01  4.965967355292E-01 -2.554613983999E-01
      9 T   8 O    -1.728598527553E-01  1.728598527553E-01  4.373610508899E-01
     10 F   8 O     1.728598527553E-01 -1.728598527553E-01 -4.373610508899E-01

 TRANSFORMATION MATRIX PRIMITIVE-CRYSTALLOGRAPHIC CELL
  1.0000  1.0000  0.0000 -1.0000  1.0000  0.0000  0.0000  0.0000  1.0000

 *******************************************************************************
 CRYSTALLOGRAPHIC CELL (VOLUME=        210.69474413)
         A              B              C           ALPHA      BETA       GAMMA 
    12.27256533     3.04151258     5.81407902    90.000000 103.870434  90.000000

 COORDINATES IN THE CRYSTALLOGRAPHIC CELL
     ATOM                 X/A                 Y/B                 Z/C    
 *******************************************************************************
      1 T  31 GA    9.043166995792E-02 -8.893908874091E-18 -2.045567716612E-01
      2 F  31 GA   -9.043166995792E-02  8.893908874091E-18  2.045567716612E-01
      3 T  31 GA   -1.590930162680E-01  5.000000000000E-01 -3.147960867004E-01
      4 F  31 GA    1.590930162680E-01  5.000000000000E-01  3.147960867004E-01
      5 T   8 O     1.659400390195E-01 -2.723239627657E-18  1.093128509381E-01
      6 F   8 O    -1.659400390195E-01  2.723239627657E-18 -1.093128509381E-01
      7 T   8 O    -3.403264470762E-03  5.000000000000E-01  2.554613983999E-01
      8 F   8 O     3.403264470762E-03  5.000000000000E-01 -2.554613983999E-01
      9 T   8 O    -1.728598527553E-01 -3.750020523336E-18  4.373610508899E-01
     10 F   8 O     1.728598527553E-01  3.750020523336E-18 -4.373610508899E-01

 T = ATOM BELONGING TO THE ASYMMETRIC UNIT

 TOTAL ENERGY(DFT)(AU)(  6) -8.1486164337442E+03     DE (AU)   -3.226E-06

 UPDATED TRUST RADIUS     0.991E-02

 SYMMETRY ALLOWED FORCES  (COORDINATE, FORCE)

    1  9.1344514E-05    2 -7.0039366E-05    3  6.9230586E-04    4 -7.1430180E-04
    5  7.2798970E-05    6 -1.0873430E-04    7  2.1154284E-04    8 -3.1333925E-04
    9 -2.0803402E-04   10  2.0603274E-04   11 -8.1862169E-05   12 -1.5427891E-04
   13  2.3451679E-05   14  8.2364477E-05

 GRADIENT NORM     0.001134  GRADIENT THRESHOLD     0.500000

 EIGENVALUES OF THE ESTIMATED HESSIAN
  0.3156E-01  0.3782E-01  0.7396E-01  0.8982E-01  0.1260      0.1404    
  0.1606      0.2271      0.2358      0.4298      0.6105      0.6965    
  0.7353      0.8047    
 NEWTON STEP ( 0.1357992204E-01) EXCEEDS TRUST RADIUS ( 0.9907966769E-02)
 LEVEL SHIFT     0.7551316025E-02

 PREDICTED ENERGY CHANGE    -0.395E-05

 MAX GRADIENT      0.000714  THRESHOLD              0.000450 CONVERGED NO
 RMS GRADIENT      0.000303  THRESHOLD              0.000300 CONVERGED NO
 MAX DISPLAC.      0.004806  THRESHOLD              0.001800 CONVERGED NO
 RMS DISPLAC.      0.002648  THRESHOLD              0.001200 CONVERGED NO
 TTTTTTTTTTTTTTTTTTTTTTTTTTTTTT OPTI        TELAPSE     2040.69 TCPU     2035.30
 *******************************************************************************
 COORDINATE AND CELL OPTIMIZATION - POINT    7
 *******************************************************************************
 LATTICE PARAMETERS (ANGSTROMS AND DEGREES) - BOHR = 0.5291772083 ANGSTROM
 PRIMITIVE CELL - CENTRING CODE 4/0 VOLUME=   105.343458 - DENSITY  5.859 g/cm^3
         A              B              C           ALPHA      BETA       GAMMA 
     6.32169398     6.32169398     5.81423039    76.549378 103.450622 152.162039
 *******************************************************************************
 ATOMS IN THE ASYMMETRIC UNIT    5 - ATOMS IN THE UNIT CELL:   10
     ATOM                 X/A                 Y/B                 Z/C    
 *******************************************************************************
      1 T  31 GA    9.054024971841E-02 -9.054024971841E-02 -2.042988060635E-01
      2 F  31 GA   -9.054024971841E-02  9.054024971841E-02  2.042988060635E-01
      3 T  31 GA    3.410192773834E-01 -3.410192773834E-01 -3.150887219938E-01
      4 F  31 GA   -3.410192773834E-01  3.410192773834E-01  3.150887219938E-01
      5 T   8 O     1.660058325864E-01 -1.660058325864E-01  1.095273875753E-01
      6 F   8 O    -1.660058325864E-01  1.660058325864E-01 -1.095273875753E-01
      7 T   8 O     4.964675571252E-01 -4.964675571252E-01  2.553335992779E-01
      8 F   8 O    -4.964675571252E-01  4.964675571252E-01 -2.553335992779E-01
      9 T   8 O    -1.728242159035E-01  1.728242159035E-01  4.374184008899E-01
     10 F   8 O     1.728242159035E-01 -1.728242159035E-01 -4.374184008899E-01

 TRANSFORMATION MATRIX PRIMITIVE-CRYSTALLOGRAPHIC CELL
  1.0000  1.0000  0.0000 -1.0000  1.0000  0.0000  0.0000  0.0000  1.0000

 *******************************************************************************
 CRYSTALLOGRAPHIC CELL (VOLUME=        210.68691673)
         A              B              C           ALPHA      BETA       GAMMA 
    12.27213822     3.04136197     5.81423039    90.000000 103.865529  90.000000

 COORDINATES IN THE CRYSTALLOGRAPHIC CELL
     ATOM                 X/A                 Y/B                 Z/C    
 *******************************************************************************
      1 T  31 GA    9.054024971841E-02 -8.904694958227E-18 -2.042988060635E-01
      2 F  31 GA   -9.054024971841E-02  8.904694958227E-18  2.042988060635E-01
      3 T  31 GA   -1.589807226166E-01 -5.000000000000E-01 -3.150887219938E-01
      4 F  31 GA    1.589807226166E-01  5.000000000000E-01  3.150887219938E-01
      5 T   8 O     1.660058325864E-01 -2.732493696810E-18  1.095273875753E-01
      6 F   8 O    -1.660058325864E-01  2.732493696810E-18 -1.095273875753E-01
      7 T   8 O    -3.532442874826E-03 -5.000000000000E-01  2.553335992779E-01
      8 F   8 O     3.532442874826E-03 -5.000000000000E-01 -2.553335992779E-01
      9 T   8 O    -1.728242159035E-01 -3.748607002514E-18  4.374184008899E-01
     10 F   8 O     1.728242159035E-01  3.748607002514E-18 -4.374184008899E-01

 T = ATOM BELONGING TO THE ASYMMETRIC UNIT

 TOTAL ENERGY(DFT)(AU)(  5) -8.1486164338938E+03     DE (AU)   -1.496E-07

 UPDATED TRUST RADIUS     0.248E-02

 SYMMETRY ALLOWED FORCES  (COORDINATE, FORCE)

    1  2.5661485E-04    2 -1.4194306E-04    3  4.0496231E-04    4 -4.3571660E-04
    5 -1.5999171E-05    6  1.0583435E-05    7  4.3432795E-04    8 -2.6856119E-04
    9 -2.1926956E-04   10  5.3317557E-05   11 -6.8418152E-05   12 -2.2996950E-04
   13 -3.9596604E-06   14  6.3769058E-05

 GRADIENT NORM     0.000902  GRADIENT THRESHOLD     0.500000

 EIGENVALUES OF THE ESTIMATED HESSIAN
  0.2616E-01  0.3355E-01  0.7408E-01  0.9154E-01  0.1300      0.1399    
  0.1612      0.2250      0.2460      0.4395      0.5648      0.6940    
  0.7369      0.8139    
 NEWTON STEP ( 0.1057986364E-01) EXCEEDS TRUST RADIUS ( 0.2476991692E-02)
 LEVEL SHIFT    -0.8071433380E-01

 PREDICTED ENERGY CHANGE    -0.118E-05

 MAX GRADIENT      0.000436  THRESHOLD              0.000450 CONVERGED YES
 RMS GRADIENT      0.000241  THRESHOLD              0.000300 CONVERGED YES
 MAX DISPLAC.      0.001269  THRESHOLD              0.001800 CONVERGED YES
 RMS DISPLAC.      0.000662  THRESHOLD              0.001200 CONVERGED YES

 CONVERGENCE TESTS SATISFIED AFTER   7 ENERGY AND GRADIENT CALCULATIONS
 +++++++++++++++++++++++++++++++++++++++++++++++++++++++++++++++++++++++++++++++
 FINALRUN OPTION: RE-STARTING OPTIMIZATION
 +++++++++++++++++++++++++++++++++++++++++++++++++++++++++++++++++++++++++++++++
 TTTTTTTTTTTTTTTTTTTTTTTTTTTTTT OPTI        TELAPSE     2324.91 TCPU     2318.83
 *******************************************************************************
 COORDINATE AND CELL OPTIMIZATION - POINT    8
 *******************************************************************************
 LATTICE PARAMETERS (ANGSTROMS AND DEGREES) - BOHR = 0.5291772083 ANGSTROM
 PRIMITIVE CELL - CENTRING CODE 4/0 VOLUME=   105.338928 - DENSITY  5.859 g/cm^3
         A              B              C           ALPHA      BETA       GAMMA 
     6.32124223     6.32124223     5.81431089    76.552818 103.447182 152.159888
 *******************************************************************************
 ATOMS IN THE ASYMMETRIC UNIT    5 - ATOMS IN THE UNIT CELL:   10
     ATOM                 X/A                 Y/B                 Z/C    
 *******************************************************************************
      1 T  31 GA    9.056526587904E-02 -9.056526587904E-02 -2.042586926439E-01
      2 F  31 GA   -9.056526587904E-02  9.056526587904E-02  2.042586926439E-01
      3 T  31 GA    3.410486986115E-01 -3.410486986115E-01 -3.151680020157E-01
      4 F  31 GA   -3.410486986115E-01  3.410486986115E-01  3.151680020157E-01
      5 T   8 O     1.660161053476E-01 -1.660161053476E-01  1.095655197735E-01
      6 F   8 O    -1.660161053476E-01  1.660161053476E-01 -1.095655197735E-01
      7 T   8 O     4.964568117693E-01 -4.964568117693E-01  2.552623766313E-01
      8 F   8 O    -4.964568117693E-01  4.964568117693E-01 -2.552623766313E-01
      9 T   8 O    -1.728223630609E-01  1.728223630609E-01  4.374412923182E-01
     10 F   8 O     1.728223630609E-01 -1.728223630609E-01 -4.374412923182E-01

 TRANSFORMATION MATRIX PRIMITIVE-CRYSTALLOGRAPHIC CELL
  1.0000  1.0000  0.0000 -1.0000  1.0000  0.0000  0.0000  0.0000  1.0000

 *******************************************************************************
 CRYSTALLOGRAPHIC CELL (VOLUME=        210.67785655)
         A              B              C           ALPHA      BETA       GAMMA 
    12.27120419     3.04137491     5.81431089    90.000000 103.862044  90.000000

 COORDINATES IN THE CRYSTALLOGRAPHIC CELL
     ATOM                 X/A                 Y/B                 Z/C    
 *******************************************************************************
      1 T  31 GA    9.056526587904E-02 -8.908351673930E-18 -2.042586926439E-01
      2 F  31 GA   -9.056526587904E-02  8.908351673930E-18  2.042586926439E-01
      3 T  31 GA   -1.589513013885E-01 -5.000000000000E-01 -3.151680020157E-01
      4 F  31 GA    1.589513013885E-01  5.000000000000E-01  3.151680020157E-01
      5 T   8 O     1.660161053476E-01 -2.736386802295E-18  1.095655197735E-01
      6 F   8 O    -1.660161053476E-01  2.736386802295E-18 -1.095655197735E-01
      7 T   8 O    -3.543188230706E-03 -5.000000000000E-01  2.552623766313E-01
      8 F   8 O     3.543188230706E-03 -5.000000000000E-01 -2.552623766313E-01
      9 T   8 O    -1.728223630609E-01 -3.745545085772E-18  4.374412923182E-01
     10 F   8 O     1.728223630609E-01  3.745545085772E-18 -4.374412923182E-01

 T = ATOM BELONGING TO THE ASYMMETRIC UNIT

 REFERENCE GEOMETRY WILL BE CHANGED

 TOTAL ENERGY(DFT)(AU)(  6) -8.1486160338836E+03     DE (AU)    4.000E-04

 SYMMETRY ALLOWED FORCES  (COORDINATE, FORCE)

    1  2.6746735E-04    2 -3.4397143E-05    3  2.7179133E-04    4 -1.0387513E-04
    5 -2.4022627E-04    6  1.6425432E-04    7  9.5276768E-06    8 -2.0582693E-04
    9 -1.0954495E-04   10  1.5034511E-04   11  2.8158532E-04   12 -4.5462392E-04
   13  2.6366963E-04   14  2.3868998E-04

 GRADIENT NORM     0.000855  GRADIENT THRESHOLD     0.500000

 HESSIAN UPDATE SKIPPED

 EIGENVALUES OF THE ESTIMATED HESSIAN
  0.2616E-01  0.3355E-01  0.7408E-01  0.9154E-01  0.1300      0.1399    
  0.1612      0.2250      0.2460      0.4395      0.5648      0.6940    
  0.7369      0.8139    
 NEWTON STEP ( 0.1485132382E-01) EXCEEDS TRUST RADIUS ( 0.2476991692E-02)
 LEVEL SHIFT    -0.1053599158E+00

 PREDICTED ENERGY CHANGE    -0.168E-05

 MAX GRADIENT      0.000455  THRESHOLD              0.000450 CONVERGED NO
 RMS GRADIENT      0.000229  THRESHOLD              0.000300 CONVERGED YES
 MAX DISPLAC.      0.001305  THRESHOLD              0.001800 CONVERGED YES
 RMS DISPLAC.      0.000662  THRESHOLD              0.001200 CONVERGED YES
 TTTTTTTTTTTTTTTTTTTTTTTTTTTTTT OPTI        TELAPSE     2657.06 TCPU     2650.17
 *******************************************************************************
 COORDINATE AND CELL OPTIMIZATION - POINT    9
 *******************************************************************************
 LATTICE PARAMETERS (ANGSTROMS AND DEGREES) - BOHR = 0.5291772083 ANGSTROM
 PRIMITIVE CELL - CENTRING CODE 4/0 VOLUME=   105.352262 - DENSITY  5.858 g/cm^3
         A              B              C           ALPHA      BETA       GAMMA 
     6.32080811     6.32080811     5.81444203    76.559277 103.440723 152.153426
 *******************************************************************************
 ATOMS IN THE ASYMMETRIC UNIT    5 - ATOMS IN THE UNIT CELL:   10
     ATOM                 X/A                 Y/B                 Z/C    
 *******************************************************************************
      1 T  31 GA    9.058340764056E-02 -9.058340764056E-02 -2.042351365689E-01
      2 F  31 GA   -9.058340764056E-02  9.058340764056E-02  2.042351365689E-01
      3 T  31 GA    3.410722853919E-01 -3.410722853919E-01 -3.151909794045E-01
      4 F  31 GA   -3.410722853919E-01  3.410722853919E-01  3.151909794045E-01
      5 T   8 O     1.659964134914E-01 -1.659964134914E-01  1.095995006439E-01
      6 F   8 O    -1.659964134914E-01  1.659964134914E-01 -1.095995006439E-01
      7 T   8 O     4.964277627043E-01 -4.964277627043E-01  2.552240529597E-01
      8 F   8 O    -4.964277627043E-01  4.964277627043E-01 -2.552240529597E-01
      9 T   8 O    -1.728260607116E-01  1.728260607116E-01  4.374538238283E-01
     10 F   8 O     1.728260607116E-01 -1.728260607116E-01 -4.374538238283E-01

 TRANSFORMATION MATRIX PRIMITIVE-CRYSTALLOGRAPHIC CELL
  1.0000  1.0000  0.0000 -1.0000  1.0000  0.0000  0.0000  0.0000  1.0000

 *******************************************************************************
 CRYSTALLOGRAPHIC CELL (VOLUME=        210.70452497)
         A              B              C           ALPHA      BETA       GAMMA 
    12.27018992     3.04185799     5.81444203    90.000000 103.855575  90.000000

 COORDINATES IN THE CRYSTALLOGRAPHIC CELL
     ATOM                 X/A                 Y/B                 Z/C    
 *******************************************************************************
      1 T  31 GA    9.058340764056E-02 -8.907078680104E-18 -2.042351365689E-01
      2 F  31 GA   -9.058340764056E-02  8.907078680104E-18  2.042351365689E-01
      3 T  31 GA   -1.589277146081E-01 -5.000000000000E-01 -3.151909794045E-01
      4 F  31 GA    1.589277146081E-01  5.000000000000E-01  3.151909794045E-01
      5 T   8 O     1.659964134914E-01 -2.729872672462E-18  1.095995006439E-01
      6 F   8 O    -1.659964134914E-01  2.729872672462E-18 -1.095995006439E-01
      7 T   8 O    -3.572237295720E-03 -5.000000000000E-01  2.552240529597E-01
      8 F   8 O     3.572237295720E-03 -5.000000000000E-01 -2.552240529597E-01
      9 T   8 O    -1.728260607116E-01 -3.750415770311E-18  4.374538238283E-01
     10 F   8 O     1.728260607116E-01  3.750415770311E-18 -4.374538238283E-01

 T = ATOM BELONGING TO THE ASYMMETRIC UNIT

 TOTAL ENERGY(DFT)(AU)(  4) -8.1486160359448E+03     DE (AU)   -2.061E-06

 UPDATED TRUST RADIUS     0.495E-02

 SYMMETRY ALLOWED FORCES  (COORDINATE, FORCE)

    1  2.2166284E-04    2  6.0262045E-06    3  2.1292178E-04    4 -8.4667771E-05
    5 -2.0546790E-04    6  1.5889391E-04    7 -2.9448613E-06    8 -1.6902979E-04
    9 -8.8950346E-05   10  1.2149873E-04   11  1.7462588E-04   12 -3.7728377E-04
   13  1.8693700E-04   14  1.7646521E-04

 GRADIENT NORM     0.000678  GRADIENT THRESHOLD     0.500000

 EIGENVALUES OF THE ESTIMATED HESSIAN
  0.2518E-01  0.3446E-01  0.7123E-01  0.7973E-01  0.1308      0.1401    
  0.1646      0.2295      0.2488      0.4171      0.5498      0.6859    
  0.7300      0.8022    
 NEWTON STEP ( 0.1488105414E-01) EXCEEDS TRUST RADIUS ( 0.4953983384E-02)
 LEVEL SHIFT    -0.4063559860E-01

 PREDICTED ENERGY CHANGE    -0.240E-05

 MAX GRADIENT      0.000377  THRESHOLD              0.000450 CONVERGED YES
 RMS GRADIENT      0.000181  THRESHOLD              0.000300 CONVERGED YES
 MAX DISPLAC.      0.002687  THRESHOLD              0.001800 CONVERGED NO
 RMS DISPLAC.      0.001324  THRESHOLD              0.001200 CONVERGED NO
 TTTTTTTTTTTTTTTTTTTTTTTTTTTTTT OPTI        TELAPSE     2947.16 TCPU     2939.58
 *******************************************************************************
 COORDINATE AND CELL OPTIMIZATION - POINT   10
 *******************************************************************************
 LATTICE PARAMETERS (ANGSTROMS AND DEGREES) - BOHR = 0.5291772083 ANGSTROM
 PRIMITIVE CELL - CENTRING CODE 4/0 VOLUME=   105.367701 - DENSITY  5.857 g/cm^3
         A              B              C           ALPHA      BETA       GAMMA 
     6.31966025     6.31966025     5.81475550    76.570476 103.429524 152.141081
 *******************************************************************************
 ATOMS IN THE ASYMMETRIC UNIT    5 - ATOMS IN THE UNIT CELL:   10
     ATOM                 X/A                 Y/B                 Z/C    
 *******************************************************************************
      1 T  31 GA    9.062912051446E-02 -9.062912051446E-02 -2.041635519310E-01
      2 F  31 GA   -9.062912051446E-02  9.062912051446E-02  2.041635519310E-01
      3 T  31 GA    3.411195706698E-01 -3.411195706698E-01 -3.152502733870E-01
      4 F  31 GA   -3.411195706698E-01  3.411195706698E-01  3.152502733870E-01
      5 T   8 O     1.659659454671E-01 -1.659659454671E-01  1.096897125593E-01
      6 F   8 O    -1.659659454671E-01  1.659659454671E-01 -1.096897125593E-01
      7 T   8 O     4.963677808811E-01 -4.963677808811E-01  2.551392707385E-01
      8 F   8 O    -4.963677808811E-01  4.963677808811E-01 -2.551392707385E-01
      9 T   8 O    -1.728314572186E-01  1.728314572186E-01  4.374797223770E-01
     10 F   8 O     1.728314572186E-01 -1.728314572186E-01 -4.374797223770E-01

 TRANSFORMATION MATRIX PRIMITIVE-CRYSTALLOGRAPHIC CELL
  1.0000  1.0000  0.0000 -1.0000  1.0000  0.0000  0.0000  0.0000  1.0000

 *******************************************************************************
 CRYSTALLOGRAPHIC CELL (VOLUME=        210.73540148)
         A              B              C           ALPHA      BETA       GAMMA 
    12.26763395     3.04262717     5.81475550    90.000000 103.844395  90.000000

 COORDINATES IN THE CRYSTALLOGRAPHIC CELL
     ATOM                 X/A                 Y/B                 Z/C    
 *******************************************************************************
      1 T  31 GA    9.062912051446E-02 -8.908699557704E-18 -2.041635519310E-01
      2 F  31 GA   -9.062912051446E-02  8.908699557704E-18  2.041635519310E-01
      3 T  31 GA   -1.588804293302E-01 -5.000000000000E-01 -3.152502733870E-01
      4 F  31 GA    1.588804293302E-01  5.000000000000E-01  3.152502733870E-01
      5 T   8 O     1.659659454671E-01 -2.723825585605E-18  1.096897125593E-01
      6 F   8 O    -1.659659454671E-01  2.723825585605E-18 -1.096897125593E-01
      7 T   8 O    -3.632219118944E-03 -5.000000000000E-01  2.551392707385E-01
      8 F   8 O     3.632219118944E-03 -5.000000000000E-01 -2.551392707385E-01
      9 T   8 O    -1.728314572186E-01 -3.753781735950E-18  4.374797223770E-01
     10 F   8 O     1.728314572186E-01  3.753781735950E-18 -4.374797223770E-01

 T = ATOM BELONGING TO THE ASYMMETRIC UNIT

 TOTAL ENERGY(DFT)(AU)(  5) -8.1486160391839E+03     DE (AU)   -3.239E-06

 UPDATED TRUST RADIUS     0.991E-02

 SYMMETRY ALLOWED FORCES  (COORDINATE, FORCE)

    1  1.4996812E-04    2  6.4236360E-05    3  1.0284215E-04    4 -5.4602728E-05
    5 -1.2440713E-04    6  1.1484821E-04    7 -3.5863215E-05    8 -9.8471084E-05
    9 -2.2879496E-05   10  4.6379404E-05   11  6.0054363E-05   12 -2.3593967E-04
   13  7.2452482E-05   14  7.0455603E-05

 GRADIENT NORM     0.000390  GRADIENT THRESHOLD     0.500000

 EIGENVALUES OF THE ESTIMATED HESSIAN
  0.2388E-01  0.3461E-01  0.7082E-01  0.7867E-01  0.1321      0.1404    
  0.1679      0.2296      0.2534      0.4111      0.5523      0.6831    
  0.7282      0.8021    
 NEWTON STEP ( 0.1137963236E-01) EXCEEDS TRUST RADIUS ( 0.9907966769E-02)
 LEVEL SHIFT    -0.1832246480E-02

 PREDICTED ENERGY CHANGE    -0.186E-05

 MAX GRADIENT      0.000236  THRESHOLD              0.000450 CONVERGED YES
 RMS GRADIENT      0.000104  THRESHOLD              0.000300 CONVERGED YES
 MAX DISPLAC.      0.004340  THRESHOLD              0.001800 CONVERGED NO
 RMS DISPLAC.      0.002648  THRESHOLD              0.001200 CONVERGED NO
 TTTTTTTTTTTTTTTTTTTTTTTTTTTTTT OPTI        TELAPSE     3258.45 TCPU     3250.04
 *******************************************************************************
 COORDINATE AND CELL OPTIMIZATION - POINT   11
 *******************************************************************************
 LATTICE PARAMETERS (ANGSTROMS AND DEGREES) - BOHR = 0.5291772083 ANGSTROM
 PRIMITIVE CELL - CENTRING CODE 4/0 VOLUME=   105.379113 - DENSITY  5.857 g/cm^3
         A              B              C           ALPHA      BETA       GAMMA 
     6.31749899     6.31749899     5.81576295    76.581995 103.418005 152.123804
 *******************************************************************************
 ATOMS IN THE ASYMMETRIC UNIT    5 - ATOMS IN THE UNIT CELL:   10
     ATOM                 X/A                 Y/B                 Z/C    
 *******************************************************************************
      1 T  31 GA    9.075130327710E-02 -9.075130327710E-02 -2.039392199203E-01
      2 F  31 GA   -9.075130327710E-02  9.075130327710E-02  2.039392199203E-01
      3 T  31 GA    3.412152535091E-01 -3.412152535091E-01 -3.154271617333E-01
      4 F  31 GA   -3.412152535091E-01  3.412152535091E-01  3.154271617333E-01
      5 T   8 O     1.659551826114E-01 -1.659551826114E-01  1.099216246148E-01
      6 F   8 O    -1.659551826114E-01  1.659551826114E-01 -1.099216246148E-01
      7 T   8 O     4.962329279822E-01 -4.962329279822E-01  2.549747461418E-01
      8 F   8 O    -4.962329279822E-01  4.962329279822E-01 -2.549747461418E-01
      9 T   8 O    -1.728302237675E-01  1.728302237675E-01  4.375085204969E-01
     10 F   8 O     1.728302237675E-01 -1.728302237675E-01 -4.375085204969E-01

 TRANSFORMATION MATRIX PRIMITIVE-CRYSTALLOGRAPHIC CELL
  1.0000  1.0000  0.0000 -1.0000  1.0000  0.0000  0.0000  0.0000  1.0000

 *******************************************************************************
 CRYSTALLOGRAPHIC CELL (VOLUME=        210.75822687)
         A              B              C           ALPHA      BETA       GAMMA 
    12.26297979     3.04343563     5.81576295    90.000000 103.833034  90.000000

 COORDINATES IN THE CRYSTALLOGRAPHIC CELL
     ATOM                 X/A                 Y/B                 Z/C    
 *******************************************************************************
      1 T  31 GA    9.075130327710E-02 -8.923498404264E-18 -2.039392199203E-01
      2 F  31 GA   -9.075130327710E-02  8.923498404264E-18  2.039392199203E-01
      3 T  31 GA   -1.587847464909E-01  5.000000000000E-01 -3.154271617333E-01
      4 F  31 GA    1.587847464909E-01  5.000000000000E-01  3.154271617333E-01
      5 T   8 O     1.659551826114E-01 -2.732401667050E-18  1.099216246148E-01
      6 F   8 O    -1.659551826114E-01  2.732401667050E-18 -1.099216246148E-01
      7 T   8 O    -3.767072017801E-03  5.000000000000E-01  2.549747461418E-01
      8 F   8 O     3.767072017801E-03  5.000000000000E-01 -2.549747461418E-01
      9 T   8 O    -1.728302237675E-01 -3.744062973136E-18  4.375085204969E-01
     10 F   8 O     1.728302237675E-01  3.744062973136E-18 -4.375085204969E-01

 T = ATOM BELONGING TO THE ASYMMETRIC UNIT

 TOTAL ENERGY(DFT)(AU)(  6) -8.1486160413617E+03     DE (AU)   -2.178E-06

 UPDATED TRUST RADIUS     0.198E-01

 SYMMETRY ALLOWED FORCES  (COORDINATE, FORCE)

    1  9.3014734E-05    2  4.9117875E-05    3 -6.1089674E-05    4  6.9609606E-06
    5 -1.3011868E-05    6  4.9850305E-05    7  1.8265628E-05    8 -4.7962851E-06
    9  7.8261184E-05   10 -7.0436694E-05   11 -1.2059604E-05   12 -8.0360995E-05
   13 -2.8158995E-05   14 -4.0931849E-05

 GRADIENT NORM     0.000195  GRADIENT THRESHOLD     0.500000

 EIGENVALUES OF THE ESTIMATED HESSIAN
  0.2068E-01  0.3483E-01  0.6985E-01  0.7981E-01  0.1333      0.1409    
  0.1723      0.2295      0.2570      0.4103      0.5561      0.6821    
  0.7291      0.8021    

 PREDICTED ENERGY CHANGE    -0.179E-06

 MAX GRADIENT      0.000093  THRESHOLD              0.000450 CONVERGED YES
 RMS GRADIENT      0.000052  THRESHOLD              0.000300 CONVERGED YES
 MAX DISPLAC.      0.001632  THRESHOLD              0.001800 CONVERGED YES
 RMS DISPLAC.      0.000932  THRESHOLD              0.001200 CONVERGED YES

 CONVERGENCE TESTS SATISFIED AFTER  11 ENERGY AND GRADIENT CALCULATIONS
 +++++++++++++++++++++++++++++++++++++++++++++++++++++++++++++++++++++++++++++++
 FINALRUN OPTION: RE-STARTING OPTIMIZATION
 +++++++++++++++++++++++++++++++++++++++++++++++++++++++++++++++++++++++++++++++
 TTTTTTTTTTTTTTTTTTTTTTTTTTTTTT OPTI        TELAPSE     3591.46 TCPU     3582.24
 *******************************************************************************
 COORDINATE AND CELL OPTIMIZATION - POINT   12
 *******************************************************************************
 LATTICE PARAMETERS (ANGSTROMS AND DEGREES) - BOHR = 0.5291772083 ANGSTROM
 PRIMITIVE CELL - CENTRING CODE 4/0 VOLUME=   105.378900 - DENSITY  5.857 g/cm^3
         A              B              C           ALPHA      BETA       GAMMA 
     6.31658113     6.31658113     5.81640722    76.581868 103.418132 152.118376
 *******************************************************************************
 ATOMS IN THE ASYMMETRIC UNIT    5 - ATOMS IN THE UNIT CELL:   10
     ATOM                 X/A                 Y/B                 Z/C    
 *******************************************************************************
      1 T  31 GA    9.080001156230E-02 -9.080001156230E-02 -2.038466281223E-01
      2 F  31 GA   -9.080001156230E-02  9.080001156230E-02  2.038466281223E-01
      3 T  31 GA    3.412355566533E-01 -3.412355566533E-01 -3.154830676206E-01
      4 F  31 GA   -3.412355566533E-01  3.412355566533E-01  3.154830676206E-01
      5 T   8 O     1.659722655040E-01 -1.659722655040E-01  1.100082726679E-01
      6 F   8 O    -1.659722655040E-01  1.659722655040E-01 -1.100082726679E-01
      7 T   8 O     4.961914072359E-01 -4.961914072359E-01  2.549130454450E-01
      8 F   8 O    -4.961914072359E-01  4.961914072359E-01 -2.549130454450E-01
      9 T   8 O    -1.728235746364E-01  1.728235746364E-01  4.375053544941E-01
     10 F   8 O     1.728235746364E-01 -1.728235746364E-01 -4.375053544941E-01

 TRANSFORMATION MATRIX PRIMITIVE-CRYSTALLOGRAPHIC CELL
  1.0000  1.0000  0.0000 -1.0000  1.0000  0.0000  0.0000  0.0000  1.0000

 *******************************************************************************
 CRYSTALLOGRAPHIC CELL (VOLUME=        210.75779989)
         A              B              C           ALPHA      BETA       GAMMA 
    12.26105398     3.04357421     5.81640722    90.000000 103.833330  90.000000

 COORDINATES IN THE CRYSTALLOGRAPHIC CELL
     ATOM                 X/A                 Y/B                 Z/C    
 *******************************************************************************
      1 T  31 GA    9.080001156230E-02 -8.933062894134E-18 -2.038466281223E-01
      2 F  31 GA   -9.080001156230E-02  8.933062894134E-18  2.038466281223E-01
      3 T  31 GA   -1.587644433467E-01 -5.000000000000E-01 -3.154830676206E-01
      4 F  31 GA    1.587644433467E-01  5.000000000000E-01  3.154830676206E-01
      5 T   8 O     1.659722655040E-01 -2.744200988523E-18  1.100082726679E-01
      6 F   8 O    -1.659722655040E-01  2.744200988523E-18 -1.100082726679E-01
      7 T   8 O    -3.808592764060E-03 -5.000000000000E-01  2.549130454450E-01
      8 F   8 O     3.808592764061E-03 -5.000000000000E-01 -2.549130454450E-01
      9 T   8 O    -1.728235746364E-01 -3.733706917601E-18  4.375053544941E-01
     10 F   8 O     1.728235746364E-01  3.733706917601E-18 -4.375053544941E-01

 T = ATOM BELONGING TO THE ASYMMETRIC UNIT

 REFERENCE GEOMETRY WILL BE CHANGED

 TOTAL ENERGY(DFT)(AU)(  3) -8.1486160752824E+03     DE (AU)   -3.392E-05

 SYMMETRY ALLOWED FORCES  (COORDINATE, FORCE)

    1  7.4926158E-05    2  3.4791183E-05    3 -6.9327300E-05    4  2.8372593E-05
    5  5.4344145E-06    6  1.4369065E-05    7  3.0450316E-05    8  3.7940929E-05
    9  8.3653810E-05   10 -8.0694420E-05   11 -3.5382666E-05   12 -3.1893392E-05
   13  8.2551539E-06   14 -3.7409339E-05

 GRADIENT NORM     0.000180  GRADIENT THRESHOLD     0.500000

 HESSIAN UPDATE SKIPPED

 EIGENVALUES OF THE ESTIMATED HESSIAN
  0.2068E-01  0.3483E-01  0.6985E-01  0.7981E-01  0.1333      0.1409    
  0.1723      0.2295      0.2570      0.4103      0.5561      0.6821    
  0.7291      0.8021    

 PREDICTED ENERGY CHANGE    -0.473E-07

 MAX GRADIENT      0.000084  THRESHOLD              0.000450 CONVERGED YES
 RMS GRADIENT      0.000048  THRESHOLD              0.000300 CONVERGED YES
 MAX DISPLAC.      0.000354  THRESHOLD              0.001800 CONVERGED YES
 RMS DISPLAC.      0.000182  THRESHOLD              0.001200 CONVERGED YES

 CONVERGENCE TESTS SATISFIED AFTER  12 ENERGY AND GRADIENT CALCULATIONS

 ******************************************************************
 * OPT END - CONVERGED * E(AU):  -8.148616075282E+03  POINTS   12 *
 ******************************************************************

   BAND GAP:                      4.7319  eV 

 EIGENVECTORS IN FORTRAN UNIT  8

 NEIGHBORS OF THE NON-EQUIVALENT ATOMS

 N = NUMBER OF NEIGHBORS AT DISTANCE R
    ATOM  N     R/ANG      R/AU   NEIGHBORS (ATOM LABELS AND CELL INDICES)
   1 GA   1     1.8378     3.4729    5 O    0 0 0
   1 GA   2     1.8413     3.4795    8 O    0 0 0    8 O    1 1 0
   1 GA   1     1.8740     3.5414   10 O    0 0-1
   1 GA   2     3.0436     5.7515    1 GA  -1-1 0    1 GA   1 1 0
   1 GA   2     3.2755     6.1898    6 O    1 0 0    6 O    0-1 0
   1 GA   1     3.2869     6.2113    3 GA   1 0 0

   3 GA   1     1.9395     3.6651    8 O    0 0 0
   3 GA   2     1.9500     3.6850    6 O    0 0 0    6 O   -1-1 0
   3 GA   1     2.0166     3.8109   10 O   -1 0-1
   3 GA   2     2.0715     3.9146    9 O    0 0 0    9 O   -1-1 0
   3 GA   2     3.0436     5.7515    3 GA  -1-1 0    3 GA   1 1 0
   3 GA   2     3.1036     5.8649    4 GA  -1 0-1    4 GA   0 1-1

   5 O    1     1.8378     3.4729    1 GA   0 0 0
   5 O    2     1.9500     3.6850    4 GA   0 0 0    4 GA   1 1 0
   5 O    1     2.6130     4.9379   10 O    0 0 0
   5 O    2     2.8374     5.3618    9 O    1 0 1    9 O    0-1 1
   5 O    2     2.8633     5.4109    7 O    0 0 0    7 O    1 1 0
   5 O    2     2.9591     5.5919    8 O    0 0 0    8 O    1 1 0

   7 O    2     1.8413     3.4795    2 GA   0 0 0    2 GA  -1-1 0
   7 O    1     1.9395     3.6651    4 GA   0 0 0
   7 O    1     2.8302     5.3483    8 O    0 0 1
   7 O    2     2.8633     5.4109    5 O    0 0 0    5 O   -1-1 0
   7 O    2     2.8903     5.4619   10 O    0 0 0   10 O   -1-1 0
   7 O    2     2.9591     5.5919    6 O    0 0 0    6 O   -1-1 0

   9 O    1     1.8740     3.5414    2 GA   0 0-1
   9 O    1     2.0166     3.8109    4 GA   0 1-1
   9 O    2     2.0715     3.9146    3 GA   0 0 0    3 GA   1 1 0
   9 O    1     2.6130     4.9379    6 O    0 0 0
   9 O    2     2.6616     5.0296   10 O   -1 0-1   10 O    0 1-1
   9 O    2     2.8374     5.3618    5 O   -1 0-1    5 O    0 1-1


 FINAL OPTIMIZED GEOMETRY - DIMENSIONALITY OF THE SYSTEM      3
 (NON PERIODIC DIRECTION: LATTICE PARAMETER FORMALLY SET TO 500)
 *******************************************************************************
 LATTICE PARAMETERS (ANGSTROMS AND DEGREES) - BOHR = 0.5291772083 ANGSTROM
 PRIMITIVE CELL - CENTRING CODE 4/0 VOLUME=   105.378900 - DENSITY  5.857 g/cm^3
         A              B              C           ALPHA      BETA       GAMMA 
     6.31658113     6.31658113     5.81640722    76.581868 103.418132 152.118376
 *******************************************************************************
 ATOMS IN THE ASYMMETRIC UNIT    5 - ATOMS IN THE UNIT CELL:   10
     ATOM                 X/A                 Y/B                 Z/C    
 *******************************************************************************
      1 T  31 GA    9.080001156230E-02 -9.080001156230E-02 -2.038466281223E-01
      2 F  31 GA   -9.080001156230E-02  9.080001156230E-02  2.038466281223E-01
      3 T  31 GA    3.412355566533E-01 -3.412355566533E-01 -3.154830676206E-01
      4 F  31 GA   -3.412355566533E-01  3.412355566533E-01  3.154830676206E-01
      5 T   8 O     1.659722655040E-01 -1.659722655040E-01  1.100082726679E-01
      6 F   8 O    -1.659722655040E-01  1.659722655040E-01 -1.100082726679E-01
      7 T   8 O     4.961914072359E-01 -4.961914072359E-01  2.549130454450E-01
      8 F   8 O    -4.961914072359E-01  4.961914072359E-01 -2.549130454450E-01
      9 T   8 O    -1.728235746364E-01  1.728235746364E-01  4.375053544941E-01
     10 F   8 O     1.728235746364E-01 -1.728235746364E-01 -4.375053544941E-01

 TRANSFORMATION MATRIX PRIMITIVE-CRYSTALLOGRAPHIC CELL
  1.0000  1.0000  0.0000 -1.0000  1.0000  0.0000  0.0000  0.0000  1.0000

 *******************************************************************************
 CRYSTALLOGRAPHIC CELL (VOLUME=        210.75779989)
         A              B              C           ALPHA      BETA       GAMMA 
    12.26105398     3.04357421     5.81640722    90.000000 103.833330  90.000000

 COORDINATES IN THE CRYSTALLOGRAPHIC CELL
     ATOM                 X/A                 Y/B                 Z/C    
 *******************************************************************************
      1 T  31 GA    9.080001156230E-02 -8.933062894134E-18 -2.038466281223E-01
      2 F  31 GA   -9.080001156230E-02  8.933062894134E-18  2.038466281223E-01
      3 T  31 GA   -1.587644433467E-01 -5.000000000000E-01 -3.154830676206E-01
      4 F  31 GA    1.587644433467E-01  5.000000000000E-01  3.154830676206E-01
      5 T   8 O     1.659722655040E-01 -2.744200988523E-18  1.100082726679E-01
      6 F   8 O    -1.659722655040E-01  2.744200988523E-18 -1.100082726679E-01
      7 T   8 O    -3.808592764060E-03 -5.000000000000E-01  2.549130454450E-01
      8 F   8 O     3.808592764061E-03 -5.000000000000E-01 -2.549130454450E-01
      9 T   8 O    -1.728235746364E-01 -3.733706917601E-18  4.375053544941E-01
     10 F   8 O     1.728235746364E-01  3.733706917601E-18 -4.375053544941E-01

 T = ATOM BELONGING TO THE ASYMMETRIC UNIT
 INFORMATION **** fort.34 **** GEOMETRY OUTPUT FILE

 DIRECT LATTICE VECTORS CARTESIAN COMPONENTS (ANGSTROM)
          X                    Y                    Z
   0.613052438791E+01   0.152178710385E+01   0.564888033814E-02
  -0.613052438791E+01   0.152178710385E+01  -0.564888033814E-02
  -0.139589677463E+01   0.355190283675E-15   0.564642055643E+01


 CARTESIAN COORDINATES - PRIMITIVE CELL
 *******************************************************************************
 *      ATOM          X(ANGSTROM)         Y(ANGSTROM)         Z(ANGSTROM)
 *******************************************************************************
    1    31 GA    1.397852221326E+00 -1.424008478839E-17 -1.149977954589E+00
    2    31 GA   -1.397852221326E+00  1.424008478839E-17  1.149977954589E+00
    3    31 GA   -1.506236787198E+00 -1.521787103852E+00 -1.783143760905E+00
    4    31 GA    1.506236787198E+00 -1.521787103852E+00  1.783143760905E+00
    5     8 O     1.881433849779E+00  1.867368734246E-16  6.230280871046E-01
    6     8 O    -1.881433849779E+00 -1.867368734246E-16 -6.230280871046E-01
    7     8 O    -4.025296395953E-01 -1.521787103852E+00  1.439303231334E+00
    8     8 O     4.025296395953E-01 -1.521787103852E+00 -1.439303231334E+00
    9     8 O    -1.333813816820E+00 -3.736119123087E-16 -3.178033848654E+00
   10     8 O     1.333813816820E+00  3.736119123087E-16  3.178033848654E+00

 ****    4 SYMMOPS - TRANSLATORS IN FRACTIONAL UNITS
 **** MATRICES AND TRANSLATORS IN THE CRYSTALLOGRAPHIC REFERENCE FRAME
   V INV                    ROTATION MATRICES                   TRANSLATORS
   1   1  1.00  0.00  0.00  0.00  1.00  0.00  0.00  0.00  1.00  0.00  0.00  0.00
   2   2  0.00  1.00  0.00  1.00 -0.00 -0.00  0.00  0.00 -1.00  0.00  0.00  0.00
   3   3 -1.00  0.00  0.00 -0.00 -1.00 -0.00  0.00  0.00 -1.00  0.00  0.00  0.00
   4   4 -0.00 -1.00 -0.00 -1.00  0.00  0.00  0.00  0.00  1.00  0.00  0.00  0.00
 TTTTTTTTTTTTTTTTTTTTTTTTTTTTTT END         TELAPSE     3855.92 TCPU     3846.05
 EEEEEEEEEE TERMINATION  DATE 19 04 2021 TIME 22:28:44.6
NODE    0 CPU TIME =      3846.051
    TOTAL CPU TIME =    153857.714
Mon Apr 19 22:28:44 EEST 2021
 
ERRORS:
 
cat: No match.
 
WAVE FUNCTION binary file: /home/azacinskis/optimization/b/HSE06/dzvp2-dzvp2-01/b-Ga2O3-HSE06-dzvp2-dzvp2.f9
Mon Apr 19 22:28:44 EEST 2021
file optcxxx saved as /home/azacinskis/optimization/b/HSE06/dzvp2-dzvp2-01/b-Ga2O3-HSE06-dzvp2-dzvp2.optstory/optc001 /home/azacinskis/optimization/b/HSE06/dzvp2-dzvp2-01/b-Ga2O3-HSE06-dzvp2-dzvp2.optstory/optc002 /home/azacinskis/optimization/b/HSE06/dzvp2-dzvp2-01/b-Ga2O3-HSE06-dzvp2-dzvp2.optstory/optc003 /home/azacinskis/optimization/b/HSE06/dzvp2-dzvp2-01/b-Ga2O3-HSE06-dzvp2-dzvp2.optstory/optc004 /home/azacinskis/optimization/b/HSE06/dzvp2-dzvp2-01/b-Ga2O3-HSE06-dzvp2-dzvp2.optstory/optc005 /home/azacinskis/optimization/b/HSE06/dzvp2-dzvp2-01/b-Ga2O3-HSE06-dzvp2-dzvp2.optstory/optc006 /home/azacinskis/optimization/b/HSE06/dzvp2-dzvp2-01/b-Ga2O3-HSE06-dzvp2-dzvp2.optstory/optc007 /home/azacinskis/optimization/b/HSE06/dzvp2-dzvp2-01/b-Ga2O3-HSE06-dzvp2-dzvp2.optstory/optc008 /home/azacinskis/optimization/b/HSE06/dzvp2-dzvp2-01/b-Ga2O3-HSE06-dzvp2-dzvp2.optstory/optc009 /home/azacinskis/optimization/b/HSE06/dzvp2-dzvp2-01/b-Ga2O3-HSE06-dzvp2-dzvp2.optstory/optc010 /home/azacinskis/optimization/b/HSE06/dzvp2-dzvp2-01/b-Ga2O3-HSE06-dzvp2-dzvp2.optstory/optc011 /home/azacinskis/optimization/b/HSE06/dzvp2-dzvp2-01/b-Ga2O3-HSE06-dzvp2-dzvp2.optstory/optc012
file fort.33 saved as /home/azacinskis/optimization/b/HSE06/dzvp2-dzvp2-01/b-Ga2O3-HSE06-dzvp2-dzvp2.xyz
file fort.34 saved as /home/azacinskis/optimization/b/HSE06/dzvp2-dzvp2-01/b-Ga2O3-HSE06-dzvp2-dzvp2.final.gui
file HESSOPT.DAT saved as /home/azacinskis/optimization/b/HSE06/dzvp2-dzvp2-01/b-Ga2O3-HSE06-dzvp2-dzvp2.HESSOPT
file OPTINFO.DAT saved as /home/azacinskis/optimization/b/HSE06/dzvp2-dzvp2-01/b-Ga2O3-HSE06-dzvp2-dzvp2.OPTINFO
file SCFOUT.LOG saved as /home/azacinskis/optimization/b/HSE06/dzvp2-dzvp2-01/b-Ga2O3-HSE06-dzvp2-dzvp2.SCFOUT
 
/work/azacinskis/b-Ga2O3-HSE06-dzvp2-dzvp2.tmp30377 has been removed
 
DONE!
