# Supplementary material for: Ir impurities in α- and β-Ga2O3 and their detrimental effect on p-type conductivity
Source: Sci Rep. 2023 May 26;13:8522. doi: 10.1038/s41598-023-35112-9 (PMC10220028; doi:10.1038/s41598-023-35112-9)
Supplement: Supplementary file 1 — Supplementary Information. [file 41598_2023_35112_MOESM1_ESM.zip › Ga2O3 outputs/Pure_Ga2O3/alpha/a-Ga2O3-HSE06-dzvp2-dzvp2.out]

date Wed Feb 10 16:57:35 EET 2021
master hostname lasc100
master system Linux lasc100 3.10.0-1127.10.1.el7.x86_64 #1 SMP Wed Jun 3 14:28:03 UTC 2020 x86_64 x86_64 x86_64 GNU/Linux
user azacinskis
output data in /home/azacinskis/optimization/a/HSE06/dzvp2-dzvp2/a-Ga2O3-HSE06-dzvp2-dzvp2.out
mpirun executable in /opt/openmpi-2.1.0/bin
Pcrystal executable in /opt/crystal/v17/bin/Linux-ifort17_XE_emt64_ompi2.1.0/v1.0.2
input data in /home/azacinskis/optimization/a/HSE06/dzvp2-dzvp2/a-Ga2O3-HSE06-dzvp2-dzvp2.d12
file machines.LINUX in /home/azacinskis/optimization/a/HSE06/dzvp2-dzvp2
list of nodes in /home/azacinskis/optimization/a/HSE06/dzvp2-dzvp2/nodes.par
creating temporary directories /work/azacinskis/tmp_p182495_azacinskis on each node
copying Pcrystal executable on each node
copying input file on each node
Ga2O3 - alpha
CRYSTAL
0 0 0
167
4.9825 13.433
2
31 0 0 0.3554
8 0.3049 0 0.25
OPTGEOM
END
END
31 12
0 0 6 2 1
  87842.126296      0.0014271588798
  13189.496402      0.0109388940970
  3000.9482141      0.0543082001270
  847.38425966      0.1895105598300
  276.00980642      0.3861518591800
  95.216672071      0.3005108271900
0 0 3 2 1
  184.00703968     -0.1112446196300
  21.827051433      0.6483132291800
  9.0026963761      0.4435838359400
0 0 3 2 1
  16.033176938     -0.2301429955500
  2.6707724878      0.7294686151600
  1.1252834170      0.4621497695100
0 0 1 2 1
  0.9338577400      1.0000000000000 
0 0 1 0 1
  0.1574498300      1.0000000000000
0 2 5 6 1
  1167.2665844      0.0090974021307
  275.38062789      0.0684562733430
  87.375073070      0.2692229388800
  31.597254670      0.5350789788200
  11.824122798      0.3527906276000
0 2 3 6 1
  6.2881845133      0.3393824453000
  2.5199853240      0.5687194760800
  1.0169726306      0.2771769493900
0 2 1 1 1
  0.3650037800      1.0000000000000
0 2 1 0 1
  0.1507841800      1.0000000000000
0 3 4 10 1
  65.354237674      0.0273701463820
  18.504656747      0.1509946397600
  6.3179620632      0.3748532854500
  2.1641389426      0.4751060685100
0 3 1 0 1
  0.6662863400      1.0000000000000 
0 3 1 0 1
  0.1526260800      1.0000000000000
8 6
0 0 5 2 1
  2266.1767785      -0.005343180993
  340.87010191      -0.039890039230
  77.363135167      -0.178539119850
  21.479644940      -0.464276849590
  6.6589433124      -0.443097451720
0 0 1 2 1
  0.8478937000       1.000000000000
0 0 1 0 1
  0.2790534900       1.000000000000
0 2 3 4 1
  17.721504317       0.043394573193
  3.8635505440       0.230941207650
  1.0480920883       0.513753110640
0 2 1 0 1
  0.2623818000       1.000000000000
0 3 1 0 1
  0.4790426200       1.000000000000
99 0
END
DFT
HSE06
END
SHRINK
8 8
TOLDEE
7
END
Wed Feb 10 16:57:36 EET 2021
          40 PROCESSORS WORKING

         
 *******************************************************************************
 *                                                                             *
 *                               CRYSTAL17                                     *
 *                      public : 1.0.2 - March 1st, 2018                       *
 *                       HTTP://WWW.CRYSTAL.UNITO.IT                           *
 *                                                                             *
 *                              MAIN AUTHORS                                   *
 *                                                                             *
 *  R. DOVESI(1,11), V.R. SAUNDERS(2), C. ROETTI(1,11), R. ORLANDO(1,11),      *
 *  C.M. ZICOVICH-WILSON(1,3), F. PASCALE(4), B. CIVALLERI(1,11),              *
 *  K. DOLL(5), N.M. HARRISON(2,6), I.J. BUSH(7), Ph. D'ARCO(8),               *
 *  M. LLUNELL(9), M. CAUSA'(10), Y. NOEL(8), L. MASCHIO(1,11), A. ERBA(1,11)  *
 *  M. RE'RAT(14), S. CASASSA(1,11)                                            *
 *                                                                             *
 *        CONTRIBUTIONS TO THE CODE HAVE ALSO BEEN GIVEN BY                    *
 *                                                                             *
 *  M. FERRABONE(1,11), M. DE LA PIERRE(1,11), M. FERRERO(1,11),               *
 *  J. BAIMA(1,11), E. ALBANESE(1,11), M.F. PEINTINGER(12), R. BAST(13),       *
 *  B. KIRTMAN(15), V. LACIVITA(1,11), R. DEMICHELIS(1,16)                     *
 *  G. BRANDEBURG(17), S. SALUSTRO(1,11), G. SANSONE(1,11)                     *
 *  M.T. RUGGIERO(18)                                                          *
 *                                                                             *
 * (1) THEORETICAL CHEMISTRY GROUP - UNIVERSITA' DI TORINO - TORINO (ITALY)    *
 * (2) COMPUTATIONAL SCIENCE & ENGINEERING DEPARTMENT - STFC DARESBURY (UK)    *
 * (3) UNIVERSIDAD AUTONOMA DEL ESTADO DE MORELOS - CUERNAVACA (MEXICO)        *
 * (4) UNIVERSITE' DE LORRAINE - NANCY (FRANCE)                                *
 * (5) UNIVERSITAET STUTTGART- STUTTGART (GERMANY)                             *
 * (6) IMPERIAL COLLEGE - LONDON (UK)                                          *
 * (7) OXFORD E-RESEARCH CENTRE - OXFORD (UK)                                  *
 * (8) UPMC - SORBONNE UNIVERSITES - PARIS (FRANCE)                            *
 * (9) UNIVERSIDAD DE BARCELONA - BARCELONA (SPAIN)                            *
 *(10) UNIVERSITA' DI NAPOLI "FEDERICO II" - NAPOLI (ITALY)                    *
 *(11) NIS - NANOSTRUCTURED INTERFACES AND SURFACES - TORINO (ITALY)           *
 *(12) MPI FUER CHEMISCHE ENERGIEKONVERSION - MUELHEIM AN DER RUHR (GERMANY)   *
 *(13) UNIVERSITY OF TROMSO - TROMSO (NORWAY)                                  *
 *(14) UNIVERSITE' DE PAU ET DES PAYS DE L'ADOUR - PAU (FRANCE)                *
 *(15) UNIVERSITY OF CALIFORNIA SANTA BARBARA - SANTA BARBARA (USA)            *
 *(16) CURTIN UNIVERSITY - PERTH (AUSTRALIA)                                   *
 *(17) UNIVERSITY COLLEGE LONDON - LONDON (UK)                                 *
 *(18) CAMBRIDGE UNIVERSITY - CAMBRIDGE (UK)                                   *
 *                                                                             *
 *******************************************************************************
 EEEEEEEEEE STARTING  DATE 10 02 2021 TIME 16:57:37.3
 Ga2O3 - alpha                                                                   

 CRYSTAL CALCULATION
 (INPUT ACCORDING TO THE INTERNATIONAL TABLES FOR X-RAY CRYSTALLOGRAPHY)
 CRYSTAL FAMILY                       :  HEXAGONAL   
 CRYSTAL CLASS  (GROTH - 1921)        :  DITRIGONAL SCALENOHEDRAL             

 SPACE GROUP (CENTROSYMMETRIC)        :  R -3 C          

 LATTICE PARAMETERS  (ANGSTROMS AND DEGREES) - CONVENTIONAL CELL
        A           B           C        ALPHA        BETA       GAMMA
     4.98250     4.98250    13.43300    90.00000    90.00000   120.00000


 NUMBER OF IRREDUCIBLE ATOMS IN THE CONVENTIONAL CELL:    2

 INPUT COORDINATES

 ATOM AT. N.              COORDINATES
   1  31     0.000000000000E+00  0.000000000000E+00  3.554000000000E-01
   2   8     3.049000000000E-01  0.000000000000E+00  2.500000000000E-01

 *******************************************************************************

 << INFORMATION >>: FROM NOW ON, ALL COORDINATES REFER TO THE PRIMITIVE CELL

 *******************************************************************************

 LATTICE PARAMETERS  (ANGSTROMS AND DEGREES) - PRIMITIVE CELL
       A          B          C        ALPHA      BETA     GAMMA        VOLUME
    5.32209    5.32209    5.32209    55.82162  55.82162  55.82162     96.266904

 COORDINATES OF THE EQUIVALENT ATOMS (FRACTIONAL UNITS)

 N. ATOM EQUIV AT. N.          X                  Y                  Z

   1   1   1   31 GA    3.55400000000E-01  3.55400000000E-01  3.55400000000E-01
   2   1   2   31 GA    1.44600000000E-01  1.44600000000E-01  1.44600000000E-01
   3   1   3   31 GA   -3.55400000000E-01 -3.55400000000E-01 -3.55400000000E-01
   4   1   4   31 GA   -1.44600000000E-01 -1.44600000000E-01 -1.44600000000E-01

   5   2   1    8 O    -4.45100000000E-01 -5.49000000000E-02  2.50000000000E-01
   6   2   2    8 O     2.50000000000E-01 -4.45100000000E-01 -5.49000000000E-02
   7   2   3    8 O    -5.49000000000E-02  2.50000000000E-01 -4.45100000000E-01
   8   2   4    8 O     4.45100000000E-01  5.49000000000E-02 -2.50000000000E-01
   9   2   5    8 O    -2.50000000000E-01  4.45100000000E-01  5.49000000000E-02
  10   2   6    8 O     5.49000000000E-02 -2.50000000000E-01  4.45100000000E-01

 NUMBER OF SYMMETRY OPERATORS         :   12
 *******************************************************************************
 * GEOMETRY EDITING - INPUT COORDINATES ARE GIVEN IN ANGSTROM         
 *******************************************************************************

 GEOMETRY NOW FULLY CONSISTENT WITH THE GROUP
 INFORMATION **** NEW DEFAULT **** FINALRUN 4 FOR GEOMETRY OPTIMIZATIONS
 INFORMATION **** NEW DEFAULT **** OPTGEOM OPTIMIZES BOTH ATOMIC COORDINATES AND CELL PARAMETERS
 INFORMATION **** NEW DEFAULT **** TOL. ON ATOMIC DISP TO REDEFINE REF. GEOMETRY: 0.8 Angs
 INFORMATION **** NEW DEFAULT **** N POINTS TO REDEFINE REF. GEOMETRY: N OF OPT DEGS OF FREEDOM
 INFORMATION **** NEW DEFAULT **** TOL. ON ENERGY TO REDEFINE REF. GEOMETRY: 10**-3*(5*N. ATOMS)

 IMPORTANT INFORMATION:
 THE COORDINATE SYSTEM ADOPTED IN THE OPTIMIZATION IS NOT IN
 GENERAL HOMOGENEOUS UNITS. FOR THIS REASON THE GRADIENT AND 
 HESSIAN MATRIX IN TERMS OF THIS SYSTEM ARE GIVEN WITHOUT
 UNITS. FOR MORE DETAILS SEE THE MANUAL.

 *******************************************************************************
 COMBINED CELL/ATOM OPTIMIZATION CONTROL

 INITIAL TRUST RADIUS         0.50000 MAXIMUM TRUST RADIUS               4.00000
 MAXIMUM GRADIENT COMPONENT   0.00045 MAXIMUM DISPLACEMENT COMPONENT     0.00180
 R.M.S. OF GRADIENT COMPONENT 0.00030 R.M.S. OF DISPLACEMENT COMPONENTS  0.00120
 THRESHOLD ON ENERGY CHANGE 0.100E-06 EXTRAPOLATING POLYNOMIAL ORDER           2
 MAXIMUM ALLOWED NUMBER OF STEPS   -1 SORTING OF ENERGY POINTS:               NO
 ANALYTICAL  GRADIENT                 HESSIAN UPDATING                      BFGS
 STEP SIZE NUMERICAL GRADIENT 0.00100
 INITIAL HESSIAN MATRIX: SCHLEGEL MODEL 2
 *******************************************************************************


 GCALCO - MAX INDICES DIRECT LATTICE VECTOR    14    14    14
 NO.OF VECTORS CREATED 6999 STARS  522 RMAX   102.84007 BOHR

 GEOMETRY FOR WAVE FUNCTION - DIMENSIONALITY OF THE SYSTEM    3
 (NON PERIODIC DIRECTION: LATTICE PARAMETER FORMALLY SET TO 500)
 *******************************************************************************
 LATTICE PARAMETERS (ANGSTROMS AND DEGREES) - BOHR = 0.5291772083 ANGSTROM
 PRIMITIVE CELL - CENTRING CODE 7/0 VOLUME=    96.266904 - DENSITY  6.411 g/cm^3
         A              B              C           ALPHA      BETA       GAMMA 
     5.32208614     5.32208614     5.32208614    55.821617  55.821617  55.821617
 *******************************************************************************
 ATOMS IN THE ASYMMETRIC UNIT    2 - ATOMS IN THE UNIT CELL:   10
     ATOM                 X/A                 Y/B                 Z/C    
 *******************************************************************************
      1 T  31 GA    3.554000000000E-01  3.554000000000E-01  3.554000000000E-01
      2 F  31 GA    1.446000000000E-01  1.446000000000E-01  1.446000000000E-01
      3 F  31 GA   -3.554000000000E-01 -3.554000000000E-01 -3.554000000000E-01
      4 F  31 GA   -1.446000000000E-01 -1.446000000000E-01 -1.446000000000E-01
      5 T   8 O    -4.451000000000E-01 -5.490000000000E-02  2.500000000000E-01
      6 F   8 O     2.500000000000E-01 -4.451000000000E-01 -5.490000000000E-02
      7 F   8 O    -5.490000000000E-02  2.500000000000E-01 -4.451000000000E-01
      8 F   8 O     4.451000000000E-01  5.490000000000E-02 -2.500000000000E-01
      9 F   8 O    -2.500000000000E-01  4.451000000000E-01  5.490000000000E-02
     10 F   8 O     5.490000000000E-02 -2.500000000000E-01  4.451000000000E-01

 TRANSFORMATION MATRIX PRIMITIVE-CRYSTALLOGRAPHIC CELL
  1.0000  0.0000  1.0000 -1.0000  1.0000  1.0000  0.0000 -1.0000  1.0000

 *******************************************************************************
 CRYSTALLOGRAPHIC CELL (VOLUME=        288.80071306)
         A              B              C           ALPHA      BETA       GAMMA 
     4.98250000     4.98250000    13.43300000    90.000000  90.000000 120.000000

 COORDINATES IN THE CRYSTALLOGRAPHIC CELL
     ATOM                 X/A                 Y/B                 Z/C    
 *******************************************************************************
      1 T  31 GA    3.333333333333E-01 -3.333333333333E-01  2.206666666667E-02
      2 F  31 GA    5.446197831319E-17  1.097705384859E-16  1.446000000000E-01
      3 F  31 GA   -3.333333333333E-01  3.333333333333E-01 -2.206666666667E-02
      4 F  31 GA    0.000000000000E+00 -1.061222777091E-16 -1.446000000000E-01
      5 T   8 O    -3.617666666667E-01 -3.333333333333E-01 -8.333333333333E-02
      6 F   8 O     3.333333333333E-01 -2.843333333333E-02 -8.333333333333E-02
      7 F   8 O     2.843333333333E-02  3.617666666667E-01 -8.333333333333E-02
      8 F   8 O     3.617666666667E-01  3.333333333333E-01  8.333333333333E-02
      9 F   8 O    -3.333333333333E-01  2.843333333333E-02  8.333333333333E-02
     10 F   8 O    -2.843333333333E-02 -3.617666666667E-01  8.333333333333E-02

 T = ATOM BELONGING TO THE ASYMMETRIC UNIT

 ****   12 SYMMOPS - TRANSLATORS IN FRACTIONAL UNITS
 **** MATRICES AND TRANSLATORS IN THE CRYSTALLOGRAPHIC REFERENCE FRAME
   V INV                    ROTATION MATRICES                   TRANSLATORS
   1   1  1.00  0.00  0.00  0.00  1.00  0.00  0.00  0.00  1.00  0.00  0.00  0.00
   2   3 -0.00 -0.00  1.00  1.00  0.00 -0.00 -0.00  1.00  0.00  0.00  0.00  0.00
   3   2 -0.00  1.00 -0.00 -0.00  0.00  1.00  1.00 -0.00  0.00  0.00  0.00  0.00
   4   4  0.00 -1.00  0.00 -1.00  0.00  0.00  0.00 -0.00 -1.00  0.50  0.50  0.50
   5   5 -1.00  0.00  0.00  0.00  0.00 -1.00  0.00 -1.00  0.00  0.50  0.50  0.50
   6   6  0.00  0.00 -1.00  0.00 -1.00 -0.00 -1.00  0.00  0.00  0.50  0.50  0.50
   7   7 -1.00  0.00  0.00  0.00 -1.00  0.00  0.00  0.00 -1.00  0.00  0.00  0.00
   8   9  0.00  0.00 -1.00 -1.00  0.00  0.00  0.00 -1.00 -0.00  0.00  0.00  0.00
   9   8  0.00 -1.00  0.00  0.00 -0.00 -1.00 -1.00  0.00  0.00  0.00  0.00  0.00
  10  10 -0.00  1.00 -0.00  1.00 -0.00  0.00 -0.00  0.00  1.00  0.50  0.50  0.50
  11  11  1.00 -0.00 -0.00 -0.00  0.00  1.00 -0.00  1.00  0.00  0.50  0.50  0.50
  12  12 -0.00 -0.00  1.00 -0.00  1.00  0.00  1.00  0.00 -0.00  0.50  0.50  0.50

 DIRECT LATTICE VECTORS CARTESIAN COMPONENTS (ANGSTROM)
          X                    Y                    Z
   0.287664771624E+01   0.000000000000E+00   0.447766666667E+01
  -0.143832385812E+01   0.249125000000E+01   0.447766666667E+01
  -0.143832385812E+01  -0.249125000000E+01   0.447766666667E+01


 CARTESIAN COORDINATES - PRIMITIVE CELL
 *******************************************************************************
 *      ATOM          X(ANGSTROM)         Y(ANGSTROM)         Z(ANGSTROM)
 *******************************************************************************
    1    31 GA   -2.876647716237E+00  0.000000000000E+00  2.964215333333E-01
    2    31 GA    2.350018883046E-16  4.112533045331E-16  1.942411800000E+00
    3    31 GA   -1.438323858119E+00 -2.491250000000E+00 -2.964215333333E-01
    4    31 GA    0.000000000000E+00 -5.287542486854E-16 -1.942411800000E+00
    5     8 O    -1.561012883216E+00 -7.595821250000E-01 -1.119416666667E+00
    6     8 O     1.438323858119E+00 -9.720857500000E-01 -1.119416666667E+00
    7     8 O     1.226890250975E-01  1.731667875000E+00 -1.119416666667E+00
    8     8 O     1.561012883216E+00  7.595821250000E-01  1.119416666667E+00
    9     8 O    -1.438323858119E+00  9.720857500000E-01  1.119416666667E+00
   10     8 O    -1.226890250975E-01 -1.731667875000E+00  1.119416666667E+00

 *******************************************************************************
 LOCAL ATOMIC FUNCTIONS BASIS SET
 *******************************************************************************
   ATOM   X(AU)   Y(AU)   Z(AU)  N. TYPE  EXPONENT  S COEF   P COEF   D/F/G COEF
 *******************************************************************************
   1 GA  -5.436   0.000   0.560
                                  1 S  
                                         8.784E+04 1.427E-03 0.000E+00 0.000E+00
                                         1.319E+04 1.094E-02 0.000E+00 0.000E+00
                                         3.001E+03 5.431E-02 0.000E+00 0.000E+00
                                         8.474E+02 1.895E-01 0.000E+00 0.000E+00
                                         2.760E+02 3.862E-01 0.000E+00 0.000E+00
                                         9.522E+01 3.005E-01 0.000E+00 0.000E+00
                                  2 S  
                                         1.840E+02-1.112E-01 0.000E+00 0.000E+00
                                         2.183E+01 6.483E-01 0.000E+00 0.000E+00
                                         9.003E+00 4.436E-01 0.000E+00 0.000E+00
                                  3 S  
                                         1.603E+01-2.301E-01 0.000E+00 0.000E+00
                                         2.671E+00 7.295E-01 0.000E+00 0.000E+00
                                         1.125E+00 4.621E-01 0.000E+00 0.000E+00
                                  4 S  
                                         9.339E-01 1.000E+00 0.000E+00 0.000E+00
                                  5 S  
                                         1.574E-01 1.000E+00 0.000E+00 0.000E+00
                           6-     8 P  
                                         1.167E+03 0.000E+00 9.097E-03 0.000E+00
                                         2.754E+02 0.000E+00 6.846E-02 0.000E+00
                                         8.738E+01 0.000E+00 2.692E-01 0.000E+00
                                         3.160E+01 0.000E+00 5.351E-01 0.000E+00
                                         1.182E+01 0.000E+00 3.528E-01 0.000E+00
                           9-    11 P  
                                         6.288E+00 0.000E+00 3.394E-01 0.000E+00
                                         2.520E+00 0.000E+00 5.687E-01 0.000E+00
                                         1.017E+00 0.000E+00 2.772E-01 0.000E+00
                          12-    14 P  
                                         3.650E-01 0.000E+00 1.000E+00 0.000E+00
                          15-    17 P  
                                         1.508E-01 0.000E+00 1.000E+00 0.000E+00
                          18-    22 D  
                                         6.535E+01 0.000E+00 0.000E+00 2.737E-02
                                         1.850E+01 0.000E+00 0.000E+00 1.510E-01
                                         6.318E+00 0.000E+00 0.000E+00 3.749E-01
                                         2.164E+00 0.000E+00 0.000E+00 4.751E-01
                          23-    27 D  
                                         6.663E-01 0.000E+00 0.000E+00 1.000E+00
                          28-    32 D  
                                         1.526E-01 0.000E+00 0.000E+00 1.000E+00
   2 GA   0.000   0.000   3.671
   3 GA  -2.718  -4.708  -0.560
   4 GA   0.000  -0.000  -3.671
   5 O   -2.950  -1.435  -2.115
                                129 S  
                                         2.266E+03-5.343E-03 0.000E+00 0.000E+00
                                         3.409E+02-3.989E-02 0.000E+00 0.000E+00
                                         7.736E+01-1.785E-01 0.000E+00 0.000E+00
                                         2.148E+01-4.643E-01 0.000E+00 0.000E+00
                                         6.659E+00-4.431E-01 0.000E+00 0.000E+00
                                130 S  
                                         8.479E-01 1.000E+00 0.000E+00 0.000E+00
                                131 S  
                                         2.791E-01 1.000E+00 0.000E+00 0.000E+00
                         132-   134 P  
                                         1.772E+01 0.000E+00 4.339E-02 0.000E+00
                                         3.864E+00 0.000E+00 2.309E-01 0.000E+00
                                         1.048E+00 0.000E+00 5.138E-01 0.000E+00
                         135-   137 P  
                                         2.624E-01 0.000E+00 1.000E+00 0.000E+00
                         138-   142 D  
                                         4.790E-01 0.000E+00 0.000E+00 1.000E+00
   6 O    2.718  -1.837  -2.115
   7 O    0.232   3.272  -2.115
   8 O    2.950   1.435   2.115
   9 O   -2.718   1.837   2.115
  10 O   -0.232  -3.272   2.115
 INFORMATION **** SET_MPP **** PCRYSTAL CALCULATION
 INFORMATION **** READM2 **** NEW DEFAULT: FOCK/KS MATRIX MIXING SET TO 30 %
 INFORMATION **** READM2 **** NEW DEFAULT: FULL DIRECT SCF MODE
 INFORMATION **** READM2 **** NEW DEFAULT: COULOMB BIPOLAR BUFFER SET TO 32 Mb
 INFORMATION **** READM2 **** NEW DEFAULT: EXCHANGE BIPOLAR BUFFER SET TO 32 Mb

 *******************************************************************************
 NEW DEFAULT: DFT INTEGRATION GRID INCREASED TO XLGRID
 NEW DEFAULT: DIIS ACCELERATOR ACTIVE
 USE KEYWORD NODIIS TO TURN IT OFF
 *******************************************************************************

 WARNING **** RDDFTP **** HSE06-HJS ACTIVE
 RANGE SEPARATION - OMEGA:   0.110000000000000     
 INFORMATION **** TOLDEE **** SCF TOL ON TOTAL ENERGY SET TO           7
 *******************************************************************************
 N. OF ATOMS PER CELL        10  COULOMB OVERLAP TOL         (T1) 10**   -6
 NUMBER OF SHELLS            84  COULOMB PENETRATION TOL     (T2) 10**   -6
 NUMBER OF AO               212  EXCHANGE OVERLAP TOL        (T3) 10**   -6
 N. OF ELECTRONS PER CELL   172  EXCHANGE PSEUDO OVP (F(G))  (T4) 10**   -6
 CORE ELECTRONS PER CELL    124  EXCHANGE PSEUDO OVP (P(G))  (T5) 10**  -12
 N. OF SYMMETRY OPERATORS    12  POLE ORDER IN MONO ZONE                  4
 *******************************************************************************
 TYPE OF CALCULATION :  RESTRICTED CLOSED SHELL
 KOHN-SHAM HAMILTONIAN

 (EXCHANGE)[CORRELATION] FUNCTIONAL:(HSE06 SR/GGA)[PERDEW-BURKE-ERNZERHOF]

 RANGE-SEPARATED HYBRID FUNCTIONAL 
 OMEGA (SHORT-RANGE)[LONG-RANGE]:(    0.1100)[    0.0000]

 HYBRID EXCHANGE - PERCENTAGE OF FOCK EXCHANGE    25.0000

 CAPPA:IS1  8;IS2  8;IS3  8; K PTS MONK NET  65; SYMMOPS:K SPACE  12;G SPACE  12

 *******************************************************************************
 MAX NUMBER OF SCF CYCLES      50  CONVERGENCE ON DELTAP        10**-17
 WEIGHT OF F(I) IN F(I+1)      30% CONVERGENCE ON ENERGY        10**- 7
 SHRINK. FACT.(MONKH.)    8  8  8  NUMBER OF K POINTS IN THE IBZ     65
 SHRINKING FACTOR(GILAT NET)    8  NUMBER OF K POINTS(GILAT NET)     65
 *******************************************************************************
 *** K POINTS COORDINATES (OBLIQUE COORDINATES IN UNITS OF IS =  8)
   1-R(  0  0  0)   2-C(  1  0  0)   3-C(  2  0  0)   4-C(  3  0  0)
   5-R(  4  0  0)   6-C(  1  1  0)   7-C(  2  1  0)   8-C(  3  1  0)
   9-C(  4  1  0)  10-C(  5  1  0)  11-C(  6  1  0)  12-C(  7  1  0)
  13-C(  2  2  0)  14-C(  3  2  0)  15-C(  4  2  0)  16-C(  5  2  0)
  17-C(  6  2  0)  18-C(  3  3  0)  19-C(  4  3  0)  20-C(  5  3  0)
  21-R(  4  4  0)  22-C(  1  1  1)  23-C(  2  1  1)  24-C(  3  1  1)
  25-C(  4  1  1)  26-C(  5  1  1)  27-C(  6  1  1)  28-C(  7  1  1)
  29-C(  2  2  1)  30-C(  3  2  1)  31-C(  4  2  1)  32-C(  5  2  1)
  33-C(  6  2  1)  34-C(  7  2  1)  35-C(  3  3  1)  36-C(  4  3  1)
  37-C(  5  3  1)  38-C(  6  3  1)  39-C(  7  3  1)  40-C(  4  4  1)
  41-C(  5  4  1)  42-C(  6  4  1)  43-C(  7  4  1)  44-C(  5  5  1)
  45-C(  6  5  1)  46-C(  6  6  1)  47-C(  2  2  2)  48-C(  3  2  2)
  49-C(  4  2  2)  50-C(  5  2  2)  51-C(  6  2  2)  52-C(  3  3  2)
  53-C(  4  3  2)  54-C(  5  3  2)  55-C(  6  3  2)  56-C(  4  4  2)
  57-C(  5  4  2)  58-C(  6  4  2)  59-C(  5  5  2)  60-C(  3  3  3)
  61-C(  4  3  3)  62-C(  5  3  3)  63-C(  4  4  3)  64-C(  5  4  3)
  65-R(  4  4  4)

 DIRECT LATTICE VECTORS COMPON. (A.U.)     RECIP. LATTICE VECTORS COMPON. (A.U.) 
        X            Y            Z              X            Y            Z
    5.4360764    0.0000000    8.4615637      0.7705540    0.0000000    0.2475187
   -2.7180382    4.7077802    8.4615637     -0.3852770    0.6673193    0.2475187
   -2.7180382   -4.7077802    8.4615637     -0.3852770   -0.6673193    0.2475187

 DISK SPACE FOR EIGENVECTORS (FTN 10)     5662944 REALS

 SYMMETRY ADAPTION OF THE BLOCH FUNCTIONS ENABLED
 TTTTTTTTTTTTTTTTTTTTTTTTTTTTTT gordsh1     TELAPSE        0.23 TCPU        0.09

 MATRIX SIZE: P(G)  487780, F(G)   83474, P(G) IRR   23685, F(G) IRR    8549
 MAX G-VECTOR INDEX FOR 1- AND 2-ELECTRON INTEGRALS 111

 TTTTTTTTTTTTTTTTTTTTTTTTTTTTTT INPUT       TELAPSE        0.23 TCPU        0.10

 NEIGHBORS OF THE NON-EQUIVALENT ATOMS

 N = NUMBER OF NEIGHBORS AT DISTANCE R
    ATOM  N     R/ANG      R/AU   NEIGHBORS (ATOM LABELS AND CELL INDICES)
   1 GA   3     1.9212     3.6306    8 O   -1 0 1    9 O    0 0 0   10 O   -1 1 0
   1 GA   3     2.0766     3.9243    5 O    0 0 0    6 O   -1 1 0    7 O   -1 0 1
   1 GA   1     2.8317     5.3511    2 GA  -1 0 0
   1 GA   3     2.9371     5.5503    3 GA   0 0 0    3 GA  -1 1 0    3 GA   0 1-1
   1 GA   3     3.3143     6.2631    2 GA   0 0 0    2 GA  -1 0 1    2 GA  -1 1 0
   1 GA   3     3.3556     6.3412    8 O   -1 1 0    9 O   -1 0 1   10 O    0 0 0

   5 O    2     1.9212     3.6306    3 GA   0 0 0    4 GA   0 0 0
   5 O    2     2.0766     3.9243    1 GA   0 0 0    2 GA  -1 0 0
   5 O    2     2.6313     4.9724    6 O   -1 1 0    7 O   -1 0 1
   5 O    2     2.7167     5.1338    8 O   -1 0 1    8 O   -1 0 0
   5 O    4     2.8330     5.3537    9 O    0 0 0    9 O    0-1 0   10 O    0 0 0
                                    10 O   -1 0 0
   5 O    4     3.0069     5.6821    6 O    0 0 0    6 O   -1 0 1    7 O    0 0 0
                                     7 O    0-1 1


 SYMMETRY ALLOWED ELASTIC DISTORTION 1
  0.5773503  0.0000000  0.0000000
  0.0000000  0.5773503  0.0000000
  0.0000000  0.0000000  0.5773503

 SYMMETRY ALLOWED ELASTIC DISTORTION 2
  0.4082483  0.0000000  0.0000000
  0.0000000  0.4082483  0.0000000
  0.0000000  0.0000000 -0.8164966

 SYMMETRY ALLOWED INTERNAL DEGREE(S) OF FREEDOM:   2
 TTTTTTTTTTTTTTTTTTTTTTTTTTTTTT SYMM        TELAPSE        0.25 TCPU        0.11
 TTTTTTTTTTTTTTTTTTTTTTTTTTTTTT INT_SCREEN  TELAPSE        0.26 TCPU        0.12

 *******************************************************************************
 *                             OPTIMIZATION STARTS                             *
 *******************************************************************************
 RECLASIFICATION OF INDICES FOR INTEGRAL CALC ACCORDING TO DIFFERENT CRITERIA:
           FIXDELTE                  FIXDELTX              FIXDELTN
          0.10000000               0.80000000                 10
 DEFAULT MAX NUM OF POINTS  100
 *******************************************************************************

 *******************************************************************************
 COORDINATE AND CELL OPTIMIZATION - POINT    1

 DFT PARAMETERS

     ATOM       ELECTRONS   NET CHARGE   R(ANGSTROM)
   1  31  GA     31.0000      0.0000     1.53000000
   5   8  O       8.0000      0.0000     0.74000000

 SIZE OF GRID=      17546
 TTTTTTTTTTTTTTTTTTTTTTTTTTTTTT MAKE_GRID2  TELAPSE        2.84 TCPU        2.70
 BECKE WEIGHT FUNCTION
 RADSAFE =     2.00
 TOLERANCES - DENSITY:10**- 6; POTENTIAL:10**- 9; GRID WGT:10**-14

 RADIAL INTEGRATION  - INTERVALS (POINTS,UPPER LIMIT):            1( 75,  4.0*R)

 ANGULAR INTEGRATION - INTERVALS (ACCURACY LEVEL [N. POINTS] UPPER LIMIT):
  1(  4[  86]   0.2)  2(  8[ 194]   0.5)  3( 12[ 350]   0.9)  4( 16[ 974]   3.5)
  5( 12[ 350]9999.0)
 TTTTTTTTTTTTTTTTTTTTTTTTTTTTTT INT_CALC    TELAPSE        2.86 TCPU        2.72

 *******************************************************************************
 Ga2O3 - alpha                                                                   
 CRYSTAL - SCF - TYPE OF CALCULATION :  RESTRICTED CLOSED SHELL
 *******************************************************************************

 CAPPA:IS1  8;IS2  8;IS3  8; K PTS MONK NET  65; SYMMOPS:K SPACE  12;G SPACE  12

 TTTTTTTTTTTTTTTTTTTTTTTTTTTTTT SDIK        TELAPSE        2.89 TCPU        2.74

 AAAAAAAAAAAAAAAAAAAAAAAAAAAAAAAAAAAAAAAAAAAAAAAAAAAAAAAAAAAAAAAAAAAAAAAAAAAAAAA
         ATOMIC WAVEFUNCTION(S)


 NUCLEAR CHARGE 31.0  SYMMETRY SPECIES            S    P    D
 N. ELECTRONS   31.0  NUMBER OF PRIMITIVE GTOS   14   10    6
                      NUMBER OF CONTRACTED GTOS   5    4    3
                      NUMBER OF CLOSED SHELLS     4    2    1
                      OPEN SHELL OCCUPATION       0    1    0

  ZNUC SCFIT  TOTAL HF ENERGY   KINETIC ENERGY   VIRIAL THEOREM ACCURACY
  31.0  22   -1.922924209E+03  1.922239062E+03 -2.000356432E+00  4.4E-06

 NUCLEAR CHARGE  8.0  SYMMETRY SPECIES            S    P
 N. ELECTRONS    8.0  NUMBER OF PRIMITIVE GTOS    7    4
                      NUMBER OF CONTRACTED GTOS   3    2
                      NUMBER OF CLOSED SHELLS     2    0
                      OPEN SHELL OCCUPATION       0    4

  ZNUC SCFIT  TOTAL HF ENERGY   KINETIC ENERGY   VIRIAL THEOREM ACCURACY
   8.0  13   -7.471200414E+01  7.474432650E+01 -1.999567561E+00  2.0E-06

 AAAAAAAAAAAAAAAAAAAAAAAAAAAAAAAAAAAAAAAAAAAAAAAAAAAAAAAAAAAAAAAAAAAAAAAAAAAAAAA

 CHARGE NORMALIZATION FACTOR   1.00000000
 TOTAL ATOMIC CHARGES:
  31.0000000  31.0000000  31.0000000  31.0000000   8.0000000   8.0000000
   8.0000000   8.0000000   8.0000000   8.0000000
 TTTTTTTTTTTTTTTTTTTTTTTTTTTTTT MOQGAD      TELAPSE        2.91 TCPU        2.76
 TTTTTTTTTTTTTTTTTTTTTTTTTTTTTT SHELLXN     TELAPSE        7.98 TCPU        7.81
 TTTTTTTTTTTTTTTTTTTTTTTTTTTTTT MONMO3      TELAPSE       13.95 TCPU       13.76
 NUMERICALLY INTEGRATED DENSITY    171.9999662758
 TTTTTTTTTTTTTTTTTTTTTTTTTTTTTT NUMDFT      TELAPSE       14.05 TCPU       13.86
 CYC   0 ETOT(AU) -8.149828849512E+03 DETOT -8.15E+03 tst  0.00E+00 PX  1.00E+00
 TTTTTTTTTTTTTTTTTTTTTTTTTTTTTT DIIS        TELAPSE       14.06 TCPU       13.87
 TTTTTTTTTTTTTTTTTTTTTTTTTTTTTT FDIK        TELAPSE       14.35 TCPU       14.16
 INSULATING STATE
 TOP OF VALENCE BANDS -    BAND     86; K   11; EIG -3.4363609E-01 AU
 TOP OF VALENCE BANDS -    BAND     86; K    1; EIG -3.4838453E-01 AU
 BOTTOM OF VIRTUAL BANDS - BAND     87; K    1; EIG -1.3341605E-01 AU
 INDIRECT ENERGY BAND GAP:   5.7204 eV
 TTTTTTTTTTTTTTTTTTTTTTTTTTTTTT PDIG        TELAPSE       14.40 TCPU       14.21
 CHARGE NORMALIZATION FACTOR   1.00000000
 TOTAL ATOMIC CHARGES:
  28.9042687  28.9042687  28.9042687  28.9042687   9.3971542   9.3971542
   9.3971542   9.3971542   9.3971542   9.3971542
 TTTTTTTTTTTTTTTTTTTTTTTTTTTTTT MOQGAD      TELAPSE       14.41 TCPU       14.22
 TTTTTTTTTTTTTTTTTTTTTTTTTTTTTT SHELLXN     TELAPSE       19.61 TCPU       19.40
 TTTTTTTTTTTTTTTTTTTTTTTTTTTTTT MONMO3      TELAPSE       25.69 TCPU       25.47
 NUMERICALLY INTEGRATED DENSITY    171.9999711462
 TTTTTTTTTTTTTTTTTTTTTTTTTTTTTT NUMDFT      TELAPSE       25.92 TCPU       25.70
 CYC   1 ETOT(AU) -8.148239592420E+03 DETOT  1.59E+00 tst  0.00E+00 PX  1.00E+00
 TTTTTTTTTTTTTTTTTTTTTTTTTTTTTT DIIS        TELAPSE       25.93 TCPU       25.71
 DIIS TEST: 0.30626E+01 AT SCF   CYCLE   1 - MIX   30 %
 TTTTTTTTTTTTTTTTTTTTTTTTTTTTTT FDIK        TELAPSE       26.06 TCPU       25.83
 INSULATING STATE
 TOP OF VALENCE BANDS -    BAND     86; K   12; EIG -1.4349477E-01 AU
 TOP OF VALENCE BANDS -    BAND     86; K    1; EIG -1.5194537E-01 AU
 BOTTOM OF VIRTUAL BANDS - BAND     87; K    1; EIG  1.5154209E-03 AU
 INDIRECT ENERGY BAND GAP:   3.9459 eV
 TTTTTTTTTTTTTTTTTTTTTTTTTTTTTT PDIG        TELAPSE       26.10 TCPU       25.88
 CHARGE NORMALIZATION FACTOR   1.00000000
 TOTAL ATOMIC CHARGES:
  29.6819895  29.6819895  29.6819895  29.6819895   8.8786737   8.8786737
   8.8786737   8.8786737   8.8786737   8.8786737
 TTTTTTTTTTTTTTTTTTTTTTTTTTTTTT MOQGAD      TELAPSE       26.11 TCPU       25.88
 TTTTTTTTTTTTTTTTTTTTTTTTTTTTTT SHELLXN     TELAPSE       31.32 TCPU       31.08
 TTTTTTTTTTTTTTTTTTTTTTTTTTTTTT MONMO3      TELAPSE       37.39 TCPU       37.14
 NUMERICALLY INTEGRATED DENSITY    171.9999573416
 TTTTTTTTTTTTTTTTTTTTTTTTTTTTTT NUMDFT      TELAPSE       37.61 TCPU       37.36
 CYC   2 ETOT(AU) -8.148381457151E+03 DETOT -1.42E-01 tst  1.07E-02 PX  3.36E-01
 TTTTTTTTTTTTTTTTTTTTTTTTTTTTTT DIIS        TELAPSE       37.62 TCPU       37.37
 DIIS TEST: 0.18524E+01 AT SCF   CYCLE   2 - DIIS ACTIVE - HISTORY:     2 CYCLES
 TTTTTTTTTTTTTTTTTTTTTTTTTTTTTT FDIK        TELAPSE       37.73 TCPU       37.48
 INSULATING STATE
 TOP OF VALENCE BANDS -    BAND     86; K   12; EIG -2.0767547E-01 AU
 TOP OF VALENCE BANDS -    BAND     86; K    1; EIG -2.1587398E-01 AU
 BOTTOM OF VIRTUAL BANDS - BAND     87; K    1; EIG -1.2451001E-02 AU
 INDIRECT ENERGY BAND GAP:   5.3123 eV
 TTTTTTTTTTTTTTTTTTTTTTTTTTTTTT PDIG        TELAPSE       37.78 TCPU       37.53
 CHARGE NORMALIZATION FACTOR   1.00000000
 TOTAL ATOMIC CHARGES:
  29.3110900  29.3110900  29.3110900  29.3110900   9.1259400   9.1259400
   9.1259400   9.1259400   9.1259400   9.1259400
 TTTTTTTTTTTTTTTTTTTTTTTTTTTTTT MOQGAD      TELAPSE       37.79 TCPU       37.53
 TTTTTTTTTTTTTTTTTTTTTTTTTTTTTT SHELLXN     TELAPSE       42.98 TCPU       42.71
 TTTTTTTTTTTTTTTTTTTTTTTTTTTTTT MONMO3      TELAPSE       49.06 TCPU       48.77
 NUMERICALLY INTEGRATED DENSITY    171.9999646571
 TTTTTTTTTTTTTTTTTTTTTTTTTTTTTT NUMDFT      TELAPSE       49.27 TCPU       48.98
 CYC   3 ETOT(AU) -8.148614908923E+03 DETOT -2.33E-01 tst  2.00E-03 PX  1.82E-01
 TTTTTTTTTTTTTTTTTTTTTTTTTTTTTT DIIS        TELAPSE       49.28 TCPU       48.99
 DIIS TEST: 0.37019E-02 AT SCF   CYCLE   3 - DIIS ACTIVE - HISTORY:     3 CYCLES
 TTTTTTTTTTTTTTTTTTTTTTTTTTTTTT FDIK        TELAPSE       49.40 TCPU       49.10
 INSULATING STATE
 TOP OF VALENCE BANDS -    BAND     86; K   12; EIG -2.0894494E-01 AU
 TOP OF VALENCE BANDS -    BAND     86; K    1; EIG -2.1702275E-01 AU
 BOTTOM OF VIRTUAL BANDS - BAND     87; K    1; EIG -1.2394879E-02 AU
 INDIRECT ENERGY BAND GAP:   5.3484 eV
 TTTTTTTTTTTTTTTTTTTTTTTTTTTTTT PDIG        TELAPSE       49.45 TCPU       49.15
 CHARGE NORMALIZATION FACTOR   1.00000000
 TOTAL ATOMIC CHARGES:
  29.3089201  29.3089201  29.3089201  29.3089201   9.1273866   9.1273866
   9.1273866   9.1273866   9.1273866   9.1273866
 TTTTTTTTTTTTTTTTTTTTTTTTTTTTTT MOQGAD      TELAPSE       49.45 TCPU       49.15
 TTTTTTTTTTTTTTTTTTTTTTTTTTTTTT SHELLXN     TELAPSE       54.64 TCPU       54.33
 TTTTTTTTTTTTTTTTTTTTTTTTTTTTTT MONMO3      TELAPSE       60.73 TCPU       60.40
 NUMERICALLY INTEGRATED DENSITY    171.9999646351
 TTTTTTTTTTTTTTTTTTTTTTTTTTTTTT NUMDFT      TELAPSE       60.94 TCPU       60.61
 CYC   4 ETOT(AU) -8.148615378870E+03 DETOT -4.70E-04 tst  3.90E-06 PX  5.56E-03
 TTTTTTTTTTTTTTTTTTTTTTTTTTTTTT DIIS        TELAPSE       60.95 TCPU       60.61
 DIIS TEST: 0.78635E-03 AT SCF   CYCLE   4 - DIIS ACTIVE - HISTORY:     4 CYCLES
 TTTTTTTTTTTTTTTTTTTTTTTTTTTTTT FDIK        TELAPSE       61.06 TCPU       60.73
 INSULATING STATE
 TOP OF VALENCE BANDS -    BAND     86; K   12; EIG -2.0710481E-01 AU
 TOP OF VALENCE BANDS -    BAND     86; K    1; EIG -2.1520981E-01 AU
 BOTTOM OF VIRTUAL BANDS - BAND     87; K    1; EIG -1.0526149E-02 AU
 INDIRECT ENERGY BAND GAP:   5.3492 eV
 TTTTTTTTTTTTTTTTTTTTTTTTTTTTTT PDIG        TELAPSE       61.11 TCPU       60.78
 CHARGE NORMALIZATION FACTOR   1.00000000
 TOTAL ATOMIC CHARGES:
  29.3131974  29.3131974  29.3131974  29.3131974   9.1245351   9.1245351
   9.1245351   9.1245351   9.1245351   9.1245351
 TTTTTTTTTTTTTTTTTTTTTTTTTTTTTT MOQGAD      TELAPSE       61.12 TCPU       60.78
 TTTTTTTTTTTTTTTTTTTTTTTTTTTTTT SHELLXN     TELAPSE       66.32 TCPU       65.96
 TTTTTTTTTTTTTTTTTTTTTTTTTTTTTT MONMO3      TELAPSE       72.40 TCPU       72.02
 NUMERICALLY INTEGRATED DENSITY    171.9999644709
 TTTTTTTTTTTTTTTTTTTTTTTTTTTTTT NUMDFT      TELAPSE       72.61 TCPU       72.24
 CYC   5 ETOT(AU) -8.148615462084E+03 DETOT -8.32E-05 tst  3.95E-07 PX  1.88E-03
 TTTTTTTTTTTTTTTTTTTTTTTTTTTTTT DIIS        TELAPSE       72.62 TCPU       72.24
 DIIS TEST: 0.10932E-04 AT SCF   CYCLE   5 - DIIS ACTIVE - HISTORY:     5 CYCLES
 TTTTTTTTTTTTTTTTTTTTTTTTTTTTTT FDIK        TELAPSE       72.73 TCPU       72.36
 INSULATING STATE
 TOP OF VALENCE BANDS -    BAND     86; K   12; EIG -2.0719068E-01 AU
 TOP OF VALENCE BANDS -    BAND     86; K    1; EIG -2.1530323E-01 AU
 BOTTOM OF VIRTUAL BANDS - BAND     87; K    1; EIG -1.0593114E-02 AU
 INDIRECT ENERGY BAND GAP:   5.3497 eV
 TTTTTTTTTTTTTTTTTTTTTTTTTTTTTT PDIG        TELAPSE       72.78 TCPU       72.40
 CHARGE NORMALIZATION FACTOR   1.00000000
 TOTAL ATOMIC CHARGES:
  29.3134196  29.3134196  29.3134196  29.3134196   9.1243869   9.1243869
   9.1243869   9.1243869   9.1243869   9.1243869
 TTTTTTTTTTTTTTTTTTTTTTTTTTTTTT MOQGAD      TELAPSE       72.79 TCPU       72.41
 TTTTTTTTTTTTTTTTTTTTTTTTTTTTTT SHELLXN     TELAPSE       77.98 TCPU       77.59
 TTTTTTTTTTTTTTTTTTTTTTTTTTTTTT MONMO3      TELAPSE       84.07 TCPU       83.66
 NUMERICALLY INTEGRATED DENSITY    171.9999645061
 TTTTTTTTTTTTTTTTTTTTTTTTTTTTTT NUMDFT      TELAPSE       84.28 TCPU       83.87
 CYC   6 ETOT(AU) -8.148615461432E+03 DETOT  6.52E-07 tst  2.02E-08 PX  1.66E-04
 TTTTTTTTTTTTTTTTTTTTTTTTTTTTTT DIIS        TELAPSE       84.29 TCPU       83.88
 DIIS TEST: 0.37902E-06 AT SCF   CYCLE   6 - DIIS ACTIVE - HISTORY:     6 CYCLES
 TTTTTTTTTTTTTTTTTTTTTTTTTTTTTT FDIK        TELAPSE       84.40 TCPU       83.99
 INSULATING STATE
 TOP OF VALENCE BANDS -    BAND     86; K   12; EIG -2.0718686E-01 AU
 TOP OF VALENCE BANDS -    BAND     86; K    1; EIG -2.1529854E-01 AU
 BOTTOM OF VIRTUAL BANDS - BAND     87; K    1; EIG -1.0593303E-02 AU
 INDIRECT ENERGY BAND GAP:   5.3496 eV
 TTTTTTTTTTTTTTTTTTTTTTTTTTTTTT PDIG        TELAPSE       84.45 TCPU       84.04
 CHARGE NORMALIZATION FACTOR   1.00000000
 TOTAL ATOMIC CHARGES:
  29.3134691  29.3134691  29.3134691  29.3134691   9.1243540   9.1243540
   9.1243540   9.1243540   9.1243540   9.1243540
 TTTTTTTTTTTTTTTTTTTTTTTTTTTTTT MOQGAD      TELAPSE       84.45 TCPU       84.05
 TTTTTTTTTTTTTTTTTTTTTTTTTTTTTT SHELLXN     TELAPSE       89.65 TCPU       89.23
 TTTTTTTTTTTTTTTTTTTTTTTTTTTTTT MONMO3      TELAPSE       95.73 TCPU       95.29
 NUMERICALLY INTEGRATED DENSITY    171.9999644986
 TTTTTTTTTTTTTTTTTTTTTTTTTTTTTT NUMDFT      TELAPSE       95.94 TCPU       95.50
 CYC   7 ETOT(AU) -8.148615461592E+03 DETOT -1.60E-07 tst  5.16E-10 PX  1.98E-05
 TTTTTTTTTTTTTTTTTTTTTTTTTTTTTT DIIS        TELAPSE       95.94 TCPU       95.51
 DIIS TEST: 0.43208E-08 AT SCF   CYCLE   7 - DIIS ACTIVE - HISTORY:     7 CYCLES
 TTTTTTTTTTTTTTTTTTTTTTTTTTTTTT FDIK        TELAPSE       96.06 TCPU       95.62
 INSULATING STATE
 TOP OF VALENCE BANDS -    BAND     86; K   12; EIG -2.0718604E-01 AU
 TOP OF VALENCE BANDS -    BAND     86; K    1; EIG -2.1529778E-01 AU
 BOTTOM OF VIRTUAL BANDS - BAND     87; K    1; EIG -1.0592015E-02 AU
 INDIRECT ENERGY BAND GAP:   5.3496 eV
 TTTTTTTTTTTTTTTTTTTTTTTTTTTTTT PDIG        TELAPSE       96.10 TCPU       95.66
 CHARGE NORMALIZATION FACTOR   1.00000000
 TOTAL ATOMIC CHARGES:
  29.3134740  29.3134740  29.3134740  29.3134740   9.1243507   9.1243507
   9.1243507   9.1243507   9.1243507   9.1243507
 TTTTTTTTTTTTTTTTTTTTTTTTTTTTTT MOQGAD      TELAPSE       96.11 TCPU       95.67
 TTTTTTTTTTTTTTTTTTTTTTTTTTTTTT SHELLXN     TELAPSE      101.31 TCPU      100.85
 TTTTTTTTTTTTTTTTTTTTTTTTTTTTTT MONMO3      TELAPSE      107.38 TCPU      106.91
 NUMERICALLY INTEGRATED DENSITY    171.9999644986
 TTTTTTTTTTTTTTTTTTTTTTTTTTTTTT NUMDFT      TELAPSE      107.59 TCPU      107.12
 CYC   8 ETOT(AU) -8.148615461584E+03 DETOT  7.81E-09 tst  4.59E-12 PX  3.16E-06
 TTTTTTTTTTTTTTTTTTTTTTTTTTTTTT DIIS        TELAPSE      107.60 TCPU      107.13
 DIIS TEST: 0.13313E-10 AT SCF   CYCLE   8 - DIIS ACTIVE - HISTORY:     8 CYCLES
 TTTTTTTTTTTTTTTTTTTTTTTTTTTTTT FDIK        TELAPSE      107.67 TCPU      107.20
 INSULATING STATE
 TOP OF VALENCE BANDS -    BAND     86; K   12; EIG -2.0718592E-01 AU
 TOP OF VALENCE BANDS -    BAND     86; K    1; EIG -2.1529766E-01 AU
 BOTTOM OF VIRTUAL BANDS - BAND     87; K    1; EIG -1.0591859E-02 AU
 INDIRECT ENERGY BAND GAP:   5.3496 eV
 TTTTTTTTTTTTTTTTTTTTTTTTTTTTTT PDIG        TELAPSE      107.72 TCPU      107.25
 CHARGE NORMALIZATION FACTOR   1.00000000
 TOTAL ATOMIC CHARGES:
  29.3134739  29.3134739  29.3134739  29.3134739   9.1243507   9.1243507
   9.1243507   9.1243507   9.1243507   9.1243507
 TTTTTTTTTTTTTTTTTTTTTTTTTTTTTT MOQGAD      TELAPSE      107.73 TCPU      107.26
 TTTTTTTTTTTTTTTTTTTTTTTTTTTTTT SHELLXN     TELAPSE      112.91 TCPU      112.43
 +++ ENERGIES IN A.U. +++
 ::: EXT EL-POLE                                  -4.0242281909162E+03
 ::: EXT EL-SPHEROPOLE                             4.8603925760024E+01
 ::: BIELET ZONE E-E                               6.2991814586458E+03
 ::: TOTAL E-E                                     2.3235571934896E+03
 ::: TOTAL E-N + N-E                              -1.7073347208174E+04
 ::: TOTAL N-N                                    -1.2609325725287E+03
 ::: KINETIC ENERGY                                8.1299718005051E+03
 ::: PSEUDO TOTAL   ENERGY                        -7.8807507867077E+03
 ::: VIRIAL COEFFICIENT                            1.0155658817046E+00
 TTTTTTTTTTTTTTTTTTTTTTTTTTTTTT MONMO3      TELAPSE      119.00 TCPU      118.50
 NUMERICALLY INTEGRATED DENSITY    171.9999644986
 TTTTTTTTTTTTTTTTTTTTTTTTTTTTTT NUMDFT      TELAPSE      119.20 TCPU      118.71
 CYC   9 ETOT(AU) -8.148615461585E+03 DETOT -9.59E-10 tst  3.63E-14 PX  3.16E-06

 == SCF ENDED - CONVERGENCE ON ENERGY      E(AU) -8.1486154615849E+03 CYCLES   9


 ENERGY EXPRESSION=HARTREE+FOCK EXCH*0.00000+(HSE06      EXCH)*1.00000+PBE        CORR


 TOTAL ENERGY(DFT)(AU)(  9) -8.1486154615849E+03 DE-9.6E-10 tester 3.6E-14
 TTTTTTTTTTTTTTTTTTTTTTTTTTTTTT EDFT        TELAPSE      119.21 TCPU      118.71

 *******************************************************************************
 *                             FORCE CALCULATION                               *
 *******************************************************************************

 TTTTTTTTTTTTTTTTTTTTTTTTTTTTTT NUMDFG      TELAPSE      121.07 TCPU      120.57
 INFORMATION **** GENPOG **** BIPO BUFFER LENGTH (WORDS) =     1142000
 TTTTTTTTTTTTTTTTTTTTTTTTTTTTTT SHELXG      TELAPSE      163.91 TCPU      163.30

 CARTESIAN FORCES IN HARTREE/BOHR (ANALYTICAL)
   ATOM                     X                   Y                   Z
   1  31             1.021405182655E-14 -2.220446049250E-14 -5.007223466933E-04
   2  31            -3.234449745075E-14 -2.723747153747E-14  5.007223466968E-04
   3  31            -1.924386576017E-15  4.736951571734E-15  5.007223467679E-04
   4  31             1.835568734047E-14  5.136631860599E-14 -5.007223468088E-04
   5   8            -3.512217055021E-03  2.027779462150E-03  7.298498132893E-15
   6   8             1.472895879336E-14 -4.055558924304E-03  2.464681530761E-15
   7   8             3.512217055003E-03  2.027779462151E-03 -2.070165304240E-14
   8   8             3.512217055020E-03 -2.027779462168E-03  9.917992353318E-15
   9   8             1.178686777810E-14  4.055558924311E-03  1.249000902703E-14
  10   8            -3.512217055026E-03 -2.027779462141E-03  2.776020154490E-14

 RESULTANT FORCE    -2.719612729463E-15  5.329070518201E-15  1.926235919101E-15

 ATOMIC PART

 SYMMETRY ALLOWED FORCES (ANALYTICAL) (DIRECTION, FORCE)

    1 -1.0014447E-03    2 -9.9340500E-03

 CELL PART

 GRADIENT WITH RESPECT TO THE CELL PARAMETER IN HARTREE/BOHR
ORDER: -D/DA1X, -D/DA1Y, -D/DA1Z
       -D/DA2X, -D/DA2Y, -D/DA2Z
       -D/DA3X, -D/DA3Y, -D/DA3Z
  0.351300604054E-02 -0.483016972237E-14  0.648885528811E-04
 -0.175650302026E-02  0.304235247472E-02  0.648885528882E-04
 -0.175650302027E-02 -0.304235247472E-02  0.648885528953E-04

STRESS TENSOR, IN HARTREE/BOHR^3:
ORDER: 11 12 13
       21 22 23
       31 32 33
 -0.440942632720E-04 -0.514909901347E-16 -0.925492001805E-16
  0.404173430835E-16 -0.440942632716E-04  0.629117734572E-16
  0.891853579217E-16  0.514911570272E-16 -0.253551601946E-05

STRESS TENSOR DOES NOT CORRESPOND TO
HYDROSTATIC PRESSURE, NO PRESSURE COMPUTED!

 SYMMETRY ALLOWED FORCES (ANALYTICAL) (DIRECTION, FORCE)

    1  4.4163689E-03    2  2.9224907E-03
 TTTTTTTTTTTTTTTTTTTTTTTTTTTTTT TOTGRA_C    TELAPSE      217.18 TCPU      216.45
 INFORMATION **** optc001 **** GEOMETRY OUTPUT FILE
 CLASSICAL MODEL (SCHLEGEL) USED AS INITIAL HESSIAN MATRIX
 REFERENCE GEOMETRY DEFINED

 MAX GRADIENT      0.009934  THRESHOLD              0.000450 CONVERGED NO
 RMS GRADIENT      0.005651  THRESHOLD              0.000300 CONVERGED NO

 GRADIENT NORM     0.011302  GRADIENT THRESHOLD     0.500000

 EIGENVALUES OF THE ESTIMATED HESSIAN
  0.2000      0.2793      0.4401      0.6915    

 INITIAL TRUST RADIUS    0.5000000000E+00

 PREDICTED ENERGY CHANGE    -0.166E-03

 INITIAL DISPLACEMENTS
  0.001844 -0.022729  0.015844  0.012689
 TTTTTTTTTTTTTTTTTTTTTTTTTTTTTT OPTI        TELAPSE      217.19 TCPU      216.46

 OPTOPTOPTOPTOPTOPTOPTOPTOPTOPTOPTOPTOPTOPTOPTOPTOPTOPTOPTOPTOPTOPTOPTOPTOPTOPT

 - INFORMATION ON SCF MOVED TO SCFOUT.LOG
 GEOMETRY OPTIMIZATION INFORMATION STORED IN OPTINFO.DAT

 OPTOPTOPTOPTOPTOPTOPTOPTOPTOPTOPTOPTOPTOPTOPTOPTOPTOPTOPTOPTOPTOPTOPTOPTOPTOPT
 *******************************************************************************
 COORDINATE AND CELL OPTIMIZATION - POINT    2
 *******************************************************************************
 LATTICE PARAMETERS (ANGSTROMS AND DEGREES) - BOHR = 0.5291772083 ANGSTROM
 PRIMITIVE CELL - CENTRING CODE 7/0 VOLUME=    96.610041 - DENSITY  6.388 g/cm^3
         A              B              C           ALPHA      BETA       GAMMA 
     5.32430015     5.32430015     5.32430015    55.910099  55.910099  55.910099
 *******************************************************************************
 ATOMS IN THE ASYMMETRIC UNIT    2 - ATOMS IN THE UNIT CELL:   10
     ATOM                 X/A                 Y/B                 Z/C    
 *******************************************************************************
      1 T  31 GA    3.554363139874E-01  3.554363139874E-01  3.554363139874E-01
      2 F  31 GA    1.445636860126E-01  1.445636860126E-01  1.445636860126E-01
      3 F  31 GA   -3.554363139874E-01 -3.554363139874E-01 -3.554363139874E-01
      4 F  31 GA   -1.445636860126E-01 -1.445636860126E-01 -1.445636860126E-01
      5 T   8 O    -4.460855124243E-01 -5.391448757568E-02  2.500000000000E-01
      6 F   8 O     2.500000000000E-01 -4.460855124243E-01 -5.391448757568E-02
      7 F   8 O    -5.391448757568E-02  2.500000000000E-01 -4.460855124243E-01
      8 F   8 O     4.460855124243E-01  5.391448757568E-02 -2.500000000000E-01
      9 F   8 O    -2.500000000000E-01  4.460855124243E-01  5.391448757568E-02
     10 F   8 O     5.391448757568E-02 -2.500000000000E-01  4.460855124243E-01

 TRANSFORMATION MATRIX PRIMITIVE-CRYSTALLOGRAPHIC CELL
  1.0000  0.0000  1.0000 -1.0000  1.0000  1.0000  0.0000 -1.0000  1.0000

 *******************************************************************************
 CRYSTALLOGRAPHIC CELL (VOLUME=        289.83012215)
         A              B              C           ALPHA      BETA       GAMMA 
     4.99183718     4.99183718    13.43049641    90.000000  90.000000 120.000000

 COORDINATES IN THE CRYSTALLOGRAPHIC CELL
     ATOM                 X/A                 Y/B                 Z/C    
 *******************************************************************************
      1 T  31 GA    3.333333333333E-01 -3.333333333333E-01  2.210298065403E-02
      2 F  31 GA    5.446197831319E-17  1.097705384859E-16  1.445636860126E-01
      3 F  31 GA   -3.333333333333E-01  3.333333333333E-01 -2.210298065403E-02
      4 F  31 GA    0.000000000000E+00 -1.061222777091E-16 -1.445636860126E-01
      5 T   8 O    -3.627521790910E-01 -3.333333333333E-01 -8.333333333333E-02
      6 F   8 O     3.333333333333E-01 -2.941884575765E-02 -8.333333333333E-02
      7 F   8 O     2.941884575765E-02  3.627521790910E-01 -8.333333333333E-02
      8 F   8 O     3.627521790910E-01  3.333333333333E-01  8.333333333333E-02
      9 F   8 O    -3.333333333333E-01  2.941884575765E-02  8.333333333333E-02
     10 F   8 O    -2.941884575765E-02 -3.627521790910E-01  8.333333333333E-02

 T = ATOM BELONGING TO THE ASYMMETRIC UNIT

 TOTAL ENERGY(DFT)(AU)(  6) -8.1486156985553E+03     DE (AU)   -2.370E-04

 UPDATED TRUST RADIUS     0.100E+01

 SYMMETRY ALLOWED FORCES  (COORDINATE, FORCE)

    1  2.2322233E-04    2 -5.3748302E-03    3 -6.2646932E-05    4  1.1834485E-03

 GRADIENT NORM     0.005508  GRADIENT THRESHOLD     0.500000

 EIGENVALUES OF THE ESTIMATED HESSIAN
  0.1579      0.2646      0.3466      0.6892    

 PREDICTED ENERGY CHANGE    -0.738E-04

 MAX GRADIENT      0.005375  THRESHOLD              0.000450 CONVERGED NO
 RMS GRADIENT      0.002754  THRESHOLD              0.000300 CONVERGED NO
 MAX DISPLAC.      0.024479  THRESHOLD              0.001800 CONVERGED NO
 RMS DISPLAC.      0.014024  THRESHOLD              0.001200 CONVERGED NO
 TTTTTTTTTTTTTTTTTTTTTTTTTTTTTT OPTI        TELAPSE      398.19 TCPU      397.03
 *******************************************************************************
 COORDINATE AND CELL OPTIMIZATION - POINT    3
 *******************************************************************************
 LATTICE PARAMETERS (ANGSTROMS AND DEGREES) - BOHR = 0.5291772083 ANGSTROM
 PRIMITIVE CELL - CENTRING CODE 7/0 VOLUME=    96.648315 - DENSITY  6.386 g/cm^3
         A              B              C           ALPHA      BETA       GAMMA 
     5.32085130     5.32085130     5.32085130    55.999983  55.999983  55.999983
 *******************************************************************************
 ATOMS IN THE ASYMMETRIC UNIT    2 - ATOMS IN THE UNIT CELL:   10
     ATOM                 X/A                 Y/B                 Z/C    
 *******************************************************************************
      1 T  31 GA    3.555216062453E-01  3.555216062453E-01  3.555216062453E-01
      2 F  31 GA    1.444783937547E-01  1.444783937547E-01  1.444783937547E-01
      3 F  31 GA   -3.555216062453E-01 -3.555216062453E-01 -3.555216062453E-01
      4 F  31 GA   -1.444783937547E-01 -1.444783937547E-01 -1.444783937547E-01
      5 T   8 O    -4.471468924393E-01 -5.285310756071E-02  2.500000000000E-01
      6 F   8 O     2.500000000000E-01 -4.471468924393E-01 -5.285310756071E-02
      7 F   8 O    -5.285310756071E-02  2.500000000000E-01 -4.471468924393E-01
      8 F   8 O     4.471468924393E-01  5.285310756071E-02 -2.500000000000E-01
      9 F   8 O    -2.500000000000E-01  4.471468924393E-01  5.285310756071E-02
     10 F   8 O     5.285310756071E-02 -2.500000000000E-01  4.471468924393E-01

 TRANSFORMATION MATRIX PRIMITIVE-CRYSTALLOGRAPHIC CELL
  1.0000  0.0000  1.0000 -1.0000  1.0000  1.0000  0.0000 -1.0000  1.0000

 *******************************************************************************
 CRYSTALLOGRAPHIC CELL (VOLUME=        289.94494470)
         A              B              C           ALPHA      BETA       GAMMA 
     4.99597539     4.99597539    13.41356839    90.000000  90.000000 120.000000

 COORDINATES IN THE CRYSTALLOGRAPHIC CELL
     ATOM                 X/A                 Y/B                 Z/C    
 *******************************************************************************
      1 T  31 GA    3.333333333333E-01 -3.333333333333E-01  2.218827291196E-02
      2 F  31 GA    5.446197831319E-17  1.097705384859E-16  1.444783937547E-01
      3 F  31 GA   -3.333333333333E-01  3.333333333333E-01 -2.218827291196E-02
      4 F  31 GA    0.000000000000E+00 -1.061222777091E-16 -1.444783937547E-01
      5 T   8 O    -3.638135591060E-01 -3.333333333333E-01 -8.333333333333E-02
      6 F   8 O     3.333333333333E-01 -3.048022577263E-02 -8.333333333333E-02
      7 F   8 O     3.048022577263E-02  3.638135591060E-01 -8.333333333333E-02
      8 F   8 O     3.638135591060E-01  3.333333333333E-01  8.333333333333E-02
      9 F   8 O    -3.333333333333E-01  3.048022577263E-02  8.333333333333E-02
     10 F   8 O    -3.048022577263E-02 -3.638135591060E-01  8.333333333333E-02

 T = ATOM BELONGING TO THE ASYMMETRIC UNIT

 TOTAL ENERGY(DFT)(AU)(  7) -8.1486157864391E+03     DE (AU)   -8.788E-05

 UPDATED TRUST RADIUS     0.200E+01

 SYMMETRY ALLOWED FORCES  (COORDINATE, FORCE)

    1  1.1285959E-03    2 -5.4807077E-04    3 -7.0629755E-04    4 -2.3454653E-04

 GRADIENT NORM     0.001459  GRADIENT THRESHOLD     0.500000

 EIGENVALUES OF THE ESTIMATED HESSIAN
  0.1445      0.2653      0.3320      0.7097    

 PREDICTED ENERGY CHANGE    -0.288E-05

 MAX GRADIENT      0.001129  THRESHOLD              0.000450 CONVERGED NO
 RMS GRADIENT      0.000729  THRESHOLD              0.000300 CONVERGED NO
 MAX DISPLAC.      0.003320  THRESHOLD              0.001800 CONVERGED NO
 RMS DISPLAC.      0.002373  THRESHOLD              0.001200 CONVERGED NO
 TTTTTTTTTTTTTTTTTTTTTTTTTTTTTT OPTI        TELAPSE      591.03 TCPU      589.33
 *******************************************************************************
 COORDINATE AND CELL OPTIMIZATION - POINT    4
 *******************************************************************************
 LATTICE PARAMETERS (ANGSTROMS AND DEGREES) - BOHR = 0.5291772083 ANGSTROM
 PRIMITIVE CELL - CENTRING CODE 7/0 VOLUME=    96.600913 - DENSITY  6.389 g/cm^3
         A              B              C           ALPHA      BETA       GAMMA 
     5.31962971     5.31962971     5.31962971    56.007611  56.007611  56.007611
 *******************************************************************************
 ATOMS IN THE ASYMMETRIC UNIT    2 - ATOMS IN THE UNIT CELL:   10
     ATOM                 X/A                 Y/B                 Z/C    
 *******************************************************************************
      1 T  31 GA    3.555679867480E-01  3.555679867480E-01  3.555679867480E-01
      2 F  31 GA    1.444320132520E-01  1.444320132520E-01  1.444320132520E-01
      3 F  31 GA   -3.555679867480E-01 -3.555679867480E-01 -3.555679867480E-01
      4 F  31 GA   -1.444320132520E-01 -1.444320132520E-01 -1.444320132520E-01
      5 T   8 O    -4.472908398606E-01 -5.270916013936E-02  2.500000000000E-01
      6 F   8 O     2.500000000000E-01 -4.472908398606E-01 -5.270916013936E-02
      7 F   8 O    -5.270916013936E-02  2.500000000000E-01 -4.472908398606E-01
      8 F   8 O     4.472908398606E-01  5.270916013936E-02 -2.500000000000E-01
      9 F   8 O    -2.500000000000E-01  4.472908398606E-01  5.270916013936E-02
     10 F   8 O     5.270916013936E-02 -2.500000000000E-01  4.472908398606E-01

 TRANSFORMATION MATRIX PRIMITIVE-CRYSTALLOGRAPHIC CELL
  1.0000  0.0000  1.0000 -1.0000  1.0000  1.0000  0.0000 -1.0000  1.0000

 *******************************************************************************
 CRYSTALLOGRAPHIC CELL (VOLUME=        289.80273794)
         A              B              C           ALPHA      BETA       GAMMA 
     4.99545369     4.99545369    13.40979006    90.000000  90.000000 120.000000

 COORDINATES IN THE CRYSTALLOGRAPHIC CELL
     ATOM                 X/A                 Y/B                 Z/C    
 *******************************************************************************
      1 T  31 GA    3.333333333333E-01 -3.333333333333E-01  2.223465341469E-02
      2 F  31 GA    5.446197831319E-17  1.097705384859E-16  1.444320132520E-01
      3 F  31 GA   -3.333333333333E-01  3.333333333333E-01 -2.223465341469E-02
      4 F  31 GA    0.000000000000E+00 -1.061222777091E-16 -1.444320132520E-01
      5 T   8 O    -3.639575065273E-01 -3.333333333333E-01 -8.333333333333E-02
      6 F   8 O     3.333333333333E-01 -3.062417319397E-02 -8.333333333333E-02
      7 F   8 O     3.062417319397E-02  3.639575065273E-01 -8.333333333333E-02
      8 F   8 O     3.639575065273E-01  3.333333333333E-01  8.333333333333E-02
      9 F   8 O    -3.333333333333E-01  3.062417319397E-02  8.333333333333E-02
     10 F   8 O    -3.062417319397E-02 -3.639575065273E-01  8.333333333333E-02

 T = ATOM BELONGING TO THE ASYMMETRIC UNIT

 TOTAL ENERGY(DFT)(AU)(  5) -8.1486157924916E+03     DE (AU)   -6.053E-06

 UPDATED TRUST RADIUS     0.400E+01

 SYMMETRY ALLOWED FORCES  (COORDINATE, FORCE)

    1  9.7127942E-04    2  4.5324307E-05    3 -1.4264680E-04    4 -2.2924136E-04

 GRADIENT NORM     0.001009  GRADIENT THRESHOLD     0.500000

 EIGENVALUES OF THE ESTIMATED HESSIAN
  0.1268      0.2535      0.2836      0.6132    

 PREDICTED ENERGY CHANGE    -0.156E-05

 MAX GRADIENT      0.000971  THRESHOLD              0.000450 CONVERGED NO
 RMS GRADIENT      0.000505  THRESHOLD              0.000300 CONVERGED NO
 MAX DISPLAC.      0.003138  THRESHOLD              0.001800 CONVERGED NO
 RMS DISPLAC.      0.001887  THRESHOLD              0.001200 CONVERGED NO
 TTTTTTTTTTTTTTTTTTTTTTTTTTTTTT OPTI        TELAPSE      760.08 TCPU      757.98
 *******************************************************************************
 COORDINATE AND CELL OPTIMIZATION - POINT    5
 *******************************************************************************
 LATTICE PARAMETERS (ANGSTROMS AND DEGREES) - BOHR = 0.5291772083 ANGSTROM
 PRIMITIVE CELL - CENTRING CODE 7/0 VOLUME=    96.571105 - DENSITY  6.391 g/cm^3
         A              B              C           ALPHA      BETA       GAMMA 
     5.31901613     5.31901613     5.31901613    56.009052  56.009052  56.009052
 *******************************************************************************
 ATOMS IN THE ASYMMETRIC UNIT    2 - ATOMS IN THE UNIT CELL:   10
     ATOM                 X/A                 Y/B                 Z/C    
 *******************************************************************************
      1 T  31 GA    3.556298025514E-01  3.556298025514E-01  3.556298025514E-01
      2 F  31 GA    1.443701974486E-01  1.443701974486E-01  1.443701974486E-01
      3 F  31 GA   -3.556298025514E-01 -3.556298025514E-01 -3.556298025514E-01
      4 F  31 GA   -1.443701974486E-01 -1.443701974486E-01 -1.443701974486E-01
      5 T   8 O    -4.473588853007E-01 -5.264111469926E-02  2.500000000000E-01
      6 F   8 O     2.500000000000E-01 -4.473588853007E-01 -5.264111469926E-02
      7 F   8 O    -5.264111469926E-02  2.500000000000E-01 -4.473588853007E-01
      8 F   8 O     4.473588853007E-01  5.264111469926E-02 -2.500000000000E-01
      9 F   8 O    -2.500000000000E-01  4.473588853007E-01  5.264111469926E-02
     10 F   8 O     5.264111469926E-02 -2.500000000000E-01  4.473588853007E-01

 TRANSFORMATION MATRIX PRIMITIVE-CRYSTALLOGRAPHIC CELL
  1.0000  0.0000  1.0000 -1.0000  1.0000  1.0000  0.0000 -1.0000  1.0000

 *******************************************************************************
 CRYSTALLOGRAPHIC CELL (VOLUME=        289.71331597)
         A              B              C           ALPHA      BETA       GAMMA 
     4.99499558     4.99499558    13.40811139    90.000000  90.000000 120.000000

 COORDINATES IN THE CRYSTALLOGRAPHIC CELL
     ATOM                 X/A                 Y/B                 Z/C    
 *******************************************************************************
      1 T  31 GA    3.333333333333E-01 -3.333333333333E-01  2.229646921809E-02
      2 F  31 GA    5.446197831319E-17  1.097705384859E-16  1.443701974486E-01
      3 F  31 GA   -3.333333333333E-01  3.333333333333E-01 -2.229646921809E-02
      4 F  31 GA    0.000000000000E+00 -1.061222777091E-16 -1.443701974486E-01
      5 T   8 O    -3.640255519674E-01 -3.333333333333E-01 -8.333333333333E-02
      6 F   8 O     3.333333333333E-01 -3.069221863408E-02 -8.333333333333E-02
      7 F   8 O     3.069221863408E-02  3.640255519674E-01 -8.333333333333E-02
      8 F   8 O     3.640255519674E-01  3.333333333333E-01  8.333333333333E-02
      9 F   8 O    -3.333333333333E-01  3.069221863408E-02  8.333333333333E-02
     10 F   8 O    -3.069221863408E-02 -3.640255519674E-01  8.333333333333E-02

 T = ATOM BELONGING TO THE ASYMMETRIC UNIT

 TOTAL ENERGY(DFT)(AU)(  5) -8.1486157974181E+03     DE (AU)   -4.926E-06

 UPDATED TRUST RADIUS     0.400E+01

 SYMMETRY ALLOWED FORCES  (COORDINATE, FORCE)

    1  5.9210501E-04    2  2.4445196E-04    3  2.2179303E-04    4 -9.1023890E-05

 GRADIENT NORM     0.000684  GRADIENT THRESHOLD     0.500000

 EIGENVALUES OF THE ESTIMATED HESSIAN
  0.1083      0.2349      0.2770      0.5008    

 PREDICTED ENERGY CHANGE    -0.804E-06

 MAX GRADIENT      0.000592  THRESHOLD              0.000450 CONVERGED NO
 RMS GRADIENT      0.000342  THRESHOLD              0.000300 CONVERGED NO
 MAX DISPLAC.      0.002874  THRESHOLD              0.001800 CONVERGED NO
 RMS DISPLAC.      0.001446  THRESHOLD              0.001200 CONVERGED NO
 TTTTTTTTTTTTTTTTTTTTTTTTTTTTTT OPTI        TELAPSE      929.46 TCPU      926.96
 *******************************************************************************
 COORDINATE AND CELL OPTIMIZATION - POINT    6
 *******************************************************************************
 LATTICE PARAMETERS (ANGSTROMS AND DEGREES) - BOHR = 0.5291772083 ANGSTROM
 PRIMITIVE CELL - CENTRING CODE 7/0 VOLUME=    96.570380 - DENSITY  6.391 g/cm^3
         A              B              C           ALPHA      BETA       GAMMA 
     5.31897199     5.31897199     5.31897199    56.009721  56.009721  56.009721
 *******************************************************************************
 ATOMS IN THE ASYMMETRIC UNIT    2 - ATOMS IN THE UNIT CELL:   10
     ATOM                 X/A                 Y/B                 Z/C    
 *******************************************************************************
      1 T  31 GA    3.556864042396E-01  3.556864042396E-01  3.556864042396E-01
      2 F  31 GA    1.443135957604E-01  1.443135957604E-01  1.443135957604E-01
      3 F  31 GA   -3.556864042396E-01 -3.556864042396E-01 -3.556864042396E-01
      4 F  31 GA   -1.443135957604E-01 -1.443135957604E-01 -1.443135957604E-01
      5 T   8 O    -4.473725647581E-01 -5.262743524190E-02  2.500000000000E-01
      6 F   8 O     2.500000000000E-01 -4.473725647581E-01 -5.262743524190E-02
      7 F   8 O    -5.262743524190E-02  2.500000000000E-01 -4.473725647581E-01
      8 F   8 O     4.473725647581E-01  5.262743524190E-02 -2.500000000000E-01
      9 F   8 O    -2.500000000000E-01  4.473725647581E-01  5.262743524190E-02
     10 F   8 O     5.262743524190E-02 -2.500000000000E-01  4.473725647581E-01

 TRANSFORMATION MATRIX PRIMITIVE-CRYSTALLOGRAPHIC CELL
  1.0000  0.0000  1.0000 -1.0000  1.0000  1.0000  0.0000 -1.0000  1.0000

 *******************************************************************************
 CRYSTALLOGRAPHIC CELL (VOLUME=        289.71114091)
         A              B              C           ALPHA      BETA       GAMMA 
     4.99500897     4.99500897    13.40793883    90.000000  90.000000 120.000000

 COORDINATES IN THE CRYSTALLOGRAPHIC CELL
     ATOM                 X/A                 Y/B                 Z/C    
 *******************************************************************************
      1 T  31 GA    3.333333333333E-01 -3.333333333333E-01  2.235307090625E-02
      2 F  31 GA    5.446197831319E-17  1.097705384859E-16  1.443135957604E-01
      3 F  31 GA   -3.333333333333E-01  3.333333333333E-01 -2.235307090625E-02
      4 F  31 GA    0.000000000000E+00 -1.061222777091E-16 -1.443135957604E-01
      5 T   8 O    -3.640392314248E-01 -3.333333333333E-01 -8.333333333333E-02
      6 F   8 O     3.333333333333E-01 -3.070589809144E-02 -8.333333333333E-02
      7 F   8 O     3.070589809143E-02  3.640392314248E-01 -8.333333333333E-02
      8 F   8 O     3.640392314248E-01  3.333333333333E-01  8.333333333333E-02
      9 F   8 O    -3.333333333333E-01  3.070589809144E-02  8.333333333333E-02
     10 F   8 O    -3.070589809143E-02 -3.640392314248E-01  8.333333333333E-02

 T = ATOM BELONGING TO THE ASYMMETRIC UNIT

 TOTAL ENERGY(DFT)(AU)(  4) -8.1486158010151E+03     DE (AU)   -3.597E-06

 UPDATED TRUST RADIUS     0.400E+01

 SYMMETRY ALLOWED FORCES  (COORDINATE, FORCE)

    1  1.9063736E-04    2  1.9258128E-04    3  2.1763396E-04    4  2.6772322E-05

 GRADIENT NORM     0.000349  GRADIENT THRESHOLD     0.500000

 EIGENVALUES OF THE ESTIMATED HESSIAN
  0.1029      0.2321      0.2704      0.3827    

 PREDICTED ENERGY CHANGE    -0.213E-06

 MAX GRADIENT      0.000218  THRESHOLD              0.000450 CONVERGED YES
 RMS GRADIENT      0.000174  THRESHOLD              0.000300 CONVERGED YES
 MAX DISPLAC.      0.001211  THRESHOLD              0.001800 CONVERGED YES
 RMS DISPLAC.      0.000696  THRESHOLD              0.001200 CONVERGED YES

 CONVERGENCE TESTS SATISFIED AFTER   6 ENERGY AND GRADIENT CALCULATIONS
 +++++++++++++++++++++++++++++++++++++++++++++++++++++++++++++++++++++++++++++++
 FINALRUN OPTION: RE-STARTING OPTIMIZATION
 +++++++++++++++++++++++++++++++++++++++++++++++++++++++++++++++++++++++++++++++
 TTTTTTTTTTTTTTTTTTTTTTTTTTTTTT OPTI        TELAPSE     1087.50 TCPU     1084.62
 *******************************************************************************
 COORDINATE AND CELL OPTIMIZATION - POINT    7
 *******************************************************************************
 LATTICE PARAMETERS (ANGSTROMS AND DEGREES) - BOHR = 0.5291772083 ANGSTROM
 PRIMITIVE CELL - CENTRING CODE 7/0 VOLUME=    96.581678 - DENSITY  6.390 g/cm^3
         A              B              C           ALPHA      BETA       GAMMA 
     5.31910761     5.31910761     5.31910761    56.011279  56.011279  56.011279
 *******************************************************************************
 ATOMS IN THE ASYMMETRIC UNIT    2 - ATOMS IN THE UNIT CELL:   10
     ATOM                 X/A                 Y/B                 Z/C    
 *******************************************************************************
      1 T  31 GA    3.557102559369E-01  3.557102559369E-01  3.557102559369E-01
      2 F  31 GA    1.442897440631E-01  1.442897440631E-01  1.442897440631E-01
      3 F  31 GA   -3.557102559369E-01 -3.557102559369E-01 -3.557102559369E-01
      4 F  31 GA   -1.442897440631E-01 -1.442897440631E-01 -1.442897440631E-01
      5 T   8 O    -4.473555837627E-01 -5.264441623726E-02  2.500000000000E-01
      6 F   8 O     2.500000000000E-01 -4.473555837627E-01 -5.264441623726E-02
      7 F   8 O    -5.264441623726E-02  2.500000000000E-01 -4.473555837627E-01
      8 F   8 O     4.473555837627E-01  5.264441623726E-02 -2.500000000000E-01
      9 F   8 O    -2.500000000000E-01  4.473555837627E-01  5.264441623726E-02
     10 F   8 O     5.264441623726E-02 -2.500000000000E-01  4.473555837627E-01

 TRANSFORMATION MATRIX PRIMITIVE-CRYSTALLOGRAPHIC CELL
  1.0000  0.0000  1.0000 -1.0000  1.0000  1.0000  0.0000 -1.0000  1.0000

 *******************************************************************************
 CRYSTALLOGRAPHIC CELL (VOLUME=        289.74503255)
         A              B              C           ALPHA      BETA       GAMMA 
     4.99526403     4.99526403    13.40813797    90.000000  90.000000 120.000000

 COORDINATES IN THE CRYSTALLOGRAPHIC CELL
     ATOM                 X/A                 Y/B                 Z/C    
 *******************************************************************************
      1 T  31 GA    3.333333333333E-01 -3.333333333333E-01  2.237692260354E-02
      2 F  31 GA    5.446197831319E-17  1.097705384859E-16  1.442897440631E-01
      3 F  31 GA   -3.333333333333E-01  3.333333333333E-01 -2.237692260354E-02
      4 F  31 GA    0.000000000000E+00 -1.061222777091E-16 -1.442897440631E-01
      5 T   8 O    -3.640222504294E-01 -3.333333333333E-01 -8.333333333333E-02
      6 F   8 O     3.333333333333E-01 -3.068891709607E-02 -8.333333333333E-02
      7 F   8 O     3.068891709607E-02  3.640222504294E-01 -8.333333333333E-02
      8 F   8 O     3.640222504294E-01  3.333333333333E-01  8.333333333333E-02
      9 F   8 O    -3.333333333333E-01  3.068891709607E-02  8.333333333333E-02
     10 F   8 O    -3.068891709607E-02 -3.640222504294E-01  8.333333333333E-02

 T = ATOM BELONGING TO THE ASYMMETRIC UNIT

 REFERENCE GEOMETRY WILL BE CHANGED

 TOTAL ENERGY(DFT)(AU)(  4) -8.1486158181088E+03     DE (AU)   -1.709E-05

 SYMMETRY ALLOWED FORCES  (COORDINATE, FORCE)

    1  9.4402975E-06    2 -4.6967224E-05    3  4.4147266E-05    4  6.0948791E-06

 GRADIENT NORM     0.000065  GRADIENT THRESHOLD     0.500000

 HESSIAN UPDATE SKIPPED

 EIGENVALUES OF THE ESTIMATED HESSIAN
  0.1029      0.2321      0.2704      0.3827    

 PREDICTED ENERGY CHANGE    -0.988E-08

 MAX GRADIENT      0.000047  THRESHOLD              0.000450 CONVERGED YES
 RMS GRADIENT      0.000033  THRESHOLD              0.000300 CONVERGED YES
 MAX DISPLAC.      0.000242  THRESHOLD              0.001800 CONVERGED YES
 RMS DISPLAC.      0.000169  THRESHOLD              0.001200 CONVERGED YES

 CONVERGENCE TESTS SATISFIED AFTER   7 ENERGY AND GRADIENT CALCULATIONS

 ******************************************************************
 * OPT END - CONVERGED * E(AU):  -8.148615818109E+03  POINTS    7 *
 ******************************************************************

   BAND GAP:                      5.2939  eV 

 EIGENVECTORS IN FORTRAN UNIT  8

 NEIGHBORS OF THE NON-EQUIVALENT ATOMS

 N = NUMBER OF NEIGHBORS AT DISTANCE R
    ATOM  N     R/ANG      R/AU   NEIGHBORS (ATOM LABELS AND CELL INDICES)
   1 GA   3     1.9285     3.6444    8 O   -1 0 1    9 O    0 0 0   10 O   -1 1 0
   1 GA   3     2.0723     3.9161    5 O    0 0 0    6 O   -1 1 0    7 O   -1 0 1
   1 GA   1     2.8348     5.3569    2 GA  -1 0 0
   1 GA   3     2.9458     5.5667    3 GA   0 0 0    3 GA  -1 1 0    3 GA   0 1-1
   1 GA   3     3.3150     6.2645    2 GA   0 0 0    2 GA  -1 0 1    2 GA  -1 1 0
   1 GA   3     3.3572     6.3443    8 O   -1 1 0    9 O   -1 0 1   10 O    0 0 0

   5 O    2     1.9285     3.6444    3 GA   0 0 0    4 GA   0 0 0
   5 O    2     2.0723     3.9161    1 GA   0 0 0    2 GA  -1 0 0
   5 O    2     2.6185     4.9482    6 O   -1 1 0    7 O   -1 0 1
   5 O    2     2.7111     5.1232    8 O   -1 0 1    8 O   -1 0 0
   5 O    4     2.8364     5.3600    9 O    0 0 0    9 O    0-1 0   10 O    0 0 0
                                    10 O   -1 0 0
   5 O    4     3.0255     5.7174    6 O    0 0 0    6 O   -1 0 1    7 O    0 0 0
                                     7 O    0-1 1


 FINAL OPTIMIZED GEOMETRY - DIMENSIONALITY OF THE SYSTEM      3
 (NON PERIODIC DIRECTION: LATTICE PARAMETER FORMALLY SET TO 500)
 *******************************************************************************
 LATTICE PARAMETERS (ANGSTROMS AND DEGREES) - BOHR = 0.5291772083 ANGSTROM
 PRIMITIVE CELL - CENTRING CODE 7/0 VOLUME=    96.581678 - DENSITY  6.390 g/cm^3
         A              B              C           ALPHA      BETA       GAMMA 
     5.31910761     5.31910761     5.31910761    56.011279  56.011279  56.011279
 *******************************************************************************
 ATOMS IN THE ASYMMETRIC UNIT    2 - ATOMS IN THE UNIT CELL:   10
     ATOM                 X/A                 Y/B                 Z/C    
 *******************************************************************************
      1 T  31 GA    3.557102559369E-01  3.557102559369E-01  3.557102559369E-01
      2 F  31 GA    1.442897440631E-01  1.442897440631E-01  1.442897440631E-01
      3 F  31 GA   -3.557102559369E-01 -3.557102559369E-01 -3.557102559369E-01
      4 F  31 GA   -1.442897440631E-01 -1.442897440631E-01 -1.442897440631E-01
      5 T   8 O    -4.473555837627E-01 -5.264441623726E-02  2.500000000000E-01
      6 F   8 O     2.500000000000E-01 -4.473555837627E-01 -5.264441623726E-02
      7 F   8 O    -5.264441623726E-02  2.500000000000E-01 -4.473555837627E-01
      8 F   8 O     4.473555837627E-01  5.264441623726E-02 -2.500000000000E-01
      9 F   8 O    -2.500000000000E-01  4.473555837627E-01  5.264441623726E-02
     10 F   8 O     5.264441623726E-02 -2.500000000000E-01  4.473555837627E-01

 TRANSFORMATION MATRIX PRIMITIVE-CRYSTALLOGRAPHIC CELL
  1.0000  0.0000  1.0000 -1.0000  1.0000  1.0000  0.0000 -1.0000  1.0000

 *******************************************************************************
 CRYSTALLOGRAPHIC CELL (VOLUME=        289.74503255)
         A              B              C           ALPHA      BETA       GAMMA 
     4.99526403     4.99526403    13.40813797    90.000000  90.000000 120.000000

 COORDINATES IN THE CRYSTALLOGRAPHIC CELL
     ATOM                 X/A                 Y/B                 Z/C    
 *******************************************************************************
      1 T  31 GA    3.333333333333E-01 -3.333333333333E-01  2.237692260354E-02
      2 F  31 GA    5.446197831319E-17  1.097705384859E-16  1.442897440631E-01
      3 F  31 GA   -3.333333333333E-01  3.333333333333E-01 -2.237692260354E-02
      4 F  31 GA    0.000000000000E+00 -1.061222777091E-16 -1.442897440631E-01
      5 T   8 O    -3.640222504294E-01 -3.333333333333E-01 -8.333333333333E-02
      6 F   8 O     3.333333333333E-01 -3.068891709607E-02 -8.333333333333E-02
      7 F   8 O     3.068891709607E-02  3.640222504294E-01 -8.333333333333E-02
      8 F   8 O     3.640222504294E-01  3.333333333333E-01  8.333333333333E-02
      9 F   8 O    -3.333333333333E-01  3.068891709607E-02  8.333333333333E-02
     10 F   8 O    -3.068891709607E-02 -3.640222504294E-01  8.333333333333E-02

 T = ATOM BELONGING TO THE ASYMMETRIC UNIT
 INFORMATION **** fort.34 **** GEOMETRY OUTPUT FILE

 DIRECT LATTICE VECTORS CARTESIAN COMPONENTS (ANGSTROM)
          X                    Y                    Z
   0.288401703491E+01   0.000000000000E+00   0.446937932193E+01
  -0.144200851745E+01   0.249763201718E+01   0.446937932193E+01
  -0.144200851745E+01  -0.249763201718E+01   0.446937932193E+01


 CARTESIAN COORDINATES - PRIMITIVE CELL
 *******************************************************************************
 *      ATOM          X(ANGSTROM)         Y(ANGSTROM)         Z(ANGSTROM)
 *******************************************************************************
    1    31 GA   -2.884017034906E+00  0.000000000000E+00  3.000328655179E-01
    2    31 GA    2.356039098149E-16  4.123068421761E-16  1.934656795446E+00
    3    31 GA   -1.442008517453E+00 -2.497632017176E+00 -3.000328655179E-01
    4    31 GA    0.000000000000E+00 -5.301087970836E-16 -1.934656795446E+00
    5     8 O    -1.574769556985E+00 -7.558943838137E-01 -1.117344830482E+00
    6     8 O     1.442008517453E+00 -9.858432495486E-01 -1.117344830482E+00
    7     8 O     1.327610395319E-01  1.741737633362E+00 -1.117344830482E+00
    8     8 O     1.574769556985E+00  7.558943838137E-01  1.117344830482E+00
    9     8 O    -1.442008517453E+00  9.858432495486E-01  1.117344830482E+00
   10     8 O    -1.327610395319E-01 -1.741737633362E+00  1.117344830482E+00

 ****   12 SYMMOPS - TRANSLATORS IN FRACTIONAL UNITS
 **** MATRICES AND TRANSLATORS IN THE CRYSTALLOGRAPHIC REFERENCE FRAME
   V INV                    ROTATION MATRICES                   TRANSLATORS
   1   1  1.00  0.00  0.00  0.00  1.00  0.00  0.00  0.00  1.00  0.00  0.00  0.00
   2   3 -0.00  0.00  1.00  1.00 -0.00 -0.00 -0.00  1.00  0.00  0.00  0.00  0.00
   3   2 -0.00  1.00  0.00 -0.00  0.00  1.00  1.00 -0.00 -0.00  0.00  0.00  0.00
   4   4  0.00 -1.00  0.00 -1.00  0.00  0.00  0.00 -0.00 -1.00  0.50  0.50  0.50
   5   5 -1.00  0.00  0.00  0.00  0.00 -1.00  0.00 -1.00  0.00  0.50  0.50  0.50
   6   6  0.00  0.00 -1.00  0.00 -1.00 -0.00 -1.00  0.00  0.00  0.50  0.50  0.50
   7   7 -1.00  0.00  0.00  0.00 -1.00  0.00  0.00  0.00 -1.00  0.00  0.00  0.00
   8   9  0.00  0.00 -1.00 -1.00  0.00  0.00  0.00 -1.00 -0.00  0.00  0.00  0.00
   9   8  0.00 -1.00  0.00  0.00 -0.00 -1.00 -1.00  0.00  0.00  0.00  0.00  0.00
  10  10 -0.00  1.00  0.00  1.00 -0.00 -0.00 -0.00  0.00  1.00  0.50  0.50  0.50
  11  11  1.00 -0.00 -0.00 -0.00  0.00  1.00 -0.00  1.00  0.00  0.50  0.50  0.50
  12  12 -0.00  0.00  1.00 -0.00  1.00  0.00  1.00 -0.00 -0.00  0.50  0.50  0.50
 TTTTTTTTTTTTTTTTTTTTTTTTTTTTTT END         TELAPSE     1248.40 TCPU     1245.13
 EEEEEEEEEE TERMINATION  DATE 10 02 2021 TIME 17:18:25.5
NODE    0 CPU TIME =      1245.130
    TOTAL CPU TIME =     49809.555
Wed Feb 10 17:18:25 EET 2021
Contents of temporary directory in master node lasc100:
total 109600
-rw-r--r-- 1 azacinskis vtune        0 Feb 10 16:57 dffit3.dat
-rw-r--r-- 1 azacinskis vtune        0 Feb 10 16:57 diis_err1.pe00
-rw-r--r-- 1 azacinskis vtune        0 Feb 10 16:57 diis_err1.pe01
-rw-r--r-- 1 azacinskis vtune        0 Feb 10 16:57 diis_err1.pe02
-rw-r--r-- 1 azacinskis vtune        0 Feb 10 16:57 diis_err1.pe03
-rw-r--r-- 1 azacinskis vtune        0 Feb 10 16:57 diis_err1.pe04
-rw-r--r-- 1 azacinskis vtune        0 Feb 10 16:57 diis_err1.pe05
-rw-r--r-- 1 azacinskis vtune        0 Feb 10 16:57 diis_err1.pe06
-rw-r--r-- 1 azacinskis vtune        0 Feb 10 16:57 diis_err1.pe07
-rw-r--r-- 1 azacinskis vtune        0 Feb 10 16:57 diis_err1.pe08
-rw-r--r-- 1 azacinskis vtune        0 Feb 10 16:57 diis_err1.pe09
-rw-r--r-- 1 azacinskis vtune        0 Feb 10 16:57 diis_err1.pe10
-rw-r--r-- 1 azacinskis vtune        0 Feb 10 16:57 diis_err1.pe11
-rw-r--r-- 1 azacinskis vtune        0 Feb 10 16:57 diis_err1.pe12
-rw-r--r-- 1 azacinskis vtune        0 Feb 10 16:57 diis_err1.pe13
-rw-r--r-- 1 azacinskis vtune        0 Feb 10 16:57 diis_err1.pe14
-rw-r--r-- 1 azacinskis vtune        0 Feb 10 16:57 diis_err1.pe15
-rw-r--r-- 1 azacinskis vtune        0 Feb 10 16:57 diis_err1.pe16
-rw-r--r-- 1 azacinskis vtune        0 Feb 10 16:57 diis_err1.pe17
-rw-r--r-- 1 azacinskis vtune        0 Feb 10 16:57 diis_err1.pe18
-rw-r--r-- 1 azacinskis vtune        0 Feb 10 16:57 diis_err1.pe19
-rw-r--r-- 1 azacinskis vtune        0 Feb 10 16:57 diis_err1.pe20
-rw-r--r-- 1 azacinskis vtune        0 Feb 10 16:57 diis_err1.pe21
-rw-r--r-- 1 azacinskis vtune        0 Feb 10 16:57 diis_err1.pe22
-rw-r--r-- 1 azacinskis vtune        0 Feb 10 16:57 diis_err1.pe23
-rw-r--r-- 1 azacinskis vtune        0 Feb 10 16:57 diis_err1.pe24
-rw-r--r-- 1 azacinskis vtune        0 Feb 10 16:57 diis_err1.pe25
-rw-r--r-- 1 azacinskis vtune        0 Feb 10 16:57 diis_err1.pe26
-rw-r--r-- 1 azacinskis vtune        0 Feb 10 16:57 diis_err1.pe27
-rw-r--r-- 1 azacinskis vtune        0 Feb 10 16:57 diis_err1.pe28
-rw-r--r-- 1 azacinskis vtune        0 Feb 10 16:57 diis_err1.pe29
-rw-r--r-- 1 azacinskis vtune        0 Feb 10 16:57 diis_err1.pe30
-rw-r--r-- 1 azacinskis vtune        0 Feb 10 16:57 diis_err1.pe31
-rw-r--r-- 1 azacinskis vtune        0 Feb 10 16:57 diis_err1.pe32
-rw-r--r-- 1 azacinskis vtune        0 Feb 10 16:57 diis_err1.pe33
-rw-r--r-- 1 azacinskis vtune    18512 Feb 10 17:16 diis_err1.pe34
-rw-r--r-- 1 azacinskis vtune    18512 Feb 10 17:16 diis_err1.pe35
-rw-r--r-- 1 azacinskis vtune     5200 Feb 10 17:16 diis_err1.pe36
-rw-r--r-- 1 azacinskis vtune     6416 Feb 10 17:16 diis_err1.pe37
-rw-r--r-- 1 azacinskis vtune     5200 Feb 10 17:16 diis_err1.pe38
-rw-r--r-- 1 azacinskis vtune     6416 Feb 10 17:16 diis_err1.pe39
-rw-r--r-- 1 azacinskis vtune        0 Feb 10 16:57 diis_err2.pe00
-rw-r--r-- 1 azacinskis vtune        0 Feb 10 16:57 diis_err2.pe01
-rw-r--r-- 1 azacinskis vtune        0 Feb 10 16:57 diis_err2.pe02
-rw-r--r-- 1 azacinskis vtune        0 Feb 10 16:57 diis_err2.pe03
-rw-r--r-- 1 azacinskis vtune        0 Feb 10 16:57 diis_err2.pe04
-rw-r--r-- 1 azacinskis vtune        0 Feb 10 16:57 diis_err2.pe05
-rw-r--r-- 1 azacinskis vtune        0 Feb 10 16:57 diis_err2.pe06
-rw-r--r-- 1 azacinskis vtune        0 Feb 10 16:57 diis_err2.pe07
-rw-r--r-- 1 azacinskis vtune        0 Feb 10 16:57 diis_err2.pe08
-rw-r--r-- 1 azacinskis vtune        0 Feb 10 16:57 diis_err2.pe09
-rw-r--r-- 1 azacinskis vtune        0 Feb 10 16:57 diis_err2.pe10
-rw-r--r-- 1 azacinskis vtune        0 Feb 10 16:57 diis_err2.pe11
-rw-r--r-- 1 azacinskis vtune        0 Feb 10 16:57 diis_err2.pe12
-rw-r--r-- 1 azacinskis vtune        0 Feb 10 16:57 diis_err2.pe13
-rw-r--r-- 1 azacinskis vtune        0 Feb 10 16:57 diis_err2.pe14
-rw-r--r-- 1 azacinskis vtune        0 Feb 10 16:57 diis_err2.pe15
-rw-r--r-- 1 azacinskis vtune        0 Feb 10 16:57 diis_err2.pe16
-rw-r--r-- 1 azacinskis vtune        0 Feb 10 16:57 diis_err2.pe17
-rw-r--r-- 1 azacinskis vtune        0 Feb 10 16:57 diis_err2.pe18
-rw-r--r-- 1 azacinskis vtune        0 Feb 10 16:57 diis_err2.pe19
-rw-r--r-- 1 azacinskis vtune        0 Feb 10 16:57 diis_err2.pe20
-rw-r--r-- 1 azacinskis vtune        0 Feb 10 16:57 diis_err2.pe21
-rw-r--r-- 1 azacinskis vtune        0 Feb 10 16:57 diis_err2.pe22
-rw-r--r-- 1 azacinskis vtune        0 Feb 10 16:57 diis_err2.pe23
-rw-r--r-- 1 azacinskis vtune        0 Feb 10 16:57 diis_err2.pe24
-rw-r--r-- 1 azacinskis vtune        0 Feb 10 16:57 diis_err2.pe25
-rw-r--r-- 1 azacinskis vtune        0 Feb 10 16:57 diis_err2.pe26
-rw-r--r-- 1 azacinskis vtune        0 Feb 10 16:57 diis_err2.pe27
-rw-r--r-- 1 azacinskis vtune        0 Feb 10 16:57 diis_err2.pe28
-rw-r--r-- 1 azacinskis vtune        0 Feb 10 16:57 diis_err2.pe29
-rw-r--r-- 1 azacinskis vtune        0 Feb 10 16:57 diis_err2.pe30
-rw-r--r-- 1 azacinskis vtune        0 Feb 10 16:57 diis_err2.pe31
-rw-r--r-- 1 azacinskis vtune        0 Feb 10 16:57 diis_err2.pe32
-rw-r--r-- 1 azacinskis vtune        0 Feb 10 16:57 diis_err2.pe33
-rw-r--r-- 1 azacinskis vtune    27768 Feb 10 17:16 diis_err2.pe34
-rw-r--r-- 1 azacinskis vtune    27768 Feb 10 17:16 diis_err2.pe35
-rw-r--r-- 1 azacinskis vtune     7800 Feb 10 17:16 diis_err2.pe36
-rw-r--r-- 1 azacinskis vtune     9624 Feb 10 17:16 diis_err2.pe37
-rw-r--r-- 1 azacinskis vtune     7800 Feb 10 17:16 diis_err2.pe38
-rw-r--r-- 1 azacinskis vtune     9624 Feb 10 17:16 diis_err2.pe39
-rw-r--r-- 1 azacinskis vtune   272832 Feb 10 17:16 diis_Fg
-rw-r--r-- 1 azacinskis vtune        0 Feb 10 16:57 diis_Sk.pe00
-rw-r--r-- 1 azacinskis vtune        0 Feb 10 16:57 diis_Sk.pe01
-rw-r--r-- 1 azacinskis vtune        0 Feb 10 16:57 diis_Sk.pe02
-rw-r--r-- 1 azacinskis vtune        0 Feb 10 16:57 diis_Sk.pe03
-rw-r--r-- 1 azacinskis vtune        0 Feb 10 16:57 diis_Sk.pe04
-rw-r--r-- 1 azacinskis vtune        0 Feb 10 16:57 diis_Sk.pe05
-rw-r--r-- 1 azacinskis vtune        0 Feb 10 16:57 diis_Sk.pe06
-rw-r--r-- 1 azacinskis vtune        0 Feb 10 16:57 diis_Sk.pe07
-rw-r--r-- 1 azacinskis vtune        0 Feb 10 16:57 diis_Sk.pe08
-rw-r--r-- 1 azacinskis vtune        0 Feb 10 16:57 diis_Sk.pe09
-rw-r--r-- 1 azacinskis vtune        0 Feb 10 16:57 diis_Sk.pe10
-rw-r--r-- 1 azacinskis vtune        0 Feb 10 16:57 diis_Sk.pe11
-rw-r--r-- 1 azacinskis vtune        0 Feb 10 16:57 diis_Sk.pe12
-rw-r--r-- 1 azacinskis vtune        0 Feb 10 16:57 diis_Sk.pe13
-rw-r--r-- 1 azacinskis vtune        0 Feb 10 16:57 diis_Sk.pe14
-rw-r--r-- 1 azacinskis vtune        0 Feb 10 16:57 diis_Sk.pe15
-rw-r--r-- 1 azacinskis vtune        0 Feb 10 16:57 diis_Sk.pe16
-rw-r--r-- 1 azacinskis vtune        0 Feb 10 16:57 diis_Sk.pe17
-rw-r--r-- 1 azacinskis vtune        0 Feb 10 16:57 diis_Sk.pe18
-rw-r--r-- 1 azacinskis vtune        0 Feb 10 16:57 diis_Sk.pe19
-rw-r--r-- 1 azacinskis vtune        0 Feb 10 16:57 diis_Sk.pe20
-rw-r--r-- 1 azacinskis vtune        0 Feb 10 16:57 diis_Sk.pe21
-rw-r--r-- 1 azacinskis vtune        0 Feb 10 16:57 diis_Sk.pe22
-rw-r--r-- 1 azacinskis vtune        0 Feb 10 16:57 diis_Sk.pe23
-rw-r--r-- 1 azacinskis vtune        0 Feb 10 16:57 diis_Sk.pe24
-rw-r--r-- 1 azacinskis vtune        0 Feb 10 16:57 diis_Sk.pe25
-rw-r--r-- 1 azacinskis vtune        0 Feb 10 16:57 diis_Sk.pe26
-rw-r--r-- 1 azacinskis vtune        0 Feb 10 16:57 diis_Sk.pe27
-rw-r--r-- 1 azacinskis vtune        0 Feb 10 16:57 diis_Sk.pe28
-rw-r--r-- 1 azacinskis vtune        0 Feb 10 16:57 diis_Sk.pe29
-rw-r--r-- 1 azacinskis vtune        0 Feb 10 16:57 diis_Sk.pe30
-rw-r--r-- 1 azacinskis vtune        0 Feb 10 16:57 diis_Sk.pe31
-rw-r--r-- 1 azacinskis vtune        0 Feb 10 16:57 diis_Sk.pe32
-rw-r--r-- 1 azacinskis vtune        0 Feb 10 16:57 diis_Sk.pe33
-rw-r--r-- 1 azacinskis vtune        0 Feb 10 16:57 diis_Sk.pe34
-rw-r--r-- 1 azacinskis vtune        0 Feb 10 16:57 diis_Sk.pe35
-rw-r--r-- 1 azacinskis vtune        0 Feb 10 16:57 diis_Sk.pe36
-rw-r--r-- 1 azacinskis vtune        0 Feb 10 16:57 diis_Sk.pe37
-rw-r--r-- 1 azacinskis vtune        0 Feb 10 16:57 diis_Sk.pe38
-rw-r--r-- 1 azacinskis vtune        0 Feb 10 16:57 diis_Sk.pe39
-rw-r--r-- 1 azacinskis vtune     9275 Feb 10 17:18 FORCES.DAT
-rw-r--r-- 1 azacinskis vtune   202896 Feb 10 17:16 fort.10.pe00
-rw-r--r-- 1 azacinskis vtune    97104 Feb 10 17:16 fort.10.pe01
-rw-r--r-- 1 azacinskis vtune    44752 Feb 10 17:16 fort.10.pe02
-rw-r--r-- 1 azacinskis vtune    46448 Feb 10 17:16 fort.10.pe03
-rw-r--r-- 1 azacinskis vtune   201424 Feb 10 17:16 fort.10.pe04
-rw-r--r-- 1 azacinskis vtune   203120 Feb 10 17:16 fort.10.pe05
-rw-r--r-- 1 azacinskis vtune   892176 Feb 10 17:16 fort.10.pe06
-rw-r--r-- 1 azacinskis vtune   366416 Feb 10 17:16 fort.10.pe07
-rw-r--r-- 1 azacinskis vtune   898896 Feb 10 17:16 fort.10.pe08
-rw-r--r-- 1 azacinskis vtune   359568 Feb 10 17:16 fort.10.pe09
-rw-r--r-- 1 azacinskis vtune   935896 Feb 10 17:16 fort.10.pe10
-rw-r--r-- 1 azacinskis vtune   903736 Feb 10 17:16 fort.10.pe11
-rw-r--r-- 1 azacinskis vtune   546200 Feb 10 17:16 fort.10.pe12
-rw-r--r-- 1 azacinskis vtune  1078680 Feb 10 17:16 fort.10.pe13
-rw-r--r-- 1 azacinskis vtune  1618008 Feb 10 17:16 fort.10.pe14
-rw-r--r-- 1 azacinskis vtune  1618008 Feb 10 17:16 fort.10.pe15
-rw-r--r-- 1 azacinskis vtune  1078680 Feb 10 17:16 fort.10.pe16
-rw-r--r-- 1 azacinskis vtune  1078680 Feb 10 17:16 fort.10.pe17
-rw-r--r-- 1 azacinskis vtune   532632 Feb 10 17:16 fort.10.pe18
-rw-r--r-- 1 azacinskis vtune   440408 Feb 10 17:16 fort.10.pe19
-rw-r--r-- 1 azacinskis vtune  1461336 Feb 10 17:16 fort.10.pe20
-rw-r--r-- 1 azacinskis vtune  1461336 Feb 10 17:16 fort.10.pe21
-rw-r--r-- 1 azacinskis vtune  1618008 Feb 10 17:16 fort.10.pe22
-rw-r--r-- 1 azacinskis vtune  1618008 Feb 10 17:16 fort.10.pe23
-rw-r--r-- 1 azacinskis vtune  1618008 Feb 10 17:16 fort.10.pe24
-rw-r--r-- 1 azacinskis vtune  1078680 Feb 10 17:16 fort.10.pe25
-rw-r--r-- 1 azacinskis vtune   539352 Feb 10 17:16 fort.10.pe26
-rw-r--r-- 1 azacinskis vtune   449464 Feb 10 17:16 fort.10.pe27
-rw-r--r-- 1 azacinskis vtune  1078680 Feb 10 17:16 fort.10.pe28
-rw-r--r-- 1 azacinskis vtune  1078680 Feb 10 17:16 fort.10.pe29
-rw-r--r-- 1 azacinskis vtune  1078680 Feb 10 17:16 fort.10.pe30
-rw-r--r-- 1 azacinskis vtune   539352 Feb 10 17:16 fort.10.pe31
-rw-r--r-- 1 azacinskis vtune   539352 Feb 10 17:16 fort.10.pe32
-rw-r--r-- 1 azacinskis vtune   539352 Feb 10 17:16 fort.10.pe33
-rw-r--r-- 1 azacinskis vtune   368824 Feb 10 17:16 fort.10.pe34
-rw-r--r-- 1 azacinskis vtune   368824 Feb 10 17:16 fort.10.pe35
-rw-r--r-- 1 azacinskis vtune   362168 Feb 10 17:16 fort.10.pe36
-rw-r--r-- 1 azacinskis vtune   362776 Feb 10 17:16 fort.10.pe37
-rw-r--r-- 1 azacinskis vtune   362168 Feb 10 17:16 fort.10.pe38
-rw-r--r-- 1 azacinskis vtune   256984 Feb 10 17:16 fort.10.pe39
-rw-r--r-- 1 azacinskis vtune    68208 Feb 10 17:16 fort.11.pe00
-rw-r--r-- 1 azacinskis vtune    68208 Feb 10 17:16 fort.11.pe01
-rw-r--r-- 1 azacinskis vtune    68208 Feb 10 17:16 fort.11.pe02
-rw-r--r-- 1 azacinskis vtune    68208 Feb 10 17:16 fort.11.pe03
-rw-r--r-- 1 azacinskis vtune    68208 Feb 10 17:16 fort.11.pe04
-rw-r--r-- 1 azacinskis vtune    68208 Feb 10 17:16 fort.11.pe05
-rw-r--r-- 1 azacinskis vtune    68208 Feb 10 17:16 fort.11.pe06
-rw-r--r-- 1 azacinskis vtune    68208 Feb 10 17:16 fort.11.pe07
-rw-r--r-- 1 azacinskis vtune    68208 Feb 10 17:16 fort.11.pe08
-rw-r--r-- 1 azacinskis vtune    68208 Feb 10 17:16 fort.11.pe09
-rw-r--r-- 1 azacinskis vtune    68208 Feb 10 17:16 fort.11.pe10
-rw-r--r-- 1 azacinskis vtune    68208 Feb 10 17:16 fort.11.pe11
-rw-r--r-- 1 azacinskis vtune    68208 Feb 10 17:16 fort.11.pe12
-rw-r--r-- 1 azacinskis vtune    68208 Feb 10 17:16 fort.11.pe13
-rw-r--r-- 1 azacinskis vtune    68208 Feb 10 17:16 fort.11.pe14
-rw-r--r-- 1 azacinskis vtune    68208 Feb 10 17:16 fort.11.pe15
-rw-r--r-- 1 azacinskis vtune    68208 Feb 10 17:16 fort.11.pe16
-rw-r--r-- 1 azacinskis vtune    68208 Feb 10 17:16 fort.11.pe17
-rw-r--r-- 1 azacinskis vtune    68208 Feb 10 17:16 fort.11.pe18
-rw-r--r-- 1 azacinskis vtune    68208 Feb 10 17:16 fort.11.pe19
-rw-r--r-- 1 azacinskis vtune    68208 Feb 10 17:16 fort.11.pe20
-rw-r--r-- 1 azacinskis vtune    68208 Feb 10 17:16 fort.11.pe21
-rw-r--r-- 1 azacinskis vtune    68208 Feb 10 17:16 fort.11.pe22
-rw-r--r-- 1 azacinskis vtune    68208 Feb 10 17:16 fort.11.pe23
-rw-r--r-- 1 azacinskis vtune    68208 Feb 10 17:16 fort.11.pe24
-rw-r--r-- 1 azacinskis vtune    68208 Feb 10 17:16 fort.11.pe25
-rw-r--r-- 1 azacinskis vtune    68208 Feb 10 17:16 fort.11.pe26
-rw-r--r-- 1 azacinskis vtune    68208 Feb 10 17:16 fort.11.pe27
-rw-r--r-- 1 azacinskis vtune    68208 Feb 10 17:16 fort.11.pe28
-rw-r--r-- 1 azacinskis vtune    68208 Feb 10 17:16 fort.11.pe29
-rw-r--r-- 1 azacinskis vtune    68208 Feb 10 17:16 fort.11.pe30
-rw-r--r-- 1 azacinskis vtune    68208 Feb 10 17:16 fort.11.pe31
-rw-r--r-- 1 azacinskis vtune    68208 Feb 10 17:16 fort.11.pe32
-rw-r--r-- 1 azacinskis vtune    68208 Feb 10 17:16 fort.11.pe33
-rw-r--r-- 1 azacinskis vtune    68208 Feb 10 17:16 fort.11.pe34
-rw-r--r-- 1 azacinskis vtune    68208 Feb 10 17:16 fort.11.pe35
-rw-r--r-- 1 azacinskis vtune    68208 Feb 10 17:16 fort.11.pe36
-rw-r--r-- 1 azacinskis vtune    68208 Feb 10 17:16 fort.11.pe37
-rw-r--r-- 1 azacinskis vtune    68208 Feb 10 17:16 fort.11.pe38
-rw-r--r-- 1 azacinskis vtune    68208 Feb 10 17:16 fort.11.pe39
-rw-r--r-- 1 azacinskis vtune   198576 Feb 10 17:15 fort.12
-rw-r--r-- 1 azacinskis vtune        0 Feb 10 16:57 fort.17.pe01
-rw-r--r-- 1 azacinskis vtune        0 Feb 10 16:57 fort.17.pe02
-rw-r--r-- 1 azacinskis vtune        0 Feb 10 16:57 fort.17.pe03
-rw-r--r-- 1 azacinskis vtune        0 Feb 10 16:57 fort.17.pe04
-rw-r--r-- 1 azacinskis vtune        0 Feb 10 16:57 fort.17.pe05
-rw-r--r-- 1 azacinskis vtune        0 Feb 10 16:57 fort.17.pe06
-rw-r--r-- 1 azacinskis vtune        0 Feb 10 16:57 fort.17.pe07
-rw-r--r-- 1 azacinskis vtune        0 Feb 10 16:57 fort.17.pe08
-rw-r--r-- 1 azacinskis vtune        0 Feb 10 16:57 fort.17.pe09
-rw-r--r-- 1 azacinskis vtune        0 Feb 10 16:57 fort.17.pe10
-rw-r--r-- 1 azacinskis vtune        0 Feb 10 16:57 fort.17.pe11
-rw-r--r-- 1 azacinskis vtune        0 Feb 10 16:57 fort.17.pe12
-rw-r--r-- 1 azacinskis vtune        0 Feb 10 16:57 fort.17.pe13
-rw-r--r-- 1 azacinskis vtune        0 Feb 10 16:57 fort.17.pe14
-rw-r--r-- 1 azacinskis vtune        0 Feb 10 16:57 fort.17.pe15
-rw-r--r-- 1 azacinskis vtune        0 Feb 10 16:57 fort.17.pe16
-rw-r--r-- 1 azacinskis vtune        0 Feb 10 16:57 fort.17.pe17
-rw-r--r-- 1 azacinskis vtune        0 Feb 10 16:57 fort.17.pe18
-rw-r--r-- 1 azacinskis vtune        0 Feb 10 16:57 fort.17.pe19
-rw-r--r-- 1 azacinskis vtune        0 Feb 10 16:57 fort.17.pe20
-rw-r--r-- 1 azacinskis vtune        0 Feb 10 16:57 fort.17.pe21
-rw-r--r-- 1 azacinskis vtune        0 Feb 10 16:57 fort.17.pe22
-rw-r--r-- 1 azacinskis vtune        0 Feb 10 16:57 fort.17.pe23
-rw-r--r-- 1 azacinskis vtune        0 Feb 10 16:57 fort.17.pe24
-rw-r--r-- 1 azacinskis vtune        0 Feb 10 16:57 fort.17.pe25
-rw-r--r-- 1 azacinskis vtune        0 Feb 10 16:57 fort.17.pe26
-rw-r--r-- 1 azacinskis vtune        0 Feb 10 16:57 fort.17.pe27
-rw-r--r-- 1 azacinskis vtune        0 Feb 10 16:57 fort.17.pe28
-rw-r--r-- 1 azacinskis vtune        0 Feb 10 16:57 fort.17.pe29
-rw-r--r-- 1 azacinskis vtune        0 Feb 10 16:57 fort.17.pe30
-rw-r--r-- 1 azacinskis vtune        0 Feb 10 16:57 fort.17.pe31
-rw-r--r-- 1 azacinskis vtune        0 Feb 10 16:57 fort.17.pe32
-rw-r--r-- 1 azacinskis vtune        0 Feb 10 16:57 fort.17.pe33
-rw-r--r-- 1 azacinskis vtune        0 Feb 10 16:57 fort.17.pe34
-rw-r--r-- 1 azacinskis vtune        0 Feb 10 16:57 fort.17.pe35
-rw-r--r-- 1 azacinskis vtune        0 Feb 10 16:57 fort.17.pe36
-rw-r--r-- 1 azacinskis vtune        0 Feb 10 16:57 fort.17.pe37
-rw-r--r-- 1 azacinskis vtune        0 Feb 10 16:57 fort.17.pe38
-rw-r--r-- 1 azacinskis vtune        0 Feb 10 16:57 fort.17.pe39
-rw-r--r-- 1 azacinskis vtune        0 Feb 10 16:57 fort.18.pe00
-rw-r--r-- 1 azacinskis vtune        0 Feb 10 16:57 fort.18.pe01
-rw-r--r-- 1 azacinskis vtune        0 Feb 10 16:57 fort.18.pe02
-rw-r--r-- 1 azacinskis vtune        0 Feb 10 16:57 fort.18.pe03
-rw-r--r-- 1 azacinskis vtune        0 Feb 10 16:57 fort.18.pe04
-rw-r--r-- 1 azacinskis vtune        0 Feb 10 16:57 fort.18.pe05
-rw-r--r-- 1 azacinskis vtune        0 Feb 10 16:57 fort.18.pe06
-rw-r--r-- 1 azacinskis vtune        0 Feb 10 16:57 fort.18.pe07
-rw-r--r-- 1 azacinskis vtune        0 Feb 10 16:57 fort.18.pe08
-rw-r--r-- 1 azacinskis vtune        0 Feb 10 16:57 fort.18.pe09
-rw-r--r-- 1 azacinskis vtune        0 Feb 10 16:57 fort.18.pe10
-rw-r--r-- 1 azacinskis vtune        0 Feb 10 16:57 fort.18.pe11
-rw-r--r-- 1 azacinskis vtune        0 Feb 10 16:57 fort.18.pe12
-rw-r--r-- 1 azacinskis vtune        0 Feb 10 16:57 fort.18.pe13
-rw-r--r-- 1 azacinskis vtune        0 Feb 10 16:57 fort.18.pe14
-rw-r--r-- 1 azacinskis vtune        0 Feb 10 16:57 fort.18.pe15
-rw-r--r-- 1 azacinskis vtune        0 Feb 10 16:57 fort.18.pe16
-rw-r--r-- 1 azacinskis vtune        0 Feb 10 16:57 fort.18.pe17
-rw-r--r-- 1 azacinskis vtune        0 Feb 10 16:57 fort.18.pe18
-rw-r--r-- 1 azacinskis vtune        0 Feb 10 16:57 fort.18.pe19
-rw-r--r-- 1 azacinskis vtune        0 Feb 10 16:57 fort.18.pe20
-rw-r--r-- 1 azacinskis vtune        0 Feb 10 16:57 fort.18.pe21
-rw-r--r-- 1 azacinskis vtune        0 Feb 10 16:57 fort.18.pe22
-rw-r--r-- 1 azacinskis vtune        0 Feb 10 16:57 fort.18.pe23
-rw-r--r-- 1 azacinskis vtune        0 Feb 10 16:57 fort.18.pe24
-rw-r--r-- 1 azacinskis vtune        0 Feb 10 16:57 fort.18.pe25
-rw-r--r-- 1 azacinskis vtune        0 Feb 10 16:57 fort.18.pe26
-rw-r--r-- 1 azacinskis vtune        0 Feb 10 16:57 fort.18.pe27
-rw-r--r-- 1 azacinskis vtune        0 Feb 10 16:57 fort.18.pe28
-rw-r--r-- 1 azacinskis vtune        0 Feb 10 16:57 fort.18.pe29
-rw-r--r-- 1 azacinskis vtune        0 Feb 10 16:57 fort.18.pe30
-rw-r--r-- 1 azacinskis vtune        0 Feb 10 16:57 fort.18.pe31
-rw-r--r-- 1 azacinskis vtune        0 Feb 10 16:57 fort.18.pe32
-rw-r--r-- 1 azacinskis vtune        0 Feb 10 16:57 fort.18.pe33
-rw-r--r-- 1 azacinskis vtune        0 Feb 10 16:57 fort.18.pe34
-rw-r--r-- 1 azacinskis vtune        0 Feb 10 16:57 fort.18.pe35
-rw-r--r-- 1 azacinskis vtune        0 Feb 10 16:57 fort.18.pe36
-rw-r--r-- 1 azacinskis vtune        0 Feb 10 16:57 fort.18.pe37
-rw-r--r-- 1 azacinskis vtune        0 Feb 10 16:57 fort.18.pe38
-rw-r--r-- 1 azacinskis vtune        0 Feb 10 16:57 fort.18.pe39
-rw-r--r-- 1 azacinskis vtune        0 Feb 10 16:57 fort.19.pe00
-rw-r--r-- 1 azacinskis vtune        0 Feb 10 16:57 fort.19.pe01
-rw-r--r-- 1 azacinskis vtune        0 Feb 10 16:57 fort.19.pe02
-rw-r--r-- 1 azacinskis vtune        0 Feb 10 16:57 fort.19.pe03
-rw-r--r-- 1 azacinskis vtune        0 Feb 10 16:57 fort.19.pe04
-rw-r--r-- 1 azacinskis vtune        0 Feb 10 16:57 fort.19.pe05
-rw-r--r-- 1 azacinskis vtune        0 Feb 10 16:57 fort.19.pe06
-rw-r--r-- 1 azacinskis vtune        0 Feb 10 16:57 fort.19.pe07
-rw-r--r-- 1 azacinskis vtune        0 Feb 10 16:57 fort.19.pe08
-rw-r--r-- 1 azacinskis vtune        0 Feb 10 16:57 fort.19.pe09
-rw-r--r-- 1 azacinskis vtune        0 Feb 10 16:57 fort.19.pe10
-rw-r--r-- 1 azacinskis vtune        0 Feb 10 16:57 fort.19.pe11
-rw-r--r-- 1 azacinskis vtune        0 Feb 10 16:57 fort.19.pe12
-rw-r--r-- 1 azacinskis vtune        0 Feb 10 16:57 fort.19.pe13
-rw-r--r-- 1 azacinskis vtune        0 Feb 10 16:57 fort.19.pe14
-rw-r--r-- 1 azacinskis vtune        0 Feb 10 16:57 fort.19.pe15
-rw-r--r-- 1 azacinskis vtune        0 Feb 10 16:57 fort.19.pe16
-rw-r--r-- 1 azacinskis vtune        0 Feb 10 16:57 fort.19.pe17
-rw-r--r-- 1 azacinskis vtune        0 Feb 10 16:57 fort.19.pe18
-rw-r--r-- 1 azacinskis vtune        0 Feb 10 16:57 fort.19.pe19
-rw-r--r-- 1 azacinskis vtune        0 Feb 10 16:57 fort.19.pe20
-rw-r--r-- 1 azacinskis vtune        0 Feb 10 16:57 fort.19.pe21
-rw-r--r-- 1 azacinskis vtune        0 Feb 10 16:57 fort.19.pe22
-rw-r--r-- 1 azacinskis vtune        0 Feb 10 16:57 fort.19.pe23
-rw-r--r-- 1 azacinskis vtune        0 Feb 10 16:57 fort.19.pe24
-rw-r--r-- 1 azacinskis vtune        0 Feb 10 16:57 fort.19.pe25
-rw-r--r-- 1 azacinskis vtune        0 Feb 10 16:57 fort.19.pe26
-rw-r--r-- 1 azacinskis vtune        0 Feb 10 16:57 fort.19.pe27
-rw-r--r-- 1 azacinskis vtune        0 Feb 10 16:57 fort.19.pe28
-rw-r--r-- 1 azacinskis vtune        0 Feb 10 16:57 fort.19.pe29
-rw-r--r-- 1 azacinskis vtune        0 Feb 10 16:57 fort.19.pe30
-rw-r--r-- 1 azacinskis vtune        0 Feb 10 16:57 fort.19.pe31
-rw-r--r-- 1 azacinskis vtune        0 Feb 10 16:57 fort.19.pe32
-rw-r--r-- 1 azacinskis vtune        0 Feb 10 16:57 fort.19.pe33
-rw-r--r-- 1 azacinskis vtune        0 Feb 10 16:57 fort.19.pe34
-rw-r--r-- 1 azacinskis vtune        0 Feb 10 16:57 fort.19.pe35
-rw-r--r-- 1 azacinskis vtune        0 Feb 10 16:57 fort.19.pe36
-rw-r--r-- 1 azacinskis vtune        0 Feb 10 16:57 fort.19.pe37
-rw-r--r-- 1 azacinskis vtune        0 Feb 10 16:57 fort.19.pe38
-rw-r--r-- 1 azacinskis vtune        0 Feb 10 16:57 fort.19.pe39
-rw-r--r-- 1 azacinskis vtune        0 Feb 10 16:57 fort.1.pe00
-rw-r--r-- 1 azacinskis vtune        0 Feb 10 16:57 fort.1.pe01
-rw-r--r-- 1 azacinskis vtune        0 Feb 10 16:57 fort.1.pe02
-rw-r--r-- 1 azacinskis vtune        0 Feb 10 16:57 fort.1.pe03
-rw-r--r-- 1 azacinskis vtune        0 Feb 10 16:57 fort.1.pe04
-rw-r--r-- 1 azacinskis vtune        0 Feb 10 16:57 fort.1.pe05
-rw-r--r-- 1 azacinskis vtune        0 Feb 10 16:57 fort.1.pe06
-rw-r--r-- 1 azacinskis vtune        0 Feb 10 16:57 fort.1.pe07
-rw-r--r-- 1 azacinskis vtune        0 Feb 10 16:57 fort.1.pe08
-rw-r--r-- 1 azacinskis vtune        0 Feb 10 16:57 fort.1.pe09
-rw-r--r-- 1 azacinskis vtune        0 Feb 10 16:57 fort.1.pe10
-rw-r--r-- 1 azacinskis vtune        0 Feb 10 16:57 fort.1.pe11
-rw-r--r-- 1 azacinskis vtune        0 Feb 10 16:57 fort.1.pe12
-rw-r--r-- 1 azacinskis vtune        0 Feb 10 16:57 fort.1.pe13
-rw-r--r-- 1 azacinskis vtune        0 Feb 10 16:57 fort.1.pe14
-rw-r--r-- 1 azacinskis vtune        0 Feb 10 16:57 fort.1.pe15
-rw-r--r-- 1 azacinskis vtune        0 Feb 10 16:57 fort.1.pe16
-rw-r--r-- 1 azacinskis vtune        0 Feb 10 16:57 fort.1.pe17
-rw-r--r-- 1 azacinskis vtune        0 Feb 10 16:57 fort.1.pe18
-rw-r--r-- 1 azacinskis vtune        0 Feb 10 16:57 fort.1.pe19
-rw-r--r-- 1 azacinskis vtune        0 Feb 10 16:57 fort.1.pe20
-rw-r--r-- 1 azacinskis vtune        0 Feb 10 16:57 fort.1.pe21
-rw-r--r-- 1 azacinskis vtune        0 Feb 10 16:57 fort.1.pe22
-rw-r--r-- 1 azacinskis vtune        0 Feb 10 16:57 fort.1.pe23
-rw-r--r-- 1 azacinskis vtune        0 Feb 10 16:57 fort.1.pe24
-rw-r--r-- 1 azacinskis vtune        0 Feb 10 16:57 fort.1.pe25
-rw-r--r-- 1 azacinskis vtune        0 Feb 10 16:57 fort.1.pe26
-rw-r--r-- 1 azacinskis vtune        0 Feb 10 16:57 fort.1.pe27
-rw-r--r-- 1 azacinskis vtune        0 Feb 10 16:57 fort.1.pe28
-rw-r--r-- 1 azacinskis vtune        0 Feb 10 16:57 fort.1.pe29
-rw-r--r-- 1 azacinskis vtune        0 Feb 10 16:57 fort.1.pe30
-rw-r--r-- 1 azacinskis vtune        0 Feb 10 16:57 fort.1.pe31
-rw-r--r-- 1 azacinskis vtune        0 Feb 10 16:57 fort.1.pe32
-rw-r--r-- 1 azacinskis vtune        0 Feb 10 16:57 fort.1.pe33
-rw-r--r-- 1 azacinskis vtune        0 Feb 10 16:57 fort.1.pe34
-rw-r--r-- 1 azacinskis vtune        0 Feb 10 16:57 fort.1.pe35
-rw-r--r-- 1 azacinskis vtune        0 Feb 10 16:57 fort.1.pe36
-rw-r--r-- 1 azacinskis vtune        0 Feb 10 16:57 fort.1.pe37
-rw-r--r-- 1 azacinskis vtune        0 Feb 10 16:57 fort.1.pe38
-rw-r--r-- 1 azacinskis vtune        0 Feb 10 16:57 fort.1.pe39
-rw-r--r-- 1 azacinskis vtune   690332 Feb 10 17:18 fort.20
-rw-r--r-- 1 azacinskis vtune        0 Feb 10 16:57 fort.28.pe00
-rw-r--r-- 1 azacinskis vtune        0 Feb 10 16:57 fort.28.pe01
-rw-r--r-- 1 azacinskis vtune        0 Feb 10 16:57 fort.28.pe02
-rw-r--r-- 1 azacinskis vtune        0 Feb 10 16:57 fort.28.pe03
-rw-r--r-- 1 azacinskis vtune        0 Feb 10 16:57 fort.28.pe04
-rw-r--r-- 1 azacinskis vtune        0 Feb 10 16:57 fort.28.pe05
-rw-r--r-- 1 azacinskis vtune        0 Feb 10 16:57 fort.28.pe06
-rw-r--r-- 1 azacinskis vtune        0 Feb 10 16:57 fort.28.pe07
-rw-r--r-- 1 azacinskis vtune        0 Feb 10 16:57 fort.28.pe08
-rw-r--r-- 1 azacinskis vtune        0 Feb 10 16:57 fort.28.pe09
-rw-r--r-- 1 azacinskis vtune        0 Feb 10 16:57 fort.28.pe10
-rw-r--r-- 1 azacinskis vtune        0 Feb 10 16:57 fort.28.pe11
-rw-r--r-- 1 azacinskis vtune        0 Feb 10 16:57 fort.28.pe12
-rw-r--r-- 1 azacinskis vtune        0 Feb 10 16:57 fort.28.pe13
-rw-r--r-- 1 azacinskis vtune        0 Feb 10 16:57 fort.28.pe14
-rw-r--r-- 1 azacinskis vtune        0 Feb 10 16:57 fort.28.pe15
-rw-r--r-- 1 azacinskis vtune        0 Feb 10 16:57 fort.28.pe16
-rw-r--r-- 1 azacinskis vtune        0 Feb 10 16:57 fort.28.pe17
-rw-r--r-- 1 azacinskis vtune        0 Feb 10 16:57 fort.28.pe18
-rw-r--r-- 1 azacinskis vtune        0 Feb 10 16:57 fort.28.pe19
-rw-r--r-- 1 azacinskis vtune        0 Feb 10 16:57 fort.28.pe20
-rw-r--r-- 1 azacinskis vtune        0 Feb 10 16:57 fort.28.pe21
-rw-r--r-- 1 azacinskis vtune        0 Feb 10 16:57 fort.28.pe22
-rw-r--r-- 1 azacinskis vtune        0 Feb 10 16:57 fort.28.pe23
-rw-r--r-- 1 azacinskis vtune        0 Feb 10 16:57 fort.28.pe24
-rw-r--r-- 1 azacinskis vtune        0 Feb 10 16:57 fort.28.pe25
-rw-r--r-- 1 azacinskis vtune        0 Feb 10 16:57 fort.28.pe26
-rw-r--r-- 1 azacinskis vtune        0 Feb 10 16:57 fort.28.pe27
-rw-r--r-- 1 azacinskis vtune        0 Feb 10 16:57 fort.28.pe28
-rw-r--r-- 1 azacinskis vtune        0 Feb 10 16:57 fort.28.pe29
-rw-r--r-- 1 azacinskis vtune        0 Feb 10 16:57 fort.28.pe30
-rw-r--r-- 1 azacinskis vtune        0 Feb 10 16:57 fort.28.pe31
-rw-r--r-- 1 azacinskis vtune        0 Feb 10 16:57 fort.28.pe32
-rw-r--r-- 1 azacinskis vtune        0 Feb 10 16:57 fort.28.pe33
-rw-r--r-- 1 azacinskis vtune        0 Feb 10 16:57 fort.28.pe34
-rw-r--r-- 1 azacinskis vtune        0 Feb 10 16:57 fort.28.pe35
-rw-r--r-- 1 azacinskis vtune        0 Feb 10 16:57 fort.28.pe36
-rw-r--r-- 1 azacinskis vtune        0 Feb 10 16:57 fort.28.pe37
-rw-r--r-- 1 azacinskis vtune        0 Feb 10 16:57 fort.28.pe38
-rw-r--r-- 1 azacinskis vtune        0 Feb 10 16:57 fort.28.pe39
-rw-r--r-- 1 azacinskis vtune        0 Feb 10 16:57 fort.29.pe00
-rw-r--r-- 1 azacinskis vtune        0 Feb 10 16:57 fort.29.pe01
-rw-r--r-- 1 azacinskis vtune        0 Feb 10 16:57 fort.29.pe02
-rw-r--r-- 1 azacinskis vtune        0 Feb 10 16:57 fort.29.pe03
-rw-r--r-- 1 azacinskis vtune        0 Feb 10 16:57 fort.29.pe04
-rw-r--r-- 1 azacinskis vtune        0 Feb 10 16:57 fort.29.pe05
-rw-r--r-- 1 azacinskis vtune        0 Feb 10 16:57 fort.29.pe06
-rw-r--r-- 1 azacinskis vtune        0 Feb 10 16:57 fort.29.pe07
-rw-r--r-- 1 azacinskis vtune        0 Feb 10 16:57 fort.29.pe08
-rw-r--r-- 1 azacinskis vtune        0 Feb 10 16:57 fort.29.pe09
-rw-r--r-- 1 azacinskis vtune        0 Feb 10 16:57 fort.29.pe10
-rw-r--r-- 1 azacinskis vtune        0 Feb 10 16:57 fort.29.pe11
-rw-r--r-- 1 azacinskis vtune        0 Feb 10 16:57 fort.29.pe12
-rw-r--r-- 1 azacinskis vtune        0 Feb 10 16:57 fort.29.pe13
-rw-r--r-- 1 azacinskis vtune        0 Feb 10 16:57 fort.29.pe14
-rw-r--r-- 1 azacinskis vtune        0 Feb 10 16:57 fort.29.pe15
-rw-r--r-- 1 azacinskis vtune        0 Feb 10 16:57 fort.29.pe16
-rw-r--r-- 1 azacinskis vtune        0 Feb 10 16:57 fort.29.pe17
-rw-r--r-- 1 azacinskis vtune        0 Feb 10 16:57 fort.29.pe18
-rw-r--r-- 1 azacinskis vtune        0 Feb 10 16:57 fort.29.pe19
-rw-r--r-- 1 azacinskis vtune        0 Feb 10 16:57 fort.29.pe20
-rw-r--r-- 1 azacinskis vtune        0 Feb 10 16:57 fort.29.pe21
-rw-r--r-- 1 azacinskis vtune        0 Feb 10 16:57 fort.29.pe22
-rw-r--r-- 1 azacinskis vtune        0 Feb 10 16:57 fort.29.pe23
-rw-r--r-- 1 azacinskis vtune        0 Feb 10 16:57 fort.29.pe24
-rw-r--r-- 1 azacinskis vtune        0 Feb 10 16:57 fort.29.pe25
-rw-r--r-- 1 azacinskis vtune        0 Feb 10 16:57 fort.29.pe26
-rw-r--r-- 1 azacinskis vtune        0 Feb 10 16:57 fort.29.pe27
-rw-r--r-- 1 azacinskis vtune        0 Feb 10 16:57 fort.29.pe28
-rw-r--r-- 1 azacinskis vtune        0 Feb 10 16:57 fort.29.pe29
-rw-r--r-- 1 azacinskis vtune        0 Feb 10 16:57 fort.29.pe30
-rw-r--r-- 1 azacinskis vtune        0 Feb 10 16:57 fort.29.pe31
-rw-r--r-- 1 azacinskis vtune        0 Feb 10 16:57 fort.29.pe32
-rw-r--r-- 1 azacinskis vtune        0 Feb 10 16:57 fort.29.pe33
-rw-r--r-- 1 azacinskis vtune        0 Feb 10 16:57 fort.29.pe34
-rw-r--r-- 1 azacinskis vtune        0 Feb 10 16:57 fort.29.pe35
-rw-r--r-- 1 azacinskis vtune        0 Feb 10 16:57 fort.29.pe36
-rw-r--r-- 1 azacinskis vtune        0 Feb 10 16:57 fort.29.pe37
-rw-r--r-- 1 azacinskis vtune        0 Feb 10 16:57 fort.29.pe38
-rw-r--r-- 1 azacinskis vtune        0 Feb 10 16:57 fort.29.pe39
-rw-r--r-- 1 azacinskis vtune     5769 Feb 10 17:18 fort.33
-rw-r--r-- 1 azacinskis vtune     3846 Feb 10 17:18 fort.34
-rw-r--r-- 1 azacinskis vtune        0 Feb 10 16:57 fort.38.pe00
-rw-r--r-- 1 azacinskis vtune        0 Feb 10 16:57 fort.38.pe01
-rw-r--r-- 1 azacinskis vtune        0 Feb 10 16:57 fort.38.pe02
-rw-r--r-- 1 azacinskis vtune        0 Feb 10 16:57 fort.38.pe03
-rw-r--r-- 1 azacinskis vtune        0 Feb 10 16:57 fort.38.pe04
-rw-r--r-- 1 azacinskis vtune        0 Feb 10 16:57 fort.38.pe05
-rw-r--r-- 1 azacinskis vtune        0 Feb 10 16:57 fort.38.pe06
-rw-r--r-- 1 azacinskis vtune        0 Feb 10 16:57 fort.38.pe07
-rw-r--r-- 1 azacinskis vtune        0 Feb 10 16:57 fort.38.pe08
-rw-r--r-- 1 azacinskis vtune        0 Feb 10 16:57 fort.38.pe09
-rw-r--r-- 1 azacinskis vtune        0 Feb 10 16:57 fort.38.pe10
-rw-r--r-- 1 azacinskis vtune        0 Feb 10 16:57 fort.38.pe11
-rw-r--r-- 1 azacinskis vtune        0 Feb 10 16:57 fort.38.pe12
-rw-r--r-- 1 azacinskis vtune        0 Feb 10 16:57 fort.38.pe13
-rw-r--r-- 1 azacinskis vtune        0 Feb 10 16:57 fort.38.pe14
-rw-r--r-- 1 azacinskis vtune        0 Feb 10 16:57 fort.38.pe15
-rw-r--r-- 1 azacinskis vtune        0 Feb 10 16:57 fort.38.pe16
-rw-r--r-- 1 azacinskis vtune        0 Feb 10 16:57 fort.38.pe17
-rw-r--r-- 1 azacinskis vtune        0 Feb 10 16:57 fort.38.pe18
-rw-r--r-- 1 azacinskis vtune        0 Feb 10 16:57 fort.38.pe19
-rw-r--r-- 1 azacinskis vtune        0 Feb 10 16:57 fort.38.pe20
-rw-r--r-- 1 azacinskis vtune        0 Feb 10 16:57 fort.38.pe21
-rw-r--r-- 1 azacinskis vtune        0 Feb 10 16:57 fort.38.pe22
-rw-r--r-- 1 azacinskis vtune        0 Feb 10 16:57 fort.38.pe23
-rw-r--r-- 1 azacinskis vtune        0 Feb 10 16:57 fort.38.pe24
-rw-r--r-- 1 azacinskis vtune        0 Feb 10 16:57 fort.38.pe25
-rw-r--r-- 1 azacinskis vtune        0 Feb 10 16:57 fort.38.pe26
-rw-r--r-- 1 azacinskis vtune        0 Feb 10 16:57 fort.38.pe27
-rw-r--r-- 1 azacinskis vtune        0 Feb 10 16:57 fort.38.pe28
-rw-r--r-- 1 azacinskis vtune        0 Feb 10 16:57 fort.38.pe29
-rw-r--r-- 1 azacinskis vtune        0 Feb 10 16:57 fort.38.pe30
-rw-r--r-- 1 azacinskis vtune        0 Feb 10 16:57 fort.38.pe31
-rw-r--r-- 1 azacinskis vtune        0 Feb 10 16:57 fort.38.pe32
-rw-r--r-- 1 azacinskis vtune        0 Feb 10 16:57 fort.38.pe33
-rw-r--r-- 1 azacinskis vtune        0 Feb 10 16:57 fort.38.pe34
-rw-r--r-- 1 azacinskis vtune        0 Feb 10 16:57 fort.38.pe35
-rw-r--r-- 1 azacinskis vtune        0 Feb 10 16:57 fort.38.pe36
-rw-r--r-- 1 azacinskis vtune        0 Feb 10 16:57 fort.38.pe37
-rw-r--r-- 1 azacinskis vtune        0 Feb 10 16:57 fort.38.pe38
-rw-r--r-- 1 azacinskis vtune        0 Feb 10 16:57 fort.38.pe39
-rw-r--r-- 1 azacinskis vtune        0 Feb 10 16:57 fort.3.pe00
-rw-r--r-- 1 azacinskis vtune        0 Feb 10 16:57 fort.3.pe01
-rw-r--r-- 1 azacinskis vtune        0 Feb 10 16:57 fort.3.pe02
-rw-r--r-- 1 azacinskis vtune        0 Feb 10 16:57 fort.3.pe03
-rw-r--r-- 1 azacinskis vtune        0 Feb 10 16:57 fort.3.pe04
-rw-r--r-- 1 azacinskis vtune        0 Feb 10 16:57 fort.3.pe05
-rw-r--r-- 1 azacinskis vtune        0 Feb 10 16:57 fort.3.pe06
-rw-r--r-- 1 azacinskis vtune        0 Feb 10 16:57 fort.3.pe07
-rw-r--r-- 1 azacinskis vtune        0 Feb 10 16:57 fort.3.pe08
-rw-r--r-- 1 azacinskis vtune        0 Feb 10 16:57 fort.3.pe09
-rw-r--r-- 1 azacinskis vtune        0 Feb 10 16:57 fort.3.pe10
-rw-r--r-- 1 azacinskis vtune        0 Feb 10 16:57 fort.3.pe11
-rw-r--r-- 1 azacinskis vtune        0 Feb 10 16:57 fort.3.pe12
-rw-r--r-- 1 azacinskis vtune        0 Feb 10 16:57 fort.3.pe13
-rw-r--r-- 1 azacinskis vtune        0 Feb 10 16:57 fort.3.pe14
-rw-r--r-- 1 azacinskis vtune        0 Feb 10 16:57 fort.3.pe15
-rw-r--r-- 1 azacinskis vtune        0 Feb 10 16:57 fort.3.pe16
-rw-r--r-- 1 azacinskis vtune        0 Feb 10 16:57 fort.3.pe17
-rw-r--r-- 1 azacinskis vtune        0 Feb 10 16:57 fort.3.pe18
-rw-r--r-- 1 azacinskis vtune        0 Feb 10 16:57 fort.3.pe19
-rw-r--r-- 1 azacinskis vtune        0 Feb 10 16:57 fort.3.pe20
-rw-r--r-- 1 azacinskis vtune        0 Feb 10 16:57 fort.3.pe21
-rw-r--r-- 1 azacinskis vtune        0 Feb 10 16:57 fort.3.pe22
-rw-r--r-- 1 azacinskis vtune        0 Feb 10 16:57 fort.3.pe23
-rw-r--r-- 1 azacinskis vtune        0 Feb 10 16:57 fort.3.pe24
-rw-r--r-- 1 azacinskis vtune        0 Feb 10 16:57 fort.3.pe25
-rw-r--r-- 1 azacinskis vtune        0 Feb 10 16:57 fort.3.pe26
-rw-r--r-- 1 azacinskis vtune        0 Feb 10 16:57 fort.3.pe27
-rw-r--r-- 1 azacinskis vtune        0 Feb 10 16:57 fort.3.pe28
-rw-r--r-- 1 azacinskis vtune        0 Feb 10 16:57 fort.3.pe29
-rw-r--r-- 1 azacinskis vtune        0 Feb 10 16:57 fort.3.pe30
-rw-r--r-- 1 azacinskis vtune        0 Feb 10 16:57 fort.3.pe31
-rw-r--r-- 1 azacinskis vtune        0 Feb 10 16:57 fort.3.pe32
-rw-r--r-- 1 azacinskis vtune        0 Feb 10 16:57 fort.3.pe33
-rw-r--r-- 1 azacinskis vtune        0 Feb 10 16:57 fort.3.pe34
-rw-r--r-- 1 azacinskis vtune        0 Feb 10 16:57 fort.3.pe35
-rw-r--r-- 1 azacinskis vtune        0 Feb 10 16:57 fort.3.pe36
-rw-r--r-- 1 azacinskis vtune        0 Feb 10 16:57 fort.3.pe37
-rw-r--r-- 1 azacinskis vtune        0 Feb 10 16:57 fort.3.pe38
-rw-r--r-- 1 azacinskis vtune        0 Feb 10 16:57 fort.3.pe39
-rw-r--r-- 1 azacinskis vtune        0 Feb 10 16:57 fort.40.pe00
-rw-r--r-- 1 azacinskis vtune        0 Feb 10 16:57 fort.40.pe01
-rw-r--r-- 1 azacinskis vtune        0 Feb 10 16:57 fort.40.pe02
-rw-r--r-- 1 azacinskis vtune        0 Feb 10 16:57 fort.40.pe03
-rw-r--r-- 1 azacinskis vtune        0 Feb 10 16:57 fort.40.pe04
-rw-r--r-- 1 azacinskis vtune        0 Feb 10 16:57 fort.40.pe05
-rw-r--r-- 1 azacinskis vtune        0 Feb 10 16:57 fort.40.pe06
-rw-r--r-- 1 azacinskis vtune        0 Feb 10 16:57 fort.40.pe07
-rw-r--r-- 1 azacinskis vtune        0 Feb 10 16:57 fort.40.pe08
-rw-r--r-- 1 azacinskis vtune        0 Feb 10 16:57 fort.40.pe09
-rw-r--r-- 1 azacinskis vtune        0 Feb 10 16:57 fort.40.pe10
-rw-r--r-- 1 azacinskis vtune        0 Feb 10 16:57 fort.40.pe11
-rw-r--r-- 1 azacinskis vtune        0 Feb 10 16:57 fort.40.pe12
-rw-r--r-- 1 azacinskis vtune        0 Feb 10 16:57 fort.40.pe13
-rw-r--r-- 1 azacinskis vtune        0 Feb 10 16:57 fort.40.pe14
-rw-r--r-- 1 azacinskis vtune        0 Feb 10 16:57 fort.40.pe15
-rw-r--r-- 1 azacinskis vtune        0 Feb 10 16:57 fort.40.pe16
-rw-r--r-- 1 azacinskis vtune        0 Feb 10 16:57 fort.40.pe17
-rw-r--r-- 1 azacinskis vtune        0 Feb 10 16:57 fort.40.pe18
-rw-r--r-- 1 azacinskis vtune        0 Feb 10 16:57 fort.40.pe19
-rw-r--r-- 1 azacinskis vtune        0 Feb 10 16:57 fort.40.pe20
-rw-r--r-- 1 azacinskis vtune        0 Feb 10 16:57 fort.40.pe21
-rw-r--r-- 1 azacinskis vtune        0 Feb 10 16:57 fort.40.pe22
-rw-r--r-- 1 azacinskis vtune        0 Feb 10 16:57 fort.40.pe23
-rw-r--r-- 1 azacinskis vtune        0 Feb 10 16:57 fort.40.pe24
-rw-r--r-- 1 azacinskis vtune        0 Feb 10 16:57 fort.40.pe25
-rw-r--r-- 1 azacinskis vtune        0 Feb 10 16:57 fort.40.pe26
-rw-r--r-- 1 azacinskis vtune        0 Feb 10 16:57 fort.40.pe27
-rw-r--r-- 1 azacinskis vtune        0 Feb 10 16:57 fort.40.pe28
-rw-r--r-- 1 azacinskis vtune        0 Feb 10 16:57 fort.40.pe29
-rw-r--r-- 1 azacinskis vtune        0 Feb 10 16:57 fort.40.pe30
-rw-r--r-- 1 azacinskis vtune        0 Feb 10 16:57 fort.40.pe31
-rw-r--r-- 1 azacinskis vtune        0 Feb 10 16:57 fort.40.pe32
-rw-r--r-- 1 azacinskis vtune        0 Feb 10 16:57 fort.40.pe33
-rw-r--r-- 1 azacinskis vtune        0 Feb 10 16:57 fort.40.pe34
-rw-r--r-- 1 azacinskis vtune        0 Feb 10 16:57 fort.40.pe35
-rw-r--r-- 1 azacinskis vtune        0 Feb 10 16:57 fort.40.pe36
-rw-r--r-- 1 azacinskis vtune        0 Feb 10 16:57 fort.40.pe37
-rw-r--r-- 1 azacinskis vtune        0 Feb 10 16:57 fort.40.pe38
-rw-r--r-- 1 azacinskis vtune        0 Feb 10 16:57 fort.40.pe39
-rw-r--r-- 1 azacinskis vtune    18784 Feb 10 17:15 fort.61.pe00
-rw-r--r-- 1 azacinskis vtune     5808 Feb 10 17:15 fort.61.pe01
-rw-r--r-- 1 azacinskis vtune     5808 Feb 10 17:15 fort.61.pe02
-rw-r--r-- 1 azacinskis vtune     5808 Feb 10 17:15 fort.61.pe03
-rw-r--r-- 1 azacinskis vtune     5808 Feb 10 17:15 fort.61.pe04
-rw-r--r-- 1 azacinskis vtune    18784 Feb 10 17:15 fort.61.pe05
-rw-r--r-- 1 azacinskis vtune     5808 Feb 10 17:15 fort.61.pe06
-rw-r--r-- 1 azacinskis vtune     5808 Feb 10 17:15 fort.61.pe07
-rw-r--r-- 1 azacinskis vtune     5808 Feb 10 17:15 fort.61.pe08
-rw-r--r-- 1 azacinskis vtune     5808 Feb 10 17:15 fort.61.pe09
-rw-r--r-- 1 azacinskis vtune     5808 Feb 10 17:15 fort.61.pe10
-rw-r--r-- 1 azacinskis vtune    18784 Feb 10 17:15 fort.61.pe11
-rw-r--r-- 1 azacinskis vtune    14176 Feb 10 17:15 fort.61.pe12
-rw-r--r-- 1 azacinskis vtune    13072 Feb 10 17:15 fort.61.pe13
-rw-r--r-- 1 azacinskis vtune    14176 Feb 10 17:15 fort.61.pe14
-rw-r--r-- 1 azacinskis vtune    28560 Feb 10 17:15 fort.61.pe15
-rw-r--r-- 1 azacinskis vtune    31856 Feb 10 17:15 fort.61.pe16
-rw-r--r-- 1 azacinskis vtune    31808 Feb 10 17:15 fort.61.pe17
-rw-r--r-- 1 azacinskis vtune    35864 Feb 10 17:15 fort.61.pe18
-rw-r--r-- 1 azacinskis vtune    32688 Feb 10 17:15 fort.61.pe19
-rw-r--r-- 1 azacinskis vtune    38120 Feb 10 17:15 fort.61.pe20
-rw-r--r-- 1 azacinskis vtune    22768 Feb 10 17:15 fort.61.pe21
-rw-r--r-- 1 azacinskis vtune    30560 Feb 10 17:15 fort.61.pe22
-rw-r--r-- 1 azacinskis vtune    19936 Feb 10 17:15 fort.61.pe23
-rw-r--r-- 1 azacinskis vtune    24592 Feb 10 17:15 fort.61.pe24
-rw-r--r-- 1 azacinskis vtune    11616 Feb 10 17:15 fort.61.pe25
-rw-r--r-- 1 azacinskis vtune    11616 Feb 10 17:15 fort.61.pe26
-rw-r--r-- 1 azacinskis vtune    20464 Feb 10 17:15 fort.61.pe27
-rw-r--r-- 1 azacinskis vtune    33440 Feb 10 17:15 fort.61.pe28
-rw-r--r-- 1 azacinskis vtune    19984 Feb 10 17:15 fort.61.pe29
-rw-r--r-- 1 azacinskis vtune    19984 Feb 10 17:15 fort.61.pe30
-rw-r--r-- 1 azacinskis vtune    17392 Feb 10 17:15 fort.61.pe31
-rw-r--r-- 1 azacinskis vtune    19984 Feb 10 17:15 fort.61.pe32
-rw-r--r-- 1 azacinskis vtune    27376 Feb 10 17:15 fort.61.pe33
-rw-r--r-- 1 azacinskis vtune    35216 Feb 10 17:15 fort.61.pe34
-rw-r--r-- 1 azacinskis vtune    15248 Feb 10 17:15 fort.61.pe35
-rw-r--r-- 1 azacinskis vtune    32960 Feb 10 17:15 fort.61.pe36
-rw-r--r-- 1 azacinskis vtune    31856 Feb 10 17:15 fort.61.pe37
-rw-r--r-- 1 azacinskis vtune    19984 Feb 10 17:15 fort.61.pe38
-rw-r--r-- 1 azacinskis vtune    27248 Feb 10 17:15 fort.61.pe39
-rw-r--r-- 1 azacinskis vtune    11552 Feb 10 17:15 fort.62.pe00
-rw-r--r-- 1 azacinskis vtune    19120 Feb 10 17:15 fort.62.pe01
-rw-r--r-- 1 azacinskis vtune    11184 Feb 10 17:15 fort.62.pe02
-rw-r--r-- 1 azacinskis vtune    11248 Feb 10 17:15 fort.62.pe03
-rw-r--r-- 1 azacinskis vtune    15024 Feb 10 17:15 fort.62.pe04
-rw-r--r-- 1 azacinskis vtune    15088 Feb 10 17:15 fort.62.pe05
-rw-r--r-- 1 azacinskis vtune     7664 Feb 10 17:15 fort.62.pe06
-rw-r--r-- 1 azacinskis vtune    16960 Feb 10 17:15 fort.62.pe07
-rw-r--r-- 1 azacinskis vtune     9232 Feb 10 17:15 fort.62.pe08
-rw-r--r-- 1 azacinskis vtune    24688 Feb 10 17:15 fort.62.pe09
-rw-r--r-- 1 azacinskis vtune    20752 Feb 10 17:15 fort.62.pe10
-rw-r--r-- 1 azacinskis vtune    10928 Feb 10 17:15 fort.62.pe11
-rw-r--r-- 1 azacinskis vtune    32416 Feb 10 17:15 fort.62.pe12
-rw-r--r-- 1 azacinskis vtune    18464 Feb 10 17:15 fort.62.pe13
-rw-r--r-- 1 azacinskis vtune     9232 Feb 10 17:15 fort.62.pe14
-rw-r--r-- 1 azacinskis vtune     6160 Feb 10 17:15 fort.62.pe15
-rw-r--r-- 1 azacinskis vtune    12672 Feb 10 17:15 fort.62.pe16
-rw-r--r-- 1 azacinskis vtune    11712 Feb 10 17:15 fort.62.pe17
-rw-r--r-- 1 azacinskis vtune    22096 Feb 10 17:15 fort.62.pe18
-rw-r--r-- 1 azacinskis vtune    30848 Feb 10 17:15 fort.62.pe19
-rw-r--r-- 1 azacinskis vtune     5392 Feb 10 17:15 fort.62.pe20
-rw-r--r-- 1 azacinskis vtune     5392 Feb 10 17:15 fort.62.pe21
-rw-r--r-- 1 azacinskis vtune     8048 Feb 10 17:15 fort.62.pe22
-rw-r--r-- 1 azacinskis vtune     8048 Feb 10 17:15 fort.62.pe23
-rw-r--r-- 1 azacinskis vtune    12256 Feb 10 17:15 fort.62.pe24
-rw-r--r-- 1 azacinskis vtune    16928 Feb 10 17:15 fort.62.pe25
-rw-r--r-- 1 azacinskis vtune    26160 Feb 10 17:15 fort.62.pe26
-rw-r--r-- 1 azacinskis vtune    23136 Feb 10 17:15 fort.62.pe27
-rw-r--r-- 1 azacinskis vtune    12320 Feb 10 17:15 fort.62.pe28
-rw-r--r-- 1 azacinskis vtune    11584 Feb 10 17:15 fort.62.pe29
-rw-r--r-- 1 azacinskis vtune    11584 Feb 10 17:15 fort.62.pe30
-rw-r--r-- 1 azacinskis vtune    20368 Feb 10 17:15 fort.62.pe31
-rw-r--r-- 1 azacinskis vtune    20368 Feb 10 17:15 fort.62.pe32
-rw-r--r-- 1 azacinskis vtune    17520 Feb 10 17:15 fort.62.pe33
-rw-r--r-- 1 azacinskis vtune    20640 Feb 10 17:15 fort.62.pe34
-rw-r--r-- 1 azacinskis vtune    21600 Feb 10 17:15 fort.62.pe35
-rw-r--r-- 1 azacinskis vtune    14656 Feb 10 17:15 fort.62.pe36
-rw-r--r-- 1 azacinskis vtune    12416 Feb 10 17:15 fort.62.pe37
-rw-r--r-- 1 azacinskis vtune    12224 Feb 10 17:15 fort.62.pe38
-rw-r--r-- 1 azacinskis vtune    22576 Feb 10 17:15 fort.62.pe39
-rw-r--r-- 1 azacinskis vtune        0 Feb 10 16:57 fort.82.pe00
-rw-r--r-- 1 azacinskis vtune        0 Feb 10 16:57 fort.82.pe01
-rw-r--r-- 1 azacinskis vtune        0 Feb 10 16:57 fort.82.pe02
-rw-r--r-- 1 azacinskis vtune        0 Feb 10 16:57 fort.82.pe03
-rw-r--r-- 1 azacinskis vtune        0 Feb 10 16:57 fort.82.pe04
-rw-r--r-- 1 azacinskis vtune        0 Feb 10 16:57 fort.82.pe05
-rw-r--r-- 1 azacinskis vtune        0 Feb 10 16:57 fort.82.pe06
-rw-r--r-- 1 azacinskis vtune        0 Feb 10 16:57 fort.82.pe07
-rw-r--r-- 1 azacinskis vtune        0 Feb 10 16:57 fort.82.pe08
-rw-r--r-- 1 azacinskis vtune        0 Feb 10 16:57 fort.82.pe09
-rw-r--r-- 1 azacinskis vtune        0 Feb 10 16:57 fort.82.pe10
-rw-r--r-- 1 azacinskis vtune        0 Feb 10 16:57 fort.82.pe11
-rw-r--r-- 1 azacinskis vtune        0 Feb 10 16:57 fort.82.pe12
-rw-r--r-- 1 azacinskis vtune        0 Feb 10 16:57 fort.82.pe13
-rw-r--r-- 1 azacinskis vtune        0 Feb 10 16:57 fort.82.pe14
-rw-r--r-- 1 azacinskis vtune        0 Feb 10 16:57 fort.82.pe15
-rw-r--r-- 1 azacinskis vtune        0 Feb 10 16:57 fort.82.pe16
-rw-r--r-- 1 azacinskis vtune        0 Feb 10 16:57 fort.82.pe17
-rw-r--r-- 1 azacinskis vtune        0 Feb 10 16:57 fort.82.pe18
-rw-r--r-- 1 azacinskis vtune        0 Feb 10 16:57 fort.82.pe19
-rw-r--r-- 1 azacinskis vtune        0 Feb 10 16:57 fort.82.pe20
-rw-r--r-- 1 azacinskis vtune        0 Feb 10 16:57 fort.82.pe21
-rw-r--r-- 1 azacinskis vtune        0 Feb 10 16:57 fort.82.pe22
-rw-r--r-- 1 azacinskis vtune        0 Feb 10 16:57 fort.82.pe23
-rw-r--r-- 1 azacinskis vtune        0 Feb 10 16:57 fort.82.pe24
-rw-r--r-- 1 azacinskis vtune        0 Feb 10 16:57 fort.82.pe25
-rw-r--r-- 1 azacinskis vtune        0 Feb 10 16:57 fort.82.pe26
-rw-r--r-- 1 azacinskis vtune        0 Feb 10 16:57 fort.82.pe27
-rw-r--r-- 1 azacinskis vtune        0 Feb 10 16:57 fort.82.pe28
-rw-r--r-- 1 azacinskis vtune        0 Feb 10 16:57 fort.82.pe29
-rw-r--r-- 1 azacinskis vtune        0 Feb 10 16:57 fort.82.pe30
-rw-r--r-- 1 azacinskis vtune        0 Feb 10 16:57 fort.82.pe31
-rw-r--r-- 1 azacinskis vtune        0 Feb 10 16:57 fort.82.pe32
-rw-r--r-- 1 azacinskis vtune        0 Feb 10 16:57 fort.82.pe33
-rw-r--r-- 1 azacinskis vtune        0 Feb 10 16:57 fort.82.pe34
-rw-r--r-- 1 azacinskis vtune        0 Feb 10 16:57 fort.82.pe35
-rw-r--r-- 1 azacinskis vtune        0 Feb 10 16:57 fort.82.pe36
-rw-r--r-- 1 azacinskis vtune        0 Feb 10 16:57 fort.82.pe37
-rw-r--r-- 1 azacinskis vtune        0 Feb 10 16:57 fort.82.pe38
-rw-r--r-- 1 azacinskis vtune        0 Feb 10 16:57 fort.82.pe39
-rw-r--r-- 1 azacinskis vtune        0 Feb 10 16:57 fort.83.pe00
-rw-r--r-- 1 azacinskis vtune        0 Feb 10 16:57 fort.83.pe01
-rw-r--r-- 1 azacinskis vtune        0 Feb 10 16:57 fort.83.pe02
-rw-r--r-- 1 azacinskis vtune        0 Feb 10 16:57 fort.83.pe03
-rw-r--r-- 1 azacinskis vtune        0 Feb 10 16:57 fort.83.pe04
-rw-r--r-- 1 azacinskis vtune        0 Feb 10 16:57 fort.83.pe05
-rw-r--r-- 1 azacinskis vtune        0 Feb 10 16:57 fort.83.pe06
-rw-r--r-- 1 azacinskis vtune        0 Feb 10 16:57 fort.83.pe07
-rw-r--r-- 1 azacinskis vtune        0 Feb 10 16:57 fort.83.pe08
-rw-r--r-- 1 azacinskis vtune        0 Feb 10 16:57 fort.83.pe09
-rw-r--r-- 1 azacinskis vtune        0 Feb 10 16:57 fort.83.pe10
-rw-r--r-- 1 azacinskis vtune        0 Feb 10 16:57 fort.83.pe11
-rw-r--r-- 1 azacinskis vtune        0 Feb 10 16:57 fort.83.pe12
-rw-r--r-- 1 azacinskis vtune        0 Feb 10 16:57 fort.83.pe13
-rw-r--r-- 1 azacinskis vtune        0 Feb 10 16:57 fort.83.pe14
-rw-r--r-- 1 azacinskis vtune        0 Feb 10 16:57 fort.83.pe15
-rw-r--r-- 1 azacinskis vtune        0 Feb 10 16:57 fort.83.pe16
-rw-r--r-- 1 azacinskis vtune        0 Feb 10 16:57 fort.83.pe17
-rw-r--r-- 1 azacinskis vtune        0 Feb 10 16:57 fort.83.pe18
-rw-r--r-- 1 azacinskis vtune        0 Feb 10 16:57 fort.83.pe19
-rw-r--r-- 1 azacinskis vtune        0 Feb 10 16:57 fort.83.pe20
-rw-r--r-- 1 azacinskis vtune        0 Feb 10 16:57 fort.83.pe21
-rw-r--r-- 1 azacinskis vtune        0 Feb 10 16:57 fort.83.pe22
-rw-r--r-- 1 azacinskis vtune        0 Feb 10 16:57 fort.83.pe23
-rw-r--r-- 1 azacinskis vtune        0 Feb 10 16:57 fort.83.pe24
-rw-r--r-- 1 azacinskis vtune        0 Feb 10 16:57 fort.83.pe25
-rw-r--r-- 1 azacinskis vtune        0 Feb 10 16:57 fort.83.pe26
-rw-r--r-- 1 azacinskis vtune        0 Feb 10 16:57 fort.83.pe27
-rw-r--r-- 1 azacinskis vtune        0 Feb 10 16:57 fort.83.pe28
-rw-r--r-- 1 azacinskis vtune        0 Feb 10 16:57 fort.83.pe29
-rw-r--r-- 1 azacinskis vtune        0 Feb 10 16:57 fort.83.pe30
-rw-r--r-- 1 azacinskis vtune        0 Feb 10 16:57 fort.83.pe31
-rw-r--r-- 1 azacinskis vtune        0 Feb 10 16:57 fort.83.pe32
-rw-r--r-- 1 azacinskis vtune        0 Feb 10 16:57 fort.83.pe33
-rw-r--r-- 1 azacinskis vtune        0 Feb 10 16:57 fort.83.pe34
-rw-r--r-- 1 azacinskis vtune        0 Feb 10 16:57 fort.83.pe35
-rw-r--r-- 1 azacinskis vtune        0 Feb 10 16:57 fort.83.pe36
-rw-r--r-- 1 azacinskis vtune        0 Feb 10 16:57 fort.83.pe37
-rw-r--r-- 1 azacinskis vtune        0 Feb 10 16:57 fort.83.pe38
-rw-r--r-- 1 azacinskis vtune        0 Feb 10 16:57 fort.83.pe39
-rw-r--r-- 1 azacinskis vtune   202896 Feb 10 17:16 fort.8.pe00
-rw-r--r-- 1 azacinskis vtune    97104 Feb 10 17:16 fort.8.pe01
-rw-r--r-- 1 azacinskis vtune    44752 Feb 10 17:16 fort.8.pe02
-rw-r--r-- 1 azacinskis vtune    46448 Feb 10 17:16 fort.8.pe03
-rw-r--r-- 1 azacinskis vtune   201424 Feb 10 17:16 fort.8.pe04
-rw-r--r-- 1 azacinskis vtune   203120 Feb 10 17:16 fort.8.pe05
-rw-r--r-- 1 azacinskis vtune   892176 Feb 10 17:16 fort.8.pe06
-rw-r--r-- 1 azacinskis vtune   366416 Feb 10 17:16 fort.8.pe07
-rw-r--r-- 1 azacinskis vtune   898896 Feb 10 17:16 fort.8.pe08
-rw-r--r-- 1 azacinskis vtune   359568 Feb 10 17:16 fort.8.pe09
-rw-r--r-- 1 azacinskis vtune   935896 Feb 10 17:16 fort.8.pe10
-rw-r--r-- 1 azacinskis vtune   903736 Feb 10 17:16 fort.8.pe11
-rw-r--r-- 1 azacinskis vtune   546200 Feb 10 17:16 fort.8.pe12
-rw-r--r-- 1 azacinskis vtune  1078680 Feb 10 17:16 fort.8.pe13
-rw-r--r-- 1 azacinskis vtune  1618008 Feb 10 17:16 fort.8.pe14
-rw-r--r-- 1 azacinskis vtune  1618008 Feb 10 17:16 fort.8.pe15
-rw-r--r-- 1 azacinskis vtune  1078680 Feb 10 17:16 fort.8.pe16
-rw-r--r-- 1 azacinskis vtune  1078680 Feb 10 17:16 fort.8.pe17
-rw-r--r-- 1 azacinskis vtune   532632 Feb 10 17:16 fort.8.pe18
-rw-r--r-- 1 azacinskis vtune   440408 Feb 10 17:16 fort.8.pe19
-rw-r--r-- 1 azacinskis vtune  1461336 Feb 10 17:16 fort.8.pe20
-rw-r--r-- 1 azacinskis vtune  1461336 Feb 10 17:16 fort.8.pe21
-rw-r--r-- 1 azacinskis vtune  1618008 Feb 10 17:16 fort.8.pe22
-rw-r--r-- 1 azacinskis vtune  1618008 Feb 10 17:16 fort.8.pe23
-rw-r--r-- 1 azacinskis vtune  1618008 Feb 10 17:16 fort.8.pe24
-rw-r--r-- 1 azacinskis vtune  1078680 Feb 10 17:16 fort.8.pe25
-rw-r--r-- 1 azacinskis vtune   539352 Feb 10 17:16 fort.8.pe26
-rw-r--r-- 1 azacinskis vtune   449464 Feb 10 17:16 fort.8.pe27
-rw-r--r-- 1 azacinskis vtune  1078680 Feb 10 17:16 fort.8.pe28
-rw-r--r-- 1 azacinskis vtune  1078680 Feb 10 17:16 fort.8.pe29
-rw-r--r-- 1 azacinskis vtune  1078680 Feb 10 17:16 fort.8.pe30
-rw-r--r-- 1 azacinskis vtune   539352 Feb 10 17:16 fort.8.pe31
-rw-r--r-- 1 azacinskis vtune   539352 Feb 10 17:16 fort.8.pe32
-rw-r--r-- 1 azacinskis vtune   539352 Feb 10 17:16 fort.8.pe33
-rw-r--r-- 1 azacinskis vtune   368824 Feb 10 17:16 fort.8.pe34
-rw-r--r-- 1 azacinskis vtune   368824 Feb 10 17:16 fort.8.pe35
-rw-r--r-- 1 azacinskis vtune   362168 Feb 10 17:16 fort.8.pe36
-rw-r--r-- 1 azacinskis vtune   362776 Feb 10 17:16 fort.8.pe37
-rw-r--r-- 1 azacinskis vtune   362168 Feb 10 17:16 fort.8.pe38
-rw-r--r-- 1 azacinskis vtune   256984 Feb 10 17:16 fort.8.pe39
-rw-r--r-- 1 azacinskis vtune   690332 Feb 10 17:18 fort.9
-rw-r--r-- 1 azacinskis vtune   207840 Feb 10 17:16 fort.95.pe00
-rw-r--r-- 1 azacinskis vtune   207840 Feb 10 17:16 fort.95.pe01
-rw-r--r-- 1 azacinskis vtune   207840 Feb 10 17:16 fort.95.pe02
-rw-r--r-- 1 azacinskis vtune   207840 Feb 10 17:16 fort.95.pe03
-rw-r--r-- 1 azacinskis vtune   207840 Feb 10 17:16 fort.95.pe04
-rw-r--r-- 1 azacinskis vtune   207840 Feb 10 17:16 fort.95.pe05
-rw-r--r-- 1 azacinskis vtune   207840 Feb 10 17:16 fort.95.pe06
-rw-r--r-- 1 azacinskis vtune   207840 Feb 10 17:16 fort.95.pe07
-rw-r--r-- 1 azacinskis vtune   207840 Feb 10 17:16 fort.95.pe08
-rw-r--r-- 1 azacinskis vtune   207840 Feb 10 17:16 fort.95.pe09
-rw-r--r-- 1 azacinskis vtune   207840 Feb 10 17:16 fort.95.pe10
-rw-r--r-- 1 azacinskis vtune   207840 Feb 10 17:16 fort.95.pe11
-rw-r--r-- 1 azacinskis vtune   207840 Feb 10 17:16 fort.95.pe12
-rw-r--r-- 1 azacinskis vtune   207840 Feb 10 17:16 fort.95.pe13
-rw-r--r-- 1 azacinskis vtune   207840 Feb 10 17:16 fort.95.pe14
-rw-r--r-- 1 azacinskis vtune   207840 Feb 10 17:16 fort.95.pe15
-rw-r--r-- 1 azacinskis vtune   207840 Feb 10 17:16 fort.95.pe16
-rw-r--r-- 1 azacinskis vtune   207840 Feb 10 17:16 fort.95.pe17
-rw-r--r-- 1 azacinskis vtune   207840 Feb 10 17:16 fort.95.pe18
-rw-r--r-- 1 azacinskis vtune   207840 Feb 10 17:16 fort.95.pe19
-rw-r--r-- 1 azacinskis vtune   207840 Feb 10 17:16 fort.95.pe20
-rw-r--r-- 1 azacinskis vtune   207840 Feb 10 17:16 fort.95.pe21
-rw-r--r-- 1 azacinskis vtune   207840 Feb 10 17:16 fort.95.pe22
-rw-r--r-- 1 azacinskis vtune   207840 Feb 10 17:16 fort.95.pe23
-rw-r--r-- 1 azacinskis vtune   207840 Feb 10 17:16 fort.95.pe24
-rw-r--r-- 1 azacinskis vtune   207840 Feb 10 17:16 fort.95.pe25
-rw-r--r-- 1 azacinskis vtune   207840 Feb 10 17:16 fort.95.pe26
-rw-r--r-- 1 azacinskis vtune   207840 Feb 10 17:16 fort.95.pe27
-rw-r--r-- 1 azacinskis vtune   207840 Feb 10 17:16 fort.95.pe28
-rw-r--r-- 1 azacinskis vtune   207840 Feb 10 17:16 fort.95.pe29
-rw-r--r-- 1 azacinskis vtune   207840 Feb 10 17:16 fort.95.pe30
-rw-r--r-- 1 azacinskis vtune   207840 Feb 10 17:16 fort.95.pe31
-rw-r--r-- 1 azacinskis vtune   207840 Feb 10 17:16 fort.95.pe32
-rw-r--r-- 1 azacinskis vtune   207840 Feb 10 17:16 fort.95.pe33
-rw-r--r-- 1 azacinskis vtune   207840 Feb 10 17:16 fort.95.pe34
-rw-r--r-- 1 azacinskis vtune   207840 Feb 10 17:16 fort.95.pe35
-rw-r--r-- 1 azacinskis vtune   207840 Feb 10 17:16 fort.95.pe36
-rw-r--r-- 1 azacinskis vtune   207840 Feb 10 17:16 fort.95.pe37
-rw-r--r-- 1 azacinskis vtune   207840 Feb 10 17:16 fort.95.pe38
-rw-r--r-- 1 azacinskis vtune   207840 Feb 10 17:16 fort.95.pe39
-rw-r--r-- 1 azacinskis vtune  1776158 Feb 10 17:18 fort.98
-rw-r--r-- 1 azacinskis vtune      340 Feb 10 17:18 HESSOPT.DAT
-rw-r--r-- 1 azacinskis vtune     1929 Feb 10 16:57 INPUT
-rw-r--r-- 1 azacinskis vtune     3846 Feb 10 17:01 optc001
-rw-r--r-- 1 azacinskis vtune     3846 Feb 10 17:04 optc002
-rw-r--r-- 1 azacinskis vtune     3846 Feb 10 17:07 optc003
-rw-r--r-- 1 azacinskis vtune     3846 Feb 10 17:10 optc004
-rw-r--r-- 1 azacinskis vtune     3846 Feb 10 17:13 optc005
-rw-r--r-- 1 azacinskis vtune     3846 Feb 10 17:15 optc006
-rw-r--r-- 1 azacinskis vtune     3846 Feb 10 17:18 optc007
-rw-r--r-- 1 azacinskis vtune   688552 Feb 10 17:18 OPTINFO.DAT
-rwxr-xr-x 1 azacinskis vtune 34859608 Feb 10 16:57 Pcrystal
-rw-r--r-- 1 azacinskis vtune    73534 Feb 10 17:18 SCFOUT.LOG
wave function binary file /home/azacinskis/optimization/a/HSE06/dzvp2-dzvp2/a-Ga2O3-HSE06-dzvp2-dzvp2.f9
file fort.98 saved as /home/azacinskis/optimization/a/HSE06/dzvp2-dzvp2/a-Ga2O3-HSE06-dzvp2-dzvp2.f98
file optcxxx saved as /home/azacinskis/optimization/a/HSE06/dzvp2-dzvp2/a-Ga2O3-HSE06-dzvp2-dzvp2.optstory/optc001 /home/azacinskis/optimization/a/HSE06/dzvp2-dzvp2/a-Ga2O3-HSE06-dzvp2-dzvp2.optstory/optc002 /home/azacinskis/optimization/a/HSE06/dzvp2-dzvp2/a-Ga2O3-HSE06-dzvp2-dzvp2.optstory/optc003 /home/azacinskis/optimization/a/HSE06/dzvp2-dzvp2/a-Ga2O3-HSE06-dzvp2-dzvp2.optstory/optc004 /home/azacinskis/optimization/a/HSE06/dzvp2-dzvp2/a-Ga2O3-HSE06-dzvp2-dzvp2.optstory/optc005 /home/azacinskis/optimization/a/HSE06/dzvp2-dzvp2/a-Ga2O3-HSE06-dzvp2-dzvp2.optstory/optc006 /home/azacinskis/optimization/a/HSE06/dzvp2-dzvp2/a-Ga2O3-HSE06-dzvp2-dzvp2.optstory/optc007
file HESSOPT.DAT saved as /home/azacinskis/optimization/a/HSE06/dzvp2-dzvp2/a-Ga2O3-HSE06-dzvp2-dzvp2.hessopt
file OPTINFO.DAT saved as /home/azacinskis/optimization/a/HSE06/dzvp2-dzvp2/a-Ga2O3-HSE06-dzvp2-dzvp2.optinfo
file SCFOUT.LOG saved as /home/azacinskis/optimization/a/HSE06/dzvp2-dzvp2/a-Ga2O3-HSE06-dzvp2-dzvp2.SCFLOG
file fort.20 saved as /home/azacinskis/optimization/a/HSE06/dzvp2-dzvp2/a-Ga2O3-HSE06-dzvp2-dzvp2.f20
file fort.33 saved as /home/azacinskis/optimization/a/HSE06/dzvp2-dzvp2/a-Ga2O3-HSE06-dzvp2-dzvp2.xyz
geometry input file fort.34 saved as /home/azacinskis/optimization/a/HSE06/dzvp2-dzvp2/a-Ga2O3-HSE06-dzvp2-dzvp2.gui
removing temporary directories /work/azacinskis/tmp_p182495_azacinskis from each node
