# Supplementary material for: Ir impurities in α- and β-Ga2O3 and their detrimental effect on p-type conductivity
Source: Sci Rep. 2023 May 26;13:8522. doi: 10.1038/s41598-023-35112-9 (PMC10220028; doi:10.1038/s41598-023-35112-9)
Supplement: Supplementary file 1 — Supplementary Information. [file 41598_2023_35112_MOESM1_ESM.zip › Ga2O3 outputs/Chemical_potential/Ir/Ir_atom.cryst.out]

Mon Jan 31 16:04:17 EET 2022
 
CRYSTAL will run on 32 processors
mpich103 is in use
mpich103 is in use
 
CRYSTAL input is expected from /home/azacinskis/Iridium/Ir/Ir_atom.d12
OUTPUT is going to /home/azacinskis/Iridium/Ir/Ir_atom.cryst.out
 
Executable from /install_linux/2020/crystal17/new_v17102_v01/bin/Linux-ifort17_XE_emt64_omp2.1.0/v1.0.2 are used
Creating temporary directory /work/azacinskis/Ir_atom.tmp94352
 
Input data from /home/azacinskis/Iridium/Ir/Ir_atom.d12 :
 
Ir
MOLECULE
1
1
277 0.0 0.0 0.0
END
277 12
INPUT
17 5 6 5 5 5 0
823.5880147 -0.1578014 -1
364.6613336 -1517.5270446 0
55.7082801 -316.5306529 0
12.0464544 -91.8880941 0
3.5120610 -9.2241773 0
188.0490770 3.1578014 -2
340.4194712 26.8322577 -1
128.2373673 800.4250007 0
33.8644961 369.4050683 0
4.7560005 242.4171899 0
3.9649974 -118.2173282 0
289.7291139 2.1578014 -2
87.4633789 61.9678610 -1
30.4363766 269.0581986 0
4.0553412 231.1654793 0
3.5525341 -133.6952667 0
136.4017106 3.1578014 -2
95.0776925 45.9349803 -1
49.2258410 359.0344668 0
15.0874145 176.4740119 0
4.0405764 54.5155286 0
127.3507908 3.9546197 -2
66.2364374 52.9773655 -1
34.4299229 274.8643383 0
10.1995721 137.2047338 0
2.5409702 14.8633305 0
0 0 1 2. 1.
2.3500000 1.0000000
0 0 1 2. 1.
1.5820000 1.0000000
0 0 1 0. 1.
0.5018000 1.0000000
0 0 1 0. 1.
0.2500000 1.0000000
0 2 1 6. 1.
2.7920000 1.0000000
0 2 1 0. 1.
1.5410000 1.0000000
0 2 1 0. 1.
0.5100000 1.0000000
0 2 1 0. 1.
0.0980000 1.0000000
0 3 1 7. 1.
1.2400000 1.0000000
0 3 1 0. 1.
0.4647000 1.0000000
0 3 1 0. 1.
0.1529000 1.0000000
0 4 1 0. 1.
0.9380000 1.0000000
99 0
END
DFT
SPIN
TOLLGRID
100
TOLLDENS
50
CHUNKS
1000000000
HSE06
ENDDFT
SPINLOCK
1 100
NOBIPOLA
TOLDEE
12
TOLINTEG
100 100 100 1000 1000
NODIIS
FMIXING
85
MAXCYCLE
30000
END 
 PROCESS            0  OF           32  WORKING
 PROCESS            4  OF           32  WORKING
 PROCESS           20  OF           32  WORKING
 PROCESS           28  OF           32  WORKING
 PROCESS           30  OF           32  WORKING
 PROCESS            2  OF           32  WORKING
 PROCESS            3  OF           32  WORKING
 PROCESS           18  OF           32  WORKING
 PROCESS           26  OF           32  WORKING
 PROCESS           10  OF           32  WORKING
 PROCESS           11  OF           32  WORKING
 PROCESS           23  OF           32  WORKING
 PROCESS            1  OF           32  WORKING
 PROCESS            7  OF           32  WORKING
 PROCESS            9  OF           32  WORKING
 PROCESS           13  OF           32  WORKING
 PROCESS           19  OF           32  WORKING
 PROCESS           24  OF           32  WORKING
 PROCESS           25  OF           32  WORKING
 PROCESS            5  OF           32  WORKING
 PROCESS           14  OF           32  WORKING
 PROCESS           15  OF           32  WORKING
 PROCESS           17  OF           32  WORKING
 PROCESS            6  OF           32  WORKING
 PROCESS           12  OF           32  WORKING
 PROCESS           27  OF           32  WORKING
 PROCESS           31  OF           32  WORKING

         
 *******************************************************************************
 *                                                                             *
 *                               CRYSTAL17                                     *
 *                      public : 1.0.2 - March 1st, 2018                       *
 *                       HTTP://WWW.CRYSTAL.UNITO.IT                           *
 *                                                                             *
 *                              MAIN AUTHORS                                   *
 *                                                                             *
 *  R. DOVESI(1,11), V.R. SAUNDERS(2), C. ROETTI(1,11), R. ORLANDO(1,11),      *
 *  C.M. ZICOVICH-WILSON(1,3), F. PASCALE(4), B. CIVALLERI(1,11),              *
 *  K. DOLL(5), N.M. HARRISON(2,6), I.J. BUSH(7), Ph. D'ARCO(8),               *
 *  M. LLUNELL(9), M. CAUSA'(10), Y. NOEL(8), L. MASCHIO(1,11), A. ERBA(1,11)  *
 *  M. RE'RAT(14), S. CASASSA(1,11)                                            *
 *                                                                             *
 *        CONTRIBUTIONS TO THE CODE HAVE ALSO BEEN GIVEN BY                    *
 *                                                                             *
 *  M. FERRABONE(1,11), M. DE LA PIERRE(1,11), M. FERRERO(1,11),               *
 *  J. BAIMA(1,11), E. ALBANESE(1,11), M.F. PEINTINGER(12), R. BAST(13),       *
 *  B. KIRTMAN(15), V. LACIVITA(1,11), R. DEMICHELIS(1,16)                     *
 *  G. BRANDEBURG(17), S. SALUSTRO(1,11), G. SANSONE(1,11)                     *
 *  M.T. RUGGIERO(18)                                                          *
 *                                                                             *
 * (1) THEORETICAL CHEMISTRY GROUP - UNIVERSITA' DI TORINO - TORINO (ITALY)    *
 * (2) COMPUTATIONAL SCIENCE & ENGINEERING DEPARTMENT - STFC DARESBURY (UK)    *
 * (3) UNIVERSIDAD AUTONOMA DEL ESTADO DE MORELOS - CUERNAVACA (MEXICO)        *
 * (4) UNIVERSITE' DE LORRAINE - NANCY (FRANCE)                                *
 * (5) UNIVERSITAET STUTTGART- STUTTGART (GERMANY)                             *
 * (6) IMPERIAL COLLEGE - LONDON (UK)                                          *
 * (7) OXFORD E-RESEARCH CENTRE - OXFORD (UK)                                  *
 * (8) UPMC - SORBONNE UNIVERSITES - PARIS (FRANCE)                            *
 * (9) UNIVERSIDAD DE BARCELONA - BARCELONA (SPAIN)                            *
 *(10) UNIVERSITA' DI NAPOLI "FEDERICO II" - NAPOLI (ITALY)                    *
 *(11) NIS - NANOSTRUCTURED INTERFACES AND SURFACES - TORINO (ITALY)           *
 *(12) MPI FUER CHEMISCHE ENERGIEKONVERSION - MUELHEIM AN DER RUHR (GERMANY)   *
 *(13) UNIVERSITY OF TROMSO - TROMSO (NORWAY)                                  *
 *(14) UNIVERSITE' DE PAU ET DES PAYS DE L'ADOUR - PAU (FRANCE)                *
 *(15) UNIVERSITY OF CALIFORNIA SANTA BARBARA - SANTA BARBARA (USA)            *
 *(16) CURTIN UNIVERSITY - PERTH (AUSTRALIA)                                   *
 *(17) UNIVERSITY COLLEGE LONDON - LONDON (UK)                                 *
 *(18) CAMBRIDGE UNIVERSITY - CAMBRIDGE (UK)                                   *
 *                                                                             *
 *******************************************************************************
 EEEEEEEEEE STARTING  DATE 31 01 2022 TIME 16:04:18.5
 PROCESS           16  OF           32  WORKING
 PROCESS           21  OF           32  WORKING
 Ir                                                                              
 PROCESS           29  OF           32  WORKING
 PROCESS           22  OF           32  WORKING

 MOLECULAR CALCULATION
 POINT  GROUP  N.  1                  :  1      OR  C1   
 CORRESPONDING SPACE GROUP            :  P 1             


 NUMBER OF IRREDUCIBLE ATOMS IN THE CONVENTIONAL CELL:    1

 INPUT COORDINATES

 ATOM AT. N.              COORDINATES
   1 277     0.000000000000E+00  0.000000000000E+00  0.000000000000E+00

 COORDINATES OF THE EQUIVALENT ATOMS (ANGSTROMS)

 N. ATOM EQUIV AT. N.          X                  Y                  Z

   1   1   1  277 IR    0.00000000000E+00  0.00000000000E+00  0.00000000000E+00

 NUMBER OF SYMMETRY OPERATORS         :    1
 *******************************************************************************
 * GEOMETRY EDITING - INPUT COORDINATES ARE GIVEN IN ANGSTROM         
 *******************************************************************************

 GEOMETRY FOR WAVE FUNCTION - DIMENSIONALITY OF THE SYSTEM    0
 (NON PERIODIC DIRECTION: LATTICE PARAMETER FORMALLY SET TO 500)
 *******************************************************************************
 ATOMS IN THE ASYMMETRIC UNIT    1 - ATOMS IN THE UNIT CELL:    1
     ATOM             X(ANGSTROM)         Y(ANGSTROM)         Z(ANGSTROM)
 *******************************************************************************
      1 T 277 IR    0.000000000000E+00  0.000000000000E+00  0.000000000000E+00

 T = ATOM BELONGING TO THE ASYMMETRIC UNIT

 ****    1 SYMMOPS - TRANSLATORS IN FRACTIONAL UNITS
 **** MATRICES AND TRANSLATORS IN THE CRYSTALLOGRAPHIC REFERENCE FRAME
   V INV                    ROTATION MATRICES                   TRANSLATORS
   1   1  1.00  0.00  0.00  0.00  1.00  0.00  0.00  0.00  1.00  0.00  0.00  0.00

 *******************************************************************************
 *** PSEUDOPOTENTIAL INFORMATION ***
 *******************************************************************************

 ATOMIC NUMBER  77, NUCLEAR CHARGE 17.000, GIVEN IN INPUT       PSEUDOPOTENTIAL
   TYPE       EXPONENT      COEFF.    N      EXPONENT      COEFF.    N
  W0 TMS   823.5880147   -0.1578014  -1   364.6613336-1517.5270446   0
            55.7082801 -316.5306529   0    12.0464544  -91.8880941   0
             3.5120610   -9.2241773   0
  P0 TMS   188.0490770    3.1578014  -2   340.4194712   26.8322577  -1
           128.2373673  800.4250007   0    33.8644961  369.4050683   0
             4.7560005  242.4171899   0     3.9649974 -118.2173282   0
  P1 TMS   289.7291139    2.1578014  -2    87.4633789   61.9678610  -1
            30.4363766  269.0581986   0     4.0553412  231.1654793   0
             3.5525341 -133.6952667   0
  P2 TMS   136.4017106    3.1578014  -2    95.0776925   45.9349803  -1
            49.2258410  359.0344668   0    15.0874145  176.4740119   0
             4.0405764   54.5155286   0
  P3 TMS   127.3507908    3.9546197  -2    66.2364374   52.9773655  -1
            34.4299229  274.8643383   0    10.1995721  137.2047338   0
             2.5409702   14.8633305   0

 *******************************************************************************
 LOCAL ATOMIC FUNCTIONS BASIS SET
 *******************************************************************************
   ATOM   X(AU)   Y(AU)   Z(AU)  N. TYPE  EXPONENT  S COEF   P COEF   D/F/G COEF
 *******************************************************************************
   1 IR   0.000   0.000   0.000
                                  1 S  
                                         2.350E+00 1.000E+00 0.000E+00 0.000E+00
                                  2 S  
                                         1.582E+00 1.000E+00 0.000E+00 0.000E+00
                                  3 S  
                                         5.018E-01 1.000E+00 0.000E+00 0.000E+00
                                  4 S  
                                         2.500E-01 1.000E+00 0.000E+00 0.000E+00
                           5-     7 P  
                                         2.792E+00 0.000E+00 1.000E+00 0.000E+00
                           8-    10 P  
                                         1.541E+00 0.000E+00 1.000E+00 0.000E+00
                          11-    13 P  
                                         5.100E-01 0.000E+00 1.000E+00 0.000E+00
                          14-    16 P  
                                         9.800E-02 0.000E+00 1.000E+00 0.000E+00
                          17-    21 D  
                                         1.240E+00 0.000E+00 0.000E+00 1.000E+00
                          22-    26 D  
                                         4.647E-01 0.000E+00 0.000E+00 1.000E+00
                          27-    31 D  
                                         1.529E-01 0.000E+00 0.000E+00 1.000E+00
                          32-    38 F  
                                         9.380E-01 0.000E+00 0.000E+00 1.000E+00
 INFORMATION **** SET_MPP **** PCRYSTAL CALCULATION
 INFORMATION **** READM2 **** NEW DEFAULT: FOCK/KS MATRIX MIXING SET TO 30 %
 INFORMATION **** READM2 **** NEW DEFAULT: FULL DIRECT SCF MODE
 INFORMATION **** READM2 **** NEW DEFAULT: COULOMB BIPOLAR BUFFER SET TO 32 Mb
 INFORMATION **** READM2 **** NEW DEFAULT: EXCHANGE BIPOLAR BUFFER SET TO 32 Mb

 *******************************************************************************
 NEW DEFAULT: DFT INTEGRATION GRID INCREASED TO XLGRID
 NEW DEFAULT: DIIS ACCELERATOR ACTIVE
 USE KEYWORD NODIIS TO TURN IT OFF
 *******************************************************************************

 INFORMATION **** RDDFTP **** MAX N. OF POINTS ALLOWED IN A BATCH FOR NUMERICAL INTEGRATION  1000000000
 WARNING **** RDDFTP **** HSE06-HJS ACTIVE
 RANGE SEPARATION - OMEGA:   0.110000000000000     
 INFORMATION **** SPINLOCK **** LOCK IN A GIVEN SPIN STATE
 ALPHA-BETA ELECTRONS LOCKED TO   1 FOR 100 SCF CYCLES
 INFORMATION **** READM2 **** NO BIPOLAR EXPANSION
 INFORMATION **** TOLDEE **** SCF TOL ON TOTAL ENERGY SET TO          12
 INFORMATION **** TOLINTEG **** COULOMB AND EXCHANGE SERIES TOLERANCES MODIFIED
 INFORMATION **** NODIIS **** DIIS DISABLED
 INFORMATION **** NODIIS **** LEVEL SHIFTER SET TO 6 0
 INFORMATION **** MAXCYCLE **** MAX NUMBER OF SCF CYCLES SET TO       30000
 *******************************************************************************
 N. OF ATOMS PER CELL         1  COULOMB OVERLAP TOL         (T1) 10** -100
 NUMBER OF SHELLS            12  COULOMB PENETRATION TOL     (T2) 10** -100
 NUMBER OF AO                38  EXCHANGE OVERLAP TOL        (T3) 10** -100
 N. OF ELECTRONS PER CELL    17  EXCHANGE PSEUDO OVP (F(G))  (T4) 10**-1000
 CORE ELECTRONS PER CELL      0  EXCHANGE PSEUDO OVP (P(G))  (T5) 10**-1000
 N. OF SYMMETRY OPERATORS     1  POLE ORDER IN MONO ZONE                  4
 *******************************************************************************
 TYPE OF CALCULATION :  UNRESTRICTED OPEN SHELL
 KOHN-SHAM HAMILTONIAN

 (EXCHANGE)[CORRELATION] FUNCTIONAL:(HSE06 SR/GGA)[PERDEW-BURKE-ERNZERHOF]

 RANGE-SEPARATED HYBRID FUNCTIONAL 
 OMEGA (SHORT-RANGE)[LONG-RANGE]:(    0.1100)[    0.0000]

 HYBRID EXCHANGE - PERCENTAGE OF FOCK EXCHANGE    25.0000

 SPIN POLARIZED DFT SELECTED
 CORE  PSEUDO POTENTIAL         TOL. ON PSEUDO              (TP) 10**- 6
 EIGENVALUE LEVEL SHIFTING OF  0.600 HARTREE
 SPIN POLARIZATION - ALPHA-BETA =  1 FOR 100 CYCLES

 CAPPA:IS1  1;IS2  1;IS3  1; K PTS MONK NET   1; SYMMOPS:K SPACE   2;G SPACE   1

 *******************************************************************************
 MAX NUMBER OF SCF CYCLES    ****  CONVERGENCE ON DELTAP        10**-22
 WEIGHT OF F(I) IN F(I+1)      85% CONVERGENCE ON ENERGY        10**-12
 EIGENVALUE LEVEL SHIFTING OF  0.600 HARTREE
 SPIN POLARIZATION - ALPHA-BETA =  1 FOR 100 CYCLES

 DISK SPACE FOR EIGENVECTORS (FTN 10)        1444 REALS

 SYMMETRY ADAPTION OF THE BLOCH FUNCTIONS DISABLED
 TTTTTTTTTTTTTTTTTTTTTTTTTTTTTT gordsh1     TELAPSE        0.18 TCPU        0.07
 PROCESS            8  OF           32  WORKING

 MATRIX SIZE: P(G)    1444, F(G)     741, P(G) IRR     804, F(G) IRR     804
 MAX G-VECTOR INDEX FOR 1- AND 2-ELECTRON INTEGRALS   1

 TTTTTTTTTTTTTTTTTTTTTTTTTTTTTT INPUT       TELAPSE        0.20 TCPU        0.09

 NEIGHBORS OF THE NON-EQUIVALENT ATOMS

 N = NUMBER OF NEIGHBORS AT DISTANCE R
    ATOM  N     R/ANG      R/AU   NEIGHBORS (ATOM LABELS AND CELL INDICES)


 THERE ARE NO SYMMETRY ALLOWED DIRECTIONS
 TTTTTTTTTTTTTTTTTTTTTTTTTTTTTT SYMM        TELAPSE        0.21 TCPU        0.10
 TTTTTTTTTTTTTTTTTTTTTTTTTTTTTT INT_SCREEN  TELAPSE        0.21 TCPU        0.10

 DFT PARAMETERS

     ATOM       ELECTRONS   NET CHARGE   R(ANGSTROM)
   1 277  IR     17.0000      0.0000     1.36000000

 SIZE OF GRID=      36042
 TTTTTTTTTTTTTTTTTTTTTTTTTTTTTT MAKE_GRID2  TELAPSE        0.22 TCPU        0.12
 BECKE WEIGHT FUNCTION
 RADSAFE =     2.00
 TOLERANCES - DENSITY:10**-50; POTENTIAL:10**- 9; GRID WGT:10**-**

 RADIAL INTEGRATION  - INTERVALS (POINTS,UPPER LIMIT):            1( 75,  4.0*R)

 ANGULAR INTEGRATION - INTERVALS (ACCURACY LEVEL [N. POINTS] UPPER LIMIT):
  1(  4[  86]   0.2)  2(  8[ 194]   0.5)  3( 12[ 350]   0.9)  4( 16[ 974]   3.5)
  5( 12[ 350]9999.0)
 TTTTTTTTTTTTTTTTTTTTTTTTTTTTTT INT_CALC    TELAPSE        0.22 TCPU        0.12
 EEEEEEEEEE INT_CALC TERMINATION  DATE 31 01 2022 TIME 16:04:18.6

 *******************************************************************************
 Ir                                                                              
 CRYSTAL - SCF - TYPE OF CALCULATION :  UNRESTRICTED OPEN SHELL
 *******************************************************************************

 CAPPA:IS1  1;IS2  1;IS3  1; K PTS MONK NET   1; SYMMOPS:K SPACE   2;G SPACE   1

 TTTTTTTTTTTTTTTTTTTTTTTTTTTTTT SDIK        TELAPSE        0.22 TCPU        0.12

 AAAAAAAAAAAAAAAAAAAAAAAAAAAAAAAAAAAAAAAAAAAAAAAAAAAAAAAAAAAAAAAAAAAAAAAAAAAAAAA
         ATOMIC WAVEFUNCTION(S)


 NUCLEAR CHARGE 17.0  SYMMETRY SPECIES            S    P    D
 N. ELECTRONS   17.0  NUMBER OF PRIMITIVE GTOS    4    4    3
                      NUMBER OF CONTRACTED GTOS   4    4    3
                      NUMBER OF CLOSED SHELLS     2    1    0
                      OPEN SHELL OCCUPATION       0    0    7

  ZNUC SCFIT  TOTAL HF ENERGY   KINETIC ENERGY   VIRIAL THEOREM ACCURACY
  17.0  39   -1.035695462E+02  3.298575698E+01 -4.139826266E+00  3.7E-06

 AAAAAAAAAAAAAAAAAAAAAAAAAAAAAAAAAAAAAAAAAAAAAAAAAAAAAAAAAAAAAAAAAAAAAAAAAAAAAAA

 CHARGE NORMALIZATION FACTOR   1.00000000
 TOTAL ATOMIC CHARGES:
  17.0000000
 SUMMED SPIN DENSITY           0.00000000
 TOTAL ATOMIC SPINS  :
   0.0000000
 TTTTTTTTTTTTTTTTTTTTTTTTTTTTTT MOQGAD      TELAPSE        0.24 TCPU        0.13
 TTTTTTTTTTTTTTTTTTTTTTTTTTTTTT SHELLXN     TELAPSE        0.24 TCPU        0.13
 TTTTTTTTTTTTTTTTTTTTTTTTTTTTTT MONMO3      TELAPSE        0.25 TCPU        0.14
 NUMERICALLY INTEGRATED DENSITY      8.5000000000      8.5000000000
 TTTTTTTTTTTTTTTTTTTTTTTTTTTTTT NUMDFT      TELAPSE        0.30 TCPU        0.19
 CYC   0 ETOT(AU) -1.041821527396E+02 DETOT -1.04E+02 tst  0.00E+00 PX  1.00E+00
 TTTTTTTTTTTTTTTTTTTTTTTTTTTTTT FDIK        TELAPSE        0.40 TCPU        0.29
 SPIN LOCKING: NO ENERGY GAP COMPUTED
 TTTTTTTTTTTTTTTTTTTTTTTTTTTTTT PDIG        TELAPSE        0.48 TCPU        0.37
 CHARGE NORMALIZATION FACTOR   1.00000000
 TOTAL ATOMIC CHARGES:
  17.0000000
 SUMMED SPIN DENSITY           1.00000000
 TOTAL ATOMIC SPINS  :
   1.0000000
 TTTTTTTTTTTTTTTTTTTTTTTTTTTTTT MOQGAD      TELAPSE        0.51 TCPU        0.40
 TTTTTTTTTTTTTTTTTTTTTTTTTTTTTT SHELLXN     TELAPSE        0.51 TCPU        0.40
 TTTTTTTTTTTTTTTTTTTTTTTTTTTTTT MONMO3      TELAPSE        0.52 TCPU        0.41
 NUMERICALLY INTEGRATED DENSITY      9.0000000000      8.0000000000
 TTTTTTTTTTTTTTTTTTTTTTTTTTTTTT NUMDFT      TELAPSE        0.55 TCPU        0.44
 CYC   1 ETOT(AU) -1.044415553637E+02 DETOT -2.59E-01 tst  0.00E+00 PX  1.00E+00
 TTTTTTTTTTTTTTTTTTTTTTTTTTTTTT FDIK        TELAPSE        0.60 TCPU        0.49
 SPIN LOCKING: NO ENERGY GAP COMPUTED
 TTTTTTTTTTTTTTTTTTTTTTTTTTTTTT PDIG        TELAPSE        0.66 TCPU        0.55
 CHARGE NORMALIZATION FACTOR   1.00000000
 TOTAL ATOMIC CHARGES:
  17.0000000
 SUMMED SPIN DENSITY           1.00000000
 TOTAL ATOMIC SPINS  :
   1.0000000
 TTTTTTTTTTTTTTTTTTTTTTTTTTTTTT MOQGAD      TELAPSE        0.69 TCPU        0.58
 TTTTTTTTTTTTTTTTTTTTTTTTTTTTTT SHELLXN     TELAPSE        0.69 TCPU        0.58
 TTTTTTTTTTTTTTTTTTTTTTTTTTTTTT MONMO3      TELAPSE        0.71 TCPU        0.60
 NUMERICALLY INTEGRATED DENSITY      9.0000000000      8.0000000000
 TTTTTTTTTTTTTTTTTTTTTTTTTTTTTT NUMDFT      TELAPSE        0.74 TCPU        0.63
 CYC   2 ETOT(AU) -1.044497230798E+02 DETOT -8.17E-03 tst  1.14E-04 PX  6.20E-02
 TTTTTTTTTTTTTTTTTTTTTTTTTTTTTT FDIK        TELAPSE        0.84 TCPU        0.73
 SPIN LOCKING: NO ENERGY GAP COMPUTED
 TTTTTTTTTTTTTTTTTTTTTTTTTTTTTT PDIG        TELAPSE        0.92 TCPU        0.80
 CHARGE NORMALIZATION FACTOR   1.00000000
 TOTAL ATOMIC CHARGES:
  17.0000000
 SUMMED SPIN DENSITY           1.00000000
 TOTAL ATOMIC SPINS  :
   1.0000000
 TTTTTTTTTTTTTTTTTTTTTTTTTTTTTT MOQGAD      TELAPSE        0.95 TCPU        0.83
 TTTTTTTTTTTTTTTTTTTTTTTTTTTTTT SHELLXN     TELAPSE        0.95 TCPU        0.83
 TTTTTTTTTTTTTTTTTTTTTTTTTTTTTT MONMO3      TELAPSE        0.99 TCPU        0.87
 NUMERICALLY INTEGRATED DENSITY      9.0000000000      8.0000000000
 TTTTTTTTTTTTTTTTTTTTTTTTTTTTTT NUMDFT      TELAPSE        1.04 TCPU        0.92
 CYC   3 ETOT(AU) -1.044565895546E+02 DETOT -6.87E-03 tst  1.86E-04 PX  5.17E-02
 TTTTTTTTTTTTTTTTTTTTTTTTTTTTTT FDIK        TELAPSE        1.08 TCPU        0.96
 SPIN LOCKING: NO ENERGY GAP COMPUTED
 TTTTTTTTTTTTTTTTTTTTTTTTTTTTTT PDIG        TELAPSE        1.12 TCPU        0.99
 CHARGE NORMALIZATION FACTOR   1.00000000
 TOTAL ATOMIC CHARGES:
  17.0000000
 SUMMED SPIN DENSITY           1.00000000
 TOTAL ATOMIC SPINS  :
   1.0000000
 TTTTTTTTTTTTTTTTTTTTTTTTTTTTTT MOQGAD      TELAPSE        1.15 TCPU        1.02
 TTTTTTTTTTTTTTTTTTTTTTTTTTTTTT SHELLXN     TELAPSE        1.16 TCPU        1.02
 TTTTTTTTTTTTTTTTTTTTTTTTTTTTTT MONMO3      TELAPSE        1.18 TCPU        1.04
 NUMERICALLY INTEGRATED DENSITY      9.0000000000      8.0000000000
 TTTTTTTTTTTTTTTTTTTTTTTTTTTTTT NUMDFT      TELAPSE        1.23 TCPU        1.09
 CYC   4 ETOT(AU) -1.044606928677E+02 DETOT -4.10E-03 tst  2.98E-04 PX  3.58E-02
 TTTTTTTTTTTTTTTTTTTTTTTTTTTTTT FDIK        TELAPSE        1.36 TCPU        1.20
 SPIN LOCKING: NO ENERGY GAP COMPUTED
 TTTTTTTTTTTTTTTTTTTTTTTTTTTTTT PDIG        TELAPSE        1.42 TCPU        1.23
 CHARGE NORMALIZATION FACTOR   1.00000000
 TOTAL ATOMIC CHARGES:
  17.0000000
 SUMMED SPIN DENSITY           1.00000000
 TOTAL ATOMIC SPINS  :
   1.0000000
 TTTTTTTTTTTTTTTTTTTTTTTTTTTTTT MOQGAD      TELAPSE        1.47 TCPU        1.28
 TTTTTTTTTTTTTTTTTTTTTTTTTTTTTT SHELLXN     TELAPSE        1.48 TCPU        1.28
 TTTTTTTTTTTTTTTTTTTTTTTTTTTTTT MONMO3      TELAPSE        1.49 TCPU        1.29
 NUMERICALLY INTEGRATED DENSITY      9.0000000000      8.0000000000
 TTTTTTTTTTTTTTTTTTTTTTTTTTTTTT NUMDFT      TELAPSE        1.54 TCPU        1.33
 CYC   5 ETOT(AU) -1.044628061402E+02 DETOT -2.11E-03 tst  3.75E-04 PX  2.30E-02
 TTTTTTTTTTTTTTTTTTTTTTTTTTTTTT FDIK        TELAPSE        1.64 TCPU        1.43
 SPIN LOCKING: NO ENERGY GAP COMPUTED
 TTTTTTTTTTTTTTTTTTTTTTTTTTTTTT PDIG        TELAPSE        1.69 TCPU        1.48
 CHARGE NORMALIZATION FACTOR   1.00000000
 TOTAL ATOMIC CHARGES:
  17.0000000
 SUMMED SPIN DENSITY           1.00000000
 TOTAL ATOMIC SPINS  :
   1.0000000
 TTTTTTTTTTTTTTTTTTTTTTTTTTTTTT MOQGAD      TELAPSE        1.74 TCPU        1.53
 TTTTTTTTTTTTTTTTTTTTTTTTTTTTTT SHELLXN     TELAPSE        1.75 TCPU        1.53
 TTTTTTTTTTTTTTTTTTTTTTTTTTTTTT MONMO3      TELAPSE        1.77 TCPU        1.56
 NUMERICALLY INTEGRATED DENSITY      9.0000000000      8.0000000000
 TTTTTTTTTTTTTTTTTTTTTTTTTTTTTT NUMDFT      TELAPSE        1.80 TCPU        1.58
 CYC   6 ETOT(AU) -1.044638438744E+02 DETOT -1.04E-03 tst  4.11E-04 PX  1.39E-02
 TTTTTTTTTTTTTTTTTTTTTTTTTTTTTT FDIK        TELAPSE        1.82 TCPU        1.61
 SPIN LOCKING: NO ENERGY GAP COMPUTED
 TTTTTTTTTTTTTTTTTTTTTTTTTTTTTT PDIG        TELAPSE        1.82 TCPU        1.61
 CHARGE NORMALIZATION FACTOR   1.00000000
 TOTAL ATOMIC CHARGES:
  17.0000000
 SUMMED SPIN DENSITY           1.00000000
 TOTAL ATOMIC SPINS  :
   1.0000000
 TTTTTTTTTTTTTTTTTTTTTTTTTTTTTT MOQGAD      TELAPSE        1.82 TCPU        1.61
 TTTTTTTTTTTTTTTTTTTTTTTTTTTTTT SHELLXN     TELAPSE        1.82 TCPU        1.61
 TTTTTTTTTTTTTTTTTTTTTTTTTTTTTT MONMO3      TELAPSE        1.83 TCPU        1.62
 NUMERICALLY INTEGRATED DENSITY      9.0000000000      8.0000000000
 TTTTTTTTTTTTTTTTTTTTTTTTTTTTTT NUMDFT      TELAPSE        1.85 TCPU        1.64
 CYC   7 ETOT(AU) -1.044643921291E+02 DETOT -5.48E-04 tst  4.15E-04 PX  1.09E-02
 TTTTTTTTTTTTTTTTTTTTTTTTTTTTTT FDIK        TELAPSE        1.85 TCPU        1.64
 SPIN LOCKING: NO ENERGY GAP COMPUTED
 TTTTTTTTTTTTTTTTTTTTTTTTTTTTTT PDIG        TELAPSE        1.85 TCPU        1.64
 CHARGE NORMALIZATION FACTOR   1.00000000
 TOTAL ATOMIC CHARGES:
  17.0000000
 SUMMED SPIN DENSITY           1.00000000
 TOTAL ATOMIC SPINS  :
   1.0000000
 TTTTTTTTTTTTTTTTTTTTTTTTTTTTTT MOQGAD      TELAPSE        1.85 TCPU        1.64
 TTTTTTTTTTTTTTTTTTTTTTTTTTTTTT SHELLXN     TELAPSE        1.86 TCPU        1.64
 TTTTTTTTTTTTTTTTTTTTTTTTTTTTTT MONMO3      TELAPSE        1.86 TCPU        1.65
 NUMERICALLY INTEGRATED DENSITY      9.0000000000      8.0000000000
 TTTTTTTTTTTTTTTTTTTTTTTTTTTTTT NUMDFT      TELAPSE        1.88 TCPU        1.67
 CYC   8 ETOT(AU) -1.044647386634E+02 DETOT -3.47E-04 tst  3.96E-04 PX  1.05E-02
 TTTTTTTTTTTTTTTTTTTTTTTTTTTTTT FDIK        TELAPSE        1.89 TCPU        1.67
 SPIN LOCKING: NO ENERGY GAP COMPUTED
 TTTTTTTTTTTTTTTTTTTTTTTTTTTTTT PDIG        TELAPSE        1.89 TCPU        1.67
 CHARGE NORMALIZATION FACTOR   1.00000000
 TOTAL ATOMIC CHARGES:
  17.0000000
 SUMMED SPIN DENSITY           1.00000000
 TOTAL ATOMIC SPINS  :
   1.0000000
 TTTTTTTTTTTTTTTTTTTTTTTTTTTTTT MOQGAD      TELAPSE        1.89 TCPU        1.67
 TTTTTTTTTTTTTTTTTTTTTTTTTTTTTT SHELLXN     TELAPSE        1.89 TCPU        1.67
 TTTTTTTTTTTTTTTTTTTTTTTTTTTTTT MONMO3      TELAPSE        1.89 TCPU        1.68
 NUMERICALLY INTEGRATED DENSITY      9.0000000000      8.0000000000
 TTTTTTTTTTTTTTTTTTTTTTTTTTTTTT NUMDFT      TELAPSE        1.92 TCPU        1.70
 CYC   9 ETOT(AU) -1.044650009606E+02 DETOT -2.62E-04 tst  3.65E-04 PX  9.94E-03
 TTTTTTTTTTTTTTTTTTTTTTTTTTTTTT FDIK        TELAPSE        1.96 TCPU        1.72
 SPIN LOCKING: NO ENERGY GAP COMPUTED
 TTTTTTTTTTTTTTTTTTTTTTTTTTTTTT PDIG        TELAPSE        2.04 TCPU        1.78
 CHARGE NORMALIZATION FACTOR   1.00000000
 TOTAL ATOMIC CHARGES:
  17.0000000
 SUMMED SPIN DENSITY           1.00000000
 TOTAL ATOMIC SPINS  :
   1.0000000
 TTTTTTTTTTTTTTTTTTTTTTTTTTTTTT MOQGAD      TELAPSE        2.06 TCPU        1.80
 TTTTTTTTTTTTTTTTTTTTTTTTTTTTTT SHELLXN     TELAPSE        2.06 TCPU        1.80
 TTTTTTTTTTTTTTTTTTTTTTTTTTTTTT MONMO3      TELAPSE        2.07 TCPU        1.81
 NUMERICALLY INTEGRATED DENSITY      9.0000000000      8.0000000000
 TTTTTTTTTTTTTTTTTTTTTTTTTTTTTT NUMDFT      TELAPSE        2.11 TCPU        1.85
 CYC  10 ETOT(AU) -1.044652206761E+02 DETOT -2.20E-04 tst  3.28E-04 PX  9.18E-03
 TTTTTTTTTTTTTTTTTTTTTTTTTTTTTT FDIK        TELAPSE        2.18 TCPU        1.91
 SPIN LOCKING: NO ENERGY GAP COMPUTED
 TTTTTTTTTTTTTTTTTTTTTTTTTTTTTT PDIG        TELAPSE        2.26 TCPU        1.95
 CHARGE NORMALIZATION FACTOR   1.00000000
 TOTAL ATOMIC CHARGES:
  17.0000000
 SUMMED SPIN DENSITY           1.00000000
 TOTAL ATOMIC SPINS  :
   1.0000000
 TTTTTTTTTTTTTTTTTTTTTTTTTTTTTT MOQGAD      TELAPSE        2.31 TCPU        1.98
 TTTTTTTTTTTTTTTTTTTTTTTTTTTTTT SHELLXN     TELAPSE        2.32 TCPU        1.98
 TTTTTTTTTTTTTTTTTTTTTTTTTTTTTT MONMO3      TELAPSE        2.32 TCPU        1.98
 NUMERICALLY INTEGRATED DENSITY      9.0000000000      8.0000000000
 TTTTTTTTTTTTTTTTTTTTTTTTTTTTTT NUMDFT      TELAPSE        2.36 TCPU        2.00
 CYC  11 ETOT(AU) -1.044654119065E+02 DETOT -1.91E-04 tst  2.90E-04 PX  8.67E-03
 TTTTTTTTTTTTTTTTTTTTTTTTTTTTTT FDIK        TELAPSE        2.36 TCPU        2.00
 SPIN LOCKING: NO ENERGY GAP COMPUTED
 TTTTTTTTTTTTTTTTTTTTTTTTTTTTTT PDIG        TELAPSE        2.36 TCPU        2.00
 CHARGE NORMALIZATION FACTOR   1.00000000
 TOTAL ATOMIC CHARGES:
  17.0000000
 SUMMED SPIN DENSITY           1.00000000
 TOTAL ATOMIC SPINS  :
   1.0000000
 TTTTTTTTTTTTTTTTTTTTTTTTTTTTTT MOQGAD      TELAPSE        2.36 TCPU        2.00
 TTTTTTTTTTTTTTTTTTTTTTTTTTTTTT SHELLXN     TELAPSE        2.36 TCPU        2.00
 TTTTTTTTTTTTTTTTTTTTTTTTTTTTTT MONMO3      TELAPSE        2.37 TCPU        2.01
 NUMERICALLY INTEGRATED DENSITY      9.0000000000      8.0000000000
 TTTTTTTTTTTTTTTTTTTTTTTTTTTTTT NUMDFT      TELAPSE        2.42 TCPU        2.03
 CYC  12 ETOT(AU) -1.044655801077E+02 DETOT -1.68E-04 tst  2.55E-04 PX  8.54E-03
 TTTTTTTTTTTTTTTTTTTTTTTTTTTTTT FDIK        TELAPSE        2.46 TCPU        2.06
 SPIN LOCKING: NO ENERGY GAP COMPUTED
 TTTTTTTTTTTTTTTTTTTTTTTTTTTTTT PDIG        TELAPSE        2.55 TCPU        2.15
 CHARGE NORMALIZATION FACTOR   1.00000000
 TOTAL ATOMIC CHARGES:
  17.0000000
 SUMMED SPIN DENSITY           1.00000000
 TOTAL ATOMIC SPINS  :
   1.0000000
 TTTTTTTTTTTTTTTTTTTTTTTTTTTTTT MOQGAD      TELAPSE        2.58 TCPU        2.18
 TTTTTTTTTTTTTTTTTTTTTTTTTTTTTT SHELLXN     TELAPSE        2.58 TCPU        2.18
 TTTTTTTTTTTTTTTTTTTTTTTTTTTTTT MONMO3      TELAPSE        2.58 TCPU        2.18
 NUMERICALLY INTEGRATED DENSITY      9.0000000000      8.0000000000
 TTTTTTTTTTTTTTTTTTTTTTTTTTTTTT NUMDFT      TELAPSE        2.63 TCPU        2.23
 CYC  13 ETOT(AU) -1.044657292123E+02 DETOT -1.49E-04 tst  2.22E-04 PX  8.40E-03
 TTTTTTTTTTTTTTTTTTTTTTTTTTTTTT FDIK        TELAPSE        2.72 TCPU        2.32
 SPIN LOCKING: NO ENERGY GAP COMPUTED
 TTTTTTTTTTTTTTTTTTTTTTTTTTTTTT PDIG        TELAPSE        2.72 TCPU        2.32
 CHARGE NORMALIZATION FACTOR   1.00000000
 TOTAL ATOMIC CHARGES:
  17.0000000
 SUMMED SPIN DENSITY           1.00000000
 TOTAL ATOMIC SPINS  :
   1.0000000
 TTTTTTTTTTTTTTTTTTTTTTTTTTTTTT MOQGAD      TELAPSE        2.72 TCPU        2.32
 TTTTTTTTTTTTTTTTTTTTTTTTTTTTTT SHELLXN     TELAPSE        2.72 TCPU        2.32
 TTTTTTTTTTTTTTTTTTTTTTTTTTTTTT MONMO3      TELAPSE        2.74 TCPU        2.33
 NUMERICALLY INTEGRATED DENSITY      9.0000000000      8.0000000000
 TTTTTTTTTTTTTTTTTTTTTTTTTTTTTT NUMDFT      TELAPSE        2.79 TCPU        2.37
 CYC  14 ETOT(AU) -1.044658625096E+02 DETOT -1.33E-04 tst  1.94E-04 PX  8.24E-03
 TTTTTTTTTTTTTTTTTTTTTTTTTTTTTT FDIK        TELAPSE        2.89 TCPU        2.41
 SPIN LOCKING: NO ENERGY GAP COMPUTED
 TTTTTTTTTTTTTTTTTTTTTTTTTTTTTT PDIG        TELAPSE        2.94 TCPU        2.45
 CHARGE NORMALIZATION FACTOR   1.00000000
 TOTAL ATOMIC CHARGES:
  17.0000000
 SUMMED SPIN DENSITY           1.00000000
 TOTAL ATOMIC SPINS  :
   1.0000000
 TTTTTTTTTTTTTTTTTTTTTTTTTTTTTT MOQGAD      TELAPSE        2.99 TCPU        2.50
 TTTTTTTTTTTTTTTTTTTTTTTTTTTTTT SHELLXN     TELAPSE        2.99 TCPU        2.50
 TTTTTTTTTTTTTTTTTTTTTTTTTTTTTT MONMO3      TELAPSE        3.01 TCPU        2.52
 NUMERICALLY INTEGRATED DENSITY      9.0000000000      8.0000000000
 TTTTTTTTTTTTTTTTTTTTTTTTTTTTTT NUMDFT      TELAPSE        3.04 TCPU        2.56
 CYC  15 ETOT(AU) -1.044659828592E+02 DETOT -1.20E-04 tst  1.70E-04 PX  8.07E-03
 TTTTTTTTTTTTTTTTTTTTTTTTTTTTTT FDIK        TELAPSE        3.09 TCPU        2.61
 SPIN LOCKING: NO ENERGY GAP COMPUTED
 TTTTTTTTTTTTTTTTTTTTTTTTTTTTTT PDIG        TELAPSE        3.13 TCPU        2.64
 CHARGE NORMALIZATION FACTOR   1.00000000
 TOTAL ATOMIC CHARGES:
  17.0000000
 SUMMED SPIN DENSITY           1.00000000
 TOTAL ATOMIC SPINS  :
   1.0000000
 TTTTTTTTTTTTTTTTTTTTTTTTTTTTTT MOQGAD      TELAPSE        3.17 TCPU        2.68
 TTTTTTTTTTTTTTTTTTTTTTTTTTTTTT SHELLXN     TELAPSE        3.17 TCPU        2.69
 TTTTTTTTTTTTTTTTTTTTTTTTTTTTTT MONMO3      TELAPSE        3.17 TCPU        2.69
 NUMERICALLY INTEGRATED DENSITY      9.0000000000      8.0000000000
 TTTTTTTTTTTTTTTTTTTTTTTTTTTTTT NUMDFT      TELAPSE        3.20 TCPU        2.71
 CYC  16 ETOT(AU) -1.044660927591E+02 DETOT -1.10E-04 tst  1.49E-04 PX  7.91E-03
 TTTTTTTTTTTTTTTTTTTTTTTTTTTTTT FDIK        TELAPSE        3.20 TCPU        2.71
 SPIN LOCKING: NO ENERGY GAP COMPUTED
 TTTTTTTTTTTTTTTTTTTTTTTTTTTTTT PDIG        TELAPSE        3.20 TCPU        2.71
 CHARGE NORMALIZATION FACTOR   1.00000000
 TOTAL ATOMIC CHARGES:
  17.0000000
 SUMMED SPIN DENSITY           1.00000000
 TOTAL ATOMIC SPINS  :
   1.0000000
 TTTTTTTTTTTTTTTTTTTTTTTTTTTTTT MOQGAD      TELAPSE        3.20 TCPU        2.71
 TTTTTTTTTTTTTTTTTTTTTTTTTTTTTT SHELLXN     TELAPSE        3.20 TCPU        2.71
 TTTTTTTTTTTTTTTTTTTTTTTTTTTTTT MONMO3      TELAPSE        3.21 TCPU        2.72
 NUMERICALLY INTEGRATED DENSITY      9.0000000000      8.0000000000
 TTTTTTTTTTTTTTTTTTTTTTTTTTTTTT NUMDFT      TELAPSE        3.24 TCPU        2.75
 CYC  17 ETOT(AU) -1.044661940699E+02 DETOT -1.01E-04 tst  1.31E-04 PX  7.75E-03
 TTTTTTTTTTTTTTTTTTTTTTTTTTTTTT FDIK        TELAPSE        3.26 TCPU        2.78
 SPIN LOCKING: NO ENERGY GAP COMPUTED
 TTTTTTTTTTTTTTTTTTTTTTTTTTTTTT PDIG        TELAPSE        3.38 TCPU        2.88
 CHARGE NORMALIZATION FACTOR   1.00000000
 TOTAL ATOMIC CHARGES:
  17.0000000
 SUMMED SPIN DENSITY           1.00000000
 TOTAL ATOMIC SPINS  :
   1.0000000
 TTTTTTTTTTTTTTTTTTTTTTTTTTTTTT MOQGAD      TELAPSE        3.39 TCPU        2.90
 TTTTTTTTTTTTTTTTTTTTTTTTTTTTTT SHELLXN     TELAPSE        3.40 TCPU        2.90
 TTTTTTTTTTTTTTTTTTTTTTTTTTTTTT MONMO3      TELAPSE        3.41 TCPU        2.91
 NUMERICALLY INTEGRATED DENSITY      9.0000000000      8.0000000000
 TTTTTTTTTTTTTTTTTTTTTTTTTTTTTT NUMDFT      TELAPSE        3.46 TCPU        2.94
 CYC  18 ETOT(AU) -1.044662883166E+02 DETOT -9.42E-05 tst  1.17E-04 PX  7.59E-03
 TTTTTTTTTTTTTTTTTTTTTTTTTTTTTT FDIK        TELAPSE        3.52 TCPU        2.97
 SPIN LOCKING: NO ENERGY GAP COMPUTED
 TTTTTTTTTTTTTTTTTTTTTTTTTTTTTT PDIG        TELAPSE        3.59 TCPU        3.03
 CHARGE NORMALIZATION FACTOR   1.00000000
 TOTAL ATOMIC CHARGES:
  17.0000000
 SUMMED SPIN DENSITY           1.00000000
 TOTAL ATOMIC SPINS  :
   1.0000000
 TTTTTTTTTTTTTTTTTTTTTTTTTTTTTT MOQGAD      TELAPSE        3.63 TCPU        3.07
 TTTTTTTTTTTTTTTTTTTTTTTTTTTTTT SHELLXN     TELAPSE        3.63 TCPU        3.07
 TTTTTTTTTTTTTTTTTTTTTTTTTTTTTT MONMO3      TELAPSE        3.65 TCPU        3.08
 NUMERICALLY INTEGRATED DENSITY      9.0000000000      8.0000000000
 TTTTTTTTTTTTTTTTTTTTTTTTTTTTTT NUMDFT      TELAPSE        3.67 TCPU        3.10
 CYC  19 ETOT(AU) -1.044663767551E+02 DETOT -8.84E-05 tst  1.04E-04 PX  7.44E-03
 TTTTTTTTTTTTTTTTTTTTTTTTTTTTTT FDIK        TELAPSE        3.70 TCPU        3.13
 SPIN LOCKING: NO ENERGY GAP COMPUTED
 TTTTTTTTTTTTTTTTTTTTTTTTTTTTTT PDIG        TELAPSE        3.76 TCPU        3.19
 CHARGE NORMALIZATION FACTOR   1.00000000
 TOTAL ATOMIC CHARGES:
  17.0000000
 SUMMED SPIN DENSITY           1.00000000
 TOTAL ATOMIC SPINS  :
   1.0000000
 TTTTTTTTTTTTTTTTTTTTTTTTTTTTTT MOQGAD      TELAPSE        3.79 TCPU        3.22
 TTTTTTTTTTTTTTTTTTTTTTTTTTTTTT SHELLXN     TELAPSE        3.79 TCPU        3.22
 TTTTTTTTTTTTTTTTTTTTTTTTTTTTTT MONMO3      TELAPSE        3.81 TCPU        3.24
 NUMERICALLY INTEGRATED DENSITY      9.0000000000      8.0000000000
 TTTTTTTTTTTTTTTTTTTTTTTTTTTTTT NUMDFT      TELAPSE        3.86 TCPU        3.28
 CYC  20 ETOT(AU) -1.044664602775E+02 DETOT -8.35E-05 tst  9.34E-05 PX  7.30E-03
 TTTTTTTTTTTTTTTTTTTTTTTTTTTTTT FDIK        TELAPSE        3.94 TCPU        3.34
 SPIN LOCKING: NO ENERGY GAP COMPUTED
 TTTTTTTTTTTTTTTTTTTTTTTTTTTTTT PDIG        TELAPSE        3.99 TCPU        3.38
 CHARGE NORMALIZATION FACTOR   1.00000000
 TOTAL ATOMIC CHARGES:
  17.0000000
 SUMMED SPIN DENSITY           1.00000000
 TOTAL ATOMIC SPINS  :
   1.0000000
 TTTTTTTTTTTTTTTTTTTTTTTTTTTTTT MOQGAD      TELAPSE        4.00 TCPU        3.40
 TTTTTTTTTTTTTTTTTTTTTTTTTTTTTT SHELLXN     TELAPSE        4.00 TCPU        3.40
 TTTTTTTTTTTTTTTTTTTTTTTTTTTTTT MONMO3      TELAPSE        4.02 TCPU        3.42
 NUMERICALLY INTEGRATED DENSITY      9.0000000000      8.0000000000
 TTTTTTTTTTTTTTTTTTTTTTTTTTTTTT NUMDFT      TELAPSE        4.06 TCPU        3.44
 CYC  21 ETOT(AU) -1.044665395659E+02 DETOT -7.93E-05 tst  8.45E-05 PX  7.16E-03
 TTTTTTTTTTTTTTTTTTTTTTTTTTTTTT FDIK        TELAPSE        4.08 TCPU        3.47
 SPIN LOCKING: NO ENERGY GAP COMPUTED
 TTTTTTTTTTTTTTTTTTTTTTTTTTTTTT PDIG        TELAPSE        4.08 TCPU        3.47
 CHARGE NORMALIZATION FACTOR   1.00000000
 TOTAL ATOMIC CHARGES:
  17.0000000
 SUMMED SPIN DENSITY           1.00000000
 TOTAL ATOMIC SPINS  :
   1.0000000
 TTTTTTTTTTTTTTTTTTTTTTTTTTTTTT MOQGAD      TELAPSE        4.08 TCPU        3.47
 TTTTTTTTTTTTTTTTTTTTTTTTTTTTTT SHELLXN     TELAPSE        4.08 TCPU        3.47
 TTTTTTTTTTTTTTTTTTTTTTTTTTTTTT MONMO3      TELAPSE        4.09 TCPU        3.47
 NUMERICALLY INTEGRATED DENSITY      9.0000000000      8.0000000000
 TTTTTTTTTTTTTTTTTTTTTTTTTTTTTT NUMDFT      TELAPSE        4.12 TCPU        3.50
 CYC  22 ETOT(AU) -1.044666151629E+02 DETOT -7.56E-05 tst  7.68E-05 PX  7.03E-03
 TTTTTTTTTTTTTTTTTTTTTTTTTTTTTT FDIK        TELAPSE        4.13 TCPU        3.51
 SPIN LOCKING: NO ENERGY GAP COMPUTED
 TTTTTTTTTTTTTTTTTTTTTTTTTTTTTT PDIG        TELAPSE        4.13 TCPU        3.51
 CHARGE NORMALIZATION FACTOR   1.00000000
 TOTAL ATOMIC CHARGES:
  17.0000000
 SUMMED SPIN DENSITY           1.00000000
 TOTAL ATOMIC SPINS  :
   1.0000000
 TTTTTTTTTTTTTTTTTTTTTTTTTTTTTT MOQGAD      TELAPSE        4.13 TCPU        3.51
 TTTTTTTTTTTTTTTTTTTTTTTTTTTTTT SHELLXN     TELAPSE        4.13 TCPU        3.51
 TTTTTTTTTTTTTTTTTTTTTTTTTTTTTT MONMO3      TELAPSE        4.15 TCPU        3.52
 NUMERICALLY INTEGRATED DENSITY      9.0000000000      8.0000000000
 TTTTTTTTTTTTTTTTTTTTTTTTTTTTTT NUMDFT      TELAPSE        4.19 TCPU        3.55
 CYC  23 ETOT(AU) -1.044666876041E+02 DETOT -7.24E-05 tst  7.03E-05 PX  6.90E-03
 TTTTTTTTTTTTTTTTTTTTTTTTTTTTTT FDIK        TELAPSE        4.37 TCPU        3.64
 SPIN LOCKING: NO ENERGY GAP COMPUTED
 TTTTTTTTTTTTTTTTTTTTTTTTTTTTTT PDIG        TELAPSE        4.40 TCPU        3.65
 CHARGE NORMALIZATION FACTOR   1.00000000
 TOTAL ATOMIC CHARGES:
  17.0000000
 SUMMED SPIN DENSITY           1.00000000
 TOTAL ATOMIC SPINS  :
   1.0000000
 TTTTTTTTTTTTTTTTTTTTTTTTTTTTTT MOQGAD      TELAPSE        4.42 TCPU        3.67
 TTTTTTTTTTTTTTTTTTTTTTTTTTTTTT SHELLXN     TELAPSE        4.42 TCPU        3.67
 TTTTTTTTTTTTTTTTTTTTTTTTTTTTTT MONMO3      TELAPSE        4.44 TCPU        3.69
 NUMERICALLY INTEGRATED DENSITY      9.0000000000      8.0000000000
 TTTTTTTTTTTTTTTTTTTTTTTTTTTTTT NUMDFT      TELAPSE        4.46 TCPU        3.71
 CYC  24 ETOT(AU) -1.044667571573E+02 DETOT -6.96E-05 tst  6.47E-05 PX  6.78E-03
 TTTTTTTTTTTTTTTTTTTTTTTTTTTTTT FDIK        TELAPSE        4.49 TCPU        3.74
 SPIN LOCKING: NO ENERGY GAP COMPUTED
 TTTTTTTTTTTTTTTTTTTTTTTTTTTTTT PDIG        TELAPSE        4.49 TCPU        3.74
 CHARGE NORMALIZATION FACTOR   1.00000000
 TOTAL ATOMIC CHARGES:
  17.0000000
 SUMMED SPIN DENSITY           1.00000000
 TOTAL ATOMIC SPINS  :
   1.0000000
 TTTTTTTTTTTTTTTTTTTTTTTTTTTTTT MOQGAD      TELAPSE        4.49 TCPU        3.74
 TTTTTTTTTTTTTTTTTTTTTTTTTTTTTT SHELLXN     TELAPSE        4.50 TCPU        3.74
 TTTTTTTTTTTTTTTTTTTTTTTTTTTTTT MONMO3      TELAPSE        4.51 TCPU        3.76
 NUMERICALLY INTEGRATED DENSITY      9.0000000000      8.0000000000
 TTTTTTTTTTTTTTTTTTTTTTTTTTTTTT NUMDFT      TELAPSE        4.53 TCPU        3.78
 CYC  25 ETOT(AU) -1.044668240625E+02 DETOT -6.69E-05 tst  5.99E-05 PX  6.66E-03
 TTTTTTTTTTTTTTTTTTTTTTTTTTTTTT FDIK        TELAPSE        4.53 TCPU        3.78
 SPIN LOCKING: NO ENERGY GAP COMPUTED
 TTTTTTTTTTTTTTTTTTTTTTTTTTTTTT PDIG        TELAPSE        4.53 TCPU        3.78
 CHARGE NORMALIZATION FACTOR   1.00000000
 TOTAL ATOMIC CHARGES:
  17.0000000
 SUMMED SPIN DENSITY           1.00000000
 TOTAL ATOMIC SPINS  :
   1.0000000
 TTTTTTTTTTTTTTTTTTTTTTTTTTTTTT MOQGAD      TELAPSE        4.53 TCPU        3.78
 TTTTTTTTTTTTTTTTTTTTTTTTTTTTTT SHELLXN     TELAPSE        4.53 TCPU        3.78
 TTTTTTTTTTTTTTTTTTTTTTTTTTTTTT MONMO3      TELAPSE        4.54 TCPU        3.79
 NUMERICALLY INTEGRATED DENSITY      9.0000000000      8.0000000000
 TTTTTTTTTTTTTTTTTTTTTTTTTTTTTT NUMDFT      TELAPSE        4.56 TCPU        3.81
 CYC  26 ETOT(AU) -1.044668885682E+02 DETOT -6.45E-05 tst  5.57E-05 PX  6.54E-03
 TTTTTTTTTTTTTTTTTTTTTTTTTTTTTT FDIK        TELAPSE        4.57 TCPU        3.81
 SPIN LOCKING: NO ENERGY GAP COMPUTED
 TTTTTTTTTTTTTTTTTTTTTTTTTTTTTT PDIG        TELAPSE        4.57 TCPU        3.81
 CHARGE NORMALIZATION FACTOR   1.00000000
 TOTAL ATOMIC CHARGES:
  17.0000000
 SUMMED SPIN DENSITY           1.00000000
 TOTAL ATOMIC SPINS  :
   1.0000000
 TTTTTTTTTTTTTTTTTTTTTTTTTTTTTT MOQGAD      TELAPSE        4.57 TCPU        3.81
 TTTTTTTTTTTTTTTTTTTTTTTTTTTTTT SHELLXN     TELAPSE        4.57 TCPU        3.81
 TTTTTTTTTTTTTTTTTTTTTTTTTTTTTT MONMO3      TELAPSE        4.58 TCPU        3.82
 NUMERICALLY INTEGRATED DENSITY      9.0000000000      8.0000000000
 TTTTTTTTTTTTTTTTTTTTTTTTTTTTTT NUMDFT      TELAPSE        4.61 TCPU        3.85
 CYC  27 ETOT(AU) -1.044669508166E+02 DETOT -6.22E-05 tst  5.20E-05 PX  6.43E-03
 TTTTTTTTTTTTTTTTTTTTTTTTTTTTTT FDIK        TELAPSE        4.64 TCPU        3.88
 SPIN LOCKING: NO ENERGY GAP COMPUTED
 TTTTTTTTTTTTTTTTTTTTTTTTTTTTTT PDIG        TELAPSE        4.67 TCPU        3.92
 CHARGE NORMALIZATION FACTOR   1.00000000
 TOTAL ATOMIC CHARGES:
  17.0000000
 SUMMED SPIN DENSITY           1.00000000
 TOTAL ATOMIC SPINS  :
   1.0000000
 TTTTTTTTTTTTTTTTTTTTTTTTTTTTTT MOQGAD      TELAPSE        4.72 TCPU        3.96
 TTTTTTTTTTTTTTTTTTTTTTTTTTTTTT SHELLXN     TELAPSE        4.72 TCPU        3.96
 TTTTTTTTTTTTTTTTTTTTTTTTTTTTTT MONMO3      TELAPSE        4.74 TCPU        3.98
 NUMERICALLY INTEGRATED DENSITY      9.0000000000      8.0000000000
 TTTTTTTTTTTTTTTTTTTTTTTTTTTTTT NUMDFT      TELAPSE        4.78 TCPU        4.02
 CYC  28 ETOT(AU) -1.044670109706E+02 DETOT -6.02E-05 tst  4.87E-05 PX  6.32E-03
 TTTTTTTTTTTTTTTTTTTTTTTTTTTTTT FDIK        TELAPSE        4.93 TCPU        4.16
 SPIN LOCKING: NO ENERGY GAP COMPUTED
 TTTTTTTTTTTTTTTTTTTTTTTTTTTTTT PDIG        TELAPSE        4.93 TCPU        4.17
 CHARGE NORMALIZATION FACTOR   1.00000000
 TOTAL ATOMIC CHARGES:
  17.0000000
 SUMMED SPIN DENSITY           1.00000000
 TOTAL ATOMIC SPINS  :
   1.0000000
 TTTTTTTTTTTTTTTTTTTTTTTTTTTTTT MOQGAD      TELAPSE        4.93 TCPU        4.17
 TTTTTTTTTTTTTTTTTTTTTTTTTTTTTT SHELLXN     TELAPSE        4.93 TCPU        4.17
 TTTTTTTTTTTTTTTTTTTTTTTTTTTTTT MONMO3      TELAPSE        4.94 TCPU        4.18
 NUMERICALLY INTEGRATED DENSITY      9.0000000000      8.0000000000
 TTTTTTTTTTTTTTTTTTTTTTTTTTTTTT NUMDFT      TELAPSE        4.97 TCPU        4.20
 CYC  29 ETOT(AU) -1.044670691056E+02 DETOT -5.81E-05 tst  4.58E-05 PX  6.29E-03
 TTTTTTTTTTTTTTTTTTTTTTTTTTTTTT FDIK        TELAPSE        4.97 TCPU        4.21
 SPIN LOCKING: NO ENERGY GAP COMPUTED
 TTTTTTTTTTTTTTTTTTTTTTTTTTTTTT PDIG        TELAPSE        4.97 TCPU        4.21
 CHARGE NORMALIZATION FACTOR   1.00000000
 TOTAL ATOMIC CHARGES:
  17.0000000
 SUMMED SPIN DENSITY           1.00000000
 TOTAL ATOMIC SPINS  :
   1.0000000
 TTTTTTTTTTTTTTTTTTTTTTTTTTTTTT MOQGAD      TELAPSE        4.97 TCPU        4.21
 TTTTTTTTTTTTTTTTTTTTTTTTTTTTTT SHELLXN     TELAPSE        4.98 TCPU        4.21
 TTTTTTTTTTTTTTTTTTTTTTTTTTTTTT MONMO3      TELAPSE        4.98 TCPU        4.22
 NUMERICALLY INTEGRATED DENSITY      9.0000000000      8.0000000000
 TTTTTTTTTTTTTTTTTTTTTTTTTTTTTT NUMDFT      TELAPSE        5.00 TCPU        4.24
 CYC  30 ETOT(AU) -1.044671253734E+02 DETOT -5.63E-05 tst  4.32E-05 PX  6.31E-03
 TTTTTTTTTTTTTTTTTTTTTTTTTTTTTT FDIK        TELAPSE        5.00 TCPU        4.24
 SPIN LOCKING: NO ENERGY GAP COMPUTED
 TTTTTTTTTTTTTTTTTTTTTTTTTTTTTT PDIG        TELAPSE        5.00 TCPU        4.24
 CHARGE NORMALIZATION FACTOR   1.00000000
 TOTAL ATOMIC CHARGES:
  17.0000000
 SUMMED SPIN DENSITY           1.00000000
 TOTAL ATOMIC SPINS  :
   1.0000000
 TTTTTTTTTTTTTTTTTTTTTTTTTTTTTT MOQGAD      TELAPSE        5.00 TCPU        4.24
 TTTTTTTTTTTTTTTTTTTTTTTTTTTTTT SHELLXN     TELAPSE        5.01 TCPU        4.24
 TTTTTTTTTTTTTTTTTTTTTTTTTTTTTT MONMO3      TELAPSE        5.02 TCPU        4.26
 NUMERICALLY INTEGRATED DENSITY      9.0000000000      8.0000000000
 TTTTTTTTTTTTTTTTTTTTTTTTTTTTTT NUMDFT      TELAPSE        5.04 TCPU        4.28
 CYC  31 ETOT(AU) -1.044671797879E+02 DETOT -5.44E-05 tst  4.09E-05 PX  6.33E-03
 TTTTTTTTTTTTTTTTTTTTTTTTTTTTTT FDIK        TELAPSE        5.08 TCPU        4.31
 SPIN LOCKING: NO ENERGY GAP COMPUTED
 TTTTTTTTTTTTTTTTTTTTTTTTTTTTTT PDIG        TELAPSE        5.13 TCPU        4.37
 CHARGE NORMALIZATION FACTOR   1.00000000
 TOTAL ATOMIC CHARGES:
  17.0000000
 SUMMED SPIN DENSITY           1.00000000
 TOTAL ATOMIC SPINS  :
   1.0000000
 TTTTTTTTTTTTTTTTTTTTTTTTTTTTTT MOQGAD      TELAPSE        5.15 TCPU        4.38
 TTTTTTTTTTTTTTTTTTTTTTTTTTTTTT SHELLXN     TELAPSE        5.15 TCPU        4.38
 TTTTTTTTTTTTTTTTTTTTTTTTTTTTTT MONMO3      TELAPSE        5.17 TCPU        4.40
 NUMERICALLY INTEGRATED DENSITY      9.0000000000      8.0000000000
 TTTTTTTTTTTTTTTTTTTTTTTTTTTTTT NUMDFT      TELAPSE        5.22 TCPU        4.45
 CYC  32 ETOT(AU) -1.044672324793E+02 DETOT -5.27E-05 tst  3.88E-05 PX  6.35E-03
 TTTTTTTTTTTTTTTTTTTTTTTTTTTTTT FDIK        TELAPSE        5.30 TCPU        4.53
 SPIN LOCKING: NO ENERGY GAP COMPUTED
 TTTTTTTTTTTTTTTTTTTTTTTTTTTTTT PDIG        TELAPSE        5.32 TCPU        4.56
 CHARGE NORMALIZATION FACTOR   1.00000000
 TOTAL ATOMIC CHARGES:
  17.0000000
 SUMMED SPIN DENSITY           1.00000000
 TOTAL ATOMIC SPINS  :
   1.0000000
 TTTTTTTTTTTTTTTTTTTTTTTTTTTTTT MOQGAD      TELAPSE        5.32 TCPU        4.56
 TTTTTTTTTTTTTTTTTTTTTTTTTTTTTT SHELLXN     TELAPSE        5.33 TCPU        4.56
 TTTTTTTTTTTTTTTTTTTTTTTTTTTTTT MONMO3      TELAPSE        5.34 TCPU        4.57
 NUMERICALLY INTEGRATED DENSITY      9.0000000000      8.0000000000
 TTTTTTTTTTTTTTTTTTTTTTTTTTTTTT NUMDFT      TELAPSE        5.36 TCPU        4.59
 CYC  33 ETOT(AU) -1.044672834507E+02 DETOT -5.10E-05 tst  3.69E-05 PX  6.37E-03
 TTTTTTTTTTTTTTTTTTTTTTTTTTTTTT FDIK        TELAPSE        5.39 TCPU        4.61
 SPIN LOCKING: NO ENERGY GAP COMPUTED
 TTTTTTTTTTTTTTTTTTTTTTTTTTTTTT PDIG        TELAPSE        5.39 TCPU        4.62
 CHARGE NORMALIZATION FACTOR   1.00000000
 TOTAL ATOMIC CHARGES:
  17.0000000
 SUMMED SPIN DENSITY           1.00000000
 TOTAL ATOMIC SPINS  :
   1.0000000
 TTTTTTTTTTTTTTTTTTTTTTTTTTTTTT MOQGAD      TELAPSE        5.39 TCPU        4.62
 TTTTTTTTTTTTTTTTTTTTTTTTTTTTTT SHELLXN     TELAPSE        5.39 TCPU        4.62
 TTTTTTTTTTTTTTTTTTTTTTTTTTTTTT MONMO3      TELAPSE        5.40 TCPU        4.63
 NUMERICALLY INTEGRATED DENSITY      9.0000000000      8.0000000000
 TTTTTTTTTTTTTTTTTTTTTTTTTTTTTT NUMDFT      TELAPSE        5.42 TCPU        4.65
 CYC  34 ETOT(AU) -1.044673327938E+02 DETOT -4.93E-05 tst  3.51E-05 PX  6.39E-03
 TTTTTTTTTTTTTTTTTTTTTTTTTTTTTT FDIK        TELAPSE        5.44 TCPU        4.67
 SPIN LOCKING: NO ENERGY GAP COMPUTED
 TTTTTTTTTTTTTTTTTTTTTTTTTTTTTT PDIG        TELAPSE        5.44 TCPU        4.67
 CHARGE NORMALIZATION FACTOR   1.00000000
 TOTAL ATOMIC CHARGES:
  17.0000000
 SUMMED SPIN DENSITY           1.00000000
 TOTAL ATOMIC SPINS  :
   1.0000000
 TTTTTTTTTTTTTTTTTTTTTTTTTTTTTT MOQGAD      TELAPSE        5.44 TCPU        4.67
 TTTTTTTTTTTTTTTTTTTTTTTTTTTTTT SHELLXN     TELAPSE        5.44 TCPU        4.67
 TTTTTTTTTTTTTTTTTTTTTTTTTTTTTT MONMO3      TELAPSE        5.45 TCPU        4.68
 NUMERICALLY INTEGRATED DENSITY      9.0000000000      8.0000000000
 TTTTTTTTTTTTTTTTTTTTTTTTTTTTTT NUMDFT      TELAPSE        5.47 TCPU        4.70
 CYC  35 ETOT(AU) -1.044673805451E+02 DETOT -4.78E-05 tst  3.35E-05 PX  6.40E-03
 TTTTTTTTTTTTTTTTTTTTTTTTTTTTTT FDIK        TELAPSE        5.50 TCPU        4.72
 SPIN LOCKING: NO ENERGY GAP COMPUTED
 TTTTTTTTTTTTTTTTTTTTTTTTTTTTTT PDIG        TELAPSE        5.58 TCPU        4.78
 CHARGE NORMALIZATION FACTOR   1.00000000
 TOTAL ATOMIC CHARGES:
  17.0000000
 SUMMED SPIN DENSITY           1.00000000
 TOTAL ATOMIC SPINS  :
   1.0000000
 TTTTTTTTTTTTTTTTTTTTTTTTTTTTTT MOQGAD      TELAPSE        5.61 TCPU        4.82
 TTTTTTTTTTTTTTTTTTTTTTTTTTTTTT SHELLXN     TELAPSE        5.61 TCPU        4.82
 TTTTTTTTTTTTTTTTTTTTTTTTTTTTTT MONMO3      TELAPSE        5.62 TCPU        4.83
 NUMERICALLY INTEGRATED DENSITY      9.0000000000      8.0000000000
 TTTTTTTTTTTTTTTTTTTTTTTTTTTTTT NUMDFT      TELAPSE        5.67 TCPU        4.87
 CYC  36 ETOT(AU) -1.044674267481E+02 DETOT -4.62E-05 tst  3.20E-05 PX  6.42E-03
 TTTTTTTTTTTTTTTTTTTTTTTTTTTTTT FDIK        TELAPSE        5.74 TCPU        4.95
 SPIN LOCKING: NO ENERGY GAP COMPUTED
 TTTTTTTTTTTTTTTTTTTTTTTTTTTTTT PDIG        TELAPSE        5.83 TCPU        5.00
 CHARGE NORMALIZATION FACTOR   1.00000000
 TOTAL ATOMIC CHARGES:
  17.0000000
 SUMMED SPIN DENSITY           1.00000000
 TOTAL ATOMIC SPINS  :
   1.0000000
 TTTTTTTTTTTTTTTTTTTTTTTTTTTTTT MOQGAD      TELAPSE        5.85 TCPU        5.02
 TTTTTTTTTTTTTTTTTTTTTTTTTTTTTT SHELLXN     TELAPSE        5.85 TCPU        5.02
 TTTTTTTTTTTTTTTTTTTTTTTTTTTTTT MONMO3      TELAPSE        5.86 TCPU        5.03
 NUMERICALLY INTEGRATED DENSITY      9.0000000000      8.0000000000
 TTTTTTTTTTTTTTTTTTTTTTTTTTTTTT NUMDFT      TELAPSE        5.90 TCPU        5.07
 CYC  37 ETOT(AU) -1.044674714356E+02 DETOT -4.47E-05 tst  3.06E-05 PX  6.43E-03
 TTTTTTTTTTTTTTTTTTTTTTTTTTTTTT FDIK        TELAPSE        5.91 TCPU        5.07
 SPIN LOCKING: NO ENERGY GAP COMPUTED
 TTTTTTTTTTTTTTTTTTTTTTTTTTTTTT PDIG        TELAPSE        5.91 TCPU        5.07
 CHARGE NORMALIZATION FACTOR   1.00000000
 TOTAL ATOMIC CHARGES:
  17.0000000
 SUMMED SPIN DENSITY           1.00000000
 TOTAL ATOMIC SPINS  :
   1.0000000
 TTTTTTTTTTTTTTTTTTTTTTTTTTTTTT MOQGAD      TELAPSE        5.91 TCPU        5.07
 TTTTTTTTTTTTTTTTTTTTTTTTTTTTTT SHELLXN     TELAPSE        5.91 TCPU        5.08
 TTTTTTTTTTTTTTTTTTTTTTTTTTTTTT MONMO3      TELAPSE        5.92 TCPU        5.09
 NUMERICALLY INTEGRATED DENSITY      9.0000000000      8.0000000000
 TTTTTTTTTTTTTTTTTTTTTTTTTTTTTT NUMDFT      TELAPSE        5.94 TCPU        5.11
 CYC  38 ETOT(AU) -1.044675146709E+02 DETOT -4.32E-05 tst  2.92E-05 PX  6.43E-03
 TTTTTTTTTTTTTTTTTTTTTTTTTTTTTT FDIK        TELAPSE        5.95 TCPU        5.11
 SPIN LOCKING: NO ENERGY GAP COMPUTED
 TTTTTTTTTTTTTTTTTTTTTTTTTTTTTT PDIG        TELAPSE        5.95 TCPU        5.11
 CHARGE NORMALIZATION FACTOR   1.00000000
 TOTAL ATOMIC CHARGES:
  17.0000000
 SUMMED SPIN DENSITY           1.00000000
 TOTAL ATOMIC SPINS  :
   1.0000000
 TTTTTTTTTTTTTTTTTTTTTTTTTTTTTT MOQGAD      TELAPSE        5.95 TCPU        5.11
 TTTTTTTTTTTTTTTTTTTTTTTTTTTTTT SHELLXN     TELAPSE        5.95 TCPU        5.11
 TTTTTTTTTTTTTTTTTTTTTTTTTTTTTT MONMO3      TELAPSE        5.95 TCPU        5.12
 NUMERICALLY INTEGRATED DENSITY      9.0000000000      8.0000000000
 TTTTTTTTTTTTTTTTTTTTTTTTTTTTTT NUMDFT      TELAPSE        5.98 TCPU        5.14
 CYC  39 ETOT(AU) -1.044675564667E+02 DETOT -4.18E-05 tst  2.80E-05 PX  6.44E-03
 TTTTTTTTTTTTTTTTTTTTTTTTTTTTTT FDIK        TELAPSE        6.01 TCPU        5.16
 SPIN LOCKING: NO ENERGY GAP COMPUTED
 TTTTTTTTTTTTTTTTTTTTTTTTTTTTTT PDIG        TELAPSE        6.06 TCPU        5.19
 CHARGE NORMALIZATION FACTOR   1.00000000
 TOTAL ATOMIC CHARGES:
  17.0000000
 SUMMED SPIN DENSITY           1.00000000
 TOTAL ATOMIC SPINS  :
   1.0000000
 TTTTTTTTTTTTTTTTTTTTTTTTTTTTTT MOQGAD      TELAPSE        6.08 TCPU        5.21
 TTTTTTTTTTTTTTTTTTTTTTTTTTTTTT SHELLXN     TELAPSE        6.08 TCPU        5.21
 TTTTTTTTTTTTTTTTTTTTTTTTTTTTTT MONMO3      TELAPSE        6.10 TCPU        5.23
 NUMERICALLY INTEGRATED DENSITY      9.0000000000      8.0000000000
 TTTTTTTTTTTTTTTTTTTTTTTTTTTTTT NUMDFT      TELAPSE        6.16 TCPU        5.28
 CYC  40 ETOT(AU) -1.044675968787E+02 DETOT -4.04E-05 tst  2.68E-05 PX  6.43E-03
 TTTTTTTTTTTTTTTTTTTTTTTTTTTTTT FDIK        TELAPSE        6.20 TCPU        5.33
 SPIN LOCKING: NO ENERGY GAP COMPUTED
 TTTTTTTTTTTTTTTTTTTTTTTTTTTTTT PDIG        TELAPSE        6.20 TCPU        5.33
 CHARGE NORMALIZATION FACTOR   1.00000000
 TOTAL ATOMIC CHARGES:
  17.0000000
 SUMMED SPIN DENSITY           1.00000000
 TOTAL ATOMIC SPINS  :
   1.0000000
 TTTTTTTTTTTTTTTTTTTTTTTTTTTTTT MOQGAD      TELAPSE        6.20 TCPU        5.33
 TTTTTTTTTTTTTTTTTTTTTTTTTTTTTT SHELLXN     TELAPSE        6.21 TCPU        5.33
 TTTTTTTTTTTTTTTTTTTTTTTTTTTTTT MONMO3      TELAPSE        6.22 TCPU        5.35
 NUMERICALLY INTEGRATED DENSITY      9.0000000000      8.0000000000
 TTTTTTTTTTTTTTTTTTTTTTTTTTTTTT NUMDFT      TELAPSE        6.26 TCPU        5.39
 CYC  41 ETOT(AU) -1.044676359198E+02 DETOT -3.90E-05 tst  2.57E-05 PX  6.43E-03
 TTTTTTTTTTTTTTTTTTTTTTTTTTTTTT FDIK        TELAPSE        6.35 TCPU        5.46
 SPIN LOCKING: NO ENERGY GAP COMPUTED
 TTTTTTTTTTTTTTTTTTTTTTTTTTTTTT PDIG        TELAPSE        6.41 TCPU        5.52
 CHARGE NORMALIZATION FACTOR   1.00000000
 TOTAL ATOMIC CHARGES:
  17.0000000
 SUMMED SPIN DENSITY           1.00000000
 TOTAL ATOMIC SPINS  :
   1.0000000
 TTTTTTTTTTTTTTTTTTTTTTTTTTTTTT MOQGAD      TELAPSE        6.42 TCPU        5.53
 TTTTTTTTTTTTTTTTTTTTTTTTTTTTTT SHELLXN     TELAPSE        6.42 TCPU        5.53
 TTTTTTTTTTTTTTTTTTTTTTTTTTTTTT MONMO3      TELAPSE        6.43 TCPU        5.53
 NUMERICALLY INTEGRATED DENSITY      9.0000000000      8.0000000000
 TTTTTTTTTTTTTTTTTTTTTTTTTTTTTT NUMDFT      TELAPSE        6.48 TCPU        5.56
 CYC  42 ETOT(AU) -1.044676736416E+02 DETOT -3.77E-05 tst  2.47E-05 PX  6.43E-03
 TTTTTTTTTTTTTTTTTTTTTTTTTTTTTT FDIK        TELAPSE        6.56 TCPU        5.60
 SPIN LOCKING: NO ENERGY GAP COMPUTED
 TTTTTTTTTTTTTTTTTTTTTTTTTTTTTT PDIG        TELAPSE        6.58 TCPU        5.61
 CHARGE NORMALIZATION FACTOR   1.00000000
 TOTAL ATOMIC CHARGES:
  17.0000000
 SUMMED SPIN DENSITY           1.00000000
 TOTAL ATOMIC SPINS  :
   1.0000000
 TTTTTTTTTTTTTTTTTTTTTTTTTTTTTT MOQGAD      TELAPSE        6.58 TCPU        5.61
 TTTTTTTTTTTTTTTTTTTTTTTTTTTTTT SHELLXN     TELAPSE        6.58 TCPU        5.61
 TTTTTTTTTTTTTTTTTTTTTTTTTTTTTT MONMO3      TELAPSE        6.60 TCPU        5.62
 NUMERICALLY INTEGRATED DENSITY      9.0000000000      8.0000000000
 TTTTTTTTTTTTTTTTTTTTTTTTTTTTTT NUMDFT      TELAPSE        6.65 TCPU        5.64
 CYC  43 ETOT(AU) -1.044677100695E+02 DETOT -3.64E-05 tst  2.37E-05 PX  6.41E-03
 TTTTTTTTTTTTTTTTTTTTTTTTTTTTTT FDIK        TELAPSE        6.73 TCPU        5.71
 SPIN LOCKING: NO ENERGY GAP COMPUTED
 TTTTTTTTTTTTTTTTTTTTTTTTTTTTTT PDIG        TELAPSE        6.77 TCPU        5.75
 CHARGE NORMALIZATION FACTOR   1.00000000
 TOTAL ATOMIC CHARGES:
  17.0000000
 SUMMED SPIN DENSITY           1.00000000
 TOTAL ATOMIC SPINS  :
   1.0000000
 TTTTTTTTTTTTTTTTTTTTTTTTTTTTTT MOQGAD      TELAPSE        6.77 TCPU        5.75
 TTTTTTTTTTTTTTTTTTTTTTTTTTTTTT SHELLXN     TELAPSE        6.77 TCPU        5.75
 TTTTTTTTTTTTTTTTTTTTTTTTTTTTTT MONMO3      TELAPSE        6.77 TCPU        5.76
 NUMERICALLY INTEGRATED DENSITY      9.0000000000      8.0000000000
 TTTTTTTTTTTTTTTTTTTTTTTTTTTTTT NUMDFT      TELAPSE        6.79 TCPU        5.78
 CYC  44 ETOT(AU) -1.044677452442E+02 DETOT -3.52E-05 tst  2.27E-05 PX  6.40E-03
 TTTTTTTTTTTTTTTTTTTTTTTTTTTTTT FDIK        TELAPSE        6.80 TCPU        5.78
 SPIN LOCKING: NO ENERGY GAP COMPUTED
 TTTTTTTTTTTTTTTTTTTTTTTTTTTTTT PDIG        TELAPSE        6.80 TCPU        5.78
 CHARGE NORMALIZATION FACTOR   1.00000000
 TOTAL ATOMIC CHARGES:
  17.0000000
 SUMMED SPIN DENSITY           1.00000000
 TOTAL ATOMIC SPINS  :
   1.0000000
 TTTTTTTTTTTTTTTTTTTTTTTTTTTTTT MOQGAD      TELAPSE        6.80 TCPU        5.78
 TTTTTTTTTTTTTTTTTTTTTTTTTTTTTT SHELLXN     TELAPSE        6.80 TCPU        5.78
 TTTTTTTTTTTTTTTTTTTTTTTTTTTTTT MONMO3      TELAPSE        6.81 TCPU        5.80
 NUMERICALLY INTEGRATED DENSITY      9.0000000000      8.0000000000
 TTTTTTTTTTTTTTTTTTTTTTTTTTTTTT NUMDFT      TELAPSE        6.85 TCPU        5.82
 CYC  45 ETOT(AU) -1.044677791794E+02 DETOT -3.39E-05 tst  2.18E-05 PX  6.38E-03
 TTTTTTTTTTTTTTTTTTTTTTTTTTTTTT FDIK        TELAPSE        6.91 TCPU        5.85
 SPIN LOCKING: NO ENERGY GAP COMPUTED
 TTTTTTTTTTTTTTTTTTTTTTTTTTTTTT PDIG        TELAPSE        7.06 TCPU        5.97
 CHARGE NORMALIZATION FACTOR   1.00000000
 TOTAL ATOMIC CHARGES:
  17.0000000
 SUMMED SPIN DENSITY           1.00000000
 TOTAL ATOMIC SPINS  :
   1.0000000
 TTTTTTTTTTTTTTTTTTTTTTTTTTTTTT MOQGAD      TELAPSE        7.09 TCPU        6.00
 TTTTTTTTTTTTTTTTTTTTTTTTTTTTTT SHELLXN     TELAPSE        7.09 TCPU        6.00
 TTTTTTTTTTTTTTTTTTTTTTTTTTTTTT MONMO3      TELAPSE        7.11 TCPU        6.02
 NUMERICALLY INTEGRATED DENSITY      9.0000000000      8.0000000000
 TTTTTTTTTTTTTTTTTTTTTTTTTTTTTT NUMDFT      TELAPSE        7.14 TCPU        6.05
 CYC  46 ETOT(AU) -1.044678119264E+02 DETOT -3.27E-05 tst  2.09E-05 PX  6.36E-03
 TTTTTTTTTTTTTTTTTTTTTTTTTTTTTT FDIK        TELAPSE        7.14 TCPU        6.05
 SPIN LOCKING: NO ENERGY GAP COMPUTED
 TTTTTTTTTTTTTTTTTTTTTTTTTTTTTT PDIG        TELAPSE        7.14 TCPU        6.05
 CHARGE NORMALIZATION FACTOR   1.00000000
 TOTAL ATOMIC CHARGES:
  17.0000000
 SUMMED SPIN DENSITY           1.00000000
 TOTAL ATOMIC SPINS  :
   1.0000000
 TTTTTTTTTTTTTTTTTTTTTTTTTTTTTT MOQGAD      TELAPSE        7.14 TCPU        6.05
 TTTTTTTTTTTTTTTTTTTTTTTTTTTTTT SHELLXN     TELAPSE        7.14 TCPU        6.05
 TTTTTTTTTTTTTTTTTTTTTTTTTTTTTT MONMO3      TELAPSE        7.15 TCPU        6.06
 NUMERICALLY INTEGRATED DENSITY      9.0000000000      8.0000000000
 TTTTTTTTTTTTTTTTTTTTTTTTTTTTTT NUMDFT      TELAPSE        7.18 TCPU        6.08
 CYC  47 ETOT(AU) -1.044678435076E+02 DETOT -3.16E-05 tst  2.01E-05 PX  6.33E-03
 TTTTTTTTTTTTTTTTTTTTTTTTTTTTTT FDIK        TELAPSE        7.18 TCPU        6.08
 SPIN LOCKING: NO ENERGY GAP COMPUTED
 TTTTTTTTTTTTTTTTTTTTTTTTTTTTTT PDIG        TELAPSE        7.18 TCPU        6.08
 CHARGE NORMALIZATION FACTOR   1.00000000
 TOTAL ATOMIC CHARGES:
  17.0000000
 SUMMED SPIN DENSITY           1.00000000
 TOTAL ATOMIC SPINS  :
   1.0000000
 TTTTTTTTTTTTTTTTTTTTTTTTTTTTTT MOQGAD      TELAPSE        7.18 TCPU        6.08
 TTTTTTTTTTTTTTTTTTTTTTTTTTTTTT SHELLXN     TELAPSE        7.18 TCPU        6.09
 TTTTTTTTTTTTTTTTTTTTTTTTTTTTTT MONMO3      TELAPSE        7.18 TCPU        6.09
 NUMERICALLY INTEGRATED DENSITY      9.0000000000      8.0000000000
 TTTTTTTTTTTTTTTTTTTTTTTTTTTTTT NUMDFT      TELAPSE        7.21 TCPU        6.11
 CYC  48 ETOT(AU) -1.044678739599E+02 DETOT -3.05E-05 tst  1.93E-05 PX  6.30E-03
 TTTTTTTTTTTTTTTTTTTTTTTTTTTTTT FDIK        TELAPSE        7.21 TCPU        6.12
 SPIN LOCKING: NO ENERGY GAP COMPUTED
 TTTTTTTTTTTTTTTTTTTTTTTTTTTTTT PDIG        TELAPSE        7.21 TCPU        6.12
 CHARGE NORMALIZATION FACTOR   1.00000000
 TOTAL ATOMIC CHARGES:
  17.0000000
 SUMMED SPIN DENSITY           1.00000000
 TOTAL ATOMIC SPINS  :
   1.0000000
 TTTTTTTTTTTTTTTTTTTTTTTTTTTTTT MOQGAD      TELAPSE        7.21 TCPU        6.12
 TTTTTTTTTTTTTTTTTTTTTTTTTTTTTT SHELLXN     TELAPSE        7.21 TCPU        6.12
 TTTTTTTTTTTTTTTTTTTTTTTTTTTTTT MONMO3      TELAPSE        7.22 TCPU        6.12
 NUMERICALLY INTEGRATED DENSITY      9.0000000000      8.0000000000
 TTTTTTTTTTTTTTTTTTTTTTTTTTTTTT NUMDFT      TELAPSE        7.24 TCPU        6.14
 CYC  49 ETOT(AU) -1.044679032997E+02 DETOT -2.93E-05 tst  1.85E-05 PX  6.27E-03
 TTTTTTTTTTTTTTTTTTTTTTTTTTTTTT FDIK        TELAPSE        7.24 TCPU        6.14
 SPIN LOCKING: NO ENERGY GAP COMPUTED
 TTTTTTTTTTTTTTTTTTTTTTTTTTTTTT PDIG        TELAPSE        7.24 TCPU        6.15
 CHARGE NORMALIZATION FACTOR   1.00000000
 TOTAL ATOMIC CHARGES:
  17.0000000
 SUMMED SPIN DENSITY           1.00000000
 TOTAL ATOMIC SPINS  :
   1.0000000
 TTTTTTTTTTTTTTTTTTTTTTTTTTTTTT MOQGAD      TELAPSE        7.24 TCPU        6.15
 TTTTTTTTTTTTTTTTTTTTTTTTTTTTTT SHELLXN     TELAPSE        7.24 TCPU        6.15
 TTTTTTTTTTTTTTTTTTTTTTTTTTTTTT MONMO3      TELAPSE        7.25 TCPU        6.16
 NUMERICALLY INTEGRATED DENSITY      9.0000000000      8.0000000000
 TTTTTTTTTTTTTTTTTTTTTTTTTTTTTT NUMDFT      TELAPSE        7.28 TCPU        6.18
 CYC  50 ETOT(AU) -1.044679315792E+02 DETOT -2.83E-05 tst  1.78E-05 PX  6.23E-03
 TTTTTTTTTTTTTTTTTTTTTTTTTTTTTT FDIK        TELAPSE        7.28 TCPU        6.18
 SPIN LOCKING: NO ENERGY GAP COMPUTED
 TTTTTTTTTTTTTTTTTTTTTTTTTTTTTT PDIG        TELAPSE        7.28 TCPU        6.18
 CHARGE NORMALIZATION FACTOR   1.00000000
 TOTAL ATOMIC CHARGES:
  17.0000000
 SUMMED SPIN DENSITY           1.00000000
 TOTAL ATOMIC SPINS  :
   1.0000000
 TTTTTTTTTTTTTTTTTTTTTTTTTTTTTT MOQGAD      TELAPSE        7.28 TCPU        6.18
 TTTTTTTTTTTTTTTTTTTTTTTTTTTTTT SHELLXN     TELAPSE        7.28 TCPU        6.18
 TTTTTTTTTTTTTTTTTTTTTTTTTTTTTT MONMO3      TELAPSE        7.31 TCPU        6.19
 NUMERICALLY INTEGRATED DENSITY      9.0000000000      8.0000000000
 TTTTTTTTTTTTTTTTTTTTTTTTTTTTTT NUMDFT      TELAPSE        7.36 TCPU        6.22
 CYC  51 ETOT(AU) -1.044679588108E+02 DETOT -2.72E-05 tst  1.71E-05 PX  6.19E-03
 TTTTTTTTTTTTTTTTTTTTTTTTTTTTTT FDIK        TELAPSE        7.44 TCPU        6.28
 SPIN LOCKING: NO ENERGY GAP COMPUTED
 TTTTTTTTTTTTTTTTTTTTTTTTTTTTTT PDIG        TELAPSE        7.50 TCPU        6.33
 CHARGE NORMALIZATION FACTOR   1.00000000
 TOTAL ATOMIC CHARGES:
  17.0000000
 SUMMED SPIN DENSITY           1.00000000
 TOTAL ATOMIC SPINS  :
   1.0000000
 TTTTTTTTTTTTTTTTTTTTTTTTTTTTTT MOQGAD      TELAPSE        7.52 TCPU        6.36
 TTTTTTTTTTTTTTTTTTTTTTTTTTTTTT SHELLXN     TELAPSE        7.52 TCPU        6.36
 TTTTTTTTTTTTTTTTTTTTTTTTTTTTTT MONMO3      TELAPSE        7.54 TCPU        6.37
 NUMERICALLY INTEGRATED DENSITY      9.0000000000      8.0000000000
 TTTTTTTTTTTTTTTTTTTTTTTTTTTTTT NUMDFT      TELAPSE        7.57 TCPU        6.40
 CYC  52 ETOT(AU) -1.044679850323E+02 DETOT -2.62E-05 tst  1.64E-05 PX  6.15E-03
 TTTTTTTTTTTTTTTTTTTTTTTTTTTTTT FDIK        TELAPSE        7.61 TCPU        6.43
 SPIN LOCKING: NO ENERGY GAP COMPUTED
 TTTTTTTTTTTTTTTTTTTTTTTTTTTTTT PDIG        TELAPSE        7.62 TCPU        6.44
 CHARGE NORMALIZATION FACTOR   1.00000000
 TOTAL ATOMIC CHARGES:
  17.0000000
 SUMMED SPIN DENSITY           1.00000000
 TOTAL ATOMIC SPINS  :
   1.0000000
 TTTTTTTTTTTTTTTTTTTTTTTTTTTTTT MOQGAD      TELAPSE        7.62 TCPU        6.44
 TTTTTTTTTTTTTTTTTTTTTTTTTTTTTT SHELLXN     TELAPSE        7.62 TCPU        6.45
 TTTTTTTTTTTTTTTTTTTTTTTTTTTTTT MONMO3      TELAPSE        7.63 TCPU        6.45
 NUMERICALLY INTEGRATED DENSITY      9.0000000000      8.0000000000
 TTTTTTTTTTTTTTTTTTTTTTTTTTTTTT NUMDFT      TELAPSE        7.65 TCPU        6.47
 CYC  53 ETOT(AU) -1.044680102668E+02 DETOT -2.52E-05 tst  1.57E-05 PX  6.10E-03
 TTTTTTTTTTTTTTTTTTTTTTTTTTTTTT FDIK        TELAPSE        7.65 TCPU        6.48
 SPIN LOCKING: NO ENERGY GAP COMPUTED
 TTTTTTTTTTTTTTTTTTTTTTTTTTTTTT PDIG        TELAPSE        7.65 TCPU        6.48
 CHARGE NORMALIZATION FACTOR   1.00000000
 TOTAL ATOMIC CHARGES:
  17.0000000
 SUMMED SPIN DENSITY           1.00000000
 TOTAL ATOMIC SPINS  :
   1.0000000
 TTTTTTTTTTTTTTTTTTTTTTTTTTTTTT MOQGAD      TELAPSE        7.65 TCPU        6.48
 TTTTTTTTTTTTTTTTTTTTTTTTTTTTTT SHELLXN     TELAPSE        7.66 TCPU        6.48
 TTTTTTTTTTTTTTTTTTTTTTTTTTTTTT MONMO3      TELAPSE        7.67 TCPU        6.49
 NUMERICALLY INTEGRATED DENSITY      9.0000000000      8.0000000000
 TTTTTTTTTTTTTTTTTTTTTTTTTTTTTT NUMDFT      TELAPSE        7.71 TCPU        6.53
 CYC  54 ETOT(AU) -1.044680345491E+02 DETOT -2.43E-05 tst  1.51E-05 PX  6.05E-03
 TTTTTTTTTTTTTTTTTTTTTTTTTTTTTT FDIK        TELAPSE        7.75 TCPU        6.55
 SPIN LOCKING: NO ENERGY GAP COMPUTED
 TTTTTTTTTTTTTTTTTTTTTTTTTTTTTT PDIG        TELAPSE        7.82 TCPU        6.63
 CHARGE NORMALIZATION FACTOR   1.00000000
 TOTAL ATOMIC CHARGES:
  17.0000000
 SUMMED SPIN DENSITY           1.00000000
 TOTAL ATOMIC SPINS  :
   1.0000000
 TTTTTTTTTTTTTTTTTTTTTTTTTTTTTT MOQGAD      TELAPSE        7.83 TCPU        6.63
 TTTTTTTTTTTTTTTTTTTTTTTTTTTTTT SHELLXN     TELAPSE        7.83 TCPU        6.64
 TTTTTTTTTTTTTTTTTTTTTTTTTTTTTT MONMO3      TELAPSE        7.85 TCPU        6.66
 NUMERICALLY INTEGRATED DENSITY      9.0000000000      8.0000000000
 TTTTTTTTTTTTTTTTTTTTTTTTTTTTTT NUMDFT      TELAPSE        7.89 TCPU        6.69
 CYC  55 ETOT(AU) -1.044680579012E+02 DETOT -2.34E-05 tst  1.45E-05 PX  6.00E-03
 TTTTTTTTTTTTTTTTTTTTTTTTTTTTTT FDIK        TELAPSE        7.99 TCPU        6.79
 SPIN LOCKING: NO ENERGY GAP COMPUTED
 TTTTTTTTTTTTTTTTTTTTTTTTTTTTTT PDIG        TELAPSE        8.06 TCPU        6.84
 CHARGE NORMALIZATION FACTOR   1.00000000
 TOTAL ATOMIC CHARGES:
  17.0000000
 SUMMED SPIN DENSITY           1.00000000
 TOTAL ATOMIC SPINS  :
   1.0000000
 TTTTTTTTTTTTTTTTTTTTTTTTTTTTTT MOQGAD      TELAPSE        8.08 TCPU        6.85
 TTTTTTTTTTTTTTTTTTTTTTTTTTTTTT SHELLXN     TELAPSE        8.08 TCPU        6.85
 TTTTTTTTTTTTTTTTTTTTTTTTTTTTTT MONMO3      TELAPSE        8.08 TCPU        6.85
 NUMERICALLY INTEGRATED DENSITY      9.0000000000      8.0000000000
 TTTTTTTTTTTTTTTTTTTTTTTTTTTTTT NUMDFT      TELAPSE        8.11 TCPU        6.88
 CYC  56 ETOT(AU) -1.044680803623E+02 DETOT -2.25E-05 tst  1.39E-05 PX  5.94E-03
 TTTTTTTTTTTTTTTTTTTTTTTTTTTTTT FDIK        TELAPSE        8.13 TCPU        6.90
 SPIN LOCKING: NO ENERGY GAP COMPUTED
 TTTTTTTTTTTTTTTTTTTTTTTTTTTTTT PDIG        TELAPSE        8.14 TCPU        6.90
 CHARGE NORMALIZATION FACTOR   1.00000000
 TOTAL ATOMIC CHARGES:
  17.0000000
 SUMMED SPIN DENSITY           1.00000000
 TOTAL ATOMIC SPINS  :
   1.0000000
 TTTTTTTTTTTTTTTTTTTTTTTTTTTTTT MOQGAD      TELAPSE        8.14 TCPU        6.90
 TTTTTTTTTTTTTTTTTTTTTTTTTTTTTT SHELLXN     TELAPSE        8.14 TCPU        6.91
 TTTTTTTTTTTTTTTTTTTTTTTTTTTTTT MONMO3      TELAPSE        8.14 TCPU        6.91
 NUMERICALLY INTEGRATED DENSITY      9.0000000000      8.0000000000
 TTTTTTTTTTTTTTTTTTTTTTTTTTTTTT NUMDFT      TELAPSE        8.17 TCPU        6.93
 CYC  57 ETOT(AU) -1.044681019482E+02 DETOT -2.16E-05 tst  1.33E-05 PX  5.88E-03
 TTTTTTTTTTTTTTTTTTTTTTTTTTTTTT FDIK        TELAPSE        8.22 TCPU        6.96
 SPIN LOCKING: NO ENERGY GAP COMPUTED
 TTTTTTTTTTTTTTTTTTTTTTTTTTTTTT PDIG        TELAPSE        8.36 TCPU        7.05
 CHARGE NORMALIZATION FACTOR   1.00000000
 TOTAL ATOMIC CHARGES:
  17.0000000
 SUMMED SPIN DENSITY           1.00000000
 TOTAL ATOMIC SPINS  :
   1.0000000
 TTTTTTTTTTTTTTTTTTTTTTTTTTTTTT MOQGAD      TELAPSE        8.38 TCPU        7.07
 TTTTTTTTTTTTTTTTTTTTTTTTTTTTTT SHELLXN     TELAPSE        8.38 TCPU        7.07
 TTTTTTTTTTTTTTTTTTTTTTTTTTTTTT MONMO3      TELAPSE        8.41 TCPU        7.09
 NUMERICALLY INTEGRATED DENSITY      9.0000000000      8.0000000000
 TTTTTTTTTTTTTTTTTTTTTTTTTTTTTT NUMDFT      TELAPSE        8.45 TCPU        7.14
 CYC  58 ETOT(AU) -1.044681226955E+02 DETOT -2.07E-05 tst  1.28E-05 PX  5.83E-03
 TTTTTTTTTTTTTTTTTTTTTTTTTTTTTT FDIK        TELAPSE        8.51 TCPU        7.20
 SPIN LOCKING: NO ENERGY GAP COMPUTED
 TTTTTTTTTTTTTTTTTTTTTTTTTTTTTT PDIG        TELAPSE        8.57 TCPU        7.25
 CHARGE NORMALIZATION FACTOR   1.00000000
 TOTAL ATOMIC CHARGES:
  17.0000000
 SUMMED SPIN DENSITY           1.00000000
 TOTAL ATOMIC SPINS  :
   1.0000000
 TTTTTTTTTTTTTTTTTTTTTTTTTTTTTT MOQGAD      TELAPSE        8.57 TCPU        7.26
 TTTTTTTTTTTTTTTTTTTTTTTTTTTTTT SHELLXN     TELAPSE        8.57 TCPU        7.26
 TTTTTTTTTTTTTTTTTTTTTTTTTTTTTT MONMO3      TELAPSE        8.60 TCPU        7.28
 NUMERICALLY INTEGRATED DENSITY      9.0000000000      8.0000000000
 TTTTTTTTTTTTTTTTTTTTTTTTTTTTTT NUMDFT      TELAPSE        8.62 TCPU        7.31
 CYC  59 ETOT(AU) -1.044681426219E+02 DETOT -1.99E-05 tst  1.22E-05 PX  5.77E-03
 TTTTTTTTTTTTTTTTTTTTTTTTTTTTTT FDIK        TELAPSE        8.69 TCPU        7.37
 SPIN LOCKING: NO ENERGY GAP COMPUTED
 TTTTTTTTTTTTTTTTTTTTTTTTTTTTTT PDIG        TELAPSE        8.78 TCPU        7.46
 CHARGE NORMALIZATION FACTOR   1.00000000
 TOTAL ATOMIC CHARGES:
  17.0000000
 SUMMED SPIN DENSITY           1.00000000
 TOTAL ATOMIC SPINS  :
   1.0000000
 TTTTTTTTTTTTTTTTTTTTTTTTTTTTTT MOQGAD      TELAPSE        8.80 TCPU        7.49
 TTTTTTTTTTTTTTTTTTTTTTTTTTTTTT SHELLXN     TELAPSE        8.81 TCPU        7.49
 TTTTTTTTTTTTTTTTTTTTTTTTTTTTTT MONMO3      TELAPSE        8.82 TCPU        7.50
 NUMERICALLY INTEGRATED DENSITY      9.0000000000      8.0000000000
 TTTTTTTTTTTTTTTTTTTTTTTTTTTTTT NUMDFT      TELAPSE        8.84 TCPU        7.52
 CYC  60 ETOT(AU) -1.044681617545E+02 DETOT -1.91E-05 tst  1.17E-05 PX  5.70E-03
 TTTTTTTTTTTTTTTTTTTTTTTTTTTTTT FDIK        TELAPSE        8.87 TCPU        7.55
 SPIN LOCKING: NO ENERGY GAP COMPUTED
 TTTTTTTTTTTTTTTTTTTTTTTTTTTTTT PDIG        TELAPSE        8.91 TCPU        7.59
 CHARGE NORMALIZATION FACTOR   1.00000000
 TOTAL ATOMIC CHARGES:
  17.0000000
 SUMMED SPIN DENSITY           1.00000000
 TOTAL ATOMIC SPINS  :
   1.0000000
 TTTTTTTTTTTTTTTTTTTTTTTTTTTTTT MOQGAD      TELAPSE        8.93 TCPU        7.61
 TTTTTTTTTTTTTTTTTTTTTTTTTTTTTT SHELLXN     TELAPSE        8.93 TCPU        7.61
 TTTTTTTTTTTTTTTTTTTTTTTTTTTTTT MONMO3      TELAPSE        8.94 TCPU        7.62
 NUMERICALLY INTEGRATED DENSITY      9.0000000000      8.0000000000
 TTTTTTTTTTTTTTTTTTTTTTTTTTTTTT NUMDFT      TELAPSE        8.96 TCPU        7.65
 CYC  61 ETOT(AU) -1.044681801288E+02 DETOT -1.84E-05 tst  1.12E-05 PX  5.64E-03
 TTTTTTTTTTTTTTTTTTTTTTTTTTTTTT FDIK        TELAPSE        9.04 TCPU        7.71
 SPIN LOCKING: NO ENERGY GAP COMPUTED
 TTTTTTTTTTTTTTTTTTTTTTTTTTTTTT PDIG        TELAPSE        9.07 TCPU        7.74
 CHARGE NORMALIZATION FACTOR   1.00000000
 TOTAL ATOMIC CHARGES:
  17.0000000
 SUMMED SPIN DENSITY           1.00000000
 TOTAL ATOMIC SPINS  :
   1.0000000
 TTTTTTTTTTTTTTTTTTTTTTTTTTTTTT MOQGAD      TELAPSE        9.10 TCPU        7.77
 TTTTTTTTTTTTTTTTTTTTTTTTTTTTTT SHELLXN     TELAPSE        9.10 TCPU        7.77
 TTTTTTTTTTTTTTTTTTTTTTTTTTTTTT MONMO3      TELAPSE        9.12 TCPU        7.79
 NUMERICALLY INTEGRATED DENSITY      9.0000000000      8.0000000000
 TTTTTTTTTTTTTTTTTTTTTTTTTTTTTT NUMDFT      TELAPSE        9.17 TCPU        7.83
 CYC  62 ETOT(AU) -1.044681977678E+02 DETOT -1.76E-05 tst  1.08E-05 PX  5.57E-03
 TTTTTTTTTTTTTTTTTTTTTTTTTTTTTT FDIK        TELAPSE        9.24 TCPU        7.91
 SPIN LOCKING: NO ENERGY GAP COMPUTED
 TTTTTTTTTTTTTTTTTTTTTTTTTTTTTT PDIG        TELAPSE        9.27 TCPU        7.94
 CHARGE NORMALIZATION FACTOR   1.00000000
 TOTAL ATOMIC CHARGES:
  17.0000000
 SUMMED SPIN DENSITY           1.00000000
 TOTAL ATOMIC SPINS  :
   1.0000000
 TTTTTTTTTTTTTTTTTTTTTTTTTTTTTT MOQGAD      TELAPSE        9.32 TCPU        7.99
 TTTTTTTTTTTTTTTTTTTTTTTTTTTTTT SHELLXN     TELAPSE        9.32 TCPU        7.99
 TTTTTTTTTTTTTTTTTTTTTTTTTTTTTT MONMO3      TELAPSE        9.34 TCPU        8.00
 NUMERICALLY INTEGRATED DENSITY      9.0000000000      8.0000000000
 TTTTTTTTTTTTTTTTTTTTTTTTTTTTTT NUMDFT      TELAPSE        9.36 TCPU        8.02
 CYC  63 ETOT(AU) -1.044682146799E+02 DETOT -1.69E-05 tst  1.03E-05 PX  5.50E-03
 TTTTTTTTTTTTTTTTTTTTTTTTTTTTTT FDIK        TELAPSE        9.38 TCPU        8.04
 SPIN LOCKING: NO ENERGY GAP COMPUTED
 TTTTTTTTTTTTTTTTTTTTTTTTTTTTTT PDIG        TELAPSE        9.38 TCPU        8.04
 CHARGE NORMALIZATION FACTOR   1.00000000
 TOTAL ATOMIC CHARGES:
  17.0000000
 SUMMED SPIN DENSITY           1.00000000
 TOTAL ATOMIC SPINS  :
   1.0000000
 TTTTTTTTTTTTTTTTTTTTTTTTTTTTTT MOQGAD      TELAPSE        9.38 TCPU        8.04
 TTTTTTTTTTTTTTTTTTTTTTTTTTTTTT SHELLXN     TELAPSE        9.38 TCPU        8.04
 TTTTTTTTTTTTTTTTTTTTTTTTTTTTTT MONMO3      TELAPSE        9.39 TCPU        8.05
 NUMERICALLY INTEGRATED DENSITY      9.0000000000      8.0000000000
 TTTTTTTTTTTTTTTTTTTTTTTTTTTTTT NUMDFT      TELAPSE        9.41 TCPU        8.08
 CYC  64 ETOT(AU) -1.044682309164E+02 DETOT -1.62E-05 tst  9.87E-06 PX  5.43E-03
 TTTTTTTTTTTTTTTTTTTTTTTTTTTTTT FDIK        TELAPSE        9.41 TCPU        8.08
 SPIN LOCKING: NO ENERGY GAP COMPUTED
 TTTTTTTTTTTTTTTTTTTTTTTTTTTTTT PDIG        TELAPSE        9.41 TCPU        8.08
 CHARGE NORMALIZATION FACTOR   1.00000000
 TOTAL ATOMIC CHARGES:
  17.0000000
 SUMMED SPIN DENSITY           1.00000000
 TOTAL ATOMIC SPINS  :
   1.0000000
 TTTTTTTTTTTTTTTTTTTTTTTTTTTTTT MOQGAD      TELAPSE        9.42 TCPU        8.08
 TTTTTTTTTTTTTTTTTTTTTTTTTTTTTT SHELLXN     TELAPSE        9.42 TCPU        8.08
 TTTTTTTTTTTTTTTTTTTTTTTTTTTTTT MONMO3      TELAPSE        9.42 TCPU        8.08
 NUMERICALLY INTEGRATED DENSITY      9.0000000000      8.0000000000
 TTTTTTTTTTTTTTTTTTTTTTTTTTTTTT NUMDFT      TELAPSE        9.44 TCPU        8.11
 CYC  65 ETOT(AU) -1.044682464806E+02 DETOT -1.56E-05 tst  9.45E-06 PX  5.36E-03
 TTTTTTTTTTTTTTTTTTTTTTTTTTTTTT FDIK        TELAPSE        9.44 TCPU        8.11
 SPIN LOCKING: NO ENERGY GAP COMPUTED
 TTTTTTTTTTTTTTTTTTTTTTTTTTTTTT PDIG        TELAPSE        9.44 TCPU        8.11
 CHARGE NORMALIZATION FACTOR   1.00000000
 TOTAL ATOMIC CHARGES:
  17.0000000
 SUMMED SPIN DENSITY           1.00000000
 TOTAL ATOMIC SPINS  :
   1.0000000
 TTTTTTTTTTTTTTTTTTTTTTTTTTTTTT MOQGAD      TELAPSE        9.44 TCPU        8.11
 TTTTTTTTTTTTTTTTTTTTTTTTTTTTTT SHELLXN     TELAPSE        9.45 TCPU        8.11
 TTTTTTTTTTTTTTTTTTTTTTTTTTTTTT MONMO3      TELAPSE        9.45 TCPU        8.11
 NUMERICALLY INTEGRATED DENSITY      9.0000000000      8.0000000000
 TTTTTTTTTTTTTTTTTTTTTTTTTTTTTT NUMDFT      TELAPSE        9.47 TCPU        8.13
 CYC  66 ETOT(AU) -1.044682614015E+02 DETOT -1.49E-05 tst  9.04E-06 PX  5.29E-03
 TTTTTTTTTTTTTTTTTTTTTTTTTTTTTT FDIK        TELAPSE        9.47 TCPU        8.14
 SPIN LOCKING: NO ENERGY GAP COMPUTED
 TTTTTTTTTTTTTTTTTTTTTTTTTTTTTT PDIG        TELAPSE        9.47 TCPU        8.14
 CHARGE NORMALIZATION FACTOR   1.00000000
 TOTAL ATOMIC CHARGES:
  17.0000000
 SUMMED SPIN DENSITY           1.00000000
 TOTAL ATOMIC SPINS  :
   1.0000000
 TTTTTTTTTTTTTTTTTTTTTTTTTTTTTT MOQGAD      TELAPSE        9.48 TCPU        8.14
 TTTTTTTTTTTTTTTTTTTTTTTTTTTTTT SHELLXN     TELAPSE        9.48 TCPU        8.14
 TTTTTTTTTTTTTTTTTTTTTTTTTTTTTT MONMO3      TELAPSE        9.48 TCPU        8.14
 NUMERICALLY INTEGRATED DENSITY      9.0000000000      8.0000000000
 TTTTTTTTTTTTTTTTTTTTTTTTTTTTTT NUMDFT      TELAPSE        9.50 TCPU        8.16
 CYC  67 ETOT(AU) -1.044682757054E+02 DETOT -1.43E-05 tst  8.65E-06 PX  5.21E-03
 TTTTTTTTTTTTTTTTTTTTTTTTTTTTTT FDIK        TELAPSE        9.51 TCPU        8.17
 SPIN LOCKING: NO ENERGY GAP COMPUTED
 TTTTTTTTTTTTTTTTTTTTTTTTTTTTTT PDIG        TELAPSE        9.51 TCPU        8.17
 CHARGE NORMALIZATION FACTOR   1.00000000
 TOTAL ATOMIC CHARGES:
  17.0000000
 SUMMED SPIN DENSITY           1.00000000
 TOTAL ATOMIC SPINS  :
   1.0000000
 TTTTTTTTTTTTTTTTTTTTTTTTTTTTTT MOQGAD      TELAPSE        9.51 TCPU        8.17
 TTTTTTTTTTTTTTTTTTTTTTTTTTTTTT SHELLXN     TELAPSE        9.51 TCPU        8.17
 TTTTTTTTTTTTTTTTTTTTTTTTTTTTTT MONMO3      TELAPSE        9.52 TCPU        8.18
 NUMERICALLY INTEGRATED DENSITY      9.0000000000      8.0000000000
 TTTTTTTTTTTTTTTTTTTTTTTTTTTTTT NUMDFT      TELAPSE        9.54 TCPU        8.20
 CYC  68 ETOT(AU) -1.044682894027E+02 DETOT -1.37E-05 tst  8.27E-06 PX  5.14E-03
 TTTTTTTTTTTTTTTTTTTTTTTTTTTTTT FDIK        TELAPSE        9.60 TCPU        8.26
 SPIN LOCKING: NO ENERGY GAP COMPUTED
 TTTTTTTTTTTTTTTTTTTTTTTTTTTTTT PDIG        TELAPSE        9.79 TCPU        8.40
 CHARGE NORMALIZATION FACTOR   1.00000000
 TOTAL ATOMIC CHARGES:
  17.0000000
 SUMMED SPIN DENSITY           1.00000000
 TOTAL ATOMIC SPINS  :
   1.0000000
 TTTTTTTTTTTTTTTTTTTTTTTTTTTTTT MOQGAD      TELAPSE        9.81 TCPU        8.42
 TTTTTTTTTTTTTTTTTTTTTTTTTTTTTT SHELLXN     TELAPSE        9.81 TCPU        8.42
 TTTTTTTTTTTTTTTTTTTTTTTTTTTTTT MONMO3      TELAPSE        9.83 TCPU        8.44
 NUMERICALLY INTEGRATED DENSITY      9.0000000000      8.0000000000
 TTTTTTTTTTTTTTTTTTTTTTTTTTTTTT NUMDFT      TELAPSE        9.87 TCPU        8.48
 CYC  69 ETOT(AU) -1.044683025318E+02 DETOT -1.31E-05 tst  7.91E-06 PX  5.06E-03
 TTTTTTTTTTTTTTTTTTTTTTTTTTTTTT FDIK        TELAPSE        9.90 TCPU        8.50
 SPIN LOCKING: NO ENERGY GAP COMPUTED
 TTTTTTTTTTTTTTTTTTTTTTTTTTTTTT PDIG        TELAPSE        9.90 TCPU        8.50
 CHARGE NORMALIZATION FACTOR   1.00000000
 TOTAL ATOMIC CHARGES:
  17.0000000
 SUMMED SPIN DENSITY           1.00000000
 TOTAL ATOMIC SPINS  :
   1.0000000
 TTTTTTTTTTTTTTTTTTTTTTTTTTTTTT MOQGAD      TELAPSE        9.90 TCPU        8.50
 TTTTTTTTTTTTTTTTTTTTTTTTTTTTTT SHELLXN     TELAPSE        9.91 TCPU        8.50
 TTTTTTTTTTTTTTTTTTTTTTTTTTTTTT MONMO3      TELAPSE        9.92 TCPU        8.51
 NUMERICALLY INTEGRATED DENSITY      9.0000000000      8.0000000000
 TTTTTTTTTTTTTTTTTTTTTTTTTTTTTT NUMDFT      TELAPSE        9.94 TCPU        8.54
 CYC  70 ETOT(AU) -1.044683151138E+02 DETOT -1.26E-05 tst  7.57E-06 PX  4.99E-03
 TTTTTTTTTTTTTTTTTTTTTTTTTTTTTT FDIK        TELAPSE        9.94 TCPU        8.54
 SPIN LOCKING: NO ENERGY GAP COMPUTED
 TTTTTTTTTTTTTTTTTTTTTTTTTTTTTT PDIG        TELAPSE        9.94 TCPU        8.54
 CHARGE NORMALIZATION FACTOR   1.00000000
 TOTAL ATOMIC CHARGES:
  17.0000000
 SUMMED SPIN DENSITY           1.00000000
 TOTAL ATOMIC SPINS  :
   1.0000000
 TTTTTTTTTTTTTTTTTTTTTTTTTTTTTT MOQGAD      TELAPSE        9.94 TCPU        8.54
 TTTTTTTTTTTTTTTTTTTTTTTTTTTTTT SHELLXN     TELAPSE        9.94 TCPU        8.54
 TTTTTTTTTTTTTTTTTTTTTTTTTTTTTT MONMO3      TELAPSE        9.96 TCPU        8.55
 NUMERICALLY INTEGRATED DENSITY      9.0000000000      8.0000000000
 TTTTTTTTTTTTTTTTTTTTTTTTTTTTTT NUMDFT      TELAPSE       10.01 TCPU        8.59
 CYC  71 ETOT(AU) -1.044683271586E+02 DETOT -1.20E-05 tst  7.23E-06 PX  4.90E-03
 TTTTTTTTTTTTTTTTTTTTTTTTTTTTTT FDIK        TELAPSE       10.14 TCPU        8.71
 SPIN LOCKING: NO ENERGY GAP COMPUTED
 TTTTTTTTTTTTTTTTTTTTTTTTTTTTTT PDIG        TELAPSE       10.14 TCPU        8.71
 CHARGE NORMALIZATION FACTOR   1.00000000
 TOTAL ATOMIC CHARGES:
  17.0000000
 SUMMED SPIN DENSITY           1.00000000
 TOTAL ATOMIC SPINS  :
   1.0000000
 TTTTTTTTTTTTTTTTTTTTTTTTTTTTTT MOQGAD      TELAPSE       10.14 TCPU        8.71
 TTTTTTTTTTTTTTTTTTTTTTTTTTTTTT SHELLXN     TELAPSE       10.14 TCPU        8.72
 TTTTTTTTTTTTTTTTTTTTTTTTTTTTTT MONMO3      TELAPSE       10.15 TCPU        8.73
 NUMERICALLY INTEGRATED DENSITY      9.0000000000      8.0000000000
 TTTTTTTTTTTTTTTTTTTTTTTTTTTTTT NUMDFT      TELAPSE       10.22 TCPU        8.75
 CYC  72 ETOT(AU) -1.044683386846E+02 DETOT -1.15E-05 tst  6.91E-06 PX  4.83E-03
 TTTTTTTTTTTTTTTTTTTTTTTTTTTTTT FDIK        TELAPSE       10.27 TCPU        8.80
 SPIN LOCKING: NO ENERGY GAP COMPUTED
 TTTTTTTTTTTTTTTTTTTTTTTTTTTTTT PDIG        TELAPSE       10.27 TCPU        8.80
 CHARGE NORMALIZATION FACTOR   1.00000000
 TOTAL ATOMIC CHARGES:
  17.0000000
 SUMMED SPIN DENSITY           1.00000000
 TOTAL ATOMIC SPINS  :
   1.0000000
 TTTTTTTTTTTTTTTTTTTTTTTTTTTTTT MOQGAD      TELAPSE       10.28 TCPU        8.80
 TTTTTTTTTTTTTTTTTTTTTTTTTTTTTT SHELLXN     TELAPSE       10.28 TCPU        8.80
 TTTTTTTTTTTTTTTTTTTTTTTTTTTTTT MONMO3      TELAPSE       10.28 TCPU        8.81
 NUMERICALLY INTEGRATED DENSITY      9.0000000000      8.0000000000
 TTTTTTTTTTTTTTTTTTTTTTTTTTTTTT NUMDFT      TELAPSE       10.31 TCPU        8.83
 CYC  73 ETOT(AU) -1.044683497085E+02 DETOT -1.10E-05 tst  6.60E-06 PX  4.76E-03
 TTTTTTTTTTTTTTTTTTTTTTTTTTTTTT FDIK        TELAPSE       10.31 TCPU        8.83
 SPIN LOCKING: NO ENERGY GAP COMPUTED
 TTTTTTTTTTTTTTTTTTTTTTTTTTTTTT PDIG        TELAPSE       10.31 TCPU        8.83
 CHARGE NORMALIZATION FACTOR   1.00000000
 TOTAL ATOMIC CHARGES:
  17.0000000
 SUMMED SPIN DENSITY           1.00000000
 TOTAL ATOMIC SPINS  :
   1.0000000
 TTTTTTTTTTTTTTTTTTTTTTTTTTTTTT MOQGAD      TELAPSE       10.31 TCPU        8.83
 TTTTTTTTTTTTTTTTTTTTTTTTTTTTTT SHELLXN     TELAPSE       10.31 TCPU        8.83
 TTTTTTTTTTTTTTTTTTTTTTTTTTTTTT MONMO3      TELAPSE       10.32 TCPU        8.84
 NUMERICALLY INTEGRATED DENSITY      9.0000000000      8.0000000000
 TTTTTTTTTTTTTTTTTTTTTTTTTTTTTT NUMDFT      TELAPSE       10.34 TCPU        8.86
 CYC  74 ETOT(AU) -1.044683602677E+02 DETOT -1.06E-05 tst  6.31E-06 PX  4.68E-03
 TTTTTTTTTTTTTTTTTTTTTTTTTTTTTT FDIK        TELAPSE       10.36 TCPU        8.88
 SPIN LOCKING: NO ENERGY GAP COMPUTED
 TTTTTTTTTTTTTTTTTTTTTTTTTTTTTT PDIG        TELAPSE       10.36 TCPU        8.88
 CHARGE NORMALIZATION FACTOR   1.00000000
 TOTAL ATOMIC CHARGES:
  17.0000000
 SUMMED SPIN DENSITY           1.00000000
 TOTAL ATOMIC SPINS  :
   1.0000000
 TTTTTTTTTTTTTTTTTTTTTTTTTTTTTT MOQGAD      TELAPSE       10.36 TCPU        8.88
 TTTTTTTTTTTTTTTTTTTTTTTTTTTTTT SHELLXN     TELAPSE       10.36 TCPU        8.88
 TTTTTTTTTTTTTTTTTTTTTTTTTTTTTT MONMO3      TELAPSE       10.37 TCPU        8.89
 NUMERICALLY INTEGRATED DENSITY      9.0000000000      8.0000000000
 TTTTTTTTTTTTTTTTTTTTTTTTTTTTTT NUMDFT      TELAPSE       10.41 TCPU        8.91
 CYC  75 ETOT(AU) -1.044683703662E+02 DETOT -1.01E-05 tst  6.02E-06 PX  4.60E-03
 TTTTTTTTTTTTTTTTTTTTTTTTTTTTTT FDIK        TELAPSE       10.46 TCPU        8.96
 SPIN LOCKING: NO ENERGY GAP COMPUTED
 TTTTTTTTTTTTTTTTTTTTTTTTTTTTTT PDIG        TELAPSE       10.50 TCPU        9.00
 CHARGE NORMALIZATION FACTOR   1.00000000
 TOTAL ATOMIC CHARGES:
  17.0000000
 SUMMED SPIN DENSITY           1.00000000
 TOTAL ATOMIC SPINS  :
   1.0000000
 TTTTTTTTTTTTTTTTTTTTTTTTTTTTTT MOQGAD      TELAPSE       10.54 TCPU        9.04
 TTTTTTTTTTTTTTTTTTTTTTTTTTTTTT SHELLXN     TELAPSE       10.54 TCPU        9.04
 TTTTTTTTTTTTTTTTTTTTTTTTTTTTTT MONMO3      TELAPSE       10.57 TCPU        9.07
 NUMERICALLY INTEGRATED DENSITY      9.0000000000      8.0000000000
 TTTTTTTTTTTTTTTTTTTTTTTTTTTTTT NUMDFT      TELAPSE       10.59 TCPU        9.09
 CYC  76 ETOT(AU) -1.044683800206E+02 DETOT -9.65E-06 tst  5.75E-06 PX  4.52E-03
 TTTTTTTTTTTTTTTTTTTTTTTTTTTTTT FDIK        TELAPSE       10.70 TCPU        9.18
 SPIN LOCKING: NO ENERGY GAP COMPUTED
 TTTTTTTTTTTTTTTTTTTTTTTTTTTTTT PDIG        TELAPSE       10.76 TCPU        9.24
 CHARGE NORMALIZATION FACTOR   1.00000000
 TOTAL ATOMIC CHARGES:
  17.0000000
 SUMMED SPIN DENSITY           1.00000000
 TOTAL ATOMIC SPINS  :
   1.0000000
 TTTTTTTTTTTTTTTTTTTTTTTTTTTTTT MOQGAD      TELAPSE       10.77 TCPU        9.26
 TTTTTTTTTTTTTTTTTTTTTTTTTTTTTT SHELLXN     TELAPSE       10.77 TCPU        9.26
 TTTTTTTTTTTTTTTTTTTTTTTTTTTTTT MONMO3      TELAPSE       10.79 TCPU        9.27
 NUMERICALLY INTEGRATED DENSITY      9.0000000000      8.0000000000
 TTTTTTTTTTTTTTTTTTTTTTTTTTTTTT NUMDFT      TELAPSE       10.81 TCPU        9.29
 CYC  77 ETOT(AU) -1.044683892580E+02 DETOT -9.24E-06 tst  5.49E-06 PX  4.44E-03
 TTTTTTTTTTTTTTTTTTTTTTTTTTTTTT FDIK        TELAPSE       10.81 TCPU        9.29
 SPIN LOCKING: NO ENERGY GAP COMPUTED
 TTTTTTTTTTTTTTTTTTTTTTTTTTTTTT PDIG        TELAPSE       10.81 TCPU        9.29
 CHARGE NORMALIZATION FACTOR   1.00000000
 TOTAL ATOMIC CHARGES:
  17.0000000
 SUMMED SPIN DENSITY           1.00000000
 TOTAL ATOMIC SPINS  :
   1.0000000
 TTTTTTTTTTTTTTTTTTTTTTTTTTTTTT MOQGAD      TELAPSE       10.81 TCPU        9.29
 TTTTTTTTTTTTTTTTTTTTTTTTTTTTTT SHELLXN     TELAPSE       10.82 TCPU        9.29
 TTTTTTTTTTTTTTTTTTTTTTTTTTTTTT MONMO3      TELAPSE       10.82 TCPU        9.29
 NUMERICALLY INTEGRATED DENSITY      9.0000000000      8.0000000000
 TTTTTTTTTTTTTTTTTTTTTTTTTTTTTT NUMDFT      TELAPSE       10.85 TCPU        9.32
 CYC  78 ETOT(AU) -1.044683980881E+02 DETOT -8.83E-06 tst  5.24E-06 PX  4.37E-03
 TTTTTTTTTTTTTTTTTTTTTTTTTTTTTT FDIK        TELAPSE       10.85 TCPU        9.32
 SPIN LOCKING: NO ENERGY GAP COMPUTED
 TTTTTTTTTTTTTTTTTTTTTTTTTTTTTT PDIG        TELAPSE       10.85 TCPU        9.32
 CHARGE NORMALIZATION FACTOR   1.00000000
 TOTAL ATOMIC CHARGES:
  17.0000000
 SUMMED SPIN DENSITY           1.00000000
 TOTAL ATOMIC SPINS  :
   1.0000000
 TTTTTTTTTTTTTTTTTTTTTTTTTTTTTT MOQGAD      TELAPSE       10.85 TCPU        9.32
 TTTTTTTTTTTTTTTTTTTTTTTTTTTTTT SHELLXN     TELAPSE       10.85 TCPU        9.32
 TTTTTTTTTTTTTTTTTTTTTTTTTTTTTT MONMO3      TELAPSE       10.87 TCPU        9.34
 NUMERICALLY INTEGRATED DENSITY      9.0000000000      8.0000000000
 TTTTTTTTTTTTTTTTTTTTTTTTTTTTTT NUMDFT      TELAPSE       10.90 TCPU        9.37
 CYC  79 ETOT(AU) -1.044684065278E+02 DETOT -8.44E-06 tst  5.00E-06 PX  4.29E-03
 TTTTTTTTTTTTTTTTTTTTTTTTTTTTTT FDIK        TELAPSE       10.99 TCPU        9.46
 SPIN LOCKING: NO ENERGY GAP COMPUTED
 TTTTTTTTTTTTTTTTTTTTTTTTTTTTTT PDIG        TELAPSE       11.01 TCPU        9.48
 CHARGE NORMALIZATION FACTOR   1.00000000
 TOTAL ATOMIC CHARGES:
  17.0000000
 SUMMED SPIN DENSITY           1.00000000
 TOTAL ATOMIC SPINS  :
   1.0000000
 TTTTTTTTTTTTTTTTTTTTTTTTTTTTTT MOQGAD      TELAPSE       11.01 TCPU        9.48
 TTTTTTTTTTTTTTTTTTTTTTTTTTTTTT SHELLXN     TELAPSE       11.01 TCPU        9.48
 TTTTTTTTTTTTTTTTTTTTTTTTTTTTTT MONMO3      TELAPSE       11.03 TCPU        9.50
 NUMERICALLY INTEGRATED DENSITY      9.0000000000      8.0000000000
 TTTTTTTTTTTTTTTTTTTTTTTTTTTTTT NUMDFT      TELAPSE       11.09 TCPU        9.56
 CYC  80 ETOT(AU) -1.044684145937E+02 DETOT -8.07E-06 tst  4.77E-06 PX  4.21E-03
 TTTTTTTTTTTTTTTTTTTTTTTTTTTTTT FDIK        TELAPSE       11.17 TCPU        9.63
 SPIN LOCKING: NO ENERGY GAP COMPUTED
 TTTTTTTTTTTTTTTTTTTTTTTTTTTTTT PDIG        TELAPSE       11.17 TCPU        9.64
 CHARGE NORMALIZATION FACTOR   1.00000000
 TOTAL ATOMIC CHARGES:
  17.0000000
 SUMMED SPIN DENSITY           1.00000000
 TOTAL ATOMIC SPINS  :
   1.0000000
 TTTTTTTTTTTTTTTTTTTTTTTTTTTTTT MOQGAD      TELAPSE       11.17 TCPU        9.64
 TTTTTTTTTTTTTTTTTTTTTTTTTTTTTT SHELLXN     TELAPSE       11.18 TCPU        9.64
 TTTTTTTTTTTTTTTTTTTTTTTTTTTTTT MONMO3      TELAPSE       11.18 TCPU        9.65
 NUMERICALLY INTEGRATED DENSITY      9.0000000000      8.0000000000
 TTTTTTTTTTTTTTTTTTTTTTTTTTTTTT NUMDFT      TELAPSE       11.20 TCPU        9.67
 CYC  81 ETOT(AU) -1.044684223041E+02 DETOT -7.71E-06 tst  4.55E-06 PX  4.13E-03
 TTTTTTTTTTTTTTTTTTTTTTTTTTTTTT FDIK        TELAPSE       11.21 TCPU        9.68
 SPIN LOCKING: NO ENERGY GAP COMPUTED
 TTTTTTTTTTTTTTTTTTTTTTTTTTTTTT PDIG        TELAPSE       11.21 TCPU        9.68
 CHARGE NORMALIZATION FACTOR   1.00000000
 TOTAL ATOMIC CHARGES:
  17.0000000
 SUMMED SPIN DENSITY           1.00000000
 TOTAL ATOMIC SPINS  :
   1.0000000
 TTTTTTTTTTTTTTTTTTTTTTTTTTTTTT MOQGAD      TELAPSE       11.21 TCPU        9.68
 TTTTTTTTTTTTTTTTTTTTTTTTTTTTTT SHELLXN     TELAPSE       11.21 TCPU        9.68
 TTTTTTTTTTTTTTTTTTTTTTTTTTTTTT MONMO3      TELAPSE       11.22 TCPU        9.68
 NUMERICALLY INTEGRATED DENSITY      9.0000000000      8.0000000000
 TTTTTTTTTTTTTTTTTTTTTTTTTTTTTT NUMDFT      TELAPSE       11.25 TCPU        9.71
 CYC  82 ETOT(AU) -1.044684296656E+02 DETOT -7.36E-06 tst  4.34E-06 PX  4.06E-03
 TTTTTTTTTTTTTTTTTTTTTTTTTTTTTT FDIK        TELAPSE       11.30 TCPU        9.76
 SPIN LOCKING: NO ENERGY GAP COMPUTED
 TTTTTTTTTTTTTTTTTTTTTTTTTTTTTT PDIG        TELAPSE       11.39 TCPU        9.85
 CHARGE NORMALIZATION FACTOR   1.00000000
 TOTAL ATOMIC CHARGES:
  17.0000000
 SUMMED SPIN DENSITY           1.00000000
 TOTAL ATOMIC SPINS  :
   1.0000000
 TTTTTTTTTTTTTTTTTTTTTTTTTTTTTT MOQGAD      TELAPSE       11.43 TCPU        9.89
 TTTTTTTTTTTTTTTTTTTTTTTTTTTTTT SHELLXN     TELAPSE       11.43 TCPU        9.89
 TTTTTTTTTTTTTTTTTTTTTTTTTTTTTT MONMO3      TELAPSE       11.44 TCPU        9.90
 NUMERICALLY INTEGRATED DENSITY      9.0000000000      8.0000000000
 TTTTTTTTTTTTTTTTTTTTTTTTTTTTTT NUMDFT      TELAPSE       11.49 TCPU        9.94
 CYC  83 ETOT(AU) -1.044684367007E+02 DETOT -7.04E-06 tst  4.13E-06 PX  3.98E-03
 TTTTTTTTTTTTTTTTTTTTTTTTTTTTTT FDIK        TELAPSE       11.53 TCPU        9.99
 SPIN LOCKING: NO ENERGY GAP COMPUTED
 TTTTTTTTTTTTTTTTTTTTTTTTTTTTTT PDIG        TELAPSE       11.53 TCPU        9.99
 CHARGE NORMALIZATION FACTOR   1.00000000
 TOTAL ATOMIC CHARGES:
  17.0000000
 SUMMED SPIN DENSITY           1.00000000
 TOTAL ATOMIC SPINS  :
   1.0000000
 TTTTTTTTTTTTTTTTTTTTTTTTTTTTTT MOQGAD      TELAPSE       11.53 TCPU        9.99
 TTTTTTTTTTTTTTTTTTTTTTTTTTTTTT SHELLXN     TELAPSE       11.53 TCPU        9.99
 TTTTTTTTTTTTTTTTTTTTTTTTTTTTTT MONMO3      TELAPSE       11.54 TCPU       10.00
 NUMERICALLY INTEGRATED DENSITY      9.0000000000      8.0000000000
 TTTTTTTTTTTTTTTTTTTTTTTTTTTTTT NUMDFT      TELAPSE       11.56 TCPU       10.02
 CYC  84 ETOT(AU) -1.044684434196E+02 DETOT -6.72E-06 tst  3.94E-06 PX  3.90E-03
 TTTTTTTTTTTTTTTTTTTTTTTTTTTTTT FDIK        TELAPSE       11.56 TCPU       10.02
 SPIN LOCKING: NO ENERGY GAP COMPUTED
 TTTTTTTTTTTTTTTTTTTTTTTTTTTTTT PDIG        TELAPSE       11.56 TCPU       10.02
 CHARGE NORMALIZATION FACTOR   1.00000000
 TOTAL ATOMIC CHARGES:
  17.0000000
 SUMMED SPIN DENSITY           1.00000000
 TOTAL ATOMIC SPINS  :
   1.0000000
 TTTTTTTTTTTTTTTTTTTTTTTTTTTTTT MOQGAD      TELAPSE       11.56 TCPU       10.02
 TTTTTTTTTTTTTTTTTTTTTTTTTTTTTT SHELLXN     TELAPSE       11.56 TCPU       10.02
 TTTTTTTTTTTTTTTTTTTTTTTTTTTTTT MONMO3      TELAPSE       11.57 TCPU       10.03
 NUMERICALLY INTEGRATED DENSITY      9.0000000000      8.0000000000
 TTTTTTTTTTTTTTTTTTTTTTTTTTTTTT NUMDFT      TELAPSE       11.59 TCPU       10.05
 CYC  85 ETOT(AU) -1.044684498340E+02 DETOT -6.41E-06 tst  3.75E-06 PX  3.83E-03
 TTTTTTTTTTTTTTTTTTTTTTTTTTTTTT FDIK        TELAPSE       11.59 TCPU       10.05
 SPIN LOCKING: NO ENERGY GAP COMPUTED
 TTTTTTTTTTTTTTTTTTTTTTTTTTTTTT PDIG        TELAPSE       11.59 TCPU       10.05
 CHARGE NORMALIZATION FACTOR   1.00000000
 TOTAL ATOMIC CHARGES:
  17.0000000
 SUMMED SPIN DENSITY           1.00000000
 TOTAL ATOMIC SPINS  :
   1.0000000
 TTTTTTTTTTTTTTTTTTTTTTTTTTTTTT MOQGAD      TELAPSE       11.59 TCPU       10.05
 TTTTTTTTTTTTTTTTTTTTTTTTTTTTTT SHELLXN     TELAPSE       11.59 TCPU       10.05
 TTTTTTTTTTTTTTTTTTTTTTTTTTTTTT MONMO3      TELAPSE       11.60 TCPU       10.06
 NUMERICALLY INTEGRATED DENSITY      9.0000000000      8.0000000000
 TTTTTTTTTTTTTTTTTTTTTTTTTTTTTT NUMDFT      TELAPSE       11.63 TCPU       10.09
 CYC  86 ETOT(AU) -1.044684559586E+02 DETOT -6.12E-06 tst  3.58E-06 PX  3.75E-03
 TTTTTTTTTTTTTTTTTTTTTTTTTTTTTT FDIK        TELAPSE       11.63 TCPU       10.09
 SPIN LOCKING: NO ENERGY GAP COMPUTED
 TTTTTTTTTTTTTTTTTTTTTTTTTTTTTT PDIG        TELAPSE       11.63 TCPU       10.09
 CHARGE NORMALIZATION FACTOR   1.00000000
 TOTAL ATOMIC CHARGES:
  17.0000000
 SUMMED SPIN DENSITY           1.00000000
 TOTAL ATOMIC SPINS  :
   1.0000000
 TTTTTTTTTTTTTTTTTTTTTTTTTTTTTT MOQGAD      TELAPSE       11.63 TCPU       10.09
 TTTTTTTTTTTTTTTTTTTTTTTTTTTTTT SHELLXN     TELAPSE       11.63 TCPU       10.09
 TTTTTTTTTTTTTTTTTTTTTTTTTTTTTT MONMO3      TELAPSE       11.64 TCPU       10.09
 NUMERICALLY INTEGRATED DENSITY      9.0000000000      8.0000000000
 TTTTTTTTTTTTTTTTTTTTTTTTTTTTTT NUMDFT      TELAPSE       11.66 TCPU       10.12
 CYC  87 ETOT(AU) -1.044684618089E+02 DETOT -5.85E-06 tst  3.41E-06 PX  3.67E-03
 TTTTTTTTTTTTTTTTTTTTTTTTTTTTTT FDIK        TELAPSE       11.68 TCPU       10.14
 SPIN LOCKING: NO ENERGY GAP COMPUTED
 TTTTTTTTTTTTTTTTTTTTTTTTTTTTTT PDIG        TELAPSE       11.69 TCPU       10.14
 CHARGE NORMALIZATION FACTOR   1.00000000
 TOTAL ATOMIC CHARGES:
  17.0000000
 SUMMED SPIN DENSITY           1.00000000
 TOTAL ATOMIC SPINS  :
   1.0000000
 TTTTTTTTTTTTTTTTTTTTTTTTTTTTTT MOQGAD      TELAPSE       11.69 TCPU       10.14
 TTTTTTTTTTTTTTTTTTTTTTTTTTTTTT SHELLXN     TELAPSE       11.70 TCPU       10.14
 TTTTTTTTTTTTTTTTTTTTTTTTTTTTTT MONMO3      TELAPSE       11.71 TCPU       10.15
 NUMERICALLY INTEGRATED DENSITY      9.0000000000      8.0000000000
 TTTTTTTTTTTTTTTTTTTTTTTTTTTTTT NUMDFT      TELAPSE       11.76 TCPU       10.18
 CYC  88 ETOT(AU) -1.044684673884E+02 DETOT -5.58E-06 tst  3.24E-06 PX  3.60E-03
 TTTTTTTTTTTTTTTTTTTTTTTTTTTTTT FDIK        TELAPSE       11.86 TCPU       10.29
 SPIN LOCKING: NO ENERGY GAP COMPUTED
 TTTTTTTTTTTTTTTTTTTTTTTTTTTTTT PDIG        TELAPSE       11.92 TCPU       10.35
 CHARGE NORMALIZATION FACTOR   1.00000000
 TOTAL ATOMIC CHARGES:
  17.0000000
 SUMMED SPIN DENSITY           1.00000000
 TOTAL ATOMIC SPINS  :
   1.0000000
 TTTTTTTTTTTTTTTTTTTTTTTTTTTTTT MOQGAD      TELAPSE       11.97 TCPU       10.39
 TTTTTTTTTTTTTTTTTTTTTTTTTTTTTT SHELLXN     TELAPSE       11.97 TCPU       10.40
 TTTTTTTTTTTTTTTTTTTTTTTTTTTTTT MONMO3      TELAPSE       11.99 TCPU       10.42
 NUMERICALLY INTEGRATED DENSITY      9.0000000000      8.0000000000
 TTTTTTTTTTTTTTTTTTTTTTTTTTTTTT NUMDFT      TELAPSE       12.02 TCPU       10.45
 CYC  89 ETOT(AU) -1.044684727157E+02 DETOT -5.33E-06 tst  3.09E-06 PX  3.53E-03
 TTTTTTTTTTTTTTTTTTTTTTTTTTTTTT FDIK        TELAPSE       12.06 TCPU       10.48
 SPIN LOCKING: NO ENERGY GAP COMPUTED
 TTTTTTTTTTTTTTTTTTTTTTTTTTTTTT PDIG        TELAPSE       12.06 TCPU       10.48
 CHARGE NORMALIZATION FACTOR   1.00000000
 TOTAL ATOMIC CHARGES:
  17.0000000
 SUMMED SPIN DENSITY           1.00000000
 TOTAL ATOMIC SPINS  :
   1.0000000
 TTTTTTTTTTTTTTTTTTTTTTTTTTTTTT MOQGAD      TELAPSE       12.06 TCPU       10.48
 TTTTTTTTTTTTTTTTTTTTTTTTTTTTTT SHELLXN     TELAPSE       12.06 TCPU       10.48
 TTTTTTTTTTTTTTTTTTTTTTTTTTTTTT MONMO3      TELAPSE       12.07 TCPU       10.50
 NUMERICALLY INTEGRATED DENSITY      9.0000000000      8.0000000000
 TTTTTTTTTTTTTTTTTTTTTTTTTTTTTT NUMDFT      TELAPSE       12.10 TCPU       10.52
 CYC  90 ETOT(AU) -1.044684777998E+02 DETOT -5.08E-06 tst  2.94E-06 PX  3.46E-03
 TTTTTTTTTTTTTTTTTTTTTTTTTTTTTT FDIK        TELAPSE       12.11 TCPU       10.53
 SPIN LOCKING: NO ENERGY GAP COMPUTED
 TTTTTTTTTTTTTTTTTTTTTTTTTTTTTT PDIG        TELAPSE       12.11 TCPU       10.53
 CHARGE NORMALIZATION FACTOR   1.00000000
 TOTAL ATOMIC CHARGES:
  17.0000000
 SUMMED SPIN DENSITY           1.00000000
 TOTAL ATOMIC SPINS  :
   1.0000000
 TTTTTTTTTTTTTTTTTTTTTTTTTTTTTT MOQGAD      TELAPSE       12.11 TCPU       10.53
 TTTTTTTTTTTTTTTTTTTTTTTTTTTTTT SHELLXN     TELAPSE       12.11 TCPU       10.53
 TTTTTTTTTTTTTTTTTTTTTTTTTTTTTT MONMO3      TELAPSE       12.11 TCPU       10.54
 NUMERICALLY INTEGRATED DENSITY      9.0000000000      8.0000000000
 TTTTTTTTTTTTTTTTTTTTTTTTTTTTTT NUMDFT      TELAPSE       12.14 TCPU       10.56
 CYC  91 ETOT(AU) -1.044684826491E+02 DETOT -4.85E-06 tst  2.80E-06 PX  3.39E-03
 TTTTTTTTTTTTTTTTTTTTTTTTTTTTTT FDIK        TELAPSE       12.14 TCPU       10.56
 SPIN LOCKING: NO ENERGY GAP COMPUTED
 TTTTTTTTTTTTTTTTTTTTTTTTTTTTTT PDIG        TELAPSE       12.14 TCPU       10.56
 CHARGE NORMALIZATION FACTOR   1.00000000
 TOTAL ATOMIC CHARGES:
  17.0000000
 SUMMED SPIN DENSITY           1.00000000
 TOTAL ATOMIC SPINS  :
   1.0000000
 TTTTTTTTTTTTTTTTTTTTTTTTTTTTTT MOQGAD      TELAPSE       12.14 TCPU       10.56
 TTTTTTTTTTTTTTTTTTTTTTTTTTTTTT SHELLXN     TELAPSE       12.14 TCPU       10.56
 TTTTTTTTTTTTTTTTTTTTTTTTTTTTTT MONMO3      TELAPSE       12.15 TCPU       10.57
 NUMERICALLY INTEGRATED DENSITY      9.0000000000      8.0000000000
 TTTTTTTTTTTTTTTTTTTTTTTTTTTTTT NUMDFT      TELAPSE       12.21 TCPU       10.62
 CYC  92 ETOT(AU) -1.044684872761E+02 DETOT -4.63E-06 tst  2.66E-06 PX  3.32E-03
 TTTTTTTTTTTTTTTTTTTTTTTTTTTTTT FDIK        TELAPSE       12.34 TCPU       10.71
 SPIN LOCKING: NO ENERGY GAP COMPUTED
 TTTTTTTTTTTTTTTTTTTTTTTTTTTTTT PDIG        TELAPSE       12.40 TCPU       10.76
 CHARGE NORMALIZATION FACTOR   1.00000000
 TOTAL ATOMIC CHARGES:
  17.0000000
 SUMMED SPIN DENSITY           1.00000000
 TOTAL ATOMIC SPINS  :
   1.0000000
 TTTTTTTTTTTTTTTTTTTTTTTTTTTTTT MOQGAD      TELAPSE       12.41 TCPU       10.78
 TTTTTTTTTTTTTTTTTTTTTTTTTTTTTT SHELLXN     TELAPSE       12.42 TCPU       10.78
 TTTTTTTTTTTTTTTTTTTTTTTTTTTTTT MONMO3      TELAPSE       12.43 TCPU       10.79
 NUMERICALLY INTEGRATED DENSITY      9.0000000000      8.0000000000
 TTTTTTTTTTTTTTTTTTTTTTTTTTTTTT NUMDFT      TELAPSE       12.47 TCPU       10.83
 CYC  93 ETOT(AU) -1.044684916910E+02 DETOT -4.41E-06 tst  2.54E-06 PX  3.25E-03
 TTTTTTTTTTTTTTTTTTTTTTTTTTTTTT FDIK        TELAPSE       12.51 TCPU       10.87
 SPIN LOCKING: NO ENERGY GAP COMPUTED
 TTTTTTTTTTTTTTTTTTTTTTTTTTTTTT PDIG        TELAPSE       12.51 TCPU       10.87
 CHARGE NORMALIZATION FACTOR   1.00000000
 TOTAL ATOMIC CHARGES:
  17.0000000
 SUMMED SPIN DENSITY           1.00000000
 TOTAL ATOMIC SPINS  :
   1.0000000
 TTTTTTTTTTTTTTTTTTTTTTTTTTTTTT MOQGAD      TELAPSE       12.51 TCPU       10.87
 TTTTTTTTTTTTTTTTTTTTTTTTTTTTTT SHELLXN     TELAPSE       12.51 TCPU       10.87
 TTTTTTTTTTTTTTTTTTTTTTTTTTTTTT MONMO3      TELAPSE       12.51 TCPU       10.87
 NUMERICALLY INTEGRATED DENSITY      9.0000000000      8.0000000000
 TTTTTTTTTTTTTTTTTTTTTTTTTTTTTT NUMDFT      TELAPSE       12.54 TCPU       10.90
 CYC  94 ETOT(AU) -1.044684959002E+02 DETOT -4.21E-06 tst  2.41E-06 PX  3.18E-03
 TTTTTTTTTTTTTTTTTTTTTTTTTTTTTT FDIK        TELAPSE       12.56 TCPU       10.92
 SPIN LOCKING: NO ENERGY GAP COMPUTED
 TTTTTTTTTTTTTTTTTTTTTTTTTTTTTT PDIG        TELAPSE       12.61 TCPU       10.97
 CHARGE NORMALIZATION FACTOR   1.00000000
 TOTAL ATOMIC CHARGES:
  17.0000000
 SUMMED SPIN DENSITY           1.00000000
 TOTAL ATOMIC SPINS  :
   1.0000000
 TTTTTTTTTTTTTTTTTTTTTTTTTTTTTT MOQGAD      TELAPSE       12.63 TCPU       10.99
 TTTTTTTTTTTTTTTTTTTTTTTTTTTTTT SHELLXN     TELAPSE       12.63 TCPU       10.99
 TTTTTTTTTTTTTTTTTTTTTTTTTTTTTT MONMO3      TELAPSE       12.66 TCPU       11.02
 NUMERICALLY INTEGRATED DENSITY      9.0000000000      8.0000000000
 TTTTTTTTTTTTTTTTTTTTTTTTTTTTTT NUMDFT      TELAPSE       12.70 TCPU       11.06
 CYC  95 ETOT(AU) -1.044684999159E+02 DETOT -4.02E-06 tst  2.29E-06 PX  3.11E-03
 TTTTTTTTTTTTTTTTTTTTTTTTTTTTTT FDIK        TELAPSE       12.79 TCPU       11.12
 SPIN LOCKING: NO ENERGY GAP COMPUTED
 TTTTTTTTTTTTTTTTTTTTTTTTTTTTTT PDIG        TELAPSE       12.86 TCPU       11.17
 CHARGE NORMALIZATION FACTOR   1.00000000
 TOTAL ATOMIC CHARGES:
  17.0000000
 SUMMED SPIN DENSITY           1.00000000
 TOTAL ATOMIC SPINS  :
   1.0000000
 TTTTTTTTTTTTTTTTTTTTTTTTTTTTTT MOQGAD      TELAPSE       12.89 TCPU       11.20
 TTTTTTTTTTTTTTTTTTTTTTTTTTTTTT SHELLXN     TELAPSE       12.89 TCPU       11.20
 TTTTTTTTTTTTTTTTTTTTTTTTTTTTTT MONMO3      TELAPSE       12.92 TCPU       11.23
 NUMERICALLY INTEGRATED DENSITY      9.0000000000      8.0000000000
 TTTTTTTTTTTTTTTTTTTTTTTTTTTTTT NUMDFT      TELAPSE       12.94 TCPU       11.25
 CYC  96 ETOT(AU) -1.044685037426E+02 DETOT -3.83E-06 tst  2.18E-06 PX  3.04E-03
 TTTTTTTTTTTTTTTTTTTTTTTTTTTTTT FDIK        TELAPSE       12.97 TCPU       11.28
 SPIN LOCKING: NO ENERGY GAP COMPUTED
 TTTTTTTTTTTTTTTTTTTTTTTTTTTTTT PDIG        TELAPSE       12.99 TCPU       11.30
 CHARGE NORMALIZATION FACTOR   1.00000000
 TOTAL ATOMIC CHARGES:
  17.0000000
 SUMMED SPIN DENSITY           1.00000000
 TOTAL ATOMIC SPINS  :
   1.0000000
 TTTTTTTTTTTTTTTTTTTTTTTTTTTTTT MOQGAD      TELAPSE       12.99 TCPU       11.30
 TTTTTTTTTTTTTTTTTTTTTTTTTTTTTT SHELLXN     TELAPSE       12.99 TCPU       11.31
 TTTTTTTTTTTTTTTTTTTTTTTTTTTTTT MONMO3      TELAPSE       13.01 TCPU       11.32
 NUMERICALLY INTEGRATED DENSITY      9.0000000000      8.0000000000
 TTTTTTTTTTTTTTTTTTTTTTTTTTTTTT NUMDFT      TELAPSE       13.04 TCPU       11.35
 CYC  97 ETOT(AU) -1.044685073962E+02 DETOT -3.65E-06 tst  2.07E-06 PX  2.98E-03
 TTTTTTTTTTTTTTTTTTTTTTTTTTTTTT FDIK        TELAPSE       13.14 TCPU       11.44
 SPIN LOCKING: NO ENERGY GAP COMPUTED
 TTTTTTTTTTTTTTTTTTTTTTTTTTTTTT PDIG        TELAPSE       13.25 TCPU       11.56
 CHARGE NORMALIZATION FACTOR   1.00000000
 TOTAL ATOMIC CHARGES:
  17.0000000
 SUMMED SPIN DENSITY           1.00000000
 TOTAL ATOMIC SPINS  :
   1.0000000
 TTTTTTTTTTTTTTTTTTTTTTTTTTTTTT MOQGAD      TELAPSE       13.28 TCPU       11.59
 TTTTTTTTTTTTTTTTTTTTTTTTTTTTTT SHELLXN     TELAPSE       13.28 TCPU       11.59
 TTTTTTTTTTTTTTTTTTTTTTTTTTTTTT MONMO3      TELAPSE       13.29 TCPU       11.60
 NUMERICALLY INTEGRATED DENSITY      9.0000000000      8.0000000000
 TTTTTTTTTTTTTTTTTTTTTTTTTTTTTT NUMDFT      TELAPSE       13.31 TCPU       11.62
 CYC  98 ETOT(AU) -1.044685108785E+02 DETOT -3.48E-06 tst  1.97E-06 PX  2.91E-03
 TTTTTTTTTTTTTTTTTTTTTTTTTTTTTT FDIK        TELAPSE       13.33 TCPU       11.63
 SPIN LOCKING: NO ENERGY GAP COMPUTED
 TTTTTTTTTTTTTTTTTTTTTTTTTTTTTT PDIG        TELAPSE       13.33 TCPU       11.63
 CHARGE NORMALIZATION FACTOR   1.00000000
 TOTAL ATOMIC CHARGES:
  17.0000000
 SUMMED SPIN DENSITY           1.00000000
 TOTAL ATOMIC SPINS  :
   1.0000000
 TTTTTTTTTTTTTTTTTTTTTTTTTTTTTT MOQGAD      TELAPSE       13.33 TCPU       11.63
 TTTTTTTTTTTTTTTTTTTTTTTTTTTTTT SHELLXN     TELAPSE       13.33 TCPU       11.63
 TTTTTTTTTTTTTTTTTTTTTTTTTTTTTT MONMO3      TELAPSE       13.34 TCPU       11.65
 NUMERICALLY INTEGRATED DENSITY      9.0000000000      8.0000000000
 TTTTTTTTTTTTTTTTTTTTTTTTTTTTTT NUMDFT      TELAPSE       13.36 TCPU       11.67
 CYC  99 ETOT(AU) -1.044685141962E+02 DETOT -3.32E-06 tst  1.88E-06 PX  2.85E-03
 TTTTTTTTTTTTTTTTTTTTTTTTTTTTTT FDIK        TELAPSE       13.37 TCPU       11.67
 SPIN LOCKING: NO ENERGY GAP COMPUTED
 TTTTTTTTTTTTTTTTTTTTTTTTTTTTTT PDIG        TELAPSE       13.37 TCPU       11.67
 CHARGE NORMALIZATION FACTOR   1.00000000
 TOTAL ATOMIC CHARGES:
  17.0000000
 SUMMED SPIN DENSITY           1.00000000
 TOTAL ATOMIC SPINS  :
   1.0000000
 TTTTTTTTTTTTTTTTTTTTTTTTTTTTTT MOQGAD      TELAPSE       13.37 TCPU       11.67
 TTTTTTTTTTTTTTTTTTTTTTTTTTTTTT SHELLXN     TELAPSE       13.37 TCPU       11.67
 TTTTTTTTTTTTTTTTTTTTTTTTTTTTTT MONMO3      TELAPSE       13.37 TCPU       11.68
 NUMERICALLY INTEGRATED DENSITY      9.0000000000      8.0000000000
 TTTTTTTTTTTTTTTTTTTTTTTTTTTTTT NUMDFT      TELAPSE       13.40 TCPU       11.71
 CYC 100 ETOT(AU) -1.044685173626E+02 DETOT -3.17E-06 tst  1.78E-06 PX  2.78E-03
 TTTTTTTTTTTTTTTTTTTTTTTTTTTTTT FDIK        TELAPSE       13.47 TCPU       11.77

    ALPHA      ELECTRONS
 INSULATING STATE
 TOP OF VALENCE BANDS -    BAND      9; K    1; EIG -1.5626441E-01 AU
 BOTTOM OF VIRTUAL BANDS - BAND     10; K    1; EIG -1.3751970E-02 AU
 DIRECT ENERGY BAND GAP:   3.8780 eV

    BETA       ELECTRONS
 INSULATING STATE
 TOP OF VALENCE BANDS -    BAND      8; K    1; EIG -1.4522663E-01 AU
 BOTTOM OF VIRTUAL BANDS - BAND      9; K    1; EIG -4.5438678E-02 AU
 DIRECT ENERGY BAND GAP:   2.7154 eV
 TTTTTTTTTTTTTTTTTTTTTTTTTTTTTT PDIG        TELAPSE       13.54 TCPU       11.83
 CHARGE NORMALIZATION FACTOR   1.00000000
 TOTAL ATOMIC CHARGES:
  17.0000000
 SUMMED SPIN DENSITY           1.00000000
 TOTAL ATOMIC SPINS  :
   1.0000000
 TTTTTTTTTTTTTTTTTTTTTTTTTTTTTT MOQGAD      TELAPSE       13.55 TCPU       11.85
 TTTTTTTTTTTTTTTTTTTTTTTTTTTTTT SHELLXN     TELAPSE       13.56 TCPU       11.85
 TTTTTTTTTTTTTTTTTTTTTTTTTTTTTT MONMO3      TELAPSE       13.59 TCPU       11.89
 NUMERICALLY INTEGRATED DENSITY      9.0000000000      8.0000000000
 TTTTTTTTTTTTTTTTTTTTTTTTTTTTTT NUMDFT      TELAPSE       13.63 TCPU       11.93
 CYC 101 ETOT(AU) -1.044685203801E+02 DETOT -3.02E-06 tst  1.69E-06 PX  2.72E-03
 TTTTTTTTTTTTTTTTTTTTTTTTTTTTTT FDIK        TELAPSE       13.76 TCPU       12.05

    ALPHA      ELECTRONS
 INSULATING STATE
 TOP OF VALENCE BANDS -    BAND      9; K    1; EIG -1.5627325E-01 AU
 BOTTOM OF VIRTUAL BANDS - BAND     10; K    1; EIG -1.3732097E-02 AU
 DIRECT ENERGY BAND GAP:   3.8787 eV

    BETA       ELECTRONS
 INSULATING STATE
 TOP OF VALENCE BANDS -    BAND      8; K    1; EIG -1.4527312E-01 AU
 BOTTOM OF VIRTUAL BANDS - BAND      9; K    1; EIG -4.5423801E-02 AU
 DIRECT ENERGY BAND GAP:   2.7170 eV
 TTTTTTTTTTTTTTTTTTTTTTTTTTTTTT PDIG        TELAPSE       13.77 TCPU       12.06
 CHARGE NORMALIZATION FACTOR   1.00000000
 TOTAL ATOMIC CHARGES:
  17.0000000
 SUMMED SPIN DENSITY           1.00000000
 TOTAL ATOMIC SPINS  :
   1.0000000
 TTTTTTTTTTTTTTTTTTTTTTTTTTTTTT MOQGAD      TELAPSE       13.77 TCPU       12.06
 TTTTTTTTTTTTTTTTTTTTTTTTTTTTTT SHELLXN     TELAPSE       13.77 TCPU       12.07
 TTTTTTTTTTTTTTTTTTTTTTTTTTTTTT MONMO3      TELAPSE       13.78 TCPU       12.08
 NUMERICALLY INTEGRATED DENSITY      9.0000000000      8.0000000000
 TTTTTTTTTTTTTTTTTTTTTTTTTTTTTT NUMDFT      TELAPSE       13.81 TCPU       12.10
 CYC 102 ETOT(AU) -1.044685232549E+02 DETOT -2.87E-06 tst  1.61E-06 PX  2.66E-03
 TTTTTTTTTTTTTTTTTTTTTTTTTTTTTT FDIK        TELAPSE       13.81 TCPU       12.10

    ALPHA      ELECTRONS
 INSULATING STATE
 TOP OF VALENCE BANDS -    BAND      9; K    1; EIG -1.5628183E-01 AU
 BOTTOM OF VIRTUAL BANDS - BAND     10; K    1; EIG -1.3712712E-02 AU
 DIRECT ENERGY BAND GAP:   3.8795 eV

    BETA       ELECTRONS
 INSULATING STATE
 TOP OF VALENCE BANDS -    BAND      8; K    1; EIG -1.4531848E-01 AU
 BOTTOM OF VIRTUAL BANDS - BAND      9; K    1; EIG -4.5409364E-02 AU
 DIRECT ENERGY BAND GAP:   2.7187 eV
 TTTTTTTTTTTTTTTTTTTTTTTTTTTTTT PDIG        TELAPSE       13.81 TCPU       12.10
 CHARGE NORMALIZATION FACTOR   1.00000000
 TOTAL ATOMIC CHARGES:
  17.0000000
 SUMMED SPIN DENSITY           1.00000000
 TOTAL ATOMIC SPINS  :
   1.0000000
 TTTTTTTTTTTTTTTTTTTTTTTTTTTTTT MOQGAD      TELAPSE       13.81 TCPU       12.10
 TTTTTTTTTTTTTTTTTTTTTTTTTTTTTT SHELLXN     TELAPSE       13.81 TCPU       12.10
 TTTTTTTTTTTTTTTTTTTTTTTTTTTTTT MONMO3      TELAPSE       13.82 TCPU       12.11
 NUMERICALLY INTEGRATED DENSITY      9.0000000000      8.0000000000
 TTTTTTTTTTTTTTTTTTTTTTTTTTTTTT NUMDFT      TELAPSE       13.84 TCPU       12.13
 CYC 103 ETOT(AU) -1.044685259983E+02 DETOT -2.74E-06 tst  1.53E-06 PX  2.60E-03
 TTTTTTTTTTTTTTTTTTTTTTTTTTTTTT FDIK        TELAPSE       13.84 TCPU       12.13

    ALPHA      ELECTRONS
 INSULATING STATE
 TOP OF VALENCE BANDS -    BAND      9; K    1; EIG -1.5629021E-01 AU
 BOTTOM OF VIRTUAL BANDS - BAND     10; K    1; EIG -1.3693790E-02 AU
 DIRECT ENERGY BAND GAP:   3.8802 eV

    BETA       ELECTRONS
 INSULATING STATE
 TOP OF VALENCE BANDS -    BAND      8; K    1; EIG -1.4536270E-01 AU
 BOTTOM OF VIRTUAL BANDS - BAND      9; K    1; EIG -4.5395228E-02 AU
 DIRECT ENERGY BAND GAP:   2.7203 eV
 TTTTTTTTTTTTTTTTTTTTTTTTTTTTTT PDIG        TELAPSE       13.84 TCPU       12.13
 CHARGE NORMALIZATION FACTOR   1.00000000
 TOTAL ATOMIC CHARGES:
  17.0000000
 SUMMED SPIN DENSITY           1.00000000
 TOTAL ATOMIC SPINS  :
   1.0000000
 TTTTTTTTTTTTTTTTTTTTTTTTTTTTTT MOQGAD      TELAPSE       13.84 TCPU       12.13
 TTTTTTTTTTTTTTTTTTTTTTTTTTTTTT SHELLXN     TELAPSE       13.84 TCPU       12.13
 TTTTTTTTTTTTTTTTTTTTTTTTTTTTTT MONMO3      TELAPSE       13.85 TCPU       12.14
 NUMERICALLY INTEGRATED DENSITY      9.0000000000      8.0000000000
 TTTTTTTTTTTTTTTTTTTTTTTTTTTTTT NUMDFT      TELAPSE       13.87 TCPU       12.16
 CYC 104 ETOT(AU) -1.044685286098E+02 DETOT -2.61E-06 tst  1.45E-06 PX  2.54E-03
 TTTTTTTTTTTTTTTTTTTTTTTTTTTTTT FDIK        TELAPSE       13.87 TCPU       12.16

    ALPHA      ELECTRONS
 INSULATING STATE
 TOP OF VALENCE BANDS -    BAND      9; K    1; EIG -1.5629839E-01 AU
 BOTTOM OF VIRTUAL BANDS - BAND     10; K    1; EIG -1.3675348E-02 AU
 DIRECT ENERGY BAND GAP:   3.8810 eV

    BETA       ELECTRONS
 INSULATING STATE
 TOP OF VALENCE BANDS -    BAND      8; K    1; EIG -1.4540587E-01 AU
 BOTTOM OF VIRTUAL BANDS - BAND      9; K    1; EIG -4.5381455E-02 AU
 DIRECT ENERGY BAND GAP:   2.7218 eV
 TTTTTTTTTTTTTTTTTTTTTTTTTTTTTT PDIG        TELAPSE       13.87 TCPU       12.16
 CHARGE NORMALIZATION FACTOR   1.00000000
 TOTAL ATOMIC CHARGES:
  17.0000000
 SUMMED SPIN DENSITY           1.00000000
 TOTAL ATOMIC SPINS  :
   1.0000000
 TTTTTTTTTTTTTTTTTTTTTTTTTTTTTT MOQGAD      TELAPSE       13.87 TCPU       12.16
 TTTTTTTTTTTTTTTTTTTTTTTTTTTTTT SHELLXN     TELAPSE       13.87 TCPU       12.16
 TTTTTTTTTTTTTTTTTTTTTTTTTTTTTT MONMO3      TELAPSE       13.88 TCPU       12.17
 NUMERICALLY INTEGRATED DENSITY      9.0000000000      8.0000000000
 TTTTTTTTTTTTTTTTTTTTTTTTTTTTTT NUMDFT      TELAPSE       13.90 TCPU       12.19
 CYC 105 ETOT(AU) -1.044685310984E+02 DETOT -2.49E-06 tst  1.38E-06 PX  2.48E-03
 TTTTTTTTTTTTTTTTTTTTTTTTTTTTTT FDIK        TELAPSE       13.93 TCPU       12.21

    ALPHA      ELECTRONS
 INSULATING STATE
 TOP OF VALENCE BANDS -    BAND      9; K    1; EIG -1.5630648E-01 AU
 BOTTOM OF VIRTUAL BANDS - BAND     10; K    1; EIG -1.3657414E-02 AU
 DIRECT ENERGY BAND GAP:   3.8817 eV

    BETA       ELECTRONS
 INSULATING STATE
 TOP OF VALENCE BANDS -    BAND      8; K    1; EIG -1.4544809E-01 AU
 BOTTOM OF VIRTUAL BANDS - BAND      9; K    1; EIG -4.5368171E-02 AU
 DIRECT ENERGY BAND GAP:   2.7233 eV
 TTTTTTTTTTTTTTTTTTTTTTTTTTTTTT PDIG        TELAPSE       13.93 TCPU       12.22
 CHARGE NORMALIZATION FACTOR   1.00000000
 TOTAL ATOMIC CHARGES:
  17.0000000
 SUMMED SPIN DENSITY           1.00000000
 TOTAL ATOMIC SPINS  :
   1.0000000
 TTTTTTTTTTTTTTTTTTTTTTTTTTTTTT MOQGAD      TELAPSE       13.93 TCPU       12.22
 TTTTTTTTTTTTTTTTTTTTTTTTTTTTTT SHELLXN     TELAPSE       13.93 TCPU       12.22
 TTTTTTTTTTTTTTTTTTTTTTTTTTTTTT MONMO3      TELAPSE       13.96 TCPU       12.24
 NUMERICALLY INTEGRATED DENSITY      9.0000000000      8.0000000000
 TTTTTTTTTTTTTTTTTTTTTTTTTTTTTT NUMDFT      TELAPSE       14.01 TCPU       12.29
 CYC 106 ETOT(AU) -1.044685334733E+02 DETOT -2.37E-06 tst  1.31E-06 PX  2.42E-03
 TTTTTTTTTTTTTTTTTTTTTTTTTTTTTT FDIK        TELAPSE       14.09 TCPU       12.34

    ALPHA      ELECTRONS
 INSULATING STATE
 TOP OF VALENCE BANDS -    BAND      9; K    1; EIG -1.5631424E-01 AU
 BOTTOM OF VIRTUAL BANDS - BAND     10; K    1; EIG -1.3639864E-02 AU
 DIRECT ENERGY BAND GAP:   3.8824 eV

    BETA       ELECTRONS
 INSULATING STATE
 TOP OF VALENCE BANDS -    BAND      8; K    1; EIG -1.4548914E-01 AU
 BOTTOM OF VIRTUAL BANDS - BAND      9; K    1; EIG -4.5355045E-02 AU
 DIRECT ENERGY BAND GAP:   2.7248 eV
 TTTTTTTTTTTTTTTTTTTTTTTTTTTTTT PDIG        TELAPSE       14.14 TCPU       12.37
 CHARGE NORMALIZATION FACTOR   1.00000000
 TOTAL ATOMIC CHARGES:
  17.0000000
 SUMMED SPIN DENSITY           1.00000000
 TOTAL ATOMIC SPINS  :
   1.0000000
 TTTTTTTTTTTTTTTTTTTTTTTTTTTTTT MOQGAD      TELAPSE       14.17 TCPU       12.38
 TTTTTTTTTTTTTTTTTTTTTTTTTTTTTT SHELLXN     TELAPSE       14.17 TCPU       12.38
 TTTTTTTTTTTTTTTTTTTTTTTTTTTTTT MONMO3      TELAPSE       14.20 TCPU       12.40
 NUMERICALLY INTEGRATED DENSITY      9.0000000000      8.0000000000
 TTTTTTTTTTTTTTTTTTTTTTTTTTTTTT NUMDFT      TELAPSE       14.24 TCPU       12.44
 CYC 107 ETOT(AU) -1.044685357356E+02 DETOT -2.26E-06 tst  1.24E-06 PX  2.37E-03
 TTTTTTTTTTTTTTTTTTTTTTTTTTTTTT FDIK        TELAPSE       14.28 TCPU       12.48

    ALPHA      ELECTRONS
 INSULATING STATE
 TOP OF VALENCE BANDS -    BAND      9; K    1; EIG -1.5632185E-01 AU
 BOTTOM OF VIRTUAL BANDS - BAND     10; K    1; EIG -1.3622751E-02 AU
 DIRECT ENERGY BAND GAP:   3.8830 eV

    BETA       ELECTRONS
 INSULATING STATE
 TOP OF VALENCE BANDS -    BAND      8; K    1; EIG -1.4552918E-01 AU
 BOTTOM OF VIRTUAL BANDS - BAND      9; K    1; EIG -4.5342280E-02 AU
 DIRECT ENERGY BAND GAP:   2.7262 eV
 TTTTTTTTTTTTTTTTTTTTTTTTTTTTTT PDIG        TELAPSE       14.28 TCPU       12.48
 CHARGE NORMALIZATION FACTOR   1.00000000
 TOTAL ATOMIC CHARGES:
  17.0000000
 SUMMED SPIN DENSITY           1.00000000
 TOTAL ATOMIC SPINS  :
   1.0000000
 TTTTTTTTTTTTTTTTTTTTTTTTTTTTTT MOQGAD      TELAPSE       14.29 TCPU       12.48
 TTTTTTTTTTTTTTTTTTTTTTTTTTTTTT SHELLXN     TELAPSE       14.29 TCPU       12.48
 TTTTTTTTTTTTTTTTTTTTTTTTTTTTTT MONMO3      TELAPSE       14.30 TCPU       12.49
 NUMERICALLY INTEGRATED DENSITY      9.0000000000      8.0000000000
 TTTTTTTTTTTTTTTTTTTTTTTTTTTTTT NUMDFT      TELAPSE       14.32 TCPU       12.52
 CYC 108 ETOT(AU) -1.044685378887E+02 DETOT -2.15E-06 tst  1.18E-06 PX  2.31E-03
 TTTTTTTTTTTTTTTTTTTTTTTTTTTTTT FDIK        TELAPSE       14.35 TCPU       12.54

    ALPHA      ELECTRONS
 INSULATING STATE
 TOP OF VALENCE BANDS -    BAND      9; K    1; EIG -1.5632929E-01 AU
 BOTTOM OF VIRTUAL BANDS - BAND     10; K    1; EIG -1.3606094E-02 AU
 DIRECT ENERGY BAND GAP:   3.8837 eV

    BETA       ELECTRONS
 INSULATING STATE
 TOP OF VALENCE BANDS -    BAND      8; K    1; EIG -1.4556828E-01 AU
 BOTTOM OF VIRTUAL BANDS - BAND      9; K    1; EIG -4.5329914E-02 AU
 DIRECT ENERGY BAND GAP:   2.7276 eV
 TTTTTTTTTTTTTTTTTTTTTTTTTTTTTT PDIG        TELAPSE       14.47 TCPU       12.66
 CHARGE NORMALIZATION FACTOR   1.00000000
 TOTAL ATOMIC CHARGES:
  17.0000000
 SUMMED SPIN DENSITY           1.00000000
 TOTAL ATOMIC SPINS  :
   1.0000000
 TTTTTTTTTTTTTTTTTTTTTTTTTTTTTT MOQGAD      TELAPSE       14.50 TCPU       12.70
 TTTTTTTTTTTTTTTTTTTTTTTTTTTTTT SHELLXN     TELAPSE       14.50 TCPU       12.70
 TTTTTTTTTTTTTTTTTTTTTTTTTTTTTT MONMO3      TELAPSE       14.52 TCPU       12.71
 NUMERICALLY INTEGRATED DENSITY      9.0000000000      8.0000000000
 TTTTTTTTTTTTTTTTTTTTTTTTTTTTTT NUMDFT      TELAPSE       14.57 TCPU       12.76
 CYC 109 ETOT(AU) -1.044685399451E+02 DETOT -2.06E-06 tst  1.12E-06 PX  2.26E-03
 TTTTTTTTTTTTTTTTTTTTTTTTTTTTTT FDIK        TELAPSE       14.65 TCPU       12.84

    ALPHA      ELECTRONS
 INSULATING STATE
 TOP OF VALENCE BANDS -    BAND      9; K    1; EIG -1.5633656E-01 AU
 BOTTOM OF VIRTUAL BANDS - BAND     10; K    1; EIG -1.3589870E-02 AU
 DIRECT ENERGY BAND GAP:   3.8843 eV

    BETA       ELECTRONS
 INSULATING STATE
 TOP OF VALENCE BANDS -    BAND      8; K    1; EIG -1.4560641E-01 AU
 BOTTOM OF VIRTUAL BANDS - BAND      9; K    1; EIG -4.5317873E-02 AU
 DIRECT ENERGY BAND GAP:   2.7290 eV
 TTTTTTTTTTTTTTTTTTTTTTTTTTTTTT PDIG        TELAPSE       14.65 TCPU       12.85
 CHARGE NORMALIZATION FACTOR   1.00000000
 TOTAL ATOMIC CHARGES:
  17.0000000
 SUMMED SPIN DENSITY           1.00000000
 TOTAL ATOMIC SPINS  :
   1.0000000
 TTTTTTTTTTTTTTTTTTTTTTTTTTTTTT MOQGAD      TELAPSE       14.65 TCPU       12.85
 TTTTTTTTTTTTTTTTTTTTTTTTTTTTTT SHELLXN     TELAPSE       14.66 TCPU       12.85
 TTTTTTTTTTTTTTTTTTTTTTTTTTTTTT MONMO3      TELAPSE       14.67 TCPU       12.86
 NUMERICALLY INTEGRATED DENSITY      9.0000000000      8.0000000000
 TTTTTTTTTTTTTTTTTTTTTTTTTTTTTT NUMDFT      TELAPSE       14.71 TCPU       12.90
 CYC 110 ETOT(AU) -1.044685419022E+02 DETOT -1.96E-06 tst  1.06E-06 PX  2.20E-03
 TTTTTTTTTTTTTTTTTTTTTTTTTTTTTT FDIK        TELAPSE       14.75 TCPU       12.94

    ALPHA      ELECTRONS
 INSULATING STATE
 TOP OF VALENCE BANDS -    BAND      9; K    1; EIG -1.5634359E-01 AU
 BOTTOM OF VIRTUAL BANDS - BAND     10; K    1; EIG -1.3574012E-02 AU
 DIRECT ENERGY BAND GAP:   3.8850 eV

    BETA       ELECTRONS
 INSULATING STATE
 TOP OF VALENCE BANDS -    BAND      8; K    1; EIG -1.4564352E-01 AU
 BOTTOM OF VIRTUAL BANDS - BAND      9; K    1; EIG -4.5306090E-02 AU
 DIRECT ENERGY BAND GAP:   2.7303 eV
 TTTTTTTTTTTTTTTTTTTTTTTTTTTTTT PDIG        TELAPSE       14.75 TCPU       12.94
 CHARGE NORMALIZATION FACTOR   1.00000000
 TOTAL ATOMIC CHARGES:
  17.0000000
 SUMMED SPIN DENSITY           1.00000000
 TOTAL ATOMIC SPINS  :
   1.0000000
 TTTTTTTTTTTTTTTTTTTTTTTTTTTTTT MOQGAD      TELAPSE       14.75 TCPU       12.94
 TTTTTTTTTTTTTTTTTTTTTTTTTTTTTT SHELLXN     TELAPSE       14.76 TCPU       12.95
 TTTTTTTTTTTTTTTTTTTTTTTTTTTTTT MONMO3      TELAPSE       14.76 TCPU       12.95
 NUMERICALLY INTEGRATED DENSITY      9.0000000000      8.0000000000
 TTTTTTTTTTTTTTTTTTTTTTTTTTTTTT NUMDFT      TELAPSE       14.78 TCPU       12.97
 CYC 111 ETOT(AU) -1.044685437667E+02 DETOT -1.86E-06 tst  1.01E-06 PX  2.15E-03
 TTTTTTTTTTTTTTTTTTTTTTTTTTTTTT FDIK        TELAPSE       14.80 TCPU       12.99

    ALPHA      ELECTRONS
 INSULATING STATE
 TOP OF VALENCE BANDS -    BAND      9; K    1; EIG -1.5635054E-01 AU
 BOTTOM OF VIRTUAL BANDS - BAND     10; K    1; EIG -1.3558628E-02 AU
 DIRECT ENERGY BAND GAP:   3.8856 eV

    BETA       ELECTRONS
 INSULATING STATE
 TOP OF VALENCE BANDS -    BAND      8; K    1; EIG -1.4567982E-01 AU
 BOTTOM OF VIRTUAL BANDS - BAND      9; K    1; EIG -4.5294742E-02 AU
 DIRECT ENERGY BAND GAP:   2.7316 eV
 TTTTTTTTTTTTTTTTTTTTTTTTTTTTTT PDIG        TELAPSE       14.80 TCPU       12.99
 CHARGE NORMALIZATION FACTOR   1.00000000
 TOTAL ATOMIC CHARGES:
  17.0000000
 SUMMED SPIN DENSITY           1.00000000
 TOTAL ATOMIC SPINS  :
   1.0000000
 TTTTTTTTTTTTTTTTTTTTTTTTTTTTTT MOQGAD      TELAPSE       14.80 TCPU       12.99
 TTTTTTTTTTTTTTTTTTTTTTTTTTTTTT SHELLXN     TELAPSE       14.80 TCPU       12.99
 TTTTTTTTTTTTTTTTTTTTTTTTTTTTTT MONMO3      TELAPSE       14.81 TCPU       12.99
 NUMERICALLY INTEGRATED DENSITY      9.0000000000      8.0000000000
 TTTTTTTTTTTTTTTTTTTTTTTTTTTTTT NUMDFT      TELAPSE       14.84 TCPU       13.03
 CYC 112 ETOT(AU) -1.044685455451E+02 DETOT -1.78E-06 tst  9.59E-07 PX  2.10E-03
 TTTTTTTTTTTTTTTTTTTTTTTTTTTTTT FDIK        TELAPSE       14.86 TCPU       13.05

    ALPHA      ELECTRONS
 INSULATING STATE
 TOP OF VALENCE BANDS -    BAND      9; K    1; EIG -1.5635729E-01 AU
 BOTTOM OF VIRTUAL BANDS - BAND     10; K    1; EIG -1.3543614E-02 AU
 DIRECT ENERGY BAND GAP:   3.8862 eV

    BETA       ELECTRONS
 INSULATING STATE
 TOP OF VALENCE BANDS -    BAND      8; K    1; EIG -1.4571517E-01 AU
 BOTTOM OF VIRTUAL BANDS - BAND      9; K    1; EIG -4.5283611E-02 AU
 DIRECT ENERGY BAND GAP:   2.7329 eV
 TTTTTTTTTTTTTTTTTTTTTTTTTTTTTT PDIG        TELAPSE       14.99 TCPU       13.18
 CHARGE NORMALIZATION FACTOR   1.00000000
 TOTAL ATOMIC CHARGES:
  17.0000000
 SUMMED SPIN DENSITY           1.00000000
 TOTAL ATOMIC SPINS  :
   1.0000000
 TTTTTTTTTTTTTTTTTTTTTTTTTTTTTT MOQGAD      TELAPSE       15.01 TCPU       13.19
 TTTTTTTTTTTTTTTTTTTTTTTTTTTTTT SHELLXN     TELAPSE       15.01 TCPU       13.20
 TTTTTTTTTTTTTTTTTTTTTTTTTTTTTT MONMO3      TELAPSE       15.04 TCPU       13.23
 NUMERICALLY INTEGRATED DENSITY      9.0000000000      8.0000000000
 TTTTTTTTTTTTTTTTTTTTTTTTTTTTTT NUMDFT      TELAPSE       15.08 TCPU       13.27
 CYC 113 ETOT(AU) -1.044685472394E+02 DETOT -1.69E-06 tst  9.10E-07 PX  2.05E-03
 TTTTTTTTTTTTTTTTTTTTTTTTTTTTTT FDIK        TELAPSE       15.16 TCPU       13.35

    ALPHA      ELECTRONS
 INSULATING STATE
 TOP OF VALENCE BANDS -    BAND      9; K    1; EIG -1.5636390E-01 AU
 BOTTOM OF VIRTUAL BANDS - BAND     10; K    1; EIG -1.3528986E-02 AU
 DIRECT ENERGY BAND GAP:   3.8867 eV

    BETA       ELECTRONS
 INSULATING STATE
 TOP OF VALENCE BANDS -    BAND      8; K    1; EIG -1.4574965E-01 AU
 BOTTOM OF VIRTUAL BANDS - BAND      9; K    1; EIG -4.5272788E-02 AU
 DIRECT ENERGY BAND GAP:   2.7341 eV
 TTTTTTTTTTTTTTTTTTTTTTTTTTTTTT PDIG        TELAPSE       15.16 TCPU       13.35
 CHARGE NORMALIZATION FACTOR   1.00000000
 TOTAL ATOMIC CHARGES:
  17.0000000
 SUMMED SPIN DENSITY           1.00000000
 TOTAL ATOMIC SPINS  :
   1.0000000
 TTTTTTTTTTTTTTTTTTTTTTTTTTTTTT MOQGAD      TELAPSE       15.17 TCPU       13.35
 TTTTTTTTTTTTTTTTTTTTTTTTTTTTTT SHELLXN     TELAPSE       15.17 TCPU       13.35
 TTTTTTTTTTTTTTTTTTTTTTTTTTTTTT MONMO3      TELAPSE       15.17 TCPU       13.36
 NUMERICALLY INTEGRATED DENSITY      9.0000000000      8.0000000000
 TTTTTTTTTTTTTTTTTTTTTTTTTTTTTT NUMDFT      TELAPSE       15.20 TCPU       13.38
 CYC 114 ETOT(AU) -1.044685488537E+02 DETOT -1.61E-06 tst  8.64E-07 PX  2.00E-03
 TTTTTTTTTTTTTTTTTTTTTTTTTTTTTT FDIK        TELAPSE       15.20 TCPU       13.38

    ALPHA      ELECTRONS
 INSULATING STATE
 TOP OF VALENCE BANDS -    BAND      9; K    1; EIG -1.5637029E-01 AU
 BOTTOM OF VIRTUAL BANDS - BAND     10; K    1; EIG -1.3514719E-02 AU
 DIRECT ENERGY BAND GAP:   3.8873 eV

    BETA       ELECTRONS
 INSULATING STATE
 TOP OF VALENCE BANDS -    BAND      8; K    1; EIG -1.4578321E-01 AU
 BOTTOM OF VIRTUAL BANDS - BAND      9; K    1; EIG -4.5262193E-02 AU
 DIRECT ENERGY BAND GAP:   2.7353 eV
 TTTTTTTTTTTTTTTTTTTTTTTTTTTTTT PDIG        TELAPSE       15.20 TCPU       13.38
 CHARGE NORMALIZATION FACTOR   1.00000000
 TOTAL ATOMIC CHARGES:
  17.0000000
 SUMMED SPIN DENSITY           1.00000000
 TOTAL ATOMIC SPINS  :
   1.0000000
 TTTTTTTTTTTTTTTTTTTTTTTTTTTTTT MOQGAD      TELAPSE       15.20 TCPU       13.38
 TTTTTTTTTTTTTTTTTTTTTTTTTTTTTT SHELLXN     TELAPSE       15.20 TCPU       13.38
 TTTTTTTTTTTTTTTTTTTTTTTTTTTTTT MONMO3      TELAPSE       15.21 TCPU       13.39
 NUMERICALLY INTEGRATED DENSITY      9.0000000000      8.0000000000
 TTTTTTTTTTTTTTTTTTTTTTTTTTTTTT NUMDFT      TELAPSE       15.23 TCPU       13.41
 CYC 115 ETOT(AU) -1.044685503902E+02 DETOT -1.54E-06 tst  8.19E-07 PX  1.95E-03
 TTTTTTTTTTTTTTTTTTTTTTTTTTTTTT FDIK        TELAPSE       15.25 TCPU       13.43

    ALPHA      ELECTRONS
 INSULATING STATE
 TOP OF VALENCE BANDS -    BAND      9; K    1; EIG -1.5637663E-01 AU
 BOTTOM OF VIRTUAL BANDS - BAND     10; K    1; EIG -1.3500879E-02 AU
 DIRECT ENERGY BAND GAP:   3.8878 eV

    BETA       ELECTRONS
 INSULATING STATE
 TOP OF VALENCE BANDS -    BAND      8; K    1; EIG -1.4581606E-01 AU
 BOTTOM OF VIRTUAL BANDS - BAND      9; K    1; EIG -4.5251992E-02 AU
 DIRECT ENERGY BAND GAP:   2.7365 eV
 TTTTTTTTTTTTTTTTTTTTTTTTTTTTTT PDIG        TELAPSE       15.25 TCPU       13.43
 CHARGE NORMALIZATION FACTOR   1.00000000
 TOTAL ATOMIC CHARGES:
  17.0000000
 SUMMED SPIN DENSITY           1.00000000
 TOTAL ATOMIC SPINS  :
   1.0000000
 TTTTTTTTTTTTTTTTTTTTTTTTTTTTTT MOQGAD      TELAPSE       15.25 TCPU       13.43
 TTTTTTTTTTTTTTTTTTTTTTTTTTTTTT SHELLXN     TELAPSE       15.25 TCPU       13.43
 TTTTTTTTTTTTTTTTTTTTTTTTTTTTTT MONMO3      TELAPSE       15.28 TCPU       13.44
 NUMERICALLY INTEGRATED DENSITY      9.0000000000      8.0000000000
 TTTTTTTTTTTTTTTTTTTTTTTTTTTTTT NUMDFT      TELAPSE       15.33 TCPU       13.47
 CYC 116 ETOT(AU) -1.044685518571E+02 DETOT -1.47E-06 tst  7.77E-07 PX  1.91E-03
 TTTTTTTTTTTTTTTTTTTTTTTTTTTTTT FDIK        TELAPSE       15.46 TCPU       13.60

    ALPHA      ELECTRONS
 INSULATING STATE
 TOP OF VALENCE BANDS -    BAND      9; K    1; EIG -1.5638271E-01 AU
 BOTTOM OF VIRTUAL BANDS - BAND     10; K    1; EIG -1.3487339E-02 AU
 DIRECT ENERGY BAND GAP:   3.8884 eV

    BETA       ELECTRONS
 INSULATING STATE
 TOP OF VALENCE BANDS -    BAND      8; K    1; EIG -1.4584796E-01 AU
 BOTTOM OF VIRTUAL BANDS - BAND      9; K    1; EIG -4.5241950E-02 AU
 DIRECT ENERGY BAND GAP:   2.7376 eV
 TTTTTTTTTTTTTTTTTTTTTTTTTTTTTT PDIG        TELAPSE       15.52 TCPU       13.66
 CHARGE NORMALIZATION FACTOR   1.00000000
 TOTAL ATOMIC CHARGES:
  17.0000000
 SUMMED SPIN DENSITY           1.00000000
 TOTAL ATOMIC SPINS  :
   1.0000000
 TTTTTTTTTTTTTTTTTTTTTTTTTTTTTT MOQGAD      TELAPSE       15.54 TCPU       13.68
 TTTTTTTTTTTTTTTTTTTTTTTTTTTTTT SHELLXN     TELAPSE       15.54 TCPU       13.68
 TTTTTTTTTTTTTTTTTTTTTTTTTTTTTT MONMO3      TELAPSE       15.56 TCPU       13.70
 NUMERICALLY INTEGRATED DENSITY      9.0000000000      8.0000000000
 TTTTTTTTTTTTTTTTTTTTTTTTTTTTTT NUMDFT      TELAPSE       15.58 TCPU       13.72
 CYC 117 ETOT(AU) -1.044685532547E+02 DETOT -1.40E-06 tst  7.37E-07 PX  1.86E-03
 TTTTTTTTTTTTTTTTTTTTTTTTTTTTTT FDIK        TELAPSE       15.58 TCPU       13.72

    ALPHA      ELECTRONS
 INSULATING STATE
 TOP OF VALENCE BANDS -    BAND      9; K    1; EIG -1.5638869E-01 AU
 BOTTOM OF VIRTUAL BANDS - BAND     10; K    1; EIG -1.3474177E-02 AU
 DIRECT ENERGY BAND GAP:   3.8889 eV

    BETA       ELECTRONS
 INSULATING STATE
 TOP OF VALENCE BANDS -    BAND      8; K    1; EIG -1.4587909E-01 AU
 BOTTOM OF VIRTUAL BANDS - BAND      9; K    1; EIG -4.5232250E-02 AU
 DIRECT ENERGY BAND GAP:   2.7387 eV
 TTTTTTTTTTTTTTTTTTTTTTTTTTTTTT PDIG        TELAPSE       15.59 TCPU       13.72
 CHARGE NORMALIZATION FACTOR   1.00000000
 TOTAL ATOMIC CHARGES:
  17.0000000
 SUMMED SPIN DENSITY           1.00000000
 TOTAL ATOMIC SPINS  :
   1.0000000
 TTTTTTTTTTTTTTTTTTTTTTTTTTTTTT MOQGAD      TELAPSE       15.59 TCPU       13.72
 TTTTTTTTTTTTTTTTTTTTTTTTTTTTTT SHELLXN     TELAPSE       15.59 TCPU       13.72
 TTTTTTTTTTTTTTTTTTTTTTTTTTTTTT MONMO3      TELAPSE       15.59 TCPU       13.73
 NUMERICALLY INTEGRATED DENSITY      9.0000000000      8.0000000000
 TTTTTTTTTTTTTTTTTTTTTTTTTTTTTT NUMDFT      TELAPSE       15.62 TCPU       13.75
 CYC 118 ETOT(AU) -1.044685545854E+02 DETOT -1.33E-06 tst  6.99E-07 PX  1.81E-03
 TTTTTTTTTTTTTTTTTTTTTTTTTTTTTT FDIK        TELAPSE       15.63 TCPU       13.76

    ALPHA      ELECTRONS
 INSULATING STATE
 TOP OF VALENCE BANDS -    BAND      9; K    1; EIG -1.5639450E-01 AU
 BOTTOM OF VIRTUAL BANDS - BAND     10; K    1; EIG -1.3461348E-02 AU
 DIRECT ENERGY BAND GAP:   3.8894 eV

    BETA       ELECTRONS
 INSULATING STATE
 TOP OF VALENCE BANDS -    BAND      8; K    1; EIG -1.4590942E-01 AU
 BOTTOM OF VIRTUAL BANDS - BAND      9; K    1; EIG -4.5222775E-02 AU
 DIRECT ENERGY BAND GAP:   2.7398 eV
 TTTTTTTTTTTTTTTTTTTTTTTTTTTTTT PDIG        TELAPSE       15.63 TCPU       13.77
 CHARGE NORMALIZATION FACTOR   1.00000000
 TOTAL ATOMIC CHARGES:
  17.0000000
 SUMMED SPIN DENSITY           1.00000000
 TOTAL ATOMIC SPINS  :
   1.0000000
 TTTTTTTTTTTTTTTTTTTTTTTTTTTTTT MOQGAD      TELAPSE       15.64 TCPU       13.77
 TTTTTTTTTTTTTTTTTTTTTTTTTTTTTT SHELLXN     TELAPSE       15.64 TCPU       13.77
 TTTTTTTTTTTTTTTTTTTTTTTTTTTTTT MONMO3      TELAPSE       15.65 TCPU       13.78
 NUMERICALLY INTEGRATED DENSITY      9.0000000000      8.0000000000
 TTTTTTTTTTTTTTTTTTTTTTTTTTTTTT NUMDFT      TELAPSE       15.69 TCPU       13.81
 CYC 119 ETOT(AU) -1.044685558527E+02 DETOT -1.27E-06 tst  6.63E-07 PX  1.77E-03
 TTTTTTTTTTTTTTTTTTTTTTTTTTTTTT FDIK        TELAPSE       15.73 TCPU       13.83

    ALPHA      ELECTRONS
 INSULATING STATE
 TOP OF VALENCE BANDS -    BAND      9; K    1; EIG -1.5640021E-01 AU
 BOTTOM OF VIRTUAL BANDS - BAND     10; K    1; EIG -1.3448875E-02 AU
 DIRECT ENERGY BAND GAP:   3.8899 eV

    BETA       ELECTRONS
 INSULATING STATE
 TOP OF VALENCE BANDS -    BAND      8; K    1; EIG -1.4593903E-01 AU
 BOTTOM OF VIRTUAL BANDS - BAND      9; K    1; EIG -4.5213626E-02 AU
 DIRECT ENERGY BAND GAP:   2.7409 eV
 TTTTTTTTTTTTTTTTTTTTTTTTTTTTTT PDIG        TELAPSE       15.83 TCPU       13.93
 CHARGE NORMALIZATION FACTOR   1.00000000
 TOTAL ATOMIC CHARGES:
  17.0000000
 SUMMED SPIN DENSITY           1.00000000
 TOTAL ATOMIC SPINS  :
   1.0000000
 TTTTTTTTTTTTTTTTTTTTTTTTTTTTTT MOQGAD      TELAPSE       15.86 TCPU       13.97
 TTTTTTTTTTTTTTTTTTTTTTTTTTTTTT SHELLXN     TELAPSE       15.86 TCPU       13.97
 TTTTTTTTTTTTTTTTTTTTTTTTTTTTTT MONMO3      TELAPSE       15.89 TCPU       13.99
 NUMERICALLY INTEGRATED DENSITY      9.0000000000      8.0000000000
 TTTTTTTTTTTTTTTTTTTTTTTTTTTTTT NUMDFT      TELAPSE       15.91 TCPU       14.02
 CYC 120 ETOT(AU) -1.044685570629E+02 DETOT -1.21E-06 tst  6.29E-07 PX  1.73E-03
 TTTTTTTTTTTTTTTTTTTTTTTTTTTTTT FDIK        TELAPSE       15.95 TCPU       14.05

    ALPHA      ELECTRONS
 INSULATING STATE
 TOP OF VALENCE BANDS -    BAND      9; K    1; EIG -1.5640573E-01 AU
 BOTTOM OF VIRTUAL BANDS - BAND     10; K    1; EIG -1.3436702E-02 AU
 DIRECT ENERGY BAND GAP:   3.8904 eV

    BETA       ELECTRONS
 INSULATING STATE
 TOP OF VALENCE BANDS -    BAND      8; K    1; EIG -1.4596783E-01 AU
 BOTTOM OF VIRTUAL BANDS - BAND      9; K    1; EIG -4.5204636E-02 AU
 DIRECT ENERGY BAND GAP:   2.7419 eV
 TTTTTTTTTTTTTTTTTTTTTTTTTTTTTT PDIG        TELAPSE       15.95 TCPU       14.05
 CHARGE NORMALIZATION FACTOR   1.00000000
 TOTAL ATOMIC CHARGES:
  17.0000000
 SUMMED SPIN DENSITY           1.00000000
 TOTAL ATOMIC SPINS  :
   1.0000000
 TTTTTTTTTTTTTTTTTTTTTTTTTTTTTT MOQGAD      TELAPSE       15.95 TCPU       14.05
 TTTTTTTTTTTTTTTTTTTTTTTTTTTTTT SHELLXN     TELAPSE       15.95 TCPU       14.06
 TTTTTTTTTTTTTTTTTTTTTTTTTTTTTT MONMO3      TELAPSE       15.97 TCPU       14.07
 NUMERICALLY INTEGRATED DENSITY      9.0000000000      8.0000000000
 TTTTTTTTTTTTTTTTTTTTTTTTTTTTTT NUMDFT      TELAPSE       15.99 TCPU       14.09
 CYC 121 ETOT(AU) -1.044685582152E+02 DETOT -1.15E-06 tst  5.96E-07 PX  1.68E-03
 TTTTTTTTTTTTTTTTTTTTTTTTTTTTTT FDIK        TELAPSE       15.99 TCPU       14.09

    ALPHA      ELECTRONS
 INSULATING STATE
 TOP OF VALENCE BANDS -    BAND      9; K    1; EIG -1.5641116E-01 AU
 BOTTOM OF VIRTUAL BANDS - BAND     10; K    1; EIG -1.3424873E-02 AU
 DIRECT ENERGY BAND GAP:   3.8909 eV

    BETA       ELECTRONS
 INSULATING STATE
 TOP OF VALENCE BANDS -    BAND      8; K    1; EIG -1.4599595E-01 AU
 BOTTOM OF VIRTUAL BANDS - BAND      9; K    1; EIG -4.5195917E-02 AU
 DIRECT ENERGY BAND GAP:   2.7429 eV
 TTTTTTTTTTTTTTTTTTTTTTTTTTTTTT PDIG        TELAPSE       15.99 TCPU       14.09
 CHARGE NORMALIZATION FACTOR   1.00000000
 TOTAL ATOMIC CHARGES:
  17.0000000
 SUMMED SPIN DENSITY           1.00000000
 TOTAL ATOMIC SPINS  :
   1.0000000
 TTTTTTTTTTTTTTTTTTTTTTTTTTTTTT MOQGAD      TELAPSE       15.99 TCPU       14.09
 TTTTTTTTTTTTTTTTTTTTTTTTTTTTTT SHELLXN     TELAPSE       15.99 TCPU       14.10
 TTTTTTTTTTTTTTTTTTTTTTTTTTTTTT MONMO3      TELAPSE       16.01 TCPU       14.11
 NUMERICALLY INTEGRATED DENSITY      9.0000000000      8.0000000000
 TTTTTTTTTTTTTTTTTTTTTTTTTTTTTT NUMDFT      TELAPSE       16.04 TCPU       14.13
 CYC 122 ETOT(AU) -1.044685593133E+02 DETOT -1.10E-06 tst  5.65E-07 PX  1.64E-03
 TTTTTTTTTTTTTTTTTTTTTTTTTTTTTT FDIK        TELAPSE       16.04 TCPU       14.13

    ALPHA      ELECTRONS
 INSULATING STATE
 TOP OF VALENCE BANDS -    BAND      9; K    1; EIG -1.5641636E-01 AU
 BOTTOM OF VIRTUAL BANDS - BAND     10; K    1; EIG -1.3413307E-02 AU
 DIRECT ENERGY BAND GAP:   3.8913 eV

    BETA       ELECTRONS
 INSULATING STATE
 TOP OF VALENCE BANDS -    BAND      8; K    1; EIG -1.4602324E-01 AU
 BOTTOM OF VIRTUAL BANDS - BAND      9; K    1; EIG -4.5187391E-02 AU
 DIRECT ENERGY BAND GAP:   2.7439 eV
 TTTTTTTTTTTTTTTTTTTTTTTTTTTTTT PDIG        TELAPSE       16.04 TCPU       14.13
 CHARGE NORMALIZATION FACTOR   1.00000000
 TOTAL ATOMIC CHARGES:
  17.0000000
 SUMMED SPIN DENSITY           1.00000000
 TOTAL ATOMIC SPINS  :
   1.0000000
 TTTTTTTTTTTTTTTTTTTTTTTTTTTTTT MOQGAD      TELAPSE       16.04 TCPU       14.13
 TTTTTTTTTTTTTTTTTTTTTTTTTTTTTT SHELLXN     TELAPSE       16.04 TCPU       14.13
 TTTTTTTTTTTTTTTTTTTTTTTTTTTTTT MONMO3      TELAPSE       16.06 TCPU       14.14
 NUMERICALLY INTEGRATED DENSITY      9.0000000000      8.0000000000
 TTTTTTTTTTTTTTTTTTTTTTTTTTTTTT NUMDFT      TELAPSE       16.12 TCPU       14.17
 CYC 123 ETOT(AU) -1.044685603591E+02 DETOT -1.05E-06 tst  5.36E-07 PX  1.60E-03
 TTTTTTTTTTTTTTTTTTTTTTTTTTTTTT FDIK        TELAPSE       16.26 TCPU       14.31

    ALPHA      ELECTRONS
 INSULATING STATE
 TOP OF VALENCE BANDS -    BAND      9; K    1; EIG -1.5642150E-01 AU
 BOTTOM OF VIRTUAL BANDS - BAND     10; K    1; EIG -1.3402093E-02 AU
 DIRECT ENERGY BAND GAP:   3.8918 eV

    BETA       ELECTRONS
 INSULATING STATE
 TOP OF VALENCE BANDS -    BAND      8; K    1; EIG -1.4604994E-01 AU
 BOTTOM OF VIRTUAL BANDS - BAND      9; K    1; EIG -4.5179182E-02 AU
 DIRECT ENERGY BAND GAP:   2.7448 eV
 TTTTTTTTTTTTTTTTTTTTTTTTTTTTTT PDIG        TELAPSE       16.31 TCPU       14.36
 CHARGE NORMALIZATION FACTOR   1.00000000
 TOTAL ATOMIC CHARGES:
  17.0000000
 SUMMED SPIN DENSITY           1.00000000
 TOTAL ATOMIC SPINS  :
   1.0000000
 TTTTTTTTTTTTTTTTTTTTTTTTTTTTTT MOQGAD      TELAPSE       16.33 TCPU       14.39
 TTTTTTTTTTTTTTTTTTTTTTTTTTTTTT SHELLXN     TELAPSE       16.34 TCPU       14.39
 TTTTTTTTTTTTTTTTTTTTTTTTTTTTTT MONMO3      TELAPSE       16.34 TCPU       14.40
 NUMERICALLY INTEGRATED DENSITY      9.0000000000      8.0000000000
 TTTTTTTTTTTTTTTTTTTTTTTTTTTTTT NUMDFT      TELAPSE       16.36 TCPU       14.42
 CYC 124 ETOT(AU) -1.044685613575E+02 DETOT -9.98E-07 tst  5.08E-07 PX  1.56E-03
 TTTTTTTTTTTTTTTTTTTTTTTTTTTTTT FDIK        TELAPSE       16.36 TCPU       14.42

    ALPHA      ELECTRONS
 INSULATING STATE
 TOP OF VALENCE BANDS -    BAND      9; K    1; EIG -1.5642648E-01 AU
 BOTTOM OF VIRTUAL BANDS - BAND     10; K    1; EIG -1.3391152E-02 AU
 DIRECT ENERGY BAND GAP:   3.8922 eV

    BETA       ELECTRONS
 INSULATING STATE
 TOP OF VALENCE BANDS -    BAND      8; K    1; EIG -1.4607590E-01 AU
 BOTTOM OF VIRTUAL BANDS - BAND      9; K    1; EIG -4.5171117E-02 AU
 DIRECT ENERGY BAND GAP:   2.7458 eV
 TTTTTTTTTTTTTTTTTTTTTTTTTTTTTT PDIG        TELAPSE       16.37 TCPU       14.42
 CHARGE NORMALIZATION FACTOR   1.00000000
 TOTAL ATOMIC CHARGES:
  17.0000000
 SUMMED SPIN DENSITY           1.00000000
 TOTAL ATOMIC SPINS  :
   1.0000000
 TTTTTTTTTTTTTTTTTTTTTTTTTTTTTT MOQGAD      TELAPSE       16.37 TCPU       14.42
 TTTTTTTTTTTTTTTTTTTTTTTTTTTTTT SHELLXN     TELAPSE       16.37 TCPU       14.42
 TTTTTTTTTTTTTTTTTTTTTTTTTTTTTT MONMO3      TELAPSE       16.37 TCPU       14.43
 NUMERICALLY INTEGRATED DENSITY      9.0000000000      8.0000000000
 TTTTTTTTTTTTTTTTTTTTTTTTTTTTTT NUMDFT      TELAPSE       16.40 TCPU       14.45
 CYC 125 ETOT(AU) -1.044685623087E+02 DETOT -9.51E-07 tst  4.81E-07 PX  1.52E-03
 TTTTTTTTTTTTTTTTTTTTTTTTTTTTTT FDIK        TELAPSE       16.40 TCPU       14.45

    ALPHA      ELECTRONS
 INSULATING STATE
 TOP OF VALENCE BANDS -    BAND      9; K    1; EIG -1.5643135E-01 AU
 BOTTOM OF VIRTUAL BANDS - BAND     10; K    1; EIG -1.3380499E-02 AU
 DIRECT ENERGY BAND GAP:   3.8926 eV

    BETA       ELECTRONS
 INSULATING STATE
 TOP OF VALENCE BANDS -    BAND      8; K    1; EIG -1.4610119E-01 AU
 BOTTOM OF VIRTUAL BANDS - BAND      9; K    1; EIG -4.5163280E-02 AU
 DIRECT ENERGY BAND GAP:   2.7467 eV
 TTTTTTTTTTTTTTTTTTTTTTTTTTTTTT PDIG        TELAPSE       16.40 TCPU       14.45
 CHARGE NORMALIZATION FACTOR   1.00000000
 TOTAL ATOMIC CHARGES:
  17.0000000
 SUMMED SPIN DENSITY           1.00000000
 TOTAL ATOMIC SPINS  :
   1.0000000
 TTTTTTTTTTTTTTTTTTTTTTTTTTTTTT MOQGAD      TELAPSE       16.40 TCPU       14.45
 TTTTTTTTTTTTTTTTTTTTTTTTTTTTTT SHELLXN     TELAPSE       16.40 TCPU       14.45
 TTTTTTTTTTTTTTTTTTTTTTTTTTTTTT MONMO3      TELAPSE       16.40 TCPU       14.46
 NUMERICALLY INTEGRATED DENSITY      9.0000000000      8.0000000000
 TTTTTTTTTTTTTTTTTTTTTTTTTTTTTT NUMDFT      TELAPSE       16.43 TCPU       14.48
 CYC 126 ETOT(AU) -1.044685632154E+02 DETOT -9.07E-07 tst  4.56E-07 PX  1.48E-03
 TTTTTTTTTTTTTTTTTTTTTTTTTTTTTT FDIK        TELAPSE       16.43 TCPU       14.48

    ALPHA      ELECTRONS
 INSULATING STATE
 TOP OF VALENCE BANDS -    BAND      9; K    1; EIG -1.5643605E-01 AU
 BOTTOM OF VIRTUAL BANDS - BAND     10; K    1; EIG -1.3370118E-02 AU
 DIRECT ENERGY BAND GAP:   3.8930 eV

    BETA       ELECTRONS
 INSULATING STATE
 TOP OF VALENCE BANDS -    BAND      8; K    1; EIG -1.4612580E-01 AU
 BOTTOM OF VIRTUAL BANDS - BAND      9; K    1; EIG -4.5155616E-02 AU
 DIRECT ENERGY BAND GAP:   2.7475 eV
 TTTTTTTTTTTTTTTTTTTTTTTTTTTTTT PDIG        TELAPSE       16.43 TCPU       14.48
 CHARGE NORMALIZATION FACTOR   1.00000000
 TOTAL ATOMIC CHARGES:
  17.0000000
 SUMMED SPIN DENSITY           1.00000000
 TOTAL ATOMIC SPINS  :
   1.0000000
 TTTTTTTTTTTTTTTTTTTTTTTTTTTTTT MOQGAD      TELAPSE       16.43 TCPU       14.48
 TTTTTTTTTTTTTTTTTTTTTTTTTTTTTT SHELLXN     TELAPSE       16.43 TCPU       14.48
 TTTTTTTTTTTTTTTTTTTTTTTTTTTTTT MONMO3      TELAPSE       16.44 TCPU       14.49
 NUMERICALLY INTEGRATED DENSITY      9.0000000000      8.0000000000
 TTTTTTTTTTTTTTTTTTTTTTTTTTTTTT NUMDFT      TELAPSE       16.46 TCPU       14.51
 CYC 127 ETOT(AU) -1.044685640787E+02 DETOT -8.63E-07 tst  4.32E-07 PX  1.44E-03
 TTTTTTTTTTTTTTTTTTTTTTTTTTTTTT FDIK        TELAPSE       16.50 TCPU       14.53

    ALPHA      ELECTRONS
 INSULATING STATE
 TOP OF VALENCE BANDS -    BAND      9; K    1; EIG -1.5644070E-01 AU
 BOTTOM OF VIRTUAL BANDS - BAND     10; K    1; EIG -1.3360047E-02 AU
 DIRECT ENERGY BAND GAP:   3.8934 eV

    BETA       ELECTRONS
 INSULATING STATE
 TOP OF VALENCE BANDS -    BAND      8; K    1; EIG -1.4614985E-01 AU
 BOTTOM OF VIRTUAL BANDS - BAND      9; K    1; EIG -4.5148263E-02 AU
 DIRECT ENERGY BAND GAP:   2.7484 eV
 TTTTTTTTTTTTTTTTTTTTTTTTTTTTTT PDIG        TELAPSE       16.56 TCPU       14.58
 CHARGE NORMALIZATION FACTOR   1.00000000
 TOTAL ATOMIC CHARGES:
  17.0000000
 SUMMED SPIN DENSITY           1.00000000
 TOTAL ATOMIC SPINS  :
   1.0000000
 TTTTTTTTTTTTTTTTTTTTTTTTTTTTTT MOQGAD      TELAPSE       16.58 TCPU       14.61
 TTTTTTTTTTTTTTTTTTTTTTTTTTTTTT SHELLXN     TELAPSE       16.58 TCPU       14.61
 TTTTTTTTTTTTTTTTTTTTTTTTTTTTTT MONMO3      TELAPSE       16.59 TCPU       14.62
 NUMERICALLY INTEGRATED DENSITY      9.0000000000      8.0000000000
 TTTTTTTTTTTTTTTTTTTTTTTTTTTTTT NUMDFT      TELAPSE       16.62 TCPU       14.65
 CYC 128 ETOT(AU) -1.044685649033E+02 DETOT -8.25E-07 tst  4.10E-07 PX  1.41E-03
 TTTTTTTTTTTTTTTTTTTTTTTTTTTTTT FDIK        TELAPSE       16.71 TCPU       14.74

    ALPHA      ELECTRONS
 INSULATING STATE
 TOP OF VALENCE BANDS -    BAND      9; K    1; EIG -1.5644516E-01 AU
 BOTTOM OF VIRTUAL BANDS - BAND     10; K    1; EIG -1.3350202E-02 AU
 DIRECT ENERGY BAND GAP:   3.8938 eV

    BETA       ELECTRONS
 INSULATING STATE
 TOP OF VALENCE BANDS -    BAND      8; K    1; EIG -1.4617319E-01 AU
 BOTTOM OF VIRTUAL BANDS - BAND      9; K    1; EIG -4.5141023E-02 AU
 DIRECT ENERGY BAND GAP:   2.7492 eV
 TTTTTTTTTTTTTTTTTTTTTTTTTTTTTT PDIG        TELAPSE       16.75 TCPU       14.77
 CHARGE NORMALIZATION FACTOR   1.00000000
 TOTAL ATOMIC CHARGES:
  17.0000000
 SUMMED SPIN DENSITY           1.00000000
 TOTAL ATOMIC SPINS  :
   1.0000000
 TTTTTTTTTTTTTTTTTTTTTTTTTTTTTT MOQGAD      TELAPSE       16.79 TCPU       14.81
 TTTTTTTTTTTTTTTTTTTTTTTTTTTTTT SHELLXN     TELAPSE       16.79 TCPU       14.81
 TTTTTTTTTTTTTTTTTTTTTTTTTTTTTT MONMO3      TELAPSE       16.80 TCPU       14.82
 NUMERICALLY INTEGRATED DENSITY      9.0000000000      8.0000000000
 TTTTTTTTTTTTTTTTTTTTTTTTTTTTTT NUMDFT      TELAPSE       16.82 TCPU       14.84
 CYC 129 ETOT(AU) -1.044685656892E+02 DETOT -7.86E-07 tst  3.88E-07 PX  1.37E-03
 TTTTTTTTTTTTTTTTTTTTTTTTTTTTTT FDIK        TELAPSE       16.82 TCPU       14.85

    ALPHA      ELECTRONS
 INSULATING STATE
 TOP OF VALENCE BANDS -    BAND      9; K    1; EIG -1.5644955E-01 AU
 BOTTOM OF VIRTUAL BANDS - BAND     10; K    1; EIG -1.3340641E-02 AU
 DIRECT ENERGY BAND GAP:   3.8942 eV

    BETA       ELECTRONS
 INSULATING STATE
 TOP OF VALENCE BANDS -    BAND      8; K    1; EIG -1.4619596E-01 AU
 BOTTOM OF VIRTUAL BANDS - BAND      9; K    1; EIG -4.5134005E-02 AU
 DIRECT ENERGY BAND GAP:   2.7500 eV
 TTTTTTTTTTTTTTTTTTTTTTTTTTTTTT PDIG        TELAPSE       16.82 TCPU       14.85
 CHARGE NORMALIZATION FACTOR   1.00000000
 TOTAL ATOMIC CHARGES:
  17.0000000
 SUMMED SPIN DENSITY           1.00000000
 TOTAL ATOMIC SPINS  :
   1.0000000
 TTTTTTTTTTTTTTTTTTTTTTTTTTTTTT MOQGAD      TELAPSE       16.82 TCPU       14.85
 TTTTTTTTTTTTTTTTTTTTTTTTTTTTTT SHELLXN     TELAPSE       16.83 TCPU       14.85
 TTTTTTTTTTTTTTTTTTTTTTTTTTTTTT MONMO3      TELAPSE       16.83 TCPU       14.85
 NUMERICALLY INTEGRATED DENSITY      9.0000000000      8.0000000000
 TTTTTTTTTTTTTTTTTTTTTTTTTTTTTT NUMDFT      TELAPSE       16.85 TCPU       14.88
 CYC 130 ETOT(AU) -1.044685664380E+02 DETOT -7.49E-07 tst  3.68E-07 PX  1.34E-03
 TTTTTTTTTTTTTTTTTTTTTTTTTTTTTT FDIK        TELAPSE       16.86 TCPU       14.88

    ALPHA      ELECTRONS
 INSULATING STATE
 TOP OF VALENCE BANDS -    BAND      9; K    1; EIG -1.5645380E-01 AU
 BOTTOM OF VIRTUAL BANDS - BAND     10; K    1; EIG -1.3331326E-02 AU
 DIRECT ENERGY BAND GAP:   3.8946 eV

    BETA       ELECTRONS
 INSULATING STATE
 TOP OF VALENCE BANDS -    BAND      8; K    1; EIG -1.4621813E-01 AU
 BOTTOM OF VIRTUAL BANDS - BAND      9; K    1; EIG -4.5127141E-02 AU
 DIRECT ENERGY BAND GAP:   2.7508 eV
 TTTTTTTTTTTTTTTTTTTTTTTTTTTTTT PDIG        TELAPSE       16.86 TCPU       14.88
 CHARGE NORMALIZATION FACTOR   1.00000000
 TOTAL ATOMIC CHARGES:
  17.0000000
 SUMMED SPIN DENSITY           1.00000000
 TOTAL ATOMIC SPINS  :
   1.0000000
 TTTTTTTTTTTTTTTTTTTTTTTTTTTTTT MOQGAD      TELAPSE       16.86 TCPU       14.88
 TTTTTTTTTTTTTTTTTTTTTTTTTTTTTT SHELLXN     TELAPSE       16.86 TCPU       14.88
 TTTTTTTTTTTTTTTTTTTTTTTTTTTTTT MONMO3      TELAPSE       16.87 TCPU       14.89
 NUMERICALLY INTEGRATED DENSITY      9.0000000000      8.0000000000
 TTTTTTTTTTTTTTTTTTTTTTTTTTTTTT NUMDFT      TELAPSE       16.94 TCPU       14.95
 CYC 131 ETOT(AU) -1.044685671524E+02 DETOT -7.14E-07 tst  3.49E-07 PX  1.30E-03
 TTTTTTTTTTTTTTTTTTTTTTTTTTTTTT FDIK        TELAPSE       17.09 TCPU       15.11

    ALPHA      ELECTRONS
 INSULATING STATE
 TOP OF VALENCE BANDS -    BAND      9; K    1; EIG -1.5645795E-01 AU
 BOTTOM OF VIRTUAL BANDS - BAND     10; K    1; EIG -1.3322260E-02 AU
 DIRECT ENERGY BAND GAP:   3.8949 eV

    BETA       ELECTRONS
 INSULATING STATE
 TOP OF VALENCE BANDS -    BAND      8; K    1; EIG -1.4623972E-01 AU
 BOTTOM OF VIRTUAL BANDS - BAND      9; K    1; EIG -4.5120505E-02 AU
 DIRECT ENERGY BAND GAP:   2.7516 eV
 TTTTTTTTTTTTTTTTTTTTTTTTTTTTTT PDIG        TELAPSE       17.15 TCPU       15.17
 CHARGE NORMALIZATION FACTOR   1.00000000
 TOTAL ATOMIC CHARGES:
  17.0000000
 SUMMED SPIN DENSITY           1.00000000
 TOTAL ATOMIC SPINS  :
   1.0000000
 TTTTTTTTTTTTTTTTTTTTTTTTTTTTTT MOQGAD      TELAPSE       17.16 TCPU       15.18
 TTTTTTTTTTTTTTTTTTTTTTTTTTTTTT SHELLXN     TELAPSE       17.16 TCPU       15.18
 TTTTTTTTTTTTTTTTTTTTTTTTTTTTTT MONMO3      TELAPSE       17.17 TCPU       15.19
 NUMERICALLY INTEGRATED DENSITY      9.0000000000      8.0000000000
 TTTTTTTTTTTTTTTTTTTTTTTTTTTTTT NUMDFT      TELAPSE       17.19 TCPU       15.21
 CYC 132 ETOT(AU) -1.044685678328E+02 DETOT -6.80E-07 tst  3.30E-07 PX  1.27E-03
 TTTTTTTTTTTTTTTTTTTTTTTTTTTTTT FDIK        TELAPSE       17.19 TCPU       15.21

    ALPHA      ELECTRONS
 INSULATING STATE
 TOP OF VALENCE BANDS -    BAND      9; K    1; EIG -1.5646198E-01 AU
 BOTTOM OF VIRTUAL BANDS - BAND     10; K    1; EIG -1.3313439E-02 AU
 DIRECT ENERGY BAND GAP:   3.8953 eV

    BETA       ELECTRONS
 INSULATING STATE
 TOP OF VALENCE BANDS -    BAND      8; K    1; EIG -1.4626074E-01 AU
 BOTTOM OF VIRTUAL BANDS - BAND      9; K    1; EIG -4.5114048E-02 AU
 DIRECT ENERGY BAND GAP:   2.7523 eV
 TTTTTTTTTTTTTTTTTTTTTTTTTTTTTT PDIG        TELAPSE       17.19 TCPU       15.21
 CHARGE NORMALIZATION FACTOR   1.00000000
 TOTAL ATOMIC CHARGES:
  17.0000000
 SUMMED SPIN DENSITY           1.00000000
 TOTAL ATOMIC SPINS  :
   1.0000000
 TTTTTTTTTTTTTTTTTTTTTTTTTTTTTT MOQGAD      TELAPSE       17.19 TCPU       15.21
 TTTTTTTTTTTTTTTTTTTTTTTTTTTTTT SHELLXN     TELAPSE       17.20 TCPU       15.21
 TTTTTTTTTTTTTTTTTTTTTTTTTTTTTT MONMO3      TELAPSE       17.20 TCPU       15.22
 NUMERICALLY INTEGRATED DENSITY      9.0000000000      8.0000000000
 TTTTTTTTTTTTTTTTTTTTTTTTTTTTTT NUMDFT      TELAPSE       17.23 TCPU       15.25
 CYC 133 ETOT(AU) -1.044685684831E+02 DETOT -6.50E-07 tst  3.13E-07 PX  1.24E-03
 TTTTTTTTTTTTTTTTTTTTTTTTTTTTTT FDIK        TELAPSE       17.32 TCPU       15.32

    ALPHA      ELECTRONS
 INSULATING STATE
 TOP OF VALENCE BANDS -    BAND      9; K    1; EIG -1.5646595E-01 AU
 BOTTOM OF VIRTUAL BANDS - BAND     10; K    1; EIG -1.3304871E-02 AU
 DIRECT ENERGY BAND GAP:   3.8956 eV

    BETA       ELECTRONS
 INSULATING STATE
 TOP OF VALENCE BANDS -    BAND      8; K    1; EIG -1.4628126E-01 AU
 BOTTOM OF VIRTUAL BANDS - BAND      9; K    1; EIG -4.5107774E-02 AU
 DIRECT ENERGY BAND GAP:   2.7531 eV
 TTTTTTTTTTTTTTTTTTTTTTTTTTTTTT PDIG        TELAPSE       17.34 TCPU       15.33
 CHARGE NORMALIZATION FACTOR   1.00000000
 TOTAL ATOMIC CHARGES:
  17.0000000
 SUMMED SPIN DENSITY           1.00000000
 TOTAL ATOMIC SPINS  :
   1.0000000
 TTTTTTTTTTTTTTTTTTTTTTTTTTTTTT MOQGAD      TELAPSE       17.34 TCPU       15.33
 TTTTTTTTTTTTTTTTTTTTTTTTTTTTTT SHELLXN     TELAPSE       17.34 TCPU       15.34
 TTTTTTTTTTTTTTTTTTTTTTTTTTTTTT MONMO3      TELAPSE       17.35 TCPU       15.34
 NUMERICALLY INTEGRATED DENSITY      9.0000000000      8.0000000000
 TTTTTTTTTTTTTTTTTTTTTTTTTTTTTT NUMDFT      TELAPSE       17.38 TCPU       15.37
 CYC 134 ETOT(AU) -1.044685691028E+02 DETOT -6.20E-07 tst  2.96E-07 PX  1.21E-03
 TTTTTTTTTTTTTTTTTTTTTTTTTTTTTT FDIK        TELAPSE       17.38 TCPU       15.37

    ALPHA      ELECTRONS
 INSULATING STATE
 TOP OF VALENCE BANDS -    BAND      9; K    1; EIG -1.5646976E-01 AU
 BOTTOM OF VIRTUAL BANDS - BAND     10; K    1; EIG -1.3296498E-02 AU
 DIRECT ENERGY BAND GAP:   3.8959 eV

    BETA       ELECTRONS
 INSULATING STATE
 TOP OF VALENCE BANDS -    BAND      8; K    1; EIG -1.4630117E-01 AU
 BOTTOM OF VIRTUAL BANDS - BAND      9; K    1; EIG -4.5101612E-02 AU
 DIRECT ENERGY BAND GAP:   2.7538 eV
 TTTTTTTTTTTTTTTTTTTTTTTTTTTTTT PDIG        TELAPSE       17.38 TCPU       15.37
 CHARGE NORMALIZATION FACTOR   1.00000000
 TOTAL ATOMIC CHARGES:
  17.0000000
 SUMMED SPIN DENSITY           1.00000000
 TOTAL ATOMIC SPINS  :
   1.0000000
 TTTTTTTTTTTTTTTTTTTTTTTTTTTTTT MOQGAD      TELAPSE       17.38 TCPU       15.37
 TTTTTTTTTTTTTTTTTTTTTTTTTTTTTT SHELLXN     TELAPSE       17.38 TCPU       15.37
 TTTTTTTTTTTTTTTTTTTTTTTTTTTTTT MONMO3      TELAPSE       17.39 TCPU       15.38
 NUMERICALLY INTEGRATED DENSITY      9.0000000000      8.0000000000
 TTTTTTTTTTTTTTTTTTTTTTTTTTTTTT NUMDFT      TELAPSE       17.41 TCPU       15.40
 CYC 135 ETOT(AU) -1.044685696939E+02 DETOT -5.91E-07 tst  2.81E-07 PX  1.17E-03
 TTTTTTTTTTTTTTTTTTTTTTTTTTTTTT FDIK        TELAPSE       17.42 TCPU       15.41

    ALPHA      ELECTRONS
 INSULATING STATE
 TOP OF VALENCE BANDS -    BAND      9; K    1; EIG -1.5647351E-01 AU
 BOTTOM OF VIRTUAL BANDS - BAND     10; K    1; EIG -1.3288371E-02 AU
 DIRECT ENERGY BAND GAP:   3.8963 eV

    BETA       ELECTRONS
 INSULATING STATE
 TOP OF VALENCE BANDS -    BAND      8; K    1; EIG -1.4632060E-01 AU
 BOTTOM OF VIRTUAL BANDS - BAND      9; K    1; EIG -4.5095677E-02 AU
 DIRECT ENERGY BAND GAP:   2.7545 eV
 TTTTTTTTTTTTTTTTTTTTTTTTTTTTTT PDIG        TELAPSE       17.43 TCPU       15.42
 CHARGE NORMALIZATION FACTOR   1.00000000
 TOTAL ATOMIC CHARGES:
  17.0000000
 SUMMED SPIN DENSITY           1.00000000
 TOTAL ATOMIC SPINS  :
   1.0000000
 TTTTTTTTTTTTTTTTTTTTTTTTTTTTTT MOQGAD      TELAPSE       17.43 TCPU       15.42
 TTTTTTTTTTTTTTTTTTTTTTTTTTTTTT SHELLXN     TELAPSE       17.43 TCPU       15.42
 TTTTTTTTTTTTTTTTTTTTTTTTTTTTTT MONMO3      TELAPSE       17.44 TCPU       15.43
 NUMERICALLY INTEGRATED DENSITY      9.0000000000      8.0000000000
 TTTTTTTTTTTTTTTTTTTTTTTTTTTTTT NUMDFT      TELAPSE       17.46 TCPU       15.45
 CYC 136 ETOT(AU) -1.044685702577E+02 DETOT -5.64E-07 tst  2.66E-07 PX  1.14E-03
 TTTTTTTTTTTTTTTTTTTTTTTTTTTTTT FDIK        TELAPSE       17.48 TCPU       15.47

    ALPHA      ELECTRONS
 INSULATING STATE
 TOP OF VALENCE BANDS -    BAND      9; K    1; EIG -1.5647714E-01 AU
 BOTTOM OF VIRTUAL BANDS - BAND     10; K    1; EIG -1.3280454E-02 AU
 DIRECT ENERGY BAND GAP:   3.8966 eV

    BETA       ELECTRONS
 INSULATING STATE
 TOP OF VALENCE BANDS -    BAND      8; K    1; EIG -1.4633950E-01 AU
 BOTTOM OF VIRTUAL BANDS - BAND      9; K    1; EIG -4.5089870E-02 AU
 DIRECT ENERGY BAND GAP:   2.7551 eV
 TTTTTTTTTTTTTTTTTTTTTTTTTTTTTT PDIG        TELAPSE       17.48 TCPU       15.47
 CHARGE NORMALIZATION FACTOR   1.00000000
 TOTAL ATOMIC CHARGES:
  17.0000000
 SUMMED SPIN DENSITY           1.00000000
 TOTAL ATOMIC SPINS  :
   1.0000000
 TTTTTTTTTTTTTTTTTTTTTTTTTTTTTT MOQGAD      TELAPSE       17.48 TCPU       15.47
 TTTTTTTTTTTTTTTTTTTTTTTTTTTTTT SHELLXN     TELAPSE       17.48 TCPU       15.47
 TTTTTTTTTTTTTTTTTTTTTTTTTTTTTT MONMO3      TELAPSE       17.49 TCPU       15.48
 NUMERICALLY INTEGRATED DENSITY      9.0000000000      8.0000000000
 TTTTTTTTTTTTTTTTTTTTTTTTTTTTTT NUMDFT      TELAPSE       17.51 TCPU       15.50
 CYC 137 ETOT(AU) -1.044685707957E+02 DETOT -5.38E-07 tst  2.52E-07 PX  1.11E-03
 TTTTTTTTTTTTTTTTTTTTTTTTTTTTTT FDIK        TELAPSE       17.52 TCPU       15.50

    ALPHA      ELECTRONS
 INSULATING STATE
 TOP OF VALENCE BANDS -    BAND      9; K    1; EIG -1.5648069E-01 AU
 BOTTOM OF VIRTUAL BANDS - BAND     10; K    1; EIG -1.3272754E-02 AU
 DIRECT ENERGY BAND GAP:   3.8969 eV

    BETA       ELECTRONS
 INSULATING STATE
 TOP OF VALENCE BANDS -    BAND      8; K    1; EIG -1.4635791E-01 AU
 BOTTOM OF VIRTUAL BANDS - BAND      9; K    1; EIG -4.5084238E-02 AU
 DIRECT ENERGY BAND GAP:   2.7558 eV
 TTTTTTTTTTTTTTTTTTTTTTTTTTTTTT PDIG        TELAPSE       17.52 TCPU       15.51
 CHARGE NORMALIZATION FACTOR   1.00000000
 TOTAL ATOMIC CHARGES:
  17.0000000
 SUMMED SPIN DENSITY           1.00000000
 TOTAL ATOMIC SPINS  :
   1.0000000
 TTTTTTTTTTTTTTTTTTTTTTTTTTTTTT MOQGAD      TELAPSE       17.52 TCPU       15.51
 TTTTTTTTTTTTTTTTTTTTTTTTTTTTTT SHELLXN     TELAPSE       17.52 TCPU       15.51
 TTTTTTTTTTTTTTTTTTTTTTTTTTTTTT MONMO3      TELAPSE       17.53 TCPU       15.51
 NUMERICALLY INTEGRATED DENSITY      9.0000000000      8.0000000000
 TTTTTTTTTTTTTTTTTTTTTTTTTTTTTT NUMDFT      TELAPSE       17.55 TCPU       15.54
 CYC 138 ETOT(AU) -1.044685713091E+02 DETOT -5.13E-07 tst  2.38E-07 PX  1.09E-03
 TTTTTTTTTTTTTTTTTTTTTTTTTTTTTT FDIK        TELAPSE       17.56 TCPU       15.54

    ALPHA      ELECTRONS
 INSULATING STATE
 TOP OF VALENCE BANDS -    BAND      9; K    1; EIG -1.5648412E-01 AU
 BOTTOM OF VIRTUAL BANDS - BAND     10; K    1; EIG -1.3265254E-02 AU
 DIRECT ENERGY BAND GAP:   3.8972 eV

    BETA       ELECTRONS
 INSULATING STATE
 TOP OF VALENCE BANDS -    BAND      8; K    1; EIG -1.4637581E-01 AU
 BOTTOM OF VIRTUAL BANDS - BAND      9; K    1; EIG -4.5078732E-02 AU
 DIRECT ENERGY BAND GAP:   2.7564 eV
 TTTTTTTTTTTTTTTTTTTTTTTTTTTTTT PDIG        TELAPSE       17.56 TCPU       15.54
 CHARGE NORMALIZATION FACTOR   1.00000000
 TOTAL ATOMIC CHARGES:
  17.0000000
 SUMMED SPIN DENSITY           1.00000000
 TOTAL ATOMIC SPINS  :
   1.0000000
 TTTTTTTTTTTTTTTTTTTTTTTTTTTTTT MOQGAD      TELAPSE       17.56 TCPU       15.54
 TTTTTTTTTTTTTTTTTTTTTTTTTTTTTT SHELLXN     TELAPSE       17.56 TCPU       15.54
 TTTTTTTTTTTTTTTTTTTTTTTTTTTTTT MONMO3      TELAPSE       17.56 TCPU       15.55
 NUMERICALLY INTEGRATED DENSITY      9.0000000000      8.0000000000
 TTTTTTTTTTTTTTTTTTTTTTTTTTTTTT NUMDFT      TELAPSE       17.59 TCPU       15.57
 CYC 139 ETOT(AU) -1.044685717990E+02 DETOT -4.90E-07 tst  2.26E-07 PX  1.06E-03
 TTTTTTTTTTTTTTTTTTTTTTTTTTTTTT FDIK        TELAPSE       17.59 TCPU       15.57

    ALPHA      ELECTRONS
 INSULATING STATE
 TOP OF VALENCE BANDS -    BAND      9; K    1; EIG -1.5648749E-01 AU
 BOTTOM OF VIRTUAL BANDS - BAND     10; K    1; EIG -1.3257973E-02 AU
 DIRECT ENERGY BAND GAP:   3.8975 eV

    BETA       ELECTRONS
 INSULATING STATE
 TOP OF VALENCE BANDS -    BAND      8; K    1; EIG -1.4639328E-01 AU
 BOTTOM OF VIRTUAL BANDS - BAND      9; K    1; EIG -4.5073418E-02 AU
 DIRECT ENERGY BAND GAP:   2.7571 eV
 TTTTTTTTTTTTTTTTTTTTTTTTTTTTTT PDIG        TELAPSE       17.59 TCPU       15.57
 CHARGE NORMALIZATION FACTOR   1.00000000
 TOTAL ATOMIC CHARGES:
  17.0000000
 SUMMED SPIN DENSITY           1.00000000
 TOTAL ATOMIC SPINS  :
   1.0000000
 TTTTTTTTTTTTTTTTTTTTTTTTTTTTTT MOQGAD      TELAPSE       17.59 TCPU       15.57
 TTTTTTTTTTTTTTTTTTTTTTTTTTTTTT SHELLXN     TELAPSE       17.59 TCPU       15.57
 TTTTTTTTTTTTTTTTTTTTTTTTTTTTTT MONMO3      TELAPSE       17.60 TCPU       15.58
 NUMERICALLY INTEGRATED DENSITY      9.0000000000      8.0000000000
 TTTTTTTTTTTTTTTTTTTTTTTTTTTTTT NUMDFT      TELAPSE       17.62 TCPU       15.60
 CYC 140 ETOT(AU) -1.044685722665E+02 DETOT -4.68E-07 tst  2.14E-07 PX  1.03E-03
 TTTTTTTTTTTTTTTTTTTTTTTTTTTTTT FDIK        TELAPSE       17.62 TCPU       15.60

    ALPHA      ELECTRONS
 INSULATING STATE
 TOP OF VALENCE BANDS -    BAND      9; K    1; EIG -1.5649073E-01 AU
 BOTTOM OF VIRTUAL BANDS - BAND     10; K    1; EIG -1.3250863E-02 AU
 DIRECT ENERGY BAND GAP:   3.8978 eV

    BETA       ELECTRONS
 INSULATING STATE
 TOP OF VALENCE BANDS -    BAND      8; K    1; EIG -1.4641023E-01 AU
 BOTTOM OF VIRTUAL BANDS - BAND      9; K    1; EIG -4.5068210E-02 AU
 DIRECT ENERGY BAND GAP:   2.7577 eV
 TTTTTTTTTTTTTTTTTTTTTTTTTTTTTT PDIG        TELAPSE       17.62 TCPU       15.60
 CHARGE NORMALIZATION FACTOR   1.00000000
 TOTAL ATOMIC CHARGES:
  17.0000000
 SUMMED SPIN DENSITY           1.00000000
 TOTAL ATOMIC SPINS  :
   1.0000000
 TTTTTTTTTTTTTTTTTTTTTTTTTTTTTT MOQGAD      TELAPSE       17.62 TCPU       15.60
 TTTTTTTTTTTTTTTTTTTTTTTTTTTTTT SHELLXN     TELAPSE       17.63 TCPU       15.60
 TTTTTTTTTTTTTTTTTTTTTTTTTTTTTT MONMO3      TELAPSE       17.63 TCPU       15.61
 NUMERICALLY INTEGRATED DENSITY      9.0000000000      8.0000000000
 TTTTTTTTTTTTTTTTTTTTTTTTTTTTTT NUMDFT      TELAPSE       17.65 TCPU       15.63
 CYC 141 ETOT(AU) -1.044685727128E+02 DETOT -4.46E-07 tst  2.02E-07 PX  1.00E-03
 TTTTTTTTTTTTTTTTTTTTTTTTTTTTTT FDIK        TELAPSE       17.66 TCPU       15.63

    ALPHA      ELECTRONS
 INSULATING STATE
 TOP OF VALENCE BANDS -    BAND      9; K    1; EIG -1.5649393E-01 AU
 BOTTOM OF VIRTUAL BANDS - BAND     10; K    1; EIG -1.3243965E-02 AU
 DIRECT ENERGY BAND GAP:   3.8980 eV

    BETA       ELECTRONS
 INSULATING STATE
 TOP OF VALENCE BANDS -    BAND      8; K    1; EIG -1.4642678E-01 AU
 BOTTOM OF VIRTUAL BANDS - BAND      9; K    1; EIG -4.5063170E-02 AU
 DIRECT ENERGY BAND GAP:   2.7582 eV
 TTTTTTTTTTTTTTTTTTTTTTTTTTTTTT PDIG        TELAPSE       17.66 TCPU       15.63
 CHARGE NORMALIZATION FACTOR   1.00000000
 TOTAL ATOMIC CHARGES:
  17.0000000
 SUMMED SPIN DENSITY           1.00000000
 TOTAL ATOMIC SPINS  :
   1.0000000
 TTTTTTTTTTTTTTTTTTTTTTTTTTTTTT MOQGAD      TELAPSE       17.66 TCPU       15.63
 TTTTTTTTTTTTTTTTTTTTTTTTTTTTTT SHELLXN     TELAPSE       17.66 TCPU       15.64
 TTTTTTTTTTTTTTTTTTTTTTTTTTTTTT MONMO3      TELAPSE       17.68 TCPU       15.65
 NUMERICALLY INTEGRATED DENSITY      9.0000000000      8.0000000000
 TTTTTTTTTTTTTTTTTTTTTTTTTTTTTT NUMDFT      TELAPSE       17.70 TCPU       15.68
 CYC 142 ETOT(AU) -1.044685731387E+02 DETOT -4.26E-07 tst  1.92E-07 PX  9.77E-04
 TTTTTTTTTTTTTTTTTTTTTTTTTTTTTT FDIK        TELAPSE       17.70 TCPU       15.68

    ALPHA      ELECTRONS
 INSULATING STATE
 TOP OF VALENCE BANDS -    BAND      9; K    1; EIG -1.5649702E-01 AU
 BOTTOM OF VIRTUAL BANDS - BAND     10; K    1; EIG -1.3237246E-02 AU
 DIRECT ENERGY BAND GAP:   3.8983 eV

    BETA       ELECTRONS
 INSULATING STATE
 TOP OF VALENCE BANDS -    BAND      8; K    1; EIG -1.4644287E-01 AU
 BOTTOM OF VIRTUAL BANDS - BAND      9; K    1; EIG -4.5058242E-02 AU
 DIRECT ENERGY BAND GAP:   2.7588 eV
 TTTTTTTTTTTTTTTTTTTTTTTTTTTTTT PDIG        TELAPSE       17.70 TCPU       15.68
 CHARGE NORMALIZATION FACTOR   1.00000000
 TOTAL ATOMIC CHARGES:
  17.0000000
 SUMMED SPIN DENSITY           1.00000000
 TOTAL ATOMIC SPINS  :
   1.0000000
 TTTTTTTTTTTTTTTTTTTTTTTTTTTTTT MOQGAD      TELAPSE       17.70 TCPU       15.68
 TTTTTTTTTTTTTTTTTTTTTTTTTTTTTT SHELLXN     TELAPSE       17.70 TCPU       15.68
 TTTTTTTTTTTTTTTTTTTTTTTTTTTTTT MONMO3      TELAPSE       17.71 TCPU       15.69
 NUMERICALLY INTEGRATED DENSITY      9.0000000000      8.0000000000
 TTTTTTTTTTTTTTTTTTTTTTTTTTTTTT NUMDFT      TELAPSE       17.74 TCPU       15.71
 CYC 143 ETOT(AU) -1.044685735454E+02 DETOT -4.07E-07 tst  1.81E-07 PX  9.51E-04
 TTTTTTTTTTTTTTTTTTTTTTTTTTTTTT FDIK        TELAPSE       17.74 TCPU       15.71

    ALPHA      ELECTRONS
 INSULATING STATE
 TOP OF VALENCE BANDS -    BAND      9; K    1; EIG -1.5650004E-01 AU
 BOTTOM OF VIRTUAL BANDS - BAND     10; K    1; EIG -1.3230710E-02 AU
 DIRECT ENERGY BAND GAP:   3.8986 eV

    BETA       ELECTRONS
 INSULATING STATE
 TOP OF VALENCE BANDS -    BAND      8; K    1; EIG -1.4645854E-01 AU
 BOTTOM OF VIRTUAL BANDS - BAND      9; K    1; EIG -4.5053473E-02 AU
 DIRECT ENERGY BAND GAP:   2.7594 eV
 TTTTTTTTTTTTTTTTTTTTTTTTTTTTTT PDIG        TELAPSE       17.74 TCPU       15.71
 CHARGE NORMALIZATION FACTOR   1.00000000
 TOTAL ATOMIC CHARGES:
  17.0000000
 SUMMED SPIN DENSITY           1.00000000
 TOTAL ATOMIC SPINS  :
   1.0000000
 TTTTTTTTTTTTTTTTTTTTTTTTTTTTTT MOQGAD      TELAPSE       17.74 TCPU       15.71
 TTTTTTTTTTTTTTTTTTTTTTTTTTTTTT SHELLXN     TELAPSE       17.74 TCPU       15.72
 TTTTTTTTTTTTTTTTTTTTTTTTTTTTTT MONMO3      TELAPSE       17.75 TCPU       15.72
 NUMERICALLY INTEGRATED DENSITY      9.0000000000      8.0000000000
 TTTTTTTTTTTTTTTTTTTTTTTTTTTTTT NUMDFT      TELAPSE       17.77 TCPU       15.74
 CYC 144 ETOT(AU) -1.044685739338E+02 DETOT -3.88E-07 tst  1.72E-07 PX  9.26E-04
 TTTTTTTTTTTTTTTTTTTTTTTTTTTTTT FDIK        TELAPSE       17.77 TCPU       15.74

    ALPHA      ELECTRONS
 INSULATING STATE
 TOP OF VALENCE BANDS -    BAND      9; K    1; EIG -1.5650295E-01 AU
 BOTTOM OF VIRTUAL BANDS - BAND     10; K    1; EIG -1.3224344E-02 AU
 DIRECT ENERGY BAND GAP:   3.8988 eV

    BETA       ELECTRONS
 INSULATING STATE
 TOP OF VALENCE BANDS -    BAND      8; K    1; EIG -1.4647378E-01 AU
 BOTTOM OF VIRTUAL BANDS - BAND      9; K    1; EIG -4.5048811E-02 AU
 DIRECT ENERGY BAND GAP:   2.7599 eV
 TTTTTTTTTTTTTTTTTTTTTTTTTTTTTT PDIG        TELAPSE       17.77 TCPU       15.74
 CHARGE NORMALIZATION FACTOR   1.00000000
 TOTAL ATOMIC CHARGES:
  17.0000000
 SUMMED SPIN DENSITY           1.00000000
 TOTAL ATOMIC SPINS  :
   1.0000000
 TTTTTTTTTTTTTTTTTTTTTTTTTTTTTT MOQGAD      TELAPSE       17.77 TCPU       15.74
 TTTTTTTTTTTTTTTTTTTTTTTTTTTTTT SHELLXN     TELAPSE       17.77 TCPU       15.75
 TTTTTTTTTTTTTTTTTTTTTTTTTTTTTT MONMO3      TELAPSE       17.78 TCPU       15.75
 NUMERICALLY INTEGRATED DENSITY      9.0000000000      8.0000000000
 TTTTTTTTTTTTTTTTTTTTTTTTTTTTTT NUMDFT      TELAPSE       17.80 TCPU       15.77
 CYC 145 ETOT(AU) -1.044685743046E+02 DETOT -3.71E-07 tst  1.63E-07 PX  9.02E-04
 TTTTTTTTTTTTTTTTTTTTTTTTTTTTTT FDIK        TELAPSE       17.82 TCPU       15.79

    ALPHA      ELECTRONS
 INSULATING STATE
 TOP OF VALENCE BANDS -    BAND      9; K    1; EIG -1.5650583E-01 AU
 BOTTOM OF VIRTUAL BANDS - BAND     10; K    1; EIG -1.3218169E-02 AU
 DIRECT ENERGY BAND GAP:   3.8991 eV

    BETA       ELECTRONS
 INSULATING STATE
 TOP OF VALENCE BANDS -    BAND      8; K    1; EIG -1.4648864E-01 AU
 BOTTOM OF VIRTUAL BANDS - BAND      9; K    1; EIG -4.5044299E-02 AU
 DIRECT ENERGY BAND GAP:   2.7604 eV
 TTTTTTTTTTTTTTTTTTTTTTTTTTTTTT PDIG        TELAPSE       17.82 TCPU       15.79
 CHARGE NORMALIZATION FACTOR   1.00000000
 TOTAL ATOMIC CHARGES:
  17.0000000
 SUMMED SPIN DENSITY           1.00000000
 TOTAL ATOMIC SPINS  :
   1.0000000
 TTTTTTTTTTTTTTTTTTTTTTTTTTTTTT MOQGAD      TELAPSE       17.82 TCPU       15.79
 TTTTTTTTTTTTTTTTTTTTTTTTTTTTTT SHELLXN     TELAPSE       17.82 TCPU       15.79
 TTTTTTTTTTTTTTTTTTTTTTTTTTTTTT MONMO3      TELAPSE       17.82 TCPU       15.79
 NUMERICALLY INTEGRATED DENSITY      9.0000000000      8.0000000000
 TTTTTTTTTTTTTTTTTTTTTTTTTTTTTT NUMDFT      TELAPSE       17.85 TCPU       15.82
 CYC 146 ETOT(AU) -1.044685746587E+02 DETOT -3.54E-07 tst  1.54E-07 PX  8.78E-04
 TTTTTTTTTTTTTTTTTTTTTTTTTTTTTT FDIK        TELAPSE       17.85 TCPU       15.82

    ALPHA      ELECTRONS
 INSULATING STATE
 TOP OF VALENCE BANDS -    BAND      9; K    1; EIG -1.5650858E-01 AU
 BOTTOM OF VIRTUAL BANDS - BAND     10; K    1; EIG -1.3212139E-02 AU
 DIRECT ENERGY BAND GAP:   3.8993 eV

    BETA       ELECTRONS
 INSULATING STATE
 TOP OF VALENCE BANDS -    BAND      8; K    1; EIG -1.4650307E-01 AU
 BOTTOM OF VIRTUAL BANDS - BAND      9; K    1; EIG -4.5039878E-02 AU
 DIRECT ENERGY BAND GAP:   2.7610 eV
 TTTTTTTTTTTTTTTTTTTTTTTTTTTTTT PDIG        TELAPSE       17.85 TCPU       15.82
 CHARGE NORMALIZATION FACTOR   1.00000000
 TOTAL ATOMIC CHARGES:
  17.0000000
 SUMMED SPIN DENSITY           1.00000000
 TOTAL ATOMIC SPINS  :
   1.0000000
 TTTTTTTTTTTTTTTTTTTTTTTTTTTTTT MOQGAD      TELAPSE       17.85 TCPU       15.82
 TTTTTTTTTTTTTTTTTTTTTTTTTTTTTT SHELLXN     TELAPSE       17.85 TCPU       15.82
 TTTTTTTTTTTTTTTTTTTTTTTTTTTTTT MONMO3      TELAPSE       17.86 TCPU       15.83
 NUMERICALLY INTEGRATED DENSITY      9.0000000000      8.0000000000
 TTTTTTTTTTTTTTTTTTTTTTTTTTTTTT NUMDFT      TELAPSE       17.88 TCPU       15.85
 CYC 147 ETOT(AU) -1.044685749971E+02 DETOT -3.38E-07 tst  1.46E-07 PX  8.55E-04
 TTTTTTTTTTTTTTTTTTTTTTTTTTTTTT FDIK        TELAPSE       17.88 TCPU       15.85

    ALPHA      ELECTRONS
 INSULATING STATE
 TOP OF VALENCE BANDS -    BAND      9; K    1; EIG -1.5651130E-01 AU
 BOTTOM OF VIRTUAL BANDS - BAND     10; K    1; EIG -1.3206287E-02 AU
 DIRECT ENERGY BAND GAP:   3.8995 eV

    BETA       ELECTRONS
 INSULATING STATE
 TOP OF VALENCE BANDS -    BAND      8; K    1; EIG -1.4651714E-01 AU
 BOTTOM OF VIRTUAL BANDS - BAND      9; K    1; EIG -4.5035613E-02 AU
 DIRECT ENERGY BAND GAP:   2.7615 eV
 TTTTTTTTTTTTTTTTTTTTTTTTTTTTTT PDIG        TELAPSE       17.88 TCPU       15.85
 CHARGE NORMALIZATION FACTOR   1.00000000
 TOTAL ATOMIC CHARGES:
  17.0000000
 SUMMED SPIN DENSITY           1.00000000
 TOTAL ATOMIC SPINS  :
   1.0000000
 TTTTTTTTTTTTTTTTTTTTTTTTTTTTTT MOQGAD      TELAPSE       17.88 TCPU       15.85
 TTTTTTTTTTTTTTTTTTTTTTTTTTTTTT SHELLXN     TELAPSE       17.89 TCPU       15.85
 TTTTTTTTTTTTTTTTTTTTTTTTTTTTTT MONMO3      TELAPSE       17.89 TCPU       15.86
 NUMERICALLY INTEGRATED DENSITY      9.0000000000      8.0000000000
 TTTTTTTTTTTTTTTTTTTTTTTTTTTTTT NUMDFT      TELAPSE       17.91 TCPU       15.88
 CYC 148 ETOT(AU) -1.044685753202E+02 DETOT -3.23E-07 tst  1.38E-07 PX  8.32E-04
 TTTTTTTTTTTTTTTTTTTTTTTTTTTTTT FDIK        TELAPSE       17.93 TCPU       15.90

    ALPHA      ELECTRONS
 INSULATING STATE
 TOP OF VALENCE BANDS -    BAND      9; K    1; EIG -1.5651392E-01 AU
 BOTTOM OF VIRTUAL BANDS - BAND     10; K    1; EIG -1.3200588E-02 AU
 DIRECT ENERGY BAND GAP:   3.8998 eV

    BETA       ELECTRONS
 INSULATING STATE
 TOP OF VALENCE BANDS -    BAND      8; K    1; EIG -1.4653082E-01 AU
 BOTTOM OF VIRTUAL BANDS - BAND      9; K    1; EIG -4.5031442E-02 AU
 DIRECT ENERGY BAND GAP:   2.7619 eV
 TTTTTTTTTTTTTTTTTTTTTTTTTTTTTT PDIG        TELAPSE       17.93 TCPU       15.90
 CHARGE NORMALIZATION FACTOR   1.00000000
 TOTAL ATOMIC CHARGES:
  17.0000000
 SUMMED SPIN DENSITY           1.00000000
 TOTAL ATOMIC SPINS  :
   1.0000000
 TTTTTTTTTTTTTTTTTTTTTTTTTTTTTT MOQGAD      TELAPSE       17.93 TCPU       15.90
 TTTTTTTTTTTTTTTTTTTTTTTTTTTTTT SHELLXN     TELAPSE       17.93 TCPU       15.90
 TTTTTTTTTTTTTTTTTTTTTTTTTTTTTT MONMO3      TELAPSE       17.94 TCPU       15.90
 NUMERICALLY INTEGRATED DENSITY      9.0000000000      8.0000000000
 TTTTTTTTTTTTTTTTTTTTTTTTTTTTTT NUMDFT      TELAPSE       17.96 TCPU       15.93
 CYC 149 ETOT(AU) -1.044685756289E+02 DETOT -3.09E-07 tst  1.31E-07 PX  8.10E-04
 TTTTTTTTTTTTTTTTTTTTTTTTTTTTTT FDIK        TELAPSE       17.98 TCPU       15.93

    ALPHA      ELECTRONS
 INSULATING STATE
 TOP OF VALENCE BANDS -    BAND      9; K    1; EIG -1.5651649E-01 AU
 BOTTOM OF VIRTUAL BANDS - BAND     10; K    1; EIG -1.3195046E-02 AU
 DIRECT ENERGY BAND GAP:   3.9000 eV

    BETA       ELECTRONS
 INSULATING STATE
 TOP OF VALENCE BANDS -    BAND      8; K    1; EIG -1.4654414E-01 AU
 BOTTOM OF VIRTUAL BANDS - BAND      9; K    1; EIG -4.5027397E-02 AU
 DIRECT ENERGY BAND GAP:   2.7624 eV
 TTTTTTTTTTTTTTTTTTTTTTTTTTTTTT PDIG        TELAPSE       17.98 TCPU       15.93
 CHARGE NORMALIZATION FACTOR   1.00000000
 TOTAL ATOMIC CHARGES:
  17.0000000
 SUMMED SPIN DENSITY           1.00000000
 TOTAL ATOMIC SPINS  :
   1.0000000
 TTTTTTTTTTTTTTTTTTTTTTTTTTTTTT MOQGAD      TELAPSE       17.98 TCPU       15.93
 TTTTTTTTTTTTTTTTTTTTTTTTTTTTTT SHELLXN     TELAPSE       17.98 TCPU       15.93
 TTTTTTTTTTTTTTTTTTTTTTTTTTTTTT MONMO3      TELAPSE       17.99 TCPU       15.94
 NUMERICALLY INTEGRATED DENSITY      9.0000000000      8.0000000000
 TTTTTTTTTTTTTTTTTTTTTTTTTTTTTT NUMDFT      TELAPSE       18.01 TCPU       15.96
 CYC 150 ETOT(AU) -1.044685759240E+02 DETOT -2.95E-07 tst  1.24E-07 PX  7.89E-04
 TTTTTTTTTTTTTTTTTTTTTTTTTTTTTT FDIK        TELAPSE       18.01 TCPU       15.96

    ALPHA      ELECTRONS
 INSULATING STATE
 TOP OF VALENCE BANDS -    BAND      9; K    1; EIG -1.5651896E-01 AU
 BOTTOM OF VIRTUAL BANDS - BAND     10; K    1; EIG -1.3189649E-02 AU
 DIRECT ENERGY BAND GAP:   3.9002 eV

    BETA       ELECTRONS
 INSULATING STATE
 TOP OF VALENCE BANDS -    BAND      8; K    1; EIG -1.4655709E-01 AU
 BOTTOM OF VIRTUAL BANDS - BAND      9; K    1; EIG -4.5023441E-02 AU
 DIRECT ENERGY BAND GAP:   2.7629 eV
 TTTTTTTTTTTTTTTTTTTTTTTTTTTTTT PDIG        TELAPSE       18.01 TCPU       15.96
 CHARGE NORMALIZATION FACTOR   1.00000000
 TOTAL ATOMIC CHARGES:
  17.0000000
 SUMMED SPIN DENSITY           1.00000000
 TOTAL ATOMIC SPINS  :
   1.0000000
 TTTTTTTTTTTTTTTTTTTTTTTTTTTTTT MOQGAD      TELAPSE       18.01 TCPU       15.96
 TTTTTTTTTTTTTTTTTTTTTTTTTTTTTT SHELLXN     TELAPSE       18.01 TCPU       15.96
 TTTTTTTTTTTTTTTTTTTTTTTTTTTTTT MONMO3      TELAPSE       18.02 TCPU       15.97
 NUMERICALLY INTEGRATED DENSITY      9.0000000000      8.0000000000
 TTTTTTTTTTTTTTTTTTTTTTTTTTTTTT NUMDFT      TELAPSE       18.04 TCPU       15.99
 CYC 151 ETOT(AU) -1.044685762060E+02 DETOT -2.82E-07 tst  1.17E-07 PX  7.68E-04
 TTTTTTTTTTTTTTTTTTTTTTTTTTTTTT FDIK        TELAPSE       18.04 TCPU       15.99

    ALPHA      ELECTRONS
 INSULATING STATE
 TOP OF VALENCE BANDS -    BAND      9; K    1; EIG -1.5652140E-01 AU
 BOTTOM OF VIRTUAL BANDS - BAND     10; K    1; EIG -1.3184411E-02 AU
 DIRECT ENERGY BAND GAP:   3.9004 eV

    BETA       ELECTRONS
 INSULATING STATE
 TOP OF VALENCE BANDS -    BAND      8; K    1; EIG -1.4656971E-01 AU
 BOTTOM OF VIRTUAL BANDS - BAND      9; K    1; EIG -4.5019626E-02 AU
 DIRECT ENERGY BAND GAP:   2.7633 eV
 TTTTTTTTTTTTTTTTTTTTTTTTTTTTTT PDIG        TELAPSE       18.04 TCPU       15.99
 CHARGE NORMALIZATION FACTOR   1.00000000
 TOTAL ATOMIC CHARGES:
  17.0000000
 SUMMED SPIN DENSITY           1.00000000
 TOTAL ATOMIC SPINS  :
   1.0000000
 TTTTTTTTTTTTTTTTTTTTTTTTTTTTTT MOQGAD      TELAPSE       18.04 TCPU       15.99
 TTTTTTTTTTTTTTTTTTTTTTTTTTTTTT SHELLXN     TELAPSE       18.04 TCPU       15.99
 TTTTTTTTTTTTTTTTTTTTTTTTTTTTTT MONMO3      TELAPSE       18.05 TCPU       16.00
 NUMERICALLY INTEGRATED DENSITY      9.0000000000      8.0000000000
 TTTTTTTTTTTTTTTTTTTTTTTTTTTTTT NUMDFT      TELAPSE       18.07 TCPU       16.02
 CYC 152 ETOT(AU) -1.044685764755E+02 DETOT -2.70E-07 tst  1.11E-07 PX  7.47E-04
 TTTTTTTTTTTTTTTTTTTTTTTTTTTTTT FDIK        TELAPSE       18.07 TCPU       16.02

    ALPHA      ELECTRONS
 INSULATING STATE
 TOP OF VALENCE BANDS -    BAND      9; K    1; EIG -1.5652374E-01 AU
 BOTTOM OF VIRTUAL BANDS - BAND     10; K    1; EIG -1.3179297E-02 AU
 DIRECT ENERGY BAND GAP:   3.9006 eV

    BETA       ELECTRONS
 INSULATING STATE
 TOP OF VALENCE BANDS -    BAND      8; K    1; EIG -1.4658196E-01 AU
 BOTTOM OF VIRTUAL BANDS - BAND      9; K    1; EIG -4.5015886E-02 AU
 DIRECT ENERGY BAND GAP:   2.7638 eV
 TTTTTTTTTTTTTTTTTTTTTTTTTTTTTT PDIG        TELAPSE       18.08 TCPU       16.02
 CHARGE NORMALIZATION FACTOR   1.00000000
 TOTAL ATOMIC CHARGES:
  17.0000000
 SUMMED SPIN DENSITY           1.00000000
 TOTAL ATOMIC SPINS  :
   1.0000000
 TTTTTTTTTTTTTTTTTTTTTTTTTTTTTT MOQGAD      TELAPSE       18.08 TCPU       16.02
 TTTTTTTTTTTTTTTTTTTTTTTTTTTTTT SHELLXN     TELAPSE       18.08 TCPU       16.02
 TTTTTTTTTTTTTTTTTTTTTTTTTTTTTT MONMO3      TELAPSE       18.08 TCPU       16.03
 NUMERICALLY INTEGRATED DENSITY      9.0000000000      8.0000000000
 TTTTTTTTTTTTTTTTTTTTTTTTTTTTTT NUMDFT      TELAPSE       18.11 TCPU       16.05
 CYC 153 ETOT(AU) -1.044685767332E+02 DETOT -2.58E-07 tst  1.05E-07 PX  7.28E-04
 TTTTTTTTTTTTTTTTTTTTTTTTTTTTTT FDIK        TELAPSE       18.11 TCPU       16.05

    ALPHA      ELECTRONS
 INSULATING STATE
 TOP OF VALENCE BANDS -    BAND      9; K    1; EIG -1.5652605E-01 AU
 BOTTOM OF VIRTUAL BANDS - BAND     10; K    1; EIG -1.3174337E-02 AU
 DIRECT ENERGY BAND GAP:   3.9008 eV

    BETA       ELECTRONS
 INSULATING STATE
 TOP OF VALENCE BANDS -    BAND      8; K    1; EIG -1.4659391E-01 AU
 BOTTOM OF VIRTUAL BANDS - BAND      9; K    1; EIG -4.5012267E-02 AU
 DIRECT ENERGY BAND GAP:   2.7642 eV
 TTTTTTTTTTTTTTTTTTTTTTTTTTTTTT PDIG        TELAPSE       18.11 TCPU       16.05
 CHARGE NORMALIZATION FACTOR   1.00000000
 TOTAL ATOMIC CHARGES:
  17.0000000
 SUMMED SPIN DENSITY           1.00000000
 TOTAL ATOMIC SPINS  :
   1.0000000
 TTTTTTTTTTTTTTTTTTTTTTTTTTTTTT MOQGAD      TELAPSE       18.11 TCPU       16.05
 TTTTTTTTTTTTTTTTTTTTTTTTTTTTTT SHELLXN     TELAPSE       18.11 TCPU       16.05
 TTTTTTTTTTTTTTTTTTTTTTTTTTTTTT MONMO3      TELAPSE       18.12 TCPU       16.06
 NUMERICALLY INTEGRATED DENSITY      9.0000000000      8.0000000000
 TTTTTTTTTTTTTTTTTTTTTTTTTTTTTT NUMDFT      TELAPSE       18.14 TCPU       16.08
 CYC 154 ETOT(AU) -1.044685769795E+02 DETOT -2.46E-07 tst  9.91E-08 PX  7.07E-04
 TTTTTTTTTTTTTTTTTTTTTTTTTTTTTT FDIK        TELAPSE       18.14 TCPU       16.08

    ALPHA      ELECTRONS
 INSULATING STATE
 TOP OF VALENCE BANDS -    BAND      9; K    1; EIG -1.5652827E-01 AU
 BOTTOM OF VIRTUAL BANDS - BAND     10; K    1; EIG -1.3169507E-02 AU
 DIRECT ENERGY BAND GAP:   3.9010 eV

    BETA       ELECTRONS
 INSULATING STATE
 TOP OF VALENCE BANDS -    BAND      8; K    1; EIG -1.4660553E-01 AU
 BOTTOM OF VIRTUAL BANDS - BAND      9; K    1; EIG -4.5008730E-02 AU
 DIRECT ENERGY BAND GAP:   2.7646 eV
 TTTTTTTTTTTTTTTTTTTTTTTTTTTTTT PDIG        TELAPSE       18.14 TCPU       16.08
 CHARGE NORMALIZATION FACTOR   1.00000000
 TOTAL ATOMIC CHARGES:
  17.0000000
 SUMMED SPIN DENSITY           1.00000000
 TOTAL ATOMIC SPINS  :
   1.0000000
 TTTTTTTTTTTTTTTTTTTTTTTTTTTTTT MOQGAD      TELAPSE       18.14 TCPU       16.08
 TTTTTTTTTTTTTTTTTTTTTTTTTTTTTT SHELLXN     TELAPSE       18.15 TCPU       16.08
 TTTTTTTTTTTTTTTTTTTTTTTTTTTTTT MONMO3      TELAPSE       18.16 TCPU       16.09
 NUMERICALLY INTEGRATED DENSITY      9.0000000000      8.0000000000
 TTTTTTTTTTTTTTTTTTTTTTTTTTTTTT NUMDFT      TELAPSE       18.18 TCPU       16.11
 CYC 155 ETOT(AU) -1.044685772152E+02 DETOT -2.36E-07 tst  9.37E-08 PX  6.89E-04
 TTTTTTTTTTTTTTTTTTTTTTTTTTTTTT FDIK        TELAPSE       18.18 TCPU       16.12

    ALPHA      ELECTRONS
 INSULATING STATE
 TOP OF VALENCE BANDS -    BAND      9; K    1; EIG -1.5653045E-01 AU
 BOTTOM OF VIRTUAL BANDS - BAND     10; K    1; EIG -1.3164808E-02 AU
 DIRECT ENERGY BAND GAP:   3.9012 eV

    BETA       ELECTRONS
 INSULATING STATE
 TOP OF VALENCE BANDS -    BAND      8; K    1; EIG -1.4661683E-01 AU
 BOTTOM OF VIRTUAL BANDS - BAND      9; K    1; EIG -4.5005310E-02 AU
 DIRECT ENERGY BAND GAP:   2.7650 eV
 TTTTTTTTTTTTTTTTTTTTTTTTTTTTTT PDIG        TELAPSE       18.19 TCPU       16.12
 CHARGE NORMALIZATION FACTOR   1.00000000
 TOTAL ATOMIC CHARGES:
  17.0000000
 SUMMED SPIN DENSITY           1.00000000
 TOTAL ATOMIC SPINS  :
   1.0000000
 TTTTTTTTTTTTTTTTTTTTTTTTTTTTTT MOQGAD      TELAPSE       18.19 TCPU       16.12
 TTTTTTTTTTTTTTTTTTTTTTTTTTTTTT SHELLXN     TELAPSE       18.19 TCPU       16.12
 TTTTTTTTTTTTTTTTTTTTTTTTTTTTTT MONMO3      TELAPSE       18.21 TCPU       16.14
 NUMERICALLY INTEGRATED DENSITY      9.0000000000      8.0000000000
 TTTTTTTTTTTTTTTTTTTTTTTTTTTTTT NUMDFT      TELAPSE       18.23 TCPU       16.16
 CYC 156 ETOT(AU) -1.044685774405E+02 DETOT -2.25E-07 tst  8.87E-08 PX  6.71E-04
 TTTTTTTTTTTTTTTTTTTTTTTTTTTTTT FDIK        TELAPSE       18.24 TCPU       16.17

    ALPHA      ELECTRONS
 INSULATING STATE
 TOP OF VALENCE BANDS -    BAND      9; K    1; EIG -1.5653255E-01 AU
 BOTTOM OF VIRTUAL BANDS - BAND     10; K    1; EIG -1.3160233E-02 AU
 DIRECT ENERGY BAND GAP:   3.9014 eV

    BETA       ELECTRONS
 INSULATING STATE
 TOP OF VALENCE BANDS -    BAND      8; K    1; EIG -1.4662782E-01 AU
 BOTTOM OF VIRTUAL BANDS - BAND      9; K    1; EIG -4.5001965E-02 AU
 DIRECT ENERGY BAND GAP:   2.7654 eV
 TTTTTTTTTTTTTTTTTTTTTTTTTTTTTT PDIG        TELAPSE       18.24 TCPU       16.17
 CHARGE NORMALIZATION FACTOR   1.00000000
 TOTAL ATOMIC CHARGES:
  17.0000000
 SUMMED SPIN DENSITY           1.00000000
 TOTAL ATOMIC SPINS  :
   1.0000000
 TTTTTTTTTTTTTTTTTTTTTTTTTTTTTT MOQGAD      TELAPSE       18.24 TCPU       16.17
 TTTTTTTTTTTTTTTTTTTTTTTTTTTTTT SHELLXN     TELAPSE       18.24 TCPU       16.17
 TTTTTTTTTTTTTTTTTTTTTTTTTTTTTT MONMO3      TELAPSE       18.25 TCPU       16.18
 NUMERICALLY INTEGRATED DENSITY      9.0000000000      8.0000000000
 TTTTTTTTTTTTTTTTTTTTTTTTTTTTTT NUMDFT      TELAPSE       18.27 TCPU       16.20
 CYC 157 ETOT(AU) -1.044685776560E+02 DETOT -2.16E-07 tst  8.39E-08 PX  6.53E-04
 TTTTTTTTTTTTTTTTTTTTTTTTTTTTTT FDIK        TELAPSE       18.30 TCPU       16.23

    ALPHA      ELECTRONS
 INSULATING STATE
 TOP OF VALENCE BANDS -    BAND      9; K    1; EIG -1.5653462E-01 AU
 BOTTOM OF VIRTUAL BANDS - BAND     10; K    1; EIG -1.3155796E-02 AU
 DIRECT ENERGY BAND GAP:   3.9015 eV

    BETA       ELECTRONS
 INSULATING STATE
 TOP OF VALENCE BANDS -    BAND      8; K    1; EIG -1.4663854E-01 AU
 BOTTOM OF VIRTUAL BANDS - BAND      9; K    1; EIG -4.4998729E-02 AU
 DIRECT ENERGY BAND GAP:   2.7658 eV
 TTTTTTTTTTTTTTTTTTTTTTTTTTTTTT PDIG        TELAPSE       18.34 TCPU       16.26
 CHARGE NORMALIZATION FACTOR   1.00000000
 TOTAL ATOMIC CHARGES:
  17.0000000
 SUMMED SPIN DENSITY           1.00000000
 TOTAL ATOMIC SPINS  :
   1.0000000
 TTTTTTTTTTTTTTTTTTTTTTTTTTTTTT MOQGAD      TELAPSE       18.38 TCPU       16.30
 TTTTTTTTTTTTTTTTTTTTTTTTTTTTTT SHELLXN     TELAPSE       18.38 TCPU       16.30
 TTTTTTTTTTTTTTTTTTTTTTTTTTTTTT MONMO3      TELAPSE       18.39 TCPU       16.32
 NUMERICALLY INTEGRATED DENSITY      9.0000000000      8.0000000000
 TTTTTTTTTTTTTTTTTTTTTTTTTTTTTT NUMDFT      TELAPSE       18.42 TCPU       16.34
 CYC 158 ETOT(AU) -1.044685778622E+02 DETOT -2.06E-07 tst  7.94E-08 PX  6.35E-04
 TTTTTTTTTTTTTTTTTTTTTTTTTTTTTT FDIK        TELAPSE       18.43 TCPU       16.35

    ALPHA      ELECTRONS
 INSULATING STATE
 TOP OF VALENCE BANDS -    BAND      9; K    1; EIG -1.5653660E-01 AU
 BOTTOM OF VIRTUAL BANDS - BAND     10; K    1; EIG -1.3151465E-02 AU
 DIRECT ENERGY BAND GAP:   3.9017 eV

    BETA       ELECTRONS
 INSULATING STATE
 TOP OF VALENCE BANDS -    BAND      8; K    1; EIG -1.4664893E-01 AU
 BOTTOM OF VIRTUAL BANDS - BAND      9; K    1; EIG -4.4995559E-02 AU
 DIRECT ENERGY BAND GAP:   2.7661 eV
 TTTTTTTTTTTTTTTTTTTTTTTTTTTTTT PDIG        TELAPSE       18.43 TCPU       16.35
 CHARGE NORMALIZATION FACTOR   1.00000000
 TOTAL ATOMIC CHARGES:
  17.0000000
 SUMMED SPIN DENSITY           1.00000000
 TOTAL ATOMIC SPINS  :
   1.0000000
 TTTTTTTTTTTTTTTTTTTTTTTTTTTTTT MOQGAD      TELAPSE       18.43 TCPU       16.35
 TTTTTTTTTTTTTTTTTTTTTTTTTTTTTT SHELLXN     TELAPSE       18.43 TCPU       16.35
 TTTTTTTTTTTTTTTTTTTTTTTTTTTTTT MONMO3      TELAPSE       18.44 TCPU       16.36
 NUMERICALLY INTEGRATED DENSITY      9.0000000000      8.0000000000
 TTTTTTTTTTTTTTTTTTTTTTTTTTTTTT NUMDFT      TELAPSE       18.46 TCPU       16.38
 CYC 159 ETOT(AU) -1.044685780595E+02 DETOT -1.97E-07 tst  7.51E-08 PX  6.18E-04
 TTTTTTTTTTTTTTTTTTTTTTTTTTTTTT FDIK        TELAPSE       18.50 TCPU       16.39

    ALPHA      ELECTRONS
 INSULATING STATE
 TOP OF VALENCE BANDS -    BAND      9; K    1; EIG -1.5653855E-01 AU
 BOTTOM OF VIRTUAL BANDS - BAND     10; K    1; EIG -1.3147262E-02 AU
 DIRECT ENERGY BAND GAP:   3.9019 eV

    BETA       ELECTRONS
 INSULATING STATE
 TOP OF VALENCE BANDS -    BAND      8; K    1; EIG -1.4665907E-01 AU
 BOTTOM OF VIRTUAL BANDS - BAND      9; K    1; EIG -4.4992500E-02 AU
 DIRECT ENERGY BAND GAP:   2.7665 eV
 TTTTTTTTTTTTTTTTTTTTTTTTTTTTTT PDIG        TELAPSE       18.52 TCPU       16.41
 CHARGE NORMALIZATION FACTOR   1.00000000
 TOTAL ATOMIC CHARGES:
  17.0000000
 SUMMED SPIN DENSITY           1.00000000
 TOTAL ATOMIC SPINS  :
   1.0000000
 TTTTTTTTTTTTTTTTTTTTTTTTTTTTTT MOQGAD      TELAPSE       18.58 TCPU       16.43
 TTTTTTTTTTTTTTTTTTTTTTTTTTTTTT SHELLXN     TELAPSE       18.58 TCPU       16.43
 TTTTTTTTTTTTTTTTTTTTTTTTTTTTTT MONMO3      TELAPSE       18.58 TCPU       16.43
 NUMERICALLY INTEGRATED DENSITY      9.0000000000      8.0000000000
 TTTTTTTTTTTTTTTTTTTTTTTTTTTTTT NUMDFT      TELAPSE       18.62 TCPU       16.46
 CYC 160 ETOT(AU) -1.044685782483E+02 DETOT -1.89E-07 tst  7.11E-08 PX  6.02E-04
 TTTTTTTTTTTTTTTTTTTTTTTTTTTTTT FDIK        TELAPSE       18.68 TCPU       16.52

    ALPHA      ELECTRONS
 INSULATING STATE
 TOP OF VALENCE BANDS -    BAND      9; K    1; EIG -1.5654044E-01 AU
 BOTTOM OF VIRTUAL BANDS - BAND     10; K    1; EIG -1.3143170E-02 AU
 DIRECT ENERGY BAND GAP:   3.9020 eV

    BETA       ELECTRONS
 INSULATING STATE
 TOP OF VALENCE BANDS -    BAND      8; K    1; EIG -1.4666892E-01 AU
 BOTTOM OF VIRTUAL BANDS - BAND      9; K    1; EIG -4.4989510E-02 AU
 DIRECT ENERGY BAND GAP:   2.7668 eV
 TTTTTTTTTTTTTTTTTTTTTTTTTTTTTT PDIG        TELAPSE       18.74 TCPU       16.58
 CHARGE NORMALIZATION FACTOR   1.00000000
 TOTAL ATOMIC CHARGES:
  17.0000000
 SUMMED SPIN DENSITY           1.00000000
 TOTAL ATOMIC SPINS  :
   1.0000000
 TTTTTTTTTTTTTTTTTTTTTTTTTTTTTT MOQGAD      TELAPSE       18.75 TCPU       16.60
 TTTTTTTTTTTTTTTTTTTTTTTTTTTTTT SHELLXN     TELAPSE       18.76 TCPU       16.60
 TTTTTTTTTTTTTTTTTTTTTTTTTTTTTT MONMO3      TELAPSE       18.77 TCPU       16.61
 NUMERICALLY INTEGRATED DENSITY      9.0000000000      8.0000000000
 TTTTTTTTTTTTTTTTTTTTTTTTTTTTTT NUMDFT      TELAPSE       18.79 TCPU       16.63
 CYC 161 ETOT(AU) -1.044685784291E+02 DETOT -1.81E-07 tst  6.72E-08 PX  5.86E-04
 TTTTTTTTTTTTTTTTTTTTTTTTTTTTTT FDIK        TELAPSE       18.79 TCPU       16.63

    ALPHA      ELECTRONS
 INSULATING STATE
 TOP OF VALENCE BANDS -    BAND      9; K    1; EIG -1.5654228E-01 AU
 BOTTOM OF VIRTUAL BANDS - BAND     10; K    1; EIG -1.3139193E-02 AU
 DIRECT ENERGY BAND GAP:   3.9022 eV

    BETA       ELECTRONS
 INSULATING STATE
 TOP OF VALENCE BANDS -    BAND      8; K    1; EIG -1.4667851E-01 AU
 BOTTOM OF VIRTUAL BANDS - BAND      9; K    1; EIG -4.4986612E-02 AU
 DIRECT ENERGY BAND GAP:   2.7672 eV
 TTTTTTTTTTTTTTTTTTTTTTTTTTTTTT PDIG        TELAPSE       18.79 TCPU       16.63
 CHARGE NORMALIZATION FACTOR   1.00000000
 TOTAL ATOMIC CHARGES:
  17.0000000
 SUMMED SPIN DENSITY           1.00000000
 TOTAL ATOMIC SPINS  :
   1.0000000
 TTTTTTTTTTTTTTTTTTTTTTTTTTTTTT MOQGAD      TELAPSE       18.80 TCPU       16.63
 TTTTTTTTTTTTTTTTTTTTTTTTTTTTTT SHELLXN     TELAPSE       18.80 TCPU       16.63
 TTTTTTTTTTTTTTTTTTTTTTTTTTTTTT MONMO3      TELAPSE       18.80 TCPU       16.64
 NUMERICALLY INTEGRATED DENSITY      9.0000000000      8.0000000000
 TTTTTTTTTTTTTTTTTTTTTTTTTTTTTT NUMDFT      TELAPSE       18.82 TCPU       16.66
 CYC 162 ETOT(AU) -1.044685786022E+02 DETOT -1.73E-07 tst  6.36E-08 PX  5.70E-04
 TTTTTTTTTTTTTTTTTTTTTTTTTTTTTT FDIK        TELAPSE       18.85 TCPU       16.69

    ALPHA      ELECTRONS
 INSULATING STATE
 TOP OF VALENCE BANDS -    BAND      9; K    1; EIG -1.5654406E-01 AU
 BOTTOM OF VIRTUAL BANDS - BAND     10; K    1; EIG -1.3135321E-02 AU
 DIRECT ENERGY BAND GAP:   3.9024 eV

    BETA       ELECTRONS
 INSULATING STATE
 TOP OF VALENCE BANDS -    BAND      8; K    1; EIG -1.4668783E-01 AU
 BOTTOM OF VIRTUAL BANDS - BAND      9; K    1; EIG -4.4983779E-02 AU
 DIRECT ENERGY BAND GAP:   2.7675 eV
 TTTTTTTTTTTTTTTTTTTTTTTTTTTTTT PDIG        TELAPSE       18.88 TCPU       16.72
 CHARGE NORMALIZATION FACTOR   1.00000000
 TOTAL ATOMIC CHARGES:
  17.0000000
 SUMMED SPIN DENSITY           1.00000000
 TOTAL ATOMIC SPINS  :
   1.0000000
 TTTTTTTTTTTTTTTTTTTTTTTTTTTTTT MOQGAD      TELAPSE       18.88 TCPU       16.72
 TTTTTTTTTTTTTTTTTTTTTTTTTTTTTT SHELLXN     TELAPSE       18.88 TCPU       16.72
 TTTTTTTTTTTTTTTTTTTTTTTTTTTTTT MONMO3      TELAPSE       18.89 TCPU       16.73
 NUMERICALLY INTEGRATED DENSITY      9.0000000000      8.0000000000
 TTTTTTTTTTTTTTTTTTTTTTTTTTTTTT NUMDFT      TELAPSE       18.92 TCPU       16.75
 CYC 163 ETOT(AU) -1.044685787679E+02 DETOT -1.66E-07 tst  6.02E-08 PX  5.55E-04
 TTTTTTTTTTTTTTTTTTTTTTTTTTTTTT FDIK        TELAPSE       18.92 TCPU       16.75

    ALPHA      ELECTRONS
 INSULATING STATE
 TOP OF VALENCE BANDS -    BAND      9; K    1; EIG -1.5654582E-01 AU
 BOTTOM OF VIRTUAL BANDS - BAND     10; K    1; EIG -1.3131564E-02 AU
 DIRECT ENERGY BAND GAP:   3.9025 eV

    BETA       ELECTRONS
 INSULATING STATE
 TOP OF VALENCE BANDS -    BAND      8; K    1; EIG -1.4669691E-01 AU
 BOTTOM OF VIRTUAL BANDS - BAND      9; K    1; EIG -4.4981050E-02 AU
 DIRECT ENERGY BAND GAP:   2.7678 eV
 TTTTTTTTTTTTTTTTTTTTTTTTTTTTTT PDIG        TELAPSE       18.92 TCPU       16.75
 CHARGE NORMALIZATION FACTOR   1.00000000
 TOTAL ATOMIC CHARGES:
  17.0000000
 SUMMED SPIN DENSITY           1.00000000
 TOTAL ATOMIC SPINS  :
   1.0000000
 TTTTTTTTTTTTTTTTTTTTTTTTTTTTTT MOQGAD      TELAPSE       18.92 TCPU       16.75
 TTTTTTTTTTTTTTTTTTTTTTTTTTTTTT SHELLXN     TELAPSE       18.92 TCPU       16.75
 TTTTTTTTTTTTTTTTTTTTTTTTTTTTTT MONMO3      TELAPSE       18.93 TCPU       16.76
 NUMERICALLY INTEGRATED DENSITY      9.0000000000      8.0000000000
 TTTTTTTTTTTTTTTTTTTTTTTTTTTTTT NUMDFT      TELAPSE       18.95 TCPU       16.78
 CYC 164 ETOT(AU) -1.044685789265E+02 DETOT -1.59E-07 tst  5.69E-08 PX  5.40E-04
 TTTTTTTTTTTTTTTTTTTTTTTTTTTTTT FDIK        TELAPSE       18.95 TCPU       16.78

    ALPHA      ELECTRONS
 INSULATING STATE
 TOP OF VALENCE BANDS -    BAND      9; K    1; EIG -1.5654750E-01 AU
 BOTTOM OF VIRTUAL BANDS - BAND     10; K    1; EIG -1.3127899E-02 AU
 DIRECT ENERGY BAND GAP:   3.9026 eV

    BETA       ELECTRONS
 INSULATING STATE
 TOP OF VALENCE BANDS -    BAND      8; K    1; EIG -1.4670573E-01 AU
 BOTTOM OF VIRTUAL BANDS - BAND      9; K    1; EIG -4.4978371E-02 AU
 DIRECT ENERGY BAND GAP:   2.7681 eV
 TTTTTTTTTTTTTTTTTTTTTTTTTTTTTT PDIG        TELAPSE       18.95 TCPU       16.78
 CHARGE NORMALIZATION FACTOR   1.00000000
 TOTAL ATOMIC CHARGES:
  17.0000000
 SUMMED SPIN DENSITY           1.00000000
 TOTAL ATOMIC SPINS  :
   1.0000000
 TTTTTTTTTTTTTTTTTTTTTTTTTTTTTT MOQGAD      TELAPSE       18.95 TCPU       16.78
 TTTTTTTTTTTTTTTTTTTTTTTTTTTTTT SHELLXN     TELAPSE       18.95 TCPU       16.78
 TTTTTTTTTTTTTTTTTTTTTTTTTTTTTT MONMO3      TELAPSE       18.96 TCPU       16.79
 NUMERICALLY INTEGRATED DENSITY      9.0000000000      8.0000000000
 TTTTTTTTTTTTTTTTTTTTTTTTTTTTTT NUMDFT      TELAPSE       18.98 TCPU       16.81
 CYC 165 ETOT(AU) -1.044685790785E+02 DETOT -1.52E-07 tst  5.39E-08 PX  5.25E-04
 TTTTTTTTTTTTTTTTTTTTTTTTTTTTTT FDIK        TELAPSE       18.98 TCPU       16.81

    ALPHA      ELECTRONS
 INSULATING STATE
 TOP OF VALENCE BANDS -    BAND      9; K    1; EIG -1.5654915E-01 AU
 BOTTOM OF VIRTUAL BANDS - BAND     10; K    1; EIG -1.3124344E-02 AU
 DIRECT ENERGY BAND GAP:   3.9028 eV

    BETA       ELECTRONS
 INSULATING STATE
 TOP OF VALENCE BANDS -    BAND      8; K    1; EIG -1.4671432E-01 AU
 BOTTOM OF VIRTUAL BANDS - BAND      9; K    1; EIG -4.4975782E-02 AU
 DIRECT ENERGY BAND GAP:   2.7684 eV
 TTTTTTTTTTTTTTTTTTTTTTTTTTTTTT PDIG        TELAPSE       18.98 TCPU       16.81
 CHARGE NORMALIZATION FACTOR   1.00000000
 TOTAL ATOMIC CHARGES:
  17.0000000
 SUMMED SPIN DENSITY           1.00000000
 TOTAL ATOMIC SPINS  :
   1.0000000
 TTTTTTTTTTTTTTTTTTTTTTTTTTTTTT MOQGAD      TELAPSE       18.98 TCPU       16.81
 TTTTTTTTTTTTTTTTTTTTTTTTTTTTTT SHELLXN     TELAPSE       18.98 TCPU       16.81
 TTTTTTTTTTTTTTTTTTTTTTTTTTTTTT MONMO3      TELAPSE       18.99 TCPU       16.82
 NUMERICALLY INTEGRATED DENSITY      9.0000000000      8.0000000000
 TTTTTTTTTTTTTTTTTTTTTTTTTTTTTT NUMDFT      TELAPSE       19.01 TCPU       16.84
 CYC 166 ETOT(AU) -1.044685792241E+02 DETOT -1.46E-07 tst  5.09E-08 PX  5.11E-04
 TTTTTTTTTTTTTTTTTTTTTTTTTTTTTT FDIK        TELAPSE       19.01 TCPU       16.84

    ALPHA      ELECTRONS
 INSULATING STATE
 TOP OF VALENCE BANDS -    BAND      9; K    1; EIG -1.5655075E-01 AU
 BOTTOM OF VIRTUAL BANDS - BAND     10; K    1; EIG -1.3120882E-02 AU
 DIRECT ENERGY BAND GAP:   3.9029 eV

    BETA       ELECTRONS
 INSULATING STATE
 TOP OF VALENCE BANDS -    BAND      8; K    1; EIG -1.4672268E-01 AU
 BOTTOM OF VIRTUAL BANDS - BAND      9; K    1; EIG -4.4973252E-02 AU
 DIRECT ENERGY BAND GAP:   2.7687 eV
 TTTTTTTTTTTTTTTTTTTTTTTTTTTTTT PDIG        TELAPSE       19.01 TCPU       16.84
 CHARGE NORMALIZATION FACTOR   1.00000000
 TOTAL ATOMIC CHARGES:
  17.0000000
 SUMMED SPIN DENSITY           1.00000000
 TOTAL ATOMIC SPINS  :
   1.0000000
 TTTTTTTTTTTTTTTTTTTTTTTTTTTTTT MOQGAD      TELAPSE       19.01 TCPU       16.84
 TTTTTTTTTTTTTTTTTTTTTTTTTTTTTT SHELLXN     TELAPSE       19.01 TCPU       16.84
 TTTTTTTTTTTTTTTTTTTTTTTTTTTTTT MONMO3      TELAPSE       19.02 TCPU       16.85
 NUMERICALLY INTEGRATED DENSITY      9.0000000000      8.0000000000
 TTTTTTTTTTTTTTTTTTTTTTTTTTTTTT NUMDFT      TELAPSE       19.04 TCPU       16.87
 CYC 167 ETOT(AU) -1.044685793636E+02 DETOT -1.39E-07 tst  4.82E-08 PX  4.97E-04
 TTTTTTTTTTTTTTTTTTTTTTTTTTTTTT FDIK        TELAPSE       19.04 TCPU       16.87

    ALPHA      ELECTRONS
 INSULATING STATE
 TOP OF VALENCE BANDS -    BAND      9; K    1; EIG -1.5655232E-01 AU
 BOTTOM OF VIRTUAL BANDS - BAND     10; K    1; EIG -1.3117515E-02 AU
 DIRECT ENERGY BAND GAP:   3.9031 eV

    BETA       ELECTRONS
 INSULATING STATE
 TOP OF VALENCE BANDS -    BAND      8; K    1; EIG -1.4673080E-01 AU
 BOTTOM OF VIRTUAL BANDS - BAND      9; K    1; EIG -4.4970806E-02 AU
 DIRECT ENERGY BAND GAP:   2.7690 eV
 TTTTTTTTTTTTTTTTTTTTTTTTTTTTTT PDIG        TELAPSE       19.04 TCPU       16.87
 CHARGE NORMALIZATION FACTOR   1.00000000
 TOTAL ATOMIC CHARGES:
  17.0000000
 SUMMED SPIN DENSITY           1.00000000
 TOTAL ATOMIC SPINS  :
   1.0000000
 TTTTTTTTTTTTTTTTTTTTTTTTTTTTTT MOQGAD      TELAPSE       19.04 TCPU       16.87
 TTTTTTTTTTTTTTTTTTTTTTTTTTTTTT SHELLXN     TELAPSE       19.05 TCPU       16.87
 TTTTTTTTTTTTTTTTTTTTTTTTTTTTTT MONMO3      TELAPSE       19.05 TCPU       16.88
 NUMERICALLY INTEGRATED DENSITY      9.0000000000      8.0000000000
 TTTTTTTTTTTTTTTTTTTTTTTTTTTTTT NUMDFT      TELAPSE       19.07 TCPU       16.90
 CYC 168 ETOT(AU) -1.044685794973E+02 DETOT -1.34E-07 tst  4.56E-08 PX  4.83E-04
 TTTTTTTTTTTTTTTTTTTTTTTTTTTTTT FDIK        TELAPSE       19.07 TCPU       16.90

    ALPHA      ELECTRONS
 INSULATING STATE
 TOP OF VALENCE BANDS -    BAND      9; K    1; EIG -1.5655382E-01 AU
 BOTTOM OF VIRTUAL BANDS - BAND     10; K    1; EIG -1.3114238E-02 AU
 DIRECT ENERGY BAND GAP:   3.9032 eV

    BETA       ELECTRONS
 INSULATING STATE
 TOP OF VALENCE BANDS -    BAND      8; K    1; EIG -1.4673870E-01 AU
 BOTTOM OF VIRTUAL BANDS - BAND      9; K    1; EIG -4.4968407E-02 AU
 DIRECT ENERGY BAND GAP:   2.7693 eV
 TTTTTTTTTTTTTTTTTTTTTTTTTTTTTT PDIG        TELAPSE       19.08 TCPU       16.90
 CHARGE NORMALIZATION FACTOR   1.00000000
 TOTAL ATOMIC CHARGES:
  17.0000000
 SUMMED SPIN DENSITY           1.00000000
 TOTAL ATOMIC SPINS  :
   1.0000000
 TTTTTTTTTTTTTTTTTTTTTTTTTTTTTT MOQGAD      TELAPSE       19.08 TCPU       16.90
 TTTTTTTTTTTTTTTTTTTTTTTTTTTTTT SHELLXN     TELAPSE       19.08 TCPU       16.90
 TTTTTTTTTTTTTTTTTTTTTTTTTTTTTT MONMO3      TELAPSE       19.08 TCPU       16.91
 NUMERICALLY INTEGRATED DENSITY      9.0000000000      8.0000000000
 TTTTTTTTTTTTTTTTTTTTTTTTTTTTTT NUMDFT      TELAPSE       19.11 TCPU       16.93
 CYC 169 ETOT(AU) -1.044685796255E+02 DETOT -1.28E-07 tst  4.31E-08 PX  4.71E-04
 TTTTTTTTTTTTTTTTTTTTTTTTTTTTTT FDIK        TELAPSE       19.11 TCPU       16.93

    ALPHA      ELECTRONS
 INSULATING STATE
 TOP OF VALENCE BANDS -    BAND      9; K    1; EIG -1.5655530E-01 AU
 BOTTOM OF VIRTUAL BANDS - BAND     10; K    1; EIG -1.3111058E-02 AU
 DIRECT ENERGY BAND GAP:   3.9033 eV

    BETA       ELECTRONS
 INSULATING STATE
 TOP OF VALENCE BANDS -    BAND      8; K    1; EIG -1.4674639E-01 AU
 BOTTOM OF VIRTUAL BANDS - BAND      9; K    1; EIG -4.4966090E-02 AU
 DIRECT ENERGY BAND GAP:   2.7696 eV
 TTTTTTTTTTTTTTTTTTTTTTTTTTTTTT PDIG        TELAPSE       19.11 TCPU       16.93
 CHARGE NORMALIZATION FACTOR   1.00000000
 TOTAL ATOMIC CHARGES:
  17.0000000
 SUMMED SPIN DENSITY           1.00000000
 TOTAL ATOMIC SPINS  :
   1.0000000
 TTTTTTTTTTTTTTTTTTTTTTTTTTTTTT MOQGAD      TELAPSE       19.11 TCPU       16.93
 TTTTTTTTTTTTTTTTTTTTTTTTTTTTTT SHELLXN     TELAPSE       19.11 TCPU       16.93
 TTTTTTTTTTTTTTTTTTTTTTTTTTTTTT MONMO3      TELAPSE       19.11 TCPU       16.94
 NUMERICALLY INTEGRATED DENSITY      9.0000000000      8.0000000000
 TTTTTTTTTTTTTTTTTTTTTTTTTTTTTT NUMDFT      TELAPSE       19.14 TCPU       16.96
 CYC 170 ETOT(AU) -1.044685797483E+02 DETOT -1.23E-07 tst  4.08E-08 PX  4.58E-04
 TTTTTTTTTTTTTTTTTTTTTTTTTTTTTT FDIK        TELAPSE       19.14 TCPU       16.96

    ALPHA      ELECTRONS
 INSULATING STATE
 TOP OF VALENCE BANDS -    BAND      9; K    1; EIG -1.5655673E-01 AU
 BOTTOM OF VIRTUAL BANDS - BAND     10; K    1; EIG -1.3107957E-02 AU
 DIRECT ENERGY BAND GAP:   3.9034 eV

    BETA       ELECTRONS
 INSULATING STATE
 TOP OF VALENCE BANDS -    BAND      8; K    1; EIG -1.4675386E-01 AU
 BOTTOM OF VIRTUAL BANDS - BAND      9; K    1; EIG -4.4963821E-02 AU
 DIRECT ENERGY BAND GAP:   2.7698 eV
 TTTTTTTTTTTTTTTTTTTTTTTTTTTTTT PDIG        TELAPSE       19.14 TCPU       16.96
 CHARGE NORMALIZATION FACTOR   1.00000000
 TOTAL ATOMIC CHARGES:
  17.0000000
 SUMMED SPIN DENSITY           1.00000000
 TOTAL ATOMIC SPINS  :
   1.0000000
 TTTTTTTTTTTTTTTTTTTTTTTTTTTTTT MOQGAD      TELAPSE       19.14 TCPU       16.96
 TTTTTTTTTTTTTTTTTTTTTTTTTTTTTT SHELLXN     TELAPSE       19.14 TCPU       16.96
 TTTTTTTTTTTTTTTTTTTTTTTTTTTTTT MONMO3      TELAPSE       19.15 TCPU       16.97
 NUMERICALLY INTEGRATED DENSITY      9.0000000000      8.0000000000
 TTTTTTTTTTTTTTTTTTTTTTTTTTTTTT NUMDFT      TELAPSE       19.17 TCPU       16.99
 CYC 171 ETOT(AU) -1.044685798661E+02 DETOT -1.18E-07 tst  3.86E-08 PX  4.45E-04
 TTTTTTTTTTTTTTTTTTTTTTTTTTTTTT FDIK        TELAPSE       19.17 TCPU       16.99

    ALPHA      ELECTRONS
 INSULATING STATE
 TOP OF VALENCE BANDS -    BAND      9; K    1; EIG -1.5655813E-01 AU
 BOTTOM OF VIRTUAL BANDS - BAND     10; K    1; EIG -1.3104948E-02 AU
 DIRECT ENERGY BAND GAP:   3.9036 eV

    BETA       ELECTRONS
 INSULATING STATE
 TOP OF VALENCE BANDS -    BAND      8; K    1; EIG -1.4676114E-01 AU
 BOTTOM OF VIRTUAL BANDS - BAND      9; K    1; EIG -4.4961633E-02 AU
 DIRECT ENERGY BAND GAP:   2.7701 eV
 TTTTTTTTTTTTTTTTTTTTTTTTTTTTTT PDIG        TELAPSE       19.17 TCPU       16.99
 CHARGE NORMALIZATION FACTOR   1.00000000
 TOTAL ATOMIC CHARGES:
  17.0000000
 SUMMED SPIN DENSITY           1.00000000
 TOTAL ATOMIC SPINS  :
   1.0000000
 TTTTTTTTTTTTTTTTTTTTTTTTTTTTTT MOQGAD      TELAPSE       19.17 TCPU       16.99
 TTTTTTTTTTTTTTTTTTTTTTTTTTTTTT SHELLXN     TELAPSE       19.17 TCPU       16.99
 TTTTTTTTTTTTTTTTTTTTTTTTTTTTTT MONMO3      TELAPSE       19.18 TCPU       17.00
 NUMERICALLY INTEGRATED DENSITY      9.0000000000      8.0000000000
 TTTTTTTTTTTTTTTTTTTTTTTTTTTTTT NUMDFT      TELAPSE       19.20 TCPU       17.02
 CYC 172 ETOT(AU) -1.044685799791E+02 DETOT -1.13E-07 tst  3.65E-08 PX  4.33E-04
 TTTTTTTTTTTTTTTTTTTTTTTTTTTTTT FDIK        TELAPSE       19.20 TCPU       17.02

    ALPHA      ELECTRONS
 INSULATING STATE
 TOP OF VALENCE BANDS -    BAND      9; K    1; EIG -1.5655948E-01 AU
 BOTTOM OF VIRTUAL BANDS - BAND     10; K    1; EIG -1.3102020E-02 AU
 DIRECT ENERGY BAND GAP:   3.9037 eV

    BETA       ELECTRONS
 INSULATING STATE
 TOP OF VALENCE BANDS -    BAND      8; K    1; EIG -1.4676822E-01 AU
 BOTTOM OF VIRTUAL BANDS - BAND      9; K    1; EIG -4.4959495E-02 AU
 DIRECT ENERGY BAND GAP:   2.7704 eV
 TTTTTTTTTTTTTTTTTTTTTTTTTTTTTT PDIG        TELAPSE       19.20 TCPU       17.02
 CHARGE NORMALIZATION FACTOR   1.00000000
 TOTAL ATOMIC CHARGES:
  17.0000000
 SUMMED SPIN DENSITY           1.00000000
 TOTAL ATOMIC SPINS  :
   1.0000000
 TTTTTTTTTTTTTTTTTTTTTTTTTTTTTT MOQGAD      TELAPSE       19.20 TCPU       17.02
 TTTTTTTTTTTTTTTTTTTTTTTTTTTTTT SHELLXN     TELAPSE       19.21 TCPU       17.02
 TTTTTTTTTTTTTTTTTTTTTTTTTTTTTT MONMO3      TELAPSE       19.21 TCPU       17.03
 NUMERICALLY INTEGRATED DENSITY      9.0000000000      8.0000000000
 TTTTTTTTTTTTTTTTTTTTTTTTTTTTTT NUMDFT      TELAPSE       19.23 TCPU       17.05
 CYC 173 ETOT(AU) -1.044685800874E+02 DETOT -1.08E-07 tst  3.45E-08 PX  4.21E-04
 TTTTTTTTTTTTTTTTTTTTTTTTTTTTTT FDIK        TELAPSE       19.24 TCPU       17.05

    ALPHA      ELECTRONS
 INSULATING STATE
 TOP OF VALENCE BANDS -    BAND      9; K    1; EIG -1.5656080E-01 AU
 BOTTOM OF VIRTUAL BANDS - BAND     10; K    1; EIG -1.3099173E-02 AU
 DIRECT ENERGY BAND GAP:   3.9038 eV

    BETA       ELECTRONS
 INSULATING STATE
 TOP OF VALENCE BANDS -    BAND      8; K    1; EIG -1.4677510E-01 AU
 BOTTOM OF VIRTUAL BANDS - BAND      9; K    1; EIG -4.4957421E-02 AU
 DIRECT ENERGY BAND GAP:   2.7706 eV
 TTTTTTTTTTTTTTTTTTTTTTTTTTTTTT PDIG        TELAPSE       19.24 TCPU       17.05
 CHARGE NORMALIZATION FACTOR   1.00000000
 TOTAL ATOMIC CHARGES:
  17.0000000
 SUMMED SPIN DENSITY           1.00000000
 TOTAL ATOMIC SPINS  :
   1.0000000
 TTTTTTTTTTTTTTTTTTTTTTTTTTTTTT MOQGAD      TELAPSE       19.24 TCPU       17.05
 TTTTTTTTTTTTTTTTTTTTTTTTTTTTTT SHELLXN     TELAPSE       19.24 TCPU       17.05
 TTTTTTTTTTTTTTTTTTTTTTTTTTTTTT MONMO3      TELAPSE       19.24 TCPU       17.06
 NUMERICALLY INTEGRATED DENSITY      9.0000000000      8.0000000000
 TTTTTTTTTTTTTTTTTTTTTTTTTTTTTT NUMDFT      TELAPSE       19.27 TCPU       17.08
 CYC 174 ETOT(AU) -1.044685801913E+02 DETOT -1.04E-07 tst  3.26E-08 PX  4.10E-04
 TTTTTTTTTTTTTTTTTTTTTTTTTTTTTT FDIK        TELAPSE       19.27 TCPU       17.08

    ALPHA      ELECTRONS
 INSULATING STATE
 TOP OF VALENCE BANDS -    BAND      9; K    1; EIG -1.5656208E-01 AU
 BOTTOM OF VIRTUAL BANDS - BAND     10; K    1; EIG -1.3096403E-02 AU
 DIRECT ENERGY BAND GAP:   3.9039 eV

    BETA       ELECTRONS
 INSULATING STATE
 TOP OF VALENCE BANDS -    BAND      8; K    1; EIG -1.4678179E-01 AU
 BOTTOM OF VIRTUAL BANDS - BAND      9; K    1; EIG -4.4955395E-02 AU
 DIRECT ENERGY BAND GAP:   2.7708 eV
 TTTTTTTTTTTTTTTTTTTTTTTTTTTTTT PDIG        TELAPSE       19.27 TCPU       17.08
 CHARGE NORMALIZATION FACTOR   1.00000000
 TOTAL ATOMIC CHARGES:
  17.0000000
 SUMMED SPIN DENSITY           1.00000000
 TOTAL ATOMIC SPINS  :
   1.0000000
 TTTTTTTTTTTTTTTTTTTTTTTTTTTTTT MOQGAD      TELAPSE       19.27 TCPU       17.08
 TTTTTTTTTTTTTTTTTTTTTTTTTTTTTT SHELLXN     TELAPSE       19.27 TCPU       17.08
 TTTTTTTTTTTTTTTTTTTTTTTTTTTTTT MONMO3      TELAPSE       19.27 TCPU       17.09
 NUMERICALLY INTEGRATED DENSITY      9.0000000000      8.0000000000
 TTTTTTTTTTTTTTTTTTTTTTTTTTTTTT NUMDFT      TELAPSE       19.30 TCPU       17.11
 CYC 175 ETOT(AU) -1.044685802911E+02 DETOT -9.97E-08 tst  3.08E-08 PX  3.99E-04
 TTTTTTTTTTTTTTTTTTTTTTTTTTTTTT FDIK        TELAPSE       19.30 TCPU       17.11

    ALPHA      ELECTRONS
 INSULATING STATE
 TOP OF VALENCE BANDS -    BAND      9; K    1; EIG -1.5656334E-01 AU
 BOTTOM OF VIRTUAL BANDS - BAND     10; K    1; EIG -1.3093713E-02 AU
 DIRECT ENERGY BAND GAP:   3.9040 eV

    BETA       ELECTRONS
 INSULATING STATE
 TOP OF VALENCE BANDS -    BAND      8; K    1; EIG -1.4678831E-01 AU
 BOTTOM OF VIRTUAL BANDS - BAND      9; K    1; EIG -4.4953443E-02 AU
 DIRECT ENERGY BAND GAP:   2.7711 eV
 TTTTTTTTTTTTTTTTTTTTTTTTTTTTTT PDIG        TELAPSE       19.30 TCPU       17.11
 CHARGE NORMALIZATION FACTOR   1.00000000
 TOTAL ATOMIC CHARGES:
  17.0000000
 SUMMED SPIN DENSITY           1.00000000
 TOTAL ATOMIC SPINS  :
   1.0000000
 TTTTTTTTTTTTTTTTTTTTTTTTTTTTTT MOQGAD      TELAPSE       19.30 TCPU       17.11
 TTTTTTTTTTTTTTTTTTTTTTTTTTTTTT SHELLXN     TELAPSE       19.30 TCPU       17.11
 TTTTTTTTTTTTTTTTTTTTTTTTTTTTTT MONMO3      TELAPSE       19.31 TCPU       17.12
 NUMERICALLY INTEGRATED DENSITY      9.0000000000      8.0000000000
 TTTTTTTTTTTTTTTTTTTTTTTTTTTTTT NUMDFT      TELAPSE       19.33 TCPU       17.14
 CYC 176 ETOT(AU) -1.044685803868E+02 DETOT -9.57E-08 tst  2.92E-08 PX  3.88E-04
 TTTTTTTTTTTTTTTTTTTTTTTTTTTTTT FDIK        TELAPSE       19.33 TCPU       17.14

    ALPHA      ELECTRONS
 INSULATING STATE
 TOP OF VALENCE BANDS -    BAND      9; K    1; EIG -1.5656454E-01 AU
 BOTTOM OF VIRTUAL BANDS - BAND     10; K    1; EIG -1.3091091E-02 AU
 DIRECT ENERGY BAND GAP:   3.9041 eV

    BETA       ELECTRONS
 INSULATING STATE
 TOP OF VALENCE BANDS -    BAND      8; K    1; EIG -1.4679464E-01 AU
 BOTTOM OF VIRTUAL BANDS - BAND      9; K    1; EIG -4.4951527E-02 AU
 DIRECT ENERGY BAND GAP:   2.7713 eV
 TTTTTTTTTTTTTTTTTTTTTTTTTTTTTT PDIG        TELAPSE       19.33 TCPU       17.14
 CHARGE NORMALIZATION FACTOR   1.00000000
 TOTAL ATOMIC CHARGES:
  17.0000000
 SUMMED SPIN DENSITY           1.00000000
 TOTAL ATOMIC SPINS  :
   1.0000000
 TTTTTTTTTTTTTTTTTTTTTTTTTTTTTT MOQGAD      TELAPSE       19.33 TCPU       17.14
 TTTTTTTTTTTTTTTTTTTTTTTTTTTTTT SHELLXN     TELAPSE       19.33 TCPU       17.14
 TTTTTTTTTTTTTTTTTTTTTTTTTTTTTT MONMO3      TELAPSE       19.34 TCPU       17.15
 NUMERICALLY INTEGRATED DENSITY      9.0000000000      8.0000000000
 TTTTTTTTTTTTTTTTTTTTTTTTTTTTTT NUMDFT      TELAPSE       19.36 TCPU       17.17
 CYC 177 ETOT(AU) -1.044685804787E+02 DETOT -9.19E-08 tst  2.76E-08 PX  3.77E-04
 TTTTTTTTTTTTTTTTTTTTTTTTTTTTTT FDIK        TELAPSE       19.36 TCPU       17.17

    ALPHA      ELECTRONS
 INSULATING STATE
 TOP OF VALENCE BANDS -    BAND      9; K    1; EIG -1.5656573E-01 AU
 BOTTOM OF VIRTUAL BANDS - BAND     10; K    1; EIG -1.3088548E-02 AU
 DIRECT ENERGY BAND GAP:   3.9042 eV

    BETA       ELECTRONS
 INSULATING STATE
 TOP OF VALENCE BANDS -    BAND      8; K    1; EIG -1.4680080E-01 AU
 BOTTOM OF VIRTUAL BANDS - BAND      9; K    1; EIG -4.4949673E-02 AU
 DIRECT ENERGY BAND GAP:   2.7715 eV
 TTTTTTTTTTTTTTTTTTTTTTTTTTTTTT PDIG        TELAPSE       19.36 TCPU       17.17
 CHARGE NORMALIZATION FACTOR   1.00000000
 TOTAL ATOMIC CHARGES:
  17.0000000
 SUMMED SPIN DENSITY           1.00000000
 TOTAL ATOMIC SPINS  :
   1.0000000
 TTTTTTTTTTTTTTTTTTTTTTTTTTTTTT MOQGAD      TELAPSE       19.36 TCPU       17.17
 TTTTTTTTTTTTTTTTTTTTTTTTTTTTTT SHELLXN     TELAPSE       19.36 TCPU       17.17
 TTTTTTTTTTTTTTTTTTTTTTTTTTTTTT MONMO3      TELAPSE       19.38 TCPU       17.18
 NUMERICALLY INTEGRATED DENSITY      9.0000000000      8.0000000000
 TTTTTTTTTTTTTTTTTTTTTTTTTTTTTT NUMDFT      TELAPSE       19.40 TCPU       17.21
 CYC 178 ETOT(AU) -1.044685805669E+02 DETOT -8.82E-08 tst  2.61E-08 PX  3.67E-04
 TTTTTTTTTTTTTTTTTTTTTTTTTTTTTT FDIK        TELAPSE       19.40 TCPU       17.21

    ALPHA      ELECTRONS
 INSULATING STATE
 TOP OF VALENCE BANDS -    BAND      9; K    1; EIG -1.5656687E-01 AU
 BOTTOM OF VIRTUAL BANDS - BAND     10; K    1; EIG -1.3086071E-02 AU
 DIRECT ENERGY BAND GAP:   3.9043 eV

    BETA       ELECTRONS
 INSULATING STATE
 TOP OF VALENCE BANDS -    BAND      8; K    1; EIG -1.4680679E-01 AU
 BOTTOM OF VIRTUAL BANDS - BAND      9; K    1; EIG -4.4947860E-02 AU
 DIRECT ENERGY BAND GAP:   2.7717 eV
 TTTTTTTTTTTTTTTTTTTTTTTTTTTTTT PDIG        TELAPSE       19.40 TCPU       17.21
 CHARGE NORMALIZATION FACTOR   1.00000000
 TOTAL ATOMIC CHARGES:
  17.0000000
 SUMMED SPIN DENSITY           1.00000000
 TOTAL ATOMIC SPINS  :
   1.0000000
 TTTTTTTTTTTTTTTTTTTTTTTTTTTTTT MOQGAD      TELAPSE       19.40 TCPU       17.21
 TTTTTTTTTTTTTTTTTTTTTTTTTTTTTT SHELLXN     TELAPSE       19.40 TCPU       17.21
 TTTTTTTTTTTTTTTTTTTTTTTTTTTTTT MONMO3      TELAPSE       19.42 TCPU       17.22
 NUMERICALLY INTEGRATED DENSITY      9.0000000000      8.0000000000
 TTTTTTTTTTTTTTTTTTTTTTTTTTTTTT NUMDFT      TELAPSE       19.44 TCPU       17.25
 CYC 179 ETOT(AU) -1.044685806516E+02 DETOT -8.47E-08 tst  2.47E-08 PX  3.57E-04
 TTTTTTTTTTTTTTTTTTTTTTTTTTTTTT FDIK        TELAPSE       19.45 TCPU       17.25

    ALPHA      ELECTRONS
 INSULATING STATE
 TOP OF VALENCE BANDS -    BAND      9; K    1; EIG -1.5656799E-01 AU
 BOTTOM OF VIRTUAL BANDS - BAND     10; K    1; EIG -1.3083663E-02 AU
 DIRECT ENERGY BAND GAP:   3.9044 eV

    BETA       ELECTRONS
 INSULATING STATE
 TOP OF VALENCE BANDS -    BAND      8; K    1; EIG -1.4681261E-01 AU
 BOTTOM OF VIRTUAL BANDS - BAND      9; K    1; EIG -4.4946108E-02 AU
 DIRECT ENERGY BAND GAP:   2.7719 eV
 TTTTTTTTTTTTTTTTTTTTTTTTTTTTTT PDIG        TELAPSE       19.45 TCPU       17.25
 CHARGE NORMALIZATION FACTOR   1.00000000
 TOTAL ATOMIC CHARGES:
  17.0000000
 SUMMED SPIN DENSITY           1.00000000
 TOTAL ATOMIC SPINS  :
   1.0000000
 TTTTTTTTTTTTTTTTTTTTTTTTTTTTTT MOQGAD      TELAPSE       19.45 TCPU       17.25
 TTTTTTTTTTTTTTTTTTTTTTTTTTTTTT SHELLXN     TELAPSE       19.45 TCPU       17.25
 TTTTTTTTTTTTTTTTTTTTTTTTTTTTTT MONMO3      TELAPSE       19.46 TCPU       17.26
 NUMERICALLY INTEGRATED DENSITY      9.0000000000      8.0000000000
 TTTTTTTTTTTTTTTTTTTTTTTTTTTTTT NUMDFT      TELAPSE       19.48 TCPU       17.28
 CYC 180 ETOT(AU) -1.044685807329E+02 DETOT -8.13E-08 tst  2.33E-08 PX  3.47E-04
 TTTTTTTTTTTTTTTTTTTTTTTTTTTTTT FDIK        TELAPSE       19.48 TCPU       17.29

    ALPHA      ELECTRONS
 INSULATING STATE
 TOP OF VALENCE BANDS -    BAND      9; K    1; EIG -1.5656906E-01 AU
 BOTTOM OF VIRTUAL BANDS - BAND     10; K    1; EIG -1.3081320E-02 AU
 DIRECT ENERGY BAND GAP:   3.9045 eV

    BETA       ELECTRONS
 INSULATING STATE
 TOP OF VALENCE BANDS -    BAND      8; K    1; EIG -1.4681828E-01 AU
 BOTTOM OF VIRTUAL BANDS - BAND      9; K    1; EIG -4.4944395E-02 AU
 DIRECT ENERGY BAND GAP:   2.7721 eV
 TTTTTTTTTTTTTTTTTTTTTTTTTTTTTT PDIG        TELAPSE       19.48 TCPU       17.29
 CHARGE NORMALIZATION FACTOR   1.00000000
 TOTAL ATOMIC CHARGES:
  17.0000000
 SUMMED SPIN DENSITY           1.00000000
 TOTAL ATOMIC SPINS  :
   1.0000000
 TTTTTTTTTTTTTTTTTTTTTTTTTTTTTT MOQGAD      TELAPSE       19.48 TCPU       17.29
 TTTTTTTTTTTTTTTTTTTTTTTTTTTTTT SHELLXN     TELAPSE       19.48 TCPU       17.29
 TTTTTTTTTTTTTTTTTTTTTTTTTTTTTT MONMO3      TELAPSE       19.49 TCPU       17.29
 NUMERICALLY INTEGRATED DENSITY      9.0000000000      8.0000000000
 TTTTTTTTTTTTTTTTTTTTTTTTTTTTTT NUMDFT      TELAPSE       19.51 TCPU       17.31
 CYC 181 ETOT(AU) -1.044685808110E+02 DETOT -7.81E-08 tst  2.21E-08 PX  3.38E-04
 TTTTTTTTTTTTTTTTTTTTTTTTTTTTTT FDIK        TELAPSE       19.52 TCPU       17.32

    ALPHA      ELECTRONS
 INSULATING STATE
 TOP OF VALENCE BANDS -    BAND      9; K    1; EIG -1.5657013E-01 AU
 BOTTOM OF VIRTUAL BANDS - BAND     10; K    1; EIG -1.3079048E-02 AU
 DIRECT ENERGY BAND GAP:   3.9046 eV

    BETA       ELECTRONS
 INSULATING STATE
 TOP OF VALENCE BANDS -    BAND      8; K    1; EIG -1.4682379E-01 AU
 BOTTOM OF VIRTUAL BANDS - BAND      9; K    1; EIG -4.4942737E-02 AU
 DIRECT ENERGY BAND GAP:   2.7723 eV
 TTTTTTTTTTTTTTTTTTTTTTTTTTTTTT PDIG        TELAPSE       19.52 TCPU       17.32
 CHARGE NORMALIZATION FACTOR   1.00000000
 TOTAL ATOMIC CHARGES:
  17.0000000
 SUMMED SPIN DENSITY           1.00000000
 TOTAL ATOMIC SPINS  :
   1.0000000
 TTTTTTTTTTTTTTTTTTTTTTTTTTTTTT MOQGAD      TELAPSE       19.52 TCPU       17.32
 TTTTTTTTTTTTTTTTTTTTTTTTTTTTTT SHELLXN     TELAPSE       19.52 TCPU       17.32
 TTTTTTTTTTTTTTTTTTTTTTTTTTTTTT MONMO3      TELAPSE       19.53 TCPU       17.33
 NUMERICALLY INTEGRATED DENSITY      9.0000000000      8.0000000000
 TTTTTTTTTTTTTTTTTTTTTTTTTTTTTT NUMDFT      TELAPSE       19.56 TCPU       17.36
 CYC 182 ETOT(AU) -1.044685808861E+02 DETOT -7.51E-08 tst  2.09E-08 PX  3.28E-04
 TTTTTTTTTTTTTTTTTTTTTTTTTTTTTT FDIK        TELAPSE       19.66 TCPU       17.46

    ALPHA      ELECTRONS
 INSULATING STATE
 TOP OF VALENCE BANDS -    BAND      9; K    1; EIG -1.5657115E-01 AU
 BOTTOM OF VIRTUAL BANDS - BAND     10; K    1; EIG -1.3076831E-02 AU
 DIRECT ENERGY BAND GAP:   3.9047 eV

    BETA       ELECTRONS
 INSULATING STATE
 TOP OF VALENCE BANDS -    BAND      8; K    1; EIG -1.4682915E-01 AU
 BOTTOM OF VIRTUAL BANDS - BAND      9; K    1; EIG -4.4941113E-02 AU
 DIRECT ENERGY BAND GAP:   2.7725 eV
 TTTTTTTTTTTTTTTTTTTTTTTTTTTTTT PDIG        TELAPSE       19.71 TCPU       17.51
 CHARGE NORMALIZATION FACTOR   1.00000000
 TOTAL ATOMIC CHARGES:
  17.0000000
 SUMMED SPIN DENSITY           1.00000000
 TOTAL ATOMIC SPINS  :
   1.0000000
 TTTTTTTTTTTTTTTTTTTTTTTTTTTTTT MOQGAD      TELAPSE       19.73 TCPU       17.53
 TTTTTTTTTTTTTTTTTTTTTTTTTTTTTT SHELLXN     TELAPSE       19.73 TCPU       17.53
 TTTTTTTTTTTTTTTTTTTTTTTTTTTTTT MONMO3      TELAPSE       19.74 TCPU       17.53
 NUMERICALLY INTEGRATED DENSITY      9.0000000000      8.0000000000
 TTTTTTTTTTTTTTTTTTTTTTTTTTTTTT NUMDFT      TELAPSE       19.76 TCPU       17.56
 CYC 183 ETOT(AU) -1.044685809582E+02 DETOT -7.21E-08 tst  1.97E-08 PX  3.20E-04
 TTTTTTTTTTTTTTTTTTTTTTTTTTTTTT FDIK        TELAPSE       19.76 TCPU       17.56

    ALPHA      ELECTRONS
 INSULATING STATE
 TOP OF VALENCE BANDS -    BAND      9; K    1; EIG -1.5657215E-01 AU
 BOTTOM OF VIRTUAL BANDS - BAND     10; K    1; EIG -1.3074681E-02 AU
 DIRECT ENERGY BAND GAP:   3.9048 eV

    BETA       ELECTRONS
 INSULATING STATE
 TOP OF VALENCE BANDS -    BAND      8; K    1; EIG -1.4683436E-01 AU
 BOTTOM OF VIRTUAL BANDS - BAND      9; K    1; EIG -4.4939547E-02 AU
 DIRECT ENERGY BAND GAP:   2.7727 eV
 TTTTTTTTTTTTTTTTTTTTTTTTTTTTTT PDIG        TELAPSE       19.76 TCPU       17.56
 CHARGE NORMALIZATION FACTOR   1.00000000
 TOTAL ATOMIC CHARGES:
  17.0000000
 SUMMED SPIN DENSITY           1.00000000
 TOTAL ATOMIC SPINS  :
   1.0000000
 TTTTTTTTTTTTTTTTTTTTTTTTTTTTTT MOQGAD      TELAPSE       19.76 TCPU       17.56
 TTTTTTTTTTTTTTTTTTTTTTTTTTTTTT SHELLXN     TELAPSE       19.76 TCPU       17.56
 TTTTTTTTTTTTTTTTTTTTTTTTTTTTTT MONMO3      TELAPSE       19.77 TCPU       17.56
 NUMERICALLY INTEGRATED DENSITY      9.0000000000      8.0000000000
 TTTTTTTTTTTTTTTTTTTTTTTTTTTTTT NUMDFT      TELAPSE       19.79 TCPU       17.59
 CYC 184 ETOT(AU) -1.044685810276E+02 DETOT -6.93E-08 tst  1.86E-08 PX  3.11E-04
 TTTTTTTTTTTTTTTTTTTTTTTTTTTTTT FDIK        TELAPSE       19.79 TCPU       17.59

    ALPHA      ELECTRONS
 INSULATING STATE
 TOP OF VALENCE BANDS -    BAND      9; K    1; EIG -1.5657312E-01 AU
 BOTTOM OF VIRTUAL BANDS - BAND     10; K    1; EIG -1.3072588E-02 AU
 DIRECT ENERGY BAND GAP:   3.9048 eV

    BETA       ELECTRONS
 INSULATING STATE
 TOP OF VALENCE BANDS -    BAND      8; K    1; EIG -1.4683943E-01 AU
 BOTTOM OF VIRTUAL BANDS - BAND      9; K    1; EIG -4.4938017E-02 AU
 DIRECT ENERGY BAND GAP:   2.7729 eV
 TTTTTTTTTTTTTTTTTTTTTTTTTTTTTT PDIG        TELAPSE       19.80 TCPU       17.59
 CHARGE NORMALIZATION FACTOR   1.00000000
 TOTAL ATOMIC CHARGES:
  17.0000000
 SUMMED SPIN DENSITY           1.00000000
 TOTAL ATOMIC SPINS  :
   1.0000000
 TTTTTTTTTTTTTTTTTTTTTTTTTTTTTT MOQGAD      TELAPSE       19.80 TCPU       17.59
 TTTTTTTTTTTTTTTTTTTTTTTTTTTTTT SHELLXN     TELAPSE       19.80 TCPU       17.59
 TTTTTTTTTTTTTTTTTTTTTTTTTTTTTT MONMO3      TELAPSE       19.80 TCPU       17.60
 NUMERICALLY INTEGRATED DENSITY      9.0000000000      8.0000000000
 TTTTTTTTTTTTTTTTTTTTTTTTTTTTTT NUMDFT      TELAPSE       19.83 TCPU       17.62
 CYC 185 ETOT(AU) -1.044685810942E+02 DETOT -6.66E-08 tst  1.76E-08 PX  3.02E-04
 TTTTTTTTTTTTTTTTTTTTTTTTTTTTTT FDIK        TELAPSE       19.85 TCPU       17.64

    ALPHA      ELECTRONS
 INSULATING STATE
 TOP OF VALENCE BANDS -    BAND      9; K    1; EIG -1.5657407E-01 AU
 BOTTOM OF VIRTUAL BANDS - BAND     10; K    1; EIG -1.3070554E-02 AU
 DIRECT ENERGY BAND GAP:   3.9049 eV

    BETA       ELECTRONS
 INSULATING STATE
 TOP OF VALENCE BANDS -    BAND      8; K    1; EIG -1.4684436E-01 AU
 BOTTOM OF VIRTUAL BANDS - BAND      9; K    1; EIG -4.4936534E-02 AU
 DIRECT ENERGY BAND GAP:   2.7731 eV
 TTTTTTTTTTTTTTTTTTTTTTTTTTTTTT PDIG        TELAPSE       19.89 TCPU       17.68
 CHARGE NORMALIZATION FACTOR   1.00000000
 TOTAL ATOMIC CHARGES:
  17.0000000
 SUMMED SPIN DENSITY           1.00000000
 TOTAL ATOMIC SPINS  :
   1.0000000
 TTTTTTTTTTTTTTTTTTTTTTTTTTTTTT MOQGAD      TELAPSE       19.92 TCPU       17.71
 TTTTTTTTTTTTTTTTTTTTTTTTTTTTTT SHELLXN     TELAPSE       19.92 TCPU       17.71
 TTTTTTTTTTTTTTTTTTTTTTTTTTTTTT MONMO3      TELAPSE       19.93 TCPU       17.72
 NUMERICALLY INTEGRATED DENSITY      9.0000000000      8.0000000000
 TTTTTTTTTTTTTTTTTTTTTTTTTTTTTT NUMDFT      TELAPSE       19.97 TCPU       17.76
 CYC 186 ETOT(AU) -1.044685811582E+02 DETOT -6.41E-08 tst  1.67E-08 PX  2.94E-04
 TTTTTTTTTTTTTTTTTTTTTTTTTTTTTT FDIK        TELAPSE       20.00 TCPU       17.79

    ALPHA      ELECTRONS
 INSULATING STATE
 TOP OF VALENCE BANDS -    BAND      9; K    1; EIG -1.5657498E-01 AU
 BOTTOM OF VIRTUAL BANDS - BAND     10; K    1; EIG -1.3068574E-02 AU
 DIRECT ENERGY BAND GAP:   3.9050 eV

    BETA       ELECTRONS
 INSULATING STATE
 TOP OF VALENCE BANDS -    BAND      8; K    1; EIG -1.4684916E-01 AU
 BOTTOM OF VIRTUAL BANDS - BAND      9; K    1; EIG -4.4935086E-02 AU
 DIRECT ENERGY BAND GAP:   2.7732 eV
 TTTTTTTTTTTTTTTTTTTTTTTTTTTTTT PDIG        TELAPSE       20.00 TCPU       17.79
 CHARGE NORMALIZATION FACTOR   1.00000000
 TOTAL ATOMIC CHARGES:
  17.0000000
 SUMMED SPIN DENSITY           1.00000000
 TOTAL ATOMIC SPINS  :
   1.0000000
 TTTTTTTTTTTTTTTTTTTTTTTTTTTTTT MOQGAD      TELAPSE       20.01 TCPU       17.79
 TTTTTTTTTTTTTTTTTTTTTTTTTTTTTT SHELLXN     TELAPSE       20.01 TCPU       17.79
 TTTTTTTTTTTTTTTTTTTTTTTTTTTTTT MONMO3      TELAPSE       20.01 TCPU       17.80
 NUMERICALLY INTEGRATED DENSITY      9.0000000000      8.0000000000
 TTTTTTTTTTTTTTTTTTTTTTTTTTTTTT NUMDFT      TELAPSE       20.03 TCPU       17.82
 CYC 187 ETOT(AU) -1.044685812199E+02 DETOT -6.16E-08 tst  1.58E-08 PX  2.86E-04
 TTTTTTTTTTTTTTTTTTTTTTTTTTTTTT FDIK        TELAPSE       20.04 TCPU       17.82

    ALPHA      ELECTRONS
 INSULATING STATE
 TOP OF VALENCE BANDS -    BAND      9; K    1; EIG -1.5657588E-01 AU
 BOTTOM OF VIRTUAL BANDS - BAND     10; K    1; EIG -1.3066652E-02 AU
 DIRECT ENERGY BAND GAP:   3.9051 eV

    BETA       ELECTRONS
 INSULATING STATE
 TOP OF VALENCE BANDS -    BAND      8; K    1; EIG -1.4685382E-01 AU
 BOTTOM OF VIRTUAL BANDS - BAND      9; K    1; EIG -4.4933688E-02 AU
 DIRECT ENERGY BAND GAP:   2.7734 eV
 TTTTTTTTTTTTTTTTTTTTTTTTTTTTTT PDIG        TELAPSE       20.04 TCPU       17.82
 CHARGE NORMALIZATION FACTOR   1.00000000
 TOTAL ATOMIC CHARGES:
  17.0000000
 SUMMED SPIN DENSITY           1.00000000
 TOTAL ATOMIC SPINS  :
   1.0000000
 TTTTTTTTTTTTTTTTTTTTTTTTTTTTTT MOQGAD      TELAPSE       20.04 TCPU       17.82
 TTTTTTTTTTTTTTTTTTTTTTTTTTTTTT SHELLXN     TELAPSE       20.04 TCPU       17.82
 TTTTTTTTTTTTTTTTTTTTTTTTTTTTTT MONMO3      TELAPSE       20.04 TCPU       17.83
 NUMERICALLY INTEGRATED DENSITY      9.0000000000      8.0000000000
 TTTTTTTTTTTTTTTTTTTTTTTTTTTTTT NUMDFT      TELAPSE       20.07 TCPU       17.85
 CYC 188 ETOT(AU) -1.044685812791E+02 DETOT -5.92E-08 tst  1.49E-08 PX  2.78E-04
 TTTTTTTTTTTTTTTTTTTTTTTTTTTTTT FDIK        TELAPSE       20.07 TCPU       17.85

    ALPHA      ELECTRONS
 INSULATING STATE
 TOP OF VALENCE BANDS -    BAND      9; K    1; EIG -1.5657674E-01 AU
 BOTTOM OF VIRTUAL BANDS - BAND     10; K    1; EIG -1.3064779E-02 AU
 DIRECT ENERGY BAND GAP:   3.9052 eV

    BETA       ELECTRONS
 INSULATING STATE
 TOP OF VALENCE BANDS -    BAND      8; K    1; EIG -1.4685835E-01 AU
 BOTTOM OF VIRTUAL BANDS - BAND      9; K    1; EIG -4.4932317E-02 AU
 DIRECT ENERGY BAND GAP:   2.7735 eV
 TTTTTTTTTTTTTTTTTTTTTTTTTTTTTT PDIG        TELAPSE       20.07 TCPU       17.85
 CHARGE NORMALIZATION FACTOR   1.00000000
 TOTAL ATOMIC CHARGES:
  17.0000000
 SUMMED SPIN DENSITY           1.00000000
 TOTAL ATOMIC SPINS  :
   1.0000000
 TTTTTTTTTTTTTTTTTTTTTTTTTTTTTT MOQGAD      TELAPSE       20.07 TCPU       17.85
 TTTTTTTTTTTTTTTTTTTTTTTTTTTTTT SHELLXN     TELAPSE       20.07 TCPU       17.85
 TTTTTTTTTTTTTTTTTTTTTTTTTTTTTT MONMO3      TELAPSE       20.07 TCPU       17.86
 NUMERICALLY INTEGRATED DENSITY      9.0000000000      8.0000000000
 TTTTTTTTTTTTTTTTTTTTTTTTTTTTTT NUMDFT      TELAPSE       20.10 TCPU       17.88
 CYC 189 ETOT(AU) -1.044685813361E+02 DETOT -5.70E-08 tst  1.41E-08 PX  2.71E-04
 TTTTTTTTTTTTTTTTTTTTTTTTTTTTTT FDIK        TELAPSE       20.10 TCPU       17.88

    ALPHA      ELECTRONS
 INSULATING STATE
 TOP OF VALENCE BANDS -    BAND      9; K    1; EIG -1.5657759E-01 AU
 BOTTOM OF VIRTUAL BANDS - BAND     10; K    1; EIG -1.3062962E-02 AU
 DIRECT ENERGY BAND GAP:   3.9052 eV

    BETA       ELECTRONS
 INSULATING STATE
 TOP OF VALENCE BANDS -    BAND      8; K    1; EIG -1.4686276E-01 AU
 BOTTOM OF VIRTUAL BANDS - BAND      9; K    1; EIG -4.4930993E-02 AU
 DIRECT ENERGY BAND GAP:   2.7737 eV
 TTTTTTTTTTTTTTTTTTTTTTTTTTTTTT PDIG        TELAPSE       20.10 TCPU       17.88
 CHARGE NORMALIZATION FACTOR   1.00000000
 TOTAL ATOMIC CHARGES:
  17.0000000
 SUMMED SPIN DENSITY           1.00000000
 TOTAL ATOMIC SPINS  :
   1.0000000
 TTTTTTTTTTTTTTTTTTTTTTTTTTTTTT MOQGAD      TELAPSE       20.10 TCPU       17.88
 TTTTTTTTTTTTTTTTTTTTTTTTTTTTTT SHELLXN     TELAPSE       20.10 TCPU       17.88
 TTTTTTTTTTTTTTTTTTTTTTTTTTTTTT MONMO3      TELAPSE       20.11 TCPU       17.89
 NUMERICALLY INTEGRATED DENSITY      9.0000000000      8.0000000000
 TTTTTTTTTTTTTTTTTTTTTTTTTTTTTT NUMDFT      TELAPSE       20.13 TCPU       17.91
 CYC 190 ETOT(AU) -1.044685813909E+02 DETOT -5.48E-08 tst  1.33E-08 PX  2.63E-04
 TTTTTTTTTTTTTTTTTTTTTTTTTTTTTT FDIK        TELAPSE       20.13 TCPU       17.91

    ALPHA      ELECTRONS
 INSULATING STATE
 TOP OF VALENCE BANDS -    BAND      9; K    1; EIG -1.5657841E-01 AU
 BOTTOM OF VIRTUAL BANDS - BAND     10; K    1; EIG -1.3061194E-02 AU
 DIRECT ENERGY BAND GAP:   3.9053 eV

    BETA       ELECTRONS
 INSULATING STATE
 TOP OF VALENCE BANDS -    BAND      8; K    1; EIG -1.4686705E-01 AU
 BOTTOM OF VIRTUAL BANDS - BAND      9; K    1; EIG -4.4929701E-02 AU
 DIRECT ENERGY BAND GAP:   2.7739 eV
 TTTTTTTTTTTTTTTTTTTTTTTTTTTTTT PDIG        TELAPSE       20.13 TCPU       17.91
 CHARGE NORMALIZATION FACTOR   1.00000000
 TOTAL ATOMIC CHARGES:
  17.0000000
 SUMMED SPIN DENSITY           1.00000000
 TOTAL ATOMIC SPINS  :
   1.0000000
 TTTTTTTTTTTTTTTTTTTTTTTTTTTTTT MOQGAD      TELAPSE       20.13 TCPU       17.91
 TTTTTTTTTTTTTTTTTTTTTTTTTTTTTT SHELLXN     TELAPSE       20.13 TCPU       17.91
 TTTTTTTTTTTTTTTTTTTTTTTTTTTTTT MONMO3      TELAPSE       20.15 TCPU       17.93
 NUMERICALLY INTEGRATED DENSITY      9.0000000000      8.0000000000
 TTTTTTTTTTTTTTTTTTTTTTTTTTTTTT NUMDFT      TELAPSE       20.17 TCPU       17.95
 CYC 191 ETOT(AU) -1.044685814437E+02 DETOT -5.28E-08 tst  1.26E-08 PX  2.56E-04
 TTTTTTTTTTTTTTTTTTTTTTTTTTTTTT FDIK        TELAPSE       20.17 TCPU       17.95

    ALPHA      ELECTRONS
 INSULATING STATE
 TOP OF VALENCE BANDS -    BAND      9; K    1; EIG -1.5657920E-01 AU
 BOTTOM OF VIRTUAL BANDS - BAND     10; K    1; EIG -1.3059475E-02 AU
 DIRECT ENERGY BAND GAP:   3.9054 eV

    BETA       ELECTRONS
 INSULATING STATE
 TOP OF VALENCE BANDS -    BAND      8; K    1; EIG -1.4687122E-01 AU
 BOTTOM OF VIRTUAL BANDS - BAND      9; K    1; EIG -4.4928452E-02 AU
 DIRECT ENERGY BAND GAP:   2.7740 eV
 TTTTTTTTTTTTTTTTTTTTTTTTTTTTTT PDIG        TELAPSE       20.18 TCPU       17.95
 CHARGE NORMALIZATION FACTOR   1.00000000
 TOTAL ATOMIC CHARGES:
  17.0000000
 SUMMED SPIN DENSITY           1.00000000
 TOTAL ATOMIC SPINS  :
   1.0000000
 TTTTTTTTTTTTTTTTTTTTTTTTTTTTTT MOQGAD      TELAPSE       20.18 TCPU       17.95
 TTTTTTTTTTTTTTTTTTTTTTTTTTTTTT SHELLXN     TELAPSE       20.18 TCPU       17.96
 TTTTTTTTTTTTTTTTTTTTTTTTTTTTTT MONMO3      TELAPSE       20.19 TCPU       17.97
 NUMERICALLY INTEGRATED DENSITY      9.0000000000      8.0000000000
 TTTTTTTTTTTTTTTTTTTTTTTTTTTTTT NUMDFT      TELAPSE       20.21 TCPU       17.99
 CYC 192 ETOT(AU) -1.044685814945E+02 DETOT -5.08E-08 tst  1.19E-08 PX  2.49E-04
 TTTTTTTTTTTTTTTTTTTTTTTTTTTTTT FDIK        TELAPSE       20.21 TCPU       17.99

    ALPHA      ELECTRONS
 INSULATING STATE
 TOP OF VALENCE BANDS -    BAND      9; K    1; EIG -1.5657998E-01 AU
 BOTTOM OF VIRTUAL BANDS - BAND     10; K    1; EIG -1.3057802E-02 AU
 DIRECT ENERGY BAND GAP:   3.9054 eV

    BETA       ELECTRONS
 INSULATING STATE
 TOP OF VALENCE BANDS -    BAND      8; K    1; EIG -1.4687527E-01 AU
 BOTTOM OF VIRTUAL BANDS - BAND      9; K    1; EIG -4.4927229E-02 AU
 DIRECT ENERGY BAND GAP:   2.7741 eV
 TTTTTTTTTTTTTTTTTTTTTTTTTTTTTT PDIG        TELAPSE       20.21 TCPU       17.99
 CHARGE NORMALIZATION FACTOR   1.00000000
 TOTAL ATOMIC CHARGES:
  17.0000000
 SUMMED SPIN DENSITY           1.00000000
 TOTAL ATOMIC SPINS  :
   1.0000000
 TTTTTTTTTTTTTTTTTTTTTTTTTTTTTT MOQGAD      TELAPSE       20.21 TCPU       17.99
 TTTTTTTTTTTTTTTTTTTTTTTTTTTTTT SHELLXN     TELAPSE       20.22 TCPU       17.99
 TTTTTTTTTTTTTTTTTTTTTTTTTTTTTT MONMO3      TELAPSE       20.22 TCPU       18.00
 NUMERICALLY INTEGRATED DENSITY      9.0000000000      8.0000000000
 TTTTTTTTTTTTTTTTTTTTTTTTTTTTTT NUMDFT      TELAPSE       20.24 TCPU       18.02
 CYC 193 ETOT(AU) -1.044685815433E+02 DETOT -4.89E-08 tst  1.13E-08 PX  2.42E-04
 TTTTTTTTTTTTTTTTTTTTTTTTTTTTTT FDIK        TELAPSE       20.24 TCPU       18.02

    ALPHA      ELECTRONS
 INSULATING STATE
 TOP OF VALENCE BANDS -    BAND      9; K    1; EIG -1.5658074E-01 AU
 BOTTOM OF VIRTUAL BANDS - BAND     10; K    1; EIG -1.3056179E-02 AU
 DIRECT ENERGY BAND GAP:   3.9055 eV

    BETA       ELECTRONS
 INSULATING STATE
 TOP OF VALENCE BANDS -    BAND      8; K    1; EIG -1.4687922E-01 AU
 BOTTOM OF VIRTUAL BANDS - BAND      9; K    1; EIG -4.4926049E-02 AU
 DIRECT ENERGY BAND GAP:   2.7743 eV
 TTTTTTTTTTTTTTTTTTTTTTTTTTTTTT PDIG        TELAPSE       20.25 TCPU       18.02
 CHARGE NORMALIZATION FACTOR   1.00000000
 TOTAL ATOMIC CHARGES:
  17.0000000
 SUMMED SPIN DENSITY           1.00000000
 TOTAL ATOMIC SPINS  :
   1.0000000
 TTTTTTTTTTTTTTTTTTTTTTTTTTTTTT MOQGAD      TELAPSE       20.25 TCPU       18.02
 TTTTTTTTTTTTTTTTTTTTTTTTTTTTTT SHELLXN     TELAPSE       20.25 TCPU       18.02
 TTTTTTTTTTTTTTTTTTTTTTTTTTTTTT MONMO3      TELAPSE       20.25 TCPU       18.03
 NUMERICALLY INTEGRATED DENSITY      9.0000000000      8.0000000000
 TTTTTTTTTTTTTTTTTTTTTTTTTTTTTT NUMDFT      TELAPSE       20.27 TCPU       18.05
 CYC 194 ETOT(AU) -1.044685815904E+02 DETOT -4.71E-08 tst  1.06E-08 PX  2.35E-04
 TTTTTTTTTTTTTTTTTTTTTTTTTTTTTT FDIK        TELAPSE       20.28 TCPU       18.05

    ALPHA      ELECTRONS
 INSULATING STATE
 TOP OF VALENCE BANDS -    BAND      9; K    1; EIG -1.5658147E-01 AU
 BOTTOM OF VIRTUAL BANDS - BAND     10; K    1; EIG -1.3054596E-02 AU
 DIRECT ENERGY BAND GAP:   3.9056 eV

    BETA       ELECTRONS
 INSULATING STATE
 TOP OF VALENCE BANDS -    BAND      8; K    1; EIG -1.4688305E-01 AU
 BOTTOM OF VIRTUAL BANDS - BAND      9; K    1; EIG -4.4924892E-02 AU
 DIRECT ENERGY BAND GAP:   2.7744 eV
 TTTTTTTTTTTTTTTTTTTTTTTTTTTTTT PDIG        TELAPSE       20.28 TCPU       18.05
 CHARGE NORMALIZATION FACTOR   1.00000000
 TOTAL ATOMIC CHARGES:
  17.0000000
 SUMMED SPIN DENSITY           1.00000000
 TOTAL ATOMIC SPINS  :
   1.0000000
 TTTTTTTTTTTTTTTTTTTTTTTTTTTTTT MOQGAD      TELAPSE       20.28 TCPU       18.05
 TTTTTTTTTTTTTTTTTTTTTTTTTTTTTT SHELLXN     TELAPSE       20.28 TCPU       18.05
 TTTTTTTTTTTTTTTTTTTTTTTTTTTTTT MONMO3      TELAPSE       20.28 TCPU       18.06
 NUMERICALLY INTEGRATED DENSITY      9.0000000000      8.0000000000
 TTTTTTTTTTTTTTTTTTTTTTTTTTTTTT NUMDFT      TELAPSE       20.31 TCPU       18.08
 CYC 195 ETOT(AU) -1.044685816357E+02 DETOT -4.53E-08 tst  1.01E-08 PX  2.29E-04
 TTTTTTTTTTTTTTTTTTTTTTTTTTTTTT FDIK        TELAPSE       20.31 TCPU       18.08

    ALPHA      ELECTRONS
 INSULATING STATE
 TOP OF VALENCE BANDS -    BAND      9; K    1; EIG -1.5658218E-01 AU
 BOTTOM OF VIRTUAL BANDS - BAND     10; K    1; EIG -1.3053061E-02 AU
 DIRECT ENERGY BAND GAP:   3.9056 eV

    BETA       ELECTRONS
 INSULATING STATE
 TOP OF VALENCE BANDS -    BAND      8; K    1; EIG -1.4688678E-01 AU
 BOTTOM OF VIRTUAL BANDS - BAND      9; K    1; EIG -4.4923776E-02 AU
 DIRECT ENERGY BAND GAP:   2.7746 eV
 TTTTTTTTTTTTTTTTTTTTTTTTTTTTTT PDIG        TELAPSE       20.31 TCPU       18.08
 CHARGE NORMALIZATION FACTOR   1.00000000
 TOTAL ATOMIC CHARGES:
  17.0000000
 SUMMED SPIN DENSITY           1.00000000
 TOTAL ATOMIC SPINS  :
   1.0000000
 TTTTTTTTTTTTTTTTTTTTTTTTTTTTTT MOQGAD      TELAPSE       20.31 TCPU       18.08
 TTTTTTTTTTTTTTTTTTTTTTTTTTTTTT SHELLXN     TELAPSE       20.31 TCPU       18.08
 TTTTTTTTTTTTTTTTTTTTTTTTTTTTTT MONMO3      TELAPSE       20.32 TCPU       18.09
 NUMERICALLY INTEGRATED DENSITY      9.0000000000      8.0000000000
 TTTTTTTTTTTTTTTTTTTTTTTTTTTTTT NUMDFT      TELAPSE       20.34 TCPU       18.11
 CYC 196 ETOT(AU) -1.044685816794E+02 DETOT -4.37E-08 tst  9.51E-09 PX  2.22E-04
 TTTTTTTTTTTTTTTTTTTTTTTTTTTTTT FDIK        TELAPSE       20.34 TCPU       18.11

    ALPHA      ELECTRONS
 INSULATING STATE
 TOP OF VALENCE BANDS -    BAND      9; K    1; EIG -1.5658287E-01 AU
 BOTTOM OF VIRTUAL BANDS - BAND     10; K    1; EIG -1.3051565E-02 AU
 DIRECT ENERGY BAND GAP:   3.9057 eV

    BETA       ELECTRONS
 INSULATING STATE
 TOP OF VALENCE BANDS -    BAND      8; K    1; EIG -1.4689040E-01 AU
 BOTTOM OF VIRTUAL BANDS - BAND      9; K    1; EIG -4.4922684E-02 AU
 DIRECT ENERGY BAND GAP:   2.7747 eV
 TTTTTTTTTTTTTTTTTTTTTTTTTTTTTT PDIG        TELAPSE       20.34 TCPU       18.11
 CHARGE NORMALIZATION FACTOR   1.00000000
 TOTAL ATOMIC CHARGES:
  17.0000000
 SUMMED SPIN DENSITY           1.00000000
 TOTAL ATOMIC SPINS  :
   1.0000000
 TTTTTTTTTTTTTTTTTTTTTTTTTTTTTT MOQGAD      TELAPSE       20.34 TCPU       18.11
 TTTTTTTTTTTTTTTTTTTTTTTTTTTTTT SHELLXN     TELAPSE       20.34 TCPU       18.11
 TTTTTTTTTTTTTTTTTTTTTTTTTTTTTT MONMO3      TELAPSE       20.35 TCPU       18.12
 NUMERICALLY INTEGRATED DENSITY      9.0000000000      8.0000000000
 TTTTTTTTTTTTTTTTTTTTTTTTTTTTTT NUMDFT      TELAPSE       20.37 TCPU       18.14
 CYC 197 ETOT(AU) -1.044685817214E+02 DETOT -4.20E-08 tst  9.00E-09 PX  2.16E-04
 TTTTTTTTTTTTTTTTTTTTTTTTTTTTTT FDIK        TELAPSE       20.37 TCPU       18.14

    ALPHA      ELECTRONS
 INSULATING STATE
 TOP OF VALENCE BANDS -    BAND      9; K    1; EIG -1.5658355E-01 AU
 BOTTOM OF VIRTUAL BANDS - BAND     10; K    1; EIG -1.3050112E-02 AU
 DIRECT ENERGY BAND GAP:   3.9057 eV

    BETA       ELECTRONS
 INSULATING STATE
 TOP OF VALENCE BANDS -    BAND      8; K    1; EIG -1.4689392E-01 AU
 BOTTOM OF VIRTUAL BANDS - BAND      9; K    1; EIG -4.4921624E-02 AU
 DIRECT ENERGY BAND GAP:   2.7748 eV
 TTTTTTTTTTTTTTTTTTTTTTTTTTTTTT PDIG        TELAPSE       20.37 TCPU       18.14
 CHARGE NORMALIZATION FACTOR   1.00000000
 TOTAL ATOMIC CHARGES:
  17.0000000
 SUMMED SPIN DENSITY           1.00000000
 TOTAL ATOMIC SPINS  :
   1.0000000
 TTTTTTTTTTTTTTTTTTTTTTTTTTTTTT MOQGAD      TELAPSE       20.37 TCPU       18.14
 TTTTTTTTTTTTTTTTTTTTTTTTTTTTTT SHELLXN     TELAPSE       20.37 TCPU       18.14
 TTTTTTTTTTTTTTTTTTTTTTTTTTTTTT MONMO3      TELAPSE       20.38 TCPU       18.15
 NUMERICALLY INTEGRATED DENSITY      9.0000000000      8.0000000000
 TTTTTTTTTTTTTTTTTTTTTTTTTTTTTT NUMDFT      TELAPSE       20.40 TCPU       18.17
 CYC 198 ETOT(AU) -1.044685817619E+02 DETOT -4.05E-08 tst  8.50E-09 PX  2.11E-04
 TTTTTTTTTTTTTTTTTTTTTTTTTTTTTT FDIK        TELAPSE       20.40 TCPU       18.17

    ALPHA      ELECTRONS
 INSULATING STATE
 TOP OF VALENCE BANDS -    BAND      9; K    1; EIG -1.5658420E-01 AU
 BOTTOM OF VIRTUAL BANDS - BAND     10; K    1; EIG -1.3048698E-02 AU
 DIRECT ENERGY BAND GAP:   3.9058 eV

    BETA       ELECTRONS
 INSULATING STATE
 TOP OF VALENCE BANDS -    BAND      8; K    1; EIG -1.4689735E-01 AU
 BOTTOM OF VIRTUAL BANDS - BAND      9; K    1; EIG -4.4920590E-02 AU
 DIRECT ENERGY BAND GAP:   2.7749 eV
 TTTTTTTTTTTTTTTTTTTTTTTTTTTTTT PDIG        TELAPSE       20.40 TCPU       18.17
 CHARGE NORMALIZATION FACTOR   1.00000000
 TOTAL ATOMIC CHARGES:
  17.0000000
 SUMMED SPIN DENSITY           1.00000000
 TOTAL ATOMIC SPINS  :
   1.0000000
 TTTTTTTTTTTTTTTTTTTTTTTTTTTTTT MOQGAD      TELAPSE       20.40 TCPU       18.17
 TTTTTTTTTTTTTTTTTTTTTTTTTTTTTT SHELLXN     TELAPSE       20.40 TCPU       18.17
 TTTTTTTTTTTTTTTTTTTTTTTTTTTTTT MONMO3      TELAPSE       20.41 TCPU       18.18
 NUMERICALLY INTEGRATED DENSITY      9.0000000000      8.0000000000
 TTTTTTTTTTTTTTTTTTTTTTTTTTTTTT NUMDFT      TELAPSE       20.43 TCPU       18.20
 CYC 199 ETOT(AU) -1.044685818010E+02 DETOT -3.90E-08 tst  8.04E-09 PX  2.05E-04
 TTTTTTTTTTTTTTTTTTTTTTTTTTTTTT FDIK        TELAPSE       20.43 TCPU       18.20

    ALPHA      ELECTRONS
 INSULATING STATE
 TOP OF VALENCE BANDS -    BAND      9; K    1; EIG -1.5658484E-01 AU
 BOTTOM OF VIRTUAL BANDS - BAND     10; K    1; EIG -1.3047326E-02 AU
 DIRECT ENERGY BAND GAP:   3.9059 eV

    BETA       ELECTRONS
 INSULATING STATE
 TOP OF VALENCE BANDS -    BAND      8; K    1; EIG -1.4690068E-01 AU
 BOTTOM OF VIRTUAL BANDS - BAND      9; K    1; EIG -4.4919594E-02 AU
 DIRECT ENERGY BAND GAP:   2.7750 eV
 TTTTTTTTTTTTTTTTTTTTTTTTTTTTTT PDIG        TELAPSE       20.43 TCPU       18.20
 CHARGE NORMALIZATION FACTOR   1.00000000
 TOTAL ATOMIC CHARGES:
  17.0000000
 SUMMED SPIN DENSITY           1.00000000
 TOTAL ATOMIC SPINS  :
   1.0000000
 TTTTTTTTTTTTTTTTTTTTTTTTTTTTTT MOQGAD      TELAPSE       20.43 TCPU       18.20
 TTTTTTTTTTTTTTTTTTTTTTTTTTTTTT SHELLXN     TELAPSE       20.44 TCPU       18.20
 TTTTTTTTTTTTTTTTTTTTTTTTTTTTTT MONMO3      TELAPSE       20.44 TCPU       18.20
 NUMERICALLY INTEGRATED DENSITY      9.0000000000      8.0000000000
 TTTTTTTTTTTTTTTTTTTTTTTTTTTTTT NUMDFT      TELAPSE       20.46 TCPU       18.23
 CYC 200 ETOT(AU) -1.044685818386E+02 DETOT -3.76E-08 tst  7.60E-09 PX  1.99E-04
 TTTTTTTTTTTTTTTTTTTTTTTTTTTTTT FDIK        TELAPSE       20.46 TCPU       18.23

    ALPHA      ELECTRONS
 INSULATING STATE
 TOP OF VALENCE BANDS -    BAND      9; K    1; EIG -1.5658546E-01 AU
 BOTTOM OF VIRTUAL BANDS - BAND     10; K    1; EIG -1.3045989E-02 AU
 DIRECT ENERGY BAND GAP:   3.9059 eV

    BETA       ELECTRONS
 INSULATING STATE
 TOP OF VALENCE BANDS -    BAND      8; K    1; EIG -1.4690392E-01 AU
 BOTTOM OF VIRTUAL BANDS - BAND      9; K    1; EIG -4.4918617E-02 AU
 DIRECT ENERGY BAND GAP:   2.7752 eV
 TTTTTTTTTTTTTTTTTTTTTTTTTTTTTT PDIG        TELAPSE       20.47 TCPU       18.23
 CHARGE NORMALIZATION FACTOR   1.00000000
 TOTAL ATOMIC CHARGES:
  17.0000000
 SUMMED SPIN DENSITY           1.00000000
 TOTAL ATOMIC SPINS  :
   1.0000000
 TTTTTTTTTTTTTTTTTTTTTTTTTTTTTT MOQGAD      TELAPSE       20.47 TCPU       18.23
 TTTTTTTTTTTTTTTTTTTTTTTTTTTTTT SHELLXN     TELAPSE       20.47 TCPU       18.23
 TTTTTTTTTTTTTTTTTTTTTTTTTTTTTT MONMO3      TELAPSE       20.47 TCPU       18.23
 NUMERICALLY INTEGRATED DENSITY      9.0000000000      8.0000000000
 TTTTTTTTTTTTTTTTTTTTTTTTTTTTTT NUMDFT      TELAPSE       20.49 TCPU       18.26
 CYC 201 ETOT(AU) -1.044685818748E+02 DETOT -3.63E-08 tst  7.18E-09 PX  1.94E-04
 TTTTTTTTTTTTTTTTTTTTTTTTTTTTTT FDIK        TELAPSE       20.50 TCPU       18.26

    ALPHA      ELECTRONS
 INSULATING STATE
 TOP OF VALENCE BANDS -    BAND      9; K    1; EIG -1.5658606E-01 AU
 BOTTOM OF VIRTUAL BANDS - BAND     10; K    1; EIG -1.3044692E-02 AU
 DIRECT ENERGY BAND GAP:   3.9060 eV

    BETA       ELECTRONS
 INSULATING STATE
 TOP OF VALENCE BANDS -    BAND      8; K    1; EIG -1.4690708E-01 AU
 BOTTOM OF VIRTUAL BANDS - BAND      9; K    1; EIG -4.4917673E-02 AU
 DIRECT ENERGY BAND GAP:   2.7753 eV
 TTTTTTTTTTTTTTTTTTTTTTTTTTTTTT PDIG        TELAPSE       20.50 TCPU       18.26
 CHARGE NORMALIZATION FACTOR   1.00000000
 TOTAL ATOMIC CHARGES:
  17.0000000
 SUMMED SPIN DENSITY           1.00000000
 TOTAL ATOMIC SPINS  :
   1.0000000
 TTTTTTTTTTTTTTTTTTTTTTTTTTTTTT MOQGAD      TELAPSE       20.50 TCPU       18.26
 TTTTTTTTTTTTTTTTTTTTTTTTTTTTTT SHELLXN     TELAPSE       20.50 TCPU       18.26
 TTTTTTTTTTTTTTTTTTTTTTTTTTTTTT MONMO3      TELAPSE       20.50 TCPU       18.26
 NUMERICALLY INTEGRATED DENSITY      9.0000000000      8.0000000000
 TTTTTTTTTTTTTTTTTTTTTTTTTTTTTT NUMDFT      TELAPSE       20.53 TCPU       18.29
 CYC 202 ETOT(AU) -1.044685819098E+02 DETOT -3.50E-08 tst  6.79E-09 PX  1.88E-04
 TTTTTTTTTTTTTTTTTTTTTTTTTTTTTT FDIK        TELAPSE       20.53 TCPU       18.29

    ALPHA      ELECTRONS
 INSULATING STATE
 TOP OF VALENCE BANDS -    BAND      9; K    1; EIG -1.5658665E-01 AU
 BOTTOM OF VIRTUAL BANDS - BAND     10; K    1; EIG -1.3043430E-02 AU
 DIRECT ENERGY BAND GAP:   3.9060 eV

    BETA       ELECTRONS
 INSULATING STATE
 TOP OF VALENCE BANDS -    BAND      8; K    1; EIG -1.4691014E-01 AU
 BOTTOM OF VIRTUAL BANDS - BAND      9; K    1; EIG -4.4916751E-02 AU
 DIRECT ENERGY BAND GAP:   2.7754 eV
 TTTTTTTTTTTTTTTTTTTTTTTTTTTTTT PDIG        TELAPSE       20.53 TCPU       18.29
 CHARGE NORMALIZATION FACTOR   1.00000000
 TOTAL ATOMIC CHARGES:
  17.0000000
 SUMMED SPIN DENSITY           1.00000000
 TOTAL ATOMIC SPINS  :
   1.0000000
 TTTTTTTTTTTTTTTTTTTTTTTTTTTTTT MOQGAD      TELAPSE       20.53 TCPU       18.29
 TTTTTTTTTTTTTTTTTTTTTTTTTTTTTT SHELLXN     TELAPSE       20.53 TCPU       18.29
 TTTTTTTTTTTTTTTTTTTTTTTTTTTTTT MONMO3      TELAPSE       20.54 TCPU       18.29
 NUMERICALLY INTEGRATED DENSITY      9.0000000000      8.0000000000
 TTTTTTTTTTTTTTTTTTTTTTTTTTTTTT NUMDFT      TELAPSE       20.56 TCPU       18.32
 CYC 203 ETOT(AU) -1.044685819435E+02 DETOT -3.37E-08 tst  6.42E-09 PX  1.83E-04
 TTTTTTTTTTTTTTTTTTTTTTTTTTTTTT FDIK        TELAPSE       20.56 TCPU       18.32

    ALPHA      ELECTRONS
 INSULATING STATE
 TOP OF VALENCE BANDS -    BAND      9; K    1; EIG -1.5658722E-01 AU
 BOTTOM OF VIRTUAL BANDS - BAND     10; K    1; EIG -1.3042202E-02 AU
 DIRECT ENERGY BAND GAP:   3.9061 eV

    BETA       ELECTRONS
 INSULATING STATE
 TOP OF VALENCE BANDS -    BAND      8; K    1; EIG -1.4691312E-01 AU
 BOTTOM OF VIRTUAL BANDS - BAND      9; K    1; EIG -4.4915860E-02 AU
 DIRECT ENERGY BAND GAP:   2.7755 eV
 TTTTTTTTTTTTTTTTTTTTTTTTTTTTTT PDIG        TELAPSE       20.56 TCPU       18.32
 CHARGE NORMALIZATION FACTOR   1.00000000
 TOTAL ATOMIC CHARGES:
  17.0000000
 SUMMED SPIN DENSITY           1.00000000
 TOTAL ATOMIC SPINS  :
   1.0000000
 TTTTTTTTTTTTTTTTTTTTTTTTTTTTTT MOQGAD      TELAPSE       20.56 TCPU       18.32
 TTTTTTTTTTTTTTTTTTTTTTTTTTTTTT SHELLXN     TELAPSE       20.56 TCPU       18.32
 TTTTTTTTTTTTTTTTTTTTTTTTTTTTTT MONMO3      TELAPSE       20.57 TCPU       18.32
 NUMERICALLY INTEGRATED DENSITY      9.0000000000      8.0000000000
 TTTTTTTTTTTTTTTTTTTTTTTTTTTTTT NUMDFT      TELAPSE       20.59 TCPU       18.35
 CYC 204 ETOT(AU) -1.044685819760E+02 DETOT -3.25E-08 tst  6.07E-09 PX  1.78E-04
 TTTTTTTTTTTTTTTTTTTTTTTTTTTTTT FDIK        TELAPSE       20.61 TCPU       18.35

    ALPHA      ELECTRONS
 INSULATING STATE
 TOP OF VALENCE BANDS -    BAND      9; K    1; EIG -1.5658777E-01 AU
 BOTTOM OF VIRTUAL BANDS - BAND     10; K    1; EIG -1.3041008E-02 AU
 DIRECT ENERGY BAND GAP:   3.9061 eV

    BETA       ELECTRONS
 INSULATING STATE
 TOP OF VALENCE BANDS -    BAND      8; K    1; EIG -1.4691601E-01 AU
 BOTTOM OF VIRTUAL BANDS - BAND      9; K    1; EIG -4.4914986E-02 AU
 DIRECT ENERGY BAND GAP:   2.7756 eV
 TTTTTTTTTTTTTTTTTTTTTTTTTTTTTT PDIG        TELAPSE       20.61 TCPU       18.35
 CHARGE NORMALIZATION FACTOR   1.00000000
 TOTAL ATOMIC CHARGES:
  17.0000000
 SUMMED SPIN DENSITY           1.00000000
 TOTAL ATOMIC SPINS  :
   1.0000000
 TTTTTTTTTTTTTTTTTTTTTTTTTTTTTT MOQGAD      TELAPSE       20.61 TCPU       18.35
 TTTTTTTTTTTTTTTTTTTTTTTTTTTTTT SHELLXN     TELAPSE       20.61 TCPU       18.36
 TTTTTTTTTTTTTTTTTTTTTTTTTTTTTT MONMO3      TELAPSE       20.63 TCPU       18.37
 NUMERICALLY INTEGRATED DENSITY      9.0000000000      8.0000000000
 TTTTTTTTTTTTTTTTTTTTTTTTTTTTTT NUMDFT      TELAPSE       20.65 TCPU       18.39
 CYC 205 ETOT(AU) -1.044685820073E+02 DETOT -3.13E-08 tst  5.74E-09 PX  1.73E-04
 TTTTTTTTTTTTTTTTTTTTTTTTTTTTTT FDIK        TELAPSE       20.67 TCPU       18.41

    ALPHA      ELECTRONS
 INSULATING STATE
 TOP OF VALENCE BANDS -    BAND      9; K    1; EIG -1.5658831E-01 AU
 BOTTOM OF VIRTUAL BANDS - BAND     10; K    1; EIG -1.3039849E-02 AU
 DIRECT ENERGY BAND GAP:   3.9062 eV

    BETA       ELECTRONS
 INSULATING STATE
 TOP OF VALENCE BANDS -    BAND      8; K    1; EIG -1.4691883E-01 AU
 BOTTOM OF VIRTUAL BANDS - BAND      9; K    1; EIG -4.4914143E-02 AU
 DIRECT ENERGY BAND GAP:   2.7757 eV
 TTTTTTTTTTTTTTTTTTTTTTTTTTTTTT PDIG        TELAPSE       20.67 TCPU       18.41
 CHARGE NORMALIZATION FACTOR   1.00000000
 TOTAL ATOMIC CHARGES:
  17.0000000
 SUMMED SPIN DENSITY           1.00000000
 TOTAL ATOMIC SPINS  :
   1.0000000
 TTTTTTTTTTTTTTTTTTTTTTTTTTTTTT MOQGAD      TELAPSE       20.67 TCPU       18.41
 TTTTTTTTTTTTTTTTTTTTTTTTTTTTTT SHELLXN     TELAPSE       20.67 TCPU       18.42
 TTTTTTTTTTTTTTTTTTTTTTTTTTTTTT MONMO3      TELAPSE       20.68 TCPU       18.42
 NUMERICALLY INTEGRATED DENSITY      9.0000000000      8.0000000000
 TTTTTTTTTTTTTTTTTTTTTTTTTTTTTT NUMDFT      TELAPSE       20.70 TCPU       18.44
 CYC 206 ETOT(AU) -1.044685820376E+02 DETOT -3.02E-08 tst  5.42E-09 PX  1.68E-04
 TTTTTTTTTTTTTTTTTTTTTTTTTTTTTT FDIK        TELAPSE       20.72 TCPU       18.46

    ALPHA      ELECTRONS
 INSULATING STATE
 TOP OF VALENCE BANDS -    BAND      9; K    1; EIG -1.5658883E-01 AU
 BOTTOM OF VIRTUAL BANDS - BAND     10; K    1; EIG -1.3038719E-02 AU
 DIRECT ENERGY BAND GAP:   3.9062 eV

    BETA       ELECTRONS
 INSULATING STATE
 TOP OF VALENCE BANDS -    BAND      8; K    1; EIG -1.4692157E-01 AU
 BOTTOM OF VIRTUAL BANDS - BAND      9; K    1; EIG -4.4913317E-02 AU
 DIRECT ENERGY BAND GAP:   2.7758 eV
 TTTTTTTTTTTTTTTTTTTTTTTTTTTTTT PDIG        TELAPSE       20.73 TCPU       18.46
 CHARGE NORMALIZATION FACTOR   1.00000000
 TOTAL ATOMIC CHARGES:
  17.0000000
 SUMMED SPIN DENSITY           1.00000000
 TOTAL ATOMIC SPINS  :
   1.0000000
 TTTTTTTTTTTTTTTTTTTTTTTTTTTTTT MOQGAD      TELAPSE       20.73 TCPU       18.46
 TTTTTTTTTTTTTTTTTTTTTTTTTTTTTT SHELLXN     TELAPSE       20.73 TCPU       18.47
 TTTTTTTTTTTTTTTTTTTTTTTTTTTTTT MONMO3      TELAPSE       20.73 TCPU       18.47
 NUMERICALLY INTEGRATED DENSITY      9.0000000000      8.0000000000
 TTTTTTTTTTTTTTTTTTTTTTTTTTTTTT NUMDFT      TELAPSE       20.76 TCPU       18.49
 CYC 207 ETOT(AU) -1.044685820667E+02 DETOT -2.92E-08 tst  5.13E-09 PX  1.64E-04
 TTTTTTTTTTTTTTTTTTTTTTTTTTTTTT FDIK        TELAPSE       20.76 TCPU       18.50

    ALPHA      ELECTRONS
 INSULATING STATE
 TOP OF VALENCE BANDS -    BAND      9; K    1; EIG -1.5658934E-01 AU
 BOTTOM OF VIRTUAL BANDS - BAND     10; K    1; EIG -1.3037624E-02 AU
 DIRECT ENERGY BAND GAP:   3.9062 eV

    BETA       ELECTRONS
 INSULATING STATE
 TOP OF VALENCE BANDS -    BAND      8; K    1; EIG -1.4692423E-01 AU
 BOTTOM OF VIRTUAL BANDS - BAND      9; K    1; EIG -4.4912520E-02 AU
 DIRECT ENERGY BAND GAP:   2.7759 eV
 TTTTTTTTTTTTTTTTTTTTTTTTTTTTTT PDIG        TELAPSE       20.76 TCPU       18.50
 CHARGE NORMALIZATION FACTOR   1.00000000
 TOTAL ATOMIC CHARGES:
  17.0000000
 SUMMED SPIN DENSITY           1.00000000
 TOTAL ATOMIC SPINS  :
   1.0000000
 TTTTTTTTTTTTTTTTTTTTTTTTTTTTTT MOQGAD      TELAPSE       20.76 TCPU       18.50
 TTTTTTTTTTTTTTTTTTTTTTTTTTTTTT SHELLXN     TELAPSE       20.76 TCPU       18.50
 TTTTTTTTTTTTTTTTTTTTTTTTTTTTTT MONMO3      TELAPSE       20.77 TCPU       18.50
 NUMERICALLY INTEGRATED DENSITY      9.0000000000      8.0000000000
 TTTTTTTTTTTTTTTTTTTTTTTTTTTTTT NUMDFT      TELAPSE       20.79 TCPU       18.53
 CYC 208 ETOT(AU) -1.044685820949E+02 DETOT -2.82E-08 tst  4.85E-09 PX  1.59E-04
 TTTTTTTTTTTTTTTTTTTTTTTTTTTTTT FDIK        TELAPSE       20.79 TCPU       18.53

    ALPHA      ELECTRONS
 INSULATING STATE
 TOP OF VALENCE BANDS -    BAND      9; K    1; EIG -1.5658984E-01 AU
 BOTTOM OF VIRTUAL BANDS - BAND     10; K    1; EIG -1.3036558E-02 AU
 DIRECT ENERGY BAND GAP:   3.9063 eV

    BETA       ELECTRONS
 INSULATING STATE
 TOP OF VALENCE BANDS -    BAND      8; K    1; EIG -1.4692682E-01 AU
 BOTTOM OF VIRTUAL BANDS - BAND      9; K    1; EIG -4.4911743E-02 AU
 DIRECT ENERGY BAND GAP:   2.7760 eV
 TTTTTTTTTTTTTTTTTTTTTTTTTTTTTT PDIG        TELAPSE       20.79 TCPU       18.53
 CHARGE NORMALIZATION FACTOR   1.00000000
 TOTAL ATOMIC CHARGES:
  17.0000000
 SUMMED SPIN DENSITY           1.00000000
 TOTAL ATOMIC SPINS  :
   1.0000000
 TTTTTTTTTTTTTTTTTTTTTTTTTTTTTT MOQGAD      TELAPSE       20.79 TCPU       18.53
 TTTTTTTTTTTTTTTTTTTTTTTTTTTTTT SHELLXN     TELAPSE       20.80 TCPU       18.53
 TTTTTTTTTTTTTTTTTTTTTTTTTTTTTT MONMO3      TELAPSE       20.80 TCPU       18.54
 NUMERICALLY INTEGRATED DENSITY      9.0000000000      8.0000000000
 TTTTTTTTTTTTTTTTTTTTTTTTTTTTTT NUMDFT      TELAPSE       20.82 TCPU       18.56
 CYC 209 ETOT(AU) -1.044685821221E+02 DETOT -2.72E-08 tst  4.58E-09 PX  1.55E-04
 TTTTTTTTTTTTTTTTTTTTTTTTTTTTTT FDIK        TELAPSE       20.83 TCPU       18.56

    ALPHA      ELECTRONS
 INSULATING STATE
 TOP OF VALENCE BANDS -    BAND      9; K    1; EIG -1.5659032E-01 AU
 BOTTOM OF VIRTUAL BANDS - BAND     10; K    1; EIG -1.3035522E-02 AU
 DIRECT ENERGY BAND GAP:   3.9063 eV

    BETA       ELECTRONS
 INSULATING STATE
 TOP OF VALENCE BANDS -    BAND      8; K    1; EIG -1.4692934E-01 AU
 BOTTOM OF VIRTUAL BANDS - BAND      9; K    1; EIG -4.4910989E-02 AU
 DIRECT ENERGY BAND GAP:   2.7761 eV
 TTTTTTTTTTTTTTTTTTTTTTTTTTTTTT PDIG        TELAPSE       20.83 TCPU       18.56
 CHARGE NORMALIZATION FACTOR   1.00000000
 TOTAL ATOMIC CHARGES:
  17.0000000
 SUMMED SPIN DENSITY           1.00000000
 TOTAL ATOMIC SPINS  :
   1.0000000
 TTTTTTTTTTTTTTTTTTTTTTTTTTTTTT MOQGAD      TELAPSE       20.83 TCPU       18.56
 TTTTTTTTTTTTTTTTTTTTTTTTTTTTTT SHELLXN     TELAPSE       20.83 TCPU       18.57
 TTTTTTTTTTTTTTTTTTTTTTTTTTTTTT MONMO3      TELAPSE       20.84 TCPU       18.57
 NUMERICALLY INTEGRATED DENSITY      9.0000000000      8.0000000000
 TTTTTTTTTTTTTTTTTTTTTTTTTTTTTT NUMDFT      TELAPSE       20.86 TCPU       18.59
 CYC 210 ETOT(AU) -1.044685821483E+02 DETOT -2.62E-08 tst  4.33E-09 PX  1.50E-04
 TTTTTTTTTTTTTTTTTTTTTTTTTTTTTT FDIK        TELAPSE       20.87 TCPU       18.60

    ALPHA      ELECTRONS
 INSULATING STATE
 TOP OF VALENCE BANDS -    BAND      9; K    1; EIG -1.5659078E-01 AU
 BOTTOM OF VIRTUAL BANDS - BAND     10; K    1; EIG -1.3034514E-02 AU
 DIRECT ENERGY BAND GAP:   3.9064 eV

    BETA       ELECTRONS
 INSULATING STATE
 TOP OF VALENCE BANDS -    BAND      8; K    1; EIG -1.4693178E-01 AU
 BOTTOM OF VIRTUAL BANDS - BAND      9; K    1; EIG -4.4910252E-02 AU
 DIRECT ENERGY BAND GAP:   2.7761 eV
 TTTTTTTTTTTTTTTTTTTTTTTTTTTTTT PDIG        TELAPSE       20.87 TCPU       18.60
 CHARGE NORMALIZATION FACTOR   1.00000000
 TOTAL ATOMIC CHARGES:
  17.0000000
 SUMMED SPIN DENSITY           1.00000000
 TOTAL ATOMIC SPINS  :
   1.0000000
 TTTTTTTTTTTTTTTTTTTTTTTTTTTTTT MOQGAD      TELAPSE       20.87 TCPU       18.60
 TTTTTTTTTTTTTTTTTTTTTTTTTTTTTT SHELLXN     TELAPSE       20.87 TCPU       18.60
 TTTTTTTTTTTTTTTTTTTTTTTTTTTTTT MONMO3      TELAPSE       20.88 TCPU       18.61
 NUMERICALLY INTEGRATED DENSITY      9.0000000000      8.0000000000
 TTTTTTTTTTTTTTTTTTTTTTTTTTTTTT NUMDFT      TELAPSE       20.90 TCPU       18.63
 CYC 211 ETOT(AU) -1.044685821736E+02 DETOT -2.53E-08 tst  4.09E-09 PX  1.46E-04
 TTTTTTTTTTTTTTTTTTTTTTTTTTTTTT FDIK        TELAPSE       20.94 TCPU       18.64

    ALPHA      ELECTRONS
 INSULATING STATE
 TOP OF VALENCE BANDS -    BAND      9; K    1; EIG -1.5659124E-01 AU
 BOTTOM OF VIRTUAL BANDS - BAND     10; K    1; EIG -1.3033535E-02 AU
 DIRECT ENERGY BAND GAP:   3.9064 eV

    BETA       ELECTRONS
 INSULATING STATE
 TOP OF VALENCE BANDS -    BAND      8; K    1; EIG -1.4693417E-01 AU
 BOTTOM OF VIRTUAL BANDS - BAND      9; K    1; EIG -4.4909543E-02 AU
 DIRECT ENERGY BAND GAP:   2.7762 eV
 TTTTTTTTTTTTTTTTTTTTTTTTTTTTTT PDIG        TELAPSE       20.96 TCPU       18.66
 CHARGE NORMALIZATION FACTOR   1.00000000
 TOTAL ATOMIC CHARGES:
  17.0000000
 SUMMED SPIN DENSITY           1.00000000
 TOTAL ATOMIC SPINS  :
   1.0000000
 TTTTTTTTTTTTTTTTTTTTTTTTTTTTTT MOQGAD      TELAPSE       20.96 TCPU       18.66
 TTTTTTTTTTTTTTTTTTTTTTTTTTTTTT SHELLXN     TELAPSE       20.96 TCPU       18.66
 TTTTTTTTTTTTTTTTTTTTTTTTTTTTTT MONMO3      TELAPSE       20.97 TCPU       18.67
 NUMERICALLY INTEGRATED DENSITY      9.0000000000      8.0000000000
 TTTTTTTTTTTTTTTTTTTTTTTTTTTTTT NUMDFT      TELAPSE       21.00 TCPU       18.69
 CYC 212 ETOT(AU) -1.044685821980E+02 DETOT -2.45E-08 tst  3.87E-09 PX  1.42E-04
 TTTTTTTTTTTTTTTTTTTTTTTTTTTTTT FDIK        TELAPSE       21.01 TCPU       18.70

    ALPHA      ELECTRONS
 INSULATING STATE
 TOP OF VALENCE BANDS -    BAND      9; K    1; EIG -1.5659168E-01 AU
 BOTTOM OF VIRTUAL BANDS - BAND     10; K    1; EIG -1.3032581E-02 AU
 DIRECT ENERGY BAND GAP:   3.9064 eV

    BETA       ELECTRONS
 INSULATING STATE
 TOP OF VALENCE BANDS -    BAND      8; K    1; EIG -1.4693648E-01 AU
 BOTTOM OF VIRTUAL BANDS - BAND      9; K    1; EIG -4.4908846E-02 AU
 DIRECT ENERGY BAND GAP:   2.7763 eV
 TTTTTTTTTTTTTTTTTTTTTTTTTTTTTT PDIG        TELAPSE       21.01 TCPU       18.70
 CHARGE NORMALIZATION FACTOR   1.00000000
 TOTAL ATOMIC CHARGES:
  17.0000000
 SUMMED SPIN DENSITY           1.00000000
 TOTAL ATOMIC SPINS  :
   1.0000000
 TTTTTTTTTTTTTTTTTTTTTTTTTTTTTT MOQGAD      TELAPSE       21.01 TCPU       18.70
 TTTTTTTTTTTTTTTTTTTTTTTTTTTTTT SHELLXN     TELAPSE       21.01 TCPU       18.71
 TTTTTTTTTTTTTTTTTTTTTTTTTTTTTT MONMO3      TELAPSE       21.02 TCPU       18.71
 NUMERICALLY INTEGRATED DENSITY      9.0000000000      8.0000000000
 TTTTTTTTTTTTTTTTTTTTTTTTTTTTTT NUMDFT      TELAPSE       21.04 TCPU       18.73
 CYC 213 ETOT(AU) -1.044685822217E+02 DETOT -2.36E-08 tst  3.66E-09 PX  1.38E-04
 TTTTTTTTTTTTTTTTTTTTTTTTTTTTTT FDIK        TELAPSE       21.06 TCPU       18.74

    ALPHA      ELECTRONS
 INSULATING STATE
 TOP OF VALENCE BANDS -    BAND      9; K    1; EIG -1.5659211E-01 AU
 BOTTOM OF VIRTUAL BANDS - BAND     10; K    1; EIG -1.3031656E-02 AU
 DIRECT ENERGY BAND GAP:   3.9065 eV

    BETA       ELECTRONS
 INSULATING STATE
 TOP OF VALENCE BANDS -    BAND      8; K    1; EIG -1.4693873E-01 AU
 BOTTOM OF VIRTUAL BANDS - BAND      9; K    1; EIG -4.4908171E-02 AU
 DIRECT ENERGY BAND GAP:   2.7764 eV
 TTTTTTTTTTTTTTTTTTTTTTTTTTTTTT PDIG        TELAPSE       21.06 TCPU       18.74
 CHARGE NORMALIZATION FACTOR   1.00000000
 TOTAL ATOMIC CHARGES:
  17.0000000
 SUMMED SPIN DENSITY           1.00000000
 TOTAL ATOMIC SPINS  :
   1.0000000
 TTTTTTTTTTTTTTTTTTTTTTTTTTTTTT MOQGAD      TELAPSE       21.06 TCPU       18.74
 TTTTTTTTTTTTTTTTTTTTTTTTTTTTTT SHELLXN     TELAPSE       21.06 TCPU       18.74
 TTTTTTTTTTTTTTTTTTTTTTTTTTTTTT MONMO3      TELAPSE       21.08 TCPU       18.75
 NUMERICALLY INTEGRATED DENSITY      9.0000000000      8.0000000000
 TTTTTTTTTTTTTTTTTTTTTTTTTTTTTT NUMDFT      TELAPSE       21.10 TCPU       18.78
 CYC 214 ETOT(AU) -1.044685822444E+02 DETOT -2.28E-08 tst  3.46E-09 PX  1.35E-04
 TTTTTTTTTTTTTTTTTTTTTTTTTTTTTT FDIK        TELAPSE       21.10 TCPU       18.78

    ALPHA      ELECTRONS
 INSULATING STATE
 TOP OF VALENCE BANDS -    BAND      9; K    1; EIG -1.5659253E-01 AU
 BOTTOM OF VIRTUAL BANDS - BAND     10; K    1; EIG -1.3030756E-02 AU
 DIRECT ENERGY BAND GAP:   3.9065 eV

    BETA       ELECTRONS
 INSULATING STATE
 TOP OF VALENCE BANDS -    BAND      8; K    1; EIG -1.4694092E-01 AU
 BOTTOM OF VIRTUAL BANDS - BAND      9; K    1; EIG -4.4907514E-02 AU
 DIRECT ENERGY BAND GAP:   2.7765 eV
 TTTTTTTTTTTTTTTTTTTTTTTTTTTTTT PDIG        TELAPSE       21.10 TCPU       18.78
 CHARGE NORMALIZATION FACTOR   1.00000000
 TOTAL ATOMIC CHARGES:
  17.0000000
 SUMMED SPIN DENSITY           1.00000000
 TOTAL ATOMIC SPINS  :
   1.0000000
 TTTTTTTTTTTTTTTTTTTTTTTTTTTTTT MOQGAD      TELAPSE       21.10 TCPU       18.78
 TTTTTTTTTTTTTTTTTTTTTTTTTTTTTT SHELLXN     TELAPSE       21.10 TCPU       18.78
 TTTTTTTTTTTTTTTTTTTTTTTTTTTTTT MONMO3      TELAPSE       21.11 TCPU       18.78
 NUMERICALLY INTEGRATED DENSITY      9.0000000000      8.0000000000
 TTTTTTTTTTTTTTTTTTTTTTTTTTTTTT NUMDFT      TELAPSE       21.13 TCPU       18.81
 CYC 215 ETOT(AU) -1.044685822665E+02 DETOT -2.20E-08 tst  3.27E-09 PX  1.31E-04
 TTTTTTTTTTTTTTTTTTTTTTTTTTTTTT FDIK        TELAPSE       21.13 TCPU       18.81

    ALPHA      ELECTRONS
 INSULATING STATE
 TOP OF VALENCE BANDS -    BAND      9; K    1; EIG -1.5659294E-01 AU
 BOTTOM OF VIRTUAL BANDS - BAND     10; K    1; EIG -1.3029881E-02 AU
 DIRECT ENERGY BAND GAP:   3.9066 eV

    BETA       ELECTRONS
 INSULATING STATE
 TOP OF VALENCE BANDS -    BAND      8; K    1; EIG -1.4694304E-01 AU
 BOTTOM OF VIRTUAL BANDS - BAND      9; K    1; EIG -4.4906878E-02 AU
 DIRECT ENERGY BAND GAP:   2.7765 eV
 TTTTTTTTTTTTTTTTTTTTTTTTTTTTTT PDIG        TELAPSE       21.13 TCPU       18.81
 CHARGE NORMALIZATION FACTOR   1.00000000
 TOTAL ATOMIC CHARGES:
  17.0000000
 SUMMED SPIN DENSITY           1.00000000
 TOTAL ATOMIC SPINS  :
   1.0000000
 TTTTTTTTTTTTTTTTTTTTTTTTTTTTTT MOQGAD      TELAPSE       21.13 TCPU       18.81
 TTTTTTTTTTTTTTTTTTTTTTTTTTTTTT SHELLXN     TELAPSE       21.13 TCPU       18.81
 TTTTTTTTTTTTTTTTTTTTTTTTTTTTTT MONMO3      TELAPSE       21.14 TCPU       18.81
 NUMERICALLY INTEGRATED DENSITY      9.0000000000      8.0000000000
 TTTTTTTTTTTTTTTTTTTTTTTTTTTTTT NUMDFT      TELAPSE       21.16 TCPU       18.84
 CYC 216 ETOT(AU) -1.044685822877E+02 DETOT -2.13E-08 tst  3.09E-09 PX  1.27E-04
 TTTTTTTTTTTTTTTTTTTTTTTTTTTTTT FDIK        TELAPSE       21.17 TCPU       18.84

    ALPHA      ELECTRONS
 INSULATING STATE
 TOP OF VALENCE BANDS -    BAND      9; K    1; EIG -1.5659333E-01 AU
 BOTTOM OF VIRTUAL BANDS - BAND     10; K    1; EIG -1.3029030E-02 AU
 DIRECT ENERGY BAND GAP:   3.9066 eV

    BETA       ELECTRONS
 INSULATING STATE
 TOP OF VALENCE BANDS -    BAND      8; K    1; EIG -1.4694511E-01 AU
 BOTTOM OF VIRTUAL BANDS - BAND      9; K    1; EIG -4.4906257E-02 AU
 DIRECT ENERGY BAND GAP:   2.7766 eV
 TTTTTTTTTTTTTTTTTTTTTTTTTTTTTT PDIG        TELAPSE       21.17 TCPU       18.84
 CHARGE NORMALIZATION FACTOR   1.00000000
 TOTAL ATOMIC CHARGES:
  17.0000000
 SUMMED SPIN DENSITY           1.00000000
 TOTAL ATOMIC SPINS  :
   1.0000000
 TTTTTTTTTTTTTTTTTTTTTTTTTTTTTT MOQGAD      TELAPSE       21.17 TCPU       18.84
 TTTTTTTTTTTTTTTTTTTTTTTTTTTTTT SHELLXN     TELAPSE       21.17 TCPU       18.84
 TTTTTTTTTTTTTTTTTTTTTTTTTTTTTT MONMO3      TELAPSE       21.18 TCPU       18.84
 NUMERICALLY INTEGRATED DENSITY      9.0000000000      8.0000000000
 TTTTTTTTTTTTTTTTTTTTTTTTTTTTTT NUMDFT      TELAPSE       21.20 TCPU       18.87
 CYC 217 ETOT(AU) -1.044685823083E+02 DETOT -2.06E-08 tst  2.92E-09 PX  1.24E-04
 TTTTTTTTTTTTTTTTTTTTTTTTTTTTTT FDIK        TELAPSE       21.21 TCPU       18.87

    ALPHA      ELECTRONS
 INSULATING STATE
 TOP OF VALENCE BANDS -    BAND      9; K    1; EIG -1.5659372E-01 AU
 BOTTOM OF VIRTUAL BANDS - BAND     10; K    1; EIG -1.3028204E-02 AU
 DIRECT ENERGY BAND GAP:   3.9066 eV

    BETA       ELECTRONS
 INSULATING STATE
 TOP OF VALENCE BANDS -    BAND      8; K    1; EIG -1.4694712E-01 AU
 BOTTOM OF VIRTUAL BANDS - BAND      9; K    1; EIG -4.4905656E-02 AU
 DIRECT ENERGY BAND GAP:   2.7767 eV
 TTTTTTTTTTTTTTTTTTTTTTTTTTTTTT PDIG        TELAPSE       21.21 TCPU       18.87
 CHARGE NORMALIZATION FACTOR   1.00000000
 TOTAL ATOMIC CHARGES:
  17.0000000
 SUMMED SPIN DENSITY           1.00000000
 TOTAL ATOMIC SPINS  :
   1.0000000
 TTTTTTTTTTTTTTTTTTTTTTTTTTTTTT MOQGAD      TELAPSE       21.21 TCPU       18.87
 TTTTTTTTTTTTTTTTTTTTTTTTTTTTTT SHELLXN     TELAPSE       21.21 TCPU       18.88
 TTTTTTTTTTTTTTTTTTTTTTTTTTTTTT MONMO3      TELAPSE       21.22 TCPU       18.88
 NUMERICALLY INTEGRATED DENSITY      9.0000000000      8.0000000000
 TTTTTTTTTTTTTTTTTTTTTTTTTTTTTT NUMDFT      TELAPSE       21.24 TCPU       18.90
 CYC 218 ETOT(AU) -1.044685823282E+02 DETOT -1.99E-08 tst  2.76E-09 PX  1.20E-04
 TTTTTTTTTTTTTTTTTTTTTTTTTTTTTT FDIK        TELAPSE       21.25 TCPU       18.91

    ALPHA      ELECTRONS
 INSULATING STATE
 TOP OF VALENCE BANDS -    BAND      9; K    1; EIG -1.5659409E-01 AU
 BOTTOM OF VIRTUAL BANDS - BAND     10; K    1; EIG -1.3027399E-02 AU
 DIRECT ENERGY BAND GAP:   3.9067 eV

    BETA       ELECTRONS
 INSULATING STATE
 TOP OF VALENCE BANDS -    BAND      8; K    1; EIG -1.4694908E-01 AU
 BOTTOM OF VIRTUAL BANDS - BAND      9; K    1; EIG -4.4905068E-02 AU
 DIRECT ENERGY BAND GAP:   2.7768 eV
 TTTTTTTTTTTTTTTTTTTTTTTTTTTTTT PDIG        TELAPSE       21.26 TCPU       18.91
 CHARGE NORMALIZATION FACTOR   1.00000000
 TOTAL ATOMIC CHARGES:
  17.0000000
 SUMMED SPIN DENSITY           1.00000000
 TOTAL ATOMIC SPINS  :
   1.0000000
 TTTTTTTTTTTTTTTTTTTTTTTTTTTTTT MOQGAD      TELAPSE       21.26 TCPU       18.91
 TTTTTTTTTTTTTTTTTTTTTTTTTTTTTT SHELLXN     TELAPSE       21.26 TCPU       18.91
 TTTTTTTTTTTTTTTTTTTTTTTTTTTTTT MONMO3      TELAPSE       21.26 TCPU       18.92
 NUMERICALLY INTEGRATED DENSITY      9.0000000000      8.0000000000
 TTTTTTTTTTTTTTTTTTTTTTTTTTTTTT NUMDFT      TELAPSE       21.29 TCPU       18.94
 CYC 219 ETOT(AU) -1.044685823473E+02 DETOT -1.92E-08 tst  2.61E-09 PX  1.17E-04
 TTTTTTTTTTTTTTTTTTTTTTTTTTTTTT FDIK        TELAPSE       21.31 TCPU       18.96

    ALPHA      ELECTRONS
 INSULATING STATE
 TOP OF VALENCE BANDS -    BAND      9; K    1; EIG -1.5659445E-01 AU
 BOTTOM OF VIRTUAL BANDS - BAND     10; K    1; EIG -1.3026618E-02 AU
 DIRECT ENERGY BAND GAP:   3.9067 eV

    BETA       ELECTRONS
 INSULATING STATE
 TOP OF VALENCE BANDS -    BAND      8; K    1; EIG -1.4695098E-01 AU
 BOTTOM OF VIRTUAL BANDS - BAND      9; K    1; EIG -4.4904501E-02 AU
 DIRECT ENERGY BAND GAP:   2.7768 eV
 TTTTTTTTTTTTTTTTTTTTTTTTTTTTTT PDIG        TELAPSE       21.31 TCPU       18.96
 CHARGE NORMALIZATION FACTOR   1.00000000
 TOTAL ATOMIC CHARGES:
  17.0000000
 SUMMED SPIN DENSITY           1.00000000
 TOTAL ATOMIC SPINS  :
   1.0000000
 TTTTTTTTTTTTTTTTTTTTTTTTTTTTTT MOQGAD      TELAPSE       21.31 TCPU       18.96
 TTTTTTTTTTTTTTTTTTTTTTTTTTTTTT SHELLXN     TELAPSE       21.31 TCPU       18.96
 TTTTTTTTTTTTTTTTTTTTTTTTTTTTTT MONMO3      TELAPSE       21.32 TCPU       18.97
 NUMERICALLY INTEGRATED DENSITY      9.0000000000      8.0000000000
 TTTTTTTTTTTTTTTTTTTTTTTTTTTTTT NUMDFT      TELAPSE       21.34 TCPU       19.00
 CYC 220 ETOT(AU) -1.044685823659E+02 DETOT -1.86E-08 tst  2.46E-09 PX  1.14E-04
 TTTTTTTTTTTTTTTTTTTTTTTTTTTTTT FDIK        TELAPSE       21.35 TCPU       19.00

    ALPHA      ELECTRONS
 INSULATING STATE
 TOP OF VALENCE BANDS -    BAND      9; K    1; EIG -1.5659480E-01 AU
 BOTTOM OF VIRTUAL BANDS - BAND     10; K    1; EIG -1.3025857E-02 AU
 DIRECT ENERGY BAND GAP:   3.9067 eV

    BETA       ELECTRONS
 INSULATING STATE
 TOP OF VALENCE BANDS -    BAND      8; K    1; EIG -1.4695283E-01 AU
 BOTTOM OF VIRTUAL BANDS - BAND      9; K    1; EIG -4.4903945E-02 AU
 DIRECT ENERGY BAND GAP:   2.7769 eV
 TTTTTTTTTTTTTTTTTTTTTTTTTTTTTT PDIG        TELAPSE       21.35 TCPU       19.00
 CHARGE NORMALIZATION FACTOR   1.00000000
 TOTAL ATOMIC CHARGES:
  17.0000000
 SUMMED SPIN DENSITY           1.00000000
 TOTAL ATOMIC SPINS  :
   1.0000000
 TTTTTTTTTTTTTTTTTTTTTTTTTTTTTT MOQGAD      TELAPSE       21.35 TCPU       19.00
 TTTTTTTTTTTTTTTTTTTTTTTTTTTTTT SHELLXN     TELAPSE       21.35 TCPU       19.00
 TTTTTTTTTTTTTTTTTTTTTTTTTTTTTT MONMO3      TELAPSE       21.35 TCPU       19.00
 NUMERICALLY INTEGRATED DENSITY      9.0000000000      8.0000000000
 TTTTTTTTTTTTTTTTTTTTTTTTTTTTTT NUMDFT      TELAPSE       21.38 TCPU       19.03
 CYC 221 ETOT(AU) -1.044685823838E+02 DETOT -1.79E-08 tst  2.33E-09 PX  1.10E-04
 TTTTTTTTTTTTTTTTTTTTTTTTTTTTTT FDIK        TELAPSE       21.38 TCPU       19.03

    ALPHA      ELECTRONS
 INSULATING STATE
 TOP OF VALENCE BANDS -    BAND      9; K    1; EIG -1.5659515E-01 AU
 BOTTOM OF VIRTUAL BANDS - BAND     10; K    1; EIG -1.3025118E-02 AU
 DIRECT ENERGY BAND GAP:   3.9067 eV

    BETA       ELECTRONS
 INSULATING STATE
 TOP OF VALENCE BANDS -    BAND      8; K    1; EIG -1.4695462E-01 AU
 BOTTOM OF VIRTUAL BANDS - BAND      9; K    1; EIG -4.4903407E-02 AU
 DIRECT ENERGY BAND GAP:   2.7770 eV
 TTTTTTTTTTTTTTTTTTTTTTTTTTTTTT PDIG        TELAPSE       21.38 TCPU       19.03
 CHARGE NORMALIZATION FACTOR   1.00000000
 TOTAL ATOMIC CHARGES:
  17.0000000
 SUMMED SPIN DENSITY           1.00000000
 TOTAL ATOMIC SPINS  :
   1.0000000
 TTTTTTTTTTTTTTTTTTTTTTTTTTTTTT MOQGAD      TELAPSE       21.38 TCPU       19.03
 TTTTTTTTTTTTTTTTTTTTTTTTTTTTTT SHELLXN     TELAPSE       21.38 TCPU       19.03
 TTTTTTTTTTTTTTTTTTTTTTTTTTTTTT MONMO3      TELAPSE       21.39 TCPU       19.04
 NUMERICALLY INTEGRATED DENSITY      9.0000000000      8.0000000000
 TTTTTTTTTTTTTTTTTTTTTTTTTTTTTT NUMDFT      TELAPSE       21.41 TCPU       19.06
 CYC 222 ETOT(AU) -1.044685824012E+02 DETOT -1.73E-08 tst  2.20E-09 PX  1.07E-04
 TTTTTTTTTTTTTTTTTTTTTTTTTTTTTT FDIK        TELAPSE       21.42 TCPU       19.07

    ALPHA      ELECTRONS
 INSULATING STATE
 TOP OF VALENCE BANDS -    BAND      9; K    1; EIG -1.5659548E-01 AU
 BOTTOM OF VIRTUAL BANDS - BAND     10; K    1; EIG -1.3024399E-02 AU
 DIRECT ENERGY BAND GAP:   3.9068 eV

    BETA       ELECTRONS
 INSULATING STATE
 TOP OF VALENCE BANDS -    BAND      8; K    1; EIG -1.4695637E-01 AU
 BOTTOM OF VIRTUAL BANDS - BAND      9; K    1; EIG -4.4902881E-02 AU
 DIRECT ENERGY BAND GAP:   2.7770 eV
 TTTTTTTTTTTTTTTTTTTTTTTTTTTTTT PDIG        TELAPSE       21.42 TCPU       19.07
 CHARGE NORMALIZATION FACTOR   1.00000000
 TOTAL ATOMIC CHARGES:
  17.0000000
 SUMMED SPIN DENSITY           1.00000000
 TOTAL ATOMIC SPINS  :
   1.0000000
 TTTTTTTTTTTTTTTTTTTTTTTTTTTTTT MOQGAD      TELAPSE       21.42 TCPU       19.07
 TTTTTTTTTTTTTTTTTTTTTTTTTTTTTT SHELLXN     TELAPSE       21.42 TCPU       19.07
 TTTTTTTTTTTTTTTTTTTTTTTTTTTTTT MONMO3      TELAPSE       21.44 TCPU       19.08
 NUMERICALLY INTEGRATED DENSITY      9.0000000000      8.0000000000
 TTTTTTTTTTTTTTTTTTTTTTTTTTTTTT NUMDFT      TELAPSE       21.46 TCPU       19.11
 CYC 223 ETOT(AU) -1.044685824179E+02 DETOT -1.68E-08 tst  2.08E-09 PX  1.04E-04
 TTTTTTTTTTTTTTTTTTTTTTTTTTTTTT FDIK        TELAPSE       21.50 TCPU       19.12

    ALPHA      ELECTRONS
 INSULATING STATE
 TOP OF VALENCE BANDS -    BAND      9; K    1; EIG -1.5659581E-01 AU
 BOTTOM OF VIRTUAL BANDS - BAND     10; K    1; EIG -1.3023702E-02 AU
 DIRECT ENERGY BAND GAP:   3.9068 eV

    BETA       ELECTRONS
 INSULATING STATE
 TOP OF VALENCE BANDS -    BAND      8; K    1; EIG -1.4695807E-01 AU
 BOTTOM OF VIRTUAL BANDS - BAND      9; K    1; EIG -4.4902375E-02 AU
 DIRECT ENERGY BAND GAP:   2.7771 eV
 TTTTTTTTTTTTTTTTTTTTTTTTTTTTTT PDIG        TELAPSE       21.55 TCPU       19.15
 CHARGE NORMALIZATION FACTOR   1.00000000
 TOTAL ATOMIC CHARGES:
  17.0000000
 SUMMED SPIN DENSITY           1.00000000
 TOTAL ATOMIC SPINS  :
   1.0000000
 TTTTTTTTTTTTTTTTTTTTTTTTTTTTTT MOQGAD      TELAPSE       21.57 TCPU       19.16
 TTTTTTTTTTTTTTTTTTTTTTTTTTTTTT SHELLXN     TELAPSE       21.57 TCPU       19.16
 TTTTTTTTTTTTTTTTTTTTTTTTTTTTTT MONMO3      TELAPSE       21.58 TCPU       19.17
 NUMERICALLY INTEGRATED DENSITY      9.0000000000      8.0000000000
 TTTTTTTTTTTTTTTTTTTTTTTTTTTTTT NUMDFT      TELAPSE       21.60 TCPU       19.19
 CYC 224 ETOT(AU) -1.044685824342E+02 DETOT -1.62E-08 tst  1.97E-09 PX  1.01E-04
 TTTTTTTTTTTTTTTTTTTTTTTTTTTTTT FDIK        TELAPSE       21.60 TCPU       19.19

    ALPHA      ELECTRONS
 INSULATING STATE
 TOP OF VALENCE BANDS -    BAND      9; K    1; EIG -1.5659612E-01 AU
 BOTTOM OF VIRTUAL BANDS - BAND     10; K    1; EIG -1.3023022E-02 AU
 DIRECT ENERGY BAND GAP:   3.9068 eV

    BETA       ELECTRONS
 INSULATING STATE
 TOP OF VALENCE BANDS -    BAND      8; K    1; EIG -1.4695972E-01 AU
 BOTTOM OF VIRTUAL BANDS - BAND      9; K    1; EIG -4.4901878E-02 AU
 DIRECT ENERGY BAND GAP:   2.7771 eV
 TTTTTTTTTTTTTTTTTTTTTTTTTTTTTT PDIG        TELAPSE       21.60 TCPU       19.19
 CHARGE NORMALIZATION FACTOR   1.00000000
 TOTAL ATOMIC CHARGES:
  17.0000000
 SUMMED SPIN DENSITY           1.00000000
 TOTAL ATOMIC SPINS  :
   1.0000000
 TTTTTTTTTTTTTTTTTTTTTTTTTTTTTT MOQGAD      TELAPSE       21.60 TCPU       19.19
 TTTTTTTTTTTTTTTTTTTTTTTTTTTTTT SHELLXN     TELAPSE       21.61 TCPU       19.20
 TTTTTTTTTTTTTTTTTTTTTTTTTTTTTT MONMO3      TELAPSE       21.62 TCPU       19.21
 NUMERICALLY INTEGRATED DENSITY      9.0000000000      8.0000000000
 TTTTTTTTTTTTTTTTTTTTTTTTTTTTTT NUMDFT      TELAPSE       21.64 TCPU       19.23
 CYC 225 ETOT(AU) -1.044685824498E+02 DETOT -1.57E-08 tst  1.86E-09 PX  9.88E-05
 TTTTTTTTTTTTTTTTTTTTTTTTTTTTTT FDIK        TELAPSE       21.64 TCPU       19.23

    ALPHA      ELECTRONS
 INSULATING STATE
 TOP OF VALENCE BANDS -    BAND      9; K    1; EIG -1.5659643E-01 AU
 BOTTOM OF VIRTUAL BANDS - BAND     10; K    1; EIG -1.3022362E-02 AU
 DIRECT ENERGY BAND GAP:   3.9069 eV

    BETA       ELECTRONS
 INSULATING STATE
 TOP OF VALENCE BANDS -    BAND      8; K    1; EIG -1.4696132E-01 AU
 BOTTOM OF VIRTUAL BANDS - BAND      9; K    1; EIG -4.4901398E-02 AU
 DIRECT ENERGY BAND GAP:   2.7772 eV
 TTTTTTTTTTTTTTTTTTTTTTTTTTTTTT PDIG        TELAPSE       21.65 TCPU       19.23
 CHARGE NORMALIZATION FACTOR   1.00000000
 TOTAL ATOMIC CHARGES:
  17.0000000
 SUMMED SPIN DENSITY           1.00000000
 TOTAL ATOMIC SPINS  :
   1.0000000
 TTTTTTTTTTTTTTTTTTTTTTTTTTTTTT MOQGAD      TELAPSE       21.65 TCPU       19.23
 TTTTTTTTTTTTTTTTTTTTTTTTTTTTTT SHELLXN     TELAPSE       21.66 TCPU       19.24
 TTTTTTTTTTTTTTTTTTTTTTTTTTTTTT MONMO3      TELAPSE       21.66 TCPU       19.24
 NUMERICALLY INTEGRATED DENSITY      9.0000000000      8.0000000000
 TTTTTTTTTTTTTTTTTTTTTTTTTTTTTT NUMDFT      TELAPSE       21.68 TCPU       19.26
 CYC 226 ETOT(AU) -1.044685824650E+02 DETOT -1.52E-08 tst  1.76E-09 PX  9.60E-05
 TTTTTTTTTTTTTTTTTTTTTTTTTTTTTT FDIK        TELAPSE       21.69 TCPU       19.26

    ALPHA      ELECTRONS
 INSULATING STATE
 TOP OF VALENCE BANDS -    BAND      9; K    1; EIG -1.5659673E-01 AU
 BOTTOM OF VIRTUAL BANDS - BAND     10; K    1; EIG -1.3021720E-02 AU
 DIRECT ENERGY BAND GAP:   3.9069 eV

    BETA       ELECTRONS
 INSULATING STATE
 TOP OF VALENCE BANDS -    BAND      8; K    1; EIG -1.4696288E-01 AU
 BOTTOM OF VIRTUAL BANDS - BAND      9; K    1; EIG -4.4900930E-02 AU
 DIRECT ENERGY BAND GAP:   2.7772 eV
 TTTTTTTTTTTTTTTTTTTTTTTTTTTTTT PDIG        TELAPSE       21.69 TCPU       19.26
 CHARGE NORMALIZATION FACTOR   1.00000000
 TOTAL ATOMIC CHARGES:
  17.0000000
 SUMMED SPIN DENSITY           1.00000000
 TOTAL ATOMIC SPINS  :
   1.0000000
 TTTTTTTTTTTTTTTTTTTTTTTTTTTTTT MOQGAD      TELAPSE       21.69 TCPU       19.26
 TTTTTTTTTTTTTTTTTTTTTTTTTTTTTT SHELLXN     TELAPSE       21.69 TCPU       19.26
 TTTTTTTTTTTTTTTTTTTTTTTTTTTTTT MONMO3      TELAPSE       21.70 TCPU       19.27
 NUMERICALLY INTEGRATED DENSITY      9.0000000000      8.0000000000
 TTTTTTTTTTTTTTTTTTTTTTTTTTTTTT NUMDFT      TELAPSE       21.72 TCPU       19.29
 CYC 227 ETOT(AU) -1.044685824797E+02 DETOT -1.47E-08 tst  1.66E-09 PX  9.33E-05
 TTTTTTTTTTTTTTTTTTTTTTTTTTTTTT FDIK        TELAPSE       21.72 TCPU       19.29

    ALPHA      ELECTRONS
 INSULATING STATE
 TOP OF VALENCE BANDS -    BAND      9; K    1; EIG -1.5659702E-01 AU
 BOTTOM OF VIRTUAL BANDS - BAND     10; K    1; EIG -1.3021096E-02 AU
 DIRECT ENERGY BAND GAP:   3.9069 eV

    BETA       ELECTRONS
 INSULATING STATE
 TOP OF VALENCE BANDS -    BAND      8; K    1; EIG -1.4696440E-01 AU
 BOTTOM OF VIRTUAL BANDS - BAND      9; K    1; EIG -4.4900476E-02 AU
 DIRECT ENERGY BAND GAP:   2.7773 eV
 TTTTTTTTTTTTTTTTTTTTTTTTTTTTTT PDIG        TELAPSE       21.72 TCPU       19.29
 CHARGE NORMALIZATION FACTOR   1.00000000
 TOTAL ATOMIC CHARGES:
  17.0000000
 SUMMED SPIN DENSITY           1.00000000
 TOTAL ATOMIC SPINS  :
   1.0000000
 TTTTTTTTTTTTTTTTTTTTTTTTTTTTTT MOQGAD      TELAPSE       21.72 TCPU       19.29
 TTTTTTTTTTTTTTTTTTTTTTTTTTTTTT SHELLXN     TELAPSE       21.73 TCPU       19.29
 TTTTTTTTTTTTTTTTTTTTTTTTTTTTTT MONMO3      TELAPSE       21.73 TCPU       19.30
 NUMERICALLY INTEGRATED DENSITY      9.0000000000      8.0000000000
 TTTTTTTTTTTTTTTTTTTTTTTTTTTTTT NUMDFT      TELAPSE       21.75 TCPU       19.32
 CYC 228 ETOT(AU) -1.044685824939E+02 DETOT -1.42E-08 tst  1.57E-09 PX  9.08E-05
 TTTTTTTTTTTTTTTTTTTTTTTTTTTTTT FDIK        TELAPSE       21.75 TCPU       19.32

    ALPHA      ELECTRONS
 INSULATING STATE
 TOP OF VALENCE BANDS -    BAND      9; K    1; EIG -1.5659730E-01 AU
 BOTTOM OF VIRTUAL BANDS - BAND     10; K    1; EIG -1.3020489E-02 AU
 DIRECT ENERGY BAND GAP:   3.9069 eV

    BETA       ELECTRONS
 INSULATING STATE
 TOP OF VALENCE BANDS -    BAND      8; K    1; EIG -1.4696587E-01 AU
 BOTTOM OF VIRTUAL BANDS - BAND      9; K    1; EIG -4.4900032E-02 AU
 DIRECT ENERGY BAND GAP:   2.7774 eV
 TTTTTTTTTTTTTTTTTTTTTTTTTTTTTT PDIG        TELAPSE       21.76 TCPU       19.32
 CHARGE NORMALIZATION FACTOR   1.00000000
 TOTAL ATOMIC CHARGES:
  17.0000000
 SUMMED SPIN DENSITY           1.00000000
 TOTAL ATOMIC SPINS  :
   1.0000000
 TTTTTTTTTTTTTTTTTTTTTTTTTTTTTT MOQGAD      TELAPSE       21.76 TCPU       19.32
 TTTTTTTTTTTTTTTTTTTTTTTTTTTTTT SHELLXN     TELAPSE       21.76 TCPU       19.32
 TTTTTTTTTTTTTTTTTTTTTTTTTTTTTT MONMO3      TELAPSE       21.76 TCPU       19.33
 NUMERICALLY INTEGRATED DENSITY      9.0000000000      8.0000000000
 TTTTTTTTTTTTTTTTTTTTTTTTTTTTTT NUMDFT      TELAPSE       21.79 TCPU       19.35
 CYC 229 ETOT(AU) -1.044685825076E+02 DETOT -1.37E-08 tst  1.48E-09 PX  8.82E-05
 TTTTTTTTTTTTTTTTTTTTTTTTTTTTTT FDIK        TELAPSE       21.79 TCPU       19.35

    ALPHA      ELECTRONS
 INSULATING STATE
 TOP OF VALENCE BANDS -    BAND      9; K    1; EIG -1.5659757E-01 AU
 BOTTOM OF VIRTUAL BANDS - BAND     10; K    1; EIG -1.3019900E-02 AU
 DIRECT ENERGY BAND GAP:   3.9069 eV

    BETA       ELECTRONS
 INSULATING STATE
 TOP OF VALENCE BANDS -    BAND      8; K    1; EIG -1.4696731E-01 AU
 BOTTOM OF VIRTUAL BANDS - BAND      9; K    1; EIG -4.4899603E-02 AU
 DIRECT ENERGY BAND GAP:   2.7774 eV
 TTTTTTTTTTTTTTTTTTTTTTTTTTTTTT PDIG        TELAPSE       21.79 TCPU       19.35
 CHARGE NORMALIZATION FACTOR   1.00000000
 TOTAL ATOMIC CHARGES:
  17.0000000
 SUMMED SPIN DENSITY           1.00000000
 TOTAL ATOMIC SPINS  :
   1.0000000
 TTTTTTTTTTTTTTTTTTTTTTTTTTTTTT MOQGAD      TELAPSE       21.79 TCPU       19.35
 TTTTTTTTTTTTTTTTTTTTTTTTTTTTTT SHELLXN     TELAPSE       21.79 TCPU       19.36
 TTTTTTTTTTTTTTTTTTTTTTTTTTTTTT MONMO3      TELAPSE       21.80 TCPU       19.36
 NUMERICALLY INTEGRATED DENSITY      9.0000000000      8.0000000000
 TTTTTTTTTTTTTTTTTTTTTTTTTTTTTT NUMDFT      TELAPSE       21.82 TCPU       19.38
 CYC 230 ETOT(AU) -1.044685825209E+02 DETOT -1.33E-08 tst  1.40E-09 PX  8.58E-05
 TTTTTTTTTTTTTTTTTTTTTTTTTTTTTT FDIK        TELAPSE       21.82 TCPU       19.39

    ALPHA      ELECTRONS
 INSULATING STATE
 TOP OF VALENCE BANDS -    BAND      9; K    1; EIG -1.5659784E-01 AU
 BOTTOM OF VIRTUAL BANDS - BAND     10; K    1; EIG -1.3019325E-02 AU
 DIRECT ENERGY BAND GAP:   3.9070 eV

    BETA       ELECTRONS
 INSULATING STATE
 TOP OF VALENCE BANDS -    BAND      8; K    1; EIG -1.4696870E-01 AU
 BOTTOM OF VIRTUAL BANDS - BAND      9; K    1; EIG -4.4899184E-02 AU
 DIRECT ENERGY BAND GAP:   2.7775 eV
 TTTTTTTTTTTTTTTTTTTTTTTTTTTTTT PDIG        TELAPSE       21.82 TCPU       19.39
 CHARGE NORMALIZATION FACTOR   1.00000000
 TOTAL ATOMIC CHARGES:
  17.0000000
 SUMMED SPIN DENSITY           1.00000000
 TOTAL ATOMIC SPINS  :
   1.0000000
 TTTTTTTTTTTTTTTTTTTTTTTTTTTTTT MOQGAD      TELAPSE       21.83 TCPU       19.39
 TTTTTTTTTTTTTTTTTTTTTTTTTTTTTT SHELLXN     TELAPSE       21.83 TCPU       19.39
 TTTTTTTTTTTTTTTTTTTTTTTTTTTTTT MONMO3      TELAPSE       21.84 TCPU       19.40
 NUMERICALLY INTEGRATED DENSITY      9.0000000000      8.0000000000
 TTTTTTTTTTTTTTTTTTTTTTTTTTTTTT NUMDFT      TELAPSE       21.86 TCPU       19.43
 CYC 231 ETOT(AU) -1.044685825338E+02 DETOT -1.29E-08 tst  1.33E-09 PX  8.34E-05
 TTTTTTTTTTTTTTTTTTTTTTTTTTTTTT FDIK        TELAPSE       21.87 TCPU       19.44

    ALPHA      ELECTRONS
 INSULATING STATE
 TOP OF VALENCE BANDS -    BAND      9; K    1; EIG -1.5659810E-01 AU
 BOTTOM OF VIRTUAL BANDS - BAND     10; K    1; EIG -1.3018769E-02 AU
 DIRECT ENERGY BAND GAP:   3.9070 eV

    BETA       ELECTRONS
 INSULATING STATE
 TOP OF VALENCE BANDS -    BAND      8; K    1; EIG -1.4697006E-01 AU
 BOTTOM OF VIRTUAL BANDS - BAND      9; K    1; EIG -4.4898779E-02 AU
 DIRECT ENERGY BAND GAP:   2.7775 eV
 TTTTTTTTTTTTTTTTTTTTTTTTTTTTTT PDIG        TELAPSE       21.87 TCPU       19.44
 CHARGE NORMALIZATION FACTOR   1.00000000
 TOTAL ATOMIC CHARGES:
  17.0000000
 SUMMED SPIN DENSITY           1.00000000
 TOTAL ATOMIC SPINS  :
   1.0000000
 TTTTTTTTTTTTTTTTTTTTTTTTTTTTTT MOQGAD      TELAPSE       21.87 TCPU       19.44
 TTTTTTTTTTTTTTTTTTTTTTTTTTTTTT SHELLXN     TELAPSE       21.88 TCPU       19.44
 TTTTTTTTTTTTTTTTTTTTTTTTTTTTTT MONMO3      TELAPSE       21.89 TCPU       19.45
 NUMERICALLY INTEGRATED DENSITY      9.0000000000      8.0000000000
 TTTTTTTTTTTTTTTTTTTTTTTTTTTTTT NUMDFT      TELAPSE       21.91 TCPU       19.47
 CYC 232 ETOT(AU) -1.044685825462E+02 DETOT -1.24E-08 tst  1.25E-09 PX  8.11E-05
 TTTTTTTTTTTTTTTTTTTTTTTTTTTTTT FDIK        TELAPSE       21.91 TCPU       19.47

    ALPHA      ELECTRONS
 INSULATING STATE
 TOP OF VALENCE BANDS -    BAND      9; K    1; EIG -1.5659835E-01 AU
 BOTTOM OF VIRTUAL BANDS - BAND     10; K    1; EIG -1.3018227E-02 AU
 DIRECT ENERGY BAND GAP:   3.9070 eV

    BETA       ELECTRONS
 INSULATING STATE
 TOP OF VALENCE BANDS -    BAND      8; K    1; EIG -1.4697138E-01 AU
 BOTTOM OF VIRTUAL BANDS - BAND      9; K    1; EIG -4.4898384E-02 AU
 DIRECT ENERGY BAND GAP:   2.7775 eV
 TTTTTTTTTTTTTTTTTTTTTTTTTTTTTT PDIG        TELAPSE       21.91 TCPU       19.47
 CHARGE NORMALIZATION FACTOR   1.00000000
 TOTAL ATOMIC CHARGES:
  17.0000000
 SUMMED SPIN DENSITY           1.00000000
 TOTAL ATOMIC SPINS  :
   1.0000000
 TTTTTTTTTTTTTTTTTTTTTTTTTTTTTT MOQGAD      TELAPSE       21.91 TCPU       19.47
 TTTTTTTTTTTTTTTTTTTTTTTTTTTTTT SHELLXN     TELAPSE       21.92 TCPU       19.47
 TTTTTTTTTTTTTTTTTTTTTTTTTTTTTT MONMO3      TELAPSE       21.92 TCPU       19.48
 NUMERICALLY INTEGRATED DENSITY      9.0000000000      8.0000000000
 TTTTTTTTTTTTTTTTTTTTTTTTTTTTTT NUMDFT      TELAPSE       21.94 TCPU       19.50
 CYC 233 ETOT(AU) -1.044685825583E+02 DETOT -1.20E-08 tst  1.18E-09 PX  7.88E-05
 TTTTTTTTTTTTTTTTTTTTTTTTTTTTTT FDIK        TELAPSE       21.94 TCPU       19.50

    ALPHA      ELECTRONS
 INSULATING STATE
 TOP OF VALENCE BANDS -    BAND      9; K    1; EIG -1.5659859E-01 AU
 BOTTOM OF VIRTUAL BANDS - BAND     10; K    1; EIG -1.3017700E-02 AU
 DIRECT ENERGY BAND GAP:   3.9070 eV

    BETA       ELECTRONS
 INSULATING STATE
 TOP OF VALENCE BANDS -    BAND      8; K    1; EIG -1.4697266E-01 AU
 BOTTOM OF VIRTUAL BANDS - BAND      9; K    1; EIG -4.4898001E-02 AU
 DIRECT ENERGY BAND GAP:   2.7776 eV
 TTTTTTTTTTTTTTTTTTTTTTTTTTTTTT PDIG        TELAPSE       21.94 TCPU       19.50
 CHARGE NORMALIZATION FACTOR   1.00000000
 TOTAL ATOMIC CHARGES:
  17.0000000
 SUMMED SPIN DENSITY           1.00000000
 TOTAL ATOMIC SPINS  :
   1.0000000
 TTTTTTTTTTTTTTTTTTTTTTTTTTTTTT MOQGAD      TELAPSE       21.95 TCPU       19.50
 TTTTTTTTTTTTTTTTTTTTTTTTTTTTTT SHELLXN     TELAPSE       21.95 TCPU       19.50
 TTTTTTTTTTTTTTTTTTTTTTTTTTTTTT MONMO3      TELAPSE       21.95 TCPU       19.51
 NUMERICALLY INTEGRATED DENSITY      9.0000000000      8.0000000000
 TTTTTTTTTTTTTTTTTTTTTTTTTTTTTT NUMDFT      TELAPSE       21.98 TCPU       19.53
 CYC 234 ETOT(AU) -1.044685825699E+02 DETOT -1.17E-08 tst  1.12E-09 PX  7.67E-05
 TTTTTTTTTTTTTTTTTTTTTTTTTTTTTT FDIK        TELAPSE       21.98 TCPU       19.54

    ALPHA      ELECTRONS
 INSULATING STATE
 TOP OF VALENCE BANDS -    BAND      9; K    1; EIG -1.5659883E-01 AU
 BOTTOM OF VIRTUAL BANDS - BAND     10; K    1; EIG -1.3017188E-02 AU
 DIRECT ENERGY BAND GAP:   3.9071 eV

    BETA       ELECTRONS
 INSULATING STATE
 TOP OF VALENCE BANDS -    BAND      8; K    1; EIG -1.4697390E-01 AU
 BOTTOM OF VIRTUAL BANDS - BAND      9; K    1; EIG -4.4897626E-02 AU
 DIRECT ENERGY BAND GAP:   2.7776 eV
 TTTTTTTTTTTTTTTTTTTTTTTTTTTTTT PDIG        TELAPSE       21.98 TCPU       19.54
 CHARGE NORMALIZATION FACTOR   1.00000000
 TOTAL ATOMIC CHARGES:
  17.0000000
 SUMMED SPIN DENSITY           1.00000000
 TOTAL ATOMIC SPINS  :
   1.0000000
 TTTTTTTTTTTTTTTTTTTTTTTTTTTTTT MOQGAD      TELAPSE       21.98 TCPU       19.54
 TTTTTTTTTTTTTTTTTTTTTTTTTTTTTT SHELLXN     TELAPSE       21.98 TCPU       19.54
 TTTTTTTTTTTTTTTTTTTTTTTTTTTTTT MONMO3      TELAPSE       21.99 TCPU       19.54
 NUMERICALLY INTEGRATED DENSITY      9.0000000000      8.0000000000
 TTTTTTTTTTTTTTTTTTTTTTTTTTTTTT NUMDFT      TELAPSE       22.01 TCPU       19.57
 CYC 235 ETOT(AU) -1.044685825812E+02 DETOT -1.13E-08 tst  1.06E-09 PX  7.45E-05
 TTTTTTTTTTTTTTTTTTTTTTTTTTTTTT FDIK        TELAPSE       22.01 TCPU       19.57

    ALPHA      ELECTRONS
 INSULATING STATE
 TOP OF VALENCE BANDS -    BAND      9; K    1; EIG -1.5659906E-01 AU
 BOTTOM OF VIRTUAL BANDS - BAND     10; K    1; EIG -1.3016691E-02 AU
 DIRECT ENERGY BAND GAP:   3.9071 eV

    BETA       ELECTRONS
 INSULATING STATE
 TOP OF VALENCE BANDS -    BAND      8; K    1; EIG -1.4697511E-01 AU
 BOTTOM OF VIRTUAL BANDS - BAND      9; K    1; EIG -4.4897265E-02 AU
 DIRECT ENERGY BAND GAP:   2.7777 eV
 TTTTTTTTTTTTTTTTTTTTTTTTTTTTTT PDIG        TELAPSE       22.01 TCPU       19.57
 CHARGE NORMALIZATION FACTOR   1.00000000
 TOTAL ATOMIC CHARGES:
  17.0000000
 SUMMED SPIN DENSITY           1.00000000
 TOTAL ATOMIC SPINS  :
   1.0000000
 TTTTTTTTTTTTTTTTTTTTTTTTTTTTTT MOQGAD      TELAPSE       22.01 TCPU       19.57
 TTTTTTTTTTTTTTTTTTTTTTTTTTTTTT SHELLXN     TELAPSE       22.01 TCPU       19.57
 TTTTTTTTTTTTTTTTTTTTTTTTTTTTTT MONMO3      TELAPSE       22.02 TCPU       19.57
 NUMERICALLY INTEGRATED DENSITY      9.0000000000      8.0000000000
 TTTTTTTTTTTTTTTTTTTTTTTTTTTTTT NUMDFT      TELAPSE       22.05 TCPU       19.60
 CYC 236 ETOT(AU) -1.044685825922E+02 DETOT -1.09E-08 tst  1.00E-09 PX  7.24E-05
 TTTTTTTTTTTTTTTTTTTTTTTTTTTTTT FDIK        TELAPSE       22.05 TCPU       19.60

    ALPHA      ELECTRONS
 INSULATING STATE
 TOP OF VALENCE BANDS -    BAND      9; K    1; EIG -1.5659928E-01 AU
 BOTTOM OF VIRTUAL BANDS - BAND     10; K    1; EIG -1.3016206E-02 AU
 DIRECT ENERGY BAND GAP:   3.9071 eV

    BETA       ELECTRONS
 INSULATING STATE
 TOP OF VALENCE BANDS -    BAND      8; K    1; EIG -1.4697629E-01 AU
 BOTTOM OF VIRTUAL BANDS - BAND      9; K    1; EIG -4.4896912E-02 AU
 DIRECT ENERGY BAND GAP:   2.7777 eV
 TTTTTTTTTTTTTTTTTTTTTTTTTTTTTT PDIG        TELAPSE       22.05 TCPU       19.60
 CHARGE NORMALIZATION FACTOR   1.00000000
 TOTAL ATOMIC CHARGES:
  17.0000000
 SUMMED SPIN DENSITY           1.00000000
 TOTAL ATOMIC SPINS  :
   1.0000000
 TTTTTTTTTTTTTTTTTTTTTTTTTTTTTT MOQGAD      TELAPSE       22.05 TCPU       19.60
 TTTTTTTTTTTTTTTTTTTTTTTTTTTTTT SHELLXN     TELAPSE       22.05 TCPU       19.61
 TTTTTTTTTTTTTTTTTTTTTTTTTTTTTT MONMO3      TELAPSE       22.06 TCPU       19.62
 NUMERICALLY INTEGRATED DENSITY      9.0000000000      8.0000000000
 TTTTTTTTTTTTTTTTTTTTTTTTTTTTTT NUMDFT      TELAPSE       22.09 TCPU       19.64
 CYC 237 ETOT(AU) -1.044685826027E+02 DETOT -1.06E-08 tst  9.45E-10 PX  7.04E-05
 TTTTTTTTTTTTTTTTTTTTTTTTTTTTTT FDIK        TELAPSE       22.10 TCPU       19.65

    ALPHA      ELECTRONS
 INSULATING STATE
 TOP OF VALENCE BANDS -    BAND      9; K    1; EIG -1.5659950E-01 AU
 BOTTOM OF VIRTUAL BANDS - BAND     10; K    1; EIG -1.3015736E-02 AU
 DIRECT ENERGY BAND GAP:   3.9071 eV

    BETA       ELECTRONS
 INSULATING STATE
 TOP OF VALENCE BANDS -    BAND      8; K    1; EIG -1.4697744E-01 AU
 BOTTOM OF VIRTUAL BANDS - BAND      9; K    1; EIG -4.4896569E-02 AU
 DIRECT ENERGY BAND GAP:   2.7778 eV
 TTTTTTTTTTTTTTTTTTTTTTTTTTTTTT PDIG        TELAPSE       22.10 TCPU       19.65
 CHARGE NORMALIZATION FACTOR   1.00000000
 TOTAL ATOMIC CHARGES:
  17.0000000
 SUMMED SPIN DENSITY           1.00000000
 TOTAL ATOMIC SPINS  :
   1.0000000
 TTTTTTTTTTTTTTTTTTTTTTTTTTTTTT MOQGAD      TELAPSE       22.10 TCPU       19.65
 TTTTTTTTTTTTTTTTTTTTTTTTTTTTTT SHELLXN     TELAPSE       22.10 TCPU       19.65
 TTTTTTTTTTTTTTTTTTTTTTTTTTTTTT MONMO3      TELAPSE       22.10 TCPU       19.66
 NUMERICALLY INTEGRATED DENSITY      9.0000000000      8.0000000000
 TTTTTTTTTTTTTTTTTTTTTTTTTTTTTT NUMDFT      TELAPSE       22.13 TCPU       19.68
 CYC 238 ETOT(AU) -1.044685826130E+02 DETOT -1.03E-08 tst  8.93E-10 PX  6.84E-05
 TTTTTTTTTTTTTTTTTTTTTTTTTTTTTT FDIK        TELAPSE       22.13 TCPU       19.68

    ALPHA      ELECTRONS
 INSULATING STATE
 TOP OF VALENCE BANDS -    BAND      9; K    1; EIG -1.5659972E-01 AU
 BOTTOM OF VIRTUAL BANDS - BAND     10; K    1; EIG -1.3015279E-02 AU
 DIRECT ENERGY BAND GAP:   3.9071 eV

    BETA       ELECTRONS
 INSULATING STATE
 TOP OF VALENCE BANDS -    BAND      8; K    1; EIG -1.4697855E-01 AU
 BOTTOM OF VIRTUAL BANDS - BAND      9; K    1; EIG -4.4896236E-02 AU
 DIRECT ENERGY BAND GAP:   2.7778 eV
 TTTTTTTTTTTTTTTTTTTTTTTTTTTTTT PDIG        TELAPSE       22.13 TCPU       19.68
 CHARGE NORMALIZATION FACTOR   1.00000000
 TOTAL ATOMIC CHARGES:
  17.0000000
 SUMMED SPIN DENSITY           1.00000000
 TOTAL ATOMIC SPINS  :
   1.0000000
 TTTTTTTTTTTTTTTTTTTTTTTTTTTTTT MOQGAD      TELAPSE       22.13 TCPU       19.68
 TTTTTTTTTTTTTTTTTTTTTTTTTTTTTT SHELLXN     TELAPSE       22.13 TCPU       19.68
 TTTTTTTTTTTTTTTTTTTTTTTTTTTTTT MONMO3      TELAPSE       22.14 TCPU       19.69
 NUMERICALLY INTEGRATED DENSITY      9.0000000000      8.0000000000
 TTTTTTTTTTTTTTTTTTTTTTTTTTTTTT NUMDFT      TELAPSE       22.16 TCPU       19.71
 CYC 239 ETOT(AU) -1.044685826229E+02 DETOT -9.93E-09 tst  8.44E-10 PX  6.66E-05
 TTTTTTTTTTTTTTTTTTTTTTTTTTTTTT FDIK        TELAPSE       22.16 TCPU       19.71

    ALPHA      ELECTRONS
 INSULATING STATE
 TOP OF VALENCE BANDS -    BAND      9; K    1; EIG -1.5659992E-01 AU
 BOTTOM OF VIRTUAL BANDS - BAND     10; K    1; EIG -1.3014834E-02 AU
 DIRECT ENERGY BAND GAP:   3.9072 eV

    BETA       ELECTRONS
 INSULATING STATE
 TOP OF VALENCE BANDS -    BAND      8; K    1; EIG -1.4697963E-01 AU
 BOTTOM OF VIRTUAL BANDS - BAND      9; K    1; EIG -4.4895913E-02 AU
 DIRECT ENERGY BAND GAP:   2.7778 eV
 TTTTTTTTTTTTTTTTTTTTTTTTTTTTTT PDIG        TELAPSE       22.16 TCPU       19.71
 CHARGE NORMALIZATION FACTOR   1.00000000
 TOTAL ATOMIC CHARGES:
  17.0000000
 SUMMED SPIN DENSITY           1.00000000
 TOTAL ATOMIC SPINS  :
   1.0000000
 TTTTTTTTTTTTTTTTTTTTTTTTTTTTTT MOQGAD      TELAPSE       22.16 TCPU       19.71
 TTTTTTTTTTTTTTTTTTTTTTTTTTTTTT SHELLXN     TELAPSE       22.16 TCPU       19.71
 TTTTTTTTTTTTTTTTTTTTTTTTTTTTTT MONMO3      TELAPSE       22.17 TCPU       19.72
 NUMERICALLY INTEGRATED DENSITY      9.0000000000      8.0000000000
 TTTTTTTTTTTTTTTTTTTTTTTTTTTTTT NUMDFT      TELAPSE       22.19 TCPU       19.74
 CYC 240 ETOT(AU) -1.044685826326E+02 DETOT -9.62E-09 tst  7.97E-10 PX  6.47E-05
 TTTTTTTTTTTTTTTTTTTTTTTTTTTTTT FDIK        TELAPSE       22.19 TCPU       19.74

    ALPHA      ELECTRONS
 INSULATING STATE
 TOP OF VALENCE BANDS -    BAND      9; K    1; EIG -1.5660012E-01 AU
 BOTTOM OF VIRTUAL BANDS - BAND     10; K    1; EIG -1.3014401E-02 AU
 DIRECT ENERGY BAND GAP:   3.9072 eV

    BETA       ELECTRONS
 INSULATING STATE
 TOP OF VALENCE BANDS -    BAND      8; K    1; EIG -1.4698068E-01 AU
 BOTTOM OF VIRTUAL BANDS - BAND      9; K    1; EIG -4.4895597E-02 AU
 DIRECT ENERGY BAND GAP:   2.7779 eV
 TTTTTTTTTTTTTTTTTTTTTTTTTTTTTT PDIG        TELAPSE       22.19 TCPU       19.74
 CHARGE NORMALIZATION FACTOR   1.00000000
 TOTAL ATOMIC CHARGES:
  17.0000000
 SUMMED SPIN DENSITY           1.00000000
 TOTAL ATOMIC SPINS  :
   1.0000000
 TTTTTTTTTTTTTTTTTTTTTTTTTTTTTT MOQGAD      TELAPSE       22.19 TCPU       19.74
 TTTTTTTTTTTTTTTTTTTTTTTTTTTTTT SHELLXN     TELAPSE       22.20 TCPU       19.74
 TTTTTTTTTTTTTTTTTTTTTTTTTTTTTT MONMO3      TELAPSE       22.20 TCPU       19.75
 NUMERICALLY INTEGRATED DENSITY      9.0000000000      8.0000000000
 TTTTTTTTTTTTTTTTTTTTTTTTTTTTTT NUMDFT      TELAPSE       22.23 TCPU       19.77
 CYC 241 ETOT(AU) -1.044685826419E+02 DETOT -9.32E-09 tst  7.54E-10 PX  6.29E-05
 TTTTTTTTTTTTTTTTTTTTTTTTTTTTTT FDIK        TELAPSE       22.23 TCPU       19.77

    ALPHA      ELECTRONS
 INSULATING STATE
 TOP OF VALENCE BANDS -    BAND      9; K    1; EIG -1.5660032E-01 AU
 BOTTOM OF VIRTUAL BANDS - BAND     10; K    1; EIG -1.3013982E-02 AU
 DIRECT ENERGY BAND GAP:   3.9072 eV

    BETA       ELECTRONS
 INSULATING STATE
 TOP OF VALENCE BANDS -    BAND      8; K    1; EIG -1.4698170E-01 AU
 BOTTOM OF VIRTUAL BANDS - BAND      9; K    1; EIG -4.4895292E-02 AU
 DIRECT ENERGY BAND GAP:   2.7779 eV
 TTTTTTTTTTTTTTTTTTTTTTTTTTTTTT PDIG        TELAPSE       22.23 TCPU       19.77
 CHARGE NORMALIZATION FACTOR   1.00000000
 TOTAL ATOMIC CHARGES:
  17.0000000
 SUMMED SPIN DENSITY           1.00000000
 TOTAL ATOMIC SPINS  :
   1.0000000
 TTTTTTTTTTTTTTTTTTTTTTTTTTTTTT MOQGAD      TELAPSE       22.23 TCPU       19.77
 TTTTTTTTTTTTTTTTTTTTTTTTTTTTTT SHELLXN     TELAPSE       22.23 TCPU       19.78
 TTTTTTTTTTTTTTTTTTTTTTTTTTTTTT MONMO3      TELAPSE       22.23 TCPU       19.78
 NUMERICALLY INTEGRATED DENSITY      9.0000000000      8.0000000000
 TTTTTTTTTTTTTTTTTTTTTTTTTTTTTT NUMDFT      TELAPSE       22.26 TCPU       19.80
 CYC 242 ETOT(AU) -1.044685826509E+02 DETOT -9.03E-09 tst  7.12E-10 PX  6.12E-05
 TTTTTTTTTTTTTTTTTTTTTTTTTTTTTT FDIK        TELAPSE       22.26 TCPU       19.80

    ALPHA      ELECTRONS
 INSULATING STATE
 TOP OF VALENCE BANDS -    BAND      9; K    1; EIG -1.5660051E-01 AU
 BOTTOM OF VIRTUAL BANDS - BAND     10; K    1; EIG -1.3013572E-02 AU
 DIRECT ENERGY BAND GAP:   3.9072 eV

    BETA       ELECTRONS
 INSULATING STATE
 TOP OF VALENCE BANDS -    BAND      8; K    1; EIG -1.4698270E-01 AU
 BOTTOM OF VIRTUAL BANDS - BAND      9; K    1; EIG -4.4894993E-02 AU
 DIRECT ENERGY BAND GAP:   2.7779 eV
 TTTTTTTTTTTTTTTTTTTTTTTTTTTTTT PDIG        TELAPSE       22.26 TCPU       19.80
 CHARGE NORMALIZATION FACTOR   1.00000000
 TOTAL ATOMIC CHARGES:
  17.0000000
 SUMMED SPIN DENSITY           1.00000000
 TOTAL ATOMIC SPINS  :
   1.0000000
 TTTTTTTTTTTTTTTTTTTTTTTTTTTTTT MOQGAD      TELAPSE       22.26 TCPU       19.80
 TTTTTTTTTTTTTTTTTTTTTTTTTTTTTT SHELLXN     TELAPSE       22.26 TCPU       19.81
 TTTTTTTTTTTTTTTTTTTTTTTTTTTTTT MONMO3      TELAPSE       22.27 TCPU       19.81
 NUMERICALLY INTEGRATED DENSITY      9.0000000000      8.0000000000
 TTTTTTTTTTTTTTTTTTTTTTTTTTTTTT NUMDFT      TELAPSE       22.30 TCPU       19.84
 CYC 243 ETOT(AU) -1.044685826597E+02 DETOT -8.75E-09 tst  6.73E-10 PX  5.95E-05
 TTTTTTTTTTTTTTTTTTTTTTTTTTTTTT FDIK        TELAPSE       22.30 TCPU       19.84

    ALPHA      ELECTRONS
 INSULATING STATE
 TOP OF VALENCE BANDS -    BAND      9; K    1; EIG -1.5660069E-01 AU
 BOTTOM OF VIRTUAL BANDS - BAND     10; K    1; EIG -1.3013176E-02 AU
 DIRECT ENERGY BAND GAP:   3.9072 eV

    BETA       ELECTRONS
 INSULATING STATE
 TOP OF VALENCE BANDS -    BAND      8; K    1; EIG -1.4698366E-01 AU
 BOTTOM OF VIRTUAL BANDS - BAND      9; K    1; EIG -4.4894704E-02 AU
 DIRECT ENERGY BAND GAP:   2.7780 eV
 TTTTTTTTTTTTTTTTTTTTTTTTTTTTTT PDIG        TELAPSE       22.31 TCPU       19.84
 CHARGE NORMALIZATION FACTOR   1.00000000
 TOTAL ATOMIC CHARGES:
  17.0000000
 SUMMED SPIN DENSITY           1.00000000
 TOTAL ATOMIC SPINS  :
   1.0000000
 TTTTTTTTTTTTTTTTTTTTTTTTTTTTTT MOQGAD      TELAPSE       22.31 TCPU       19.84
 TTTTTTTTTTTTTTTTTTTTTTTTTTTTTT SHELLXN     TELAPSE       22.31 TCPU       19.84
 TTTTTTTTTTTTTTTTTTTTTTTTTTTTTT MONMO3      TELAPSE       22.31 TCPU       19.85
 NUMERICALLY INTEGRATED DENSITY      9.0000000000      8.0000000000
 TTTTTTTTTTTTTTTTTTTTTTTTTTTTTT NUMDFT      TELAPSE       22.34 TCPU       19.87
 CYC 244 ETOT(AU) -1.044685826681E+02 DETOT -8.48E-09 tst  6.36E-10 PX  5.78E-05
 TTTTTTTTTTTTTTTTTTTTTTTTTTTTTT FDIK        TELAPSE       22.36 TCPU       19.90

    ALPHA      ELECTRONS
 INSULATING STATE
 TOP OF VALENCE BANDS -    BAND      9; K    1; EIG -1.5660087E-01 AU
 BOTTOM OF VIRTUAL BANDS - BAND     10; K    1; EIG -1.3012789E-02 AU
 DIRECT ENERGY BAND GAP:   3.9072 eV

    BETA       ELECTRONS
 INSULATING STATE
 TOP OF VALENCE BANDS -    BAND      8; K    1; EIG -1.4698460E-01 AU
 BOTTOM OF VIRTUAL BANDS - BAND      9; K    1; EIG -4.4894422E-02 AU
 DIRECT ENERGY BAND GAP:   2.7780 eV
 TTTTTTTTTTTTTTTTTTTTTTTTTTTTTT PDIG        TELAPSE       22.43 TCPU       19.94
 CHARGE NORMALIZATION FACTOR   1.00000000
 TOTAL ATOMIC CHARGES:
  17.0000000
 SUMMED SPIN DENSITY           1.00000000
 TOTAL ATOMIC SPINS  :
   1.0000000
 TTTTTTTTTTTTTTTTTTTTTTTTTTTTTT MOQGAD      TELAPSE       22.45 TCPU       19.95
 TTTTTTTTTTTTTTTTTTTTTTTTTTTTTT SHELLXN     TELAPSE       22.45 TCPU       19.95
 TTTTTTTTTTTTTTTTTTTTTTTTTTTTTT MONMO3      TELAPSE       22.46 TCPU       19.95
 NUMERICALLY INTEGRATED DENSITY      9.0000000000      8.0000000000
 TTTTTTTTTTTTTTTTTTTTTTTTTTTTTT NUMDFT      TELAPSE       22.48 TCPU       19.98
 CYC 245 ETOT(AU) -1.044685826763E+02 DETOT -8.21E-09 tst  6.01E-10 PX  5.62E-05
 TTTTTTTTTTTTTTTTTTTTTTTTTTTTTT FDIK        TELAPSE       22.48 TCPU       19.98

    ALPHA      ELECTRONS
 INSULATING STATE
 TOP OF VALENCE BANDS -    BAND      9; K    1; EIG -1.5660105E-01 AU
 BOTTOM OF VIRTUAL BANDS - BAND     10; K    1; EIG -1.3012414E-02 AU
 DIRECT ENERGY BAND GAP:   3.9072 eV

    BETA       ELECTRONS
 INSULATING STATE
 TOP OF VALENCE BANDS -    BAND      8; K    1; EIG -1.4698552E-01 AU
 BOTTOM OF VIRTUAL BANDS - BAND      9; K    1; EIG -4.4894149E-02 AU
 DIRECT ENERGY BAND GAP:   2.7780 eV
 TTTTTTTTTTTTTTTTTTTTTTTTTTTTTT PDIG        TELAPSE       22.48 TCPU       19.98
 CHARGE NORMALIZATION FACTOR   1.00000000
 TOTAL ATOMIC CHARGES:
  17.0000000
 SUMMED SPIN DENSITY           1.00000000
 TOTAL ATOMIC SPINS  :
   1.0000000
 TTTTTTTTTTTTTTTTTTTTTTTTTTTTTT MOQGAD      TELAPSE       22.48 TCPU       19.98
 TTTTTTTTTTTTTTTTTTTTTTTTTTTTTT SHELLXN     TELAPSE       22.48 TCPU       19.98
 TTTTTTTTTTTTTTTTTTTTTTTTTTTTTT MONMO3      TELAPSE       22.49 TCPU       19.99
 NUMERICALLY INTEGRATED DENSITY      9.0000000000      8.0000000000
 TTTTTTTTTTTTTTTTTTTTTTTTTTTTTT NUMDFT      TELAPSE       22.51 TCPU       20.01
 CYC 246 ETOT(AU) -1.044685826843E+02 DETOT -7.96E-09 tst  5.68E-10 PX  5.47E-05
 TTTTTTTTTTTTTTTTTTTTTTTTTTTTTT FDIK        TELAPSE       22.51 TCPU       20.01

    ALPHA      ELECTRONS
 INSULATING STATE
 TOP OF VALENCE BANDS -    BAND      9; K    1; EIG -1.5660122E-01 AU
 BOTTOM OF VIRTUAL BANDS - BAND     10; K    1; EIG -1.3012049E-02 AU
 DIRECT ENERGY BAND GAP:   3.9073 eV

    BETA       ELECTRONS
 INSULATING STATE
 TOP OF VALENCE BANDS -    BAND      8; K    1; EIG -1.4698640E-01 AU
 BOTTOM OF VIRTUAL BANDS - BAND      9; K    1; EIG -4.4893883E-02 AU
 DIRECT ENERGY BAND GAP:   2.7781 eV
 TTTTTTTTTTTTTTTTTTTTTTTTTTTTTT PDIG        TELAPSE       22.51 TCPU       20.01
 CHARGE NORMALIZATION FACTOR   1.00000000
 TOTAL ATOMIC CHARGES:
  17.0000000
 SUMMED SPIN DENSITY           1.00000000
 TOTAL ATOMIC SPINS  :
   1.0000000
 TTTTTTTTTTTTTTTTTTTTTTTTTTTTTT MOQGAD      TELAPSE       22.51 TCPU       20.01
 TTTTTTTTTTTTTTTTTTTTTTTTTTTTTT SHELLXN     TELAPSE       22.52 TCPU       20.01
 TTTTTTTTTTTTTTTTTTTTTTTTTTTTTT MONMO3      TELAPSE       22.52 TCPU       20.01
 NUMERICALLY INTEGRATED DENSITY      9.0000000000      8.0000000000
 TTTTTTTTTTTTTTTTTTTTTTTTTTTTTT NUMDFT      TELAPSE       22.54 TCPU       20.04
 CYC 247 ETOT(AU) -1.044685826920E+02 DETOT -7.72E-09 tst  5.37E-10 PX  5.31E-05
 TTTTTTTTTTTTTTTTTTTTTTTTTTTTTT FDIK        TELAPSE       22.55 TCPU       20.04

    ALPHA      ELECTRONS
 INSULATING STATE
 TOP OF VALENCE BANDS -    BAND      9; K    1; EIG -1.5660138E-01 AU
 BOTTOM OF VIRTUAL BANDS - BAND     10; K    1; EIG -1.3011695E-02 AU
 DIRECT ENERGY BAND GAP:   3.9073 eV

    BETA       ELECTRONS
 INSULATING STATE
 TOP OF VALENCE BANDS -    BAND      8; K    1; EIG -1.4698727E-01 AU
 BOTTOM OF VIRTUAL BANDS - BAND      9; K    1; EIG -4.4893626E-02 AU
 DIRECT ENERGY BAND GAP:   2.7781 eV
 TTTTTTTTTTTTTTTTTTTTTTTTTTTTTT PDIG        TELAPSE       22.55 TCPU       20.04
 CHARGE NORMALIZATION FACTOR   1.00000000
 TOTAL ATOMIC CHARGES:
  17.0000000
 SUMMED SPIN DENSITY           1.00000000
 TOTAL ATOMIC SPINS  :
   1.0000000
 TTTTTTTTTTTTTTTTTTTTTTTTTTTTTT MOQGAD      TELAPSE       22.55 TCPU       20.04
 TTTTTTTTTTTTTTTTTTTTTTTTTTTTTT SHELLXN     TELAPSE       22.55 TCPU       20.04
 TTTTTTTTTTTTTTTTTTTTTTTTTTTTTT MONMO3      TELAPSE       22.56 TCPU       20.05
 NUMERICALLY INTEGRATED DENSITY      9.0000000000      8.0000000000
 TTTTTTTTTTTTTTTTTTTTTTTTTTTTTT NUMDFT      TELAPSE       22.58 TCPU       20.07
 CYC 248 ETOT(AU) -1.044685826995E+02 DETOT -7.48E-09 tst  5.08E-10 PX  5.17E-05
 TTTTTTTTTTTTTTTTTTTTTTTTTTTTTT FDIK        TELAPSE       22.58 TCPU       20.07

    ALPHA      ELECTRONS
 INSULATING STATE
 TOP OF VALENCE BANDS -    BAND      9; K    1; EIG -1.5660154E-01 AU
 BOTTOM OF VIRTUAL BANDS - BAND     10; K    1; EIG -1.3011349E-02 AU
 DIRECT ENERGY BAND GAP:   3.9073 eV

    BETA       ELECTRONS
 INSULATING STATE
 TOP OF VALENCE BANDS -    BAND      8; K    1; EIG -1.4698811E-01 AU
 BOTTOM OF VIRTUAL BANDS - BAND      9; K    1; EIG -4.4893373E-02 AU
 DIRECT ENERGY BAND GAP:   2.7781 eV
 TTTTTTTTTTTTTTTTTTTTTTTTTTTTTT PDIG        TELAPSE       22.58 TCPU       20.07
 CHARGE NORMALIZATION FACTOR   1.00000000
 TOTAL ATOMIC CHARGES:
  17.0000000
 SUMMED SPIN DENSITY           1.00000000
 TOTAL ATOMIC SPINS  :
   1.0000000
 TTTTTTTTTTTTTTTTTTTTTTTTTTTTTT MOQGAD      TELAPSE       22.58 TCPU       20.07
 TTTTTTTTTTTTTTTTTTTTTTTTTTTTTT SHELLXN     TELAPSE       22.58 TCPU       20.07
 TTTTTTTTTTTTTTTTTTTTTTTTTTTTTT MONMO3      TELAPSE       22.59 TCPU       20.08
 NUMERICALLY INTEGRATED DENSITY      9.0000000000      8.0000000000
 TTTTTTTTTTTTTTTTTTTTTTTTTTTTTT NUMDFT      TELAPSE       22.61 TCPU       20.10
 CYC 249 ETOT(AU) -1.044685827067E+02 DETOT -7.25E-09 tst  4.80E-10 PX  5.02E-05
 TTTTTTTTTTTTTTTTTTTTTTTTTTTTTT FDIK        TELAPSE       22.62 TCPU       20.10

    ALPHA      ELECTRONS
 INSULATING STATE
 TOP OF VALENCE BANDS -    BAND      9; K    1; EIG -1.5660170E-01 AU
 BOTTOM OF VIRTUAL BANDS - BAND     10; K    1; EIG -1.3011014E-02 AU
 DIRECT ENERGY BAND GAP:   3.9073 eV

    BETA       ELECTRONS
 INSULATING STATE
 TOP OF VALENCE BANDS -    BAND      8; K    1; EIG -1.4698892E-01 AU
 BOTTOM OF VIRTUAL BANDS - BAND      9; K    1; EIG -4.4893129E-02 AU
 DIRECT ENERGY BAND GAP:   2.7782 eV
 TTTTTTTTTTTTTTTTTTTTTTTTTTTTTT PDIG        TELAPSE       22.62 TCPU       20.10
 CHARGE NORMALIZATION FACTOR   1.00000000
 TOTAL ATOMIC CHARGES:
  17.0000000
 SUMMED SPIN DENSITY           1.00000000
 TOTAL ATOMIC SPINS  :
   1.0000000
 TTTTTTTTTTTTTTTTTTTTTTTTTTTTTT MOQGAD      TELAPSE       22.62 TCPU       20.11
 TTTTTTTTTTTTTTTTTTTTTTTTTTTTTT SHELLXN     TELAPSE       22.62 TCPU       20.11
 TTTTTTTTTTTTTTTTTTTTTTTTTTTTTT MONMO3      TELAPSE       22.62 TCPU       20.11
 NUMERICALLY INTEGRATED DENSITY      9.0000000000      8.0000000000
 TTTTTTTTTTTTTTTTTTTTTTTTTTTTTT NUMDFT      TELAPSE       22.65 TCPU       20.13
 CYC 250 ETOT(AU) -1.044685827138E+02 DETOT -7.03E-09 tst  4.53E-10 PX  4.88E-05
 TTTTTTTTTTTTTTTTTTTTTTTTTTTTTT FDIK        TELAPSE       22.65 TCPU       20.14

    ALPHA      ELECTRONS
 INSULATING STATE
 TOP OF VALENCE BANDS -    BAND      9; K    1; EIG -1.5660185E-01 AU
 BOTTOM OF VIRTUAL BANDS - BAND     10; K    1; EIG -1.3010688E-02 AU
 DIRECT ENERGY BAND GAP:   3.9073 eV

    BETA       ELECTRONS
 INSULATING STATE
 TOP OF VALENCE BANDS -    BAND      8; K    1; EIG -1.4698972E-01 AU
 BOTTOM OF VIRTUAL BANDS - BAND      9; K    1; EIG -4.4892891E-02 AU
 DIRECT ENERGY BAND GAP:   2.7782 eV
 TTTTTTTTTTTTTTTTTTTTTTTTTTTTTT PDIG        TELAPSE       22.65 TCPU       20.14
 CHARGE NORMALIZATION FACTOR   1.00000000
 TOTAL ATOMIC CHARGES:
  17.0000000
 SUMMED SPIN DENSITY           1.00000000
 TOTAL ATOMIC SPINS  :
   1.0000000
 TTTTTTTTTTTTTTTTTTTTTTTTTTTTTT MOQGAD      TELAPSE       22.65 TCPU       20.14
 TTTTTTTTTTTTTTTTTTTTTTTTTTTTTT SHELLXN     TELAPSE       22.65 TCPU       20.14
 TTTTTTTTTTTTTTTTTTTTTTTTTTTTTT MONMO3      TELAPSE       22.66 TCPU       20.14
 NUMERICALLY INTEGRATED DENSITY      9.0000000000      8.0000000000
 TTTTTTTTTTTTTTTTTTTTTTTTTTTTTT NUMDFT      TELAPSE       22.68 TCPU       20.17
 CYC 251 ETOT(AU) -1.044685827206E+02 DETOT -6.81E-09 tst  4.28E-10 PX  4.75E-05
 TTTTTTTTTTTTTTTTTTTTTTTTTTTTTT FDIK        TELAPSE       22.69 TCPU       20.17

    ALPHA      ELECTRONS
 INSULATING STATE
 TOP OF VALENCE BANDS -    BAND      9; K    1; EIG -1.5660199E-01 AU
 BOTTOM OF VIRTUAL BANDS - BAND     10; K    1; EIG -1.3010371E-02 AU
 DIRECT ENERGY BAND GAP:   3.9073 eV

    BETA       ELECTRONS
 INSULATING STATE
 TOP OF VALENCE BANDS -    BAND      8; K    1; EIG -1.4699049E-01 AU
 BOTTOM OF VIRTUAL BANDS - BAND      9; K    1; EIG -4.4892661E-02 AU
 DIRECT ENERGY BAND GAP:   2.7782 eV
 TTTTTTTTTTTTTTTTTTTTTTTTTTTTTT PDIG        TELAPSE       22.69 TCPU       20.17
 CHARGE NORMALIZATION FACTOR   1.00000000
 TOTAL ATOMIC CHARGES:
  17.0000000
 SUMMED SPIN DENSITY           1.00000000
 TOTAL ATOMIC SPINS  :
   1.0000000
 TTTTTTTTTTTTTTTTTTTTTTTTTTTTTT MOQGAD      TELAPSE       22.69 TCPU       20.17
 TTTTTTTTTTTTTTTTTTTTTTTTTTTTTT SHELLXN     TELAPSE       22.69 TCPU       20.17
 TTTTTTTTTTTTTTTTTTTTTTTTTTTTTT MONMO3      TELAPSE       22.70 TCPU       20.17
 NUMERICALLY INTEGRATED DENSITY      9.0000000000      8.0000000000
 TTTTTTTTTTTTTTTTTTTTTTTTTTTTTT NUMDFT      TELAPSE       22.72 TCPU       20.20
 CYC 252 ETOT(AU) -1.044685827272E+02 DETOT -6.61E-09 tst  4.05E-10 PX  4.61E-05
 TTTTTTTTTTTTTTTTTTTTTTTTTTTTTT FDIK        TELAPSE       22.74 TCPU       20.22

    ALPHA      ELECTRONS
 INSULATING STATE
 TOP OF VALENCE BANDS -    BAND      9; K    1; EIG -1.5660214E-01 AU
 BOTTOM OF VIRTUAL BANDS - BAND     10; K    1; EIG -1.3010063E-02 AU
 DIRECT ENERGY BAND GAP:   3.9073 eV

    BETA       ELECTRONS
 INSULATING STATE
 TOP OF VALENCE BANDS -    BAND      8; K    1; EIG -1.4699124E-01 AU
 BOTTOM OF VIRTUAL BANDS - BAND      9; K    1; EIG -4.4892436E-02 AU
 DIRECT ENERGY BAND GAP:   2.7783 eV
 TTTTTTTTTTTTTTTTTTTTTTTTTTTTTT PDIG        TELAPSE       22.74 TCPU       20.22
 CHARGE NORMALIZATION FACTOR   1.00000000
 TOTAL ATOMIC CHARGES:
  17.0000000
 SUMMED SPIN DENSITY           1.00000000
 TOTAL ATOMIC SPINS  :
   1.0000000
 TTTTTTTTTTTTTTTTTTTTTTTTTTTTTT MOQGAD      TELAPSE       22.74 TCPU       20.22
 TTTTTTTTTTTTTTTTTTTTTTTTTTTTTT SHELLXN     TELAPSE       22.75 TCPU       20.22
 TTTTTTTTTTTTTTTTTTTTTTTTTTTTTT MONMO3      TELAPSE       22.75 TCPU       20.22
 NUMERICALLY INTEGRATED DENSITY      9.0000000000      8.0000000000
 TTTTTTTTTTTTTTTTTTTTTTTTTTTTTT NUMDFT      TELAPSE       22.77 TCPU       20.25
 CYC 253 ETOT(AU) -1.044685827336E+02 DETOT -6.40E-09 tst  3.83E-10 PX  4.49E-05
 TTTTTTTTTTTTTTTTTTTTTTTTTTTTTT FDIK        TELAPSE       22.78 TCPU       20.25

    ALPHA      ELECTRONS
 INSULATING STATE
 TOP OF VALENCE BANDS -    BAND      9; K    1; EIG -1.5660228E-01 AU
 BOTTOM OF VIRTUAL BANDS - BAND     10; K    1; EIG -1.3009764E-02 AU
 DIRECT ENERGY BAND GAP:   3.9074 eV

    BETA       ELECTRONS
 INSULATING STATE
 TOP OF VALENCE BANDS -    BAND      8; K    1; EIG -1.4699197E-01 AU
 BOTTOM OF VIRTUAL BANDS - BAND      9; K    1; EIG -4.4892218E-02 AU
 DIRECT ENERGY BAND GAP:   2.7783 eV
 TTTTTTTTTTTTTTTTTTTTTTTTTTTTTT PDIG        TELAPSE       22.78 TCPU       20.25
 CHARGE NORMALIZATION FACTOR   1.00000000
 TOTAL ATOMIC CHARGES:
  17.0000000
 SUMMED SPIN DENSITY           1.00000000
 TOTAL ATOMIC SPINS  :
   1.0000000
 TTTTTTTTTTTTTTTTTTTTTTTTTTTTTT MOQGAD      TELAPSE       22.78 TCPU       20.25
 TTTTTTTTTTTTTTTTTTTTTTTTTTTTTT SHELLXN     TELAPSE       22.78 TCPU       20.25
 TTTTTTTTTTTTTTTTTTTTTTTTTTTTTT MONMO3      TELAPSE       22.78 TCPU       20.26
 NUMERICALLY INTEGRATED DENSITY      9.0000000000      8.0000000000
 TTTTTTTTTTTTTTTTTTTTTTTTTTTTTT NUMDFT      TELAPSE       22.81 TCPU       20.28
 CYC 254 ETOT(AU) -1.044685827398E+02 DETOT -6.21E-09 tst  3.62E-10 PX  4.36E-05
 TTTTTTTTTTTTTTTTTTTTTTTTTTTTTT FDIK        TELAPSE       22.81 TCPU       20.28

    ALPHA      ELECTRONS
 INSULATING STATE
 TOP OF VALENCE BANDS -    BAND      9; K    1; EIG -1.5660241E-01 AU
 BOTTOM OF VIRTUAL BANDS - BAND     10; K    1; EIG -1.3009473E-02 AU
 DIRECT ENERGY BAND GAP:   3.9074 eV

    BETA       ELECTRONS
 INSULATING STATE
 TOP OF VALENCE BANDS -    BAND      8; K    1; EIG -1.4699267E-01 AU
 BOTTOM OF VIRTUAL BANDS - BAND      9; K    1; EIG -4.4892005E-02 AU
 DIRECT ENERGY BAND GAP:   2.7783 eV
 TTTTTTTTTTTTTTTTTTTTTTTTTTTTTT PDIG        TELAPSE       22.81 TCPU       20.28
 CHARGE NORMALIZATION FACTOR   1.00000000
 TOTAL ATOMIC CHARGES:
  17.0000000
 SUMMED SPIN DENSITY           1.00000000
 TOTAL ATOMIC SPINS  :
   1.0000000
 TTTTTTTTTTTTTTTTTTTTTTTTTTTTTT MOQGAD      TELAPSE       22.81 TCPU       20.28
 TTTTTTTTTTTTTTTTTTTTTTTTTTTTTT SHELLXN     TELAPSE       22.81 TCPU       20.28
 TTTTTTTTTTTTTTTTTTTTTTTTTTTTTT MONMO3      TELAPSE       22.83 TCPU       20.30
 NUMERICALLY INTEGRATED DENSITY      9.0000000000      8.0000000000
 TTTTTTTTTTTTTTTTTTTTTTTTTTTTTT NUMDFT      TELAPSE       22.85 TCPU       20.32
 CYC 255 ETOT(AU) -1.044685827458E+02 DETOT -6.02E-09 tst  3.42E-10 PX  4.24E-05
 TTTTTTTTTTTTTTTTTTTTTTTTTTTTTT FDIK        TELAPSE       22.85 TCPU       20.32

    ALPHA      ELECTRONS
 INSULATING STATE
 TOP OF VALENCE BANDS -    BAND      9; K    1; EIG -1.5660254E-01 AU
 BOTTOM OF VIRTUAL BANDS - BAND     10; K    1; EIG -1.3009190E-02 AU
 DIRECT ENERGY BAND GAP:   3.9074 eV

    BETA       ELECTRONS
 INSULATING STATE
 TOP OF VALENCE BANDS -    BAND      8; K    1; EIG -1.4699336E-01 AU
 BOTTOM OF VIRTUAL BANDS - BAND      9; K    1; EIG -4.4891800E-02 AU
 DIRECT ENERGY BAND GAP:   2.7783 eV
 TTTTTTTTTTTTTTTTTTTTTTTTTTTTTT PDIG        TELAPSE       22.86 TCPU       20.32
 CHARGE NORMALIZATION FACTOR   1.00000000
 TOTAL ATOMIC CHARGES:
  17.0000000
 SUMMED SPIN DENSITY           1.00000000
 TOTAL ATOMIC SPINS  :
   1.0000000
 TTTTTTTTTTTTTTTTTTTTTTTTTTTTTT MOQGAD      TELAPSE       22.86 TCPU       20.32
 TTTTTTTTTTTTTTTTTTTTTTTTTTTTTT SHELLXN     TELAPSE       22.86 TCPU       20.32
 TTTTTTTTTTTTTTTTTTTTTTTTTTTTTT MONMO3      TELAPSE       22.86 TCPU       20.33
 NUMERICALLY INTEGRATED DENSITY      9.0000000000      8.0000000000
 TTTTTTTTTTTTTTTTTTTTTTTTTTTTTT NUMDFT      TELAPSE       22.89 TCPU       20.35
 CYC 256 ETOT(AU) -1.044685827517E+02 DETOT -5.84E-09 tst  3.23E-10 PX  4.12E-05
 TTTTTTTTTTTTTTTTTTTTTTTTTTTTTT FDIK        TELAPSE       22.91 TCPU       20.37

    ALPHA      ELECTRONS
 INSULATING STATE
 TOP OF VALENCE BANDS -    BAND      9; K    1; EIG -1.5660267E-01 AU
 BOTTOM OF VIRTUAL BANDS - BAND     10; K    1; EIG -1.3008915E-02 AU
 DIRECT ENERGY BAND GAP:   3.9074 eV

    BETA       ELECTRONS
 INSULATING STATE
 TOP OF VALENCE BANDS -    BAND      8; K    1; EIG -1.4699403E-01 AU
 BOTTOM OF VIRTUAL BANDS - BAND      9; K    1; EIG -4.4891599E-02 AU
 DIRECT ENERGY BAND GAP:   2.7783 eV
 TTTTTTTTTTTTTTTTTTTTTTTTTTTTTT PDIG        TELAPSE       22.91 TCPU       20.37
 CHARGE NORMALIZATION FACTOR   1.00000000
 TOTAL ATOMIC CHARGES:
  17.0000000
 SUMMED SPIN DENSITY           1.00000000
 TOTAL ATOMIC SPINS  :
   1.0000000
 TTTTTTTTTTTTTTTTTTTTTTTTTTTTTT MOQGAD      TELAPSE       22.91 TCPU       20.37
 TTTTTTTTTTTTTTTTTTTTTTTTTTTTTT SHELLXN     TELAPSE       22.91 TCPU       20.37
 TTTTTTTTTTTTTTTTTTTTTTTTTTTTTT MONMO3      TELAPSE       22.91 TCPU       20.37
 NUMERICALLY INTEGRATED DENSITY      9.0000000000      8.0000000000
 TTTTTTTTTTTTTTTTTTTTTTTTTTTTTT NUMDFT      TELAPSE       22.94 TCPU       20.40
 CYC 257 ETOT(AU) -1.044685827573E+02 DETOT -5.66E-09 tst  3.05E-10 PX  4.01E-05
 TTTTTTTTTTTTTTTTTTTTTTTTTTTTTT FDIK        TELAPSE       22.94 TCPU       20.40

    ALPHA      ELECTRONS
 INSULATING STATE
 TOP OF VALENCE BANDS -    BAND      9; K    1; EIG -1.5660280E-01 AU
 BOTTOM OF VIRTUAL BANDS - BAND     10; K    1; EIG -1.3008648E-02 AU
 DIRECT ENERGY BAND GAP:   3.9074 eV

    BETA       ELECTRONS
 INSULATING STATE
 TOP OF VALENCE BANDS -    BAND      8; K    1; EIG -1.4699468E-01 AU
 BOTTOM OF VIRTUAL BANDS - BAND      9; K    1; EIG -4.4891404E-02 AU
 DIRECT ENERGY BAND GAP:   2.7784 eV
 TTTTTTTTTTTTTTTTTTTTTTTTTTTTTT PDIG        TELAPSE       22.94 TCPU       20.40
 CHARGE NORMALIZATION FACTOR   1.00000000
 TOTAL ATOMIC CHARGES:
  17.0000000
 SUMMED SPIN DENSITY           1.00000000
 TOTAL ATOMIC SPINS  :
   1.0000000
 TTTTTTTTTTTTTTTTTTTTTTTTTTTTTT MOQGAD      TELAPSE       22.94 TCPU       20.40
 TTTTTTTTTTTTTTTTTTTTTTTTTTTTTT SHELLXN     TELAPSE       22.94 TCPU       20.40
 TTTTTTTTTTTTTTTTTTTTTTTTTTTTTT MONMO3      TELAPSE       22.95 TCPU       20.40
 NUMERICALLY INTEGRATED DENSITY      9.0000000000      8.0000000000
 TTTTTTTTTTTTTTTTTTTTTTTTTTTTTT NUMDFT      TELAPSE       22.97 TCPU       20.43
 CYC 258 ETOT(AU) -1.044685827628E+02 DETOT -5.49E-09 tst  2.88E-10 PX  3.90E-05
 TTTTTTTTTTTTTTTTTTTTTTTTTTTTTT FDIK        TELAPSE       22.98 TCPU       20.44

    ALPHA      ELECTRONS
 INSULATING STATE
 TOP OF VALENCE BANDS -    BAND      9; K    1; EIG -1.5660292E-01 AU
 BOTTOM OF VIRTUAL BANDS - BAND     10; K    1; EIG -1.3008388E-02 AU
 DIRECT ENERGY BAND GAP:   3.9074 eV

    BETA       ELECTRONS
 INSULATING STATE
 TOP OF VALENCE BANDS -    BAND      8; K    1; EIG -1.4699531E-01 AU
 BOTTOM OF VIRTUAL BANDS - BAND      9; K    1; EIG -4.4891214E-02 AU
 DIRECT ENERGY BAND GAP:   2.7784 eV
 TTTTTTTTTTTTTTTTTTTTTTTTTTTTTT PDIG        TELAPSE       22.99 TCPU       20.45
 CHARGE NORMALIZATION FACTOR   1.00000000
 TOTAL ATOMIC CHARGES:
  17.0000000
 SUMMED SPIN DENSITY           1.00000000
 TOTAL ATOMIC SPINS  :
   1.0000000
 TTTTTTTTTTTTTTTTTTTTTTTTTTTTTT MOQGAD      TELAPSE       22.99 TCPU       20.45
 TTTTTTTTTTTTTTTTTTTTTTTTTTTTTT SHELLXN     TELAPSE       22.99 TCPU       20.45
 TTTTTTTTTTTTTTTTTTTTTTTTTTTTTT MONMO3      TELAPSE       23.00 TCPU       20.46
 NUMERICALLY INTEGRATED DENSITY      9.0000000000      8.0000000000
 TTTTTTTTTTTTTTTTTTTTTTTTTTTTTT NUMDFT      TELAPSE       23.02 TCPU       20.48
 CYC 259 ETOT(AU) -1.044685827682E+02 DETOT -5.33E-09 tst  2.73E-10 PX  3.79E-05
 TTTTTTTTTTTTTTTTTTTTTTTTTTTTTT FDIK        TELAPSE       23.02 TCPU       20.48

    ALPHA      ELECTRONS
 INSULATING STATE
 TOP OF VALENCE BANDS -    BAND      9; K    1; EIG -1.5660303E-01 AU
 BOTTOM OF VIRTUAL BANDS - BAND     10; K    1; EIG -1.3008136E-02 AU
 DIRECT ENERGY BAND GAP:   3.9074 eV

    BETA       ELECTRONS
 INSULATING STATE
 TOP OF VALENCE BANDS -    BAND      8; K    1; EIG -1.4699593E-01 AU
 BOTTOM OF VIRTUAL BANDS - BAND      9; K    1; EIG -4.4891031E-02 AU
 DIRECT ENERGY BAND GAP:   2.7784 eV
 TTTTTTTTTTTTTTTTTTTTTTTTTTTTTT PDIG        TELAPSE       23.03 TCPU       20.48
 CHARGE NORMALIZATION FACTOR   1.00000000
 TOTAL ATOMIC CHARGES:
  17.0000000
 SUMMED SPIN DENSITY           1.00000000
 TOTAL ATOMIC SPINS  :
   1.0000000
 TTTTTTTTTTTTTTTTTTTTTTTTTTTTTT MOQGAD      TELAPSE       23.03 TCPU       20.48
 TTTTTTTTTTTTTTTTTTTTTTTTTTTTTT SHELLXN     TELAPSE       23.03 TCPU       20.48
 TTTTTTTTTTTTTTTTTTTTTTTTTTTTTT MONMO3      TELAPSE       23.03 TCPU       20.49
 NUMERICALLY INTEGRATED DENSITY      9.0000000000      8.0000000000
 TTTTTTTTTTTTTTTTTTTTTTTTTTTTTT NUMDFT      TELAPSE       23.06 TCPU       20.51
 CYC 260 ETOT(AU) -1.044685827733E+02 DETOT -5.17E-09 tst  2.58E-10 PX  3.68E-05
 TTTTTTTTTTTTTTTTTTTTTTTTTTTTTT FDIK        TELAPSE       23.06 TCPU       20.51

    ALPHA      ELECTRONS
 INSULATING STATE
 TOP OF VALENCE BANDS -    BAND      9; K    1; EIG -1.5660315E-01 AU
 BOTTOM OF VIRTUAL BANDS - BAND     10; K    1; EIG -1.3007890E-02 AU
 DIRECT ENERGY BAND GAP:   3.9074 eV

    BETA       ELECTRONS
 INSULATING STATE
 TOP OF VALENCE BANDS -    BAND      8; K    1; EIG -1.4699653E-01 AU
 BOTTOM OF VIRTUAL BANDS - BAND      9; K    1; EIG -4.4890852E-02 AU
 DIRECT ENERGY BAND GAP:   2.7784 eV
 TTTTTTTTTTTTTTTTTTTTTTTTTTTTTT PDIG        TELAPSE       23.06 TCPU       20.51
 CHARGE NORMALIZATION FACTOR   1.00000000
 TOTAL ATOMIC CHARGES:
  17.0000000
 SUMMED SPIN DENSITY           1.00000000
 TOTAL ATOMIC SPINS  :
   1.0000000
 TTTTTTTTTTTTTTTTTTTTTTTTTTTTTT MOQGAD      TELAPSE       23.06 TCPU       20.51
 TTTTTTTTTTTTTTTTTTTTTTTTTTTTTT SHELLXN     TELAPSE       23.06 TCPU       20.51
 TTTTTTTTTTTTTTTTTTTTTTTTTTTTTT MONMO3      TELAPSE       23.06 TCPU       20.52
 NUMERICALLY INTEGRATED DENSITY      9.0000000000      8.0000000000
 TTTTTTTTTTTTTTTTTTTTTTTTTTTTTT NUMDFT      TELAPSE       23.09 TCPU       20.54
 CYC 261 ETOT(AU) -1.044685827783E+02 DETOT -5.01E-09 tst  2.43E-10 PX  3.58E-05
 TTTTTTTTTTTTTTTTTTTTTTTTTTTTTT FDIK        TELAPSE       23.09 TCPU       20.54

    ALPHA      ELECTRONS
 INSULATING STATE
 TOP OF VALENCE BANDS -    BAND      9; K    1; EIG -1.5660326E-01 AU
 BOTTOM OF VIRTUAL BANDS - BAND     10; K    1; EIG -1.3007651E-02 AU
 DIRECT ENERGY BAND GAP:   3.9074 eV

    BETA       ELECTRONS
 INSULATING STATE
 TOP OF VALENCE BANDS -    BAND      8; K    1; EIG -1.4699711E-01 AU
 BOTTOM OF VIRTUAL BANDS - BAND      9; K    1; EIG -4.4890678E-02 AU
 DIRECT ENERGY BAND GAP:   2.7785 eV
 TTTTTTTTTTTTTTTTTTTTTTTTTTTTTT PDIG        TELAPSE       23.09 TCPU       20.54
 CHARGE NORMALIZATION FACTOR   1.00000000
 TOTAL ATOMIC CHARGES:
  17.0000000
 SUMMED SPIN DENSITY           1.00000000
 TOTAL ATOMIC SPINS  :
   1.0000000
 TTTTTTTTTTTTTTTTTTTTTTTTTTTTTT MOQGAD      TELAPSE       23.09 TCPU       20.54
 TTTTTTTTTTTTTTTTTTTTTTTTTTTTTT SHELLXN     TELAPSE       23.10 TCPU       20.55
 TTTTTTTTTTTTTTTTTTTTTTTTTTTTTT MONMO3      TELAPSE       23.11 TCPU       20.56
 NUMERICALLY INTEGRATED DENSITY      9.0000000000      8.0000000000
 TTTTTTTTTTTTTTTTTTTTTTTTTTTTTT NUMDFT      TELAPSE       23.13 TCPU       20.58
 CYC 262 ETOT(AU) -1.044685827832E+02 DETOT -4.86E-09 tst  2.30E-10 PX  3.48E-05
 TTTTTTTTTTTTTTTTTTTTTTTTTTTTTT FDIK        TELAPSE       23.13 TCPU       20.58

    ALPHA      ELECTRONS
 INSULATING STATE
 TOP OF VALENCE BANDS -    BAND      9; K    1; EIG -1.5660337E-01 AU
 BOTTOM OF VIRTUAL BANDS - BAND     10; K    1; EIG -1.3007419E-02 AU
 DIRECT ENERGY BAND GAP:   3.9074 eV

    BETA       ELECTRONS
 INSULATING STATE
 TOP OF VALENCE BANDS -    BAND      8; K    1; EIG -1.4699768E-01 AU
 BOTTOM OF VIRTUAL BANDS - BAND      9; K    1; EIG -4.4890509E-02 AU
 DIRECT ENERGY BAND GAP:   2.7785 eV
 TTTTTTTTTTTTTTTTTTTTTTTTTTTTTT PDIG        TELAPSE       23.13 TCPU       20.58
 CHARGE NORMALIZATION FACTOR   1.00000000
 TOTAL ATOMIC CHARGES:
  17.0000000
 SUMMED SPIN DENSITY           1.00000000
 TOTAL ATOMIC SPINS  :
   1.0000000
 TTTTTTTTTTTTTTTTTTTTTTTTTTTTTT MOQGAD      TELAPSE       23.13 TCPU       20.58
 TTTTTTTTTTTTTTTTTTTTTTTTTTTTTT SHELLXN     TELAPSE       23.14 TCPU       20.58
 TTTTTTTTTTTTTTTTTTTTTTTTTTTTTT MONMO3      TELAPSE       23.14 TCPU       20.59
 NUMERICALLY INTEGRATED DENSITY      9.0000000000      8.0000000000
 TTTTTTTTTTTTTTTTTTTTTTTTTTTTTT NUMDFT      TELAPSE       23.17 TCPU       20.61
 CYC 263 ETOT(AU) -1.044685827879E+02 DETOT -4.72E-09 tst  2.17E-10 PX  3.38E-05
 TTTTTTTTTTTTTTTTTTTTTTTTTTTTTT FDIK        TELAPSE       23.18 TCPU       20.63

    ALPHA      ELECTRONS
 INSULATING STATE
 TOP OF VALENCE BANDS -    BAND      9; K    1; EIG -1.5660347E-01 AU
 BOTTOM OF VIRTUAL BANDS - BAND     10; K    1; EIG -1.3007193E-02 AU
 DIRECT ENERGY BAND GAP:   3.9075 eV

    BETA       ELECTRONS
 INSULATING STATE
 TOP OF VALENCE BANDS -    BAND      8; K    1; EIG -1.4699822E-01 AU
 BOTTOM OF VIRTUAL BANDS - BAND      9; K    1; EIG -4.4890345E-02 AU
 DIRECT ENERGY BAND GAP:   2.7785 eV
 TTTTTTTTTTTTTTTTTTTTTTTTTTTTTT PDIG        TELAPSE       23.18 TCPU       20.63
 CHARGE NORMALIZATION FACTOR   1.00000000
 TOTAL ATOMIC CHARGES:
  17.0000000
 SUMMED SPIN DENSITY           1.00000000
 TOTAL ATOMIC SPINS  :
   1.0000000
 TTTTTTTTTTTTTTTTTTTTTTTTTTTTTT MOQGAD      TELAPSE       23.18 TCPU       20.63
 TTTTTTTTTTTTTTTTTTTTTTTTTTTTTT SHELLXN     TELAPSE       23.18 TCPU       20.63
 TTTTTTTTTTTTTTTTTTTTTTTTTTTTTT MONMO3      TELAPSE       23.19 TCPU       20.64
 NUMERICALLY INTEGRATED DENSITY      9.0000000000      8.0000000000
 TTTTTTTTTTTTTTTTTTTTTTTTTTTTTT NUMDFT      TELAPSE       23.21 TCPU       20.66
 CYC 264 ETOT(AU) -1.044685827925E+02 DETOT -4.58E-09 tst  2.05E-10 PX  3.29E-05
 TTTTTTTTTTTTTTTTTTTTTTTTTTTTTT FDIK        TELAPSE       23.21 TCPU       20.66

    ALPHA      ELECTRONS
 INSULATING STATE
 TOP OF VALENCE BANDS -    BAND      9; K    1; EIG -1.5660357E-01 AU
 BOTTOM OF VIRTUAL BANDS - BAND     10; K    1; EIG -1.3006973E-02 AU
 DIRECT ENERGY BAND GAP:   3.9075 eV

    BETA       ELECTRONS
 INSULATING STATE
 TOP OF VALENCE BANDS -    BAND      8; K    1; EIG -1.4699876E-01 AU
 BOTTOM OF VIRTUAL BANDS - BAND      9; K    1; EIG -4.4890184E-02 AU
 DIRECT ENERGY BAND GAP:   2.7785 eV
 TTTTTTTTTTTTTTTTTTTTTTTTTTTTTT PDIG        TELAPSE       23.21 TCPU       20.66
 CHARGE NORMALIZATION FACTOR   1.00000000
 TOTAL ATOMIC CHARGES:
  17.0000000
 SUMMED SPIN DENSITY           1.00000000
 TOTAL ATOMIC SPINS  :
   1.0000000
 TTTTTTTTTTTTTTTTTTTTTTTTTTTTTT MOQGAD      TELAPSE       23.22 TCPU       20.66
 TTTTTTTTTTTTTTTTTTTTTTTTTTTTTT SHELLXN     TELAPSE       23.22 TCPU       20.66
 TTTTTTTTTTTTTTTTTTTTTTTTTTTTTT MONMO3      TELAPSE       23.23 TCPU       20.68
 NUMERICALLY INTEGRATED DENSITY      9.0000000000      8.0000000000
 TTTTTTTTTTTTTTTTTTTTTTTTTTTTTT NUMDFT      TELAPSE       23.27 TCPU       20.71
 CYC 265 ETOT(AU) -1.044685827969E+02 DETOT -4.44E-09 tst  1.94E-10 PX  3.20E-05
 TTTTTTTTTTTTTTTTTTTTTTTTTTTTTT FDIK        TELAPSE       23.32 TCPU       20.76

    ALPHA      ELECTRONS
 INSULATING STATE
 TOP OF VALENCE BANDS -    BAND      9; K    1; EIG -1.5660367E-01 AU
 BOTTOM OF VIRTUAL BANDS - BAND     10; K    1; EIG -1.3006761E-02 AU
 DIRECT ENERGY BAND GAP:   3.9075 eV

    BETA       ELECTRONS
 INSULATING STATE
 TOP OF VALENCE BANDS -    BAND      8; K    1; EIG -1.4699928E-01 AU
 BOTTOM OF VIRTUAL BANDS - BAND      9; K    1; EIG -4.4890029E-02 AU
 DIRECT ENERGY BAND GAP:   2.7785 eV
 TTTTTTTTTTTTTTTTTTTTTTTTTTTTTT PDIG        TELAPSE       23.32 TCPU       20.76
 CHARGE NORMALIZATION FACTOR   1.00000000
 TOTAL ATOMIC CHARGES:
  17.0000000
 SUMMED SPIN DENSITY           1.00000000
 TOTAL ATOMIC SPINS  :
   1.0000000
 TTTTTTTTTTTTTTTTTTTTTTTTTTTTTT MOQGAD      TELAPSE       23.33 TCPU       20.76
 TTTTTTTTTTTTTTTTTTTTTTTTTTTTTT SHELLXN     TELAPSE       23.33 TCPU       20.76
 TTTTTTTTTTTTTTTTTTTTTTTTTTTTTT MONMO3      TELAPSE       23.33 TCPU       20.77
 NUMERICALLY INTEGRATED DENSITY      9.0000000000      8.0000000000
 TTTTTTTTTTTTTTTTTTTTTTTTTTTTTT NUMDFT      TELAPSE       23.36 TCPU       20.80
 CYC 266 ETOT(AU) -1.044685828012E+02 DETOT -4.31E-09 tst  1.84E-10 PX  3.10E-05
 TTTTTTTTTTTTTTTTTTTTTTTTTTTTTT FDIK        TELAPSE       23.36 TCPU       20.80

    ALPHA      ELECTRONS
 INSULATING STATE
 TOP OF VALENCE BANDS -    BAND      9; K    1; EIG -1.5660377E-01 AU
 BOTTOM OF VIRTUAL BANDS - BAND     10; K    1; EIG -1.3006553E-02 AU
 DIRECT ENERGY BAND GAP:   3.9075 eV

    BETA       ELECTRONS
 INSULATING STATE
 TOP OF VALENCE BANDS -    BAND      8; K    1; EIG -1.4699978E-01 AU
 BOTTOM OF VIRTUAL BANDS - BAND      9; K    1; EIG -4.4889878E-02 AU
 DIRECT ENERGY BAND GAP:   2.7786 eV
 TTTTTTTTTTTTTTTTTTTTTTTTTTTTTT PDIG        TELAPSE       23.36 TCPU       20.80
 CHARGE NORMALIZATION FACTOR   1.00000000
 TOTAL ATOMIC CHARGES:
  17.0000000
 SUMMED SPIN DENSITY           1.00000000
 TOTAL ATOMIC SPINS  :
   1.0000000
 TTTTTTTTTTTTTTTTTTTTTTTTTTTTTT MOQGAD      TELAPSE       23.36 TCPU       20.80
 TTTTTTTTTTTTTTTTTTTTTTTTTTTTTT SHELLXN     TELAPSE       23.37 TCPU       20.80
 TTTTTTTTTTTTTTTTTTTTTTTTTTTTTT MONMO3      TELAPSE       23.37 TCPU       20.81
 NUMERICALLY INTEGRATED DENSITY      9.0000000000      8.0000000000
 TTTTTTTTTTTTTTTTTTTTTTTTTTTTTT NUMDFT      TELAPSE       23.39 TCPU       20.83
 CYC 267 ETOT(AU) -1.044685828054E+02 DETOT -4.18E-09 tst  1.73E-10 PX  3.02E-05
 TTTTTTTTTTTTTTTTTTTTTTTTTTTTTT FDIK        TELAPSE       23.39 TCPU       20.83

    ALPHA      ELECTRONS
 INSULATING STATE
 TOP OF VALENCE BANDS -    BAND      9; K    1; EIG -1.5660386E-01 AU
 BOTTOM OF VIRTUAL BANDS - BAND     10; K    1; EIG -1.3006351E-02 AU
 DIRECT ENERGY BAND GAP:   3.9075 eV

    BETA       ELECTRONS
 INSULATING STATE
 TOP OF VALENCE BANDS -    BAND      8; K    1; EIG -1.4700027E-01 AU
 BOTTOM OF VIRTUAL BANDS - BAND      9; K    1; EIG -4.4889731E-02 AU
 DIRECT ENERGY BAND GAP:   2.7786 eV
 TTTTTTTTTTTTTTTTTTTTTTTTTTTTTT PDIG        TELAPSE       23.39 TCPU       20.83
 CHARGE NORMALIZATION FACTOR   1.00000000
 TOTAL ATOMIC CHARGES:
  17.0000000
 SUMMED SPIN DENSITY           1.00000000
 TOTAL ATOMIC SPINS  :
   1.0000000
 TTTTTTTTTTTTTTTTTTTTTTTTTTTTTT MOQGAD      TELAPSE       23.39 TCPU       20.83
 TTTTTTTTTTTTTTTTTTTTTTTTTTTTTT SHELLXN     TELAPSE       23.40 TCPU       20.83
 TTTTTTTTTTTTTTTTTTTTTTTTTTTTTT MONMO3      TELAPSE       23.40 TCPU       20.84
 NUMERICALLY INTEGRATED DENSITY      9.0000000000      8.0000000000
 TTTTTTTTTTTTTTTTTTTTTTTTTTTTTT NUMDFT      TELAPSE       23.42 TCPU       20.86
 CYC 268 ETOT(AU) -1.044685828095E+02 DETOT -4.06E-09 tst  1.64E-10 PX  2.94E-05
 TTTTTTTTTTTTTTTTTTTTTTTTTTTTTT FDIK        TELAPSE       23.43 TCPU       20.86

    ALPHA      ELECTRONS
 INSULATING STATE
 TOP OF VALENCE BANDS -    BAND      9; K    1; EIG -1.5660395E-01 AU
 BOTTOM OF VIRTUAL BANDS - BAND     10; K    1; EIG -1.3006155E-02 AU
 DIRECT ENERGY BAND GAP:   3.9075 eV

    BETA       ELECTRONS
 INSULATING STATE
 TOP OF VALENCE BANDS -    BAND      8; K    1; EIG -1.4700075E-01 AU
 BOTTOM OF VIRTUAL BANDS - BAND      9; K    1; EIG -4.4889589E-02 AU
 DIRECT ENERGY BAND GAP:   2.7786 eV
 TTTTTTTTTTTTTTTTTTTTTTTTTTTTTT PDIG        TELAPSE       23.43 TCPU       20.86
 CHARGE NORMALIZATION FACTOR   1.00000000
 TOTAL ATOMIC CHARGES:
  17.0000000
 SUMMED SPIN DENSITY           1.00000000
 TOTAL ATOMIC SPINS  :
   1.0000000
 TTTTTTTTTTTTTTTTTTTTTTTTTTTTTT MOQGAD      TELAPSE       23.43 TCPU       20.86
 TTTTTTTTTTTTTTTTTTTTTTTTTTTTTT SHELLXN     TELAPSE       23.43 TCPU       20.86
 TTTTTTTTTTTTTTTTTTTTTTTTTTTTTT MONMO3      TELAPSE       23.43 TCPU       20.87
 NUMERICALLY INTEGRATED DENSITY      9.0000000000      8.0000000000
 TTTTTTTTTTTTTTTTTTTTTTTTTTTTTT NUMDFT      TELAPSE       23.46 TCPU       20.89
 CYC 269 ETOT(AU) -1.044685828134E+02 DETOT -3.94E-09 tst  1.55E-10 PX  2.85E-05
 TTTTTTTTTTTTTTTTTTTTTTTTTTTTTT FDIK        TELAPSE       23.46 TCPU       20.90

    ALPHA      ELECTRONS
 INSULATING STATE
 TOP OF VALENCE BANDS -    BAND      9; K    1; EIG -1.5660404E-01 AU
 BOTTOM OF VIRTUAL BANDS - BAND     10; K    1; EIG -1.3005965E-02 AU
 DIRECT ENERGY BAND GAP:   3.9075 eV

    BETA       ELECTRONS
 INSULATING STATE
 TOP OF VALENCE BANDS -    BAND      8; K    1; EIG -1.4700121E-01 AU
 BOTTOM OF VIRTUAL BANDS - BAND      9; K    1; EIG -4.4889450E-02 AU
 DIRECT ENERGY BAND GAP:   2.7786 eV
 TTTTTTTTTTTTTTTTTTTTTTTTTTTTTT PDIG        TELAPSE       23.46 TCPU       20.90
 CHARGE NORMALIZATION FACTOR   1.00000000
 TOTAL ATOMIC CHARGES:
  17.0000000
 SUMMED SPIN DENSITY           1.00000000
 TOTAL ATOMIC SPINS  :
   1.0000000
 TTTTTTTTTTTTTTTTTTTTTTTTTTTTTT MOQGAD      TELAPSE       23.46 TCPU       20.90
 TTTTTTTTTTTTTTTTTTTTTTTTTTTTTT SHELLXN     TELAPSE       23.46 TCPU       20.90
 TTTTTTTTTTTTTTTTTTTTTTTTTTTTTT MONMO3      TELAPSE       23.47 TCPU       20.90
 NUMERICALLY INTEGRATED DENSITY      9.0000000000      8.0000000000
 TTTTTTTTTTTTTTTTTTTTTTTTTTTTTT NUMDFT      TELAPSE       23.49 TCPU       20.92
 CYC 270 ETOT(AU) -1.044685828172E+02 DETOT -3.82E-09 tst  1.46E-10 PX  2.78E-05
 TTTTTTTTTTTTTTTTTTTTTTTTTTTTTT FDIK        TELAPSE       23.49 TCPU       20.93

    ALPHA      ELECTRONS
 INSULATING STATE
 TOP OF VALENCE BANDS -    BAND      9; K    1; EIG -1.5660413E-01 AU
 BOTTOM OF VIRTUAL BANDS - BAND     10; K    1; EIG -1.3005780E-02 AU
 DIRECT ENERGY BAND GAP:   3.9075 eV

    BETA       ELECTRONS
 INSULATING STATE
 TOP OF VALENCE BANDS -    BAND      8; K    1; EIG -1.4700166E-01 AU
 BOTTOM OF VIRTUAL BANDS - BAND      9; K    1; EIG -4.4889314E-02 AU
 DIRECT ENERGY BAND GAP:   2.7786 eV
 TTTTTTTTTTTTTTTTTTTTTTTTTTTTTT PDIG        TELAPSE       23.49 TCPU       20.93
 CHARGE NORMALIZATION FACTOR   1.00000000
 TOTAL ATOMIC CHARGES:
  17.0000000
 SUMMED SPIN DENSITY           1.00000000
 TOTAL ATOMIC SPINS  :
   1.0000000
 TTTTTTTTTTTTTTTTTTTTTTTTTTTTTT MOQGAD      TELAPSE       23.49 TCPU       20.93
 TTTTTTTTTTTTTTTTTTTTTTTTTTTTTT SHELLXN     TELAPSE       23.50 TCPU       20.93
 TTTTTTTTTTTTTTTTTTTTTTTTTTTTTT MONMO3      TELAPSE       23.51 TCPU       20.94
 NUMERICALLY INTEGRATED DENSITY      9.0000000000      8.0000000000
 TTTTTTTTTTTTTTTTTTTTTTTTTTTTTT NUMDFT      TELAPSE       23.53 TCPU       20.96
 CYC 271 ETOT(AU) -1.044685828210E+02 DETOT -3.71E-09 tst  1.38E-10 PX  2.70E-05
 TTTTTTTTTTTTTTTTTTTTTTTTTTTTTT FDIK        TELAPSE       23.53 TCPU       20.96

    ALPHA      ELECTRONS
 INSULATING STATE
 TOP OF VALENCE BANDS -    BAND      9; K    1; EIG -1.5660421E-01 AU
 BOTTOM OF VIRTUAL BANDS - BAND     10; K    1; EIG -1.3005600E-02 AU
 DIRECT ENERGY BAND GAP:   3.9075 eV

    BETA       ELECTRONS
 INSULATING STATE
 TOP OF VALENCE BANDS -    BAND      8; K    1; EIG -1.4700210E-01 AU
 BOTTOM OF VIRTUAL BANDS - BAND      9; K    1; EIG -4.4889184E-02 AU
 DIRECT ENERGY BAND GAP:   2.7786 eV
 TTTTTTTTTTTTTTTTTTTTTTTTTTTTTT PDIG        TELAPSE       23.54 TCPU       20.96
 CHARGE NORMALIZATION FACTOR   1.00000000
 TOTAL ATOMIC CHARGES:
  17.0000000
 SUMMED SPIN DENSITY           1.00000000
 TOTAL ATOMIC SPINS  :
   1.0000000
 TTTTTTTTTTTTTTTTTTTTTTTTTTTTTT MOQGAD      TELAPSE       23.54 TCPU       20.96
 TTTTTTTTTTTTTTTTTTTTTTTTTTTTTT SHELLXN     TELAPSE       23.54 TCPU       20.96
 TTTTTTTTTTTTTTTTTTTTTTTTTTTTTT MONMO3      TELAPSE       23.55 TCPU       20.97
 NUMERICALLY INTEGRATED DENSITY      9.0000000000      8.0000000000
 TTTTTTTTTTTTTTTTTTTTTTTTTTTTTT NUMDFT      TELAPSE       23.57 TCPU       21.00
 CYC 272 ETOT(AU) -1.044685828246E+02 DETOT -3.60E-09 tst  1.31E-10 PX  2.62E-05
 TTTTTTTTTTTTTTTTTTTTTTTTTTTTTT FDIK        TELAPSE       23.57 TCPU       21.00

    ALPHA      ELECTRONS
 INSULATING STATE
 TOP OF VALENCE BANDS -    BAND      9; K    1; EIG -1.5660429E-01 AU
 BOTTOM OF VIRTUAL BANDS - BAND     10; K    1; EIG -1.3005424E-02 AU
 DIRECT ENERGY BAND GAP:   3.9075 eV

    BETA       ELECTRONS
 INSULATING STATE
 TOP OF VALENCE BANDS -    BAND      8; K    1; EIG -1.4700253E-01 AU
 BOTTOM OF VIRTUAL BANDS - BAND      9; K    1; EIG -4.4889056E-02 AU
 DIRECT ENERGY BAND GAP:   2.7787 eV
 TTTTTTTTTTTTTTTTTTTTTTTTTTTTTT PDIG        TELAPSE       23.57 TCPU       21.00
 CHARGE NORMALIZATION FACTOR   1.00000000
 TOTAL ATOMIC CHARGES:
  17.0000000
 SUMMED SPIN DENSITY           1.00000000
 TOTAL ATOMIC SPINS  :
   1.0000000
 TTTTTTTTTTTTTTTTTTTTTTTTTTTTTT MOQGAD      TELAPSE       23.57 TCPU       21.00
 TTTTTTTTTTTTTTTTTTTTTTTTTTTTTT SHELLXN     TELAPSE       23.57 TCPU       21.00
 TTTTTTTTTTTTTTTTTTTTTTTTTTTTTT MONMO3      TELAPSE       23.59 TCPU       21.01
 NUMERICALLY INTEGRATED DENSITY      9.0000000000      8.0000000000
 TTTTTTTTTTTTTTTTTTTTTTTTTTTTTT NUMDFT      TELAPSE       23.61 TCPU       21.04
 CYC 273 ETOT(AU) -1.044685828281E+02 DETOT -3.49E-09 tst  1.24E-10 PX  2.55E-05
 TTTTTTTTTTTTTTTTTTTTTTTTTTTTTT FDIK        TELAPSE       23.61 TCPU       21.04

    ALPHA      ELECTRONS
 INSULATING STATE
 TOP OF VALENCE BANDS -    BAND      9; K    1; EIG -1.5660437E-01 AU
 BOTTOM OF VIRTUAL BANDS - BAND     10; K    1; EIG -1.3005255E-02 AU
 DIRECT ENERGY BAND GAP:   3.9075 eV

    BETA       ELECTRONS
 INSULATING STATE
 TOP OF VALENCE BANDS -    BAND      8; K    1; EIG -1.4700294E-01 AU
 BOTTOM OF VIRTUAL BANDS - BAND      9; K    1; EIG -4.4888932E-02 AU
 DIRECT ENERGY BAND GAP:   2.7787 eV
 TTTTTTTTTTTTTTTTTTTTTTTTTTTTTT PDIG        TELAPSE       23.61 TCPU       21.04
 CHARGE NORMALIZATION FACTOR   1.00000000
 TOTAL ATOMIC CHARGES:
  17.0000000
 SUMMED SPIN DENSITY           1.00000000
 TOTAL ATOMIC SPINS  :
   1.0000000
 TTTTTTTTTTTTTTTTTTTTTTTTTTTTTT MOQGAD      TELAPSE       23.61 TCPU       21.04
 TTTTTTTTTTTTTTTTTTTTTTTTTTTTTT SHELLXN     TELAPSE       23.61 TCPU       21.04
 TTTTTTTTTTTTTTTTTTTTTTTTTTTTTT MONMO3      TELAPSE       23.63 TCPU       21.05
 NUMERICALLY INTEGRATED DENSITY      9.0000000000      8.0000000000
 TTTTTTTTTTTTTTTTTTTTTTTTTTTTTT NUMDFT      TELAPSE       23.65 TCPU       21.08
 CYC 274 ETOT(AU) -1.044685828314E+02 DETOT -3.39E-09 tst  1.17E-10 PX  2.48E-05
 TTTTTTTTTTTTTTTTTTTTTTTTTTTTTT FDIK        TELAPSE       23.65 TCPU       21.08

    ALPHA      ELECTRONS
 INSULATING STATE
 TOP OF VALENCE BANDS -    BAND      9; K    1; EIG -1.5660445E-01 AU
 BOTTOM OF VIRTUAL BANDS - BAND     10; K    1; EIG -1.3005089E-02 AU
 DIRECT ENERGY BAND GAP:   3.9075 eV

    BETA       ELECTRONS
 INSULATING STATE
 TOP OF VALENCE BANDS -    BAND      8; K    1; EIG -1.4700335E-01 AU
 BOTTOM OF VIRTUAL BANDS - BAND      9; K    1; EIG -4.4888811E-02 AU
 DIRECT ENERGY BAND GAP:   2.7787 eV
 TTTTTTTTTTTTTTTTTTTTTTTTTTTTTT PDIG        TELAPSE       23.65 TCPU       21.08
 CHARGE NORMALIZATION FACTOR   1.00000000
 TOTAL ATOMIC CHARGES:
  17.0000000
 SUMMED SPIN DENSITY           1.00000000
 TOTAL ATOMIC SPINS  :
   1.0000000
 TTTTTTTTTTTTTTTTTTTTTTTTTTTTTT MOQGAD      TELAPSE       23.65 TCPU       21.08
 TTTTTTTTTTTTTTTTTTTTTTTTTTTTTT SHELLXN     TELAPSE       23.65 TCPU       21.08
 TTTTTTTTTTTTTTTTTTTTTTTTTTTTTT MONMO3      TELAPSE       23.66 TCPU       21.08
 NUMERICALLY INTEGRATED DENSITY      9.0000000000      8.0000000000
 TTTTTTTTTTTTTTTTTTTTTTTTTTTTTT NUMDFT      TELAPSE       23.68 TCPU       21.11
 CYC 275 ETOT(AU) -1.044685828347E+02 DETOT -3.29E-09 tst  1.10E-10 PX  2.41E-05
 TTTTTTTTTTTTTTTTTTTTTTTTTTTTTT FDIK        TELAPSE       23.70 TCPU       21.12

    ALPHA      ELECTRONS
 INSULATING STATE
 TOP OF VALENCE BANDS -    BAND      9; K    1; EIG -1.5660452E-01 AU
 BOTTOM OF VIRTUAL BANDS - BAND     10; K    1; EIG -1.3004928E-02 AU
 DIRECT ENERGY BAND GAP:   3.9075 eV

    BETA       ELECTRONS
 INSULATING STATE
 TOP OF VALENCE BANDS -    BAND      8; K    1; EIG -1.4700374E-01 AU
 BOTTOM OF VIRTUAL BANDS - BAND      9; K    1; EIG -4.4888695E-02 AU
 DIRECT ENERGY BAND GAP:   2.7787 eV
 TTTTTTTTTTTTTTTTTTTTTTTTTTTTTT PDIG        TELAPSE       23.70 TCPU       21.12
 CHARGE NORMALIZATION FACTOR   1.00000000
 TOTAL ATOMIC CHARGES:
  17.0000000
 SUMMED SPIN DENSITY           1.00000000
 TOTAL ATOMIC SPINS  :
   1.0000000
 TTTTTTTTTTTTTTTTTTTTTTTTTTTTTT MOQGAD      TELAPSE       23.70 TCPU       21.12
 TTTTTTTTTTTTTTTTTTTTTTTTTTTTTT SHELLXN     TELAPSE       23.70 TCPU       21.12
 TTTTTTTTTTTTTTTTTTTTTTTTTTTTTT MONMO3      TELAPSE       23.71 TCPU       21.13
 NUMERICALLY INTEGRATED DENSITY      9.0000000000      8.0000000000
 TTTTTTTTTTTTTTTTTTTTTTTTTTTTTT NUMDFT      TELAPSE       23.73 TCPU       21.15
 CYC 276 ETOT(AU) -1.044685828379E+02 DETOT -3.20E-09 tst  1.04E-10 PX  2.34E-05
 TTTTTTTTTTTTTTTTTTTTTTTTTTTTTT FDIK        TELAPSE       23.74 TCPU       21.16

    ALPHA      ELECTRONS
 INSULATING STATE
 TOP OF VALENCE BANDS -    BAND      9; K    1; EIG -1.5660459E-01 AU
 BOTTOM OF VIRTUAL BANDS - BAND     10; K    1; EIG -1.3004772E-02 AU
 DIRECT ENERGY BAND GAP:   3.9076 eV

    BETA       ELECTRONS
 INSULATING STATE
 TOP OF VALENCE BANDS -    BAND      8; K    1; EIG -1.4700412E-01 AU
 BOTTOM OF VIRTUAL BANDS - BAND      9; K    1; EIG -4.4888580E-02 AU
 DIRECT ENERGY BAND GAP:   2.7787 eV
 TTTTTTTTTTTTTTTTTTTTTTTTTTTTTT PDIG        TELAPSE       23.74 TCPU       21.16
 CHARGE NORMALIZATION FACTOR   1.00000000
 TOTAL ATOMIC CHARGES:
  17.0000000
 SUMMED SPIN DENSITY           1.00000000
 TOTAL ATOMIC SPINS  :
   1.0000000
 TTTTTTTTTTTTTTTTTTTTTTTTTTTTTT MOQGAD      TELAPSE       23.74 TCPU       21.16
 TTTTTTTTTTTTTTTTTTTTTTTTTTTTTT SHELLXN     TELAPSE       23.74 TCPU       21.16
 TTTTTTTTTTTTTTTTTTTTTTTTTTTTTT MONMO3      TELAPSE       23.75 TCPU       21.17
 NUMERICALLY INTEGRATED DENSITY      9.0000000000      8.0000000000
 TTTTTTTTTTTTTTTTTTTTTTTTTTTTTT NUMDFT      TELAPSE       23.77 TCPU       21.19
 CYC 277 ETOT(AU) -1.044685828410E+02 DETOT -3.10E-09 tst  9.85E-11 PX  2.28E-05
 TTTTTTTTTTTTTTTTTTTTTTTTTTTTTT FDIK        TELAPSE       23.78 TCPU       21.20

    ALPHA      ELECTRONS
 INSULATING STATE
 TOP OF VALENCE BANDS -    BAND      9; K    1; EIG -1.5660467E-01 AU
 BOTTOM OF VIRTUAL BANDS - BAND     10; K    1; EIG -1.3004620E-02 AU
 DIRECT ENERGY BAND GAP:   3.9076 eV

    BETA       ELECTRONS
 INSULATING STATE
 TOP OF VALENCE BANDS -    BAND      8; K    1; EIG -1.4700449E-01 AU
 BOTTOM OF VIRTUAL BANDS - BAND      9; K    1; EIG -4.4888470E-02 AU
 DIRECT ENERGY BAND GAP:   2.7787 eV
 TTTTTTTTTTTTTTTTTTTTTTTTTTTTTT PDIG        TELAPSE       23.78 TCPU       21.20
 CHARGE NORMALIZATION FACTOR   1.00000000
 TOTAL ATOMIC CHARGES:
  17.0000000
 SUMMED SPIN DENSITY           1.00000000
 TOTAL ATOMIC SPINS  :
   1.0000000
 TTTTTTTTTTTTTTTTTTTTTTTTTTTTTT MOQGAD      TELAPSE       23.78 TCPU       21.20
 TTTTTTTTTTTTTTTTTTTTTTTTTTTTTT SHELLXN     TELAPSE       23.78 TCPU       21.20
 TTTTTTTTTTTTTTTTTTTTTTTTTTTTTT MONMO3      TELAPSE       23.79 TCPU       21.21
 NUMERICALLY INTEGRATED DENSITY      9.0000000000      8.0000000000
 TTTTTTTTTTTTTTTTTTTTTTTTTTTTTT NUMDFT      TELAPSE       23.82 TCPU       21.24
 CYC 278 ETOT(AU) -1.044685828440E+02 DETOT -3.01E-09 tst  9.31E-11 PX  2.21E-05
 TTTTTTTTTTTTTTTTTTTTTTTTTTTTTT FDIK        TELAPSE       23.82 TCPU       21.24

    ALPHA      ELECTRONS
 INSULATING STATE
 TOP OF VALENCE BANDS -    BAND      9; K    1; EIG -1.5660473E-01 AU
 BOTTOM OF VIRTUAL BANDS - BAND     10; K    1; EIG -1.3004472E-02 AU
 DIRECT ENERGY BAND GAP:   3.9076 eV

    BETA       ELECTRONS
 INSULATING STATE
 TOP OF VALENCE BANDS -    BAND      8; K    1; EIG -1.4700485E-01 AU
 BOTTOM OF VIRTUAL BANDS - BAND      9; K    1; EIG -4.4888362E-02 AU
 DIRECT ENERGY BAND GAP:   2.7787 eV
 TTTTTTTTTTTTTTTTTTTTTTTTTTTTTT PDIG        TELAPSE       23.82 TCPU       21.24
 CHARGE NORMALIZATION FACTOR   1.00000000
 TOTAL ATOMIC CHARGES:
  17.0000000
 SUMMED SPIN DENSITY           1.00000000
 TOTAL ATOMIC SPINS  :
   1.0000000
 TTTTTTTTTTTTTTTTTTTTTTTTTTTTTT MOQGAD      TELAPSE       23.82 TCPU       21.24
 TTTTTTTTTTTTTTTTTTTTTTTTTTTTTT SHELLXN     TELAPSE       23.82 TCPU       21.24
 TTTTTTTTTTTTTTTTTTTTTTTTTTTTTT MONMO3      TELAPSE       23.83 TCPU       21.25
 NUMERICALLY INTEGRATED DENSITY      9.0000000000      8.0000000000
 TTTTTTTTTTTTTTTTTTTTTTTTTTTTTT NUMDFT      TELAPSE       23.86 TCPU       21.27
 CYC 279 ETOT(AU) -1.044685828470E+02 DETOT -2.92E-09 tst  8.80E-11 PX  2.15E-05
 TTTTTTTTTTTTTTTTTTTTTTTTTTTTTT FDIK        TELAPSE       23.86 TCPU       21.28

    ALPHA      ELECTRONS
 INSULATING STATE
 TOP OF VALENCE BANDS -    BAND      9; K    1; EIG -1.5660480E-01 AU
 BOTTOM OF VIRTUAL BANDS - BAND     10; K    1; EIG -1.3004329E-02 AU
 DIRECT ENERGY BAND GAP:   3.9076 eV

    BETA       ELECTRONS
 INSULATING STATE
 TOP OF VALENCE BANDS -    BAND      8; K    1; EIG -1.4700520E-01 AU
 BOTTOM OF VIRTUAL BANDS - BAND      9; K    1; EIG -4.4888257E-02 AU
 DIRECT ENERGY BAND GAP:   2.7787 eV
 TTTTTTTTTTTTTTTTTTTTTTTTTTTTTT PDIG        TELAPSE       23.86 TCPU       21.28
 CHARGE NORMALIZATION FACTOR   1.00000000
 TOTAL ATOMIC CHARGES:
  17.0000000
 SUMMED SPIN DENSITY           1.00000000
 TOTAL ATOMIC SPINS  :
   1.0000000
 TTTTTTTTTTTTTTTTTTTTTTTTTTTTTT MOQGAD      TELAPSE       23.86 TCPU       21.28
 TTTTTTTTTTTTTTTTTTTTTTTTTTTTTT SHELLXN     TELAPSE       23.87 TCPU       21.28
 TTTTTTTTTTTTTTTTTTTTTTTTTTTTTT MONMO3      TELAPSE       23.87 TCPU       21.28
 NUMERICALLY INTEGRATED DENSITY      9.0000000000      8.0000000000
 TTTTTTTTTTTTTTTTTTTTTTTTTTTTTT NUMDFT      TELAPSE       23.89 TCPU       21.31
 CYC 280 ETOT(AU) -1.044685828498E+02 DETOT -2.84E-09 tst  8.32E-11 PX  2.09E-05
 TTTTTTTTTTTTTTTTTTTTTTTTTTTTTT FDIK        TELAPSE       23.90 TCPU       21.31

    ALPHA      ELECTRONS
 INSULATING STATE
 TOP OF VALENCE BANDS -    BAND      9; K    1; EIG -1.5660487E-01 AU
 BOTTOM OF VIRTUAL BANDS - BAND     10; K    1; EIG -1.3004189E-02 AU
 DIRECT ENERGY BAND GAP:   3.9076 eV

    BETA       ELECTRONS
 INSULATING STATE
 TOP OF VALENCE BANDS -    BAND      8; K    1; EIG -1.4700554E-01 AU
 BOTTOM OF VIRTUAL BANDS - BAND      9; K    1; EIG -4.4888156E-02 AU
 DIRECT ENERGY BAND GAP:   2.7788 eV
 TTTTTTTTTTTTTTTTTTTTTTTTTTTTTT PDIG        TELAPSE       23.90 TCPU       21.31
 CHARGE NORMALIZATION FACTOR   1.00000000
 TOTAL ATOMIC CHARGES:
  17.0000000
 SUMMED SPIN DENSITY           1.00000000
 TOTAL ATOMIC SPINS  :
   1.0000000
 TTTTTTTTTTTTTTTTTTTTTTTTTTTTTT MOQGAD      TELAPSE       23.90 TCPU       21.31
 TTTTTTTTTTTTTTTTTTTTTTTTTTTTTT SHELLXN     TELAPSE       23.91 TCPU       21.32
 TTTTTTTTTTTTTTTTTTTTTTTTTTTTTT MONMO3      TELAPSE       23.91 TCPU       21.32
 NUMERICALLY INTEGRATED DENSITY      9.0000000000      8.0000000000
 TTTTTTTTTTTTTTTTTTTTTTTTTTTTTT NUMDFT      TELAPSE       23.94 TCPU       21.34
 CYC 281 ETOT(AU) -1.044685828526E+02 DETOT -2.76E-09 tst  7.86E-11 PX  2.03E-05
 TTTTTTTTTTTTTTTTTTTTTTTTTTTTTT FDIK        TELAPSE       23.96 TCPU       21.36

    ALPHA      ELECTRONS
 INSULATING STATE
 TOP OF VALENCE BANDS -    BAND      9; K    1; EIG -1.5660493E-01 AU
 BOTTOM OF VIRTUAL BANDS - BAND     10; K    1; EIG -1.3004054E-02 AU
 DIRECT ENERGY BAND GAP:   3.9076 eV

    BETA       ELECTRONS
 INSULATING STATE
 TOP OF VALENCE BANDS -    BAND      8; K    1; EIG -1.4700587E-01 AU
 BOTTOM OF VIRTUAL BANDS - BAND      9; K    1; EIG -4.4888057E-02 AU
 DIRECT ENERGY BAND GAP:   2.7788 eV
 TTTTTTTTTTTTTTTTTTTTTTTTTTTTTT PDIG        TELAPSE       23.96 TCPU       21.36
 CHARGE NORMALIZATION FACTOR   1.00000000
 TOTAL ATOMIC CHARGES:
  17.0000000
 SUMMED SPIN DENSITY           1.00000000
 TOTAL ATOMIC SPINS  :
   1.0000000
 TTTTTTTTTTTTTTTTTTTTTTTTTTTTTT MOQGAD      TELAPSE       23.96 TCPU       21.36
 TTTTTTTTTTTTTTTTTTTTTTTTTTTTTT SHELLXN     TELAPSE       23.96 TCPU       21.37
 TTTTTTTTTTTTTTTTTTTTTTTTTTTTTT MONMO3      TELAPSE       23.98 TCPU       21.38
 NUMERICALLY INTEGRATED DENSITY      9.0000000000      8.0000000000
 TTTTTTTTTTTTTTTTTTTTTTTTTTTTTT NUMDFT      TELAPSE       24.00 TCPU       21.40
 CYC 282 ETOT(AU) -1.044685828552E+02 DETOT -2.68E-09 tst  7.43E-11 PX  1.98E-05
 TTTTTTTTTTTTTTTTTTTTTTTTTTTTTT FDIK        TELAPSE       24.00 TCPU       21.40

    ALPHA      ELECTRONS
 INSULATING STATE
 TOP OF VALENCE BANDS -    BAND      9; K    1; EIG -1.5660499E-01 AU
 BOTTOM OF VIRTUAL BANDS - BAND     10; K    1; EIG -1.3003922E-02 AU
 DIRECT ENERGY BAND GAP:   3.9076 eV

    BETA       ELECTRONS
 INSULATING STATE
 TOP OF VALENCE BANDS -    BAND      8; K    1; EIG -1.4700619E-01 AU
 BOTTOM OF VIRTUAL BANDS - BAND      9; K    1; EIG -4.4887961E-02 AU
 DIRECT ENERGY BAND GAP:   2.7788 eV
 TTTTTTTTTTTTTTTTTTTTTTTTTTTTTT PDIG        TELAPSE       24.00 TCPU       21.41
 CHARGE NORMALIZATION FACTOR   1.00000000
 TOTAL ATOMIC CHARGES:
  17.0000000
 SUMMED SPIN DENSITY           1.00000000
 TOTAL ATOMIC SPINS  :
   1.0000000
 TTTTTTTTTTTTTTTTTTTTTTTTTTTTTT MOQGAD      TELAPSE       24.00 TCPU       21.41
 TTTTTTTTTTTTTTTTTTTTTTTTTTTTTT SHELLXN     TELAPSE       24.00 TCPU       21.41
 TTTTTTTTTTTTTTTTTTTTTTTTTTTTTT MONMO3      TELAPSE       24.01 TCPU       21.41
 NUMERICALLY INTEGRATED DENSITY      9.0000000000      8.0000000000
 TTTTTTTTTTTTTTTTTTTTTTTTTTTTTT NUMDFT      TELAPSE       24.03 TCPU       21.43
 CYC 283 ETOT(AU) -1.044685828578E+02 DETOT -2.60E-09 tst  7.02E-11 PX  1.92E-05
 TTTTTTTTTTTTTTTTTTTTTTTTTTTTTT FDIK        TELAPSE       24.04 TCPU       21.44

    ALPHA      ELECTRONS
 INSULATING STATE
 TOP OF VALENCE BANDS -    BAND      9; K    1; EIG -1.5660505E-01 AU
 BOTTOM OF VIRTUAL BANDS - BAND     10; K    1; EIG -1.3003794E-02 AU
 DIRECT ENERGY BAND GAP:   3.9076 eV

    BETA       ELECTRONS
 INSULATING STATE
 TOP OF VALENCE BANDS -    BAND      8; K    1; EIG -1.4700650E-01 AU
 BOTTOM OF VIRTUAL BANDS - BAND      9; K    1; EIG -4.4887868E-02 AU
 DIRECT ENERGY BAND GAP:   2.7788 eV
 TTTTTTTTTTTTTTTTTTTTTTTTTTTTTT PDIG        TELAPSE       24.04 TCPU       21.44
 CHARGE NORMALIZATION FACTOR   1.00000000
 TOTAL ATOMIC CHARGES:
  17.0000000
 SUMMED SPIN DENSITY           1.00000000
 TOTAL ATOMIC SPINS  :
   1.0000000
 TTTTTTTTTTTTTTTTTTTTTTTTTTTTTT MOQGAD      TELAPSE       24.04 TCPU       21.44
 TTTTTTTTTTTTTTTTTTTTTTTTTTTTTT SHELLXN     TELAPSE       24.04 TCPU       21.44
 TTTTTTTTTTTTTTTTTTTTTTTTTTTTTT MONMO3      TELAPSE       24.04 TCPU       21.45
 NUMERICALLY INTEGRATED DENSITY      9.0000000000      8.0000000000
 TTTTTTTTTTTTTTTTTTTTTTTTTTTTTT NUMDFT      TELAPSE       24.07 TCPU       21.47
 CYC 284 ETOT(AU) -1.044685828604E+02 DETOT -2.52E-09 tst  6.63E-11 PX  1.87E-05
 TTTTTTTTTTTTTTTTTTTTTTTTTTTTTT FDIK        TELAPSE       24.07 TCPU       21.47

    ALPHA      ELECTRONS
 INSULATING STATE
 TOP OF VALENCE BANDS -    BAND      9; K    1; EIG -1.5660511E-01 AU
 BOTTOM OF VIRTUAL BANDS - BAND     10; K    1; EIG -1.3003669E-02 AU
 DIRECT ENERGY BAND GAP:   3.9076 eV

    BETA       ELECTRONS
 INSULATING STATE
 TOP OF VALENCE BANDS -    BAND      8; K    1; EIG -1.4700680E-01 AU
 BOTTOM OF VIRTUAL BANDS - BAND      9; K    1; EIG -4.4887777E-02 AU
 DIRECT ENERGY BAND GAP:   2.7788 eV
 TTTTTTTTTTTTTTTTTTTTTTTTTTTTTT PDIG        TELAPSE       24.07 TCPU       21.47
 CHARGE NORMALIZATION FACTOR   1.00000000
 TOTAL ATOMIC CHARGES:
  17.0000000
 SUMMED SPIN DENSITY           1.00000000
 TOTAL ATOMIC SPINS  :
   1.0000000
 TTTTTTTTTTTTTTTTTTTTTTTTTTTTTT MOQGAD      TELAPSE       24.07 TCPU       21.47
 TTTTTTTTTTTTTTTTTTTTTTTTTTTTTT SHELLXN     TELAPSE       24.07 TCPU       21.47
 TTTTTTTTTTTTTTTTTTTTTTTTTTTTTT MONMO3      TELAPSE       24.08 TCPU       21.48
 NUMERICALLY INTEGRATED DENSITY      9.0000000000      8.0000000000
 TTTTTTTTTTTTTTTTTTTTTTTTTTTTTT NUMDFT      TELAPSE       24.10 TCPU       21.50
 CYC 285 ETOT(AU) -1.044685828628E+02 DETOT -2.45E-09 tst  6.27E-11 PX  1.82E-05
 TTTTTTTTTTTTTTTTTTTTTTTTTTTTTT FDIK        TELAPSE       24.11 TCPU       21.50

    ALPHA      ELECTRONS
 INSULATING STATE
 TOP OF VALENCE BANDS -    BAND      9; K    1; EIG -1.5660516E-01 AU
 BOTTOM OF VIRTUAL BANDS - BAND     10; K    1; EIG -1.3003548E-02 AU
 DIRECT ENERGY BAND GAP:   3.9076 eV

    BETA       ELECTRONS
 INSULATING STATE
 TOP OF VALENCE BANDS -    BAND      8; K    1; EIG -1.4700710E-01 AU
 BOTTOM OF VIRTUAL BANDS - BAND      9; K    1; EIG -4.4887688E-02 AU
 DIRECT ENERGY BAND GAP:   2.7788 eV
 TTTTTTTTTTTTTTTTTTTTTTTTTTTTTT PDIG        TELAPSE       24.11 TCPU       21.50
 CHARGE NORMALIZATION FACTOR   1.00000000
 TOTAL ATOMIC CHARGES:
  17.0000000
 SUMMED SPIN DENSITY           1.00000000
 TOTAL ATOMIC SPINS  :
   1.0000000
 TTTTTTTTTTTTTTTTTTTTTTTTTTTTTT MOQGAD      TELAPSE       24.11 TCPU       21.50
 TTTTTTTTTTTTTTTTTTTTTTTTTTTTTT SHELLXN     TELAPSE       24.11 TCPU       21.51
 TTTTTTTTTTTTTTTTTTTTTTTTTTTTTT MONMO3      TELAPSE       24.11 TCPU       21.51
 NUMERICALLY INTEGRATED DENSITY      9.0000000000      8.0000000000
 TTTTTTTTTTTTTTTTTTTTTTTTTTTTTT NUMDFT      TELAPSE       24.14 TCPU       21.53
 CYC 286 ETOT(AU) -1.044685828652E+02 DETOT -2.38E-09 tst  5.92E-11 PX  1.77E-05
 TTTTTTTTTTTTTTTTTTTTTTTTTTTTTT FDIK        TELAPSE       24.14 TCPU       21.54

    ALPHA      ELECTRONS
 INSULATING STATE
 TOP OF VALENCE BANDS -    BAND      9; K    1; EIG -1.5660522E-01 AU
 BOTTOM OF VIRTUAL BANDS - BAND     10; K    1; EIG -1.3003430E-02 AU
 DIRECT ENERGY BAND GAP:   3.9076 eV

    BETA       ELECTRONS
 INSULATING STATE
 TOP OF VALENCE BANDS -    BAND      8; K    1; EIG -1.4700739E-01 AU
 BOTTOM OF VIRTUAL BANDS - BAND      9; K    1; EIG -4.4887602E-02 AU
 DIRECT ENERGY BAND GAP:   2.7788 eV
 TTTTTTTTTTTTTTTTTTTTTTTTTTTTTT PDIG        TELAPSE       24.14 TCPU       21.54
 CHARGE NORMALIZATION FACTOR   1.00000000
 TOTAL ATOMIC CHARGES:
  17.0000000
 SUMMED SPIN DENSITY           1.00000000
 TOTAL ATOMIC SPINS  :
   1.0000000
 TTTTTTTTTTTTTTTTTTTTTTTTTTTTTT MOQGAD      TELAPSE       24.14 TCPU       21.54
 TTTTTTTTTTTTTTTTTTTTTTTTTTTTTT SHELLXN     TELAPSE       24.14 TCPU       21.54
 TTTTTTTTTTTTTTTTTTTTTTTTTTTTTT MONMO3      TELAPSE       24.15 TCPU       21.55
 NUMERICALLY INTEGRATED DENSITY      9.0000000000      8.0000000000
 TTTTTTTTTTTTTTTTTTTTTTTTTTTTTT NUMDFT      TELAPSE       24.17 TCPU       21.57
 CYC 287 ETOT(AU) -1.044685828675E+02 DETOT -2.31E-09 tst  5.60E-11 PX  1.72E-05
 TTTTTTTTTTTTTTTTTTTTTTTTTTTTTT FDIK        TELAPSE       24.19 TCPU       21.58

    ALPHA      ELECTRONS
 INSULATING STATE
 TOP OF VALENCE BANDS -    BAND      9; K    1; EIG -1.5660527E-01 AU
 BOTTOM OF VIRTUAL BANDS - BAND     10; K    1; EIG -1.3003315E-02 AU
 DIRECT ENERGY BAND GAP:   3.9076 eV

    BETA       ELECTRONS
 INSULATING STATE
 TOP OF VALENCE BANDS -    BAND      8; K    1; EIG -1.4700766E-01 AU
 BOTTOM OF VIRTUAL BANDS - BAND      9; K    1; EIG -4.4887519E-02 AU
 DIRECT ENERGY BAND GAP:   2.7788 eV
 TTTTTTTTTTTTTTTTTTTTTTTTTTTTTT PDIG        TELAPSE       24.19 TCPU       21.58
 CHARGE NORMALIZATION FACTOR   1.00000000
 TOTAL ATOMIC CHARGES:
  17.0000000
 SUMMED SPIN DENSITY           1.00000000
 TOTAL ATOMIC SPINS  :
   1.0000000
 TTTTTTTTTTTTTTTTTTTTTTTTTTTTTT MOQGAD      TELAPSE       24.19 TCPU       21.58
 TTTTTTTTTTTTTTTTTTTTTTTTTTTTTT SHELLXN     TELAPSE       24.19 TCPU       21.58
 TTTTTTTTTTTTTTTTTTTTTTTTTTTTTT MONMO3      TELAPSE       24.20 TCPU       21.59
 NUMERICALLY INTEGRATED DENSITY      9.0000000000      8.0000000000
 TTTTTTTTTTTTTTTTTTTTTTTTTTTTTT NUMDFT      TELAPSE       24.22 TCPU       21.61
 CYC 288 ETOT(AU) -1.044685828697E+02 DETOT -2.24E-09 tst  5.29E-11 PX  1.67E-05
 TTTTTTTTTTTTTTTTTTTTTTTTTTTTTT FDIK        TELAPSE       24.24 TCPU       21.63

    ALPHA      ELECTRONS
 INSULATING STATE
 TOP OF VALENCE BANDS -    BAND      9; K    1; EIG -1.5660532E-01 AU
 BOTTOM OF VIRTUAL BANDS - BAND     10; K    1; EIG -1.3003204E-02 AU
 DIRECT ENERGY BAND GAP:   3.9076 eV

    BETA       ELECTRONS
 INSULATING STATE
 TOP OF VALENCE BANDS -    BAND      8; K    1; EIG -1.4700793E-01 AU
 BOTTOM OF VIRTUAL BANDS - BAND      9; K    1; EIG -4.4887438E-02 AU
 DIRECT ENERGY BAND GAP:   2.7788 eV
 TTTTTTTTTTTTTTTTTTTTTTTTTTTTTT PDIG        TELAPSE       24.30 TCPU       21.67
 CHARGE NORMALIZATION FACTOR   1.00000000
 TOTAL ATOMIC CHARGES:
  17.0000000
 SUMMED SPIN DENSITY           1.00000000
 TOTAL ATOMIC SPINS  :
   1.0000000
 TTTTTTTTTTTTTTTTTTTTTTTTTTTTTT MOQGAD      TELAPSE       24.33 TCPU       21.68
 TTTTTTTTTTTTTTTTTTTTTTTTTTTTTT SHELLXN     TELAPSE       24.33 TCPU       21.68
 TTTTTTTTTTTTTTTTTTTTTTTTTTTTTT MONMO3      TELAPSE       24.34 TCPU       21.69
 NUMERICALLY INTEGRATED DENSITY      9.0000000000      8.0000000000
 TTTTTTTTTTTTTTTTTTTTTTTTTTTTTT NUMDFT      TELAPSE       24.36 TCPU       21.71
 CYC 289 ETOT(AU) -1.044685828719E+02 DETOT -2.18E-09 tst  5.00E-11 PX  1.62E-05
 TTTTTTTTTTTTTTTTTTTTTTTTTTTTTT FDIK        TELAPSE       24.37 TCPU       21.72

    ALPHA      ELECTRONS
 INSULATING STATE
 TOP OF VALENCE BANDS -    BAND      9; K    1; EIG -1.5660537E-01 AU
 BOTTOM OF VIRTUAL BANDS - BAND     10; K    1; EIG -1.3003096E-02 AU
 DIRECT ENERGY BAND GAP:   3.9076 eV

    BETA       ELECTRONS
 INSULATING STATE
 TOP OF VALENCE BANDS -    BAND      8; K    1; EIG -1.4700820E-01 AU
 BOTTOM OF VIRTUAL BANDS - BAND      9; K    1; EIG -4.4887359E-02 AU
 DIRECT ENERGY BAND GAP:   2.7789 eV
 TTTTTTTTTTTTTTTTTTTTTTTTTTTTTT PDIG        TELAPSE       24.37 TCPU       21.72
 CHARGE NORMALIZATION FACTOR   1.00000000
 TOTAL ATOMIC CHARGES:
  17.0000000
 SUMMED SPIN DENSITY           1.00000000
 TOTAL ATOMIC SPINS  :
   1.0000000
 TTTTTTTTTTTTTTTTTTTTTTTTTTTTTT MOQGAD      TELAPSE       24.37 TCPU       21.72
 TTTTTTTTTTTTTTTTTTTTTTTTTTTTTT SHELLXN     TELAPSE       24.37 TCPU       21.72
 TTTTTTTTTTTTTTTTTTTTTTTTTTTTTT MONMO3      TELAPSE       24.38 TCPU       21.73
 NUMERICALLY INTEGRATED DENSITY      9.0000000000      8.0000000000
 TTTTTTTTTTTTTTTTTTTTTTTTTTTTTT NUMDFT      TELAPSE       24.40 TCPU       21.75
 CYC 290 ETOT(AU) -1.044685828740E+02 DETOT -2.12E-09 tst  4.72E-11 PX  1.58E-05
 TTTTTTTTTTTTTTTTTTTTTTTTTTTTTT FDIK        TELAPSE       24.40 TCPU       21.75

    ALPHA      ELECTRONS
 INSULATING STATE
 TOP OF VALENCE BANDS -    BAND      9; K    1; EIG -1.5660542E-01 AU
 BOTTOM OF VIRTUAL BANDS - BAND     10; K    1; EIG -1.3002991E-02 AU
 DIRECT ENERGY BAND GAP:   3.9076 eV

    BETA       ELECTRONS
 INSULATING STATE
 TOP OF VALENCE BANDS -    BAND      8; K    1; EIG -1.4700845E-01 AU
 BOTTOM OF VIRTUAL BANDS - BAND      9; K    1; EIG -4.4887282E-02 AU
 DIRECT ENERGY BAND GAP:   2.7789 eV
 TTTTTTTTTTTTTTTTTTTTTTTTTTTTTT PDIG        TELAPSE       24.40 TCPU       21.75
 CHARGE NORMALIZATION FACTOR   1.00000000
 TOTAL ATOMIC CHARGES:
  17.0000000
 SUMMED SPIN DENSITY           1.00000000
 TOTAL ATOMIC SPINS  :
   1.0000000
 TTTTTTTTTTTTTTTTTTTTTTTTTTTTTT MOQGAD      TELAPSE       24.40 TCPU       21.75
 TTTTTTTTTTTTTTTTTTTTTTTTTTTTTT SHELLXN     TELAPSE       24.40 TCPU       21.75
 TTTTTTTTTTTTTTTTTTTTTTTTTTTTTT MONMO3      TELAPSE       24.42 TCPU       21.76
 NUMERICALLY INTEGRATED DENSITY      9.0000000000      8.0000000000
 TTTTTTTTTTTTTTTTTTTTTTTTTTTTTT NUMDFT      TELAPSE       24.44 TCPU       21.79
 CYC 291 ETOT(AU) -1.044685828761E+02 DETOT -2.05E-09 tst  4.46E-11 PX  1.53E-05
 TTTTTTTTTTTTTTTTTTTTTTTTTTTTTT FDIK        TELAPSE       24.45 TCPU       21.80

    ALPHA      ELECTRONS
 INSULATING STATE
 TOP OF VALENCE BANDS -    BAND      9; K    1; EIG -1.5660547E-01 AU
 BOTTOM OF VIRTUAL BANDS - BAND     10; K    1; EIG -1.3002889E-02 AU
 DIRECT ENERGY BAND GAP:   3.9076 eV

    BETA       ELECTRONS
 INSULATING STATE
 TOP OF VALENCE BANDS -    BAND      8; K    1; EIG -1.4700870E-01 AU
 BOTTOM OF VIRTUAL BANDS - BAND      9; K    1; EIG -4.4887208E-02 AU
 DIRECT ENERGY BAND GAP:   2.7789 eV
 TTTTTTTTTTTTTTTTTTTTTTTTTTTTTT PDIG        TELAPSE       24.46 TCPU       21.80
 CHARGE NORMALIZATION FACTOR   1.00000000
 TOTAL ATOMIC CHARGES:
  17.0000000
 SUMMED SPIN DENSITY           1.00000000
 TOTAL ATOMIC SPINS  :
   1.0000000
 TTTTTTTTTTTTTTTTTTTTTTTTTTTTTT MOQGAD      TELAPSE       24.46 TCPU       21.80
 TTTTTTTTTTTTTTTTTTTTTTTTTTTTTT SHELLXN     TELAPSE       24.46 TCPU       21.80
 TTTTTTTTTTTTTTTTTTTTTTTTTTTTTT MONMO3      TELAPSE       24.47 TCPU       21.81
 NUMERICALLY INTEGRATED DENSITY      9.0000000000      8.0000000000
 TTTTTTTTTTTTTTTTTTTTTTTTTTTTTT NUMDFT      TELAPSE       24.49 TCPU       21.84
 CYC 292 ETOT(AU) -1.044685828781E+02 DETOT -2.00E-09 tst  4.22E-11 PX  1.49E-05
 TTTTTTTTTTTTTTTTTTTTTTTTTTTTTT FDIK        TELAPSE       24.49 TCPU       21.84

    ALPHA      ELECTRONS
 INSULATING STATE
 TOP OF VALENCE BANDS -    BAND      9; K    1; EIG -1.5660552E-01 AU
 BOTTOM OF VIRTUAL BANDS - BAND     10; K    1; EIG -1.3002789E-02 AU
 DIRECT ENERGY BAND GAP:   3.9076 eV

    BETA       ELECTRONS
 INSULATING STATE
 TOP OF VALENCE BANDS -    BAND      8; K    1; EIG -1.4700895E-01 AU
 BOTTOM OF VIRTUAL BANDS - BAND      9; K    1; EIG -4.4887135E-02 AU
 DIRECT ENERGY BAND GAP:   2.7789 eV
 TTTTTTTTTTTTTTTTTTTTTTTTTTTTTT PDIG        TELAPSE       24.49 TCPU       21.84
 CHARGE NORMALIZATION FACTOR   1.00000000
 TOTAL ATOMIC CHARGES:
  17.0000000
 SUMMED SPIN DENSITY           1.00000000
 TOTAL ATOMIC SPINS  :
   1.0000000
 TTTTTTTTTTTTTTTTTTTTTTTTTTTTTT MOQGAD      TELAPSE       24.49 TCPU       21.84
 TTTTTTTTTTTTTTTTTTTTTTTTTTTTTT SHELLXN     TELAPSE       24.49 TCPU       21.84
 TTTTTTTTTTTTTTTTTTTTTTTTTTTTTT MONMO3      TELAPSE       24.50 TCPU       21.84
 NUMERICALLY INTEGRATED DENSITY      9.0000000000      8.0000000000
 TTTTTTTTTTTTTTTTTTTTTTTTTTTTTT NUMDFT      TELAPSE       24.52 TCPU       21.87
 CYC 293 ETOT(AU) -1.044685828800E+02 DETOT -1.94E-09 tst  3.99E-11 PX  1.45E-05
 TTTTTTTTTTTTTTTTTTTTTTTTTTTTTT FDIK        TELAPSE       24.53 TCPU       21.88

    ALPHA      ELECTRONS
 INSULATING STATE
 TOP OF VALENCE BANDS -    BAND      9; K    1; EIG -1.5660556E-01 AU
 BOTTOM OF VIRTUAL BANDS - BAND     10; K    1; EIG -1.3002693E-02 AU
 DIRECT ENERGY BAND GAP:   3.9076 eV

    BETA       ELECTRONS
 INSULATING STATE
 TOP OF VALENCE BANDS -    BAND      8; K    1; EIG -1.4700918E-01 AU
 BOTTOM OF VIRTUAL BANDS - BAND      9; K    1; EIG -4.4887065E-02 AU
 DIRECT ENERGY BAND GAP:   2.7789 eV
 TTTTTTTTTTTTTTTTTTTTTTTTTTTTTT PDIG        TELAPSE       24.53 TCPU       21.88
 CHARGE NORMALIZATION FACTOR   1.00000000
 TOTAL ATOMIC CHARGES:
  17.0000000
 SUMMED SPIN DENSITY           1.00000000
 TOTAL ATOMIC SPINS  :
   1.0000000
 TTTTTTTTTTTTTTTTTTTTTTTTTTTTTT MOQGAD      TELAPSE       24.53 TCPU       21.88
 TTTTTTTTTTTTTTTTTTTTTTTTTTTTTT SHELLXN     TELAPSE       24.53 TCPU       21.88
 TTTTTTTTTTTTTTTTTTTTTTTTTTTTTT MONMO3      TELAPSE       24.54 TCPU       21.88
 NUMERICALLY INTEGRATED DENSITY      9.0000000000      8.0000000000
 TTTTTTTTTTTTTTTTTTTTTTTTTTTTTT NUMDFT      TELAPSE       24.56 TCPU       21.91
 CYC 294 ETOT(AU) -1.044685828819E+02 DETOT -1.88E-09 tst  3.77E-11 PX  1.41E-05
 TTTTTTTTTTTTTTTTTTTTTTTTTTTTTT FDIK        TELAPSE       24.57 TCPU       21.91

    ALPHA      ELECTRONS
 INSULATING STATE
 TOP OF VALENCE BANDS -    BAND      9; K    1; EIG -1.5660560E-01 AU
 BOTTOM OF VIRTUAL BANDS - BAND     10; K    1; EIG -1.3002599E-02 AU
 DIRECT ENERGY BAND GAP:   3.9076 eV

    BETA       ELECTRONS
 INSULATING STATE
 TOP OF VALENCE BANDS -    BAND      8; K    1; EIG -1.4700941E-01 AU
 BOTTOM OF VIRTUAL BANDS - BAND      9; K    1; EIG -4.4886997E-02 AU
 DIRECT ENERGY BAND GAP:   2.7789 eV
 TTTTTTTTTTTTTTTTTTTTTTTTTTTTTT PDIG        TELAPSE       24.57 TCPU       21.91
 CHARGE NORMALIZATION FACTOR   1.00000000
 TOTAL ATOMIC CHARGES:
  17.0000000
 SUMMED SPIN DENSITY           1.00000000
 TOTAL ATOMIC SPINS  :
   1.0000000
 TTTTTTTTTTTTTTTTTTTTTTTTTTTTTT MOQGAD      TELAPSE       24.57 TCPU       21.91
 TTTTTTTTTTTTTTTTTTTTTTTTTTTTTT SHELLXN     TELAPSE       24.57 TCPU       21.91
 TTTTTTTTTTTTTTTTTTTTTTTTTTTTTT MONMO3      TELAPSE       24.57 TCPU       21.92
 NUMERICALLY INTEGRATED DENSITY      9.0000000000      8.0000000000
 TTTTTTTTTTTTTTTTTTTTTTTTTTTTTT NUMDFT      TELAPSE       24.60 TCPU       21.94
 CYC 295 ETOT(AU) -1.044685828837E+02 DETOT -1.83E-09 tst  3.56E-11 PX  1.37E-05
 TTTTTTTTTTTTTTTTTTTTTTTTTTTTTT FDIK        TELAPSE       24.60 TCPU       21.94

    ALPHA      ELECTRONS
 INSULATING STATE
 TOP OF VALENCE BANDS -    BAND      9; K    1; EIG -1.5660565E-01 AU
 BOTTOM OF VIRTUAL BANDS - BAND     10; K    1; EIG -1.3002507E-02 AU
 DIRECT ENERGY BAND GAP:   3.9076 eV

    BETA       ELECTRONS
 INSULATING STATE
 TOP OF VALENCE BANDS -    BAND      8; K    1; EIG -1.4700963E-01 AU
 BOTTOM OF VIRTUAL BANDS - BAND      9; K    1; EIG -4.4886930E-02 AU
 DIRECT ENERGY BAND GAP:   2.7789 eV
 TTTTTTTTTTTTTTTTTTTTTTTTTTTTTT PDIG        TELAPSE       24.60 TCPU       21.94
 CHARGE NORMALIZATION FACTOR   1.00000000
 TOTAL ATOMIC CHARGES:
  17.0000000
 SUMMED SPIN DENSITY           1.00000000
 TOTAL ATOMIC SPINS  :
   1.0000000
 TTTTTTTTTTTTTTTTTTTTTTTTTTTTTT MOQGAD      TELAPSE       24.60 TCPU       21.94
 TTTTTTTTTTTTTTTTTTTTTTTTTTTTTT SHELLXN     TELAPSE       24.60 TCPU       21.94
 TTTTTTTTTTTTTTTTTTTTTTTTTTTTTT MONMO3      TELAPSE       24.60 TCPU       21.95
 NUMERICALLY INTEGRATED DENSITY      9.0000000000      8.0000000000
 TTTTTTTTTTTTTTTTTTTTTTTTTTTTTT NUMDFT      TELAPSE       24.63 TCPU       21.97
 CYC 296 ETOT(AU) -1.044685828855E+02 DETOT -1.78E-09 tst  3.36E-11 PX  1.33E-05
 TTTTTTTTTTTTTTTTTTTTTTTTTTTTTT FDIK        TELAPSE       24.63 TCPU       21.97

    ALPHA      ELECTRONS
 INSULATING STATE
 TOP OF VALENCE BANDS -    BAND      9; K    1; EIG -1.5660569E-01 AU
 BOTTOM OF VIRTUAL BANDS - BAND     10; K    1; EIG -1.3002418E-02 AU
 DIRECT ENERGY BAND GAP:   3.9076 eV

    BETA       ELECTRONS
 INSULATING STATE
 TOP OF VALENCE BANDS -    BAND      8; K    1; EIG -1.4700985E-01 AU
 BOTTOM OF VIRTUAL BANDS - BAND      9; K    1; EIG -4.4886865E-02 AU
 DIRECT ENERGY BAND GAP:   2.7789 eV
 TTTTTTTTTTTTTTTTTTTTTTTTTTTTTT PDIG        TELAPSE       24.63 TCPU       21.97
 CHARGE NORMALIZATION FACTOR   1.00000000
 TOTAL ATOMIC CHARGES:
  17.0000000
 SUMMED SPIN DENSITY           1.00000000
 TOTAL ATOMIC SPINS  :
   1.0000000
 TTTTTTTTTTTTTTTTTTTTTTTTTTTTTT MOQGAD      TELAPSE       24.63 TCPU       21.97
 TTTTTTTTTTTTTTTTTTTTTTTTTTTTTT SHELLXN     TELAPSE       24.63 TCPU       21.97
 TTTTTTTTTTTTTTTTTTTTTTTTTTTTTT MONMO3      TELAPSE       24.64 TCPU       21.98
 NUMERICALLY INTEGRATED DENSITY      9.0000000000      8.0000000000
 TTTTTTTTTTTTTTTTTTTTTTTTTTTTTT NUMDFT      TELAPSE       24.66 TCPU       22.00
 CYC 297 ETOT(AU) -1.044685828872E+02 DETOT -1.73E-09 tst  3.18E-11 PX  1.29E-05
 TTTTTTTTTTTTTTTTTTTTTTTTTTTTTT FDIK        TELAPSE       24.66 TCPU       22.00

    ALPHA      ELECTRONS
 INSULATING STATE
 TOP OF VALENCE BANDS -    BAND      9; K    1; EIG -1.5660573E-01 AU
 BOTTOM OF VIRTUAL BANDS - BAND     10; K    1; EIG -1.3002332E-02 AU
 DIRECT ENERGY BAND GAP:   3.9076 eV

    BETA       ELECTRONS
 INSULATING STATE
 TOP OF VALENCE BANDS -    BAND      8; K    1; EIG -1.4701006E-01 AU
 BOTTOM OF VIRTUAL BANDS - BAND      9; K    1; EIG -4.4886803E-02 AU
 DIRECT ENERGY BAND GAP:   2.7789 eV
 TTTTTTTTTTTTTTTTTTTTTTTTTTTTTT PDIG        TELAPSE       24.66 TCPU       22.00
 CHARGE NORMALIZATION FACTOR   1.00000000
 TOTAL ATOMIC CHARGES:
  17.0000000
 SUMMED SPIN DENSITY           1.00000000
 TOTAL ATOMIC SPINS  :
   1.0000000
 TTTTTTTTTTTTTTTTTTTTTTTTTTTTTT MOQGAD      TELAPSE       24.66 TCPU       22.00
 TTTTTTTTTTTTTTTTTTTTTTTTTTTTTT SHELLXN     TELAPSE       24.67 TCPU       22.00
 TTTTTTTTTTTTTTTTTTTTTTTTTTTTTT MONMO3      TELAPSE       24.67 TCPU       22.01
 NUMERICALLY INTEGRATED DENSITY      9.0000000000      8.0000000000
 TTTTTTTTTTTTTTTTTTTTTTTTTTTTTT NUMDFT      TELAPSE       24.69 TCPU       22.03
 CYC 298 ETOT(AU) -1.044685828889E+02 DETOT -1.68E-09 tst  3.00E-11 PX  1.26E-05
 TTTTTTTTTTTTTTTTTTTTTTTTTTTTTT FDIK        TELAPSE       24.70 TCPU       22.04

    ALPHA      ELECTRONS
 INSULATING STATE
 TOP OF VALENCE BANDS -    BAND      9; K    1; EIG -1.5660577E-01 AU
 BOTTOM OF VIRTUAL BANDS - BAND     10; K    1; EIG -1.3002248E-02 AU
 DIRECT ENERGY BAND GAP:   3.9077 eV

    BETA       ELECTRONS
 INSULATING STATE
 TOP OF VALENCE BANDS -    BAND      8; K    1; EIG -1.4701026E-01 AU
 BOTTOM OF VIRTUAL BANDS - BAND      9; K    1; EIG -4.4886741E-02 AU
 DIRECT ENERGY BAND GAP:   2.7789 eV
 TTTTTTTTTTTTTTTTTTTTTTTTTTTTTT PDIG        TELAPSE       24.70 TCPU       22.04
 CHARGE NORMALIZATION FACTOR   1.00000000
 TOTAL ATOMIC CHARGES:
  17.0000000
 SUMMED SPIN DENSITY           1.00000000
 TOTAL ATOMIC SPINS  :
   1.0000000
 TTTTTTTTTTTTTTTTTTTTTTTTTTTTTT MOQGAD      TELAPSE       24.70 TCPU       22.04
 TTTTTTTTTTTTTTTTTTTTTTTTTTTTTT SHELLXN     TELAPSE       24.71 TCPU       22.04
 TTTTTTTTTTTTTTTTTTTTTTTTTTTTTT MONMO3      TELAPSE       24.71 TCPU       22.05
 NUMERICALLY INTEGRATED DENSITY      9.0000000000      8.0000000000
 TTTTTTTTTTTTTTTTTTTTTTTTTTTTTT NUMDFT      TELAPSE       24.73 TCPU       22.07
 CYC 299 ETOT(AU) -1.044685828905E+02 DETOT -1.63E-09 tst  2.84E-11 PX  1.22E-05
 TTTTTTTTTTTTTTTTTTTTTTTTTTTTTT FDIK        TELAPSE       24.74 TCPU       22.07

    ALPHA      ELECTRONS
 INSULATING STATE
 TOP OF VALENCE BANDS -    BAND      9; K    1; EIG -1.5660581E-01 AU
 BOTTOM OF VIRTUAL BANDS - BAND     10; K    1; EIG -1.3002167E-02 AU
 DIRECT ENERGY BAND GAP:   3.9077 eV

    BETA       ELECTRONS
 INSULATING STATE
 TOP OF VALENCE BANDS -    BAND      8; K    1; EIG -1.4701046E-01 AU
 BOTTOM OF VIRTUAL BANDS - BAND      9; K    1; EIG -4.4886682E-02 AU
 DIRECT ENERGY BAND GAP:   2.7789 eV
 TTTTTTTTTTTTTTTTTTTTTTTTTTTTTT PDIG        TELAPSE       24.74 TCPU       22.07
 CHARGE NORMALIZATION FACTOR   1.00000000
 TOTAL ATOMIC CHARGES:
  17.0000000
 SUMMED SPIN DENSITY           1.00000000
 TOTAL ATOMIC SPINS  :
   1.0000000
 TTTTTTTTTTTTTTTTTTTTTTTTTTTTTT MOQGAD      TELAPSE       24.74 TCPU       22.07
 TTTTTTTTTTTTTTTTTTTTTTTTTTTTTT SHELLXN     TELAPSE       24.74 TCPU       22.07
 TTTTTTTTTTTTTTTTTTTTTTTTTTTTTT MONMO3      TELAPSE       24.74 TCPU       22.08
 NUMERICALLY INTEGRATED DENSITY      9.0000000000      8.0000000000
 TTTTTTTTTTTTTTTTTTTTTTTTTTTTTT NUMDFT      TELAPSE       24.77 TCPU       22.10
 CYC 300 ETOT(AU) -1.044685828921E+02 DETOT -1.58E-09 tst  2.68E-11 PX  1.19E-05
 TTTTTTTTTTTTTTTTTTTTTTTTTTTTTT FDIK        TELAPSE       24.78 TCPU       22.11

    ALPHA      ELECTRONS
 INSULATING STATE
 TOP OF VALENCE BANDS -    BAND      9; K    1; EIG -1.5660584E-01 AU
 BOTTOM OF VIRTUAL BANDS - BAND     10; K    1; EIG -1.3002087E-02 AU
 DIRECT ENERGY BAND GAP:   3.9077 eV

    BETA       ELECTRONS
 INSULATING STATE
 TOP OF VALENCE BANDS -    BAND      8; K    1; EIG -1.4701065E-01 AU
 BOTTOM OF VIRTUAL BANDS - BAND      9; K    1; EIG -4.4886624E-02 AU
 DIRECT ENERGY BAND GAP:   2.7789 eV
 TTTTTTTTTTTTTTTTTTTTTTTTTTTTTT PDIG        TELAPSE       24.78 TCPU       22.11
 CHARGE NORMALIZATION FACTOR   1.00000000
 TOTAL ATOMIC CHARGES:
  17.0000000
 SUMMED SPIN DENSITY           1.00000000
 TOTAL ATOMIC SPINS  :
   1.0000000
 TTTTTTTTTTTTTTTTTTTTTTTTTTTTTT MOQGAD      TELAPSE       24.78 TCPU       22.11
 TTTTTTTTTTTTTTTTTTTTTTTTTTTTTT SHELLXN     TELAPSE       24.78 TCPU       22.11
 TTTTTTTTTTTTTTTTTTTTTTTTTTTTTT MONMO3      TELAPSE       24.79 TCPU       22.13
 NUMERICALLY INTEGRATED DENSITY      9.0000000000      8.0000000000
 TTTTTTTTTTTTTTTTTTTTTTTTTTTTTT NUMDFT      TELAPSE       24.82 TCPU       22.15
 CYC 301 ETOT(AU) -1.044685828937E+02 DETOT -1.54E-09 tst  2.54E-11 PX  1.16E-05
 TTTTTTTTTTTTTTTTTTTTTTTTTTTTTT FDIK        TELAPSE       24.82 TCPU       22.15

    ALPHA      ELECTRONS
 INSULATING STATE
 TOP OF VALENCE BANDS -    BAND      9; K    1; EIG -1.5660588E-01 AU
 BOTTOM OF VIRTUAL BANDS - BAND     10; K    1; EIG -1.3002010E-02 AU
 DIRECT ENERGY BAND GAP:   3.9077 eV

    BETA       ELECTRONS
 INSULATING STATE
 TOP OF VALENCE BANDS -    BAND      8; K    1; EIG -1.4701084E-01 AU
 BOTTOM OF VIRTUAL BANDS - BAND      9; K    1; EIG -4.4886568E-02 AU
 DIRECT ENERGY BAND GAP:   2.7789 eV
 TTTTTTTTTTTTTTTTTTTTTTTTTTTTTT PDIG        TELAPSE       24.82 TCPU       22.15
 CHARGE NORMALIZATION FACTOR   1.00000000
 TOTAL ATOMIC CHARGES:
  17.0000000
 SUMMED SPIN DENSITY           1.00000000
 TOTAL ATOMIC SPINS  :
   1.0000000
 TTTTTTTTTTTTTTTTTTTTTTTTTTTTTT MOQGAD      TELAPSE       24.82 TCPU       22.15
 TTTTTTTTTTTTTTTTTTTTTTTTTTTTTT SHELLXN     TELAPSE       24.82 TCPU       22.16
 TTTTTTTTTTTTTTTTTTTTTTTTTTTTTT MONMO3      TELAPSE       24.83 TCPU       22.16
 NUMERICALLY INTEGRATED DENSITY      9.0000000000      8.0000000000
 TTTTTTTTTTTTTTTTTTTTTTTTTTTTTT NUMDFT      TELAPSE       24.85 TCPU       22.18
 CYC 302 ETOT(AU) -1.044685828952E+02 DETOT -1.49E-09 tst  2.40E-11 PX  1.12E-05
 TTTTTTTTTTTTTTTTTTTTTTTTTTTTTT FDIK        TELAPSE       24.85 TCPU       22.18

    ALPHA      ELECTRONS
 INSULATING STATE
 TOP OF VALENCE BANDS -    BAND      9; K    1; EIG -1.5660591E-01 AU
 BOTTOM OF VIRTUAL BANDS - BAND     10; K    1; EIG -1.3001935E-02 AU
 DIRECT ENERGY BAND GAP:   3.9077 eV

    BETA       ELECTRONS
 INSULATING STATE
 TOP OF VALENCE BANDS -    BAND      8; K    1; EIG -1.4701102E-01 AU
 BOTTOM OF VIRTUAL BANDS - BAND      9; K    1; EIG -4.4886513E-02 AU
 DIRECT ENERGY BAND GAP:   2.7790 eV
 TTTTTTTTTTTTTTTTTTTTTTTTTTTTTT PDIG        TELAPSE       24.85 TCPU       22.18
 CHARGE NORMALIZATION FACTOR   1.00000000
 TOTAL ATOMIC CHARGES:
  17.0000000
 SUMMED SPIN DENSITY           1.00000000
 TOTAL ATOMIC SPINS  :
   1.0000000
 TTTTTTTTTTTTTTTTTTTTTTTTTTTTTT MOQGAD      TELAPSE       24.85 TCPU       22.18
 TTTTTTTTTTTTTTTTTTTTTTTTTTTTTT SHELLXN     TELAPSE       24.85 TCPU       22.19
 TTTTTTTTTTTTTTTTTTTTTTTTTTTTTT MONMO3      TELAPSE       24.86 TCPU       22.19
 NUMERICALLY INTEGRATED DENSITY      9.0000000000      8.0000000000
 TTTTTTTTTTTTTTTTTTTTTTTTTTTTTT NUMDFT      TELAPSE       24.88 TCPU       22.21
 CYC 303 ETOT(AU) -1.044685828966E+02 DETOT -1.45E-09 tst  2.26E-11 PX  1.09E-05
 TTTTTTTTTTTTTTTTTTTTTTTTTTTTTT FDIK        TELAPSE       24.90 TCPU       22.23

    ALPHA      ELECTRONS
 INSULATING STATE
 TOP OF VALENCE BANDS -    BAND      9; K    1; EIG -1.5660595E-01 AU
 BOTTOM OF VIRTUAL BANDS - BAND     10; K    1; EIG -1.3001863E-02 AU
 DIRECT ENERGY BAND GAP:   3.9077 eV

    BETA       ELECTRONS
 INSULATING STATE
 TOP OF VALENCE BANDS -    BAND      8; K    1; EIG -1.4701120E-01 AU
 BOTTOM OF VIRTUAL BANDS - BAND      9; K    1; EIG -4.4886461E-02 AU
 DIRECT ENERGY BAND GAP:   2.7790 eV
 TTTTTTTTTTTTTTTTTTTTTTTTTTTTTT PDIG        TELAPSE       24.91 TCPU       22.23
 CHARGE NORMALIZATION FACTOR   1.00000000
 TOTAL ATOMIC CHARGES:
  17.0000000
 SUMMED SPIN DENSITY           1.00000000
 TOTAL ATOMIC SPINS  :
   1.0000000
 TTTTTTTTTTTTTTTTTTTTTTTTTTTTTT MOQGAD      TELAPSE       24.91 TCPU       22.24
 TTTTTTTTTTTTTTTTTTTTTTTTTTTTTT SHELLXN     TELAPSE       24.91 TCPU       22.24
 TTTTTTTTTTTTTTTTTTTTTTTTTTTTTT MONMO3      TELAPSE       24.92 TCPU       22.24
 NUMERICALLY INTEGRATED DENSITY      9.0000000000      8.0000000000
 TTTTTTTTTTTTTTTTTTTTTTTTTTTTTT NUMDFT      TELAPSE       24.94 TCPU       22.27
 CYC 304 ETOT(AU) -1.044685828980E+02 DETOT -1.41E-09 tst  2.14E-11 PX  1.06E-05
 TTTTTTTTTTTTTTTTTTTTTTTTTTTTTT FDIK        TELAPSE       24.94 TCPU       22.27

    ALPHA      ELECTRONS
 INSULATING STATE
 TOP OF VALENCE BANDS -    BAND      9; K    1; EIG -1.5660598E-01 AU
 BOTTOM OF VIRTUAL BANDS - BAND     10; K    1; EIG -1.3001792E-02 AU
 DIRECT ENERGY BAND GAP:   3.9077 eV

    BETA       ELECTRONS
 INSULATING STATE
 TOP OF VALENCE BANDS -    BAND      8; K    1; EIG -1.4701137E-01 AU
 BOTTOM OF VIRTUAL BANDS - BAND      9; K    1; EIG -4.4886409E-02 AU
 DIRECT ENERGY BAND GAP:   2.7790 eV
 TTTTTTTTTTTTTTTTTTTTTTTTTTTTTT PDIG        TELAPSE       24.94 TCPU       22.27
 CHARGE NORMALIZATION FACTOR   1.00000000
 TOTAL ATOMIC CHARGES:
  17.0000000
 SUMMED SPIN DENSITY           1.00000000
 TOTAL ATOMIC SPINS  :
   1.0000000
 TTTTTTTTTTTTTTTTTTTTTTTTTTTTTT MOQGAD      TELAPSE       24.94 TCPU       22.27
 TTTTTTTTTTTTTTTTTTTTTTTTTTTTTT SHELLXN     TELAPSE       24.94 TCPU       22.27
 TTTTTTTTTTTTTTTTTTTTTTTTTTTTTT MONMO3      TELAPSE       24.95 TCPU       22.28
 NUMERICALLY INTEGRATED DENSITY      9.0000000000      8.0000000000
 TTTTTTTTTTTTTTTTTTTTTTTTTTTTTT NUMDFT      TELAPSE       24.97 TCPU       22.30
 CYC 305 ETOT(AU) -1.044685828994E+02 DETOT -1.37E-09 tst  2.02E-11 PX  1.03E-05
 TTTTTTTTTTTTTTTTTTTTTTTTTTTTTT FDIK        TELAPSE       24.97 TCPU       22.30

    ALPHA      ELECTRONS
 INSULATING STATE
 TOP OF VALENCE BANDS -    BAND      9; K    1; EIG -1.5660601E-01 AU
 BOTTOM OF VIRTUAL BANDS - BAND     10; K    1; EIG -1.3001723E-02 AU
 DIRECT ENERGY BAND GAP:   3.9077 eV

    BETA       ELECTRONS
 INSULATING STATE
 TOP OF VALENCE BANDS -    BAND      8; K    1; EIG -1.4701154E-01 AU
 BOTTOM OF VIRTUAL BANDS - BAND      9; K    1; EIG -4.4886359E-02 AU
 DIRECT ENERGY BAND GAP:   2.7790 eV
 TTTTTTTTTTTTTTTTTTTTTTTTTTTTTT PDIG        TELAPSE       24.98 TCPU       22.30
 CHARGE NORMALIZATION FACTOR   1.00000000
 TOTAL ATOMIC CHARGES:
  17.0000000
 SUMMED SPIN DENSITY           1.00000000
 TOTAL ATOMIC SPINS  :
   1.0000000
 TTTTTTTTTTTTTTTTTTTTTTTTTTTTTT MOQGAD      TELAPSE       24.98 TCPU       22.30
 TTTTTTTTTTTTTTTTTTTTTTTTTTTTTT SHELLXN     TELAPSE       24.98 TCPU       22.30
 TTTTTTTTTTTTTTTTTTTTTTTTTTTTTT MONMO3      TELAPSE       24.98 TCPU       22.31
 NUMERICALLY INTEGRATED DENSITY      9.0000000000      8.0000000000
 TTTTTTTTTTTTTTTTTTTTTTTTTTTTTT NUMDFT      TELAPSE       25.01 TCPU       22.33
 CYC 306 ETOT(AU) -1.044685829007E+02 DETOT -1.33E-09 tst  1.91E-11 PX  1.00E-05
 TTTTTTTTTTTTTTTTTTTTTTTTTTTTTT FDIK        TELAPSE       25.03 TCPU       22.34

    ALPHA      ELECTRONS
 INSULATING STATE
 TOP OF VALENCE BANDS -    BAND      9; K    1; EIG -1.5660604E-01 AU
 BOTTOM OF VIRTUAL BANDS - BAND     10; K    1; EIG -1.3001656E-02 AU
 DIRECT ENERGY BAND GAP:   3.9077 eV

    BETA       ELECTRONS
 INSULATING STATE
 TOP OF VALENCE BANDS -    BAND      8; K    1; EIG -1.4701170E-01 AU
 BOTTOM OF VIRTUAL BANDS - BAND      9; K    1; EIG -4.4886310E-02 AU
 DIRECT ENERGY BAND GAP:   2.7790 eV
 TTTTTTTTTTTTTTTTTTTTTTTTTTTTTT PDIG        TELAPSE       25.03 TCPU       22.34
 CHARGE NORMALIZATION FACTOR   1.00000000
 TOTAL ATOMIC CHARGES:
  17.0000000
 SUMMED SPIN DENSITY           1.00000000
 TOTAL ATOMIC SPINS  :
   1.0000000
 TTTTTTTTTTTTTTTTTTTTTTTTTTTTTT MOQGAD      TELAPSE       25.03 TCPU       22.34
 TTTTTTTTTTTTTTTTTTTTTTTTTTTTTT SHELLXN     TELAPSE       25.03 TCPU       22.34
 TTTTTTTTTTTTTTTTTTTTTTTTTTTTTT MONMO3      TELAPSE       25.04 TCPU       22.35
 NUMERICALLY INTEGRATED DENSITY      9.0000000000      8.0000000000
 TTTTTTTTTTTTTTTTTTTTTTTTTTTTTT NUMDFT      TELAPSE       25.06 TCPU       22.37
 CYC 307 ETOT(AU) -1.044685829020E+02 DETOT -1.29E-09 tst  1.81E-11 PX  9.76E-06
 TTTTTTTTTTTTTTTTTTTTTTTTTTTTTT FDIK        TELAPSE       25.08 TCPU       22.39

    ALPHA      ELECTRONS
 INSULATING STATE
 TOP OF VALENCE BANDS -    BAND      9; K    1; EIG -1.5660607E-01 AU
 BOTTOM OF VIRTUAL BANDS - BAND     10; K    1; EIG -1.3001591E-02 AU
 DIRECT ENERGY BAND GAP:   3.9077 eV

    BETA       ELECTRONS
 INSULATING STATE
 TOP OF VALENCE BANDS -    BAND      8; K    1; EIG -1.4701186E-01 AU
 BOTTOM OF VIRTUAL BANDS - BAND      9; K    1; EIG -4.4886263E-02 AU
 DIRECT ENERGY BAND GAP:   2.7790 eV
 TTTTTTTTTTTTTTTTTTTTTTTTTTTTTT PDIG        TELAPSE       25.08 TCPU       22.39
 CHARGE NORMALIZATION FACTOR   1.00000000
 TOTAL ATOMIC CHARGES:
  17.0000000
 SUMMED SPIN DENSITY           1.00000000
 TOTAL ATOMIC SPINS  :
   1.0000000
 TTTTTTTTTTTTTTTTTTTTTTTTTTTTTT MOQGAD      TELAPSE       25.08 TCPU       22.39
 TTTTTTTTTTTTTTTTTTTTTTTTTTTTTT SHELLXN     TELAPSE       25.09 TCPU       22.39
 TTTTTTTTTTTTTTTTTTTTTTTTTTTTTT MONMO3      TELAPSE       25.10 TCPU       22.39
 NUMERICALLY INTEGRATED DENSITY      9.0000000000      8.0000000000
 TTTTTTTTTTTTTTTTTTTTTTTTTTTTTT NUMDFT      TELAPSE       25.14 TCPU       22.42
 CYC 308 ETOT(AU) -1.044685829033E+02 DETOT -1.25E-09 tst  1.71E-11 PX  9.47E-06
 TTTTTTTTTTTTTTTTTTTTTTTTTTTTTT FDIK        TELAPSE       25.20 TCPU       22.47

    ALPHA      ELECTRONS
 INSULATING STATE
 TOP OF VALENCE BANDS -    BAND      9; K    1; EIG -1.5660610E-01 AU
 BOTTOM OF VIRTUAL BANDS - BAND     10; K    1; EIG -1.3001528E-02 AU
 DIRECT ENERGY BAND GAP:   3.9077 eV

    BETA       ELECTRONS
 INSULATING STATE
 TOP OF VALENCE BANDS -    BAND      8; K    1; EIG -1.4701202E-01 AU
 BOTTOM OF VIRTUAL BANDS - BAND      9; K    1; EIG -4.4886217E-02 AU
 DIRECT ENERGY BAND GAP:   2.7790 eV
 TTTTTTTTTTTTTTTTTTTTTTTTTTTTTT PDIG        TELAPSE       25.20 TCPU       22.48
 CHARGE NORMALIZATION FACTOR   1.00000000
 TOTAL ATOMIC CHARGES:
  17.0000000
 SUMMED SPIN DENSITY           1.00000000
 TOTAL ATOMIC SPINS  :
   1.0000000
 TTTTTTTTTTTTTTTTTTTTTTTTTTTTTT MOQGAD      TELAPSE       25.20 TCPU       22.48
 TTTTTTTTTTTTTTTTTTTTTTTTTTTTTT SHELLXN     TELAPSE       25.21 TCPU       22.48
 TTTTTTTTTTTTTTTTTTTTTTTTTTTTTT MONMO3      TELAPSE       25.21 TCPU       22.48
 NUMERICALLY INTEGRATED DENSITY      9.0000000000      8.0000000000
 TTTTTTTTTTTTTTTTTTTTTTTTTTTTTT NUMDFT      TELAPSE       25.24 TCPU       22.51
 CYC 309 ETOT(AU) -1.044685829045E+02 DETOT -1.22E-09 tst  1.61E-11 PX  9.22E-06
 TTTTTTTTTTTTTTTTTTTTTTTTTTTTTT FDIK        TELAPSE       25.24 TCPU       22.51

    ALPHA      ELECTRONS
 INSULATING STATE
 TOP OF VALENCE BANDS -    BAND      9; K    1; EIG -1.5660613E-01 AU
 BOTTOM OF VIRTUAL BANDS - BAND     10; K    1; EIG -1.3001467E-02 AU
 DIRECT ENERGY BAND GAP:   3.9077 eV

    BETA       ELECTRONS
 INSULATING STATE
 TOP OF VALENCE BANDS -    BAND      8; K    1; EIG -1.4701217E-01 AU
 BOTTOM OF VIRTUAL BANDS - BAND      9; K    1; EIG -4.4886172E-02 AU
 DIRECT ENERGY BAND GAP:   2.7790 eV
 TTTTTTTTTTTTTTTTTTTTTTTTTTTTTT PDIG        TELAPSE       25.24 TCPU       22.51
 CHARGE NORMALIZATION FACTOR   1.00000000
 TOTAL ATOMIC CHARGES:
  17.0000000
 SUMMED SPIN DENSITY           1.00000000
 TOTAL ATOMIC SPINS  :
   1.0000000
 TTTTTTTTTTTTTTTTTTTTTTTTTTTTTT MOQGAD      TELAPSE       25.24 TCPU       22.51
 TTTTTTTTTTTTTTTTTTTTTTTTTTTTTT SHELLXN     TELAPSE       25.24 TCPU       22.51
 TTTTTTTTTTTTTTTTTTTTTTTTTTTTTT MONMO3      TELAPSE       25.25 TCPU       22.52
 NUMERICALLY INTEGRATED DENSITY      9.0000000000      8.0000000000
 TTTTTTTTTTTTTTTTTTTTTTTTTTTTTT NUMDFT      TELAPSE       25.27 TCPU       22.54
 CYC 310 ETOT(AU) -1.044685829057E+02 DETOT -1.18E-09 tst  1.52E-11 PX  8.96E-06
 TTTTTTTTTTTTTTTTTTTTTTTTTTTTTT FDIK        TELAPSE       25.27 TCPU       22.54

    ALPHA      ELECTRONS
 INSULATING STATE
 TOP OF VALENCE BANDS -    BAND      9; K    1; EIG -1.5660616E-01 AU
 BOTTOM OF VIRTUAL BANDS - BAND     10; K    1; EIG -1.3001407E-02 AU
 DIRECT ENERGY BAND GAP:   3.9077 eV

    BETA       ELECTRONS
 INSULATING STATE
 TOP OF VALENCE BANDS -    BAND      8; K    1; EIG -1.4701231E-01 AU
 BOTTOM OF VIRTUAL BANDS - BAND      9; K    1; EIG -4.4886129E-02 AU
 DIRECT ENERGY BAND GAP:   2.7790 eV
 TTTTTTTTTTTTTTTTTTTTTTTTTTTTTT PDIG        TELAPSE       25.28 TCPU       22.54
 CHARGE NORMALIZATION FACTOR   1.00000000
 TOTAL ATOMIC CHARGES:
  17.0000000
 SUMMED SPIN DENSITY           1.00000000
 TOTAL ATOMIC SPINS  :
   1.0000000
 TTTTTTTTTTTTTTTTTTTTTTTTTTTTTT MOQGAD      TELAPSE       25.28 TCPU       22.54
 TTTTTTTTTTTTTTTTTTTTTTTTTTTTTT SHELLXN     TELAPSE       25.28 TCPU       22.54
 TTTTTTTTTTTTTTTTTTTTTTTTTTTTTT MONMO3      TELAPSE       25.28 TCPU       22.55
 NUMERICALLY INTEGRATED DENSITY      9.0000000000      8.0000000000
 TTTTTTTTTTTTTTTTTTTTTTTTTTTTTT NUMDFT      TELAPSE       25.31 TCPU       22.57
 CYC 311 ETOT(AU) -1.044685829068E+02 DETOT -1.15E-09 tst  1.44E-11 PX  8.71E-06
 TTTTTTTTTTTTTTTTTTTTTTTTTTTTTT FDIK        TELAPSE       25.31 TCPU       22.58

    ALPHA      ELECTRONS
 INSULATING STATE
 TOP OF VALENCE BANDS -    BAND      9; K    1; EIG -1.5660619E-01 AU
 BOTTOM OF VIRTUAL BANDS - BAND     10; K    1; EIG -1.3001349E-02 AU
 DIRECT ENERGY BAND GAP:   3.9077 eV

    BETA       ELECTRONS
 INSULATING STATE
 TOP OF VALENCE BANDS -    BAND      8; K    1; EIG -1.4701245E-01 AU
 BOTTOM OF VIRTUAL BANDS - BAND      9; K    1; EIG -4.4886086E-02 AU
 DIRECT ENERGY BAND GAP:   2.7790 eV
 TTTTTTTTTTTTTTTTTTTTTTTTTTTTTT PDIG        TELAPSE       25.31 TCPU       22.58
 CHARGE NORMALIZATION FACTOR   1.00000000
 TOTAL ATOMIC CHARGES:
  17.0000000
 SUMMED SPIN DENSITY           1.00000000
 TOTAL ATOMIC SPINS  :
   1.0000000
 TTTTTTTTTTTTTTTTTTTTTTTTTTTTTT MOQGAD      TELAPSE       25.31 TCPU       22.58
 TTTTTTTTTTTTTTTTTTTTTTTTTTTTTT SHELLXN     TELAPSE       25.31 TCPU       22.58
 TTTTTTTTTTTTTTTTTTTTTTTTTTTTTT MONMO3      TELAPSE       25.32 TCPU       22.58
 NUMERICALLY INTEGRATED DENSITY      9.0000000000      8.0000000000
 TTTTTTTTTTTTTTTTTTTTTTTTTTTTTT NUMDFT      TELAPSE       25.34 TCPU       22.61
 CYC 312 ETOT(AU) -1.044685829079E+02 DETOT -1.11E-09 tst  1.36E-11 PX  8.47E-06
 TTTTTTTTTTTTTTTTTTTTTTTTTTTTTT FDIK        TELAPSE       25.36 TCPU       22.63

    ALPHA      ELECTRONS
 INSULATING STATE
 TOP OF VALENCE BANDS -    BAND      9; K    1; EIG -1.5660621E-01 AU
 BOTTOM OF VIRTUAL BANDS - BAND     10; K    1; EIG -1.3001292E-02 AU
 DIRECT ENERGY BAND GAP:   3.9077 eV

    BETA       ELECTRONS
 INSULATING STATE
 TOP OF VALENCE BANDS -    BAND      8; K    1; EIG -1.4701259E-01 AU
 BOTTOM OF VIRTUAL BANDS - BAND      9; K    1; EIG -4.4886045E-02 AU
 DIRECT ENERGY BAND GAP:   2.7790 eV
 TTTTTTTTTTTTTTTTTTTTTTTTTTTTTT PDIG        TELAPSE       25.36 TCPU       22.63
 CHARGE NORMALIZATION FACTOR   1.00000000
 TOTAL ATOMIC CHARGES:
  17.0000000
 SUMMED SPIN DENSITY           1.00000000
 TOTAL ATOMIC SPINS  :
   1.0000000
 TTTTTTTTTTTTTTTTTTTTTTTTTTTTTT MOQGAD      TELAPSE       25.36 TCPU       22.63
 TTTTTTTTTTTTTTTTTTTTTTTTTTTTTT SHELLXN     TELAPSE       25.36 TCPU       22.63
 TTTTTTTTTTTTTTTTTTTTTTTTTTTTTT MONMO3      TELAPSE       25.37 TCPU       22.63
 NUMERICALLY INTEGRATED DENSITY      9.0000000000      8.0000000000
 TTTTTTTTTTTTTTTTTTTTTTTTTTTTTT NUMDFT      TELAPSE       25.39 TCPU       22.66
 CYC 313 ETOT(AU) -1.044685829090E+02 DETOT -1.09E-09 tst  1.29E-11 PX  8.23E-06
 TTTTTTTTTTTTTTTTTTTTTTTTTTTTTT FDIK        TELAPSE       25.39 TCPU       22.66

    ALPHA      ELECTRONS
 INSULATING STATE
 TOP OF VALENCE BANDS -    BAND      9; K    1; EIG -1.5660624E-01 AU
 BOTTOM OF VIRTUAL BANDS - BAND     10; K    1; EIG -1.3001238E-02 AU
 DIRECT ENERGY BAND GAP:   3.9077 eV

    BETA       ELECTRONS
 INSULATING STATE
 TOP OF VALENCE BANDS -    BAND      8; K    1; EIG -1.4701273E-01 AU
 BOTTOM OF VIRTUAL BANDS - BAND      9; K    1; EIG -4.4886005E-02 AU
 DIRECT ENERGY BAND GAP:   2.7790 eV
 TTTTTTTTTTTTTTTTTTTTTTTTTTTTTT PDIG        TELAPSE       25.39 TCPU       22.66
 CHARGE NORMALIZATION FACTOR   1.00000000
 TOTAL ATOMIC CHARGES:
  17.0000000
 SUMMED SPIN DENSITY           1.00000000
 TOTAL ATOMIC SPINS  :
   1.0000000
 TTTTTTTTTTTTTTTTTTTTTTTTTTTTTT MOQGAD      TELAPSE       25.39 TCPU       22.66
 TTTTTTTTTTTTTTTTTTTTTTTTTTTTTT SHELLXN     TELAPSE       25.40 TCPU       22.66
 TTTTTTTTTTTTTTTTTTTTTTTTTTTTTT MONMO3      TELAPSE       25.41 TCPU       22.68
 NUMERICALLY INTEGRATED DENSITY      9.0000000000      8.0000000000
 TTTTTTTTTTTTTTTTTTTTTTTTTTTTTT NUMDFT      TELAPSE       25.44 TCPU       22.70
 CYC 314 ETOT(AU) -1.044685829101E+02 DETOT -1.05E-09 tst  1.22E-11 PX  8.00E-06
 TTTTTTTTTTTTTTTTTTTTTTTTTTTTTT FDIK        TELAPSE       25.45 TCPU       22.72

    ALPHA      ELECTRONS
 INSULATING STATE
 TOP OF VALENCE BANDS -    BAND      9; K    1; EIG -1.5660626E-01 AU
 BOTTOM OF VIRTUAL BANDS - BAND     10; K    1; EIG -1.3001184E-02 AU
 DIRECT ENERGY BAND GAP:   3.9077 eV

    BETA       ELECTRONS
 INSULATING STATE
 TOP OF VALENCE BANDS -    BAND      8; K    1; EIG -1.4701286E-01 AU
 BOTTOM OF VIRTUAL BANDS - BAND      9; K    1; EIG -4.4885967E-02 AU
 DIRECT ENERGY BAND GAP:   2.7790 eV
 TTTTTTTTTTTTTTTTTTTTTTTTTTTTTT PDIG        TELAPSE       25.46 TCPU       22.72
 CHARGE NORMALIZATION FACTOR   1.00000000
 TOTAL ATOMIC CHARGES:
  17.0000000
 SUMMED SPIN DENSITY           1.00000000
 TOTAL ATOMIC SPINS  :
   1.0000000
 TTTTTTTTTTTTTTTTTTTTTTTTTTTTTT MOQGAD      TELAPSE       25.46 TCPU       22.72
 TTTTTTTTTTTTTTTTTTTTTTTTTTTTTT SHELLXN     TELAPSE       25.46 TCPU       22.72
 TTTTTTTTTTTTTTTTTTTTTTTTTTTTTT MONMO3      TELAPSE       25.46 TCPU       22.73
 NUMERICALLY INTEGRATED DENSITY      9.0000000000      8.0000000000
 TTTTTTTTTTTTTTTTTTTTTTTTTTTTTT NUMDFT      TELAPSE       25.49 TCPU       22.75
 CYC 315 ETOT(AU) -1.044685829111E+02 DETOT -1.03E-09 tst  1.15E-11 PX  7.78E-06
 TTTTTTTTTTTTTTTTTTTTTTTTTTTTTT FDIK        TELAPSE       25.50 TCPU       22.76

    ALPHA      ELECTRONS
 INSULATING STATE
 TOP OF VALENCE BANDS -    BAND      9; K    1; EIG -1.5660629E-01 AU
 BOTTOM OF VIRTUAL BANDS - BAND     10; K    1; EIG -1.3001132E-02 AU
 DIRECT ENERGY BAND GAP:   3.9077 eV

    BETA       ELECTRONS
 INSULATING STATE
 TOP OF VALENCE BANDS -    BAND      8; K    1; EIG -1.4701298E-01 AU
 BOTTOM OF VIRTUAL BANDS - BAND      9; K    1; EIG -4.4885929E-02 AU
 DIRECT ENERGY BAND GAP:   2.7790 eV
 TTTTTTTTTTTTTTTTTTTTTTTTTTTTTT PDIG        TELAPSE       25.50 TCPU       22.76
 CHARGE NORMALIZATION FACTOR   1.00000000
 TOTAL ATOMIC CHARGES:
  17.0000000
 SUMMED SPIN DENSITY           1.00000000
 TOTAL ATOMIC SPINS  :
   1.0000000
 TTTTTTTTTTTTTTTTTTTTTTTTTTTTTT MOQGAD      TELAPSE       25.50 TCPU       22.76
 TTTTTTTTTTTTTTTTTTTTTTTTTTTTTT SHELLXN     TELAPSE       25.50 TCPU       22.76
 TTTTTTTTTTTTTTTTTTTTTTTTTTTTTT MONMO3      TELAPSE       25.50 TCPU       22.77
 NUMERICALLY INTEGRATED DENSITY      9.0000000000      8.0000000000
 TTTTTTTTTTTTTTTTTTTTTTTTTTTTTT NUMDFT      TELAPSE       25.53 TCPU       22.79
 CYC 316 ETOT(AU) -1.044685829121E+02 DETOT -9.95E-10 tst  1.09E-11 PX  7.56E-06
 TTTTTTTTTTTTTTTTTTTTTTTTTTTTTT FDIK        TELAPSE       25.53 TCPU       22.80

    ALPHA      ELECTRONS
 INSULATING STATE
 TOP OF VALENCE BANDS -    BAND      9; K    1; EIG -1.5660631E-01 AU
 BOTTOM OF VIRTUAL BANDS - BAND     10; K    1; EIG -1.3001082E-02 AU
 DIRECT ENERGY BAND GAP:   3.9077 eV

    BETA       ELECTRONS
 INSULATING STATE
 TOP OF VALENCE BANDS -    BAND      8; K    1; EIG -1.4701310E-01 AU
 BOTTOM OF VIRTUAL BANDS - BAND      9; K    1; EIG -4.4885892E-02 AU
 DIRECT ENERGY BAND GAP:   2.7790 eV
 TTTTTTTTTTTTTTTTTTTTTTTTTTTTTT PDIG        TELAPSE       25.54 TCPU       22.80
 CHARGE NORMALIZATION FACTOR   1.00000000
 TOTAL ATOMIC CHARGES:
  17.0000000
 SUMMED SPIN DENSITY           1.00000000
 TOTAL ATOMIC SPINS  :
   1.0000000
 TTTTTTTTTTTTTTTTTTTTTTTTTTTTTT MOQGAD      TELAPSE       25.54 TCPU       22.80
 TTTTTTTTTTTTTTTTTTTTTTTTTTTTTT SHELLXN     TELAPSE       25.54 TCPU       22.80
 TTTTTTTTTTTTTTTTTTTTTTTTTTTTTT MONMO3      TELAPSE       25.55 TCPU       22.81
 NUMERICALLY INTEGRATED DENSITY      9.0000000000      8.0000000000
 TTTTTTTTTTTTTTTTTTTTTTTTTTTTTT NUMDFT      TELAPSE       25.57 TCPU       22.83
 CYC 317 ETOT(AU) -1.044685829131E+02 DETOT -9.67E-10 tst  1.03E-11 PX  7.35E-06
 TTTTTTTTTTTTTTTTTTTTTTTTTTTTTT FDIK        TELAPSE       25.58 TCPU       22.83

    ALPHA      ELECTRONS
 INSULATING STATE
 TOP OF VALENCE BANDS -    BAND      9; K    1; EIG -1.5660633E-01 AU
 BOTTOM OF VIRTUAL BANDS - BAND     10; K    1; EIG -1.3001033E-02 AU
 DIRECT ENERGY BAND GAP:   3.9077 eV

    BETA       ELECTRONS
 INSULATING STATE
 TOP OF VALENCE BANDS -    BAND      8; K    1; EIG -1.4701322E-01 AU
 BOTTOM OF VIRTUAL BANDS - BAND      9; K    1; EIG -4.4885856E-02 AU
 DIRECT ENERGY BAND GAP:   2.7790 eV
 TTTTTTTTTTTTTTTTTTTTTTTTTTTTTT PDIG        TELAPSE       25.58 TCPU       22.83
 CHARGE NORMALIZATION FACTOR   1.00000000
 TOTAL ATOMIC CHARGES:
  17.0000000
 SUMMED SPIN DENSITY           1.00000000
 TOTAL ATOMIC SPINS  :
   1.0000000
 TTTTTTTTTTTTTTTTTTTTTTTTTTTTTT MOQGAD      TELAPSE       25.58 TCPU       22.83
 TTTTTTTTTTTTTTTTTTTTTTTTTTTTTT SHELLXN     TELAPSE       25.58 TCPU       22.83
 TTTTTTTTTTTTTTTTTTTTTTTTTTTTTT MONMO3      TELAPSE       25.59 TCPU       22.84
 NUMERICALLY INTEGRATED DENSITY      9.0000000000      8.0000000000
 TTTTTTTTTTTTTTTTTTTTTTTTTTTTTT NUMDFT      TELAPSE       25.61 TCPU       22.87
 CYC 318 ETOT(AU) -1.044685829140E+02 DETOT -9.41E-10 tst  9.69E-12 PX  7.15E-06
 TTTTTTTTTTTTTTTTTTTTTTTTTTTTTT FDIK        TELAPSE       25.62 TCPU       22.87

    ALPHA      ELECTRONS
 INSULATING STATE
 TOP OF VALENCE BANDS -    BAND      9; K    1; EIG -1.5660635E-01 AU
 BOTTOM OF VIRTUAL BANDS - BAND     10; K    1; EIG -1.3000985E-02 AU
 DIRECT ENERGY BAND GAP:   3.9077 eV

    BETA       ELECTRONS
 INSULATING STATE
 TOP OF VALENCE BANDS -    BAND      8; K    1; EIG -1.4701334E-01 AU
 BOTTOM OF VIRTUAL BANDS - BAND      9; K    1; EIG -4.4885821E-02 AU
 DIRECT ENERGY BAND GAP:   2.7790 eV
 TTTTTTTTTTTTTTTTTTTTTTTTTTTTTT PDIG        TELAPSE       25.62 TCPU       22.87
 CHARGE NORMALIZATION FACTOR   1.00000000
 TOTAL ATOMIC CHARGES:
  17.0000000
 SUMMED SPIN DENSITY           1.00000000
 TOTAL ATOMIC SPINS  :
   1.0000000
 TTTTTTTTTTTTTTTTTTTTTTTTTTTTTT MOQGAD      TELAPSE       25.62 TCPU       22.87
 TTTTTTTTTTTTTTTTTTTTTTTTTTTTTT SHELLXN     TELAPSE       25.62 TCPU       22.87
 TTTTTTTTTTTTTTTTTTTTTTTTTTTTTT MONMO3      TELAPSE       25.62 TCPU       22.88
 NUMERICALLY INTEGRATED DENSITY      9.0000000000      8.0000000000
 TTTTTTTTTTTTTTTTTTTTTTTTTTTTTT NUMDFT      TELAPSE       25.65 TCPU       22.90
 CYC 319 ETOT(AU) -1.044685829149E+02 DETOT -9.13E-10 tst  9.16E-12 PX  6.95E-06
 TTTTTTTTTTTTTTTTTTTTTTTTTTTTTT FDIK        TELAPSE       25.67 TCPU       22.91

    ALPHA      ELECTRONS
 INSULATING STATE
 TOP OF VALENCE BANDS -    BAND      9; K    1; EIG -1.5660638E-01 AU
 BOTTOM OF VIRTUAL BANDS - BAND     10; K    1; EIG -1.3000939E-02 AU
 DIRECT ENERGY BAND GAP:   3.9077 eV

    BETA       ELECTRONS
 INSULATING STATE
 TOP OF VALENCE BANDS -    BAND      8; K    1; EIG -1.4701345E-01 AU
 BOTTOM OF VIRTUAL BANDS - BAND      9; K    1; EIG -4.4885788E-02 AU
 DIRECT ENERGY BAND GAP:   2.7790 eV
 TTTTTTTTTTTTTTTTTTTTTTTTTTTTTT PDIG        TELAPSE       25.67 TCPU       22.91
 CHARGE NORMALIZATION FACTOR   1.00000000
 TOTAL ATOMIC CHARGES:
  17.0000000
 SUMMED SPIN DENSITY           1.00000000
 TOTAL ATOMIC SPINS  :
   1.0000000
 TTTTTTTTTTTTTTTTTTTTTTTTTTTTTT MOQGAD      TELAPSE       25.67 TCPU       22.91
 TTTTTTTTTTTTTTTTTTTTTTTTTTTTTT SHELLXN     TELAPSE       25.67 TCPU       22.92
 TTTTTTTTTTTTTTTTTTTTTTTTTTTTTT MONMO3      TELAPSE       25.68 TCPU       22.93
 NUMERICALLY INTEGRATED DENSITY      9.0000000000      8.0000000000
 TTTTTTTTTTTTTTTTTTTTTTTTTTTTTT NUMDFT      TELAPSE       25.71 TCPU       22.95
 CYC 320 ETOT(AU) -1.044685829158E+02 DETOT -8.89E-10 tst  8.65E-12 PX  6.75E-06
 TTTTTTTTTTTTTTTTTTTTTTTTTTTTTT FDIK        TELAPSE       25.74 TCPU       22.98

    ALPHA      ELECTRONS
 INSULATING STATE
 TOP OF VALENCE BANDS -    BAND      9; K    1; EIG -1.5660640E-01 AU
 BOTTOM OF VIRTUAL BANDS - BAND     10; K    1; EIG -1.3000894E-02 AU
 DIRECT ENERGY BAND GAP:   3.9077 eV

    BETA       ELECTRONS
 INSULATING STATE
 TOP OF VALENCE BANDS -    BAND      8; K    1; EIG -1.4701356E-01 AU
 BOTTOM OF VIRTUAL BANDS - BAND      9; K    1; EIG -4.4885755E-02 AU
 DIRECT ENERGY BAND GAP:   2.7790 eV
 TTTTTTTTTTTTTTTTTTTTTTTTTTTTTT PDIG        TELAPSE       25.74 TCPU       22.98
 CHARGE NORMALIZATION FACTOR   1.00000000
 TOTAL ATOMIC CHARGES:
  17.0000000
 SUMMED SPIN DENSITY           1.00000000
 TOTAL ATOMIC SPINS  :
   1.0000000
 TTTTTTTTTTTTTTTTTTTTTTTTTTTTTT MOQGAD      TELAPSE       25.74 TCPU       22.98
 TTTTTTTTTTTTTTTTTTTTTTTTTTTTTT SHELLXN     TELAPSE       25.74 TCPU       22.98
 TTTTTTTTTTTTTTTTTTTTTTTTTTTTTT MONMO3      TELAPSE       25.75 TCPU       22.99
 NUMERICALLY INTEGRATED DENSITY      9.0000000000      8.0000000000
 TTTTTTTTTTTTTTTTTTTTTTTTTTTTTT NUMDFT      TELAPSE       25.77 TCPU       23.02
 CYC 321 ETOT(AU) -1.044685829167E+02 DETOT -8.64E-10 tst  8.18E-12 PX  6.57E-06
 TTTTTTTTTTTTTTTTTTTTTTTTTTTTTT FDIK        TELAPSE       25.78 TCPU       23.02

    ALPHA      ELECTRONS
 INSULATING STATE
 TOP OF VALENCE BANDS -    BAND      9; K    1; EIG -1.5660642E-01 AU
 BOTTOM OF VIRTUAL BANDS - BAND     10; K    1; EIG -1.3000850E-02 AU
 DIRECT ENERGY BAND GAP:   3.9077 eV

    BETA       ELECTRONS
 INSULATING STATE
 TOP OF VALENCE BANDS -    BAND      8; K    1; EIG -1.4701367E-01 AU
 BOTTOM OF VIRTUAL BANDS - BAND      9; K    1; EIG -4.4885723E-02 AU
 DIRECT ENERGY BAND GAP:   2.7790 eV
 TTTTTTTTTTTTTTTTTTTTTTTTTTTTTT PDIG        TELAPSE       25.78 TCPU       23.02
 CHARGE NORMALIZATION FACTOR   1.00000000
 TOTAL ATOMIC CHARGES:
  17.0000000
 SUMMED SPIN DENSITY           1.00000000
 TOTAL ATOMIC SPINS  :
   1.0000000
 TTTTTTTTTTTTTTTTTTTTTTTTTTTTTT MOQGAD      TELAPSE       25.78 TCPU       23.02
 TTTTTTTTTTTTTTTTTTTTTTTTTTTTTT SHELLXN     TELAPSE       25.78 TCPU       23.02
 TTTTTTTTTTTTTTTTTTTTTTTTTTTTTT MONMO3      TELAPSE       25.79 TCPU       23.03
 NUMERICALLY INTEGRATED DENSITY      9.0000000000      8.0000000000
 TTTTTTTTTTTTTTTTTTTTTTTTTTTTTT NUMDFT      TELAPSE       25.81 TCPU       23.05
 CYC 322 ETOT(AU) -1.044685829175E+02 DETOT -8.36E-10 tst  7.73E-12 PX  6.37E-06
 TTTTTTTTTTTTTTTTTTTTTTTTTTTTTT FDIK        TELAPSE       25.82 TCPU       23.06

    ALPHA      ELECTRONS
 INSULATING STATE
 TOP OF VALENCE BANDS -    BAND      9; K    1; EIG -1.5660644E-01 AU
 BOTTOM OF VIRTUAL BANDS - BAND     10; K    1; EIG -1.3000807E-02 AU
 DIRECT ENERGY BAND GAP:   3.9077 eV

    BETA       ELECTRONS
 INSULATING STATE
 TOP OF VALENCE BANDS -    BAND      8; K    1; EIG -1.4701377E-01 AU
 BOTTOM OF VIRTUAL BANDS - BAND      9; K    1; EIG -4.4885692E-02 AU
 DIRECT ENERGY BAND GAP:   2.7790 eV
 TTTTTTTTTTTTTTTTTTTTTTTTTTTTTT PDIG        TELAPSE       25.82 TCPU       23.06
 CHARGE NORMALIZATION FACTOR   1.00000000
 TOTAL ATOMIC CHARGES:
  17.0000000
 SUMMED SPIN DENSITY           1.00000000
 TOTAL ATOMIC SPINS  :
   1.0000000
 TTTTTTTTTTTTTTTTTTTTTTTTTTTTTT MOQGAD      TELAPSE       25.82 TCPU       23.06
 TTTTTTTTTTTTTTTTTTTTTTTTTTTTTT SHELLXN     TELAPSE       25.82 TCPU       23.06
 TTTTTTTTTTTTTTTTTTTTTTTTTTTTTT MONMO3      TELAPSE       25.83 TCPU       23.06
 NUMERICALLY INTEGRATED DENSITY      9.0000000000      8.0000000000
 TTTTTTTTTTTTTTTTTTTTTTTTTTTTTT NUMDFT      TELAPSE       25.85 TCPU       23.09
 CYC 323 ETOT(AU) -1.044685829183E+02 DETOT -8.17E-10 tst  7.30E-12 PX  6.20E-06
 TTTTTTTTTTTTTTTTTTTTTTTTTTTTTT FDIK        TELAPSE       25.85 TCPU       23.09

    ALPHA      ELECTRONS
 INSULATING STATE
 TOP OF VALENCE BANDS -    BAND      9; K    1; EIG -1.5660646E-01 AU
 BOTTOM OF VIRTUAL BANDS - BAND     10; K    1; EIG -1.3000766E-02 AU
 DIRECT ENERGY BAND GAP:   3.9077 eV

    BETA       ELECTRONS
 INSULATING STATE
 TOP OF VALENCE BANDS -    BAND      8; K    1; EIG -1.4701387E-01 AU
 BOTTOM OF VIRTUAL BANDS - BAND      9; K    1; EIG -4.4885662E-02 AU
 DIRECT ENERGY BAND GAP:   2.7791 eV
 TTTTTTTTTTTTTTTTTTTTTTTTTTTTTT PDIG        TELAPSE       25.85 TCPU       23.09
 CHARGE NORMALIZATION FACTOR   1.00000000
 TOTAL ATOMIC CHARGES:
  17.0000000
 SUMMED SPIN DENSITY           1.00000000
 TOTAL ATOMIC SPINS  :
   1.0000000
 TTTTTTTTTTTTTTTTTTTTTTTTTTTTTT MOQGAD      TELAPSE       25.85 TCPU       23.09
 TTTTTTTTTTTTTTTTTTTTTTTTTTTTTT SHELLXN     TELAPSE       25.85 TCPU       23.09
 TTTTTTTTTTTTTTTTTTTTTTTTTTTTTT MONMO3      TELAPSE       25.86 TCPU       23.10
 NUMERICALLY INTEGRATED DENSITY      9.0000000000      8.0000000000
 TTTTTTTTTTTTTTTTTTTTTTTTTTTTTT NUMDFT      TELAPSE       25.88 TCPU       23.12
 CYC 324 ETOT(AU) -1.044685829191E+02 DETOT -7.90E-10 tst  6.90E-12 PX  6.03E-06
 TTTTTTTTTTTTTTTTTTTTTTTTTTTTTT FDIK        TELAPSE       25.89 TCPU       23.12

    ALPHA      ELECTRONS
 INSULATING STATE
 TOP OF VALENCE BANDS -    BAND      9; K    1; EIG -1.5660647E-01 AU
 BOTTOM OF VIRTUAL BANDS - BAND     10; K    1; EIG -1.3000726E-02 AU
 DIRECT ENERGY BAND GAP:   3.9077 eV

    BETA       ELECTRONS
 INSULATING STATE
 TOP OF VALENCE BANDS -    BAND      8; K    1; EIG -1.4701397E-01 AU
 BOTTOM OF VIRTUAL BANDS - BAND      9; K    1; EIG -4.4885632E-02 AU
 DIRECT ENERGY BAND GAP:   2.7791 eV
 TTTTTTTTTTTTTTTTTTTTTTTTTTTTTT PDIG        TELAPSE       25.89 TCPU       23.12
 CHARGE NORMALIZATION FACTOR   1.00000000
 TOTAL ATOMIC CHARGES:
  17.0000000
 SUMMED SPIN DENSITY           1.00000000
 TOTAL ATOMIC SPINS  :
   1.0000000
 TTTTTTTTTTTTTTTTTTTTTTTTTTTTTT MOQGAD      TELAPSE       25.89 TCPU       23.12
 TTTTTTTTTTTTTTTTTTTTTTTTTTTTTT SHELLXN     TELAPSE       25.89 TCPU       23.12
 TTTTTTTTTTTTTTTTTTTTTTTTTTTTTT MONMO3      TELAPSE       25.90 TCPU       23.14
 NUMERICALLY INTEGRATED DENSITY      9.0000000000      8.0000000000
 TTTTTTTTTTTTTTTTTTTTTTTTTTTTTT NUMDFT      TELAPSE       25.92 TCPU       23.16
 CYC 325 ETOT(AU) -1.044685829199E+02 DETOT -7.71E-10 tst  6.52E-12 PX  5.86E-06
 TTTTTTTTTTTTTTTTTTTTTTTTTTTTTT FDIK        TELAPSE       25.93 TCPU       23.17

    ALPHA      ELECTRONS
 INSULATING STATE
 TOP OF VALENCE BANDS -    BAND      9; K    1; EIG -1.5660649E-01 AU
 BOTTOM OF VIRTUAL BANDS - BAND     10; K    1; EIG -1.3000687E-02 AU
 DIRECT ENERGY BAND GAP:   3.9077 eV

    BETA       ELECTRONS
 INSULATING STATE
 TOP OF VALENCE BANDS -    BAND      8; K    1; EIG -1.4701407E-01 AU
 BOTTOM OF VIRTUAL BANDS - BAND      9; K    1; EIG -4.4885604E-02 AU
 DIRECT ENERGY BAND GAP:   2.7791 eV
 TTTTTTTTTTTTTTTTTTTTTTTTTTTTTT PDIG        TELAPSE       25.93 TCPU       23.17
 CHARGE NORMALIZATION FACTOR   1.00000000
 TOTAL ATOMIC CHARGES:
  17.0000000
 SUMMED SPIN DENSITY           1.00000000
 TOTAL ATOMIC SPINS  :
   1.0000000
 TTTTTTTTTTTTTTTTTTTTTTTTTTTTTT MOQGAD      TELAPSE       25.93 TCPU       23.17
 TTTTTTTTTTTTTTTTTTTTTTTTTTTTTT SHELLXN     TELAPSE       25.94 TCPU       23.17
 TTTTTTTTTTTTTTTTTTTTTTTTTTTTTT MONMO3      TELAPSE       25.95 TCPU       23.18
 NUMERICALLY INTEGRATED DENSITY      9.0000000000      8.0000000000
 TTTTTTTTTTTTTTTTTTTTTTTTTTTTTT NUMDFT      TELAPSE       25.97 TCPU       23.21
 CYC 326 ETOT(AU) -1.044685829206E+02 DETOT -7.48E-10 tst  6.16E-12 PX  5.70E-06
 TTTTTTTTTTTTTTTTTTTTTTTTTTTTTT FDIK        TELAPSE       26.04 TCPU       23.27

    ALPHA      ELECTRONS
 INSULATING STATE
 TOP OF VALENCE BANDS -    BAND      9; K    1; EIG -1.5660651E-01 AU
 BOTTOM OF VIRTUAL BANDS - BAND     10; K    1; EIG -1.3000648E-02 AU
 DIRECT ENERGY BAND GAP:   3.9077 eV

    BETA       ELECTRONS
 INSULATING STATE
 TOP OF VALENCE BANDS -    BAND      8; K    1; EIG -1.4701416E-01 AU
 BOTTOM OF VIRTUAL BANDS - BAND      9; K    1; EIG -4.4885576E-02 AU
 DIRECT ENERGY BAND GAP:   2.7791 eV
 TTTTTTTTTTTTTTTTTTTTTTTTTTTTTT PDIG        TELAPSE       26.04 TCPU       23.28
 CHARGE NORMALIZATION FACTOR   1.00000000
 TOTAL ATOMIC CHARGES:
  17.0000000
 SUMMED SPIN DENSITY           1.00000000
 TOTAL ATOMIC SPINS  :
   1.0000000
 TTTTTTTTTTTTTTTTTTTTTTTTTTTTTT MOQGAD      TELAPSE       26.04 TCPU       23.28
 TTTTTTTTTTTTTTTTTTTTTTTTTTTTTT SHELLXN     TELAPSE       26.04 TCPU       23.28
 TTTTTTTTTTTTTTTTTTTTTTTTTTTTTT MONMO3      TELAPSE       26.05 TCPU       23.28
 NUMERICALLY INTEGRATED DENSITY      9.0000000000      8.0000000000
 TTTTTTTTTTTTTTTTTTTTTTTTTTTTTT NUMDFT      TELAPSE       26.07 TCPU       23.31
 CYC 327 ETOT(AU) -1.044685829214E+02 DETOT -7.26E-10 tst  5.82E-12 PX  5.54E-06
 TTTTTTTTTTTTTTTTTTTTTTTTTTTTTT FDIK        TELAPSE       26.09 TCPU       23.32

    ALPHA      ELECTRONS
 INSULATING STATE
 TOP OF VALENCE BANDS -    BAND      9; K    1; EIG -1.5660653E-01 AU
 BOTTOM OF VIRTUAL BANDS - BAND     10; K    1; EIG -1.3000612E-02 AU
 DIRECT ENERGY BAND GAP:   3.9077 eV

    BETA       ELECTRONS
 INSULATING STATE
 TOP OF VALENCE BANDS -    BAND      8; K    1; EIG -1.4701425E-01 AU
 BOTTOM OF VIRTUAL BANDS - BAND      9; K    1; EIG -4.4885549E-02 AU
 DIRECT ENERGY BAND GAP:   2.7791 eV
 TTTTTTTTTTTTTTTTTTTTTTTTTTTTTT PDIG        TELAPSE       26.09 TCPU       23.32
 CHARGE NORMALIZATION FACTOR   1.00000000
 TOTAL ATOMIC CHARGES:
  17.0000000
 SUMMED SPIN DENSITY           1.00000000
 TOTAL ATOMIC SPINS  :
   1.0000000
 TTTTTTTTTTTTTTTTTTTTTTTTTTTTTT MOQGAD      TELAPSE       26.09 TCPU       23.32
 TTTTTTTTTTTTTTTTTTTTTTTTTTTTTT SHELLXN     TELAPSE       26.09 TCPU       23.32
 TTTTTTTTTTTTTTTTTTTTTTTTTTTTTT MONMO3      TELAPSE       26.10 TCPU       23.33
 NUMERICALLY INTEGRATED DENSITY      9.0000000000      8.0000000000
 TTTTTTTTTTTTTTTTTTTTTTTTTTTTTT NUMDFT      TELAPSE       26.12 TCPU       23.35
 CYC 328 ETOT(AU) -1.044685829221E+02 DETOT -7.06E-10 tst  5.50E-12 PX  5.39E-06
 TTTTTTTTTTTTTTTTTTTTTTTTTTTTTT FDIK        TELAPSE       26.12 TCPU       23.35

    ALPHA      ELECTRONS
 INSULATING STATE
 TOP OF VALENCE BANDS -    BAND      9; K    1; EIG -1.5660654E-01 AU
 BOTTOM OF VIRTUAL BANDS - BAND     10; K    1; EIG -1.3000576E-02 AU
 DIRECT ENERGY BAND GAP:   3.9077 eV

    BETA       ELECTRONS
 INSULATING STATE
 TOP OF VALENCE BANDS -    BAND      8; K    1; EIG -1.4701434E-01 AU
 BOTTOM OF VIRTUAL BANDS - BAND      9; K    1; EIG -4.4885523E-02 AU
 DIRECT ENERGY BAND GAP:   2.7791 eV
 TTTTTTTTTTTTTTTTTTTTTTTTTTTTTT PDIG        TELAPSE       26.12 TCPU       23.35
 CHARGE NORMALIZATION FACTOR   1.00000000
 TOTAL ATOMIC CHARGES:
  17.0000000
 SUMMED SPIN DENSITY           1.00000000
 TOTAL ATOMIC SPINS  :
   1.0000000
 TTTTTTTTTTTTTTTTTTTTTTTTTTTTTT MOQGAD      TELAPSE       26.12 TCPU       23.35
 TTTTTTTTTTTTTTTTTTTTTTTTTTTTTT SHELLXN     TELAPSE       26.13 TCPU       23.36
 TTTTTTTTTTTTTTTTTTTTTTTTTTTTTT MONMO3      TELAPSE       26.13 TCPU       23.36
 NUMERICALLY INTEGRATED DENSITY      9.0000000000      8.0000000000
 TTTTTTTTTTTTTTTTTTTTTTTTTTTTTT NUMDFT      TELAPSE       26.16 TCPU       23.38
 CYC 329 ETOT(AU) -1.044685829227E+02 DETOT -6.86E-10 tst  5.20E-12 PX  5.24E-06
 TTTTTTTTTTTTTTTTTTTTTTTTTTTTTT FDIK        TELAPSE       26.16 TCPU       23.39

    ALPHA      ELECTRONS
 INSULATING STATE
 TOP OF VALENCE BANDS -    BAND      9; K    1; EIG -1.5660656E-01 AU
 BOTTOM OF VIRTUAL BANDS - BAND     10; K    1; EIG -1.3000541E-02 AU
 DIRECT ENERGY BAND GAP:   3.9077 eV

    BETA       ELECTRONS
 INSULATING STATE
 TOP OF VALENCE BANDS -    BAND      8; K    1; EIG -1.4701442E-01 AU
 BOTTOM OF VIRTUAL BANDS - BAND      9; K    1; EIG -4.4885497E-02 AU
 DIRECT ENERGY BAND GAP:   2.7791 eV
 TTTTTTTTTTTTTTTTTTTTTTTTTTTTTT PDIG        TELAPSE       26.16 TCPU       23.39
 CHARGE NORMALIZATION FACTOR   1.00000000
 TOTAL ATOMIC CHARGES:
  17.0000000
 SUMMED SPIN DENSITY           1.00000000
 TOTAL ATOMIC SPINS  :
   1.0000000
 TTTTTTTTTTTTTTTTTTTTTTTTTTTTTT MOQGAD      TELAPSE       26.16 TCPU       23.39
 TTTTTTTTTTTTTTTTTTTTTTTTTTTTTT SHELLXN     TELAPSE       26.16 TCPU       23.39
 TTTTTTTTTTTTTTTTTTTTTTTTTTTTTT MONMO3      TELAPSE       26.17 TCPU       23.39
 NUMERICALLY INTEGRATED DENSITY      9.0000000000      8.0000000000
 TTTTTTTTTTTTTTTTTTTTTTTTTTTTTT NUMDFT      TELAPSE       26.19 TCPU       23.42
 CYC 330 ETOT(AU) -1.044685829234E+02 DETOT -6.67E-10 tst  4.91E-12 PX  5.09E-06
 TTTTTTTTTTTTTTTTTTTTTTTTTTTTTT FDIK        TELAPSE       26.19 TCPU       23.42

    ALPHA      ELECTRONS
 INSULATING STATE
 TOP OF VALENCE BANDS -    BAND      9; K    1; EIG -1.5660658E-01 AU
 BOTTOM OF VIRTUAL BANDS - BAND     10; K    1; EIG -1.3000507E-02 AU
 DIRECT ENERGY BAND GAP:   3.9077 eV

    BETA       ELECTRONS
 INSULATING STATE
 TOP OF VALENCE BANDS -    BAND      8; K    1; EIG -1.4701450E-01 AU
 BOTTOM OF VIRTUAL BANDS - BAND      9; K    1; EIG -4.4885473E-02 AU
 DIRECT ENERGY BAND GAP:   2.7791 eV
 TTTTTTTTTTTTTTTTTTTTTTTTTTTTTT PDIG        TELAPSE       26.19 TCPU       23.42
 CHARGE NORMALIZATION FACTOR   1.00000000
 TOTAL ATOMIC CHARGES:
  17.0000000
 SUMMED SPIN DENSITY           1.00000000
 TOTAL ATOMIC SPINS  :
   1.0000000
 TTTTTTTTTTTTTTTTTTTTTTTTTTTTTT MOQGAD      TELAPSE       26.19 TCPU       23.42
 TTTTTTTTTTTTTTTTTTTTTTTTTTTTTT SHELLXN     TELAPSE       26.20 TCPU       23.42
 TTTTTTTTTTTTTTTTTTTTTTTTTTTTTT MONMO3      TELAPSE       26.20 TCPU       23.43
 NUMERICALLY INTEGRATED DENSITY      9.0000000000      8.0000000000
 TTTTTTTTTTTTTTTTTTTTTTTTTTTTTT NUMDFT      TELAPSE       26.22 TCPU       23.45
 CYC 331 ETOT(AU) -1.044685829241E+02 DETOT -6.48E-10 tst  4.64E-12 PX  4.94E-06
 TTTTTTTTTTTTTTTTTTTTTTTTTTTTTT FDIK        TELAPSE       26.23 TCPU       23.45

    ALPHA      ELECTRONS
 INSULATING STATE
 TOP OF VALENCE BANDS -    BAND      9; K    1; EIG -1.5660659E-01 AU
 BOTTOM OF VIRTUAL BANDS - BAND     10; K    1; EIG -1.3000474E-02 AU
 DIRECT ENERGY BAND GAP:   3.9077 eV

    BETA       ELECTRONS
 INSULATING STATE
 TOP OF VALENCE BANDS -    BAND      8; K    1; EIG -1.4701458E-01 AU
 BOTTOM OF VIRTUAL BANDS - BAND      9; K    1; EIG -4.4885449E-02 AU
 DIRECT ENERGY BAND GAP:   2.7791 eV
 TTTTTTTTTTTTTTTTTTTTTTTTTTTTTT PDIG        TELAPSE       26.23 TCPU       23.45
 CHARGE NORMALIZATION FACTOR   1.00000000
 TOTAL ATOMIC CHARGES:
  17.0000000
 SUMMED SPIN DENSITY           1.00000000
 TOTAL ATOMIC SPINS  :
   1.0000000
 TTTTTTTTTTTTTTTTTTTTTTTTTTTTTT MOQGAD      TELAPSE       26.23 TCPU       23.45
 TTTTTTTTTTTTTTTTTTTTTTTTTTTTTT SHELLXN     TELAPSE       26.23 TCPU       23.45
 TTTTTTTTTTTTTTTTTTTTTTTTTTTTTT MONMO3      TELAPSE       26.24 TCPU       23.46
 NUMERICALLY INTEGRATED DENSITY      9.0000000000      8.0000000000
 TTTTTTTTTTTTTTTTTTTTTTTTTTTTTT NUMDFT      TELAPSE       26.26 TCPU       23.48
 CYC 332 ETOT(AU) -1.044685829247E+02 DETOT -6.28E-10 tst  4.39E-12 PX  4.81E-06
 TTTTTTTTTTTTTTTTTTTTTTTTTTTTTT FDIK        TELAPSE       26.28 TCPU       23.50

    ALPHA      ELECTRONS
 INSULATING STATE
 TOP OF VALENCE BANDS -    BAND      9; K    1; EIG -1.5660661E-01 AU
 BOTTOM OF VIRTUAL BANDS - BAND     10; K    1; EIG -1.3000442E-02 AU
 DIRECT ENERGY BAND GAP:   3.9077 eV

    BETA       ELECTRONS
 INSULATING STATE
 TOP OF VALENCE BANDS -    BAND      8; K    1; EIG -1.4701466E-01 AU
 BOTTOM OF VIRTUAL BANDS - BAND      9; K    1; EIG -4.4885425E-02 AU
 DIRECT ENERGY BAND GAP:   2.7791 eV
 TTTTTTTTTTTTTTTTTTTTTTTTTTTTTT PDIG        TELAPSE       26.28 TCPU       23.50
 CHARGE NORMALIZATION FACTOR   1.00000000
 TOTAL ATOMIC CHARGES:
  17.0000000
 SUMMED SPIN DENSITY           1.00000000
 TOTAL ATOMIC SPINS  :
   1.0000000
 TTTTTTTTTTTTTTTTTTTTTTTTTTTTTT MOQGAD      TELAPSE       26.28 TCPU       23.50
 TTTTTTTTTTTTTTTTTTTTTTTTTTTTTT SHELLXN     TELAPSE       26.28 TCPU       23.50
 TTTTTTTTTTTTTTTTTTTTTTTTTTTTTT MONMO3      TELAPSE       26.29 TCPU       23.51
 NUMERICALLY INTEGRATED DENSITY      9.0000000000      8.0000000000
 TTTTTTTTTTTTTTTTTTTTTTTTTTTTTT NUMDFT      TELAPSE       26.31 TCPU       23.54
 CYC 333 ETOT(AU) -1.044685829253E+02 DETOT -6.14E-10 tst  4.15E-12 PX  4.68E-06
 TTTTTTTTTTTTTTTTTTTTTTTTTTTTTT FDIK        TELAPSE       26.31 TCPU       23.54

    ALPHA      ELECTRONS
 INSULATING STATE
 TOP OF VALENCE BANDS -    BAND      9; K    1; EIG -1.5660662E-01 AU
 BOTTOM OF VIRTUAL BANDS - BAND     10; K    1; EIG -1.3000411E-02 AU
 DIRECT ENERGY BAND GAP:   3.9077 eV

    BETA       ELECTRONS
 INSULATING STATE
 TOP OF VALENCE BANDS -    BAND      8; K    1; EIG -1.4701474E-01 AU
 BOTTOM OF VIRTUAL BANDS - BAND      9; K    1; EIG -4.4885403E-02 AU
 DIRECT ENERGY BAND GAP:   2.7791 eV
 TTTTTTTTTTTTTTTTTTTTTTTTTTTTTT PDIG        TELAPSE       26.31 TCPU       23.54
 CHARGE NORMALIZATION FACTOR   1.00000000
 TOTAL ATOMIC CHARGES:
  17.0000000
 SUMMED SPIN DENSITY           1.00000000
 TOTAL ATOMIC SPINS  :
   1.0000000
 TTTTTTTTTTTTTTTTTTTTTTTTTTTTTT MOQGAD      TELAPSE       26.31 TCPU       23.54
 TTTTTTTTTTTTTTTTTTTTTTTTTTTTTT SHELLXN     TELAPSE       26.32 TCPU       23.54
 TTTTTTTTTTTTTTTTTTTTTTTTTTTTTT MONMO3      TELAPSE       26.33 TCPU       23.55
 NUMERICALLY INTEGRATED DENSITY      9.0000000000      8.0000000000
 TTTTTTTTTTTTTTTTTTTTTTTTTTTTTT NUMDFT      TELAPSE       26.35 TCPU       23.58
 CYC 334 ETOT(AU) -1.044685829259E+02 DETOT -5.93E-10 tst  3.92E-12 PX  4.54E-06
 TTTTTTTTTTTTTTTTTTTTTTTTTTTTTT FDIK        TELAPSE       26.36 TCPU       23.58

    ALPHA      ELECTRONS
 INSULATING STATE
 TOP OF VALENCE BANDS -    BAND      9; K    1; EIG -1.5660663E-01 AU
 BOTTOM OF VIRTUAL BANDS - BAND     10; K    1; EIG -1.3000381E-02 AU
 DIRECT ENERGY BAND GAP:   3.9077 eV

    BETA       ELECTRONS
 INSULATING STATE
 TOP OF VALENCE BANDS -    BAND      8; K    1; EIG -1.4701481E-01 AU
 BOTTOM OF VIRTUAL BANDS - BAND      9; K    1; EIG -4.4885380E-02 AU
 DIRECT ENERGY BAND GAP:   2.7791 eV
 TTTTTTTTTTTTTTTTTTTTTTTTTTTTTT PDIG        TELAPSE       26.36 TCPU       23.58
 CHARGE NORMALIZATION FACTOR   1.00000000
 TOTAL ATOMIC CHARGES:
  17.0000000
 SUMMED SPIN DENSITY           1.00000000
 TOTAL ATOMIC SPINS  :
   1.0000000
 TTTTTTTTTTTTTTTTTTTTTTTTTTTTTT MOQGAD      TELAPSE       26.36 TCPU       23.58
 TTTTTTTTTTTTTTTTTTTTTTTTTTTTTT SHELLXN     TELAPSE       26.36 TCPU       23.58
 TTTTTTTTTTTTTTTTTTTTTTTTTTTTTT MONMO3      TELAPSE       26.37 TCPU       23.59
 NUMERICALLY INTEGRATED DENSITY      9.0000000000      8.0000000000
 TTTTTTTTTTTTTTTTTTTTTTTTTTTTTT NUMDFT      TELAPSE       26.39 TCPU       23.61
 CYC 335 ETOT(AU) -1.044685829265E+02 DETOT -5.80E-10 tst  3.70E-12 PX  4.42E-06
 TTTTTTTTTTTTTTTTTTTTTTTTTTTTTT FDIK        TELAPSE       26.40 TCPU       23.62

    ALPHA      ELECTRONS
 INSULATING STATE
 TOP OF VALENCE BANDS -    BAND      9; K    1; EIG -1.5660665E-01 AU
 BOTTOM OF VIRTUAL BANDS - BAND     10; K    1; EIG -1.3000351E-02 AU
 DIRECT ENERGY BAND GAP:   3.9077 eV

    BETA       ELECTRONS
 INSULATING STATE
 TOP OF VALENCE BANDS -    BAND      8; K    1; EIG -1.4701488E-01 AU
 BOTTOM OF VIRTUAL BANDS - BAND      9; K    1; EIG -4.4885359E-02 AU
 DIRECT ENERGY BAND GAP:   2.7791 eV
 TTTTTTTTTTTTTTTTTTTTTTTTTTTTTT PDIG        TELAPSE       26.40 TCPU       23.62
 CHARGE NORMALIZATION FACTOR   1.00000000
 TOTAL ATOMIC CHARGES:
  17.0000000
 SUMMED SPIN DENSITY           1.00000000
 TOTAL ATOMIC SPINS  :
   1.0000000
 TTTTTTTTTTTTTTTTTTTTTTTTTTTTTT MOQGAD      TELAPSE       26.40 TCPU       23.62
 TTTTTTTTTTTTTTTTTTTTTTTTTTTTTT SHELLXN     TELAPSE       26.40 TCPU       23.62
 TTTTTTTTTTTTTTTTTTTTTTTTTTTTTT MONMO3      TELAPSE       26.41 TCPU       23.63
 NUMERICALLY INTEGRATED DENSITY      9.0000000000      8.0000000000
 TTTTTTTTTTTTTTTTTTTTTTTTTTTTTT NUMDFT      TELAPSE       26.43 TCPU       23.65
 CYC 336 ETOT(AU) -1.044685829270E+02 DETOT -5.61E-10 tst  3.50E-12 PX  4.29E-06
 TTTTTTTTTTTTTTTTTTTTTTTTTTTTTT FDIK        TELAPSE       26.43 TCPU       23.65

    ALPHA      ELECTRONS
 INSULATING STATE
 TOP OF VALENCE BANDS -    BAND      9; K    1; EIG -1.5660666E-01 AU
 BOTTOM OF VIRTUAL BANDS - BAND     10; K    1; EIG -1.3000322E-02 AU
 DIRECT ENERGY BAND GAP:   3.9077 eV

    BETA       ELECTRONS
 INSULATING STATE
 TOP OF VALENCE BANDS -    BAND      8; K    1; EIG -1.4701495E-01 AU
 BOTTOM OF VIRTUAL BANDS - BAND      9; K    1; EIG -4.4885338E-02 AU
 DIRECT ENERGY BAND GAP:   2.7791 eV
 TTTTTTTTTTTTTTTTTTTTTTTTTTTTTT PDIG        TELAPSE       26.44 TCPU       23.65
 CHARGE NORMALIZATION FACTOR   1.00000000
 TOTAL ATOMIC CHARGES:
  17.0000000
 SUMMED SPIN DENSITY           1.00000000
 TOTAL ATOMIC SPINS  :
   1.0000000
 TTTTTTTTTTTTTTTTTTTTTTTTTTTTTT MOQGAD      TELAPSE       26.44 TCPU       23.65
 TTTTTTTTTTTTTTTTTTTTTTTTTTTTTT SHELLXN     TELAPSE       26.44 TCPU       23.65
 TTTTTTTTTTTTTTTTTTTTTTTTTTTTTT MONMO3      TELAPSE       26.44 TCPU       23.66
 NUMERICALLY INTEGRATED DENSITY      9.0000000000      8.0000000000
 TTTTTTTTTTTTTTTTTTTTTTTTTTTTTT NUMDFT      TELAPSE       26.47 TCPU       23.68
 CYC 337 ETOT(AU) -1.044685829276E+02 DETOT -5.45E-10 tst  3.31E-12 PX  4.18E-06
 TTTTTTTTTTTTTTTTTTTTTTTTTTTTTT FDIK        TELAPSE       26.48 TCPU       23.70

    ALPHA      ELECTRONS
 INSULATING STATE
 TOP OF VALENCE BANDS -    BAND      9; K    1; EIG -1.5660667E-01 AU
 BOTTOM OF VIRTUAL BANDS - BAND     10; K    1; EIG -1.3000295E-02 AU
 DIRECT ENERGY BAND GAP:   3.9077 eV

    BETA       ELECTRONS
 INSULATING STATE
 TOP OF VALENCE BANDS -    BAND      8; K    1; EIG -1.4701502E-01 AU
 BOTTOM OF VIRTUAL BANDS - BAND      9; K    1; EIG -4.4885318E-02 AU
 DIRECT ENERGY BAND GAP:   2.7791 eV
 TTTTTTTTTTTTTTTTTTTTTTTTTTTTTT PDIG        TELAPSE       26.48 TCPU       23.70
 CHARGE NORMALIZATION FACTOR   1.00000000
 TOTAL ATOMIC CHARGES:
  17.0000000
 SUMMED SPIN DENSITY           1.00000000
 TOTAL ATOMIC SPINS  :
   1.0000000
 TTTTTTTTTTTTTTTTTTTTTTTTTTTTTT MOQGAD      TELAPSE       26.48 TCPU       23.70
 TTTTTTTTTTTTTTTTTTTTTTTTTTTTTT SHELLXN     TELAPSE       26.49 TCPU       23.70
 TTTTTTTTTTTTTTTTTTTTTTTTTTTTTT MONMO3      TELAPSE       26.50 TCPU       23.71
 NUMERICALLY INTEGRATED DENSITY      9.0000000000      8.0000000000
 TTTTTTTTTTTTTTTTTTTTTTTTTTTTTT NUMDFT      TELAPSE       26.52 TCPU       23.73
 CYC 338 ETOT(AU) -1.044685829281E+02 DETOT -5.31E-10 tst  3.13E-12 PX  4.06E-06
 TTTTTTTTTTTTTTTTTTTTTTTTTTTTTT FDIK        TELAPSE       26.52 TCPU       23.74

    ALPHA      ELECTRONS
 INSULATING STATE
 TOP OF VALENCE BANDS -    BAND      9; K    1; EIG -1.5660669E-01 AU
 BOTTOM OF VIRTUAL BANDS - BAND     10; K    1; EIG -1.3000268E-02 AU
 DIRECT ENERGY BAND GAP:   3.9077 eV

    BETA       ELECTRONS
 INSULATING STATE
 TOP OF VALENCE BANDS -    BAND      8; K    1; EIG -1.4701509E-01 AU
 BOTTOM OF VIRTUAL BANDS - BAND      9; K    1; EIG -4.4885298E-02 AU
 DIRECT ENERGY BAND GAP:   2.7791 eV
 TTTTTTTTTTTTTTTTTTTTTTTTTTTTTT PDIG        TELAPSE       26.52 TCPU       23.74
 CHARGE NORMALIZATION FACTOR   1.00000000
 TOTAL ATOMIC CHARGES:
  17.0000000
 SUMMED SPIN DENSITY           1.00000000
 TOTAL ATOMIC SPINS  :
   1.0000000
 TTTTTTTTTTTTTTTTTTTTTTTTTTTTTT MOQGAD      TELAPSE       26.52 TCPU       23.74
 TTTTTTTTTTTTTTTTTTTTTTTTTTTTTT SHELLXN     TELAPSE       26.53 TCPU       23.74
 TTTTTTTTTTTTTTTTTTTTTTTTTTTTTT MONMO3      TELAPSE       26.53 TCPU       23.74
 NUMERICALLY INTEGRATED DENSITY      9.0000000000      8.0000000000
 TTTTTTTTTTTTTTTTTTTTTTTTTTTTTT NUMDFT      TELAPSE       26.56 TCPU       23.77
 CYC 339 ETOT(AU) -1.044685829286E+02 DETOT -5.15E-10 tst  2.95E-12 PX  3.95E-06
 TTTTTTTTTTTTTTTTTTTTTTTTTTTTTT FDIK        TELAPSE       26.56 TCPU       23.77

    ALPHA      ELECTRONS
 INSULATING STATE
 TOP OF VALENCE BANDS -    BAND      9; K    1; EIG -1.5660670E-01 AU
 BOTTOM OF VIRTUAL BANDS - BAND     10; K    1; EIG -1.3000241E-02 AU
 DIRECT ENERGY BAND GAP:   3.9077 eV

    BETA       ELECTRONS
 INSULATING STATE
 TOP OF VALENCE BANDS -    BAND      8; K    1; EIG -1.4701515E-01 AU
 BOTTOM OF VIRTUAL BANDS - BAND      9; K    1; EIG -4.4885279E-02 AU
 DIRECT ENERGY BAND GAP:   2.7791 eV
 TTTTTTTTTTTTTTTTTTTTTTTTTTTTTT PDIG        TELAPSE       26.56 TCPU       23.77
 CHARGE NORMALIZATION FACTOR   1.00000000
 TOTAL ATOMIC CHARGES:
  17.0000000
 SUMMED SPIN DENSITY           1.00000000
 TOTAL ATOMIC SPINS  :
   1.0000000
 TTTTTTTTTTTTTTTTTTTTTTTTTTTTTT MOQGAD      TELAPSE       26.56 TCPU       23.77
 TTTTTTTTTTTTTTTTTTTTTTTTTTTTTT SHELLXN     TELAPSE       26.56 TCPU       23.77
 TTTTTTTTTTTTTTTTTTTTTTTTTTTTTT MONMO3      TELAPSE       26.56 TCPU       23.77
 NUMERICALLY INTEGRATED DENSITY      9.0000000000      8.0000000000
 TTTTTTTTTTTTTTTTTTTTTTTTTTTTTT NUMDFT      TELAPSE       26.59 TCPU       23.80
 CYC 340 ETOT(AU) -1.044685829291E+02 DETOT -5.01E-10 tst  2.79E-12 PX  3.84E-06
 TTTTTTTTTTTTTTTTTTTTTTTTTTTTTT FDIK        TELAPSE       26.59 TCPU       23.80

    ALPHA      ELECTRONS
 INSULATING STATE
 TOP OF VALENCE BANDS -    BAND      9; K    1; EIG -1.5660671E-01 AU
 BOTTOM OF VIRTUAL BANDS - BAND     10; K    1; EIG -1.3000216E-02 AU
 DIRECT ENERGY BAND GAP:   3.9077 eV

    BETA       ELECTRONS
 INSULATING STATE
 TOP OF VALENCE BANDS -    BAND      8; K    1; EIG -1.4701521E-01 AU
 BOTTOM OF VIRTUAL BANDS - BAND      9; K    1; EIG -4.4885260E-02 AU
 DIRECT ENERGY BAND GAP:   2.7791 eV
 TTTTTTTTTTTTTTTTTTTTTTTTTTTTTT PDIG        TELAPSE       26.59 TCPU       23.80
 CHARGE NORMALIZATION FACTOR   1.00000000
 TOTAL ATOMIC CHARGES:
  17.0000000
 SUMMED SPIN DENSITY           1.00000000
 TOTAL ATOMIC SPINS  :
   1.0000000
 TTTTTTTTTTTTTTTTTTTTTTTTTTTTTT MOQGAD      TELAPSE       26.59 TCPU       23.80
 TTTTTTTTTTTTTTTTTTTTTTTTTTTTTT SHELLXN     TELAPSE       26.59 TCPU       23.80
 TTTTTTTTTTTTTTTTTTTTTTTTTTTTTT MONMO3      TELAPSE       26.59 TCPU       23.80
 NUMERICALLY INTEGRATED DENSITY      9.0000000000      8.0000000000
 TTTTTTTTTTTTTTTTTTTTTTTTTTTTTT NUMDFT      TELAPSE       26.62 TCPU       23.83
 CYC 341 ETOT(AU) -1.044685829296E+02 DETOT -4.87E-10 tst  2.64E-12 PX  3.73E-06
 TTTTTTTTTTTTTTTTTTTTTTTTTTTTTT FDIK        TELAPSE       26.62 TCPU       23.83

    ALPHA      ELECTRONS
 INSULATING STATE
 TOP OF VALENCE BANDS -    BAND      9; K    1; EIG -1.5660672E-01 AU
 BOTTOM OF VIRTUAL BANDS - BAND     10; K    1; EIG -1.3000191E-02 AU
 DIRECT ENERGY BAND GAP:   3.9077 eV

    BETA       ELECTRONS
 INSULATING STATE
 TOP OF VALENCE BANDS -    BAND      8; K    1; EIG -1.4701527E-01 AU
 BOTTOM OF VIRTUAL BANDS - BAND      9; K    1; EIG -4.4885242E-02 AU
 DIRECT ENERGY BAND GAP:   2.7791 eV
 TTTTTTTTTTTTTTTTTTTTTTTTTTTTTT PDIG        TELAPSE       26.62 TCPU       23.83
 CHARGE NORMALIZATION FACTOR   1.00000000
 TOTAL ATOMIC CHARGES:
  17.0000000
 SUMMED SPIN DENSITY           1.00000000
 TOTAL ATOMIC SPINS  :
   1.0000000
 TTTTTTTTTTTTTTTTTTTTTTTTTTTTTT MOQGAD      TELAPSE       26.62 TCPU       23.83
 TTTTTTTTTTTTTTTTTTTTTTTTTTTTTT SHELLXN     TELAPSE       26.63 TCPU       23.83
 TTTTTTTTTTTTTTTTTTTTTTTTTTTTTT MONMO3      TELAPSE       26.63 TCPU       23.84
 NUMERICALLY INTEGRATED DENSITY      9.0000000000      8.0000000000
 TTTTTTTTTTTTTTTTTTTTTTTTTTTTTT NUMDFT      TELAPSE       26.65 TCPU       23.86
 CYC 342 ETOT(AU) -1.044685829301E+02 DETOT -4.72E-10 tst  2.49E-12 PX  3.62E-06
 TTTTTTTTTTTTTTTTTTTTTTTTTTTTTT FDIK        TELAPSE       26.69 TCPU       23.88

    ALPHA      ELECTRONS
 INSULATING STATE
 TOP OF VALENCE BANDS -    BAND      9; K    1; EIG -1.5660673E-01 AU
 BOTTOM OF VIRTUAL BANDS - BAND     10; K    1; EIG -1.3000167E-02 AU
 DIRECT ENERGY BAND GAP:   3.9077 eV

    BETA       ELECTRONS
 INSULATING STATE
 TOP OF VALENCE BANDS -    BAND      8; K    1; EIG -1.4701533E-01 AU
 BOTTOM OF VIRTUAL BANDS - BAND      9; K    1; EIG -4.4885225E-02 AU
 DIRECT ENERGY BAND GAP:   2.7791 eV
 TTTTTTTTTTTTTTTTTTTTTTTTTTTTTT PDIG        TELAPSE       26.69 TCPU       23.88
 CHARGE NORMALIZATION FACTOR   1.00000000
 TOTAL ATOMIC CHARGES:
  17.0000000
 SUMMED SPIN DENSITY           1.00000000
 TOTAL ATOMIC SPINS  :
   1.0000000
 TTTTTTTTTTTTTTTTTTTTTTTTTTTTTT MOQGAD      TELAPSE       26.69 TCPU       23.88
 TTTTTTTTTTTTTTTTTTTTTTTTTTTTTT SHELLXN     TELAPSE       26.69 TCPU       23.88
[truncated: 181,821 more chars]
