# Supplementary material for: Ir impurities in α- and β-Ga2O3 and their detrimental effect on p-type conductivity
Source: Sci Rep. 2023 May 26;13:8522. doi: 10.1038/s41598-023-35112-9 (PMC10220028; doi:10.1038/s41598-023-35112-9)
Supplement: Supplementary file 1 — Supplementary Information. [file 41598_2023_35112_MOESM1_ESM.zip › Ga2O3 outputs/Ir_doped_Ga2O3/Ir3+/alpha/a-Ga2O3-HSE06-dzvp2-dzvp2.gui]

   3   7   5 E -8.1486158181088E+03 DE-3.2E-08(  4)
  0.288401703491E+01  0.000000000000E+00  0.446937932193E+01
 -0.144200851745E+01  0.249763201718E+01  0.446937932193E+01
 -0.144200851745E+01 -0.249763201718E+01  0.446937932193E+01
   12
  0.100000000000E+01  0.000000000000E+00  0.000000000000E+00
  0.000000000000E+00  0.100000000000E+01  0.000000000000E+00
  0.000000000000E+00  0.000000000000E+00  0.100000000000E+01
  0.000000000000E+00  0.000000000000E+00  0.000000000000E+00
 -0.500000000000E+00 -0.866025403784E+00  0.000000000000E+00
  0.866025403784E+00 -0.500000000000E+00  0.000000000000E+00
  0.000000000000E+00  0.000000000000E+00  0.100000000000E+01
  0.000000000000E+00  0.000000000000E+00  0.000000000000E+00
 -0.500000000000E+00  0.866025403784E+00  0.000000000000E+00
 -0.866025403784E+00 -0.500000000000E+00  0.000000000000E+00
  0.000000000000E+00  0.000000000000E+00  0.100000000000E+01
  0.000000000000E+00  0.000000000000E+00  0.000000000000E+00
  0.500000000000E+00 -0.866025403784E+00  0.000000000000E+00
 -0.866025403784E+00 -0.500000000000E+00  0.000000000000E+00
  0.000000000000E+00  0.000000000000E+00 -0.100000000000E+01
  0.000000000000E+00  0.000000000000E+00  0.670406898289E+01
 -0.100000000000E+01  0.000000000000E+00  0.000000000000E+00
  0.000000000000E+00  0.100000000000E+01  0.000000000000E+00
  0.000000000000E+00  0.000000000000E+00 -0.100000000000E+01
  0.000000000000E+00  0.000000000000E+00  0.670406898289E+01
  0.500000000000E+00  0.866025403784E+00  0.000000000000E+00
  0.866025403784E+00 -0.500000000000E+00  0.000000000000E+00
  0.000000000000E+00  0.000000000000E+00 -0.100000000000E+01
  0.000000000000E+00  0.000000000000E+00  0.670406898289E+01
 -0.100000000000E+01  0.000000000000E+00  0.000000000000E+00
  0.000000000000E+00 -0.100000000000E+01  0.000000000000E+00
  0.000000000000E+00  0.000000000000E+00 -0.100000000000E+01
  0.000000000000E+00  0.000000000000E+00  0.000000000000E+00
  0.500000000000E+00  0.866025403784E+00  0.000000000000E+00
 -0.866025403784E+00  0.500000000000E+00  0.000000000000E+00
  0.000000000000E+00  0.000000000000E+00 -0.100000000000E+01
  0.000000000000E+00  0.000000000000E+00  0.000000000000E+00
  0.500000000000E+00 -0.866025403784E+00  0.000000000000E+00
  0.866025403784E+00  0.500000000000E+00  0.000000000000E+00
  0.000000000000E+00  0.000000000000E+00 -0.100000000000E+01
  0.000000000000E+00  0.000000000000E+00  0.000000000000E+00
 -0.500000000000E+00  0.866025403784E+00  0.000000000000E+00
  0.866025403784E+00  0.500000000000E+00  0.000000000000E+00
  0.000000000000E+00  0.000000000000E+00  0.100000000000E+01
  0.000000000000E+00  0.000000000000E+00  0.670406898289E+01
  0.100000000000E+01  0.000000000000E+00  0.000000000000E+00
  0.000000000000E+00 -0.100000000000E+01  0.000000000000E+00
  0.000000000000E+00  0.000000000000E+00  0.100000000000E+01
  0.000000000000E+00  0.000000000000E+00  0.670406898289E+01
 -0.500000000000E+00 -0.866025403784E+00  0.000000000000E+00
 -0.866025403784E+00  0.500000000000E+00  0.000000000000E+00
  0.000000000000E+00  0.000000000000E+00  0.100000000000E+01
  0.000000000000E+00  0.000000000000E+00  0.670406898289E+01
   10
   31     -2.884017034906      0.000000000000      0.300032865518
   31      0.000000000000      0.000000000000      1.934656795446
   31     -1.442008517453     -2.497632017176     -0.300032865518
   31      0.000000000000     -0.000000000000     -1.934656795446
    8     -1.574769556985     -0.755894383814     -1.117344830482
    8      1.442008517453     -0.985843249549     -1.117344830482
    8      0.132761039532      1.741737633362     -1.117344830482
    8      1.574769556985      0.755894383814      1.117344830482
    8     -1.442008517453      0.985843249549      1.117344830482
    8     -0.132761039532     -1.741737633362      1.117344830482
  167   12
