# Supplementary material for: Ir impurities in α- and β-Ga2O3 and their detrimental effect on p-type conductivity
Source: Sci Rep. 2023 May 26;13:8522. doi: 10.1038/s41598-023-35112-9 (PMC10220028; doi:10.1038/s41598-023-35112-9)
Supplement: Supplementary file 1 — Supplementary Information. [file 41598_2023_35112_MOESM1_ESM.zip › Ga2O3 outputs/Ir_doped_Ga2O3/Ir4+/alpha/a-Ga2O3-HSE06-dzvp2-dzvp2.final.gui]

   3   1   1 E -9.5964073985348E+04 DE-4.6E-08(  4)
  0.863546652619E+01 -0.498558007994E+01 -0.765116800597E-04
  0.542391522022E-03  0.997205673311E+01  0.887264317971E-03
  0.574981150528E-03  0.118475108350E-02  0.133591989256E+02
    1
  0.100000000000E+01  0.000000000000E+00  0.000000000000E+00
  0.000000000000E+00  0.100000000000E+01  0.000000000000E+00
  0.000000000000E+00  0.000000000000E+00  0.100000000000E+01
  0.000000000000E+00  0.000000000000E+00  0.000000000000E+00
  120
  277      2.877042835309     -0.000414452672     -4.273825676080
   31      1.437742825073     -2.490399196561      0.308049501705
   31      0.000683026302      4.986126930558      4.749281655952
   31     -1.432547979295      2.503885662657     -4.144502739563
   31      1.442281170853      2.493600826678      0.308516419957
   31     -0.013388027762     -0.003747064165      4.739954964447
   31     -1.432402664178     -2.504203282991     -4.146022266965
   31     -2.879424307282      4.984047478869      0.308568743047
   31     -2.878590499612     -0.000145572300      0.311125523617
   31      4.321581244541      2.506127835308      4.740944697978
   31      4.328574203864     -2.502809406706      4.739197955485
   31      2.865639515527     -4.986070506631     -4.145961043908
   31     -2.865815621105      4.970287315528     -2.508948962931
   31      4.316818119094     -2.491602777011      1.922847871889
   31      2.880589012530     -4.990688188843      6.376723578561
   31      1.447819330495      2.513924704279     -2.508076270585
   31      4.317397046199      2.491796979992      1.923918727142
   31      2.877547344778     -0.001695190530      6.229165577571
   31      1.416641329709     -2.496590015802     -2.509154814560
   31      0.000345649823      4.985908483524      1.923488496236
   31      0.001583873346      0.000154581913      1.923246939268
   31     -1.436143117320     -2.488753140695      6.376473601350
   31     -1.444262952400      2.493852959945      6.377527272608
   31     -2.879268785719      0.000040807049     -2.512793018888
   31      4.346449861208     -2.548095505663     -4.739778259577
   31      2.877440611733     -4.979014585359     -0.294669113853
   31      1.436637287057      2.498033812596      4.138535019051
   31     -0.061696498303      0.002273660446     -4.739629840548
   31      2.877913225591      0.000742249482     -0.300738387433
   31      1.436810914715     -2.498282207373      4.137705266275
   31     -0.000048292595      4.985212086813     -4.744905637943
   31     -1.433999607320      2.490775961709     -0.293501332287
   31     -1.444737701664     -2.496619916077     -0.293595301236
   31     -2.871871438204      4.985588660083      4.138708425770
   31     -2.878483425375     -0.000517686700      4.144013692803
   31      4.352070644652      2.543474980926     -4.736790415993
   31     -2.854371930666      4.999371543876     -6.389539158954
   31      4.327130858020     -2.497446293186     -1.901749475294
   31      2.878723555319     -4.984715226149      2.524578867888
   31      1.415302467058      2.506358628166     -6.390490335667
   31      4.318965197009      2.503556684411     -1.901461703035
   31      2.878987017481      0.000332877386      2.516985836381
   31      1.438564582094     -2.521925974465     -6.390718299194
   31     -0.000278208464      4.986195683097     -1.917590393610
   31     -0.010707354622     -0.004389748922     -1.900853428151
   31     -1.440315447528     -2.493539406972      2.525436358828
   31     -1.437551496566      2.492355757982      2.525525215546
   31     -2.879029843610     -0.001171268328     -6.399568910764
    8      4.188293594873     -0.777933581758     -5.567609707480
    8      2.743931329569     -3.241556233007     -1.117078365999
    8      1.307760597123      4.235339729545      3.342943240686
    8     -0.128950212984      1.735228277784     -5.559036093512
    8      2.748647599948      1.740652585889     -1.112682690974
    8      1.311169523265     -0.752787317467      3.347628886909
    8     -0.133494349189     -3.247246889843     -5.561625669651
    8     -1.571764472566      4.227680486530     -1.110701005068
    8     -1.578525834299     -0.758570893626     -1.108898257442
    8     -3.011817437847      6.725587714824      3.341511037413
    8     -3.009676100432      1.739933872618      3.341244989384
    8      4.185565644281     -5.724193126446     -5.566633222659
    8     -1.440067338750      3.999905706286     -5.560883886563
    8     -2.871959110752      1.505584270619     -1.109656473512
    8      4.315728820362     -5.969760327159      3.341342524447
    8      2.897085569569      1.522289782978     -5.564798568284
    8     -2.881125263976      6.491065453143     -1.114991517942
    8      4.314964200165     -0.980962705372      3.347709414768
    8      2.879371195718     -3.473135356168     -5.559923581705
    8      1.442388540872      4.004724481104     -1.109808777802
    8      1.436350164839     -0.981494075882     -1.114250611771
    8     -0.003425376536     -3.478384361762      3.342039612810
    8     -0.000066559016      1.506938108032      3.340643302368
    8     -1.454999925063     -0.992747745687     -5.566960390375
    8     -2.749939137541     -3.249417899374     -5.560678064562
    8     -4.186126641161      4.229019787033     -1.113874733661
    8      3.013279607039     -3.246884479572      3.339843176743
    8      1.572653431921     -5.741366006729     -5.561886761453
    8     -4.185844404220     -0.747343977828     -1.109342342776
    8      3.010659553562      1.734351689862      3.348163856027
    8      1.548470027260     -0.746638241641     -5.569914454165
    8      0.128706275106     -3.245440422808     -1.111114323464
    8      0.137698092601      1.737787067346     -1.116340288302
    8     -1.305519475007     -0.756149246037      3.341295053166
    8     -1.303460172601      4.229015063427      3.341958582656
    8     -2.730893959776      1.727907283001     -5.566127292395
    8     -1.305842196896      5.735606837065     -3.335182069971
    8     -2.745824969013      3.246676631999      1.115990196259
    8     -4.186010034949      0.752054304874      5.565041827561
    8      3.023145764368      3.244804201803     -3.340555908955
    8     -2.746786129561     -1.740304163851      1.115048820405
    8     -4.175932932374      5.749629492686      5.568290228071
    8      2.988133267309     -1.742231066646     -3.338482526094
    8      1.571725300218     -4.229747256708      1.113254496368
    8      1.573163328128      0.753992792676      1.113543083497
    8      0.144983727599     -1.732912712127      5.579704543862
    8      0.128985544017      3.246886155900      5.567574639330
    8     -1.304928488957      0.761076547612     -3.330878634786
    8      4.332843062858      0.971346101294     -3.335451722908
    8      2.878644907874     -1.507092649392      1.113028703506
    8      1.441834889660     -4.004864986567      5.566795974758
    8      0.004092705792      3.479938511716     -3.335097128619
    8      2.879071409186     -6.493923967138      1.116008573215
    8      1.426468278567      0.988205546950      5.567128908551
    8     -0.002674198600     -1.496236175678     -3.341951240939
    8     -1.440637360932     -4.002506400159      1.113654104596
    8     -1.437191743768      0.984473607992      1.114541682116
    8     -2.876311193216     -1.508957821390      5.564942463347
    8     -2.889731980350      3.484874836649      5.581151504459
    8      4.310585477848     -4.003007786384     -3.331765925196
    8     -3.020913084993      3.239463668029     -3.341717935964
    8      4.184043017202     -4.229566940889      1.114055728487
    8      2.745252532153      3.234015505777      5.581359589924
    8      1.315329740083      0.775945190461     -3.337348666997
    8      4.183993710001      0.754337223883      1.113801513711
    8      2.749566023084     -1.752342530264      5.565597060927
    8      1.301767446170     -4.229829566390     -3.336104308437
    8     -0.131019359114      3.246900394928      1.113900029442
    8     -0.133204636307     -1.737926751502      1.116103241299
    8     -1.570063834514      5.744001280848      5.567750366691
    8     -1.572668656836      0.756648562253      5.565536056327
    8     -3.005251371781     -1.742755712299     -3.331564770318
    0    0
