# Supplementary material for: Ir impurities in α- and β-Ga2O3 and their detrimental effect on p-type conductivity
Source: Sci Rep. 2023 May 26;13:8522. doi: 10.1038/s41598-023-35112-9 (PMC10220028; doi:10.1038/s41598-023-35112-9)
Supplement: Supplementary file 1 — Supplementary Information. [file 41598_2023_35112_MOESM1_ESM.zip › Ga2O3 outputs/Ir_doped_Ga2O3/Ir3+/alpha/a-Ga2O3-HSE06-dzvp2-dzvp2.final.gui]

   3   1   1 E -9.5963474723923E+04 DE-9.4E-09(  3)
  0.867134658410E+01 -0.501194536485E+01  0.404816319844E-02
 -0.105749060020E-02  0.100220545376E+02 -0.264143049513E-02
  0.426345049526E-02 -0.356515770781E-02  0.134276182495E+02
    1
  0.100000000000E+01  0.000000000000E+00  0.000000000000E+00
  0.000000000000E+00  0.100000000000E+01  0.000000000000E+00
  0.000000000000E+00  0.000000000000E+00  0.100000000000E+01
  0.000000000000E+00  0.000000000000E+00  0.000000000000E+00
  120
  277      2.972448458020      0.027046103271     -3.990784072139
   31      1.456200302686     -2.510951060834      0.311912549784
   31      0.000027027504      5.013098568984      4.774159632492
   31     -1.452521338933      2.504243884973     -4.180004077475
   31      1.434565589503      2.498932630678      0.307742102878
   31      0.004661814185     -0.001922866789      4.776816223240
   31     -1.448863009337     -2.505185125630     -4.175155141090
   31     -2.890051257784      5.023079169426      0.319348793232
   31     -2.889654823979      0.000715813674      0.308313008169
   31      4.332700965424      2.503137051026      4.779125975422
   31      4.335824841289     -2.500821865442      4.779494979568
   31      2.881408969252     -5.014621230660     -4.173073678565
   31     -2.820294530031      4.980456133180     -2.493612533031
   31      4.335564060502     -2.507865608908      1.942161374857
   31      2.889668798701     -5.003669845227      6.404171005754
   31      1.427169638193      2.539499099013     -2.524230519700
   31      4.334796164798      2.505992958730      1.940762914329
   31      2.887125891321      0.002898322122      6.426374897567
   31      1.399637717338     -2.533278399276     -2.516613536882
   31     -0.000776880977      5.010717743366      1.942983521942
   31     -0.000162009926      0.000482376490      1.938462815549
   31     -1.446200127342     -2.507483118108      6.408574858964
   31     -1.441155587487      2.503942545700      6.404653279587
   31     -2.887910191112      0.002890092229     -2.540437745010
   31      4.339335470665     -2.549318354041     -4.795416608243
   31      2.891069641767     -5.018783620299     -0.277957101818
   31      1.446771702323      2.504880266748      4.169329486306
   31     -0.024392230910      0.004486031256     -4.787019615843
   31      2.888648357841     -0.003779209007     -0.294799001067
   31      1.445423196758     -2.502329589402      4.174374401440
   31     -0.006460612598      5.012802415670     -4.778738283435
   31     -1.454747684658      2.504301396085     -0.283264082627
   31     -1.437444539478     -2.498550455741     -0.282293726807
   31     -2.892392144128      5.011675937827      4.167526596251
   31     -2.891112462385      0.002451012170      4.164720272571
   31      4.350971105866      2.557850549584     -4.815829332024
   31     -2.886705369671      5.008178348308     -6.433085765042
   31      4.323129402104     -2.539889175117     -1.932210862093
   31      2.890771549364     -5.010316678914      2.550785975956
   31      1.433843416730      2.521944705664     -6.428905383275
   31      4.364328077288      2.527965511145     -1.916416346426
   31      2.891333579341     -0.000814462130      2.543625593503
   31      1.436999929995     -2.503137639763     -6.421210464759
   31      0.011666746878      5.008512426952     -1.934024942260
   31     -0.016417330923      0.013239478170     -1.927784624865
   31     -1.443650064321     -2.505182025681      2.548879070576
   31     -1.442818674640      2.507318279740      2.546936390439
   31     -2.885240583172      0.005473524539     -6.434649837671
    8      4.226822893547     -0.834036230428     -5.669006451600
    8      2.752715218153     -3.283119654969     -1.084159908971
    8      1.310571138216      4.252063048037      3.354605401006
    8     -0.141628464458      1.755324421151     -5.606675576926
    8      2.765036114184      1.733667016365     -1.149396891065
    8      1.311044289681     -0.757810136855      3.349841958175
    8     -0.137414731663     -3.262928973683     -5.594270306315
    8     -1.567174847535      4.255207870542     -1.103901881716
    8     -1.579088472782     -0.755872571749     -1.110203931947
    8     -3.025165234997      6.758289888796      3.351452992589
    8     -3.023751874688      1.749396602201      3.348686457617
    8      4.202470079718     -5.743292400785     -5.611345488672
    8     -1.449749369842      4.025113729896     -5.596584190441
    8     -2.895126928481      1.515705896937     -1.110795741788
    8      4.337133696915     -6.001853038554      3.353329143563
    8      2.917958734429      1.584637269180     -5.672904398812
    8     -2.875163621987      6.530065171531     -1.087788186542
    8      4.337301206086     -0.989799547570      3.350074979328
    8      2.877324976482     -3.507274339523     -5.609083392832
    8      1.447563767701      4.016604377498     -1.113891907053
    8      1.447570857886     -0.991270036529     -1.129858091969
    8      0.001594183114     -3.493664782752      3.358521366092
    8      0.001821082461      1.516082716769      3.352155281185
    8     -1.455536343474     -0.991274409484     -5.606478554902
    8     -2.757706865484     -3.262669879646     -5.602676211771
    8     -4.212340366937      4.250333918266     -1.150051256486
    8      3.023275655035     -3.261951384440      3.355489416508
    8      1.571935239731     -5.765063946352     -5.592866566885
    8     -4.199476981679     -0.754038639474     -1.107683964357
    8      3.024892230547      1.747526976944      3.349064936618
    8      1.534059666557     -0.746888524713     -5.645856730565
    8      0.132822680557     -3.271026039603     -1.107258527672
    8      0.121999595882      1.758382789978     -1.085236565264
    8     -1.310806048875     -0.756978525401      3.352870007382
    8     -1.312110791265      4.255415476448      3.354112164933
    8     -2.751642168790      1.741432131491     -5.610194763344
    8     -1.294682295169      5.776577551683     -3.349249947528
    8     -2.762633795895      3.270056871597      1.113268548191
    8     -4.199512309485      0.762146913106      5.580259727502
    8      3.026980337370      3.247646683647     -3.366616670945
    8     -2.754364920799     -1.744097329483      1.126536470555
    8     -4.199357702680      5.763611198400      5.577720997286
    8      3.001247858321     -1.943700671473     -3.349944918290
    8      1.577559964761     -4.257640241773      1.131035197669
    8      1.580627268944      0.754897535842      1.114638173591
    8      0.124820121698     -1.752762578234      5.580951589351
    8      0.132608437926      3.267873504081      5.588289304396
    8     -1.350402100587      0.764864986990     -3.365764318898
    8      4.513732896737      1.081546309346     -3.322697890234
    8      2.894489334291     -1.514193770067      1.119326666320
    8      1.442313781801     -4.020871912248      5.590201886002
    8     -0.022718656732      3.503938726194     -3.347918939363
    8      2.888090693105     -6.536637893357      1.116304480225
    8      1.446650040894      0.995111928144      5.579045695528
    8     -0.008168584566     -1.517723353562     -3.358840185219
    8     -1.440405002889     -4.019661014936      1.132378141325
    8     -1.449555707442      0.990481600736      1.127466977962
    8     -2.890673213565     -1.517154451540      5.586966642734
    8     -2.874595833045      3.489839429134      5.570526512444
    8      4.344809686310     -4.058784783843     -3.361750071628
    8     -3.037623267351      3.264952264434     -3.361130754871
    8      4.204060731157     -4.258362549913      1.132819218272
    8      2.755049763506      3.281659915947      5.571499476052
    8      1.149436832551      0.820710834856     -3.321099082017
    8      4.198076685911      0.758653188316      1.116495803510
    8      2.750532880477     -1.746193482705      5.580511148959
    8      1.304230480160     -4.278571849691     -3.344898931116
    8     -0.136669960679      3.266535348187      1.129465276095
    8     -0.125906277731     -1.747164925274      1.118499729279
    8     -1.577212832541      5.769172159290      5.590435973256
    8     -1.576155275437      0.757968527643      5.583119845941
    8     -3.012096654222     -1.718817918470     -3.365164431557
    0    0
