# Supplementary material for: Ir impurities in α- and β-Ga2O3 and their detrimental effect on p-type conductivity
Source: Sci Rep. 2023 May 26;13:8522. doi: 10.1038/s41598-023-35112-9 (PMC10220028; doi:10.1038/s41598-023-35112-9)
Supplement: Supplementary file 1 — Supplementary Information. [file 41598_2023_35112_MOESM1_ESM.zip › Ga2O3 outputs/Ir_doped_Ga2O3/Ir4+/alpha/a-Ga2O3-HSE06-dzvp2-dzvp2.cryst.out]

Thu Jan 27 14:18:35 EET 2022
 
CRYSTAL will run on 38 processors
mpich124 is in use
mpich124 is in use
 
CRYSTAL input is expected from /home/azacinskis/Marconi_inputs/Ir_charged/alpha/Ir_4_plus_state/run2/a-Ga2O3-HSE06-dzvp2-dzvp2.d12
OUTPUT is going to /home/azacinskis/Marconi_inputs/Ir_charged/alpha/Ir_4_plus_state/run2/a-Ga2O3-HSE06-dzvp2-dzvp2.cryst.out
 
Executable from /install_linux/2020/crystal17/new_v17102_v01/bin/Linux-ifort17_XE_emt64_omp2.1.0/v1.0.2 are used
Creating temporary directory /work/azacinskis/a-Ga2O3-HSE06-dzvp2-dzvp2.tmp189395
 
Input data from /home/azacinskis/Marconi_inputs/Ir_charged/alpha/Ir_4_plus_state/run2/a-Ga2O3-HSE06-dzvp2-dzvp2.d12 :
 
Ga2O3 - alpha Ir 4+
EXTERNAL
OPTGEOM
END
END
277 12
INPUT
17 5 6 5 5 5 0
823.5880147 -0.1578014 -1
364.6613336 -1517.5270446 0
55.7082801 -316.5306529 0
12.0464544 -91.8880941 0
3.5120610 -9.2241773 0
188.0490770 3.1578014 -2
340.4194712 26.8322577 -1
128.2373673 800.4250007 0
33.8644961 369.4050683 0
4.7560005 242.4171899 0
3.9649974 -118.2173282 0
289.7291139 2.1578014 -2
87.4633789 61.9678610 -1
30.4363766 269.0581986 0
4.0553412 231.1654793 0
3.5525341 -133.6952667 0
136.4017106 3.1578014 -2
95.0776925 45.9349803 -1
49.2258410 359.0344668 0
15.0874145 176.4740119 0
4.0405764 54.5155286 0
127.3507908 3.9546197 -2
66.2364374 52.9773655 -1
34.4299229 274.8643383 0
10.1995721 137.2047338 0
2.5409702 14.8633305 0
0 0 1 2. 1.
2.3500000 1.0000000
0 0 1 2. 1.
1.5820000 1.0000000
0 0 1 0. 1.
0.5018000 1.0000000
0 0 1 0. 1.
0.2500000 1.0000000
0 2 1 6. 1.
2.7920000 1.0000000
0 2 1 0. 1.
1.5410000 1.0000000
0 2 1 0. 1.
0.5100000 1.0000000
0 2 1 0. 1.
0.0980000 1.0000000
0 3 1 6. 1.
1.2400000 1.0000000
0 3 1 0. 1.
0.4647000 1.0000000
0 3 1 0. 1.
0.1529000 1.0000000
0 4 1 0. 1.
0.9380000 1.0000000
31 12
0 0 6 2 1
  87842.126296      0.0014271588798
  13189.496402      0.0109388940970
  3000.9482141      0.0543082001270
  847.38425966      0.1895105598300
  276.00980642      0.3861518591800
  95.216672071      0.3005108271900
0 0 3 2 1
  184.00703968     -0.1112446196300
  21.827051433      0.6483132291800
  9.0026963761      0.4435838359400
0 0 3 2 1
  16.033176938     -0.2301429955500
  2.6707724878      0.7294686151600
  1.1252834170      0.4621497695100
0 0 1 2 1
  0.9338577400      1.0000000000000 
0 0 1 0 1
  0.1574498300      1.0000000000000
0 2 5 6 1
  1167.2665844      0.0090974021307
  275.38062789      0.0684562733430
  87.375073070      0.2692229388800
  31.597254670      0.5350789788200
  11.824122798      0.3527906276000
0 2 3 6 1
  6.2881845133      0.3393824453000
  2.5199853240      0.5687194760800
  1.0169726306      0.2771769493900
0 2 1 1 1
  0.3650037800      1.0000000000000
0 2 1 0 1
  0.1507841800      1.0000000000000
0 3 4 10 1
  65.354237674      0.0273701463820
  18.504656747      0.1509946397600
  6.3179620632      0.3748532854500
  2.1641389426      0.4751060685100
0 3 1 0 1
  0.6662863400      1.0000000000000 
0 3 1 0 1
  0.1526260800      1.0000000000000
8 6
0 0 5 2 1
  2266.1767785      -0.005343180993
  340.87010191      -0.039890039230
  77.363135167      -0.178539119850
  21.479644940      -0.464276849590
  6.6589433124      -0.443097451720
0 0 1 2 1
  0.8478937000       1.000000000000
0 0 1 0 1
  0.2790534900       1.000000000000
0 2 3 4 1
  17.721504317       0.043394573193
  3.8635505440       0.230941207650
  1.0480920883       0.513753110640
0 2 1 0 1
  0.2623818000       1.000000000000
0 3 1 0 1
  0.4790426200       1.000000000000
99 0
CHARGED
END
DFT
HSE06
SPIN
END
SPINLOCK
1 50
SHRINK
4 8
TOLDEE
7
MAXCYCLE
200
FMIXING
85
ANDERSON
SAVEWF
PPAN
END 
External geometry input found in  /home/azacinskis/Marconi_inputs/Ir_charged/alpha/Ir_4_plus_state/run2/a-Ga2O3-HSE06-dzvp2-dzvp2.gui
External geometry input copied to  /home/azacinskis/Marconi_inputs/Ir_charged/alpha/Ir_4_plus_state/run2/a-Ga2O3-HSE06-dzvp2-dzvp2.gui_old
          38 PROCESSORS WORKING

         
 *******************************************************************************
 *                                                                             *
 *                               CRYSTAL17                                     *
 *                      public : 1.0.2 - March 1st, 2018                       *
 *                       HTTP://WWW.CRYSTAL.UNITO.IT                           *
 *                                                                             *
 *                              MAIN AUTHORS                                   *
 *                                                                             *
 *  R. DOVESI(1,11), V.R. SAUNDERS(2), C. ROETTI(1,11), R. ORLANDO(1,11),      *
 *  C.M. ZICOVICH-WILSON(1,3), F. PASCALE(4), B. CIVALLERI(1,11),              *
 *  K. DOLL(5), N.M. HARRISON(2,6), I.J. BUSH(7), Ph. D'ARCO(8),               *
 *  M. LLUNELL(9), M. CAUSA'(10), Y. NOEL(8), L. MASCHIO(1,11), A. ERBA(1,11)  *
 *  M. RE'RAT(14), S. CASASSA(1,11)                                            *
 *                                                                             *
 *        CONTRIBUTIONS TO THE CODE HAVE ALSO BEEN GIVEN BY                    *
 *                                                                             *
 *  M. FERRABONE(1,11), M. DE LA PIERRE(1,11), M. FERRERO(1,11),               *
 *  J. BAIMA(1,11), E. ALBANESE(1,11), M.F. PEINTINGER(12), R. BAST(13),       *
 *  B. KIRTMAN(15), V. LACIVITA(1,11), R. DEMICHELIS(1,16)                     *
 *  G. BRANDEBURG(17), S. SALUSTRO(1,11), G. SANSONE(1,11)                     *
 *  M.T. RUGGIERO(18)                                                          *
 *                                                                             *
 * (1) THEORETICAL CHEMISTRY GROUP - UNIVERSITA' DI TORINO - TORINO (ITALY)    *
 * (2) COMPUTATIONAL SCIENCE & ENGINEERING DEPARTMENT - STFC DARESBURY (UK)    *
 * (3) UNIVERSIDAD AUTONOMA DEL ESTADO DE MORELOS - CUERNAVACA (MEXICO)        *
 * (4) UNIVERSITE' DE LORRAINE - NANCY (FRANCE)                                *
 * (5) UNIVERSITAET STUTTGART- STUTTGART (GERMANY)                             *
 * (6) IMPERIAL COLLEGE - LONDON (UK)                                          *
 * (7) OXFORD E-RESEARCH CENTRE - OXFORD (UK)                                  *
 * (8) UPMC - SORBONNE UNIVERSITES - PARIS (FRANCE)                            *
 * (9) UNIVERSIDAD DE BARCELONA - BARCELONA (SPAIN)                            *
 *(10) UNIVERSITA' DI NAPOLI "FEDERICO II" - NAPOLI (ITALY)                    *
 *(11) NIS - NANOSTRUCTURED INTERFACES AND SURFACES - TORINO (ITALY)           *
 *(12) MPI FUER CHEMISCHE ENERGIEKONVERSION - MUELHEIM AN DER RUHR (GERMANY)   *
 *(13) UNIVERSITY OF TROMSO - TROMSO (NORWAY)                                  *
 *(14) UNIVERSITE' DE PAU ET DES PAYS DE L'ADOUR - PAU (FRANCE)                *
 *(15) UNIVERSITY OF CALIFORNIA SANTA BARBARA - SANTA BARBARA (USA)            *
 *(16) CURTIN UNIVERSITY - PERTH (AUSTRALIA)                                   *
 *(17) UNIVERSITY COLLEGE LONDON - LONDON (UK)                                 *
 *(18) CAMBRIDGE UNIVERSITY - CAMBRIDGE (UK)                                   *
 *                                                                             *
 *******************************************************************************
 EEEEEEEEEE STARTING  DATE 27 01 2022 TIME 14:18:38.9
 Ga2O3 - alpha Ir 4+                                                             

 GEOMETRY INPUT FROM EXTERNAL FILE (FORTRAN UNIT 34)
 3D - CRYSTAL 

 *******************************************************************************
 LATTICE PARAMETERS  (ANGSTROMS AND DEGREES) - PRIMITIVE CELL
       A          B          C        ALPHA      BETA     GAMMA        VOLUME
    9.97144    9.97205   13.35858    89.99201  89.99890 119.99714   1150.392273
 INFORMATION **** CHKGRP **** SPGR WITH NO INVERSION

 NUMBER OF IRREDUCIBLE ATOMS IN THE CELL:  120

 CARTESIAN COORDINATES (ANGSTROM) - IRREDUCIBLE ATOMS AND SYMMETRY RELATED

 AT.IRR.  AT  AT.N.          X                   Y                   Z
     1     1   277    2.877022407444E+00 -3.969215480000E-04 -4.273100247026E+00
     2     2    31    1.437494573186E+00 -2.489896315579E+00  3.082622057830E-01
     3     3    31    9.601565930000E-04  4.986118068671E+00  4.749117322236E+00
     4     4    31   -1.432399833662E+00  2.503806592614E+00 -4.144753963438E+00
     5     5    31    1.441897326746E+00  2.493498823745E+00  3.081348386500E-01
     6     6    31   -1.388968645200E-02 -3.797739568000E-03  4.740183193078E+00
     7     7    31   -1.432370135662E+00 -2.504251775197E+00 -4.146497187517E+00
     8     8    31   -2.879920167495E+00  4.984155886244E+00  3.084032702990E-01
     9     9    31   -2.878483533654E+00 -3.261325020000E-04  3.109822481160E-01
    10    10    31    4.321955777083E+00  2.506386477755E+00  4.741037055273E+00
    11    11    31    4.329179239106E+00 -2.503349150187E+00  4.738390654348E+00
    12    12    31    2.865356455164E+00 -4.986269158542E+00 -4.146210164551E+00
    13    13    31   -2.865766763575E+00  4.970432237232E+00 -2.509471022170E+00
    14    14    31    4.316938403512E+00 -2.491888590595E+00  1.923025260159E+00
    15    15    31    2.880974731893E+00 -4.990634708737E+00  6.376633623878E+00
    16    16    31    1.447354462321E+00  2.514147452789E+00 -2.508315382763E+00
    17    17    31    4.317481935221E+00  2.492107392147E+00  1.924021878124E+00
    18    18    31    2.878192942739E+00 -2.041478310000E-03  6.229395751314E+00
    19    19    31    1.416568269168E+00 -2.496573668708E+00 -2.509149709062E+00
    20    20    31    1.218981650000E-04  4.986537245505E+00  1.923196193130E+00
    21    21    31    1.691266592000E-03 -1.175615500000E-04  1.923521537164E+00
    22    22    31   -1.435905899028E+00 -2.489253179231E+00  6.376015060160E+00
    23    23    31   -1.444474994827E+00  2.494008083912E+00  6.377638713707E+00
    24    24    31   -2.879393678715E+00  7.734889600000E-05 -2.512941871172E+00
    25    25    31    4.346511401792E+00 -2.548364403467E+00 -4.739264382154E+00
    26    26    31    2.876993913897E+00 -4.978528620153E+00 -2.951095513640E-01
    27    27    31    1.436774073132E+00  2.497752345049E+00  4.138512622189E+00
    28    28    31   -6.210448567800E-02  2.428700509000E-03 -4.739044712717E+00
    29    29    31    2.877424219244E+00  1.249157106000E-03 -3.007496022930E-01
    30    30    31    1.437399508952E+00 -2.498279559286E+00  4.137542032456E+00
    31    31    31   -1.484338240000E-04  4.985106104634E+00 -4.744665554113E+00
    32    32    31   -1.434717603958E+00  2.491334079378E+00 -2.926459227480E-01
    33    33    31   -1.445104492314E+00 -2.496298703703E+00 -2.936110518800E-01
    34    34    31   -2.871772389039E+00  4.985244750889E+00  4.138746205380E+00
    35    35    31   -2.878404478697E+00 -6.453675700000E-04  4.143148818651E+00
    36    36    31    4.352290497486E+00  2.543352567171E+00 -4.736799356662E+00
    37    37    31   -2.854267973318E+00  4.999532310153E+00 -6.389441669885E+00
    38    38    31    4.326845928150E+00 -2.497322685329E+00 -1.901625508733E+00
    39    39    31    2.878900606561E+00 -4.985523345203E+00  2.524389900640E+00
    40    40    31    1.415281420688E+00  2.506342360630E+00 -6.390575307556E+00
    41    41    31    4.318672086192E+00  2.503614870908E+00 -1.901505385524E+00
    42    42    31    2.879244030448E+00  4.063919420000E-04  2.517292400904E+00
    43    43    31    1.438564605398E+00 -2.521936902856E+00 -6.390478390562E+00
    44    44    31   -7.723429590000E-04  4.986322413348E+00 -1.917816885674E+00
    45    45    31   -1.074126425300E-02 -4.035577782000E-03 -1.900545316352E+00
    46    46    31   -1.440050333543E+00 -2.493682373067E+00  2.525952028212E+00
    47    47    31   -1.437076114157E+00  2.492126706435E+00  2.525447533347E+00
    48    48    31   -2.879140878017E+00 -1.497979726000E-03 -6.399436745327E+00
    49    49     8    4.188660663616E+00 -7.779964430270E-01 -5.566580902803E+00
    50    50     8    2.743676030939E+00 -3.241281452094E+00 -1.117094431955E+00
    51    51     8    1.307558818877E+00  4.235565491994E+00  3.343684909019E+00
    52    52     8   -1.289814794440E-01  1.734999664023E+00 -5.558966840493E+00
    53    53     8    2.748131721137E+00  1.741066793436E+00 -1.113176996147E+00
    54    54     8    1.311294071006E+00 -7.526632894550E-01  3.346942812479E+00
    55    55     8   -1.335701914410E-01 -3.247399900516E+00 -5.561400827028E+00
    56    56     8   -1.571806174993E+00  4.227771583061E+00 -1.110799488214E+00
    57    57     8   -1.578629078424E+00 -7.581328360270E-01 -1.108852597271E+00
    58    58     8   -3.011907418893E+00  6.725370954296E+00  3.341667469565E+00
    59    59     8   -3.009767985536E+00  1.739872011548E+00  3.339866147015E+00
    60    60     8    4.185757034281E+00 -5.724539785252E+00 -5.566381700839E+00
    61    61     8   -1.440299505295E+00  3.999945267322E+00 -5.560311437854E+00
    62    62     8   -2.872169786854E+00  1.505652545655E+00 -1.109944880873E+00
    63    63     8    4.316064903455E+00 -5.970117472607E+00  3.341011115823E+00
    64    64     8    2.896876600070E+00  1.522267896556E+00 -5.564467903897E+00
    65    65     8   -2.881743718584E+00  6.491248798460E+00 -1.114703139296E+00
    66    66     8    4.315484547084E+00 -9.811926683880E-01  3.347069271039E+00
    67    67     8    2.879564876993E+00 -3.473226847822E+00 -5.559963128475E+00
    68    68     8    1.442149452414E+00  4.004919103217E+00 -1.110175037226E+00
    69    69     8    1.436130350202E+00 -9.813350355760E-01 -1.114014321330E+00
    70    70     8   -3.193987543000E-03 -3.478432488459E+00  3.342557158451E+00
    71    71     8    5.960638490000E-04  1.506656243251E+00  3.339707299629E+00
    72    72     8   -1.454812642177E+00 -9.929867620360E-01 -5.566969877780E+00
    73    73     8   -2.749542288619E+00 -3.249170392019E+00 -5.560635177913E+00
    74    74     8   -4.186540431825E+00  4.229075601654E+00 -1.113147145391E+00
    75    75     8    3.013456897782E+00 -3.247021932643E+00  3.339282246813E+00
    76    76     8    1.572639484412E+00 -5.741531849388E+00 -5.561247603949E+00
    77    77     8   -4.186348855431E+00 -7.472003107060E-01 -1.109690476612E+00
    78    78     8    3.010877998655E+00  1.734420037872E+00  3.347767218595E+00
    79    79     8    1.548583262456E+00 -7.466197410900E-01 -5.569024300371E+00
    80    80     8    1.280761802880E-01 -3.245190915135E+00 -1.111295479377E+00
    81    81     8    1.370609477190E-01  1.738356773545E+00 -1.116644788016E+00
    82    82     8   -1.305364287288E+00 -7.560227296250E-01  3.340359464757E+00
    83    83     8   -1.303581390331E+00  4.228841237615E+00  3.340885897559E+00
    84    84     8   -2.730790120326E+00  1.727503952818E+00 -5.565533115171E+00
    85    85     8   -1.305998134822E+00  5.735804235244E+00 -3.335544245276E+00
    86    86     8   -2.745422599514E+00  3.246304085796E+00  1.115872622127E+00
    87    87     8   -4.185666047214E+00  7.517498098590E-01  5.564345457825E+00
    88    88     8    3.022679920880E+00  3.244407052363E+00 -3.340796074719E+00
    89    89     8   -2.746692505059E+00 -1.740225988655E+00  1.115164247220E+00
    90    90     8   -4.175544006021E+00  5.749557018817E+00  5.567317281067E+00
    91    91     8    2.988337812320E+00 -1.742450908612E+00 -3.337960713802E+00
    92    92     8    1.571844260890E+00 -4.228736318502E+00  1.114157714997E+00
    93    93     8    1.573126412310E+00  7.538155042930E-01  1.113944333726E+00
    94    94     8    1.452626747060E-01 -1.732991850399E+00  5.579620983899E+00
    95    95     8    1.290221652230E-01  3.246569232238E+00  5.567164953559E+00
    96    96     8   -1.304905962234E+00  7.610674471570E-01 -3.330471396874E+00
    97    97     8    4.332506374138E+00  9.714259681240E-01 -3.335267703232E+00
    98    98     8    2.878694580067E+00 -1.507079820148E+00  1.113463579773E+00
    99    99     8    1.442045638643E+00 -4.004866436445E+00  5.566819250838E+00
   100   100     8    3.878792291000E-03  3.480167476383E+00 -3.335379884946E+00
   101   101     8    2.878737197548E+00 -6.493351079025E+00  1.116561417472E+00
   102   102     8    1.427264421339E+00  9.883708703590E-01  5.567744412292E+00
   103   103     8   -3.136010320000E-03 -1.496098844101E+00 -3.341656355383E+00
   104   104     8   -1.440685163393E+00 -4.002278561018E+00  1.112883395247E+00
   105   105     8   -1.437234120386E+00  9.839554273080E-01  1.115100068680E+00
   106   106     8   -2.875555923035E+00 -1.509155260723E+00  5.564464534882E+00
   107   107     8   -2.890018301138E+00  3.484606939187E+00  5.581152725376E+00
   108   108     8    4.310556860549E+00 -4.003273809221E+00 -3.332281630726E+00
   109   109     8   -3.020857907299E+00  3.239610643784E+00 -3.342488143138E+00
   110   110     8    4.184542979894E+00 -4.229739998061E+00  1.114344082947E+00
   111   111     8    2.745755178916E+00  3.233923736372E+00  5.581641440686E+00
   112   112     8    1.315005691461E+00  7.758030985060E-01 -3.336635671659E+00
   113   113     8    4.184314136508E+00  7.546110480180E-01  1.114874959032E+00
   114   114     8    2.750238936131E+00 -1.752579432797E+00  5.565152898923E+00
   115   115     8    1.301670680026E+00 -4.229851553254E+00 -3.336197025645E+00
   116   116     8   -1.309618505200E-01  3.247362342939E+00  1.114469214135E+00
   117   117     8   -1.334330868840E-01 -1.738197741185E+00  1.116979432587E+00
   118   118     8   -1.569994532120E+00  5.743791596376E+00  5.566746462453E+00
   119   119     8   -1.572928860104E+00  7.568278420840E-01  5.565551119356E+00
   120   120     8   -3.005281759948E+00 -1.743203975028E+00 -3.331137206282E+00

 SYMMETRY CHANGED DURING OLD RUN :  INFORMATION ON SPACE GROUP LOST 
 NUMBER OF SYMMETRY OPERATORS         :    1
 *******************************************************************************
 LATTICE PARAMETERS (ANGSTROMS AND DEGREES) - BOHR = 0.5291772083 ANGSTROM
 PRIMITIVE CELL - CENTRING CODE 1/0 VOLUME=  1150.392273 - DENSITY  6.617 g/cm^3
         A              B              C           ALPHA      BETA       GAMMA 
     9.97144407     9.97205243    13.35857753    89.992012  89.998900 119.997142
 *******************************************************************************
 ATOMS IN THE ASYMMETRIC UNIT  120 - ATOMS IN THE UNIT CELL:  120
     ATOM                 X/A                 Y/B                 Z/C    
 *******************************************************************************
      1 T 277 IR    3.331772452780E-01  1.665667109019E-01 -3.198878892120E-01
      2 T  31 GA    1.664689159080E-01 -1.664610959146E-01  2.308349951608E-02
      3 T  31 GA    5.753041896665E-05 -4.999951503950E-01  3.554846358092E-01
      4 T  31 GA   -1.658561078884E-01  1.681891668351E-01 -3.102767297317E-01
      5 T  31 GA    1.669534780689E-01  3.335173280494E-01  2.304789247099E-02
      6 T  31 GA   -1.636690341713E-03 -1.232191554894E-03  3.548419889385E-01
      7 T  31 GA   -1.658272674648E-01 -3.340057961110E-01 -3.103810398999E-01
      8 T  31 GA   -3.335143793030E-01  3.330650349417E-01  2.307148366376E-02
      9 T  31 GA   -3.333227647232E-01 -1.666843344894E-01  2.329059740761E-02
     10 T  31 GA   -4.995697917735E-01 -4.984947800424E-01  3.548762101524E-01
     11 T  31 GA   -4.987079182819E-01 -4.414460306589E-04  3.547042710003E-01
     12 T  31 GA    3.318508788120E-01 -3.340818733764E-01 -3.103630038108E-01
     13 T  31 GA   -3.318585470824E-01  3.325363376925E-01 -1.878696948822E-01
     14 T  31 GA    4.998913869603E-01  2.716403347992E-05  1.439508734515E-01
     15 T  31 GA    3.335965884988E-01 -3.337202648275E-01  4.773588467361E-01
     16 T  31 GA    1.676021222507E-01  3.359319238445E-01 -1.877868290546E-01
     17 T  31 GA    4.999290515043E-01  4.998424000664E-01  1.439994175966E-01
     18 T  31 GA    3.332500518460E-01  1.663649315964E-01  4.663108019558E-01
     19 T  31 GA    1.640625706778E-01 -1.683141354417E-01 -1.878229689970E-01
     20 T  31 GA   -2.265650755395E-05 -4.999734927423E-01  1.439410683458E-01
     21 T  31 GA    1.843528724709E-04  6.696262090384E-05  1.439914898153E-01
     22 T  31 GA   -1.662996420119E-01 -3.328113064245E-01  4.773159640465E-01
     23 T  31 GA   -1.673171960593E-01  1.664026758081E-01  4.774114856636E-01
     24 T  31 GA   -3.334112877864E-01 -1.666684324801E-01 -1.881034769977E-01
     25 T  31 GA   -4.966440468367E-01 -3.857611109275E-03 -3.547764249226E-01
     26 T  31 GA    3.331754187921E-01 -3.326702921024E-01 -2.207635709211E-02
     27 T  31 GA    1.663373126283E-01  3.336090916050E-01  3.097833462974E-01
     28 T  31 GA   -7.163237047979E-03 -3.304752929369E-03 -3.547564666369E-01
     29 T  31 GA    3.332000330548E-01  1.667154628110E-01 -2.252460001503E-02
     30 T  31 GA    1.664350723516E-01 -1.673454026640E-01  3.097368090425E-01
     31 T  31 GA   -1.411613798457E-05  4.999337756886E-01 -3.552035218981E-01
     32 T  31 GA   -1.661474506806E-01  1.667658874216E-01 -2.191450970722E-02
     33 T  31 GA   -1.673249320785E-01 -3.339839157733E-01 -2.196064001339E-02
     34 T  31 GA   -3.325937774848E-01  3.336077748126E-01  3.098042946154E-01
     35 T  31 GA   -3.333365038616E-01 -1.667499490048E-01  3.101599607589E-01
     36 T  31 GA   -4.960006725196E-01 -4.929372634439E-01 -3.546185415617E-01
     37 T  31 GA   -3.305039838901E-01  3.361587996476E-01 -4.783177835120E-01
     38 T  31 GA   -4.989384696850E-01  9.394146005493E-05 -1.423558780772E-01
     39 T  31 GA    3.333793993293E-01 -3.332894102645E-01  1.889865250257E-01
     40 T  31 GA    1.639113813956E-01  3.333310706569E-01 -4.784059295036E-01
     41 T  31 GA   -4.999103350022E-01 -4.988966398240E-01 -1.423730020725E-01
     42 T  31 GA    3.333939304616E-01  1.667082337469E-01  1.884291481722E-01
     43 T  31 GA    1.666330066423E-01 -1.695453656982E-01 -4.783724730501E-01
     44 T  31 GA   -1.032582467830E-04  4.999914600200E-01 -1.435905234067E-01
     45 T  31 GA   -1.232435283244E-03 -1.007604508756E-03 -1.422714733546E-01
     46 T  31 GA   -1.667565322589E-01 -3.334570386108E-01  1.891069429110E-01
     47 T  31 GA   -1.664374006265E-01  1.666807491848E-01  1.890430975751E-01
     48 T  31 GA   -3.333587864384E-01 -1.667730466015E-01 -4.790397545633E-01
     49 T   8 O     4.850732150639E-01  1.645404039964E-01 -4.167165619017E-01
     50 T   8 O     3.177336576055E-01 -1.661732890106E-01 -8.361729731676E-02
     51 T   8 O     1.513704600588E-01 -4.995999009141E-01  2.502753260186E-01
     52 T   8 O    -1.491130464417E-02  1.665698763830E-01 -4.161432222608E-01
     53 T   8 O     3.182243308338E-01  3.337031792710E-01 -8.335011213756E-02
     54 T   8 O     1.518282635993E-01  4.080835411803E-04  2.505452737659E-01
     55 T   8 O    -1.541739005346E-02 -3.333194540697E-01 -4.162993582162E-01
     56 T   8 O    -1.820258665267E-01  3.329633587209E-01 -8.316862566157E-02
     57 T   8 O    -1.827906738982E-01 -1.674068217442E-01 -8.299678984048E-02
     58 T   8 O    -3.488251099531E-01  4.999985571762E-01  2.501277963192E-01
     59 T   8 O    -3.485520816911E-01  1.879448273527E-04  2.500190109838E-01
     60 T   8 O     4.847620603209E-01 -3.316558151742E-01 -4.166757758355E-01
     61 T   8 O    -1.667699976181E-01  3.177753043329E-01 -4.162507065324E-01
     62 T   8 O    -3.325907953652E-01 -1.528853075467E-02 -8.308544822447E-02
     63 T   8 O     4.997994009896E-01 -3.488264132403E-01  2.501170315856E-01
     64 T   8 O     3.354763044072E-01  3.204183901395E-01 -4.165654758255E-01
     65 T   8 O    -3.337246805107E-01  4.841014879786E-01 -8.346767386814E-02
     66 T   8 O     4.997068669871E-01  1.514179563661E-01  2.505444521811E-01
     67 T   8 O     3.334969523355E-01 -1.815207573904E-01 -4.162020709614E-01
     68 T   8 O     1.669834842358E-01  4.851078422316E-01 -8.313223540154E-02
     69 T   8 O     1.663117912977E-01 -1.525081396676E-02 -8.339354388151E-02
     70 T   8 O    -3.721896244127E-04 -3.490275122279E-01  2.502362473724E-01
     71 T   8 O     4.143089745365E-05  1.510852963299E-01  2.499968327948E-01
     72 T   8 O    -1.684252269842E-01 -1.837447258366E-01 -4.167229847594E-01
     73 T   8 O    -3.183401523288E-01 -4.849475513290E-01 -4.162320347561E-01
     74 T   8 O    -4.848052870963E-01  1.817152615766E-01 -8.333437973280E-02
     75 T   8 O     3.489469851613E-01 -1.511744853459E-01  2.499783526689E-01
     76 T   8 O     1.821698982763E-01 -4.846450778745E-01 -4.162813692547E-01
     77 T   8 O    -4.847578937804E-01 -3.172833089702E-01 -8.304960170817E-02
     78 T   8 O     3.486230485437E-01  3.482037937925E-01  2.505874873186E-01
     79 T   8 O     1.793589723820E-01  1.484069793195E-02 -4.168895432992E-01
     80 T   8 O     1.485398128351E-02 -3.179943765672E-01 -8.317317970346E-02
     81 T   8 O     1.586915916115E-02  1.822646703930E-01 -8.359971057012E-02
     82 T   8 O    -1.511739139665E-01 -1.514190074429E-01  2.500624749633E-01
     83 T   8 O    -1.509927357410E-01  3.485550252886E-01  2.500758125847E-01
     84 T   8 O    -3.161939026776E-01  1.518772720821E-02 -4.166247781384E-01
     85 T   8 O    -1.512403407855E-01  4.995964460559E-01 -2.497180713849E-01
     86 T   8 O    -3.179359238703E-01  1.665758426483E-01  8.352581516110E-02
     87 T   8 O    -4.847262998443E-01 -1.669989623939E-01  4.165493461411E-01
     88 T   8 O     3.500219852900E-01 -4.996282396012E-01 -2.501147334715E-01
     89 T   8 O    -3.180576894899E-01 -3.335355623001E-01  8.349886441878E-02
     90 T   8 O    -4.835795506328E-01  3.347557558790E-01  4.167456419132E-01
     91 T   8 O     3.460705250477E-01 -1.687260151383E-03 -2.498762781524E-01
     92 T   8 O     1.820302616022E-01 -3.330579286873E-01  8.342002160926E-02
     93 T   8 O     1.821534709392E-01  1.666552643884E-01  8.337799203173E-02
     94 T   8 O     1.679649114337E-02 -1.654261505679E-01  4.176892829866E-01
     95 T   8 O     1.489071021740E-02  3.329727931491E-01  4.167308724867E-01
     96 T   8 O    -1.510886782314E-01  8.043389066396E-04 -2.493123204385E-01
     97 T   8 O    -4.982920262195E-01  3.482741570827E-01 -2.496940113896E-01
     98 T   8 O     3.333463356673E-01  1.552312187969E-02  8.334883446155E-02
     99 T   8 O     1.669721813892E-01 -3.181677611942E-01  4.167378892137E-01
    100 T   8 O     4.514365567966E-04  3.492410678322E-01 -2.496989807794E-01
    101 T   8 O     3.333765327489E-01 -4.844863796117E-01  8.360680384225E-02
    102 T   8 O     1.652352334187E-01  1.816869549300E-01  4.167810945054E-01
    103 T   8 O    -3.355919761937E-04 -1.501736540221E-01 -2.501427812288E-01
    104 T   8 O    -1.668139529433E-01 -4.847583072842E-01  8.333495899601E-02
    105 T   8 O    -1.664396247871E-01  1.544966778395E-02  8.347481156860E-02
    106 T   8 O    -3.330074919070E-01 -3.178691336392E-01  4.165650735732E-01
    107 T   8 O    -3.347076159639E-01  1.820565195820E-01  4.177882679946E-01
    108 T   8 O     4.991914812691E-01 -1.518482061642E-01 -2.494443849990E-01
    109 T   8 O    -3.498039460899E-01  1.500028519237E-01 -2.502182734845E-01
    110 T   8 O     4.845739835740E-01 -1.818975392587E-01  8.342399151688E-02
    111 T   8 O     3.179015666728E-01  4.831991890625E-01  4.178046214511E-01
    112 T   8 O     1.522902409648E-01  1.539606855688E-01 -2.497838585262E-01
    113 T   8 O     4.845222100727E-01  3.179085900431E-01  8.343767212610E-02
    114 T   8 O     3.184461543813E-01 -1.657625490703E-02  4.165963725758E-01
    115 T   8 O     1.507714575649E-01 -3.487670038857E-01 -2.497247991566E-01
    116 T   8 O    -1.518816436348E-02  3.180450261848E-01  8.341075967525E-02
    117 T   8 O    -1.544906511541E-02 -1.820386929236E-01  8.362474678568E-02
    118 T   8 O    -1.818636639881E-01  4.850247537217E-01  4.166929823675E-01
    119 T   8 O    -1.821781602901E-01 -1.522649580467E-02  4.166295866581E-01
    120 T   8 O    -3.479750734734E-01 -3.487608009413E-01 -2.493425688210E-01

 T = ATOM BELONGING TO THE ASYMMETRIC UNIT
 *******************************************************************************
 * GEOMETRY EDITING - INPUT COORDINATES ARE GIVEN IN ANGSTROM         
 *******************************************************************************
 INFORMATION **** NEW DEFAULT **** FINALRUN 4 FOR GEOMETRY OPTIMIZATIONS
 INFORMATION **** NEW DEFAULT **** OPTGEOM OPTIMIZES BOTH ATOMIC COORDINATES AND CELL PARAMETERS
 INFORMATION **** NEW DEFAULT **** TOL. ON ATOMIC DISP TO REDEFINE REF. GEOMETRY: 0.8 Angs
 INFORMATION **** NEW DEFAULT **** N POINTS TO REDEFINE REF. GEOMETRY: N OF OPT DEGS OF FREEDOM
 INFORMATION **** NEW DEFAULT **** TOL. ON ENERGY TO REDEFINE REF. GEOMETRY: 10**-3*(5*N. ATOMS)

 IMPORTANT INFORMATION:
 THE COORDINATE SYSTEM ADOPTED IN THE OPTIMIZATION IS NOT IN
 GENERAL HOMOGENEOUS UNITS. FOR THIS REASON THE GRADIENT AND 
 HESSIAN MATRIX IN TERMS OF THIS SYSTEM ARE GIVEN WITHOUT
 UNITS. FOR MORE DETAILS SEE THE MANUAL.

 *******************************************************************************
 COMBINED CELL/ATOM OPTIMIZATION CONTROL

 INITIAL TRUST RADIUS         0.50000 MAXIMUM TRUST RADIUS               4.00000
 MAXIMUM GRADIENT COMPONENT   0.00045 MAXIMUM DISPLACEMENT COMPONENT     0.00180
 R.M.S. OF GRADIENT COMPONENT 0.00030 R.M.S. OF DISPLACEMENT COMPONENTS  0.00120
 THRESHOLD ON ENERGY CHANGE 0.100E-06 EXTRAPOLATING POLYNOMIAL ORDER           2
 MAXIMUM ALLOWED NUMBER OF STEPS   -1 SORTING OF ENERGY POINTS:               NO
 ANALYTICAL  GRADIENT                 HESSIAN UPDATING                      BFGS
 STEP SIZE NUMERICAL GRADIENT 0.00100
 INITIAL HESSIAN MATRIX: SCHLEGEL MODEL 2
 *******************************************************************************


 GCALCO - MAX INDICES DIRECT LATTICE VECTOR    17    17    10
 NO.OF VECTORS CREATED 6999 STARS 3500 RMAX   235.05077 BOHR

 GEOMETRY FOR WAVE FUNCTION - DIMENSIONALITY OF THE SYSTEM    3
 (NON PERIODIC DIRECTION: LATTICE PARAMETER FORMALLY SET TO 500)
 *******************************************************************************
 LATTICE PARAMETERS (ANGSTROMS AND DEGREES) - BOHR = 0.5291772083 ANGSTROM
 PRIMITIVE CELL - CENTRING CODE 1/0 VOLUME=  1150.392273 - DENSITY  6.617 g/cm^3
         A              B              C           ALPHA      BETA       GAMMA 
     9.97144407     9.97205243    13.35857753    89.992012  89.998900 119.997142
 *******************************************************************************
 ATOMS IN THE ASYMMETRIC UNIT  120 - ATOMS IN THE UNIT CELL:  120
     ATOM                 X/A                 Y/B                 Z/C    
 *******************************************************************************
      1 T 277 IR    3.331772452780E-01  1.665667109019E-01 -3.198878892120E-01
      2 T  31 GA    1.664689159080E-01 -1.664610959146E-01  2.308349951608E-02
      3 T  31 GA    5.753041896665E-05 -4.999951503950E-01  3.554846358092E-01
      4 T  31 GA   -1.658561078884E-01  1.681891668351E-01 -3.102767297317E-01
      5 T  31 GA    1.669534780689E-01  3.335173280494E-01  2.304789247099E-02
      6 T  31 GA   -1.636690341713E-03 -1.232191554894E-03  3.548419889385E-01
      7 T  31 GA   -1.658272674648E-01 -3.340057961110E-01 -3.103810398999E-01
      8 T  31 GA   -3.335143793030E-01  3.330650349417E-01  2.307148366376E-02
      9 T  31 GA   -3.333227647232E-01 -1.666843344894E-01  2.329059740761E-02
     10 T  31 GA   -4.995697917735E-01 -4.984947800424E-01  3.548762101524E-01
     11 T  31 GA   -4.987079182819E-01 -4.414460306588E-04  3.547042710003E-01
     12 T  31 GA    3.318508788120E-01 -3.340818733764E-01 -3.103630038108E-01
     13 T  31 GA   -3.318585470824E-01  3.325363376925E-01 -1.878696948822E-01
     14 T  31 GA    4.998913869603E-01  2.716403347990E-05  1.439508734515E-01
     15 T  31 GA    3.335965884988E-01 -3.337202648275E-01  4.773588467361E-01
     16 T  31 GA    1.676021222507E-01  3.359319238445E-01 -1.877868290546E-01
     17 T  31 GA    4.999290515043E-01  4.998424000664E-01  1.439994175966E-01
     18 T  31 GA    3.332500518460E-01  1.663649315964E-01  4.663108019558E-01
     19 T  31 GA    1.640625706778E-01 -1.683141354417E-01 -1.878229689970E-01
     20 T  31 GA   -2.265650755395E-05 -4.999734927423E-01  1.439410683458E-01
     21 T  31 GA    1.843528724709E-04  6.696262090384E-05  1.439914898153E-01
     22 T  31 GA   -1.662996420119E-01 -3.328113064245E-01  4.773159640465E-01
     23 T  31 GA   -1.673171960593E-01  1.664026758081E-01  4.774114856636E-01
     24 T  31 GA   -3.334112877864E-01 -1.666684324801E-01 -1.881034769977E-01
     25 T  31 GA   -4.966440468367E-01 -3.857611109275E-03 -3.547764249226E-01
     26 T  31 GA    3.331754187921E-01 -3.326702921024E-01 -2.207635709211E-02
     27 T  31 GA    1.663373126283E-01  3.336090916050E-01  3.097833462974E-01
     28 T  31 GA   -7.163237047979E-03 -3.304752929369E-03 -3.547564666369E-01
     29 T  31 GA    3.332000330548E-01  1.667154628110E-01 -2.252460001503E-02
     30 T  31 GA    1.664350723516E-01 -1.673454026640E-01  3.097368090425E-01
     31 T  31 GA   -1.411613798457E-05  4.999337756886E-01 -3.552035218981E-01
     32 T  31 GA   -1.661474506806E-01  1.667658874216E-01 -2.191450970722E-02
     33 T  31 GA   -1.673249320785E-01 -3.339839157733E-01 -2.196064001339E-02
     34 T  31 GA   -3.325937774848E-01  3.336077748126E-01  3.098042946154E-01
     35 T  31 GA   -3.333365038616E-01 -1.667499490048E-01  3.101599607589E-01
     36 T  31 GA   -4.960006725196E-01 -4.929372634439E-01 -3.546185415617E-01
     37 T  31 GA   -3.305039838901E-01  3.361587996476E-01 -4.783177835120E-01
     38 T  31 GA   -4.989384696850E-01  9.394146005482E-05 -1.423558780772E-01
     39 T  31 GA    3.333793993293E-01 -3.332894102645E-01  1.889865250257E-01
     40 T  31 GA    1.639113813956E-01  3.333310706569E-01 -4.784059295036E-01
     41 T  31 GA   -4.999103350022E-01 -4.988966398240E-01 -1.423730020725E-01
     42 T  31 GA    3.333939304616E-01  1.667082337469E-01  1.884291481722E-01
     43 T  31 GA    1.666330066423E-01 -1.695453656982E-01 -4.783724730501E-01
     44 T  31 GA   -1.032582467830E-04  4.999914600200E-01 -1.435905234067E-01
     45 T  31 GA   -1.232435283244E-03 -1.007604508756E-03 -1.422714733546E-01
     46 T  31 GA   -1.667565322589E-01 -3.334570386108E-01  1.891069429110E-01
     47 T  31 GA   -1.664374006265E-01  1.666807491848E-01  1.890430975751E-01
     48 T  31 GA   -3.333587864384E-01 -1.667730466015E-01 -4.790397545633E-01
     49 T   8 O     4.850732150639E-01  1.645404039964E-01 -4.167165619017E-01
     50 T   8 O     3.177336576055E-01 -1.661732890106E-01 -8.361729731676E-02
     51 T   8 O     1.513704600588E-01 -4.995999009141E-01  2.502753260186E-01
     52 T   8 O    -1.491130464417E-02  1.665698763830E-01 -4.161432222608E-01
     53 T   8 O     3.182243308338E-01  3.337031792710E-01 -8.335011213756E-02
     54 T   8 O     1.518282635993E-01  4.080835411803E-04  2.505452737659E-01
     55 T   8 O    -1.541739005346E-02 -3.333194540697E-01 -4.162993582162E-01
     56 T   8 O    -1.820258665267E-01  3.329633587209E-01 -8.316862566157E-02
     57 T   8 O    -1.827906738982E-01 -1.674068217442E-01 -8.299678984048E-02
     58 T   8 O    -3.488251099531E-01  4.999985571762E-01  2.501277963192E-01
     59 T   8 O    -3.485520816911E-01  1.879448273527E-04  2.500190109838E-01
     60 T   8 O     4.847620603209E-01 -3.316558151742E-01 -4.166757758355E-01
     61 T   8 O    -1.667699976181E-01  3.177753043329E-01 -4.162507065324E-01
     62 T   8 O    -3.325907953652E-01 -1.528853075467E-02 -8.308544822447E-02
     63 T   8 O     4.997994009896E-01 -3.488264132403E-01  2.501170315856E-01
     64 T   8 O     3.354763044072E-01  3.204183901395E-01 -4.165654758255E-01
     65 T   8 O    -3.337246805107E-01  4.841014879786E-01 -8.346767386814E-02
     66 T   8 O     4.997068669871E-01  1.514179563661E-01  2.505444521811E-01
     67 T   8 O     3.334969523355E-01 -1.815207573904E-01 -4.162020709614E-01
     68 T   8 O     1.669834842358E-01  4.851078422316E-01 -8.313223540154E-02
     69 T   8 O     1.663117912977E-01 -1.525081396676E-02 -8.339354388151E-02
     70 T   8 O    -3.721896244127E-04 -3.490275122279E-01  2.502362473724E-01
     71 T   8 O     4.143089745365E-05  1.510852963299E-01  2.499968327948E-01
     72 T   8 O    -1.684252269842E-01 -1.837447258366E-01 -4.167229847594E-01
     73 T   8 O    -3.183401523288E-01 -4.849475513290E-01 -4.162320347561E-01
     74 T   8 O    -4.848052870963E-01  1.817152615766E-01 -8.333437973280E-02
     75 T   8 O     3.489469851613E-01 -1.511744853459E-01  2.499783526689E-01
     76 T   8 O     1.821698982763E-01 -4.846450778745E-01 -4.162813692547E-01
     77 T   8 O    -4.847578937804E-01 -3.172833089702E-01 -8.304960170817E-02
     78 T   8 O     3.486230485437E-01  3.482037937925E-01  2.505874873186E-01
     79 T   8 O     1.793589723820E-01  1.484069793195E-02 -4.168895432992E-01
     80 T   8 O     1.485398128351E-02 -3.179943765672E-01 -8.317317970346E-02
     81 T   8 O     1.586915916115E-02  1.822646703930E-01 -8.359971057012E-02
     82 T   8 O    -1.511739139665E-01 -1.514190074429E-01  2.500624749633E-01
     83 T   8 O    -1.509927357410E-01  3.485550252886E-01  2.500758125847E-01
     84 T   8 O    -3.161939026776E-01  1.518772720821E-02 -4.166247781384E-01
     85 T   8 O    -1.512403407855E-01  4.995964460559E-01 -2.497180713849E-01
     86 T   8 O    -3.179359238703E-01  1.665758426483E-01  8.352581516110E-02
     87 T   8 O    -4.847262998443E-01 -1.669989623939E-01  4.165493461411E-01
     88 T   8 O     3.500219852900E-01 -4.996282396012E-01 -2.501147334715E-01
     89 T   8 O    -3.180576894899E-01 -3.335355623001E-01  8.349886441878E-02
     90 T   8 O    -4.835795506328E-01  3.347557558790E-01  4.167456419132E-01
     91 T   8 O     3.460705250477E-01 -1.687260151383E-03 -2.498762781524E-01
     92 T   8 O     1.820302616022E-01 -3.330579286873E-01  8.342002160926E-02
     93 T   8 O     1.821534709392E-01  1.666552643884E-01  8.337799203173E-02
     94 T   8 O     1.679649114337E-02 -1.654261505679E-01  4.176892829866E-01
     95 T   8 O     1.489071021740E-02  3.329727931491E-01  4.167308724867E-01
     96 T   8 O    -1.510886782314E-01  8.043389066396E-04 -2.493123204385E-01
     97 T   8 O    -4.982920262195E-01  3.482741570827E-01 -2.496940113896E-01
     98 T   8 O     3.333463356673E-01  1.552312187969E-02  8.334883446155E-02
     99 T   8 O     1.669721813892E-01 -3.181677611942E-01  4.167378892137E-01
    100 T   8 O     4.514365567966E-04  3.492410678322E-01 -2.496989807794E-01
    101 T   8 O     3.333765327489E-01 -4.844863796117E-01  8.360680384225E-02
    102 T   8 O     1.652352334187E-01  1.816869549300E-01  4.167810945054E-01
    103 T   8 O    -3.355919761937E-04 -1.501736540221E-01 -2.501427812288E-01
    104 T   8 O    -1.668139529433E-01 -4.847583072842E-01  8.333495899601E-02
    105 T   8 O    -1.664396247871E-01  1.544966778395E-02  8.347481156860E-02
    106 T   8 O    -3.330074919070E-01 -3.178691336392E-01  4.165650735732E-01
    107 T   8 O    -3.347076159639E-01  1.820565195820E-01  4.177882679946E-01
    108 T   8 O     4.991914812691E-01 -1.518482061642E-01 -2.494443849990E-01
    109 T   8 O    -3.498039460899E-01  1.500028519237E-01 -2.502182734845E-01
    110 T   8 O     4.845739835740E-01 -1.818975392587E-01  8.342399151688E-02
    111 T   8 O     3.179015666728E-01  4.831991890625E-01  4.178046214511E-01
    112 T   8 O     1.522902409648E-01  1.539606855688E-01 -2.497838585262E-01
    113 T   8 O     4.845222100727E-01  3.179085900431E-01  8.343767212610E-02
    114 T   8 O     3.184461543813E-01 -1.657625490703E-02  4.165963725758E-01
    115 T   8 O     1.507714575649E-01 -3.487670038857E-01 -2.497247991566E-01
    116 T   8 O    -1.518816436348E-02  3.180450261848E-01  8.341075967525E-02
    117 T   8 O    -1.544906511541E-02 -1.820386929236E-01  8.362474678568E-02
    118 T   8 O    -1.818636639881E-01  4.850247537217E-01  4.166929823675E-01
    119 T   8 O    -1.821781602901E-01 -1.522649580467E-02  4.166295866581E-01
    120 T   8 O    -3.479750734734E-01 -3.487608009413E-01 -2.493425688210E-01

 T = ATOM BELONGING TO THE ASYMMETRIC UNIT

 ****    1 SYMMOPS - TRANSLATORS IN FRACTIONAL UNITS
 **** MATRICES AND TRANSLATORS IN THE CRYSTALLOGRAPHIC REFERENCE FRAME
   V INV                    ROTATION MATRICES                   TRANSLATORS
   1   1  1.00  0.00  0.00  0.00  1.00  0.00  0.00  0.00  1.00  0.00  0.00  0.00

 DIRECT LATTICE VECTORS CARTESIAN COMPONENTS (ANGSTROM)
          X                    Y                    Z
   0.863555421062E+01  -0.498566949783E+01   0.927094385621E-04
   0.436649429638E-03   0.997205239312E+01   0.696524884986E-03
   0.689263850461E-03   0.929264495100E-03   0.133585774819E+02


 CARTESIAN COORDINATES - PRIMITIVE CELL
 *******************************************************************************
 *      ATOM          X(ANGSTROM)         Y(ANGSTROM)         Z(ANGSTROM)
 *******************************************************************************
    1   277 IR    2.877022407444E+00 -3.969215479998E-04 -4.273100247026E+00
    2    31 GA    1.437494573186E+00 -2.489896315579E+00  3.082622057830E-01
    3    31 GA    9.601565930000E-04  4.986118068671E+00  4.749117322236E+00
    4    31 GA   -1.432399833662E+00  2.503806592614E+00 -4.144753963438E+00
    5    31 GA    1.441897326746E+00  2.493498823745E+00  3.081348386500E-01
    6    31 GA   -1.388968645200E-02 -3.797739568000E-03  4.740183193078E+00
    7    31 GA   -1.432370135662E+00 -2.504251775197E+00 -4.146497187517E+00
    8    31 GA   -2.879920167495E+00  4.984155886244E+00  3.084032702990E-01
    9    31 GA   -2.878483533654E+00 -3.261325020001E-04  3.109822481160E-01
   10    31 GA    4.321955777083E+00  2.506386477755E+00  4.741037055273E+00
   11    31 GA    4.329179239106E+00 -2.503349150187E+00  4.738390654348E+00
   12    31 GA    2.865356455164E+00 -4.986269158542E+00 -4.146210164551E+00
   13    31 GA   -2.865766763575E+00  4.970432237232E+00 -2.509471022170E+00
   14    31 GA    4.316938403512E+00 -2.491888590595E+00  1.923025260159E+00
   15    31 GA    2.880974731893E+00 -4.990634708737E+00  6.376633623878E+00
   16    31 GA    1.447354462321E+00  2.514147452789E+00 -2.508315382763E+00
   17    31 GA    4.317481935221E+00  2.492107392147E+00  1.924021878124E+00
   18    31 GA    2.878192942739E+00 -2.041478310000E-03  6.229395751314E+00
   19    31 GA    1.416568269168E+00 -2.496573668708E+00 -2.509149709062E+00
   20    31 GA    1.218981650000E-04  4.986537245505E+00  1.923196193130E+00
   21    31 GA    1.691266592000E-03 -1.175615500000E-04  1.923521537164E+00
   22    31 GA   -1.435905899028E+00 -2.489253179231E+00  6.376015060160E+00
   23    31 GA   -1.444474994827E+00  2.494008083912E+00  6.377638713707E+00
   24    31 GA   -2.879393678715E+00  7.734889600006E-05 -2.512941871172E+00
   25    31 GA    4.346511401792E+00 -2.548364403467E+00 -4.739264382154E+00
   26    31 GA    2.876993913897E+00 -4.978528620153E+00 -2.951095513640E-01
   27    31 GA    1.436774073132E+00  2.497752345049E+00  4.138512622189E+00
   28    31 GA   -6.210448567800E-02  2.428700509000E-03 -4.739044712717E+00
   29    31 GA    2.877424219244E+00  1.249157106000E-03 -3.007496022930E-01
   30    31 GA    1.437399508952E+00 -2.498279559286E+00  4.137542032456E+00
   31    31 GA   -1.484338240000E-04  4.985106104634E+00 -4.744665554113E+00
   32    31 GA   -1.434717603958E+00  2.491334079378E+00 -2.926459227480E-01
   33    31 GA   -1.445104492314E+00 -2.496298703703E+00 -2.936110518800E-01
   34    31 GA   -2.871772389039E+00  4.985244750889E+00  4.138746205380E+00
   35    31 GA   -2.878404478697E+00 -6.453675699998E-04  4.143148818651E+00
   36    31 GA    4.352290497486E+00  2.543352567171E+00 -4.736799356662E+00
   37    31 GA   -2.854267973318E+00  4.999532310153E+00 -6.389441669885E+00
   38    31 GA    4.326845928150E+00 -2.497322685329E+00 -1.901625508733E+00
   39    31 GA    2.878900606561E+00 -4.985523345203E+00  2.524389900640E+00
   40    31 GA    1.415281420688E+00  2.506342360630E+00 -6.390575307556E+00
   41    31 GA    4.318672086192E+00  2.503614870908E+00 -1.901505385524E+00
   42    31 GA    2.879244030448E+00  4.063919420000E-04  2.517292400904E+00
   43    31 GA    1.438564605398E+00 -2.521936902856E+00 -6.390478390562E+00
   44    31 GA   -7.723429590000E-04  4.986322413348E+00 -1.917816885674E+00
   45    31 GA   -1.074126425300E-02 -4.035577782000E-03 -1.900545316352E+00
   46    31 GA   -1.440050333543E+00 -2.493682373067E+00  2.525952028212E+00
   47    31 GA   -1.437076114157E+00  2.492126706435E+00  2.525447533347E+00
   48    31 GA   -2.879140878017E+00 -1.497979726000E-03 -6.399436745327E+00
   49     8 O     4.188660663616E+00 -7.779964430270E-01 -5.566580902803E+00
   50     8 O     2.743676030939E+00 -3.241281452094E+00 -1.117094431955E+00
   51     8 O     1.307558818877E+00  4.235565491994E+00  3.343684909019E+00
   52     8 O    -1.289814794440E-01  1.734999664023E+00 -5.558966840493E+00
   53     8 O     2.748131721137E+00  1.741066793436E+00 -1.113176996147E+00
   54     8 O     1.311294071006E+00 -7.526632894550E-01  3.346942812479E+00
   55     8 O    -1.335701914410E-01 -3.247399900516E+00 -5.561400827028E+00
   56     8 O    -1.571806174993E+00  4.227771583061E+00 -1.110799488214E+00
   57     8 O    -1.578629078424E+00 -7.581328360270E-01 -1.108852597271E+00
   58     8 O    -3.011907418893E+00  6.725370954296E+00  3.341667469565E+00
   59     8 O    -3.009767985536E+00  1.739872011548E+00  3.339866147015E+00
   60     8 O     4.185757034281E+00 -5.724539785252E+00 -5.566381700839E+00
   61     8 O    -1.440299505295E+00  3.999945267322E+00 -5.560311437854E+00
   62     8 O    -2.872169786854E+00  1.505652545655E+00 -1.109944880873E+00
   63     8 O     4.316064903455E+00 -5.970117472607E+00  3.341011115823E+00
   64     8 O     2.896876600070E+00  1.522267896556E+00 -5.564467903897E+00
   65     8 O    -2.881743718584E+00  6.491248798460E+00 -1.114703139296E+00
   66     8 O     4.315484547084E+00 -9.811926683880E-01  3.347069271039E+00
   67     8 O     2.879564876993E+00 -3.473226847822E+00 -5.559963128475E+00
   68     8 O     1.442149452414E+00  4.004919103217E+00 -1.110175037226E+00
   69     8 O     1.436130350202E+00 -9.813350355760E-01 -1.114014321330E+00
   70     8 O    -3.193987543000E-03 -3.478432488459E+00  3.342557158451E+00
   71     8 O     5.960638490000E-04  1.506656243251E+00  3.339707299629E+00
   72     8 O    -1.454812642177E+00 -9.929867620360E-01 -5.566969877780E+00
   73     8 O    -2.749542288619E+00 -3.249170392019E+00 -5.560635177913E+00
   74     8 O    -4.186540431825E+00  4.229075601654E+00 -1.113147145391E+00
   75     8 O     3.013456897782E+00 -3.247021932643E+00  3.339282246813E+00
   76     8 O     1.572639484412E+00 -5.741531849388E+00 -5.561247603949E+00
   77     8 O    -4.186348855431E+00 -7.472003107060E-01 -1.109690476612E+00
   78     8 O     3.010877998655E+00  1.734420037872E+00  3.347767218595E+00
   79     8 O     1.548583262456E+00 -7.466197410900E-01 -5.569024300371E+00
   80     8 O     1.280761802880E-01 -3.245190915135E+00 -1.111295479377E+00
   81     8 O     1.370609477190E-01  1.738356773545E+00 -1.116644788016E+00
   82     8 O    -1.305364287288E+00 -7.560227296250E-01  3.340359464757E+00
   83     8 O    -1.303581390331E+00  4.228841237615E+00  3.340885897559E+00
   84     8 O    -2.730790120326E+00  1.727503952818E+00 -5.565533115171E+00
   85     8 O    -1.305998134822E+00  5.735804235244E+00 -3.335544245276E+00
   86     8 O    -2.745422599514E+00  3.246304085796E+00  1.115872622127E+00
   87     8 O    -4.185666047214E+00  7.517498098590E-01  5.564345457825E+00
   88     8 O     3.022679920880E+00  3.244407052363E+00 -3.340796074719E+00
   89     8 O    -2.746692505059E+00 -1.740225988655E+00  1.115164247220E+00
   90     8 O    -4.175544006021E+00  5.749557018817E+00  5.567317281067E+00
   91     8 O     2.988337812320E+00 -1.742450908612E+00 -3.337960713802E+00
   92     8 O     1.571844260890E+00 -4.228736318502E+00  1.114157714997E+00
   93     8 O     1.573126412310E+00  7.538155042930E-01  1.113944333726E+00
   94     8 O     1.452626747060E-01 -1.732991850399E+00  5.579620983899E+00
   95     8 O     1.290221652230E-01  3.246569232238E+00  5.567164953559E+00
   96     8 O    -1.304905962234E+00  7.610674471570E-01 -3.330471396874E+00
   97     8 O     4.332506374138E+00  9.714259681240E-01 -3.335267703232E+00
   98     8 O     2.878694580067E+00 -1.507079820148E+00  1.113463579773E+00
   99     8 O     1.442045638643E+00 -4.004866436445E+00  5.566819250838E+00
  100     8 O     3.878792291000E-03  3.480167476383E+00 -3.335379884946E+00
  101     8 O     2.878737197548E+00 -6.493351079025E+00  1.116561417472E+00
  102     8 O     1.427264421339E+00  9.883708703590E-01  5.567744412292E+00
  103     8 O    -3.136010320000E-03 -1.496098844101E+00 -3.341656355383E+00
  104     8 O    -1.440685163393E+00 -4.002278561018E+00  1.112883395247E+00
  105     8 O    -1.437234120386E+00  9.839554273080E-01  1.115100068680E+00
  106     8 O    -2.875555923035E+00 -1.509155260723E+00  5.564464534882E+00
  107     8 O    -2.890018301138E+00  3.484606939187E+00  5.581152725376E+00
  108     8 O     4.310556860549E+00 -4.003273809221E+00 -3.332281630726E+00
  109     8 O    -3.020857907299E+00  3.239610643784E+00 -3.342488143138E+00
  110     8 O     4.184542979894E+00 -4.229739998061E+00  1.114344082947E+00
  111     8 O     2.745755178916E+00  3.233923736372E+00  5.581641440686E+00
  112     8 O     1.315005691461E+00  7.758030985060E-01 -3.336635671659E+00
  113     8 O     4.184314136508E+00  7.546110480180E-01  1.114874959032E+00
  114     8 O     2.750238936131E+00 -1.752579432797E+00  5.565152898923E+00
  115     8 O     1.301670680026E+00 -4.229851553254E+00 -3.336197025645E+00
  116     8 O    -1.309618505200E-01  3.247362342939E+00  1.114469214135E+00
  117     8 O    -1.334330868840E-01 -1.738197741185E+00  1.116979432587E+00
  118     8 O    -1.569994532120E+00  5.743791596376E+00  5.566746462453E+00
  119     8 O    -1.572928860104E+00  7.568278420840E-01  5.565551119356E+00
  120     8 O    -3.005281759948E+00 -1.743203975028E+00 -3.331137206282E+00

 *******************************************************************************
 *** PSEUDOPOTENTIAL INFORMATION ***
 *******************************************************************************

 ATOMIC NUMBER  77, NUCLEAR CHARGE 17.000, GIVEN IN INPUT       PSEUDOPOTENTIAL
   TYPE       EXPONENT      COEFF.    N      EXPONENT      COEFF.    N
  W0 TMS   823.5880147   -0.1578014  -1   364.6613336-1517.5270446   0
            55.7082801 -316.5306529   0    12.0464544  -91.8880941   0
             3.5120610   -9.2241773   0
  P0 TMS   188.0490770    3.1578014  -2   340.4194712   26.8322577  -1
           128.2373673  800.4250007   0    33.8644961  369.4050683   0
             4.7560005  242.4171899   0     3.9649974 -118.2173282   0
  P1 TMS   289.7291139    2.1578014  -2    87.4633789   61.9678610  -1
            30.4363766  269.0581986   0     4.0553412  231.1654793   0
             3.5525341 -133.6952667   0
  P2 TMS   136.4017106    3.1578014  -2    95.0776925   45.9349803  -1
            49.2258410  359.0344668   0    15.0874145  176.4740119   0
             4.0405764   54.5155286   0
  P3 TMS   127.3507908    3.9546197  -2    66.2364374   52.9773655  -1
            34.4299229  274.8643383   0    10.1995721  137.2047338   0
             2.5409702   14.8633305   0
 INFORMATION **** CHARGED ****  CHARGED CELL - NO TOTAL ENERGY

 NUCLEAR CHARGE  2.050E+03 CHARGE ON SHELLS  2.049E+03
 WARNING **** INPBAS **** UNIT CELL NOT NEUTRAL

 *******************************************************************************
 LOCAL ATOMIC FUNCTIONS BASIS SET
 *******************************************************************************
   ATOM   X(AU)   Y(AU)   Z(AU)  N. TYPE  EXPONENT  S COEF   P COEF   D/F/G COEF
 *******************************************************************************
   1 IR   5.437  -0.001  -8.075
                                  1 S  
                                         2.350E+00 1.000E+00 0.000E+00 0.000E+00
                                  2 S  
                                         1.582E+00 1.000E+00 0.000E+00 0.000E+00
                                  3 S  
                                         5.018E-01 1.000E+00 0.000E+00 0.000E+00
                                  4 S  
                                         2.500E-01 1.000E+00 0.000E+00 0.000E+00
                           5-     7 P  
                                         2.792E+00 0.000E+00 1.000E+00 0.000E+00
                           8-    10 P  
                                         1.541E+00 0.000E+00 1.000E+00 0.000E+00
                          11-    13 P  
                                         5.100E-01 0.000E+00 1.000E+00 0.000E+00
                          14-    16 P  
                                         9.800E-02 0.000E+00 1.000E+00 0.000E+00
                          17-    21 D  
                                         1.240E+00 0.000E+00 0.000E+00 1.000E+00
                          22-    26 D  
                                         4.647E-01 0.000E+00 0.000E+00 1.000E+00
                          27-    31 D  
                                         1.529E-01 0.000E+00 0.000E+00 1.000E+00
                          32-    38 F  
                                         9.380E-01 0.000E+00 0.000E+00 1.000E+00
   2 GA   2.716  -4.705   0.583
                                 39 S  
                                         8.784E+04 1.427E-03 0.000E+00 0.000E+00
                                         1.319E+04 1.094E-02 0.000E+00 0.000E+00
                                         3.001E+03 5.431E-02 0.000E+00 0.000E+00
                                         8.474E+02 1.895E-01 0.000E+00 0.000E+00
                                         2.760E+02 3.862E-01 0.000E+00 0.000E+00
                                         9.522E+01 3.005E-01 0.000E+00 0.000E+00
                                 40 S  
                                         1.840E+02-1.112E-01 0.000E+00 0.000E+00
                                         2.183E+01 6.483E-01 0.000E+00 0.000E+00
                                         9.003E+00 4.436E-01 0.000E+00 0.000E+00
                                 41 S  
                                         1.603E+01-2.301E-01 0.000E+00 0.000E+00
                                         2.671E+00 7.295E-01 0.000E+00 0.000E+00
                                         1.125E+00 4.621E-01 0.000E+00 0.000E+00
                                 42 S  
                                         9.339E-01 1.000E+00 0.000E+00 0.000E+00
                                 43 S  
                                         1.574E-01 1.000E+00 0.000E+00 0.000E+00
                          44-    46 P  
                                         1.167E+03 0.000E+00 9.097E-03 0.000E+00
                                         2.754E+02 0.000E+00 6.846E-02 0.000E+00
                                         8.738E+01 0.000E+00 2.692E-01 0.000E+00
                                         3.160E+01 0.000E+00 5.351E-01 0.000E+00
                                         1.182E+01 0.000E+00 3.528E-01 0.000E+00
                          47-    49 P  
                                         6.288E+00 0.000E+00 3.394E-01 0.000E+00
                                         2.520E+00 0.000E+00 5.687E-01 0.000E+00
                                         1.017E+00 0.000E+00 2.772E-01 0.000E+00
                          50-    52 P  
                                         3.650E-01 0.000E+00 1.000E+00 0.000E+00
                          53-    55 P  
                                         1.508E-01 0.000E+00 1.000E+00 0.000E+00
                          56-    60 D  
                                         6.535E+01 0.000E+00 0.000E+00 2.737E-02
                                         1.850E+01 0.000E+00 0.000E+00 1.510E-01
                                         6.318E+00 0.000E+00 0.000E+00 3.749E-01
                                         2.164E+00 0.000E+00 0.000E+00 4.751E-01
                          61-    65 D  
                                         6.663E-01 0.000E+00 0.000E+00 1.000E+00
                          66-    70 D  
                                         1.526E-01 0.000E+00 0.000E+00 1.000E+00
   3 GA   0.002   9.422   8.975
   4 GA  -2.707   4.732  -7.832
   5 GA   2.725   4.712   0.582
   6 GA  -0.026  -0.007   8.958
   7 GA  -2.707  -4.732  -7.836
   8 GA  -5.442   9.419   0.583
   9 GA  -5.440  -0.001   0.588
  10 GA   8.167   4.736   8.959
  11 GA   8.181  -4.731   8.954
  12 GA   5.415  -9.423  -7.835
  13 GA  -5.416   9.393  -4.742
  14 GA   8.158  -4.709   3.634
  15 GA   5.444  -9.431  12.050
  16 GA   2.735   4.751  -4.740
  17 GA   8.159   4.709   3.636
  18 GA   5.439  -0.004  11.772
  19 GA   2.677  -4.718  -4.742
  20 GA   0.000   9.423   3.634
  21 GA   0.003  -0.000   3.635
  22 GA  -2.713  -4.704  12.049
  23 GA  -2.730   4.713  12.052
  24 GA  -5.441   0.000  -4.749
  25 GA   8.214  -4.816  -8.956
  26 GA   5.437  -9.408  -0.558
  27 GA   2.715   4.720   7.821
  28 GA  -0.117   0.005  -8.955
  29 GA   5.438   0.002  -0.568
  30 GA   2.716  -4.721   7.819
  31 GA  -0.000   9.420  -8.966
  32 GA  -2.711   4.708  -0.553
  33 GA  -2.731  -4.717  -0.555
  34 GA  -5.427   9.421   7.821
  35 GA  -5.439  -0.001   7.829
  36 GA   8.225   4.806  -8.951
  37 GA  -5.394   9.448 -12.074
  38 GA   8.177  -4.719  -3.594
  39 GA   5.440  -9.421   4.770
  40 GA   2.674   4.736 -12.076
  41 GA   8.161   4.731  -3.593
  42 GA   5.441   0.001   4.757
  43 GA   2.718  -4.766 -12.076
  44 GA  -0.001   9.423  -3.624
  45 GA  -0.020  -0.008  -3.592
  46 GA  -2.721  -4.712   4.773
  47 GA  -2.716   4.709   4.772
  48 GA  -5.441  -0.003 -12.093
  49 O    7.915  -1.470 -10.519
                               1543 S  
                                         2.266E+03-5.343E-03 0.000E+00 0.000E+00
                                         3.409E+02-3.989E-02 0.000E+00 0.000E+00
                                         7.736E+01-1.785E-01 0.000E+00 0.000E+00
                                         2.148E+01-4.643E-01 0.000E+00 0.000E+00
                                         6.659E+00-4.431E-01 0.000E+00 0.000E+00
                               1544 S  
                                         8.479E-01 1.000E+00 0.000E+00 0.000E+00
                               1545 S  
                                         2.791E-01 1.000E+00 0.000E+00 0.000E+00
                        1546-  1548 P  
                                         1.772E+01 0.000E+00 4.339E-02 0.000E+00
                                         3.864E+00 0.000E+00 2.309E-01 0.000E+00
                                         1.048E+00 0.000E+00 5.138E-01 0.000E+00
                        1549-  1551 P  
                                         2.624E-01 0.000E+00 1.000E+00 0.000E+00
                        1552-  1556 D  
                                         4.790E-01 0.000E+00 0.000E+00 1.000E+00
  50 O    5.185  -6.125  -2.111
  51 O    2.471   8.004   6.319
  52 O   -0.244   3.279 -10.505
  53 O    5.193   3.290  -2.104
  54 O    2.478  -1.422   6.325
  55 O   -0.252  -6.137 -10.510
  56 O   -2.970   7.989  -2.099
  57 O   -2.983  -1.433  -2.095
  58 O   -5.692  12.709   6.315
  59 O   -5.688   3.288   6.311
  60 O    7.910 -10.818 -10.519
  61 O   -2.722   7.559 -10.507
  62 O   -5.428   2.845  -2.097
  63 O    8.156 -11.282   6.314
  64 O    5.474   2.877 -10.515
  65 O   -5.446  12.267  -2.106
  66 O    8.155  -1.854   6.325
  67 O    5.442  -6.563 -10.507
  68 O    2.725   7.568  -2.098
  69 O    2.714  -1.854  -2.105
  70 O   -0.006  -6.573   6.317
  71 O    0.001   2.847   6.311
  72 O   -2.749  -1.876 -10.520
  73 O   -5.196  -6.140 -10.508
  74 O   -7.911   7.992  -2.104
  75 O    5.695  -6.136   6.310
  76 O    2.972 -10.850 -10.509
  77 O   -7.911  -1.412  -2.097
  78 O    5.690   3.278   6.326
  79 O    2.926  -1.411 -10.524
  80 O    0.242  -6.133  -2.100
  81 O    0.259   3.285  -2.110
  82 O   -2.467  -1.429   6.312
  83 O   -2.463   7.991   6.313
  84 O   -5.160   3.265 -10.517
  85 O   -2.468  10.839  -6.303
  86 O   -5.188   6.135   2.109
  87 O   -7.910   1.421  10.515
  88 O    5.712   6.131  -6.313
  89 O   -5.190  -3.289   2.107
  90 O   -7.891  10.865  10.521
  91 O    5.647  -3.293  -6.308
  92 O    2.970  -7.991   2.105
  93 O    2.973   1.425   2.105
  94 O    0.275  -3.275  10.544
  95 O    0.244   6.135  10.520
  96 O   -2.466   1.438  -6.294
  97 O    8.187   1.836  -6.303
  98 O    5.440  -2.848   2.104
  99 O    2.725  -7.568  10.520
 100 O    0.007   6.577  -6.303
 101 O    5.440 -12.271   2.110
 102 O    2.697   1.868  10.522
 103 O   -0.006  -2.827  -6.315
 104 O   -2.723  -7.563   2.103
 105 O   -2.716   1.859   2.107
 106 O   -5.434  -2.852  10.515
 107 O   -5.461   6.585  10.547
 108 O    8.146  -7.565  -6.297
 109 O   -5.709   6.122  -6.316
 110 O    7.908  -7.993   2.106
 111 O    5.189   6.111  10.548
 112 O    2.485   1.466  -6.305
 113 O    7.907   1.426   2.107
 114 O    5.197  -3.312  10.517
 115 O    2.460  -7.993  -6.304
 116 O   -0.247   6.137   2.106
 117 O   -0.252  -3.285   2.111
 118 O   -2.967  10.854  10.520
 119 O   -2.972   1.430  10.517
 120 O   -5.679  -3.294  -6.295
 INFORMATION **** SET_MPP **** PCRYSTAL CALCULATION
 INFORMATION **** READM2 **** NEW DEFAULT: FOCK/KS MATRIX MIXING SET TO 30 %
 INFORMATION **** READM2 **** NEW DEFAULT: FULL DIRECT SCF MODE
 INFORMATION **** READM2 **** NEW DEFAULT: COULOMB BIPOLAR BUFFER SET TO 32 Mb
 INFORMATION **** READM2 **** NEW DEFAULT: EXCHANGE BIPOLAR BUFFER SET TO 32 Mb

 *******************************************************************************
 NEW DEFAULT: DFT INTEGRATION GRID INCREASED TO XLGRID
 NEW DEFAULT: DIIS ACCELERATOR ACTIVE
 USE KEYWORD NODIIS TO TURN IT OFF
 *******************************************************************************

 WARNING **** RDDFTP **** HSE06-HJS ACTIVE
 RANGE SEPARATION - OMEGA:   0.110000000000000     
 INFORMATION **** SPINLOCK **** LOCK IN A GIVEN SPIN STATE
 ALPHA-BETA ELECTRONS LOCKED TO   1 FOR  50 SCF CYCLES
 INFORMATION **** TOLDEE **** SCF TOL ON TOTAL ENERGY SET TO           7
 INFORMATION **** MAXCYCLE **** MAX NUMBER OF SCF CYCLES SET TO         200
 INFORMATION **** SAVEWF **** not fully tested
 INFORMATION **** PPAN ****  MULLIKEN POPULATION ANALYSIS AT THE END OF SCF
 *******************************************************************************
 N. OF ATOMS PER CELL       120  COULOMB OVERLAP TOL         (T1) 10**   -6
 NUMBER OF SHELLS          1008  COULOMB PENETRATION TOL     (T2) 10**   -6
 NUMBER OF AO              2550  EXCHANGE OVERLAP TOL        (T3) 10**   -6
 N. OF ELECTRONS PER CELL  2049  EXCHANGE PSEUDO OVP (F(G))  (T4) 10**   -6
 CORE ELECTRONS PER CELL   1460  EXCHANGE PSEUDO OVP (P(G))  (T5) 10**  -12
 N. OF SYMMETRY OPERATORS     1  POLE ORDER IN MONO ZONE                  4
 *******************************************************************************
 TYPE OF CALCULATION :  UNRESTRICTED OPEN SHELL
 KOHN-SHAM HAMILTONIAN

 (EXCHANGE)[CORRELATION] FUNCTIONAL:(HSE06 SR/GGA)[PERDEW-BURKE-ERNZERHOF]

 RANGE-SEPARATED HYBRID FUNCTIONAL 
 OMEGA (SHORT-RANGE)[LONG-RANGE]:(    0.1100)[    0.0000]

 HYBRID EXCHANGE - PERCENTAGE OF FOCK EXCHANGE    25.0000

 SPIN POLARIZED DFT SELECTED
 CORE  PSEUDO POTENTIAL         TOL. ON PSEUDO              (TP) 10**- 6
 SPIN POLARIZATION - ALPHA-BETA =  1 FOR  50 CYCLES

 CAPPA:IS1  4;IS2  4;IS3  4; K PTS MONK NET  36; SYMMOPS:K SPACE   2;G SPACE   1

 *******************************************************************************
 MAX NUMBER OF SCF CYCLES     200  CONVERGENCE ON DELTAP        10**-17
 WEIGHT OF F(I) IN F(I+1)      85% CONVERGENCE ON ENERGY        10**- 7
 SPIN POLARIZATION - ALPHA-BETA =  1 FOR  50 CYCLES
 SHRINK. FACT.(MONKH.)    4  4  4  NUMBER OF K POINTS IN THE IBZ     36
 SHRINKING FACTOR(GILAT NET)    8  NUMBER OF K POINTS(GILAT NET)    260
 *******************************************************************************
 *** K POINTS COORDINATES (OBLIQUE COORDINATES IN UNITS OF IS =  4)
   1-R(  0  0  0)   2-C(  1  0  0)   3-R(  2  0  0)   4-C(  0  1  0)
   5-C(  1  1  0)   6-C(  2  1  0)   7-C(  3  1  0)   8-R(  0  2  0)
   9-C(  1  2  0)  10-R(  2  2  0)  11-C(  0  0  1)  12-C(  1  0  1)
  13-C(  2  0  1)  14-C(  3  0  1)  15-C(  0  1  1)  16-C(  1  1  1)
  17-C(  2  1  1)  18-C(  3  1  1)  19-C(  0  2  1)  20-C(  1  2  1)
  21-C(  2  2  1)  22-C(  3  2  1)  23-C(  0  3  1)  24-C(  1  3  1)
  25-C(  2  3  1)  26-C(  3  3  1)  27-R(  0  0  2)  28-C(  1  0  2)
  29-R(  2  0  2)  30-C(  0  1  2)  31-C(  1  1  2)  32-C(  2  1  2)
  33-C(  3  1  2)  34-R(  0  2  2)  35-C(  1  2  2)  36-R(  2  2  2)

 DIRECT LATTICE VECTORS COMPON. (A.U.)     RECIP. LATTICE VECTORS COMPON. (A.U.) 
        X            Y            Z              X            Y            Z
   16.3188325   -9.4215499    0.0001752      0.3850169   -0.0000169   -0.0000199
    0.0008251   18.8444480    0.0013162      0.1924947    0.3334153   -0.0000331
    0.0013025    0.0017561   25.2440530     -0.0000127   -0.0000174    0.2488976

 DISK SPACE FOR EIGENVECTORS (FTN 10)   416160000 REALS

 SYMMETRY ADAPTION OF THE BLOCH FUNCTIONS DISABLED
 TTTTTTTTTTTTTTTTTTTTTTTTTTTTTT gordsh1     TELAPSE        0.36 TCPU        0.26

 MATRIX SIZE: P(G) 5916482, F(G) 1008905, P(G) IRR 2967601, F(G) IRR 1012094
 MAX G-VECTOR INDEX FOR 1- AND 2-ELECTRON INTEGRALS  41

 TTTTTTTTTTTTTTTTTTTTTTTTTTTTTT INPUT       TELAPSE        5.03 TCPU        4.93

 NEIGHBORS OF THE NON-EQUIVALENT ATOMS

 N = NUMBER OF NEIGHBORS AT DISTANCE R
    ATOM  N     R/ANG      R/AU   NEIGHBORS (ATOM LABELS AND CELL INDICES)
   1 IR   1     1.9797     3.7412  112 O    0 0 0
   1 IR   1     1.9803     3.7422   91 O    0 0 0
   1 IR   1     1.9855     3.7521   97 O    0 0 0
   1 IR   1     1.9966     3.7731   64 O    0 0 0
   1 IR   1     1.9995     3.7786   49 O    0 0 0
   1 IR   1     2.0003     3.7799   79 O    0 0 0

   2 GA   1     1.9201     3.6285  117 O    0 0 0
   2 GA   1     1.9212     3.6306   92 O    0 0 0
   2 GA   1     1.9213     3.6307   98 O    0 0 0
   2 GA   1     2.0733     3.9180   69 O    0 0 0
   2 GA   1     2.0737     3.9187   80 O    0 0 0
   2 GA   1     2.0742     3.9197   50 O    0 0 0

   3 GA   1     1.9262     3.6400   99 O    0 1 0
   3 GA   1     1.9263     3.6401  118 O    0 0 0
   3 GA   1     1.9266     3.6407   95 O    0 0 0
   3 GA   1     2.0605     3.8938   51 O    0 0 0
   3 GA   1     2.0613     3.8953   70 O    0 1 0
   3 GA   1     2.0636     3.8996   83 O    0 0 0

   4 GA   1     1.9161     3.6208  100 O    0 0 0
   4 GA   1     1.9257     3.6390  109 O    0 0 0
   4 GA   1     1.9278     3.6430   96 O    0 0 0
   4 GA   1     2.0597     3.8922   61 O    0 0 0
   4 GA   1     2.0712     3.9140   52 O    0 0 0
   4 GA   1     2.0753     3.9218   84 O    0 0 0

   5 GA   1     1.9212     3.6306  101 O    0 1 0
   5 GA   1     1.9216     3.6312  116 O    0 0 0
   5 GA   1     1.9217     3.6315   93 O    0 0 0
   5 GA   1     2.0718     3.9152   53 O    0 0 0
   5 GA   1     2.0727     3.9168   68 O    0 0 0
   5 GA   1     2.0743     3.9199   81 O    0 0 0

   6 GA   1     1.9210     3.6302  119 O    0 0 0
   6 GA   1     1.9288     3.6448   94 O    0 0 0
   6 GA   1     1.9355     3.6576  102 O    0 0 0
   6 GA   1     2.0477     3.8697   82 O    0 0 0
   6 GA   1     2.0599     3.8926   71 O    0 0 0
   6 GA   1     2.0635     3.8994   54 O    0 0 0

   7 GA   1     1.9163     3.6213   85 O    0-1 0
   7 GA   1     1.9253     3.6383  103 O    0 0 0
   7 GA   1     1.9282     3.6438  120 O    0 0 0
   7 GA   1     2.0594     3.8917   55 O    0 0 0
   7 GA   1     2.0711     3.9139   73 O    0 0 0
   7 GA   1     2.0742     3.9196   72 O    0 0 0

   8 GA   1     1.9210     3.6302   86 O    0 0 0
   8 GA   1     1.9212     3.6305  113 O   -1 0 0
   8 GA   1     1.9216     3.6312  104 O    0 1 0
   8 GA   1     2.0728     3.9171   65 O    0 0 0
   8 GA   1     2.0730     3.9174   56 O    0 0 0
   8 GA   1     2.0732     3.9178   74 O    0 0 0

   9 GA   1     1.9209     3.6300  110 O   -1 0 0
   9 GA   1     1.9213     3.6307   89 O    0 0 0
   9 GA   1     1.9216     3.6313  105 O    0 0 0
   9 GA   1     2.0688     3.9094   57 O    0 0 0
   9 GA   1     2.0704     3.9125   77 O    0 0 0
   9 GA   1     2.0705     3.9127   62 O    0 0 0

  10 GA   1     1.9212     3.6306  106 O    1 1 0
  10 GA   1     1.9288     3.6449  111 O    0 0 0
  10 GA   1     1.9335     3.6537   90 O    1 0 0
  10 GA   1     2.0481     3.8704   63 O    0 1 0
  10 GA   1     2.0592     3.8913   58 O    1 0 0
  10 GA   1     2.0630     3.8985   78 O    0 0 0

  11 GA   1     1.9214     3.6309   87 O    1 0 0
  11 GA   1     1.9290     3.6453  107 O    1 0 0
  11 GA   1     1.9340     3.6547  114 O    0 0 0
  11 GA   1     2.0465     3.8673   59 O    1 0 0
  11 GA   1     2.0595     3.8920   75 O    0 0 0
  11 GA   1     2.0623     3.8971   66 O    0 0 0

  12 GA   1     1.9166     3.6219  115 O    0 0 0
  12 GA   1     1.9247     3.6372   88 O    0-1 0
  12 GA   1     1.9280     3.6435  108 O    0 0 0
  12 GA   1     2.0601     3.8930   76 O    0 0 0
  12 GA   1     2.0708     3.9132   67 O    0 0 0
  12 GA   1     2.0749     3.9211   60 O    0 0 0

  13 GA   1     1.9238     3.6355   85 O    0 0 0
  13 GA   1     1.9271     3.6417  109 O    0 0 0
  13 GA   1     1.9291     3.6454   97 O   -1 0 0
  13 GA   1     2.0450     3.8646   56 O    0 0 0
  13 GA   1     2.0600     3.8929   74 O    0 0 0
  13 GA   1     2.0636     3.8997   65 O    0 0 0

  14 GA   1     1.9214     3.6308  110 O    0 0 0
  14 GA   1     1.9216     3.6313   86 O    1 0 0
  14 GA   1     1.9219     3.6319   98 O    0 0 0
  14 GA   1     2.0676     3.9072   75 O    0 0 0
  14 GA   1     2.0710     3.9137   59 O    1 0 0
  14 GA   1     2.0761     3.9232   66 O    0 0 0

  15 GA   1     1.9219     3.6319   87 O    1 0 0
  15 GA   1     1.9230     3.6340   99 O    0 0 0
  15 GA   1     1.9249     3.6375  111 O    0-1 0
  15 GA   1     2.0604     3.8936   60 O    0 0 1
  15 GA   1     2.0714     3.9144   76 O    0 0 1
  15 GA   1     2.0802     3.9311   67 O    0 0 1

  16 GA   1     1.9238     3.6354  100 O    0 0 0
  16 GA   1     1.9256     3.6389   88 O    0 0 0
  16 GA   1     1.9301     3.6475  112 O    0 0 0
  16 GA   1     2.0438     3.8623   68 O    0 0 0
  16 GA   1     2.0582     3.8894   53 O    0 0 0
  16 GA   1     2.0629     3.8983   81 O    0 0 0

  17 GA   1     1.9213     3.6307  113 O    0 0 0
  17 GA   1     1.9215     3.6311   89 O    1 1 0
  17 GA   1     1.9217     3.6315  101 O    0 1 0
  17 GA   1     2.0693     3.9105   58 O    1 0 0
  17 GA   1     2.0711     3.9138   63 O    0 1 0
  17 GA   1     2.0757     3.9224   78 O    0 0 0

  18 GA   1     1.8767     3.5464  114 O    0 0 0
  18 GA   1     1.8772     3.5474  102 O    0 0 0
  18 GA   1     1.8780     3.5490   90 O    1 0 0
  18 GA   1     2.1802     4.1199   79 O    0 0 1
  18 GA   1     2.1821     4.1236   49 O    0 0 1
  18 GA   1     2.1852     4.1294   64 O    0 0 1

  19 GA   1     1.9239     3.6357  115 O    0 0 0
  19 GA   1     1.9260     3.6397  103 O    0 0 0
  19 GA   1     1.9303     3.6478   91 O    0 0 0
  19 GA   1     2.0432     3.8611   80 O    0 0 0
  19 GA   1     2.0598     3.8924   69 O    0 0 0
  19 GA   1     2.0624     3.8974   50 O    0 0 0

  20 GA   1     1.9225     3.6330  116 O    0 0 0
  20 GA   1     1.9227     3.6334  104 O    0 1 0
  20 GA   1     1.9230     3.6339   92 O    0 1 0
  20 GA   1     2.0697     3.9111   83 O    0 0 0
  20 GA   1     2.0707     3.9131   70 O    0 1 0
  20 GA   1     2.0715     3.9146   51 O    0 0 0

  21 GA   1     1.9209     3.6299  117 O    0 0 0
  21 GA   1     1.9216     3.6313  105 O    0 0 0
  21 GA   1     1.9218     3.6316   93 O    0 0 0
  21 GA   1     2.0678     3.9076   71 O    0 0 0
  21 GA   1     2.0706     3.9128   82 O    0 0 0
  21 GA   1     2.0755     3.9220   54 O    0 0 0

  22 GA   1     1.9214     3.6309  106 O    0 0 0
  22 GA   1     1.9231     3.6341  118 O    0-1 0
  22 GA   1     1.9252     3.6380   94 O    0 0 0
  22 GA   1     2.0605     3.8939   72 O    0 0 1
  22 GA   1     2.0715     3.9145   55 O    0 0 1
  22 GA   1     2.0789     3.9285   73 O    0 0 1

  23 GA   1     1.9219     3.6319  119 O    0 0 0
  23 GA   1     1.9233     3.6345   95 O    0 0 0
  23 GA   1     1.9249     3.6375  107 O    0 0 0
  23 GA   1     2.0597     3.8922   84 O    0 0 1
  23 GA   1     2.0710     3.9135   61 O    0 0 1
  23 GA   1     2.0806     3.9318   52 O    0 0 1

  24 GA   1     1.9299     3.6469  120 O    0 0 0
  24 GA   1     1.9303     3.6478  108 O   -1 0 0
  24 GA   1     1.9304     3.6479   96 O    0 0 0
  24 GA   1     2.0580     3.8890   62 O    0 0 0
  24 GA   1     2.0581     3.8892   77 O    0 0 0
  24 GA   1     2.0587     3.8904   57 O    0 0 0

  25 GA   1     1.9012     3.5927   84 O    1 0 0
  25 GA   1     1.9186     3.6255   67 O    0 0 0
  25 GA   1     1.9605     3.7048   49 O    0 0 0
  25 GA   1     2.0243     3.8253  108 O    0 0 0
  25 GA   1     2.0502     3.8743  109 O    1 0 0
  25 GA   1     2.1113     3.9899   91 O    0 0 0

  26 GA   1     1.9243     3.6364   68 O    0-1 0
  26 GA   1     1.9246     3.6371   77 O    1 0 0
  26 GA   1     1.9265     3.6406   50 O    0 0 0
  26 GA   1     2.0620     3.8965   92 O    0 0 0
  26 GA   1     2.0632     3.8989  110 O    0 0 0
  26 GA   1     2.0706     3.9129  101 O    0 0 0

  27 GA   1     1.9153     3.6194   51 O    0 0 0
  27 GA   1     1.9191     3.6266   71 O    0 0 0
  27 GA   1     1.9198     3.6280   78 O    0 0 0
  27 GA   1     2.0765     3.9241   95 O    0 0 0
  27 GA   1     2.0787     3.9282  102 O    0 0 0
  27 GA   1     2.0828     3.9359  111 O    0 0 0

  28 GA   1     1.9016     3.5934   72 O    0 0 0
  28 GA   1     1.9180     3.6244   52 O    0 0 0
  28 GA   1     1.9607     3.7051   79 O    0 0 0
  28 GA   1     2.0259     3.8283   96 O    0 0 0
  28 GA   1     2.0498     3.8736  103 O    0 0 0
  28 GA   1     2.1122     3.9914  112 O    0 0 0

  29 GA   1     1.9245     3.6368   53 O    0 0 0
  29 GA   1     1.9246     3.6370   74 O    1 0 0
  29 GA   1     1.9246     3.6370   69 O    0 0 0
  29 GA   1     2.0661     3.9044   93 O    0 0 0
  29 GA   1     2.0676     3.9072   98 O    0 0 0
  29 GA   1     2.0687     3.9093  113 O    0 0 0

  30 GA   1     1.9152     3.6192   70 O    0 0 0
  30 GA   1     1.9188     3.6260   75 O    0 0 0
  30 GA   1     1.9204     3.6291   54 O    0 0 0
  30 GA   1     2.0767     3.9244   99 O    0 0 0
  30 GA   1     2.0779     3.9267  114 O    0 0 0
  30 GA   1     2.0820     3.9345   94 O    0 0 0

  31 GA   1     1.9260     3.6397   55 O    0 1 0
  31 GA   1     1.9261     3.6398   61 O    0 0 0
  31 GA   1     1.9262     3.6399   76 O    0 1 0
  31 GA   1     2.0618     3.8962  100 O    0 0 0
  31 GA   1     2.0626     3.8978   85 O    0 0 0
  31 GA   1     2.0627     3.8980  115 O    0 1 0

  32 GA   1     1.9244     3.6366   56 O    0 0 0
  32 GA   1     1.9250     3.6378   62 O    0 0 0
  32 GA   1     1.9278     3.6430   81 O    0 0 0
  32 GA   1     2.0619     3.8964  116 O    0 0 0
  32 GA   1     2.0625     3.8976  105 O    0 0 0
  32 GA   1     2.0668     3.9058   86 O    0 0 0

  33 GA   1     1.9245     3.6368   57 O    0 0 0
  33 GA   1     1.9247     3.6371   80 O    0 0 0
  33 GA   1     1.9261     3.6398   65 O    0-1 0
  33 GA   1     2.0606     3.8940  104 O    0 0 0
  33 GA   1     2.0617     3.8960   89 O    0 0 0
  33 GA   1     2.0700     3.9118  117 O    0 0 0

  34 GA   1     1.9152     3.6192   83 O    0 0 0
  34 GA   1     1.9191     3.6266   58 O    0 0 0
  34 GA   1     1.9200     3.6283   66 O   -1 0 0
  34 GA   1     2.0759     3.9228  118 O    0 0 0
  34 GA   1     2.0796     3.9299   90 O    0 0 0
  34 GA   1     2.0815     3.9335  107 O    0 0 0

  35 GA   1     1.9205     3.6291   63 O   -1 0 0
  35 GA   1     1.9208     3.6298   82 O    0 0 0
  35 GA   1     1.9214     3.6310   59 O    0 0 0
  35 GA   1     2.0724     3.9163   87 O    0 0 0
  35 GA   1     2.0726     3.9167  106 O    0 0 0
  35 GA   1     2.0739     3.9192  119 O    0 0 0

  36 GA   1     1.9023     3.5949   60 O    0 1 0
  36 GA   1     1.9186     3.6256   73 O    1 1 0
  36 GA   1     1.9611     3.7059   64 O    0 0 0
  36 GA   1     2.0254     3.8274  120 O    1 1 0
  36 GA   1     2.0514     3.8765   88 O    0 0 0
  36 GA   1     2.1061     3.9799   97 O    0 0 0

  37 GA   1     1.9155     3.6197   73 O    0 1 0
  37 GA   1     1.9199     3.6280   61 O    0 0 0
  37 GA   1     1.9597     3.7033   49 O   -1 0 0
  37 GA   1     2.0413     3.8575  118 O    0 0-1
  37 GA   1     2.0556     3.8846  107 O    0 0-1
  37 GA   1     2.0673     3.9067   90 O    0 0-1

  38 GA   1     1.9121     3.6134   62 O    1 0 0
  38 GA   1     1.9149     3.6187   74 O    1 0 0
  38 GA   1     1.9171     3.6229   50 O    0 0 0
  38 GA   1     2.0733     3.9181  109 O    1 0 0
  38 GA   1     2.0772     3.9254  108 O    0 0 0
  38 GA   1     2.1034     3.9749   91 O    0 0 0

  39 GA   1     1.9240     3.6358   63 O    0 0 0
  39 GA   1     1.9247     3.6372   51 O    0-1 0
  39 GA   1     1.9247     3.6372   75 O    0 0 0
  39 GA   1     2.0629     3.8983  101 O    0 0 0
  39 GA   1     2.0650     3.9022  110 O    0 0 0
  39 GA   1     2.0664     3.9049   92 O    0 0 0

  40 GA   1     1.9161     3.6208   52 O    0 0 0
  40 GA   1     1.9201     3.6284   76 O    0 1 0
  40 GA   1     1.9611     3.7060   64 O    0 0 0
  40 GA   1     2.0409     3.8567   95 O    0 0-1
  40 GA   1     2.0539     3.8812  111 O    0 0-1
  40 GA   1     2.0659     3.9040  102 O    0 0-1

  41 GA   1     1.9125     3.6141   77 O    1 1 0
  41 GA   1     1.9156     3.6200   53 O    0 0 0
  41 GA   1     1.9170     3.6226   65 O    1 0 0
  41 GA   1     2.0736     3.9186   88 O    0 0 0
  41 GA   1     2.0761     3.9232  120 O    1 1 0
  41 GA   1     2.0984     3.9655   97 O    0 0 0

  42 GA   1     1.9271     3.6417   78 O    0 0 0
  42 GA   1     1.9271     3.6418   54 O    0 0 0
  42 GA   1     1.9274     3.6422   66 O    0 0 0
  42 GA   1     2.0588     3.8906  113 O    0 0 0
  42 GA   1     2.0598     3.8925   93 O    0 0 0
  42 GA   1     2.0599     3.8927   98 O    0 0 0

  43 GA   1     1.9160     3.6208   67 O    0 0 0
  43 GA   1     1.9197     3.6277   55 O    0 0 0
  43 GA   1     1.9592     3.7024   79 O    0 0 0
  43 GA   1     2.0409     3.8568   99 O    0 0-1
  43 GA   1     2.0551     3.8835   94 O    0 0-1
  43 GA   1     2.0682     3.9083  114 O    0 0-1

  44 GA   1     1.9222     3.6324   56 O    0 0 0
  44 GA   1     1.9229     3.6337   68 O    0 0 0
  44 GA   1     1.9230     3.6339   80 O    0 1 0
  44 GA   1     2.0677     3.9073   85 O    0 0 0
  44 GA   1     2.0683     3.9086  100 O    0 0 0
  44 GA   1     2.0685     3.9089  115 O    0 1 0

  45 GA   1     1.9115     3.6122   57 O    0 0 0
  45 GA   1     1.9150     3.6188   69 O    0 0 0
  45 GA   1     1.9163     3.6213   81 O    0 0 0
  45 GA   1     2.0744     3.9200  103 O    0 0 0
  45 GA   1     2.0748     3.9209   96 O    0 0 0
  45 GA   1     2.1043     3.9766  112 O    0 0 0

  46 GA   1     1.9238     3.6354   82 O    0 0 0
  46 GA   1     1.9238     3.6355   70 O    0 0 0
  46 GA   1     1.9244     3.6366   58 O    0-1 0
  46 GA   1     2.0648     3.9018  117 O    0 0 0
  46 GA   1     2.0653     3.9028   89 O    0 0 0
  46 GA   1     2.0670     3.9061  104 O    0 0 0

  47 GA   1     1.9233     3.6344   83 O    0 0 0
  47 GA   1     1.9238     3.6355   71 O    0 0 0
  47 GA   1     1.9242     3.6362   59 O    0 0 0
  47 GA   1     2.0649     3.9020  105 O    0 0 0
  47 GA   1     2.0657     3.9036  116 O    0 0 0
  47 GA   1     2.0658     3.9038   86 O    0 0 0

  48 GA   1     1.9247     3.6372   60 O   -1 0 0
  48 GA   1     1.9248     3.6373   72 O    0 0 0
  48 GA   1     1.9253     3.6383   84 O    0 0 0
  48 GA   1     2.0543     3.8821  119 O    0 0-1
  48 GA   1     2.0543     3.8821   87 O    0 0-1
  48 GA   1     2.0545     3.8824  106 O    0 0-1

  49 O    1     1.9597     3.7033   37 GA   1 0 0
  49 O    1     1.9605     3.7048   25 GA   0 0 0
  49 O    1     1.9995     3.7786    1 IR   0 0 0
  49 O    1     2.1821     4.1236   18 GA   0 0-1
  49 O    1     2.6382     4.9854   64 O    0 0 0
  49 O    1     2.6403     4.9894   79 O    0 0 0

  50 O    1     1.9171     3.6229   38 GA   0 0 0
  50 O    1     1.9265     3.6406   26 GA   0 0 0
  50 O    1     2.0624     3.8974   19 GA   0 0 0
  50 O    1     2.0742     3.9197    2 GA   0 0 0
  50 O    1     2.6109     4.9340   69 O    0 0 0
  50 O    1     2.6156     4.9428   80 O    0 0 0

  51 O    1     1.9153     3.6194   27 GA   0 0 0
  51 O    1     1.9247     3.6372   39 GA   0 1 0
  51 O    1     2.0605     3.8938    3 GA   0 0 0
  51 O    1     2.0715     3.9146   20 GA   0 0 0
  51 O    1     2.6107     4.9335   70 O    0 1 0
  51 O    1     2.6112     4.9344   83 O    0 0 0

  52 O    1     1.9161     3.6208   40 GA   0 0 0
  52 O    1     1.9180     3.6244   28 GA   0 0 0
  52 O    1     2.0712     3.9140    4 GA   0 0 0
  52 O    1     2.0806     3.9318   23 GA   0 0-1
  52 O    1     2.6018     4.9167   84 O    0 0 0
  52 O    1     2.6172     4.9457   61 O    0 0 0

  53 O    1     1.9156     3.6200   41 GA   0 0 0
  53 O    1     1.9245     3.6368   29 GA   0 0 0
  53 O    1     2.0582     3.8894   16 GA   0 0 0
  53 O    1     2.0718     3.9152    5 GA   0 0 0
  53 O    1     2.6111     4.9342   81 O    0 0 0
  53 O    1     2.6135     4.9389   68 O    0 0 0

  54 O    1     1.9204     3.6291   30 GA   0 0 0
  54 O    1     1.9271     3.6418   42 GA   0 0 0
  54 O    1     2.0635     3.8994    6 GA   0 0 0
  54 O    1     2.0755     3.9220   21 GA   0 0 0
  54 O    1     2.6120     4.9360   71 O    0 0 0
  54 O    1     2.6167     4.9448   82 O    0 0 0

  55 O    1     1.9197     3.6277   43 GA   0 0 0
  55 O    1     1.9260     3.6397   31 GA   0-1 0
  55 O    1     2.0594     3.8917    7 GA   0 0 0
  55 O    1     2.0715     3.9145   22 GA   0 0-1
  55 O    1     2.6131     4.9380   72 O    0 0 0
  55 O    1     2.6160     4.9435   73 O    0 0 0

  56 O    1     1.9222     3.6324   44 GA   0 0 0
  56 O    1     1.9244     3.6366   32 GA   0 0 0
  56 O    1     2.0450     3.8646   13 GA   0 0 0
  56 O    1     2.0730     3.9174    8 GA   0 0 0
  56 O    1     2.6147     4.9411   74 O    0 0 0
  56 O    1     2.6152     4.9420   65 O    0 0 0

  57 O    1     1.9115     3.6122   45 GA   0 0 0
  57 O    1     1.9245     3.6368   33 GA   0 0 0
  57 O    1     2.0587     3.8904   24 GA   0 0 0
  57 O    1     2.0688     3.9094    9 GA   0 0 0
  57 O    1     2.6073     4.9271   62 O    0 0 0
  57 O    1     2.6077     4.9279   77 O    0 0 0

  58 O    1     1.9191     3.6266   34 GA   0 0 0
  58 O    1     1.9244     3.6366   46 GA   0 1 0
  58 O    1     2.0592     3.8913   10 GA  -1 0 0
  58 O    1     2.0693     3.9105   17 GA  -1 0 0
  58 O    1     2.6127     4.9373   63 O   -1 1 0
  58 O    1     2.6128     4.9374   78 O   -1 0 0

  59 O    1     1.9214     3.6310   35 GA   0 0 0
  59 O    1     1.9242     3.6362   47 GA   0 0 0
  59 O    1     2.0465     3.8673   11 GA  -1 0 0
  59 O    1     2.0710     3.9137   14 GA  -1 0 0
  59 O    1     2.6123     4.9366   75 O   -1 0 0
  59 O    1     2.6164     4.9442   66 O   -1 0 0

  60 O    1     1.9023     3.5949   36 GA   0-1 0
  60 O    1     1.9247     3.6372   48 GA   1 0 0
  60 O    1     2.0604     3.8936   15 GA   0 0-1
  60 O    1     2.0749     3.9211   12 GA   0 0 0
  60 O    1     2.6028     4.9186   67 O    0 0 0
  60 O    1     2.6132     4.9382   76 O    0 0 0

  61 O    1     1.9199     3.6280   37 GA   0 0 0
  61 O    1     1.9261     3.6398   31 GA   0 0 0
  61 O    1     2.0597     3.8922    4 GA   0 0 0
  61 O    1     2.0710     3.9135   23 GA   0 0-1
  61 O    1     2.6133     4.9384   84 O    0 0 0
  61 O    1     2.6172     4.9457   52 O    0 0 0

  62 O    1     1.9121     3.6134   38 GA  -1 0 0
  62 O    1     1.9250     3.6378   32 GA   0 0 0
  62 O    1     2.0580     3.8890   24 GA   0 0 0
  62 O    1     2.0705     3.9127    9 GA   0 0 0
  62 O    1     2.6073     4.9271   57 O    0 0 0
  62 O    1     2.6081     4.9287   77 O    0 0 0

  63 O    1     1.9205     3.6291   35 GA   1 0 0
  63 O    1     1.9240     3.6358   39 GA   0 0 0
  63 O    1     2.0481     3.8704   10 GA   0-1 0
  63 O    1     2.0711     3.9138   17 GA   0-1 0
  63 O    1     2.6127     4.9373   58 O    1-1 0
  63 O    1     2.6165     4.9446   78 O    0-1 0

  64 O    1     1.9611     3.7059   36 GA   0 0 0
  64 O    1     1.9611     3.7060   40 GA   0 0 0
  64 O    1     1.9966     3.7731    1 IR   0 0 0
  64 O    1     2.1852     4.1294   18 GA   0 0-1
  64 O    1     2.6382     4.9854   49 O    0 0 0
  64 O    1     2.6393     4.9875   79 O    0 0 0

  65 O    1     1.9170     3.6226   41 GA  -1 0 0
  65 O    1     1.9261     3.6398   33 GA   0 1 0
  65 O    1     2.0636     3.8997   13 GA   0 0 0
  65 O    1     2.0728     3.9171    8 GA   0 0 0
  65 O    1     2.6115     4.9350   74 O    0 0 0
  65 O    1     2.6152     4.9420   56 O    0 0 0

  66 O    1     1.9200     3.6283   34 GA   1 0 0
  66 O    1     1.9274     3.6422   42 GA   0 0 0
  66 O    1     2.0623     3.8971   11 GA   0 0 0
  66 O    1     2.0761     3.9232   14 GA   0 0 0
  66 O    1     2.6133     4.9384   75 O    0 0 0
  66 O    1     2.6164     4.9442   59 O    1 0 0

  67 O    1     1.9160     3.6208   43 GA   0 0 0
  67 O    1     1.9186     3.6255   25 GA   0 0 0
  67 O    1     2.0708     3.9132   12 GA   0 0 0
  67 O    1     2.0802     3.9311   15 GA   0 0-1
  67 O    1     2.6028     4.9186   60 O    0 0 0
  67 O    1     2.6179     4.9471   76 O    0 0 0

  68 O    1     1.9229     3.6337   44 GA   0 0 0
  68 O    1     1.9243     3.6364   26 GA   0 1 0
  68 O    1     2.0438     3.8623   16 GA   0 0 0
  68 O    1     2.0727     3.9168    5 GA   0 0 0
  68 O    1     2.6135     4.9389   53 O    0 0 0
  68 O    1     2.6155     4.9425   81 O    0 0 0

  69 O    1     1.9150     3.6188   45 GA   0 0 0
  69 O    1     1.9246     3.6370   29 GA   0 0 0
  69 O    1     2.0598     3.8924   19 GA   0 0 0
  69 O    1     2.0733     3.9180    2 GA   0 0 0
  69 O    1     2.6109     4.9340   50 O    0 0 0
  69 O    1     2.6146     4.9409   80 O    0 0 0

  70 O    1     1.9152     3.6192   30 GA   0 0 0
  70 O    1     1.9238     3.6355   46 GA   0 0 0
  70 O    1     2.0613     3.8953    3 GA   0-1 0
  70 O    1     2.0707     3.9131   20 GA   0-1 0
  70 O    1     2.6107     4.9335   51 O    0-1 0
  70 O    1     2.6118     4.9355   83 O    0-1 0

  71 O    1     1.9191     3.6266   27 GA   0 0 0
  71 O    1     1.9238     3.6355   47 GA   0 0 0
  71 O    1     2.0599     3.8926    6 GA   0 0 0
  71 O    1     2.0678     3.9076   21 GA   0 0 0
  71 O    1     2.6120     4.9360   54 O    0 0 0
  71 O    1     2.6125     4.9369   82 O    0 0 0

  72 O    1     1.9016     3.5934   28 GA   0 0 0
  72 O    1     1.9248     3.6373   48 GA   0 0 0
  72 O    1     2.0605     3.8939   22 GA   0 0-1
  72 O    1     2.0742     3.9196    7 GA   0 0 0
  72 O    1     2.6013     4.9157   73 O    0 0 0
  72 O    1     2.6131     4.9380   55 O    0 0 0

  73 O    1     1.9155     3.6197   37 GA   0-1 0
  73 O    1     1.9186     3.6256   36 GA  -1-1 0
  73 O    1     2.0711     3.9139    7 GA   0 0 0
  73 O    1     2.0789     3.9285   22 GA   0 0-1
  73 O    1     2.6013     4.9157   72 O    0 0 0
  73 O    1     2.6160     4.9435   55 O    0 0 0

  74 O    1     1.9149     3.6187   38 GA  -1 0 0
  74 O    1     1.9246     3.6370   29 GA  -1 0 0
  74 O    1     2.0600     3.8929   13 GA   0 0 0
  74 O    1     2.0732     3.9178    8 GA   0 0 0
  74 O    1     2.6115     4.9350   65 O    0 0 0
  74 O    1     2.6147     4.9411   56 O    0 0 0

  75 O    1     1.9188     3.6260   30 GA   0 0 0
  75 O    1     1.9247     3.6372   39 GA   0 0 0
  75 O    1     2.0595     3.8920   11 GA   0 0 0
  75 O    1     2.0676     3.9072   14 GA   0 0 0
  75 O    1     2.6123     4.9366   59 O    1 0 0
  75 O    1     2.6133     4.9384   66 O    0 0 0

  76 O    1     1.9201     3.6284   40 GA   0-1 0
  76 O    1     1.9262     3.6399   31 GA   0-1 0
  76 O    1     2.0601     3.8930   12 GA   0 0 0
  76 O    1     2.0714     3.9144   15 GA   0 0-1
  76 O    1     2.6132     4.9382   60 O    0 0 0
  76 O    1     2.6179     4.9471   67 O    0 0 0

  77 O    1     1.9125     3.6141   41 GA  -1-1 0
  77 O    1     1.9246     3.6371   26 GA  -1 0 0
  77 O    1     2.0581     3.8892   24 GA   0 0 0
  77 O    1     2.0704     3.9125    9 GA   0 0 0
  77 O    1     2.6077     4.9279   57 O    0 0 0
  77 O    1     2.6081     4.9287   62 O    0 0 0

  78 O    1     1.9198     3.6280   27 GA   0 0 0
  78 O    1     1.9271     3.6417   42 GA   0 0 0
  78 O    1     2.0630     3.8985   10 GA   0 0 0
  78 O    1     2.0757     3.9224   17 GA   0 0 0
  78 O    1     2.6128     4.9374   58 O    1 0 0
  78 O    1     2.6165     4.9446   63 O    0 1 0

  79 O    1     1.9592     3.7024   43 GA   0 0 0
  79 O    1     1.9607     3.7051   28 GA   0 0 0
  79 O    1     2.0003     3.7799    1 IR   0 0 0
  79 O    1     2.1802     4.1199   18 GA   0 0-1
  79 O    1     2.6393     4.9875   64 O    0 0 0
  79 O    1     2.6403     4.9894   49 O    0 0 0

  80 O    1     1.9230     3.6339   44 GA   0-1 0
  80 O    1     1.9247     3.6371   33 GA   0 0 0
  80 O    1     2.0432     3.8611   19 GA   0 0 0
  80 O    1     2.0737     3.9187    2 GA   0 0 0
  80 O    1     2.6146     4.9409   69 O    0 0 0
  80 O    1     2.6156     4.9428   50 O    0 0 0

  81 O    1     1.9163     3.6213   45 GA   0 0 0
  81 O    1     1.9278     3.6430   32 GA   0 0 0
  81 O    1     2.0629     3.8983   16 GA   0 0 0
  81 O    1     2.0743     3.9199    5 GA   0 0 0
  81 O    1     2.6111     4.9342   53 O    0 0 0
  81 O    1     2.6155     4.9425   68 O    0 0 0

  82 O    1     1.9208     3.6298   35 GA   0 0 0
  82 O    1     1.9238     3.6354   46 GA   0 0 0
  82 O    1     2.0477     3.8697    6 GA   0 0 0
  82 O    1     2.0706     3.9128   21 GA   0 0 0
  82 O    1     2.6125     4.9369   71 O    0 0 0
  82 O    1     2.6167     4.9448   54 O    0 0 0

  83 O    1     1.9152     3.6192   34 GA   0 0 0
  83 O    1     1.9233     3.6344   47 GA   0 0 0
  83 O    1     2.0636     3.8996    3 GA   0 0 0
  83 O    1     2.0697     3.9111   20 GA   0 0 0
  83 O    1     2.6112     4.9344   51 O    0 0 0
  83 O    1     2.6118     4.9355   70 O    0 1 0

  84 O    1     1.9012     3.5927   25 GA  -1 0 0
  84 O    1     1.9253     3.6383   48 GA   0 0 0
  84 O    1     2.0597     3.8922   23 GA   0 0-1
  84 O    1     2.0753     3.9218    4 GA   0 0 0
  84 O    1     2.6018     4.9167   52 O    0 0 0
  84 O    1     2.6133     4.9384   61 O    0 0 0

  85 O    1     1.9163     3.6213    7 GA   0 1 0
  85 O    1     1.9238     3.6355   13 GA   0 0 0
  85 O    1     2.0626     3.8978   31 GA   0 0 0
  85 O    1     2.0677     3.9073   44 GA   0 0 0
  85 O    1     2.6081     4.9286  115 O    0 1 0
  85 O    1     2.6084     4.9291  100 O    0 0 0

  86 O    1     1.9210     3.6302    8 GA   0 0 0
  86 O    1     1.9216     3.6313   14 GA  -1 0 0
  86 O    1     2.0658     3.9038   47 GA   0 0 0
  86 O    1     2.0668     3.9058   32 GA   0 0 0
  86 O    1     2.6133     4.9385  105 O    0 0 0
  86 O    1     2.6145     4.9406  116 O    0 0 0

  87 O    1     1.9214     3.6309   11 GA  -1 0 0
  87 O    1     1.9219     3.6319   15 GA  -1 0 0
  87 O    1     2.0543     3.8821   48 GA   0 0 1
  87 O    1     2.0724     3.9163   35 GA   0 0 0
  87 O    1     2.6127     4.9374  119 O    0 0 0
  87 O    1     2.6131     4.9380  106 O    0 0 0

  88 O    1     1.9247     3.6372   12 GA   0 1 0
  88 O    1     1.9256     3.6389   16 GA   0 0 0
  88 O    1     2.0514     3.8765   36 GA   0 0 0
  88 O    1     2.0736     3.9186   41 GA   0 0 0
  88 O    1     2.6081     4.9285  120 O    1 1 0
  88 O    1     2.6234     4.9575   97 O    0 0 0

  89 O    1     1.9213     3.6307    9 GA   0 0 0
  89 O    1     1.9215     3.6311   17 GA  -1-1 0
  89 O    1     2.0617     3.8960   33 GA   0 0 0
  89 O    1     2.0653     3.9028   46 GA   0 0 0
  89 O    1     2.6120     4.9360  104 O    0 0 0
  89 O    1     2.6133     4.9383  117 O    0 0 0

  90 O    1     1.8780     3.5490   18 GA  -1 0 0
  90 O    1     1.9335     3.6537   10 GA  -1 0 0
  90 O    1     2.0673     3.9067   37 GA   0 0 1
  90 O    1     2.0796     3.9299   34 GA   0 0 0
  90 O    1     2.6044     4.9216  107 O    0 0 0
  90 O    1     2.6056     4.9238  118 O    0 0 0

  91 O    1     1.9303     3.6478   19 GA   0 0 0
  91 O    1     1.9803     3.7422    1 IR   0 0 0
  91 O    1     2.1034     3.9749   38 GA   0 0 0
  91 O    1     2.1113     3.9899   25 GA   0 0 0
  91 O    1     2.6191     4.9494  108 O    0 0 0
  91 O    1     2.6264     4.9631  109 O    1 0 0

  92 O    1     1.9212     3.6306    2 GA   0 0 0
  92 O    1     1.9230     3.6339   20 GA   0-1 0
  92 O    1     2.0620     3.8965   26 GA   0 0 0
  92 O    1     2.0664     3.9049   39 GA   0 0 0
  92 O    1     2.6127     4.9373  110 O    0 0 0
  92 O    1     2.6147     4.9410  101 O    0 0 0

  93 O    1     1.9217     3.6315    5 GA   0 0 0
  93 O    1     1.9218     3.6316   21 GA   0 0 0
  93 O    1     2.0598     3.8925   42 GA   0 0 0
  93 O    1     2.0661     3.9044   29 GA   0 0 0
  93 O    1     2.6108     4.9337   98 O    0 0 0
  93 O    1     2.6112     4.9344  113 O    0 0 0

  94 O    1     1.9252     3.6380   22 GA   0 0 0
  94 O    1     1.9288     3.6448    6 GA   0 0 0
  94 O    1     2.0551     3.8835   43 GA   0 0 1
  94 O    1     2.0820     3.9345   30 GA   0 0 0
  94 O    1     2.6051     4.9229  114 O    0 0 0
  94 O    1     2.6160     4.9434   99 O    0 0 0

  95 O    1     1.9233     3.6345   23 GA   0 0 0
  95 O    1     1.9266     3.6407    3 GA   0 0 0
  95 O    1     2.0409     3.8567   40 GA   0 0 1
  95 O    1     2.0765     3.9241   27 GA   0 0 0
  95 O    1     2.6048     4.9223  102 O    0 0 0
  95 O    1     2.6168     4.9450  111 O    0 0 0

  96 O    1     1.9278     3.6430    4 GA   0 0 0
  96 O    1     1.9304     3.6479   24 GA   0 0 0
  96 O    1     2.0259     3.8283   28 GA   0 0 0
  96 O    1     2.0748     3.9209   45 GA   0 0 0
  96 O    1     2.6057     4.9240  103 O    0 0 0
  96 O    1     2.6200     4.9510  112 O    0 0 0

  97 O    1     1.9291     3.6454   13 GA   1 0 0
  97 O    1     1.9855     3.7521    1 IR   0 0 0
  97 O    1     2.0984     3.9655   41 GA   0 0 0
  97 O    1     2.1061     3.9799   36 GA   0 0 0
  97 O    1     2.6165     4.9445  120 O    1 1 0
  97 O    1     2.6234     4.9575   88 O    0 0 0

  98 O    1     1.9213     3.6307    2 GA   0 0 0
  98 O    1     1.9219     3.6319   14 GA   0 0 0
  98 O    1     2.0599     3.8927   42 GA   0 0 0
  98 O    1     2.0676     3.9072   29 GA   0 0 0
  98 O    1     2.6108     4.9337   93 O    0 0 0
  98 O    1     2.6115     4.9350  113 O    0 0 0

  99 O    1     1.9230     3.6340   15 GA   0 0 0
  99 O    1     1.9262     3.6400    3 GA   0-1 0
  99 O    1     2.0409     3.8568   43 GA   0 0 1
  99 O    1     2.0767     3.9244   30 GA   0 0 0
  99 O    1     2.6046     4.9221  114 O    0 0 0
  99 O    1     2.6160     4.9434   94 O    0 0 0

 100 O    1     1.9161     3.6208    4 GA   0 0 0
 100 O    1     1.9238     3.6354   16 GA   0 0 0
 100 O    1     2.0618     3.8962   31 GA   0 0 0
 100 O    1     2.0683     3.9086   44 GA   0 0 0
 100 O    1     2.6081     4.9286  115 O    0 1 0
 100 O    1     2.6084     4.9291   85 O    0 0 0

 101 O    1     1.9212     3.6306    5 GA   0-1 0
 101 O    1     1.9217     3.6315   17 GA   0-1 0
 101 O    1     2.0629     3.8983   39 GA   0 0 0
 101 O    1     2.0706     3.9129   26 GA   0 0 0
 101 O    1     2.6132     4.9383  110 O    0 0 0
 101 O    1     2.6147     4.9410   92 O    0 0 0

 102 O    1     1.8772     3.5474   18 GA   0 0 0
 102 O    1     1.9355     3.6576    6 GA   0 0 0
 102 O    1     2.0659     3.9040   40 GA   0 0 1
 102 O    1     2.0787     3.9282   27 GA   0 0 0
 102 O    1     2.6041     4.9210  111 O    0 0 0
 102 O    1     2.6048     4.9223   95 O    0 0 0

 103 O    1     1.9253     3.6383    7 GA   0 0 0
 103 O    1     1.9260     3.6397   19 GA   0 0 0
 103 O    1     2.0498     3.8736   28 GA   0 0 0
 103 O    1     2.0744     3.9200   45 GA   0 0 0
 103 O    1     2.6057     4.9240   96 O    0 0 0
 103 O    1     2.6266     4.9636  112 O    0 0 0

 104 O    1     1.9216     3.6312    8 GA   0-1 0
 104 O    1     1.9227     3.6334   20 GA   0-1 0
 104 O    1     2.0606     3.8940   33 GA   0 0 0
 104 O    1     2.0670     3.9061   46 GA   0 0 0
 104 O    1     2.6120     4.9360   89 O    0 0 0
 104 O    1     2.6144     4.9405  117 O    0 0 0

 105 O    1     1.9216     3.6313   21 GA   0 0 0
 105 O    1     1.9216     3.6313    9 GA   0 0 0
 105 O    1     2.0625     3.8976   32 GA   0 0 0
 105 O    1     2.0649     3.9020   47 GA   0 0 0
 105 O    1     2.6133     4.9384  116 O    0 0 0
 105 O    1     2.6133     4.9385   86 O    0 0 0

 106 O    1     1.9212     3.6306   10 GA  -1-1 0
 106 O    1     1.9214     3.6309   22 GA   0 0 0
 106 O    1     2.0545     3.8824   48 GA   0 0 1
 106 O    1     2.0726     3.9167   35 GA   0 0 0
 106 O    1     2.6131     4.9380   87 O    0 0 0
 106 O    1     2.6137     4.9392  119 O    0 0 0

 107 O    1     1.9249     3.6375   23 GA   0 0 0
 107 O    1     1.9290     3.6453   11 GA  -1 0 0
 107 O    1     2.0556     3.8846   37 GA   0 0 1
 107 O    1     2.0815     3.9335   34 GA   0 0 0
 107 O    1     2.6044     4.9216   90 O    0 0 0
 107 O    1     2.6166     4.9447  118 O    0 0 0

 108 O    1     1.9280     3.6435   12 GA   0 0 0
 108 O    1     1.9303     3.6478   24 GA   1 0 0
 108 O    1     2.0243     3.8253   25 GA   0 0 0
 108 O    1     2.0772     3.9254   38 GA   0 0 0
 108 O    1     2.6069     4.9263  109 O    1 0 0
 108 O    1     2.6191     4.9494   91 O    0 0 0

 109 O    1     1.9257     3.6390    4 GA   0 0 0
 109 O    1     1.9271     3.6417   13 GA   0 0 0
 109 O    1     2.0502     3.8743   25 GA  -1 0 0
 109 O    1     2.0733     3.9181   38 GA  -1 0 0
 109 O    1     2.6069     4.9263  108 O   -1 0 0
 109 O    1     2.6264     4.9631   91 O   -1 0 0

 110 O    1     1.9209     3.6300    9 GA   1 0 0
 110 O    1     1.9214     3.6308   14 GA   0 0 0
 110 O    1     2.0632     3.8989   26 GA   0 0 0
 110 O    1     2.0650     3.9022   39 GA   0 0 0
 110 O    1     2.6127     4.9373   92 O    0 0 0
 110 O    1     2.6132     4.9383  101 O    0 0 0

 111 O    1     1.9249     3.6375   15 GA   0 1 0
 111 O    1     1.9288     3.6449   10 GA   0 0 0
 111 O    1     2.0539     3.8812   40 GA   0 0 1
 111 O    1     2.0828     3.9359   27 GA   0 0 0
 111 O    1     2.6041     4.9210  102 O    0 0 0
 111 O    1     2.6168     4.9450   95 O    0 0 0

 112 O    1     1.9301     3.6475   16 GA   0 0 0
 112 O    1     1.9797     3.7412    1 IR   0 0 0
 112 O    1     2.1043     3.9766   45 GA   0 0 0
 112 O    1     2.1122     3.9914   28 GA   0 0 0
 112 O    1     2.6200     4.9510   96 O    0 0 0
 112 O    1     2.6266     4.9636  103 O    0 0 0

 113 O    1     1.9212     3.6305    8 GA   1 0 0
 113 O    1     1.9213     3.6307   17 GA   0 0 0
 113 O    1     2.0588     3.8906   42 GA   0 0 0
 113 O    1     2.0687     3.9093   29 GA   0 0 0
 113 O    1     2.6112     4.9344   93 O    0 0 0
 113 O    1     2.6115     4.9350   98 O    0 0 0

 114 O    1     1.8767     3.5464   18 GA   0 0 0
 114 O    1     1.9340     3.6547   11 GA   0 0 0
 114 O    1     2.0682     3.9083   43 GA   0 0 1
 114 O    1     2.0779     3.9267   30 GA   0 0 0
 114 O    1     2.6046     4.9221   99 O    0 0 0
 114 O    1     2.6051     4.9229   94 O    0 0 0

 115 O    1     1.9166     3.6219   12 GA   0 0 0
 115 O    1     1.9239     3.6357   19 GA   0 0 0
 115 O    1     2.0627     3.8980   31 GA   0-1 0
 115 O    1     2.0685     3.9089   44 GA   0-1 0
 115 O    1     2.6081     4.9286  100 O    0-1 0
 115 O    1     2.6081     4.9286   85 O    0-1 0

 116 O    1     1.9216     3.6312    5 GA   0 0 0
 116 O    1     1.9225     3.6330   20 GA   0 0 0
 116 O    1     2.0619     3.8964   32 GA   0 0 0
 116 O    1     2.0657     3.9036   47 GA   0 0 0
 116 O    1     2.6133     4.9384  105 O    0 0 0
 116 O    1     2.6145     4.9406   86 O    0 0 0

 117 O    1     1.9201     3.6285    2 GA   0 0 0
 117 O    1     1.9209     3.6299   21 GA   0 0 0
 117 O    1     2.0648     3.9018   46 GA   0 0 0
 117 O    1     2.0700     3.9118   33 GA   0 0 0
 117 O    1     2.6133     4.9383   89 O    0 0 0
 117 O    1     2.6144     4.9405  104 O    0 0 0

 118 O    1     1.9231     3.6341   22 GA   0 1 0
 118 O    1     1.9263     3.6401    3 GA   0 0 0
 118 O    1     2.0413     3.8575   37 GA   0 0 1
 118 O    1     2.0759     3.9228   34 GA   0 0 0
 118 O    1     2.6056     4.9238   90 O    0 0 0
 118 O    1     2.6166     4.9447  107 O    0 0 0

 119 O    1     1.9210     3.6302    6 GA   0 0 0
 119 O    1     1.9219     3.6319   23 GA   0 0 0
 119 O    1     2.0543     3.8821   48 GA   0 0 1
 119 O    1     2.0739     3.9192   35 GA   0 0 0
 119 O    1     2.6127     4.9374   87 O    0 0 0
 119 O    1     2.6137     4.9392  106 O    0 0 0

 120 O    1     1.9282     3.6438    7 GA   0 0 0
 120 O    1     1.9299     3.6469   24 GA   0 0 0
 120 O    1     2.0254     3.8274   36 GA  -1-1 0
 120 O    1     2.0761     3.9232   41 GA  -1-1 0
 120 O    1     2.6081     4.9285   88 O   -1-1 0
 120 O    1     2.6165     4.9445   97 O   -1-1 0


 SYMMETRY ALLOWED ELASTIC DISTORTION 1
  0.5773503  0.0000000  0.0000000
  0.0000000  0.5773503  0.0000000
  0.0000000  0.0000000  0.5773503

 SYMMETRY ALLOWED ELASTIC DISTORTION 2
  0.8164966  0.0000000  0.0000000
  0.0000000 -0.4082483  0.0000000
  0.0000000  0.0000000 -0.4082483

 SYMMETRY ALLOWED ELASTIC DISTORTION 3
  0.0000000  0.7071068  0.0000000
  0.7071068  0.0000000  0.0000000
  0.0000000  0.0000000  0.0000000

 SYMMETRY ALLOWED ELASTIC DISTORTION 4
  0.0000000  0.0000000  0.0000000
  0.0000000  0.7071068  0.0000000
  0.0000000  0.0000000 -0.7071068

 SYMMETRY ALLOWED ELASTIC DISTORTION 5
  0.0000000  0.0000000  0.7071068
  0.0000000  0.0000000  0.0000000
  0.7071068  0.0000000  0.0000000

 SYMMETRY ALLOWED ELASTIC DISTORTION 6
  0.0000000  0.0000000  0.0000000
  0.0000000  0.0000000  0.7071068
  0.0000000  0.7071068  0.0000000

 SYMMETRY ALLOWED INTERNAL DEGREE(S) OF FREEDOM: 357
 TTTTTTTTTTTTTTTTTTTTTTTTTTTTTT SYMM        TELAPSE        5.07 TCPU        4.96
 TTTTTTTTTTTTTTTTTTTTTTTTTTTTTT INT_SCREEN  TELAPSE        5.35 TCPU        5.24

 *******************************************************************************
 *                             OPTIMIZATION STARTS                             *
 *******************************************************************************
 RECLASIFICATION OF INDICES FOR INTEGRAL CALC ACCORDING TO DIFFERENT CRITERIA:
           FIXDELTE                  FIXDELTX              FIXDELTN
           1.0000000               0.80000000                363
 DEFAULT MAX NUM OF POINTS  726
 *******************************************************************************

 *******************************************************************************
 COORDINATE AND CELL OPTIMIZATION - POINT    1

 DFT PARAMETERS

     ATOM       ELECTRONS   NET CHARGE   R(ANGSTROM)
   1 277  IR     16.0000      1.0000     1.13333333
   2  31  GA     31.0000      0.0000     1.53000000
  49   8  O       8.0000      0.0000     0.74000000

 SIZE OF GRID=    2527060
 TTTTTTTTTTTTTTTTTTTTTTTTTTTTTT MAKE_GRID2  TELAPSE       32.75 TCPU       32.64
 BECKE WEIGHT FUNCTION
 RADSAFE =     2.00
 TOLERANCES - DENSITY:10**- 6; POTENTIAL:10**- 9; GRID WGT:10**-14

 RADIAL INTEGRATION  - INTERVALS (POINTS,UPPER LIMIT):            1( 75,  4.0*R)

 ANGULAR INTEGRATION - INTERVALS (ACCURACY LEVEL [N. POINTS] UPPER LIMIT):
  1(  4[  86]   0.2)  2(  8[ 194]   0.5)  3( 12[ 350]   0.9)  4( 16[ 974]   3.5)
  5( 12[ 350]9999.0)
 TTTTTTTTTTTTTTTTTTTTTTTTTTTTTT INT_CALC    TELAPSE       33.02 TCPU       32.91

 *******************************************************************************
 Ga2O3 - alpha Ir 4+                                                             
 CRYSTAL - SCF - TYPE OF CALCULATION :  UNRESTRICTED OPEN SHELL
 *******************************************************************************

 CAPPA:IS1  4;IS2  4;IS3  4; K PTS MONK NET  36; SYMMOPS:K SPACE   2;G SPACE   1

 TTTTTTTTTTTTTTTTTTTTTTTTTTTTTT SDIK        TELAPSE      196.29 TCPU      196.16

 AAAAAAAAAAAAAAAAAAAAAAAAAAAAAAAAAAAAAAAAAAAAAAAAAAAAAAAAAAAAAAAAAAAAAAAAAAAAAAA
         ATOMIC WAVEFUNCTION(S)


 NUCLEAR CHARGE 17.0  SYMMETRY SPECIES            S    P    D
 N. ELECTRONS   16.0  NUMBER OF PRIMITIVE GTOS    4    4    3
                      NUMBER OF CONTRACTED GTOS   4    4    3
                      NUMBER OF CLOSED SHELLS     2    1    0
                      OPEN SHELL OCCUPATION       0    0    6

  ZNUC SCFIT  TOTAL HF ENERGY   KINETIC ENERGY   VIRIAL THEOREM ACCURACY
  17.0  36   -1.033199443E+02  3.227961086E+01 -4.200780354E+00  4.2E-06

 NUCLEAR CHARGE 31.0  SYMMETRY SPECIES            S    P    D
 N. ELECTRONS   31.0  NUMBER OF PRIMITIVE GTOS   14   10    6
                      NUMBER OF CONTRACTED GTOS   5    4    3
                      NUMBER OF CLOSED SHELLS     4    2    1
                      OPEN SHELL OCCUPATION       0    1    0

  ZNUC SCFIT  TOTAL HF ENERGY   KINETIC ENERGY   VIRIAL THEOREM ACCURACY
  31.0  22   -1.922924209E+03  1.922239062E+03 -2.000356432E+00  4.4E-06

 NUCLEAR CHARGE  8.0  SYMMETRY SPECIES            S    P
 N. ELECTRONS    8.0  NUMBER OF PRIMITIVE GTOS    7    4
                      NUMBER OF CONTRACTED GTOS   3    2
                      NUMBER OF CLOSED SHELLS     2    0
                      OPEN SHELL OCCUPATION       0    4

  ZNUC SCFIT  TOTAL HF ENERGY   KINETIC ENERGY   VIRIAL THEOREM ACCURACY
   8.0  13   -7.471200414E+01  7.474432650E+01 -1.999567561E+00  2.0E-06

 AAAAAAAAAAAAAAAAAAAAAAAAAAAAAAAAAAAAAAAAAAAAAAAAAAAAAAAAAAAAAAAAAAAAAAAAAAAAAAA

 CHARGE NORMALIZATION FACTOR   1.00000000
 TOTAL ATOMIC CHARGES:
  15.9999999  31.0000000  31.0000000  31.0000000  31.0000000  31.0000000
  31.0000000  31.0000000  31.0000000  31.0000000  31.0000000  31.0000000
  31.0000000  31.0000000  31.0000000  31.0000000  31.0000000  31.0000000
  31.0000000  31.0000000  31.0000000  31.0000000  31.0000000  31.0000000
  31.0000000  31.0000000  31.0000000  31.0000000  31.0000000  31.0000000
  31.0000000  31.0000000  31.0000000  31.0000000  31.0000000  31.0000000
  31.0000000  31.0000000  31.0000000  31.0000000  31.0000000  31.0000000
  31.0000000  31.0000000  31.0000000  31.0000000  31.0000000  31.0000000
   8.0000000   8.0000000   8.0000000   8.0000000   8.0000000   8.0000000
   8.0000000   8.0000000   8.0000000   8.0000000   8.0000000   8.0000000
   8.0000000   8.0000000   8.0000000   8.0000000   8.0000000   8.0000000
   8.0000000   8.0000000   8.0000000   8.0000000   8.0000000   8.0000000
   8.0000000   8.0000000   8.0000000   8.0000000   8.0000000   8.0000000
   8.0000000   8.0000000   8.0000000   8.0000000   8.0000000   8.0000000
   8.0000000   8.0000000   8.0000000   8.0000000   8.0000000   8.0000000
   8.0000000   8.0000000   8.0000000   8.0000000   8.0000000   8.0000000
   8.0000000   8.0000000   8.0000000   8.0000000   8.0000000   8.0000000
   8.0000000   8.0000000   8.0000000   8.0000000   8.0000000   8.0000000
   8.0000000   8.0000000   8.0000000   8.0000000   8.0000000   8.0000000
   8.0000000   8.0000000   8.0000000   8.0000000   8.0000000   8.0000000
 SUMMED SPIN DENSITY           0.00000000
 TOTAL ATOMIC SPINS  :
   0.0000000   0.0000000   0.0000000   0.0000000   0.0000000   0.0000000
   0.0000000   0.0000000   0.0000000   0.0000000   0.0000000   0.0000000
   0.0000000   0.0000000   0.0000000   0.0000000   0.0000000   0.0000000
   0.0000000   0.0000000   0.0000000   0.0000000   0.0000000   0.0000000
   0.0000000   0.0000000   0.0000000   0.0000000   0.0000000   0.0000000
   0.0000000   0.0000000   0.0000000   0.0000000   0.0000000   0.0000000
   0.0000000   0.0000000   0.0000000   0.0000000   0.0000000   0.0000000
   0.0000000   0.0000000   0.0000000   0.0000000   0.0000000   0.0000000
   0.0000000   0.0000000   0.0000000   0.0000000   0.0000000   0.0000000
   0.0000000   0.0000000   0.0000000   0.0000000   0.0000000   0.0000000
   0.0000000   0.0000000   0.0000000   0.0000000   0.0000000   0.0000000
   0.0000000   0.0000000   0.0000000   0.0000000   0.0000000   0.0000000
   0.0000000   0.0000000   0.0000000   0.0000000   0.0000000   0.0000000
   0.0000000   0.0000000   0.0000000   0.0000000   0.0000000   0.0000000
   0.0000000   0.0000000   0.0000000   0.0000000   0.0000000   0.0000000
   0.0000000   0.0000000   0.0000000   0.0000000   0.0000000   0.0000000
   0.0000000   0.0000000   0.0000000   0.0000000   0.0000000   0.0000000
   0.0000000   0.0000000   0.0000000   0.0000000   0.0000000   0.0000000
   0.0000000   0.0000000   0.0000000   0.0000000   0.0000000   0.0000000
   0.0000000   0.0000000   0.0000000   0.0000000   0.0000000   0.0000000
 TTTTTTTTTTTTTTTTTTTTTTTTTTTTTT MOQGAD      TELAPSE      286.96 TCPU      286.80
 TTTTTTTTTTTTTTTTTTTTTTTTTTTTTT SHELLXN     TELAPSE     1283.10 TCPU     1282.93
 TTTTTTTTTTTTTTTTTTTTTTTTTTTTTT MONMO3      TELAPSE     1421.69 TCPU     1421.53
 NUMERICALLY INTEGRATED DENSITY   1024.4998489214   1024.4998489214
 TTTTTTTTTTTTTTTTTTTTTTTTTTTTTT NUMDFT      TELAPSE     1445.49 TCPU     1445.32
 CYC   0 ETOT(AU) -9.597854664678E+04 DETOT -9.60E+04 tst  0.00E+00 PX  1.00E+00
 CYCLE  0 WAVE FUNCTION SAVED IN FORTRAN UNIT 79
 TTTTTTTTTTTTTTTTTTTTTTTTTTTTTT FDIK        TELAPSE     7102.85 TCPU     7100.75
 SPIN LOCKING: NO ENERGY GAP COMPUTED
 TTTTTTTTTTTTTTTTTTTTTTTTTTTTTT PDIG        TELAPSE     7131.55 TCPU     7129.40
 CHARGE NORMALIZATION FACTOR   1.00000000
 TOTAL ATOMIC CHARGES:
  15.7836272  28.8794404  28.8917082  28.8887072  28.8795760  28.9070380
  28.8889298  28.8793010  28.8782105  28.9066521  28.9065699  28.8890684
  28.9320411  28.8878672  28.8796829  28.9318106  28.8876138  28.9243329
  28.9321805  28.8847230  28.8874971  28.8795270  28.8798542  28.8857261
  28.9389909  28.8955999  28.8769880  28.9396986  28.9406674  28.8771110
  28.8925565  28.8959505  28.8953452  28.8770679  28.8771792  28.9395113
  28.9254888  28.8896141  28.8843854  28.9254627  28.8887991  28.8955260
  28.9254083  28.8742578  28.8890599  28.8842605  28.8840203  28.8959137
   9.4235764   9.3765918   9.3110631   9.3831559   9.3909976   9.3525522
   9.3887403   9.3815772   9.3839867   9.3401076   9.3340175   9.3897111
   9.3886503   9.3838135   9.3334817   9.4246008   9.3769109   9.3532688
   9.3828414   9.3814914   9.3910821   9.3121981   9.3408142   9.3899865
   9.3828880   9.3906547   9.3411495   9.3888690   9.3837576   9.3537165
   9.4212107   9.3814350   9.3766906   9.3350573   9.3131231   9.3899176
   9.3861927   9.3550010   9.3826289   9.3991157   9.3483308   9.3791866
   9.4500240   9.3434777   9.3723497   9.3735871   9.3791652   9.3797055
   9.4462816   9.3722432   9.3794634   9.3862724   9.3550769   9.3790269
   9.3986834   9.3438467   9.3486896   9.3829384   9.3739516   9.3799316
   9.3982918   9.3487483   9.3739742   9.4494544   9.3724495   9.3795273
   9.3860977   9.3447958   9.3557128   9.3793565   9.3827066   9.3794801
 SUMMED SPIN DENSITY           1.00000000
 TOTAL ATOMIC SPINS  :
   0.0000564   0.0008009   0.0008846   0.0000135   0.0007893   0.0005098
   0.0000134   0.0007881   0.0014527   0.0005182   0.0005140   0.0000134
   0.0000416   0.0015814   0.0001063   0.0000415   0.0015933   0.0000857
   0.0000409   0.0035645   0.0015757   0.0001051   0.0001057   0.0000272
   0.0000145   0.0004215   0.0014891   0.0000144   0.0001022   0.0014829
   0.0000112   0.0004224   0.0004210   0.0015036   0.0013326   0.0000145
   0.0000457   0.0000779   0.0030573   0.0000462   0.0000765   0.0010744
   0.0000462   0.0000564   0.0000778   0.0030187   0.0029924   0.0000411
   0.0000235   0.0009759   0.0731575   0.0000990   0.0003536   0.0293371
   0.0001462   0.0012426   0.0018076   0.0452015   0.0496402   0.0001590
   0.0001455   0.0018384   0.0503941   0.0000236   0.0009704   0.0286511
   0.0000999   0.0012325   0.0003531   0.0719095   0.0442977   0.0001548
   0.0000995   0.0003442   0.0437934   0.0001459   0.0017908   0.0283572
   0.0000239   0.0012134   0.0009608   0.0488247   0.0713515   0.0001592
   0.0000955   0.0295462   0.0021116   0.0000920   0.0360148   0.0009174
   0.0000183   0.0389348   0.0115978   0.0021083   0.0020014   0.0001045
   0.0000185   0.0115535   0.0020179   0.0000967   0.0296373   0.0009001
   0.0000929   0.0387715   0.0353616   0.0020753   0.0021247   0.0001061
   0.0000951   0.0354105   0.0020840   0.0000187   0.0114853   0.0008863
   0.0000967   0.0378181   0.0293039   0.0019933   0.0020615   0.0001052
 TTTTTTTTTTTTTTTTTTTTTTTTTTTTTT MOQGAD      TELAPSE     7131.72 TCPU     7129.57
 TTTTTTTTTTTTTTTTTTTTTTTTTTTTTT SHELLXN     TELAPSE     8175.45 TCPU     8173.28
 TTTTTTTTTTTTTTTTTTTTTTTTTTTTTT MONMO3      TELAPSE     8319.92 TCPU     8317.74
 NUMERICALLY INTEGRATED DENSITY   1024.9998213409   1023.9998215853
 TTTTTTTTTTTTTTTTTTTTTTTTTTTTTT NUMDFT      TELAPSE     8364.58 TCPU     8362.40
 CYC   1 ETOT(AU) -9.595902619724E+04 DETOT  1.95E+01 tst  0.00E+00 PX  1.00E+00
 CYCLE  1 WAVE FUNCTION SAVED IN FORTRAN UNIT 79
 TTTTTTTTTTTTTTTTTTTTTTTTTTTTTT FDIK        TELAPSE     9689.10 TCPU     9684.08
 SPIN LOCKING: NO ENERGY GAP COMPUTED
 TTTTTTTTTTTTTTTTTTTTTTTTTTTTTT PDIG        TELAPSE     9718.36 TCPU     9713.33
 CHARGE NORMALIZATION FACTOR   1.00000000
 TOTAL ATOMIC CHARGES:
  14.8868703  29.0387546  29.0417992  29.0435009  29.0390573  29.0508451
  29.0436203  29.0386277  29.0377026  29.0502675  29.0503821  29.0437942
  29.0612917  29.0412054  29.0396932  29.0605913  29.0412620  29.0589486
  29.0610497  29.0410525  29.0407559  29.0396712  29.0399848  29.0377672
  29.0752809  29.0433158  29.0351594  29.0766642  29.0616389  29.0349960
  29.0462656  29.0434590  29.0427972  29.0349562  29.0364683  29.0766062
  29.0577061  29.0394864  29.0412830  29.0573281  29.0388930  29.0499305
  29.0576770  29.0356302  29.0384968  29.0412965  29.0408665  29.0436324
   9.2995560   9.2833067   9.3073356   9.2783693   9.2883851   9.2914634
   9.2884262   9.2872258   9.2902195   9.3005303   9.3013997   9.2927653
   9.2883129   9.2900193   9.3016745   9.2955975   9.2845753   9.2914877
   9.2779245   9.2872301   9.2875970   9.3070993   9.3003950   9.2932975
   9.2792556   9.2878062   9.3000306   9.2879947   9.2899776   9.2915554
   9.3014562   9.2871547   9.2838094   9.3014544   9.3072256   9.2929887
   9.2872790   9.2951960   9.2874288   9.2913401   9.2973591   9.2864319
   9.2711290   9.2968670   9.2906705   9.2844739   9.2861567   9.2875677
   9.2810061   9.2903414   9.2866252   9.2874067   9.2953554   9.2872697
   9.2910059   9.2970684   9.2969617   9.2877572   9.2846675   9.2876314
   9.2901830   9.2969821   9.2846554   9.2704072   9.2906112   9.2880079
   9.2871827   9.2968021   9.2955929   9.2864472   9.2873923   9.2875074
 SUMMED SPIN DENSITY           1.00000000
 TOTAL ATOMIC SPINS  :
   0.6576345  -0.0000358  -0.0006462   0.0003876  -0.0001609  -0.0001553
   0.0003898  -0.0002441  -0.0004544  -0.0002394  -0.0003047   0.0002360
   0.0008938  -0.0007821   0.0005708   0.0010948  -0.0009677   0.0043842
   0.0011045  -0.0020706  -0.0008753   0.0004581   0.0004273   0.0005585
   0.0035452   0.0001847  -0.0006333   0.0028468  -0.0000083  -0.0007682
   0.0004244   0.0003180  -0.0000205  -0.0006719  -0.0005956   0.0029672
   0.0011016   0.0014213  -0.0018058   0.0016134   0.0012799  -0.0004704
   0.0011497   0.0002333   0.0018279  -0.0016877  -0.0017380   0.0003623
   0.0316241   0.0041291   0.0019803   0.0033402   0.0005700   0.0007921
   0.0008301   0.0003900   0.0001834   0.0015210   0.0013284   0.0005940
   0.0008053   0.0000838   0.0012958   0.0360564   0.0033369   0.0006652
   0.0036338   0.0004012   0.0010570   0.0018704   0.0013987   0.0004347
   0.0025484   0.0007971   0.0013545   0.0011066   0.0001628   0.0006580
   0.0282082   0.0004313   0.0037240   0.0012049   0.0019014   0.0006778
  -0.0001103   0.0005945  -0.0001502   0.0023923   0.0010471   0.0037143
   0.0572290   0.0012166   0.0002500  -0.0001330   0.0001173   0.0003818
   0.0450649   0.0002853   0.0000544  -0.0000249   0.0006810   0.0028680
   0.0024693   0.0012054   0.0009882  -0.0001339  -0.0000197   0.0004218
   0.0027646   0.0010731  -0.0000148   0.0573519   0.0002437   0.0027389
  -0.0001277   0.0013090   0.0006591   0.0001977  -0.0000492   0.0002677
 TTTTTTTTTTTTTTTTTTTTTTTTTTTTTT MOQGAD      TELAPSE     9718.59 TCPU     9713.55
 TTTTTTTTTTTTTTTTTTTTTTTTTTTTTT SHELLXN     TELAPSE    10762.93 TCPU    10757.86
 TTTTTTTTTTTTTTTTTTTTTTTTTTTTTT MONMO3      TELAPSE    10919.79 TCPU    10914.72
 NUMERICALLY INTEGRATED DENSITY   1024.9998108072   1023.9998124262
 TTTTTTTTTTTTTTTTTTTTTTTTTTTTTT NUMDFT      TELAPSE    10964.40 TCPU    10959.32
 CYC   2 ETOT(AU) -9.596222312619E+04 DETOT -3.20E+00 tst  3.27E-04 PX  2.02E-01
 CYCLE  2 WAVE FUNCTION SAVED IN FORTRAN UNIT 79
 TTTTTTTTTTTTTTTTTTTTTTTTTTTTTT FDIK        TELAPSE    12523.73 TCPU    12517.62
 SPIN LOCKING: NO ENERGY GAP COMPUTED
 TTTTTTTTTTTTTTTTTTTTTTTTTTTTTT PDIG        TELAPSE    12553.60 TCPU    12547.49
 CHARGE NORMALIZATION FACTOR   1.00000000
 TOTAL ATOMIC CHARGES:
  14.9437020  29.1227640  29.1244835  29.1250685  29.1229867  29.1308574
  29.1250788  29.1225472  29.1204324  29.1299979  29.1299691  29.1253127
  29.1333628  29.1246821  29.1218328  29.1324854  29.1246222  29.1416436
  29.1329768  29.1243743  29.1241604  29.1215268  29.1219315  29.1197980
  29.1479965  29.1251285  29.1197535  29.1490912  29.1355126  29.1195943
  29.1265000  29.1254627  29.1244915  29.1197069  29.1204808  29.1490338
  29.1325474  29.1201470  29.1249223  29.1322383  29.1192915  29.1329323
  29.1325535  29.1179605  29.1192189  29.1248469  29.1243246  29.1222192
   9.2397313   9.2339526   9.2487248   9.2262610   9.2345777   9.2368586
   9.2377758   9.2370564   9.2402065   9.2451345   9.2458325   9.2435209
   9.2376593   9.2398239   9.2460495   9.2370104   9.2348559   9.2368719
   9.2260036   9.2371576   9.2338200   9.2485817   9.2451884   9.2440352
   9.2269903   9.2339115   9.2448347   9.2373496   9.2396988   9.2370670
   9.2403665   9.2369935   9.2340402   9.2459830   9.2488216   9.2437961
   9.2363249   9.2410767   9.2364309   9.2374267   9.2430389   9.2389205
   9.2048767   9.2421830   9.2389013   9.2320469   9.2356591   9.2383101
   9.2107551   9.2385385   9.2359174   9.2363610   9.2411110   9.2393968
   9.2371510   9.2423703   9.2425410   9.2367453   9.2321789   9.2383788
   9.2364769   9.2426590   9.2321409   9.2039339   9.2388163   9.2401462
   9.2359889   9.2422626   9.2414689   9.2358923   9.2363085   9.2381703
 SUMMED SPIN DENSITY           1.00000000
 TOTAL ATOMIC SPINS  :
   0.6625264  -0.0004423  -0.0009686  -0.0000242  -0.0004798  -0.0005388
   0.0000202  -0.0004664  -0.0007982  -0.0005745  -0.0005622  -0.0000302
   0.0003441  -0.0011580   0.0001143   0.0004511  -0.0011229   0.0049201
   0.0005117  -0.0020964  -0.0011344   0.0000423   0.0000856   0.0001206
   0.0033251  -0.0002780  -0.0009636   0.0025835  -0.0005949  -0.0009449
   0.0000948  -0.0002401  -0.0002450  -0.0009161  -0.0009531   0.0025475
   0.0007765   0.0011239  -0.0018228   0.0010647   0.0010303  -0.0007670
   0.0008364  -0.0000425   0.0014351  -0.0018383  -0.0017924   0.0000187
   0.0300149   0.0039156   0.0019738   0.0035960   0.0009305   0.0008166
   0.0009637   0.0005263   0.0003081   0.0015039   0.0013525   0.0007884
   0.0009290   0.0002700   0.0013676   0.0344604   0.0032185   0.0008081
   0.0037483   0.0004700   0.0015256   0.0019426   0.0014195   0.0006841
   0.0028069   0.0010804   0.0013892   0.0012597   0.0002911   0.0007880
   0.0270411   0.0005040   0.0036165   0.0013260   0.0019223   0.0008602
   0.0001070   0.0007992   0.0001378   0.0026503   0.0011041   0.0035713
   0.0589073   0.0013015   0.0004046   0.0001514   0.0003117   0.0004962
   0.0472416   0.0004407   0.0003387   0.0001853   0.0007957   0.0028525
   0.0026395   0.0012268   0.0010683   0.0001138   0.0001727   0.0005637
   0.0029115   0.0011606   0.0002255   0.0593997   0.0003922   0.0027090
   0.0000609   0.0012456   0.0007998   0.0003105   0.0001666   0.0004398
 TTTTTTTTTTTTTTTTTTTTTTTTTTTTTT MOQGAD      TELAPSE    12553.78 TCPU    12547.67
 TTTTTTTTTTTTTTTTTTTTTTTTTTTTTT SHELLXN     TELAPSE    13599.27 TCPU    13593.14
 TTTTTTTTTTTTTTTTTTTTTTTTTTTTTT MONMO3      TELAPSE    13734.13 TCPU    13728.00
 NUMERICALLY INTEGRATED DENSITY   1024.9998041092   1023.9998055619
 TTTTTTTTTTTTTTTTTTTTTTTTTTTTTT NUMDFT      TELAPSE    13776.31 TCPU    13770.17
 CYC   3 ETOT(AU) -9.596337258963E+04 DETOT -1.15E+00 tst  7.16E-05 PX  3.81E-02
 CYCLE  3 WAVE FUNCTION SAVED IN FORTRAN UNIT 79
 ANDERSON MIX: BETA=  -1.637720504288E+00
 TTTTTTTTTTTTTTTTTTTTTTTTTTTTTT FDIK        TELAPSE    14473.69 TCPU    14466.55
 SPIN LOCKING: NO ENERGY GAP COMPUTED
 TTTTTTTTTTTTTTTTTTTTTTTTTTTTTT PDIG        TELAPSE    14501.94 TCPU    14494.79
 CHARGE NORMALIZATION FACTOR   1.00000000
 TOTAL ATOMIC CHARGES:
  14.9915430  29.2989138  29.2977373  29.2998841  29.2992080  29.2996001
  29.2996426  29.2985916  29.2945235  29.2985864  29.2985103  29.3000040
  29.2882670  29.2982679  29.2966036  29.2867392  29.2981966  29.3147067
  29.2873198  29.2973950  29.2976246  29.2963222  29.2966103  29.2937234
  29.3046470  29.2975260  29.2958716  29.3051962  29.2894541  29.2955419
  29.2968800  29.2977998  29.2965008  29.2958474  29.2961799  29.3052456
  29.2935511  29.2922891  29.2985055  29.2932761  29.2913072  29.3067626
  29.2938393  29.2931551  29.2915267  29.2985689  29.2978889  29.2923995
   9.1166603   9.1282361   9.1284971   9.1160610   9.1226689   9.1231117
   9.1303256   9.1306172   9.1334271   9.1301216   9.1309690   9.1372821
   9.1302958   9.1328345   9.1309691   9.1160083   9.1286983   9.1233661
   9.1160857   9.1308061   9.1220980   9.1286851   9.1305386   9.1378046
   9.1165581   9.1219560   9.1301578   9.1299567   9.1327584   9.1236270
   9.1155344   9.1306362   9.1279292   9.1312591   9.1289120   9.1377087
   9.1280225   9.1282104   9.1283565   9.1244870   9.1299051   9.1350935
   9.0728802   9.1284308   9.1299807   9.1224441   9.1286168   9.1333156
   9.0728620   9.1295801   9.1288559   9.1281884   9.1281500   9.1351777
   9.1243005   9.1286464   9.1294503   9.1287034   9.1225942   9.1333906
   9.1237641   9.1295942   9.1226344   9.0719031   9.1299687   9.1359002
   9.1275618   9.1287510   9.1286343   9.1288713   9.1281494   9.1331821
 SUMMED SPIN DENSITY           1.00000000
 TOTAL ATOMIC SPINS  :
   0.6916377  -0.0005344  -0.0010200  -0.0003270  -0.0006746  -0.0006044
  -0.0002264  -0.0005867  -0.0007967  -0.0007432  -0.0006496  -0.0003809
  -0.0003332  -0.0011194  -0.0001688  -0.0004217  -0.0010994   0.0057222
  -0.0002387  -0.0018374  -0.0011505  -0.0001791  -0.0000519  -0.0001222
   0.0028858  -0.0003609  -0.0009449   0.0021985  -0.0011200  -0.0009863
  -0.0001909  -0.0003657  -0.0004222  -0.0009766  -0.0009268   0.0020871
   0.0004484   0.0007368  -0.0016550   0.0006121   0.0007260  -0.0007600
   0.0004173  -0.0002777   0.0011419  -0.0016725  -0.0016802  -0.0002643
   0.0259582   0.0033805   0.0017523   0.0033481   0.0009606   0.0007467
   0.0009748   0.0005149   0.0002786   0.0013054   0.0011821   0.0008326
   0.0009800   0.0002729   0.0011758   0.0304189   0.0028111   0.0006948
   0.0034485   0.0004916   0.0014582   0.0016397   0.0012210   0.0007041
   0.0026350   0.0011057   0.0011857   0.0012711   0.0002742   0.0007079
   0.0235820   0.0004604   0.0031408   0.0011335   0.0016481   0.0009396
   0.0001704   0.0007518   0.0001861   0.0025962   0.0009504   0.0031399
   0.0576121   0.0011125   0.0004367   0.0001772   0.0003708   0.0004946
   0.0464388   0.0004827   0.0004291   0.0002721   0.0007415   0.0025718
   0.0025689   0.0011217   0.0009582   0.0001923   0.0001272   0.0005607
   0.0027511   0.0009928   0.0002198   0.0584067   0.0004679   0.0024352
   0.0000686   0.0010719   0.0007306   0.0003391   0.0002108   0.0004633
 TTTTTTTTTTTTTTTTTTTTTTTTTTTTTT MOQGAD      TELAPSE    14502.09 TCPU    14494.94
 TTTTTTTTTTTTTTTTTTTTTTTTTTTTTT SHELLXN     TELAPSE    15474.39 TCPU    15467.13
 TTTTTTTTTTTTTTTTTTTTTTTTTTTTTT MONMO3      TELAPSE    15534.74 TCPU    15527.48
 NUMERICALLY INTEGRATED DENSITY   1024.9997935915   1023.9997948108
 TTTTTTTTTTTTTTTTTTTTTTTTTTTTTT NUMDFT      TELAPSE    15575.11 TCPU    15567.85
 CYC   4 ETOT(AU) -9.596405690805E+04 DETOT -6.84E-01 tst  1.97E-04 PX  7.28E-02
 CYCLE  4 WAVE FUNCTION SAVED IN FORTRAN UNIT 79
 ANDERSON MIX: BETA=  -1.075275249157E-01
 TTTTTTTTTTTTTTTTTTTTTTTTTTTTTT FDIK        TELAPSE    16255.08 TCPU    16246.72
 SPIN LOCKING: NO ENERGY GAP COMPUTED
 TTTTTTTTTTTTTTTTTTTTTTTTTTTTTT PDIG        TELAPSE    16279.41 TCPU    16271.05
 CHARGE NORMALIZATION FACTOR   1.00000000
 TOTAL ATOMIC CHARGES:
  14.9563409  29.3104560  29.3090972  29.3119285  29.3107073  29.3110137
  29.3117685  29.3101275  29.3056372  29.3099415  29.3098165  29.3120836
  29.2975903  29.3096542  29.3079665  29.2961058  29.3096770  29.3262452
  29.2967609  29.3081882  29.3091198  29.3076314  29.3079992  29.3049351
  29.3140814  29.3088363  29.3069180  29.3144340  29.2997943  29.3065878
  29.3080800  29.3091465  29.3078678  29.3068275  29.3072196  29.3143744
  29.3042957  29.3041755  29.3096600  29.3041158  29.3032750  29.3181002
  29.3044845  29.3045207  29.3035052  29.3095896  29.3089310  29.3035609
   9.1127149   9.1209353   9.1211659   9.1099663   9.1171986   9.1154195
   9.1236271   9.1232631   9.1259503   9.1225872   9.1235106   9.1300888
   9.1235766   9.1253666   9.1235211   9.1121240   9.1214225   9.1156649
   9.1100044   9.1234419   9.1166216   9.1213518   9.1230867   9.1306552
   9.1104963   9.1164498   9.1227299   9.1231800   9.1252395   9.1159402
   9.1114998   9.1232480   9.1206694   9.1238435   9.1215826   9.1305280
   9.1211249   9.1206930   9.1211389   9.1187840   9.1224436   9.1284063
   9.0703990   9.1209030   9.1225083   9.1156593   9.1213015   9.1262199
   9.0704056   9.1221731   9.1215737   9.1212348   9.1206181   9.1285451
   9.1185697   9.1211556   9.1220150   9.1214779   9.1157884   9.1262651
   9.1180619   9.1221670   9.1158357   9.0695307   9.1225498   9.1292246
   9.1205639   9.1212588   9.1210543   9.1215351   9.1209497   9.1260184
 SUMMED SPIN DENSITY           1.00000000
 TOTAL ATOMIC SPINS  :
   0.7108800  -0.0003603  -0.0006742  -0.0001641  -0.0003635  -0.0004569
  -0.0001168  -0.0003694  -0.0005654  -0.0004698  -0.0004677  -0.0001687
  -0.0004465  -0.0007960   0.0000606  -0.0004507  -0.0008164   0.0059997
  -0.0003990  -0.0014758  -0.0008018   0.0000494   0.0000811   0.0000648
   0.0026831  -0.0001685  -0.0006710   0.0019945  -0.0010668  -0.0006697
   0.0000367  -0.0001701  -0.0001784  -0.0006611  -0.0006652   0.0019830
   0.0004303   0.0007377  -0.0012981   0.0006557   0.0006783  -0.0005316
   0.0004589  -0.0000300   0.0010681  -0.0012865  -0.0012814  -0.0000052
   0.0243989   0.0030464   0.0013505   0.0029089   0.0007131   0.0005287
   0.0008009   0.0003370   0.0001318   0.0010342   0.0009168   0.0006336
   0.0007656   0.0001366   0.0009292   0.0287946   0.0025190   0.0005291
   0.0030524   0.0003177   0.0011892   0.0013250   0.0009796   0.0005694
   0.0022803   0.0008428   0.0009503   0.0010677   0.0001462   0.0005096
   0.0221211   0.0003074   0.0028431   0.0008903   0.0013136   0.0007210
  -0.0000094   0.0005254   0.0000746   0.0022666   0.0007449   0.0028023
   0.0550116   0.0008719   0.0002575   0.0000002   0.0002186   0.0003161
   0.0441171   0.0002917   0.0002193   0.0000630   0.0005313   0.0022924
   0.0022726   0.0008354   0.0007289   0.0000552  -0.0000196   0.0003719
   0.0024629   0.0007574   0.0000302   0.0558737   0.0002627   0.0021532
  -0.0000403   0.0008474   0.0005323   0.0002080   0.0000725   0.0002841
 TTTTTTTTTTTTTTTTTTTTTTTTTTTTTT MOQGAD      TELAPSE    16279.52 TCPU    16271.15
 TTTTTTTTTTTTTTTTTTTTTTTTTTTTTT SHELLXN     TELAPSE    17281.14 TCPU    17252.62
 TTTTTTTTTTTTTTTTTTTTTTTTTTTTTT MONMO3      TELAPSE    17303.63 TCPU    17275.11
 NUMERICALLY INTEGRATED DENSITY   1024.9997933267   1023.9997945196
 TTTTTTTTTTTTTTTTTTTTTTTTTTTTTT NUMDFT      TELAPSE    17344.43 TCPU    17313.97
 CYC   5 ETOT(AU) -9.596406030906E+04 DETOT -3.40E-03 tst  4.76E-06 PX  1.35E-02
 CYCLE  5 WAVE FUNCTION SAVED IN FORTRAN UNIT 79
 ANDERSON MIX: BETA=  -1.070448718562E+00
 TTTTTTTTTTTTTTTTTTTTTTTTTTTTTT FDIK        TELAPSE    17949.36 TCPU    17908.66
 SPIN LOCKING: NO ENERGY GAP COMPUTED
 TTTTTTTTTTTTTTTTTTTTTTTTTTTTTT PDIG        TELAPSE    17973.17 TCPU    17932.47
 CHARGE NORMALIZATION FACTOR   1.00000000
 TOTAL ATOMIC CHARGES:
  14.9146592  29.3156639  29.3146939  29.3184395  29.3158867  29.3170495
  29.3182827  29.3153471  29.3106053  29.3159571  29.3157888  29.3185170
  29.3022345  29.3151475  29.3132777  29.3007221  29.3152050  29.3328057
  29.3014074  29.3128623  29.3146445  29.3129376  29.3132719  29.3100516
  29.3189860  29.3142935  29.3116530  29.3191281  29.3055879  29.3113140
  29.3135647  29.3146270  29.3133208  29.3115885  29.3120562  29.3190506
  29.3104085  29.3105388  29.3146696  29.3102968  29.3096500  29.3237001
  29.3105874  29.3096935  29.3100125  29.3146204  29.3139429  29.3093159
   9.1142234   9.1168314   9.1179232   9.1075956   9.1160024   9.1114114
   9.1203209   9.1192740   9.1218513   9.1189026   9.1199728   9.1263063
   9.1202661   9.1212661   9.1199975   9.1135781   9.1173885   9.1116360
   9.1076532   9.1194576   9.1153981   9.1180910   9.1194096   9.1268713
   9.1082165   9.1152354   9.1190576   9.1198209   9.1211567   9.1119211
   9.1129704   9.1192520   9.1166031   9.1202933   9.1183125   9.1267447
   9.1175575   9.1169333   9.1173883   9.1174654   9.1187861   9.1250058
   9.0727064   9.1172402   9.1185365   9.1123258   9.1173835   9.1222360
   9.0730385   9.1182459   9.1176753   9.1176656   9.1168626   9.1251891
   9.1172864   9.1175049   9.1183764   9.1177315   9.1124597   9.1222871
   9.1167155   9.1185331   9.1125119   9.0718809   9.1186265   9.1258584
   9.1169879   9.1175827   9.1172991   9.1175760   9.1172084   9.1220539
 SUMMED SPIN DENSITY           1.00000000
 TOTAL ATOMIC SPINS  :
   0.7376009  -0.0003351  -0.0005494  -0.0002371  -0.0003328  -0.0004135
  -0.0001966  -0.0003359  -0.0004610  -0.0004311  -0.0004173  -0.0002475
  -0.0008558  -0.0006254   0.0000177  -0.0009244  -0.0006362   0.0057016
  -0.0008781  -0.0011482  -0.0006259  -0.0000073   0.0000149  -0.0000119
   0.0020160  -0.0001391  -0.0005378   0.0013967  -0.0012490  -0.0005455
  -0.0000101  -0.0001517  -0.0001673  -0.0005269  -0.0005264   0.0013834
   0.0001968   0.0003419  -0.0010041   0.0003641   0.0003361  -0.0004220
   0.0002284  -0.0000383   0.0006442  -0.0010058  -0.0009997  -0.0000358
   0.0224201   0.0028349   0.0010329   0.0026097   0.0005678   0.0004067
   0.0007511   0.0003108   0.0001201   0.0008205   0.0007034   0.0005957
   0.0007140   0.0001264   0.0007104   0.0267623   0.0023361   0.0004077
   0.0027389   0.0002905   0.0009819   0.0010111   0.0007765   0.0005359
   0.0020404   0.0006825   0.0007544   0.0009991   0.0001349   0.0003960
   0.0202728   0.0002847   0.0026404   0.0006861   0.0010053   0.0006848
  -0.0000350   0.0004102   0.0000693   0.0020611   0.0005865   0.0026101
   0.0517423   0.0006982   0.0002137  -0.0000483   0.0002044   0.0002438
   0.0410530   0.0002432   0.0002105   0.0000286   0.0004089   0.0021367
   0.0020993   0.0006665   0.0005806   0.0000541  -0.0000694   0.0002972
   0.0022509   0.0006006  -0.0000203   0.0526030   0.0002174   0.0020096
  -0.0000679   0.0006780   0.0004132   0.0002004   0.0000737   0.0002167
 TTTTTTTTTTTTTTTTTTTTTTTTTTTTTT MOQGAD      TELAPSE    17973.26 TCPU    17932.56
 TTTTTTTTTTTTTTTTTTTTTTTTTTTTTT SHELLXN     TELAPSE    18949.21 TCPU    18904.79
 TTTTTTTTTTTTTTTTTTTTTTTTTTTTTT MONMO3      TELAPSE    18997.71 TCPU    18953.29
 NUMERICALLY INTEGRATED DENSITY   1024.9997939972   1023.9997951338
 TTTTTTTTTTTTTTTTTTTTTTTTTTTTTT NUMDFT      TELAPSE    19035.99 TCPU    18991.56
 CYC   6 ETOT(AU) -9.596406536098E+04 DETOT -5.05E-03 tst  8.74E-06 PX  1.84E-02
 CYCLE  6 WAVE FUNCTION SAVED IN FORTRAN UNIT 79
 ANDERSON MIX: BETA=  -1.095306682216E+00
 TTTTTTTTTTTTTTTTTTTTTTTTTTTTTT FDIK        TELAPSE    19631.63 TCPU    19579.93
 SPIN LOCKING: NO ENERGY GAP COMPUTED
 TTTTTTTTTTTTTTTTTTTTTTTTTTTTTT PDIG        TELAPSE    19656.22 TCPU    19604.51
 CHARGE NORMALIZATION FACTOR   1.00000000
 TOTAL ATOMIC CHARGES:
  14.8800346  29.3142269  29.3138580  29.3184728  29.3144014  29.3166355
  29.3183437  29.3139236  29.3090030  29.3155493  29.3153268  29.3184809
  29.3012611  29.3141415  29.3118490  29.2996735  29.3142409  29.3334780
  29.3003906  29.3110616  29.3136853  29.3115377  29.3118289  29.3082580
  29.3184340  29.3131410  29.3097658  29.3183773  29.3058889  29.3094273
  29.3123167  29.3134777  29.3121233  29.3097376  29.3103588  29.3182683
  29.3105048  29.3105244  29.3133352  29.3104770  29.3097030  29.3228217
  29.3106842  29.3081383  29.3101757  29.3132779  29.3125759  29.3084571
   9.1191469   9.1168997   9.1189717   9.1090132   9.1183896   9.1117033
   9.1210681   9.1195721   9.1221378   9.1195508   9.1208209   9.1267650
   9.1209940   9.1215451   9.1208457   9.1184794   9.1175052   9.1119052
   9.1090986   9.1197733   9.1177296   9.1191163   9.1201024   9.1273381
   9.1097323   9.1175868   9.1197511   9.1204979   9.1214442   9.1121996
   9.1178539   9.1195453   9.1166702   9.1211296   9.1193305   9.1272081
   9.1180930   9.1174856   9.1178158   9.1199945   9.1194425   9.1258769
   9.0767745   9.1179503   9.1188595   9.1129298   9.1177647   9.1225071
   9.0772442   9.1186106   9.1180789   9.1182099   9.1174007   9.1261157
   9.1198361   9.1182255   9.1190554   9.1181627   9.1130701   9.1225630
   9.1192046   9.1192239   9.1131436   9.0759475   9.1190143   9.1267934
   9.1175264   9.1182939   9.1178248   9.1179180   9.1176298   9.1223367
 SUMMED SPIN DENSITY           1.00000000
 TOTAL ATOMIC SPINS  :
   0.7669918  -0.0002678  -0.0003138  -0.0003088  -0.0002662  -0.0003179
  -0.0002646  -0.0002511  -0.0002807  -0.0003286  -0.0003235  -0.0003300
  -0.0013044  -0.0003883  -0.0000368  -0.0014548  -0.0004058   0.0053661
  -0.0014071  -0.0007174  -0.0003990  -0.0000405  -0.0000132  -0.0000466
   0.0012547  -0.0000910  -0.0003509   0.0007363  -0.0014278  -0.0003476
  -0.0000300  -0.0000891  -0.0001010  -0.0003409  -0.0003210   0.0007086
  -0.0000505  -0.0000965  -0.0006245   0.0000485  -0.0000319  -0.0002664
  -0.0000307  -0.0000538   0.0001765  -0.0006206  -0.0006053  -0.0000456
   0.0200048   0.0026026   0.0006291   0.0023288   0.0004348   0.0002487
   0.0006792   0.0002630   0.0000947   0.0005518   0.0004200   0.0005396
   0.0006422   0.0000964   0.0004355   0.0242931   0.0021230   0.0002542
   0.0024426   0.0002521   0.0008003   0.0006163   0.0005170   0.0004836
   0.0017895   0.0005454   0.0004977   0.0009058   0.0001018   0.0002453
   0.0180334   0.0002419   0.0024181   0.0004144   0.0006012   0.0006204
  -0.0000814   0.0002469   0.0000535   0.0018691   0.0003847   0.0023859
   0.0482852   0.0004735   0.0001507  -0.0001241   0.0001699   0.0001259
   0.0378428   0.0001782   0.0001772  -0.0000251   0.0002493   0.0019580
   0.0019221   0.0004380   0.0003747   0.0000368  -0.0001433   0.0001768
   0.0020508   0.0003937  -0.0001035   0.0491724   0.0001552   0.0018363
  -0.0001093   0.0004555   0.0002473   0.0001634   0.0000477   0.0001070
 TTTTTTTTTTTTTTTTTTTTTTTTTTTTTT MOQGAD      TELAPSE    19656.32 TCPU    19604.60
 TTTTTTTTTTTTTTTTTTTTTTTTTTTTTT SHELLXN     TELAPSE    20629.26 TCPU    20575.82
 TTTTTTTTTTTTTTTTTTTTTTTTTTTTTT MONMO3      TELAPSE    20768.11 TCPU    20714.68
 NUMERICALLY INTEGRATED DENSITY   1024.9997952491   1023.9997963021
 TTTTTTTTTTTTTTTTTTTTTTTTTTTTTT NUMDFT      TELAPSE    20807.74 TCPU    20754.30
 CYC   7 ETOT(AU) -9.596407054919E+04 DETOT -5.19E-03 tst  8.94E-06 PX  1.76E-02
 CYCLE  7 WAVE FUNCTION SAVED IN FORTRAN UNIT 79
 ANDERSON MIX: BETA=  -2.158621192139E-01
 TTTTTTTTTTTTTTTTTTTTTTTTTTTTTT FDIK        TELAPSE    21455.78 TCPU    21401.10
 SPIN LOCKING: NO ENERGY GAP COMPUTED
 TTTTTTTTTTTTTTTTTTTTTTTTTTTTTT PDIG        TELAPSE    21483.41 TCPU    21428.73
 CHARGE NORMALIZATION FACTOR   1.00000000
 TOTAL ATOMIC CHARGES:
  14.8777029  29.3094479  29.3093677  29.3140089  29.3096351  29.3120871
  29.3138626  29.3091715  29.3042557  29.3110079  29.3107528  29.3140010
  29.2971294  29.3095552  29.3070173  29.2954932  29.3096523  29.3295178
  29.2962353  29.3063708  29.3090999  29.3067051  29.3069801  29.3032942
  29.3145954  29.3084133  29.3049794  29.3145379  29.3019527  29.3046115
  29.3074259  29.3087562  29.3074154  29.3049318  29.3056149  29.3144245
  29.3063159  29.3061040  29.3088220  29.3062907  29.3053076  29.3182611
  29.3064886  29.3033149  29.3057851  29.3087616  29.3080520  29.3036941
   9.1220661   9.1199026   9.1220143   9.1118616   9.1211563   9.1147285
   9.1240111   9.1226410   9.1252543   9.1226531   9.1239507   9.1298327
   9.1239353   9.1246583   9.1239777   9.1214596   9.1205048   9.1149360
   9.1119754   9.1228458   9.1204664   9.1221683   9.1232302   9.1304046
   9.1126091   9.1203361   9.1228662   9.1234302   9.1245448   9.1152381
   9.1207434   9.1226193   9.1196559   9.1242659   9.1223915   9.1302828
   9.1210493   9.1205329   9.1208111   9.1229205   9.1225204   9.1290328
   9.0789318   9.1210700   9.1219138   9.1158062   9.1208225   9.1255648
   9.0792422   9.1216700   9.1211232   9.1211649   9.1204341   9.1292708
   9.1227664   9.1213469   9.1221414   9.1211537   9.1159410   9.1256232
   9.1221355   9.1223038   9.1160110   9.0780935   9.1220676   9.1299517
   9.1204689   9.1214214   9.1208606   9.1209776   9.1206268   9.1254012
 SUMMED SPIN DENSITY           1.00000000
 TOTAL ATOMIC SPINS  :
   0.7752256  -0.0002355  -0.0002771  -0.0003215  -0.0002326  -0.0002784
  -0.0002650  -0.0002230  -0.0002263  -0.0002975  -0.0002846  -0.0003340
  -0.0014157  -0.0003123  -0.0000350  -0.0015848  -0.0003148   0.0052929
  -0.0015333  -0.0005706  -0.0003124  -0.0000420  -0.0000294  -0.0000563
   0.0010538  -0.0000610  -0.0002649   0.0005605  -0.0014676  -0.0002623
  -0.0000349  -0.0000659  -0.0000750  -0.0002638  -0.0002545   0.0005424
  -0.0001030  -0.0001937  -0.0004941  -0.0000205  -0.0001180  -0.0002136
  -0.0000796  -0.0000504   0.0000692  -0.0004879  -0.0004873  -0.0000477
   0.0192219   0.0025289   0.0004923   0.0022529   0.0004104   0.0001946
   0.0006617   0.0002523   0.0000814   0.0004629   0.0003326   0.0005190
   0.0006259   0.0000836   0.0003399   0.0234672   0.0020703   0.0002011
   0.0023649   0.0002411   0.0007597   0.0004803   0.0004293   0.0004638
   0.0017424   0.0005139   0.0004139   0.0008861   0.0000931   0.0001926
   0.0173083   0.0002371   0.0023551   0.0003285   0.0004774   0.0005979
  -0.0000894   0.0001970   0.0000461   0.0018280   0.0003183   0.0023298
   0.0472498   0.0003976   0.0001284  -0.0001487   0.0001665   0.0000921
   0.0369156   0.0001518   0.0001715  -0.0000406   0.0001957   0.0019048
   0.0018759   0.0003700   0.0003079   0.0000348  -0.0001687   0.0001337
   0.0019991   0.0003302  -0.0001278   0.0481582   0.0001283   0.0017935
  -0.0001210   0.0003869   0.0001986   0.0001628   0.0000491   0.0000731
 TTTTTTTTTTTTTTTTTTTTTTTTTTTTTT MOQGAD      TELAPSE    21483.61 TCPU    21428.92
 TTTTTTTTTTTTTTTTTTTTTTTTTTTTTT SHELLXN     TELAPSE    22453.96 TCPU    22399.27
 TTTTTTTTTTTTTTTTTTTTTTTTTTTTTT MONMO3      TELAPSE    22583.33 TCPU    22528.63
 NUMERICALLY INTEGRATED DENSITY   1024.9997957911   1023.9997968177
 TTTTTTTTTTTTTTTTTTTTTTTTTTTTTT NUMDFT      TELAPSE    22621.17 TCPU    22566.47
 CYC   8 ETOT(AU) -9.596407261158E+04 DETOT -2.06E-03 tst  9.77E-07 PX  3.36E-03
 CYCLE  8 WAVE FUNCTION SAVED IN FORTRAN UNIT 79
 ANDERSON MIX: BETA=  -7.000448926263E-01
 TTTTTTTTTTTTTTTTTTTTTTTTTTTTTT FDIK        TELAPSE    23255.54 TCPU    23200.21
 SPIN LOCKING: NO ENERGY GAP COMPUTED
 TTTTTTTTTTTTTTTTTTTTTTTTTTTTTT PDIG        TELAPSE    23280.79 TCPU    23225.46
 CHARGE NORMALIZATION FACTOR   1.00000000
 TOTAL ATOMIC CHARGES:
  14.8777041  29.3045264  29.3046375  29.3091846  29.3047104  29.3072754
  29.3090348  29.3042514  29.2993964  29.3061978  29.3059369  29.3091731
  29.2928614  29.3047631  29.3019931  29.2911812  29.3048683  29.3251346
  29.2919426  29.3016060  29.3043110  29.3016885  29.3019551  29.2982014
  29.3105558  29.3035222  29.3001057  29.3105334  29.2977529  29.2997338
  29.3023427  29.3038709  29.3025166  29.3000538  29.3007608  29.3104050
  29.3017817  29.3012859  29.3041309  29.3017565  29.3005262  29.3135122
  29.3019664  29.2983278  29.3009743  29.3040634  29.3033545  29.2987142
   9.1248170   9.1231055   9.1251648   9.1147622   9.1238221   9.1179213
   9.1270742   9.1258615   9.1285444   9.1258951   9.1271921   9.1330359
   9.1269981   9.1279445   9.1272124   9.1242778   9.1236961   9.1181325
   9.1148900   9.1260784   9.1231185   9.1253283   9.1264922   9.1336123
   9.1155085   9.1229918   9.1261231   9.1264877   9.1278222   9.1184417
   9.1234733   9.1258461   9.1228456   9.1275110   9.1255550   9.1334923
   9.1241462   9.1237291   9.1239490   9.1257500   9.1257287   9.1322459
   9.0812617   9.1243169   9.1251285   9.1188224   9.1240380   9.1288136
   9.0813916   9.1248824   9.1243318   9.1242681   9.1236250   9.1324758
   9.1255886   9.1245927   9.1253562   9.1242934   9.1189573   9.1288747
   9.1249732   9.1255215   9.1190273   9.0804175   9.1252818   9.1331658
   9.1235611   9.1246706   9.1240565   9.1241902   9.1237605   9.1286483
 SUMMED SPIN DENSITY           1.00000000
 TOTAL ATOMIC SPINS  :
   0.7826607  -0.0002054  -0.0002180  -0.0003205  -0.0001984  -0.0002499
  -0.0002721  -0.0001959  -0.0001711  -0.0002648  -0.0002477  -0.0003417
  -0.0014902  -0.0002380  -0.0000445  -0.0016854  -0.0002387   0.0051830
  -0.0016306  -0.0004232  -0.0002354  -0.0000413  -0.0000338  -0.0000622
   0.0008963  -0.0000387  -0.0001939   0.0004228  -0.0014946  -0.0001960
  -0.0000410  -0.0000413  -0.0000535  -0.0001945  -0.0001916   0.0004145
  -0.0001339  -0.0002730  -0.0003660  -0.0000593  -0.0001808  -0.0001623
  -0.0001053  -0.0000534  -0.0000136  -0.0003644  -0.0003588  -0.0000560
   0.0184861   0.0024720   0.0003666   0.0021906   0.0003898   0.0001462
   0.0006478   0.0002464   0.0000797   0.0003809   0.0002484   0.0005064
   0.0006142   0.0000830   0.0002544   0.0226913   0.0020201   0.0001518
   0.0022963   0.0002340   0.0007236   0.0003577   0.0003501   0.0004553
   0.0016947   0.0004864   0.0003375   0.0008682   0.0000924   0.0001434
   0.0166268   0.0002320   0.0022987   0.0002440   0.0003543   0.0005873
  -0.0000968   0.0001467   0.0000472   0.0017886   0.0002553   0.0022798
   0.0462315   0.0003324   0.0001115  -0.0001721   0.0001646   0.0000618
   0.0360133   0.0001335   0.0001701  -0.0000519   0.0001459   0.0018674
   0.0018388   0.0003044   0.0002470   0.0000352  -0.0001948   0.0001043
   0.0019527   0.0002695  -0.0001560   0.0471461   0.0001129   0.0017576
  -0.0001270   0.0003207   0.0001488   0.0001625   0.0000465   0.0000471
 TTTTTTTTTTTTTTTTTTTTTTTTTTTTTT MOQGAD      TELAPSE    23280.96 TCPU    23225.63
 TTTTTTTTTTTTTTTTTTTTTTTTTTTTTT SHELLXN     TELAPSE    24251.27 TCPU    24195.92
 TTTTTTTTTTTTTTTTTTTTTTTTTTTTTT MONMO3      TELAPSE    24382.64 TCPU    24327.30
 NUMERICALLY INTEGRATED DENSITY   1024.9997962148   1023.9997972256
 TTTTTTTTTTTTTTTTTTTTTTTTTTTTTT NUMDFT      TELAPSE    24420.46 TCPU    24365.11
 CYC   9 ETOT(AU) -9.596407355911E+04 DETOT -9.48E-04 tst  6.71E-07 PX  3.51E-03
 CYCLE  9 WAVE FUNCTION SAVED IN FORTRAN UNIT 79
 ANDERSON MIX: BETA=  -2.067733957955E-01
 TTTTTTTTTTTTTTTTTTTTTTTTTTTTTT FDIK        TELAPSE    25123.13 TCPU    25066.81
 SPIN LOCKING: NO ENERGY GAP COMPUTED
 TTTTTTTTTTTTTTTTTTTTTTTTTTTTTT PDIG        TELAPSE    25148.68 TCPU    25092.37
 CHARGE NORMALIZATION FACTOR   1.00000000
 TOTAL ATOMIC CHARGES:
  14.8782789  29.3028519  29.3030418  29.3074908  29.3030372  29.3055816
  29.3073387  29.3025745  29.2977702  29.3045068  29.3042415  29.3074904
  29.2913556  29.3031311  29.3002878  29.2896555  29.3032350  29.3236140
  29.2904174  29.3000068  29.3026816  29.2999816  29.3002517  29.2964958
  29.3091481  29.3018726  29.2984942  29.3091491  29.2962414  29.2981236
  29.3005475  29.3022236  29.3008659  29.2984453  29.2991403  29.3090147
  29.3001510  29.2995519  29.3025606  29.3001157  29.2987963  29.3118898
  29.3003383  29.2966530  29.2992287  29.3024857  29.3017774  29.2969843
   9.1257004   9.1242319   9.1262195   9.1157185   9.1246654   9.1190266
   9.1281301   9.1269792   9.1296865   9.1270003   9.1282913   9.1341361
   9.1280552   9.1290863   9.1283096   9.1251842   9.1248164   9.1192427
   9.1158514   9.1271951   9.1239611   9.1263875   9.1276040   9.1347134
   9.1164633   9.1238332   9.1272301   9.1275459   9.1289626   9.1195517
   9.1243488   9.1269652   9.1239653   9.1286127   9.1266142   9.1345940
   9.1252188   9.1248286   9.1250360   9.1266385   9.1268245   9.1333116
   9.0821785   9.1254197   9.1262442   9.1198746   9.1251448   9.1299480
   9.0822423   9.1259977   9.1254388   9.1253429   9.1247236   9.1335401
   9.1264755   9.1256986   9.1264550   9.1253796   9.1200079   9.1300088
   9.1258645   9.1266207   9.1200794   9.0813371   9.1263948   9.1342297
   9.1246334   9.1257780   9.1251565   9.1252989   9.1248460   9.1297849
 SUMMED SPIN DENSITY           1.00000000
 TOTAL ATOMIC SPINS  :
   0.7858739  -0.0001927  -0.0001866  -0.0003179  -0.0001830  -0.0002275
  -0.0002671  -0.0001804  -0.0001470  -0.0002447  -0.0002275  -0.0003348
  -0.0015021  -0.0002036  -0.0000402  -0.0017043  -0.0002041   0.0051683
  -0.0016464  -0.0003590  -0.0002021  -0.0000398  -0.0000315  -0.0000614
   0.0008551  -0.0000233  -0.0001641   0.0003929  -0.0014956  -0.0001652
  -0.0000391  -0.0000294  -0.0000340  -0.0001615  -0.0001623   0.0003854
  -0.0001294  -0.0002848  -0.0003065  -0.0000658  -0.0001900  -0.0001398
  -0.0001053  -0.0000526  -0.0000328  -0.0003030  -0.0003014  -0.0000527
   0.0181503   0.0024415   0.0003098   0.0021603   0.0003784   0.0001253
   0.0006425   0.0002441   0.0000776   0.0003460   0.0002101   0.0005034
   0.0006079   0.0000816   0.0002162   0.0223251   0.0019982   0.0001316
   0.0022641   0.0002308   0.0007060   0.0003036   0.0003146   0.0004540
   0.0016734   0.0004764   0.0003027   0.0008590   0.0000899   0.0001236
   0.0163221   0.0002272   0.0022746   0.0002065   0.0002997   0.0005834
  -0.0001009   0.0001255   0.0000445   0.0017671   0.0002265   0.0022588
   0.0456790   0.0003024   0.0001032  -0.0001841   0.0001614   0.0000517
   0.0355471   0.0001258   0.0001667  -0.0000571   0.0001246   0.0018514
   0.0018202   0.0002750   0.0002206   0.0000328  -0.0002070   0.0000924
   0.0019313   0.0002418  -0.0001687   0.0465943   0.0001044   0.0017435
  -0.0001317   0.0002929   0.0001276   0.0001604   0.0000460   0.0000356
 TTTTTTTTTTTTTTTTTTTTTTTTTTTTTT MOQGAD      TELAPSE    25148.87 TCPU    25092.54
 TTTTTTTTTTTTTTTTTTTTTTTTTTTTTT SHELLXN     TELAPSE    26119.12 TCPU    26062.79
 TTTTTTTTTTTTTTTTTTTTTTTTTTTTTT MONMO3      TELAPSE    26233.23 TCPU    26176.89
 NUMERICALLY INTEGRATED DENSITY   1024.9997962958   1023.9997973066
 TTTTTTTTTTTTTTTTTTTTTTTTTTTTTT NUMDFT      TELAPSE    26271.00 TCPU    26214.66
 CYC  10 ETOT(AU) -9.596407372697E+04 DETOT -1.68E-04 tst  6.31E-08 PX  2.08E-03
 CYCLE 10 WAVE FUNCTION SAVED IN FORTRAN UNIT 79
 ANDERSON MIX: BETA=  -7.846707367018E-01
 TTTTTTTTTTTTTTTTTTTTTTTTTTTTTT FDIK        TELAPSE    26930.80 TCPU    26873.96
 SPIN LOCKING: NO ENERGY GAP COMPUTED
 TTTTTTTTTTTTTTTTTTTTTTTTTTTTTT PDIG        TELAPSE    26954.00 TCPU    26897.14
 CHARGE NORMALIZATION FACTOR   1.00000000
 TOTAL ATOMIC CHARGES:
  14.8788023  29.3014261  29.3016647  29.3059958  29.3016130  29.3040932
  29.3058406  29.3011464  29.2963718  29.3030158  29.3027537  29.3060001
  29.2900106  29.3017181  29.2988170  29.2883013  29.3018232  29.3222441
  29.2890620  29.2986459  29.3012696  29.2985137  29.2987843  29.2950508
  29.3078758  29.3004600  29.2971258  29.3079077  29.2948827  29.2967514
  29.2989931  29.3008134  29.2994548  29.2970729  29.2977566  29.3077677
  29.2986653  29.2980008  29.3012095  29.2986201  29.2972494  29.3105016
  29.2988517  29.2952076  29.2976612  29.3011323  29.3004250  29.2954693
   9.1265084   9.1252140   9.1271283   9.1165481   9.1253856   9.1199896
   9.1290545   9.1279430   9.1306715   9.1279565   9.1292357   9.1351007
   9.1289813   9.1300707   9.1292524   9.1260065   9.1257939   9.1202072
   9.1166818   9.1281609   9.1246819   9.1272983   9.1285625   9.1356757
   9.1172880   9.1245528   9.1281869   9.1284726   9.1299447   9.1205173
   9.1251562   9.1279311   9.1249468   9.1295578   9.1275262   9.1355572
   9.1261639   9.1257811   9.1259794   9.1273873   9.1277691   9.1342260
   9.0830943   9.1263608   9.1272126   9.1208006   9.1261049   9.1309447
   9.0831238   9.1269646   9.1263976   9.1262902   9.1256759   9.1344519
   9.1272199   9.1266387   9.1274005   9.1263223   9.1209343   9.1310059
   9.1266145   9.1275658   9.1210056   9.0822572   9.1273610   9.1351416
   9.1255787   9.1267201   9.1261092   9.1262597   9.1257890   9.1307812
 SUMMED SPIN DENSITY           1.00000000
 TOTAL ATOMIC SPINS  :
   0.7897299  -0.0001923  -0.0001717  -0.0003332  -0.0001818  -0.0002251
  -0.0002845  -0.0001806  -0.0001353  -0.0002414  -0.0002248  -0.0003497
  -0.0015203  -0.0001794  -0.0000578  -0.0017332  -0.0001797   0.0051064
  -0.0016697  -0.0002973  -0.0001778  -0.0000579  -0.0000488  -0.0000795
   0.0008076  -0.0000256  -0.0001428   0.0003566  -0.0015144  -0.0001445
  -0.0000590  -0.0000317  -0.0000372  -0.0001403  -0.0001460   0.0003537
  -0.0001324  -0.0003050  -0.0002552  -0.0000741  -0.0002044  -0.0001316
  -0.0001087  -0.0000721  -0.0000568  -0.0002518  -0.0002507  -0.0000728
   0.0177418   0.0024224   0.0002555   0.0021322   0.0003754   0.0001117
   0.0006505   0.0002543   0.0000895   0.0003153   0.0001777   0.0005151
   0.0006162   0.0000939   0.0001834   0.0218739   0.0019857   0.0001188
   0.0022344   0.0002420   0.0006929   0.0002506   0.0002856   0.0004673
   0.0016571   0.0004716   0.0002744   0.0008635   0.0001021   0.0001114
   0.0159450   0.0002384   0.0022579   0.0001757   0.0002467   0.0005948
  -0.0000914   0.0001118   0.0000573   0.0017512   0.0002064   0.0022480
   0.0449833   0.0002786   0.0001069  -0.0001845   0.0001737   0.0000535
   0.0349603   0.0001292   0.0001792  -0.0000492   0.0001110   0.0018480
   0.0018054   0.0002516   0.0002012   0.0000460  -0.0002078   0.0000926
   0.0019120   0.0002219  -0.0001707   0.0458922   0.0001082   0.0017434
  -0.0001223   0.0002696   0.0001142   0.0001731   0.0000585   0.0000377
 TTTTTTTTTTTTTTTTTTTTTTTTTTTTTT MOQGAD      TELAPSE    26954.15 TCPU    26897.29
 TTTTTTTTTTTTTTTTTTTTTTTTTTTTTT SHELLXN     TELAPSE    27930.41 TCPU    27873.53
 TTTTTTTTTTTTTTTTTTTTTTTTTTTTTT MONMO3      TELAPSE    28044.49 TCPU    27987.61
 NUMERICALLY INTEGRATED DENSITY   1024.9997963163   1023.9997973320
 TTTTTTTTTTTTTTTTTTTTTTTTTTTTTT NUMDFT      TELAPSE    28086.45 TCPU    28029.57
 CYC  11 ETOT(AU) -9.596407382432E+04 DETOT -9.73E-05 tst  9.64E-08 PX  2.58E-03
 CYCLE 11 WAVE FUNCTION SAVED IN FORTRAN UNIT 79
 ANDERSON MIX: BETA=  -6.668129430591E-01
 TTTTTTTTTTTTTTTTTTTTTTTTTTTTTT FDIK        TELAPSE    29186.89 TCPU    29129.19
 SPIN LOCKING: NO ENERGY GAP COMPUTED
 TTTTTTTTTTTTTTTTTTTTTTTTTTTTTT PDIG        TELAPSE    29211.40 TCPU    29153.70
 CHARGE NORMALIZATION FACTOR   1.00000000
 TOTAL ATOMIC CHARGES:
  14.8789316  29.3007101  29.3009667  29.3052334  29.3008973  29.3033171
  29.3050774  29.3004277  29.2956663  29.3022370  29.3019778  29.3052402
  29.2892588  29.3009956  29.2980793  29.2875512  29.3011001  29.3215304
  29.2883091  29.2979568  29.3005465  29.2977771  29.2980485  29.2943524
  29.3071614  29.2997631  29.2964510  29.3072170  29.2941759  29.2960762
  29.2981944  29.3001162  29.2987577  29.2963976  29.2970624  29.3070723
  29.2978366  29.2971477  29.3005211  29.2977845  29.2963972  29.3098021
  29.2980227  29.2944918  29.2967902  29.3004412  29.2997358  29.2946918
   9.1270394   9.1257071   9.1275945   9.1169708   9.1257614   9.1204865
   9.1295271   9.1284228   9.1311605   9.1284430   9.1297144   9.1355846
   9.1294549   9.1305605   9.1297312   9.1265375   9.1262859   9.1207035
   9.1171026   9.1286413   9.1250579   9.1277649   9.1290484   9.1361575
   9.1177076   9.1249284   9.1286723   9.1289472   9.1304326   9.1210136
   9.1256984   9.1284118   9.1254408   9.1300367   9.1279936   9.1360382
   9.1266506   9.1262685   9.1264573   9.1277735   9.1282475   9.1346652
   9.0837424   9.1268333   9.1277062   9.1212764   9.1265856   9.1314437
   9.0837799   9.1274577   9.1268771   9.1267783   9.1261630   9.1348917
   9.1276046   9.1271115   9.1278793   9.1267997   9.1214105   9.1315059
   9.1270003   9.1280442   9.1214815   9.0829099   9.1278535   9.1355803
   9.1260674   9.1271927   9.1265967   9.1267408   9.1262664   9.1312808
 SUMMED SPIN DENSITY           1.00000000
 TOTAL ATOMIC SPINS  :
   0.7931641  -0.0001484  -0.0001157  -0.0002951  -0.0001397  -0.0001778
  -0.0002484  -0.0001365  -0.0000830  -0.0001934  -0.0001779  -0.0003121
  -0.0015017  -0.0001172  -0.0000260  -0.0017204  -0.0001171   0.0050911
  -0.0016540  -0.0002017  -0.0001154  -0.0000261  -0.0000172  -0.0000481
   0.0008051   0.0000202  -0.0000810   0.0003625  -0.0014784  -0.0000827
  -0.0000304   0.0000134   0.0000081  -0.0000771  -0.0000919   0.0003631
  -0.0000928  -0.0002800  -0.0001706  -0.0000361  -0.0001761  -0.0000819
  -0.0000678  -0.0000418  -0.0000344  -0.0001691  -0.0001680  -0.0000421
   0.0173758   0.0023682   0.0001809   0.0020796   0.0003514   0.0000728
   0.0006263   0.0002311   0.0000688   0.0002605   0.0001219   0.0004918
   0.0005917   0.0000736   0.0001272   0.0214602   0.0019394   0.0000795
   0.0021791   0.0002193   0.0006597   0.0001774   0.0002323   0.0004442
   0.0016157   0.0004455   0.0002218   0.0008352   0.0000816   0.0000728
   0.0156119   0.0002161   0.0022067   0.0001214   0.0001740   0.0005701
  -0.0001144   0.0000730   0.0000391   0.0017179   0.0001610   0.0022031
   0.0443266   0.0002302   0.0000812  -0.0002171   0.0001534   0.0000186
   0.0344243   0.0001024   0.0001587  -0.0000748   0.0000722   0.0018118
   0.0017746   0.0002043   0.0001563   0.0000276  -0.0002405   0.0000572
   0.0018769   0.0001760  -0.0002048   0.0452266   0.0000824   0.0017089
  -0.0001454   0.0002225   0.0000750   0.0001528   0.0000400   0.0000041
 TTTTTTTTTTTTTTTTTTTTTTTTTTTTTT MOQGAD      TELAPSE    29211.66 TCPU    29153.95
 TTTTTTTTTTTTTTTTTTTTTTTTTTTTTT SHELLXN     TELAPSE    30181.78 TCPU    30124.07
 TTTTTTTTTTTTTTTTTTTTTTTTTTTTTT MONMO3      TELAPSE    30349.92 TCPU    30292.21
 NUMERICALLY INTEGRATED DENSITY   1024.9997962857   1023.9997973104
 TTTTTTTTTTTTTTTTTTTTTTTTTTTTTT NUMDFT      TELAPSE    30387.39 TCPU    30329.65
 CYC  12 ETOT(AU) -9.596407387657E+04 DETOT -5.23E-05 tst  8.30E-08 PX  2.11E-03
 CYCLE 12 WAVE FUNCTION SAVED IN FORTRAN UNIT 79
 ANDERSON MIX: BETA=  -5.476616122696E-01
 TTTTTTTTTTTTTTTTTTTTTTTTTTTTTT FDIK        TELAPSE    30936.65 TCPU    30876.90
 SPIN LOCKING: NO ENERGY GAP COMPUTED
 TTTTTTTTTTTTTTTTTTTTTTTTTTTTTT PDIG        TELAPSE    30959.81 TCPU    30900.06
 CHARGE NORMALIZATION FACTOR   1.00000000
 TOTAL ATOMIC CHARGES:
  14.8789461  29.3005164  29.3007662  29.3050182  29.3007034  29.3030843
  29.3048623  29.3002303  29.2954678  29.3020024  29.3017448  29.3050275
  29.2889845  29.3007850  29.2978807  29.2872831  29.3008894  29.3213169
  29.2880373  29.2977601  29.3003354  29.2975789  29.2978512  29.2941788
  29.3068866  29.2995799  29.2962742  29.3069588  29.2939736  29.2958990
  29.2979704  29.2999334  29.2985752  29.2962202  29.2968702  29.3068104
  29.2975336  29.2968564  29.3003209  29.2974776  29.2961025  29.3096066
  29.2977165  29.2943021  29.2964862  29.3002400  29.2995348  29.2944653
   9.1272799   9.1258414   9.1277317   9.1170937   9.1258791   9.1206334
   9.1296657   9.1285510   9.1312880   9.1285818   9.1298498   9.1357187
   9.1295934   9.1306890   9.1298667   9.1267737   9.1264206   9.1208497
   9.1172232   9.1287689   9.1251759   9.1279013   9.1291855   9.1362901
   9.1178288   9.1250472   9.1288091   9.1290871   9.1305607   9.1211595
   9.1259530   9.1285400   9.1255773   9.1301719   9.1281298   9.1361701
   9.1267952   9.1264091   9.1265909   9.1278907   9.1283818   9.1347706
   9.0840642   9.1269630   9.1278462   9.1214160   9.1267149   9.1315815
   9.0841216   9.1275973   9.1270068   9.1269236   9.1263041   9.1349983
   9.1277203   9.1272410   9.1280142   9.1269328   9.1215504   9.1316431
   9.1271167   9.1281778   9.1216207   9.0832365   9.1279929   9.1356852
   9.1262131   9.1273215   9.1267371   9.1268712   9.1263997   9.1314181
 SUMMED SPIN DENSITY           1.00000000
 TOTAL ATOMIC SPINS  :
   0.7957319  -0.0001339  -0.0000944  -0.0002867  -0.0001249  -0.0001621
  -0.0002420  -0.0001232  -0.0000626  -0.0001770  -0.0001623  -0.0003033
  -0.0014964  -0.0000898  -0.0000206  -0.0017192  -0.0000897   0.0050690
  -0.0016502  -0.0001482  -0.0000886  -0.0000213  -0.0000124  -0.0000448
   0.0007995   0.0000350  -0.0000529   0.0003637  -0.0014680  -0.0000553
  -0.0000265   0.0000278   0.0000231  -0.0000486  -0.0000688   0.0003667
  -0.0000769  -0.0002693  -0.0001257  -0.0000210  -0.0001631  -0.0000633
  -0.0000508  -0.0000391  -0.0000261  -0.0001238  -0.0001228  -0.0000398
   0.0170998   0.0023415   0.0001380   0.0020507   0.0003429   0.0000564
   0.0006213   0.0002269   0.0000669   0.0002325   0.0000927   0.0004883
   0.0005872   0.0000714   0.0000980   0.0211402   0.0019193   0.0000636
   0.0021478   0.0002156   0.0006429   0.0001355   0.0002057   0.0004419
   0.0015966   0.0004355   0.0001961   0.0008270   0.0000792   0.0000570
   0.0153621   0.0002126   0.0021828   0.0000928   0.0001327   0.0005663
  -0.0001185   0.0000565   0.0000378   0.0017023   0.0001388   0.0021831
   0.0438056   0.0002069   0.0000744  -0.0002291   0.0001518   0.0000072
   0.0340125   0.0000952   0.0001567  -0.0000799   0.0000557   0.0017985
   0.0017601   0.0001814   0.0001352   0.0000267  -0.0002525   0.0000458
   0.0018585   0.0001543  -0.0002171   0.0446975   0.0000757   0.0016977
  -0.0001491   0.0001996   0.0000588   0.0001506   0.0000389  -0.0000067
 TTTTTTTTTTTTTTTTTTTTTTTTTTTTTT MOQGAD      TELAPSE    30959.95 TCPU    30900.19
 TTTTTTTTTTTTTTTTTTTTTTTTTTTTTT SHELLXN     TELAPSE    31930.74 TCPU    31870.97
 TTTTTTTTTTTTTTTTTTTTTTTTTTTTTT MONMO3      TELAPSE    32019.73 TCPU    31959.95
 NUMERICALLY INTEGRATED DENSITY   1024.9997962392   1023.9997972733
 TTTTTTTTTTTTTTTTTTTTTTTTTTTTTT NUMDFT      TELAPSE    32057.51 TCPU    31997.73
 CYC  13 ETOT(AU) -9.596407390788E+04 DETOT -3.13E-05 tst  4.45E-08 PX  1.11E-03
 CYCLE 13 WAVE FUNCTION SAVED IN FORTRAN UNIT 79
 ANDERSON MIX: BETA=  -1.027935686110E+00
 TTTTTTTTTTTTTTTTTTTTTTTTTTTTTT FDIK        TELAPSE    32670.29 TCPU    32609.67
 SPIN LOCKING: NO ENERGY GAP COMPUTED
 TTTTTTTTTTTTTTTTTTTTTTTTTTTTTT PDIG        TELAPSE    32696.05 TCPU    32635.43
 CHARGE NORMALIZATION FACTOR   1.00000000
 TOTAL ATOMIC CHARGES:
  14.8789855  29.3004470  29.3006763  29.3049391  29.3006341  29.3029774
  29.3047830  29.3001581  29.2953845  29.3018930  29.3016384  29.3049496
  29.2888060  29.3006890  29.2978116  29.2871129  29.3007937  29.3212251
  29.2878634  29.2976738  29.3002382  29.2975109  29.2977831  29.2941314
  29.3066930  29.2995189  29.2962161  29.3067814  29.2939029  29.2958394
  29.2978922  29.2998718  29.2985156  29.2961605  29.2967941  29.3066284
  29.2973384  29.2966908  29.3002300  29.2972794  29.2959334  29.3095267
  29.2975165  29.2942412  29.2963061  29.3001491  29.2994441  29.2943679
   9.1274591   9.1258929   9.1277946   9.1171467   9.1259379   9.1207009
   9.1297259   9.1285962   9.1313292   9.1286401   9.1299060   9.1357716
   9.1296538   9.1307312   9.1299240   9.1269475   9.1264716   9.1209158
   9.1172733   9.1288137   9.1252350   9.1279636   9.1292418   9.1363415
   9.1178805   9.1251076   9.1288654   9.1291497   9.1306032   9.1212253
   9.1261525   9.1285848   9.1256317   9.1302279   9.1281922   9.1362204
   9.1268596   9.1264694   9.1266432   9.1279451   9.1284361   9.1347957
   9.0843172   9.1270133   9.1279047   9.1214758   9.1267619   9.1316337
   9.0844034   9.1276563   9.1270544   9.1269897   9.1263647   9.1350248
   9.1277745   9.1272911   9.1280690   9.1269850   9.1216109   9.1316946
   9.1271698   9.1282318   9.1216810   9.0834950   9.1280507   9.1357097
   9.1262806   9.1273712   9.1267971   9.1269190   9.1264524   9.1314696
 SUMMED SPIN DENSITY           1.00000000
 TOTAL ATOMIC SPINS  :
   0.7987473  -0.0001195  -0.0000728  -0.0002814  -0.0001118  -0.0001477
  -0.0002370  -0.0001094  -0.0000422  -0.0001614  -0.0001475  -0.0002975
  -0.0014863  -0.0000620  -0.0000180  -0.0017125  -0.0000618   0.0050472
  -0.0016416  -0.0000883  -0.0000609  -0.0000201  -0.0000095  -0.0000438
   0.0008038   0.0000486  -0.0000243   0.0003750  -0.0014619  -0.0000266
  -0.0000289   0.0000407   0.0000355  -0.0000193  -0.0000455   0.0003809
  -0.0000576  -0.0002512  -0.0000762  -0.0000029  -0.0001450  -0.0000450
  -0.0000311  -0.0000403  -0.0000113  -0.0000750  -0.0000741  -0.0000418
   0.0167632   0.0023130   0.0000899   0.0020188   0.0003360   0.0000397
   0.0006195   0.0002256   0.0000677   0.0002026   0.0000612   0.0004894
   0.0005859   0.0000726   0.0000657   0.0207449   0.0018992   0.0000473
   0.0021132   0.0002152   0.0006264   0.0000882   0.0001764   0.0004435
   0.0015764   0.0004262   0.0001676   0.0008211   0.0000802   0.0000408
   0.0150578   0.0002125   0.0021576   0.0000622   0.0000854   0.0005663
  -0.0001196   0.0000394   0.0000404   0.0016851   0.0001164   0.0021640
   0.0431594   0.0001815   0.0000704  -0.0002393   0.0001532  -0.0000021
   0.0335106   0.0000903   0.0001577  -0.0000826   0.0000390   0.0017880
   0.0017434   0.0001565   0.0001132   0.0000293  -0.0002632   0.0000352
   0.0018381   0.0001315  -0.0002293   0.0440397   0.0000717   0.0016901
  -0.0001497   0.0001751   0.0000418   0.0001523   0.0000410  -0.0000157
 TTTTTTTTTTTTTTTTTTTTTTTTTTTTTT MOQGAD      TELAPSE    32696.22 TCPU    32635.59
 TTTTTTTTTTTTTTTTTTTTTTTTTTTTTT SHELLXN     TELAPSE    33666.20 TCPU    33605.56
 TTTTTTTTTTTTTTTTTTTTTTTTTTTTTT MONMO3      TELAPSE    33793.79 TCPU    33733.14
 NUMERICALLY INTEGRATED DENSITY   1024.9997961802   1023.9997972277
 TTTTTTTTTTTTTTTTTTTTTTTTTTTTTT NUMDFT      TELAPSE    33831.42 TCPU    33770.78
 CYC  14 ETOT(AU) -9.596407393733E+04 DETOT -2.95E-05 tst  5.66E-08 PX  7.51E-04
 CYCLE 14 WAVE FUNCTION SAVED IN FORTRAN UNIT 79
 ANDERSON MIX: BETA=  -5.783380601035E-01
 TTTTTTTTTTTTTTTTTTTTTTTTTTTTTT FDIK        TELAPSE    34558.12 TCPU    34497.47
 SPIN LOCKING: NO ENERGY GAP COMPUTED
 TTTTTTTTTTTTTTTTTTTTTTTTTTTTTT PDIG        TELAPSE    34581.64 TCPU    34520.98
 CHARGE NORMALIZATION FACTOR   1.00000000
 TOTAL ATOMIC CHARGES:
  14.8789920  29.3004586  29.3006656  29.3049616  29.3006458  29.3029767
  29.3048066  29.3001681  29.2953873  29.3018915  29.3016387  29.3049736
  29.2887504  29.3006814  29.2978302  29.2870675  29.3007860  29.3212260
  29.2878140  29.2976748  29.3002298  29.2975286  29.2978019  29.2941548
  29.3066209  29.2995353  29.2962284  29.3067216  29.2939499  29.2958520
  29.2979225  29.2998880  29.2985319  29.2961728  29.2967992  29.3065654
  29.2972804  29.2966606  29.3002215  29.2972202  29.2958994  29.3095299
  29.2974536  29.2942588  29.2962670  29.3001408  29.2994366  29.2943718
   9.1275242   9.1258860   9.1278001   9.1171459   9.1259430   9.1207057
   9.1297256   9.1285856   9.1313149   9.1286399   9.1299047   9.1357654
   9.1296529   9.1307179   9.1299231   9.1270099   9.1264649   9.1209199
   9.1172700   9.1288028   9.1252406   9.1279685   9.1292400   9.1363347
   9.1178784   9.1251143   9.1288641   9.1291494   9.1305897   9.1212289
   9.1262340   9.1285742   9.1256262   9.1302264   9.1281969   9.1362126
   9.1268610   9.1264699   9.1266373   9.1279466   9.1284339   9.1347764
   9.0844217   9.1270095   9.1279026   9.1214737   9.1267526   9.1316238
   9.0845255   9.1276542   9.1270454   9.1269908   9.1263653   9.1350059
   9.1277756   9.1272866   9.1280663   9.1269790   9.1216086   9.1316844
   9.1271704   9.1282290   9.1216786   9.0836035   9.1280483   9.1356899
   9.1262829   9.1273666   9.1267978   9.1269100   9.1264462   9.1314595
 SUMMED SPIN DENSITY           1.00000000
 TOTAL ATOMIC SPINS  :
   0.8006668  -0.0001001  -0.0000475  -0.0002681  -0.0000926  -0.0001282
  -0.0002263  -0.0000904  -0.0000201  -0.0001408  -0.0001277  -0.0002842
  -0.0014656  -0.0000331  -0.0000055  -0.0016932  -0.0000326   0.0050530
  -0.0016200  -0.0000422  -0.0000319  -0.0000084   0.0000021  -0.0000307
   0.0008237   0.0000669   0.0000045   0.0003997  -0.0014540   0.0000016
  -0.0000197   0.0000589   0.0000539   0.0000095  -0.0000215   0.0004081
  -0.0000304  -0.0002216  -0.0000348   0.0000252  -0.0001142  -0.0000247
  -0.0000027  -0.0000312   0.0000164  -0.0000332  -0.0000335  -0.0000312
   0.0165340   0.0022878   0.0000519   0.0019928   0.0003278   0.0000218
   0.0006122   0.0002192   0.0000625   0.0001760   0.0000352   0.0004834
   0.0005789   0.0000671   0.0000390   0.0204676   0.0018802   0.0000296
   0.0020854   0.0002090   0.0006112   0.0000513   0.0001514   0.0004385
   0.0015593   0.0004164   0.0001428   0.0008101   0.0000747   0.0000233
   0.0148534   0.0002059   0.0021347   0.0000362   0.0000489   0.0005597
  -0.0001266   0.0000218   0.0000353   0.0016700   0.0000953   0.0021464
   0.0427062   0.0001593   0.0000609  -0.0002539   0.0001478  -0.0000146
   0.0331757   0.0000806   0.0001527  -0.0000913   0.0000214   0.0017772
   0.0017288   0.0001348   0.0000928   0.0000246  -0.0002771   0.0000221
   0.0018202   0.0001107  -0.0002438   0.0435767   0.0000622   0.0016806
  -0.0001570   0.0001533   0.0000242   0.0001472   0.0000364  -0.0000282
 TTTTTTTTTTTTTTTTTTTTTTTTTTTTTT MOQGAD      TELAPSE    34581.90 TCPU    34521.24
 TTTTTTTTTTTTTTTTTTTTTTTTTTTTTT SHELLXN     TELAPSE    35551.22 TCPU    35490.55
 TTTTTTTTTTTTTTTTTTTTTTTTTTTTTT MONMO3      TELAPSE    35669.44 TCPU    35608.77
 NUMERICALLY INTEGRATED DENSITY   1024.9997961463   1023.9997972041
 TTTTTTTTTTTTTTTTTTTTTTTTTTTTTT NUMDFT      TELAPSE    35706.55 TCPU    35645.88
 CYC  15 ETOT(AU) -9.596407395247E+04 DETOT -1.51E-05 tst  3.73E-08 PX  4.29E-04
 CYCLE 15 WAVE FUNCTION SAVED IN FORTRAN UNIT 79
 ANDERSON MIX: BETA=  -7.459158354678E-01
 TTTTTTTTTTTTTTTTTTTTTTTTTTTTTT FDIK        TELAPSE    36443.99 TCPU    36382.62
 SPIN LOCKING: NO ENERGY GAP COMPUTED
 TTTTTTTTTTTTTTTTTTTTTTTTTTTTTT PDIG        TELAPSE    36470.16 TCPU    36408.78
 CHARGE NORMALIZATION FACTOR   1.00000000
 TOTAL ATOMIC CHARGES:
  14.8790308  29.3005041  29.3006930  29.3050235  29.3006913  29.3030217
  29.3048694  29.3002117  29.2954231  29.3019347  29.3016840  29.3050351
  29.2887533  29.3007129  29.2978816  29.2870795  29.3008176  29.3212646
  29.2878244  29.2977083  29.3002597  29.2975787  29.2978521  29.2942037
  29.3066029  29.2995793  29.2962701  29.3067129  29.2940315  29.2958931
  29.2979943  29.2999313  29.2985771  29.2962130  29.2968357  29.3065544
  29.2972894  29.2966937  29.3002498  29.2972288  29.2959287  29.3095650
  29.2974578  29.2943093  29.2962927  29.3001695  29.2994658  29.2944199
   9.1275219   9.1258577   9.1277800   9.1171238   9.1259247   9.1206829
   9.1296994   9.1285552   9.1312814   9.1286148   9.1298800   9.1357356
   9.1296264   9.1306851   9.1298987   9.1270082   9.1264356   9.1208971
   9.1172465   9.1287721   9.1252235   9.1279487   9.1292141   9.1363045
   9.1178551   9.1250972   9.1288381   9.1291241   9.1305568   9.1212057
   9.1262445   9.1285430   9.1255985   9.1302014   9.1281765   9.1361818
   9.1268343   9.1264447   9.1266084   9.1279254   9.1284088   9.1347440
   9.0844373   9.1269850   9.1278753   9.1214464   9.1267227   9.1315921
   9.0845503   9.1276271   9.1270152   9.1269641   9.1263405   9.1349732
   9.1277535   9.1272619   9.1280412   9.1269503   9.1215812   9.1316519
   9.1271488   9.1282035   9.1216513   9.0836231   9.1280207   9.1356560
   9.1262571   9.1273418   9.1267727   9.1268803   9.1264174   9.1314271
 SUMMED SPIN DENSITY           1.00000000
 TOTAL ATOMIC SPINS  :
   0.8021005  -0.0000934  -0.0000378  -0.0002657  -0.0000868  -0.0001222
  -0.0002243  -0.0000845  -0.0000116  -0.0001339  -0.0001215  -0.0002814
  -0.0014532  -0.0000204  -0.0000042  -0.0016807  -0.0000203   0.0050594
  -0.0016067  -0.0000148  -0.0000196  -0.0000075   0.0000035  -0.0000298
   0.0008433   0.0000731   0.0000182   0.0004232  -0.0014506   0.0000154
  -0.0000209   0.0000652   0.0000597   0.0000237  -0.0000108   0.0004325
  -0.0000162  -0.0002006  -0.0000113   0.0000401  -0.0000943  -0.0000171
   0.0000121  -0.0000336   0.0000357  -0.0000099  -0.0000109  -0.0000333
   0.0163590   0.0022733   0.0000286   0.0019765   0.0003263   0.0000145
   0.0006126   0.0002198   0.0000643   0.0001619   0.0000203   0.0004850
   0.0005797   0.0000688   0.0000240   0.0202437   0.0018723   0.0000223
   0.0020671   0.0002100   0.0006028   0.0000285   0.0001379   0.0004409
   0.0015516   0.0004130   0.0001296   0.0008077   0.0000762   0.0000163
   0.0147022   0.0002070   0.0021229   0.0000219   0.0000263   0.0005607
  -0.0001260   0.0000144   0.0000376   0.0016627   0.0000851   0.0021372
   0.0423427   0.0001474   0.0000602  -0.0002592   0.0001499  -0.0000190
   0.0329314   0.0000794   0.0001542  -0.0000916   0.0000140   0.0017744
   0.0017217   0.0001233   0.0000826   0.0000271  -0.0002823   0.0000170
   0.0018106   0.0001001  -0.0002499   0.0432043   0.0000615   0.0016798
  -0.0001562   0.0001418   0.0000169   0.0001491   0.0000386  -0.0000325
 TTTTTTTTTTTTTTTTTTTTTTTTTTTTTT MOQGAD      TELAPSE    36470.32 TCPU    36408.94
 TTTTTTTTTTTTTTTTTTTTTTTTTTTTTT SHELLXN     TELAPSE    37441.19 TCPU    37379.80
 TTTTTTTTTTTTTTTTTTTTTTTTTTTTTT MONMO3      TELAPSE    37571.43 TCPU    37510.04
 NUMERICALLY INTEGRATED DENSITY   1024.9997961279   1023.9997971962
 TTTTTTTTTTTTTTTTTTTTTTTTTTTTTT NUMDFT      TELAPSE    37609.27 TCPU    37547.88
 CYC  16 ETOT(AU) -9.596407396009E+04 DETOT -7.62E-06 tst  4.13E-08 PX  3.82E-04
 CYCLE 16 WAVE FUNCTION SAVED IN FORTRAN UNIT 79
 ANDERSON MIX: BETA=  -6.950120854726E-01
 TTTTTTTTTTTTTTTTTTTTTTTTTTTTTT FDIK        TELAPSE    38367.38 TCPU    38305.42
 SPIN LOCKING: NO ENERGY GAP COMPUTED
 TTTTTTTTTTTTTTTTTTTTTTTTTTTTTT PDIG        TELAPSE    38390.86 TCPU    38328.90
 CHARGE NORMALIZATION FACTOR   1.00000000
 TOTAL ATOMIC CHARGES:
  14.8790168  29.3005323  29.3007098  29.3050667  29.3007196  29.3030572
  29.3049156  29.3002389  29.2954483  29.3019694  29.3017202  29.3050789
  29.2887688  29.3007345  29.2979130  29.2871031  29.3008394  29.3212943
  29.2878478  29.2977341  29.3002803  29.2976088  29.2978830  29.2942301
  29.3066061  29.2996065  29.2962943  29.3067252  29.2941052  29.2959172
  29.2980487  29.2999579  29.2986047  29.2962369  29.2968603  29.3065638
  29.2973108  29.2967308  29.3002708  29.2972512  29.2959612  29.3095889
  29.2974740  29.2943398  29.2963235  29.3001907  29.2994867  29.2944544
   9.1274977   9.1258404   9.1277656   9.1171091   9.1259087   9.1206663
   9.1296809   9.1285358   9.1312608   9.1285971   9.1298625   9.1357164
   9.1296080   9.1306644   9.1298814   9.1269865   9.1264170   9.1208804
   9.1172312   9.1287528   9.1252088   9.1279342   9.1291962   9.1362850
   9.1178395   9.1250825   9.1288202   9.1291064   9.1305365   9.1211887
   9.1262306   9.1285234   9.1255815   9.1301842   9.1281619   9.1361622
   9.1268146   9.1264268   9.1265893   9.1279070   9.1283917   9.1347273
   9.0844184   9.1269690   9.1278565   9.1214269   9.1267034   9.1315719
   9.0845351   9.1276084   9.1269961   9.1269447   9.1263227   9.1349558
   9.1277347   9.1272457   9.1280241   9.1269314   9.1215618   9.1316310
   9.1271302   9.1281864   9.1216317   9.0836083   9.1280017   9.1356379
   9.1262381   9.1273257   9.1267549   9.1268610   9.1263985   9.1314060
 SUMMED SPIN DENSITY           1.00000000
 TOTAL ATOMIC SPINS  :
   0.8030311  -0.0000880  -0.0000310  -0.0002642  -0.0000822  -0.0001178
  -0.0002243  -0.0000797  -0.0000053  -0.0001295  -0.0001173  -0.0002796
  -0.0014397  -0.0000117  -0.0000020  -0.0016656  -0.0000110   0.0050757
  -0.0015914   0.0000038  -0.0000108  -0.0000064   0.0000054  -0.0000273
   0.0008675   0.0000784   0.0000281   0.0004503  -0.0014488   0.0000250
  -0.0000208   0.0000703   0.0000649   0.0000334  -0.0000037   0.0004605
  -0.0000033  -0.0001787   0.0000035   0.0000540  -0.0000742  -0.0000122
   0.0000252  -0.0000345   0.0000560   0.0000049   0.0000043  -0.0000351
   0.0162373   0.0022621   0.0000131   0.0019648   0.0003259   0.0000095
   0.0006130   0.0002202   0.0000650   0.0001522   0.0000106   0.0004862
   0.0005805   0.0000697   0.0000141   0.0200757   0.0018666   0.0000176
   0.0020538   0.0002106   0.0005966   0.0000136   0.0001290   0.0004427
   0.0015471   0.0004110   0.0001210   0.0008050   0.0000771   0.0000117
   0.0146011   0.0002076   0.0021139   0.0000126   0.0000114   0.0005607
  -0.0001258   0.0000093   0.0000392   0.0016587   0.0000781   0.0021302
   0.0420736   0.0001395   0.0000594  -0.0002633   0.0001510  -0.0000224
   0.0327739   0.0000781   0.0001554  -0.0000923   0.0000089   0.0017734
   0.0017169   0.0001157   0.0000759   0.0000288  -0.0002864   0.0000129
   0.0018038   0.0000932  -0.0002544   0.0429266   0.0000606   0.0016802
  -0.0001556   0.0001341   0.0000117   0.0001503   0.0000400  -0.0000358
 TTTTTTTTTTTTTTTTTTTTTTTTTTTTTT MOQGAD      TELAPSE    38390.98 TCPU    38329.01
 TTTTTTTTTTTTTTTTTTTTTTTTTTTTTT SHELLXN     TELAPSE    39361.51 TCPU    39299.52
 TTTTTTTTTTTTTTTTTTTTTTTTTTTTTT MONMO3      TELAPSE    39491.37 TCPU    39429.39
 NUMERICALLY INTEGRATED DENSITY   1024.9997961225   1023.9997971998
 TTTTTTTTTTTTTTTTTTTTTTTTTTTTTT NUMDFT      TELAPSE    39529.05 TCPU    39467.07
 CYC  17 ETOT(AU) -9.596407396395E+04 DETOT -3.86E-06 tst  3.91E-08 PX  5.52E-04
 CYCLE 17 WAVE FUNCTION SAVED IN FORTRAN UNIT 79
 ANDERSON MIX: BETA=  -4.360867116924E-01
 TTTTTTTTTTTTTTTTTTTTTTTTTTTTTT FDIK        TELAPSE    40325.04 TCPU    40263.05
 SPIN LOCKING: NO ENERGY GAP COMPUTED
 TTTTTTTTTTTTTTTTTTTTTTTTTTTTTT PDIG        TELAPSE    40348.58 TCPU    40286.58
 CHARGE NORMALIZATION FACTOR   1.00000000
 TOTAL ATOMIC CHARGES:
  14.8789815  29.3005403  29.3007154  29.3050813  29.3007271  29.3030734
  29.3049321  29.3002456  29.2954584  29.3019848  29.3017369  29.3050936
  29.2887849  29.3007429  29.2979212  29.2871241  29.3008475  29.3213127
  29.2878690  29.2977459  29.3002876  29.2976161  29.2978907  29.2942341
  29.3066211  29.2996139  29.2963004  29.3067469  29.2941457  29.2959228
  29.2980718  29.2999653  29.2986124  29.2962422  29.2968685  29.3065839
  29.2973305  29.2967539  29.3002787  29.2972716  29.2959814  29.3095963
  29.2974903  29.2943468  29.2963427  29.3001991  29.2994950  29.2944658
   9.1274709   9.1258352   9.1277599   9.1171044   9.1259006   9.1206597
   9.1296735   9.1285299   9.1312551   9.1285908   9.1298559   9.1357098
   9.1296008   9.1306589   9.1298750   9.1269621   9.1264109   9.1208742
   9.1172262   9.1287470   9.1252013   9.1279286   9.1291898   9.1362785
   9.1178341   9.1250749   9.1288136   9.1290995   9.1305309   9.1211823
   9.1262106   9.1285172   9.1255763   9.1301775   9.1281562   9.1361557
   9.1268067   9.1264202   9.1265832   9.1278981   9.1283859   9.1347245
   9.0843898   9.1269640   9.1278497   9.1214191   9.1266976   9.1315649
   9.0845083   9.1276015   9.1269901   9.1269368   9.1263161   9.1349526
   9.1277253   9.1272405   9.1280181   9.1269253   9.1215540   9.1316238
   9.1271212   9.1281803   9.1216240   9.0835827   9.1279949   9.1356343
   9.1262304   9.1273206   9.1267485   9.1268549   9.1263922   9.1313985
 SUMMED SPIN DENSITY           1.00000000
 TOTAL ATOMIC SPINS  :
   0.8033448  -0.0000785  -0.0000213  -0.0002557  -0.0000725  -0.0001090
  -0.0002161  -0.0000704   0.0000035  -0.0001203  -0.0001082  -0.0002708
  -0.0014245  -0.0000015   0.0000071  -0.0016477  -0.0000009   0.0050963
  -0.0015737   0.0000164  -0.0000008   0.0000021   0.0000143  -0.0000182
   0.0008908   0.0000876   0.0000386   0.0004750  -0.0014438   0.0000354
  -0.0000135   0.0000794   0.0000741   0.0000442   0.0000056   0.0004852
   0.0000118  -0.0001558   0.0000152   0.0000698  -0.0000527  -0.0000035
   0.0000405  -0.0000273   0.0000780   0.0000167   0.0000159  -0.0000272
   0.0161859   0.0022519   0.0000032   0.0019558   0.0003226   0.0000031
   0.0006087   0.0002158   0.0000608   0.0001442   0.0000026   0.0004817
   0.0005766   0.0000652   0.0000061   0.0199925   0.0018603   0.0000111
   0.0020436   0.0002063   0.0005901   0.0000039   0.0001213   0.0004386
   0.0015424   0.0004068   0.0001136   0.0007989   0.0000728   0.0000052
   0.0145624   0.0002033   0.0021052   0.0000048   0.0000017   0.0005554
  -0.0001306   0.0000031   0.0000351   0.0016539   0.0000712   0.0021225
   0.0419453   0.0001323   0.0000545  -0.0002700   0.0001469  -0.0000289
   0.0327206   0.0000730   0.0001512  -0.0000978   0.0000025   0.0017693
   0.0017116   0.0001088   0.0000691   0.0000248  -0.0002929   0.0000060
   0.0017974   0.0000862  -0.0002613   0.0427924   0.0000557   0.0016771
  -0.0001602   0.0001270   0.0000053   0.0001463   0.0000359  -0.0000422
 TTTTTTTTTTTTTTTTTTTTTTTTTTTTTT MOQGAD      TELAPSE    40348.70 TCPU    40286.70
 TTTTTTTTTTTTTTTTTTTTTTTTTTTTTT SHELLXN     TELAPSE    41317.94 TCPU    41255.93
 TTTTTTTTTTTTTTTTTTTTTTTTTTTTTT MONMO3      TELAPSE    41471.31 TCPU    41409.30
 NUMERICALLY INTEGRATED DENSITY   1024.9997961259   1023.9997972085
 TTTTTTTTTTTTTTTTTTTTTTTTTTTTTT NUMDFT      TELAPSE    41509.02 TCPU    41447.00
 CYC  18 ETOT(AU) -9.596407396395E+04 DETOT -3.93E-10 tst  1.98E-08 PX  4.03E-04
 CYCLE 18 WAVE FUNCTION SAVED IN FORTRAN UNIT 79
 ANDERSON MIX: BETA=  -7.636799161395E-01
 TTTTTTTTTTTTTTTTTTTTTTTTTTTTTT FDIK        TELAPSE    42328.34 TCPU    42265.28
 SPIN LOCKING: NO ENERGY GAP COMPUTED
 TTTTTTTTTTTTTTTTTTTTTTTTTTTTTT PDIG        TELAPSE    42351.98 TCPU    42288.91
 CHARGE NORMALIZATION FACTOR   1.00000000
 TOTAL ATOMIC CHARGES:
  14.8789564  29.3005619  29.3007386  29.3051060  29.3007489  29.3031038
  29.3049593  29.3002663  29.2954839  29.3020138  29.3017678  29.3051184
  29.2888213  29.3007679  29.2979425  29.2871656  29.3008725  29.3213461
  29.2879114  29.2977733  29.3003116  29.2976355  29.2979114  29.2942525
  29.3066588  29.2996357  29.2963214  29.3067918  29.2941891  29.2959428
  29.2981035  29.2999867  29.2986344  29.2962623  29.2968919  29.3066269
  29.2973715  29.2967947  29.3003034  29.2973138  29.2960189  29.3096195
  29.2975272  29.2943676  29.2963796  29.3002242  29.2995198  29.2944919
   9.1274252   9.1258207   9.1277430   9.1170912   9.1258845   9.1206423
   9.1296573   9.1285155   9.1312408   9.1285737   9.1298389   9.1356940
   9.1295847   9.1306443   9.1298582   9.1269195   9.1263952   9.1208571
   9.1172130   9.1287326   9.1251858   9.1279121   9.1291728   9.1362630
   9.1178204   9.1250593   9.1287968   9.1290837   9.1305166   9.1211649
   9.1261720   9.1285024   9.1255618   9.1301606   9.1281395   9.1361402
   9.1267894   9.1264032   9.1265681   9.1278806   9.1283699   9.1347138
   9.0843365   9.1269487   9.1278332   9.1214025   9.1266827   9.1315489
   9.0844567   9.1275852   9.1269753   9.1269197   9.1262991   9.1349413
   9.1277076   9.1272250   9.1280019   9.1269104   9.1215373   9.1316072
   9.1271037   9.1281642   9.1216075   9.0835331   9.1279784   9.1356226
   9.1262133   9.1273053   9.1267317   9.1268400   9.1263771   9.1313816
 SUMMED SPIN DENSITY           1.00000000
 TOTAL ATOMIC SPINS  :
   0.8034697  -0.0000720  -0.0000159  -0.0002501  -0.0000664  -0.0001035
  -0.0002109  -0.0000643   0.0000087  -0.0001143  -0.0001028  -0.0002651
  -0.0014121   0.0000041   0.0000135  -0.0016321   0.0000047   0.0051168
  -0.0015589   0.0000225   0.0000049   0.0000083   0.0000205  -0.0000119
   0.0009116   0.0000933   0.0000449   0.0004974  -0.0014407   0.0000419
  -0.0000083   0.0000852   0.0000798   0.0000507   0.0000109   0.0005077
   0.0000228  -0.0001357   0.0000214   0.0000818  -0.0000348   0.0000018
   0.0000515  -0.0000224   0.0000968   0.0000230   0.0000220  -0.0000220
   0.0161586   0.0022449  -0.0000019   0.0019500   0.0003215  -0.0000005
   0.0006061   0.0002128   0.0000580   0.0001397  -0.0000014   0.0004788
   0.0005744   0.0000625   0.0000019   0.0199297   0.0018573   0.0000073
   0.0020365   0.0002034   0.0005856  -0.0000012   0.0001173   0.0004360
   0.0015409   0.0004045   0.0001095   0.0007942   0.0000699   0.0000017
   0.0145484   0.0002005   0.0020999   0.0000007  -0.0000034   0.0005516
  -0.0001337  -0.0000006   0.0000324   0.0016521   0.0000673   0.0021168
   0.0418541   0.0001284   0.0000514  -0.0002745   0.0001443  -0.0000330
   0.0327113   0.0000696   0.0001484  -0.0001016  -0.0000013   0.0017677
   0.0017086   0.0001051   0.0000654   0.0000222  -0.0002972   0.0000014
   0.0017936   0.0000823  -0.0002660   0.0426947   0.0000527   0.0016765
  -0.0001632   0.0001230   0.0000016   0.0001435   0.0000332  -0.0000464
 TTTTTTTTTTTTTTTTTTTTTTTTTTTTTT MOQGAD      TELAPSE    42352.12 TCPU    42289.05
 TTTTTTTTTTTTTTTTTTTTTTTTTTTTTT SHELLXN     TELAPSE    43322.85 TCPU    43259.77
 +++ ENERGIES IN A.U. +++
 ::: EXT EL-POLE                                  -4.8055657321617E+04
 ::: EXT EL-SPHEROPOLE                             5.8231251941159E+02
 ::: BIELET ZONE E-E                               7.4850694520402E+04
 ::: TOTAL E-E                                     2.7377349718197E+04
 ::: TOTAL E-N + N-E                              -2.0093586299961E+05
 ::: TOTAL N-N                                    -1.4911228561183E+04
 ::: KINETIC ENERGY                                9.5671104605766E+04
 ::: PSEUDO TOTAL   ENERGY                        -9.2798637236831E+04
 ::: VIRIAL COEFFICIENT                            1.0152410001778E+00
 TTTTTTTTTTTTTTTTTTTTTTTTTTTTTT MONMO3      TELAPSE    43459.71 TCPU    43396.62
 NUMERICALLY INTEGRATED DENSITY   1024.9997961318   1023.9997972198
 TTTTTTTTTTTTTTTTTTTTTTTTTTTTTT NUMDFT      TELAPSE    43496.95 TCPU    43433.86
 CYC  19 ETOT(AU) -9.596407396268E+04 DETOT  1.26E-06 tst  2.55E-08 PX  4.03E-04

 == SCF ENDED - CONVERGENCE ON ENERGY      E(AU) -9.5964073962685E+04 CYCLES  19


 ENERGY EXPRESSION=HARTREE+FOCK EXCH*0.00000+(HSE06      EXCH)*1.00000+PBE        CORR


 TOTAL ENERGY(DFT)(AU)( 19) -9.5964073962685E+04 DE 1.3E-06 tester 2.6E-08
 TTTTTTTTTTTTTTTTTTTTTTTTTTTTTT EDFT        TELAPSE    43497.03 TCPU    43433.94

 *******************************************************************************
 *                             FORCE CALCULATION                               *
 *******************************************************************************

 TTTTTTTTTTTTTTTTTTTTTTTTTTTTTT NUMDFG      TELAPSE    43826.28 TCPU    43731.22
 WARNING **** GENPOG **** COULOMB BIPO BUFFER TOO SMALL - TO AVOID I/O SET BIPOSIZE =    13783600
 INFORMATION **** GENPOG **** BIPO BUFFER LENGTH (WORDS) =     4000000
 TTTTTTTTTTTTTTTTTTTTTTTTTTTTTT SHELXG      TELAPSE    52451.50 TCPU    51513.26

 CARTESIAN FORCES IN HARTREE/BOHR (ANALYTICAL)
   ATOM                     X                   Y                   Z
   1 277            -1.682835306436E-04 -6.223471568867E-06 -5.178407943980E-04
   2  31             2.407603840093E-05  7.078551692796E-06  5.941841762613E-05
   3  31             6.404589629726E-05 -1.015299466466E-04 -7.313231151329E-05
   4  31            -1.095091021676E-04 -3.084455804059E-05  9.311907054865E-05
   5  31             6.631533306611E-05  1.065560799642E-04  2.161528177211E-04
   6  31             4.367483398706E-04  1.171507537911E-04  1.170686236662E-05
   7  31            -5.229811839769E-05  8.960251916168E-05  1.842110557249E-04
   8  31             7.419895807548E-05 -5.049850283845E-05  7.183476012784E-05
   9  31            -5.195706421754E-06  8.369579506895E-05  4.968284928353E-05
  10  31             1.450716903362E-05 -1.801613399672E-04 -9.249119580801E-05
  11  31            -2.049788063225E-04  1.179929277739E-04  1.504669030439E-04
  12  31             4.133763444969E-05 -7.638661470244E-05  1.390592994159E-04
  13  31            -1.463438808234E-04  2.649667043331E-05  1.327114728937E-04
  14  31             2.968251191143E-05  7.181478785601E-05 -1.728025058476E-04
  15  31            -2.900266841255E-05 -1.868899923241E-05 -1.989563242688E-05
  16  31             3.723112511889E-05 -8.885310755602E-06  1.018324195279E-04
  17  31            -2.206295809726E-05  4.241792917370E-05 -8.649713933551E-06
  18  31             3.275383630291E-05  8.502982328740E-06 -3.357263929793E-05
  19  31            -1.954742740313E-04 -9.540731360502E-06  6.198937674284E-05
  20  31             2.755474869795E-05  2.737961824079E-05  4.398358798241E-05
  21  31             8.806094414116E-06  1.468111022757E-05 -7.396997238374E-05
  22  31             5.766568504728E-05  5.996666360830E-05  1.542346268835E-05
  23  31             8.638853539047E-05 -1.155688372066E-04 -7.207288524391E-05
  24  31            -5.238425052823E-05 -2.654278496550E-05  2.726704689238E-05
  25  31             9.451592411125E-05 -3.402605298675E-05 -7.277555576302E-05
  26  31             1.388739347572E-04 -1.391976023393E-04  1.789152219871E-04
  27  31             5.755663978757E-07  6.558202631324E-05 -1.248291467455E-04
  28  31             1.606566120564E-04 -1.660742417220E-04 -7.457548050738E-05
  29  31             7.628715120689E-05 -9.107691283816E-05  1.237487956303E-04
  30  31            -1.173122020618E-04  6.975302071199E-05 -9.358301330664E-05
  31  31             3.507968224969E-05  7.049733513442E-05 -3.350181175499E-05
  32  31             1.298840930032E-04 -2.164067636774E-04 -2.658566047913E-04
  33  31             3.088381285732E-05 -3.847663209466E-05  1.951144831480E-06
  34  31            -5.112688497411E-05  6.070540422604E-05 -2.085646547076E-04
  35  31            -9.316341173703E-06  9.816158867793E-05  5.411048436521E-05
  36  31            -3.083279692362E-05 -4.161762286614E-05  1.134758640031E-04
  37  31            -4.713963343406E-05 -1.659892881678E-05  5.616279892351E-05
  38  31             1.445475752710E-04  1.740309485143E-05  4.812578932833E-05
  39  31            -1.330517351740E-04  2.564784372639E-04  5.815162577250E-05
  40  31            -2.072583605450E-05 -4.165316895310E-05  1.638987432067E-04
  41  31             1.964374098140E-05 -9.108813606939E-05 -4.963828112103E-05
  42  31             3.886582461143E-05 -3.612060015692E-05 -1.789265353853E-04
  43  31             1.671933395286E-05  1.090089387681E-04  5.579365279473E-05
  44  31             8.950904780469E-05  3.488155620879E-05  4.716649450565E-05
  45  31            -9.506905272794E-05 -8.814332856555E-05 -7.551570112785E-06
  46  31            -1.276369790699E-04 -1.163384793232E-04 -1.630542028845E-04
  47  31            -7.736326357599E-05  7.577724016050E-06 -1.255983794373E-04
  48  31             1.053193367470E-04  6.236486641198E-05  3.880954544400E-07
  49   8            -3.606768230746E-05  1.684176534642E-04 -1.760256643744E-04
  50   8             1.026628379375E-05 -3.577476394012E-07 -4.340573879769E-05
  51   8             1.569520716949E-04 -9.628961105324E-05 -2.152126352808E-04
  52   8             1.663553651809E-05  9.199981834795E-05  4.409408034944E-05
  53   8             2.781285391773E-05 -1.357578560985E-04  1.780070470692E-04
  54   8            -2.966121614767E-05 -1.481553806908E-04  2.746409799613E-04
  55   8             6.362336072474E-05 -1.200543208890E-05 -9.653644494234E-05
  56   8            -1.575061720924E-04  2.439603127580E-05 -3.679775598076E-05
  57   8            -3.783079176589E-05 -8.270385941200E-05  8.384497823632E-05
  58   8             7.011069961571E-05  8.073342198500E-05 -8.802256395635E-05
  59   8             1.099258954720E-04 -1.695878899968E-04  3.538442672757E-04
  60   8            -2.230381340063E-05  4.842624122681E-05 -5.157962620717E-05
  61   8             1.346410108283E-05  2.880940013927E-05 -1.677171001695E-04
  62   8             3.823467267516E-07  8.225576398457E-05  4.737326729720E-05
  63   8            -2.486311472577E-05 -2.732346752321E-05  1.175421196295E-04
  64   8             1.847716293142E-04 -1.152105481594E-04  1.517304551539E-04
  65   8             1.576719334251E-05 -3.025753420172E-05 -1.069851949267E-04
  66   8            -4.248663877190E-05  5.038054786688E-07  1.166409209660E-04
  67   8            -7.886220825981E-06  4.623050821628E-05  6.051622425396E-08
  68   8            -5.130768445016E-05  7.036255849568E-05  2.521105446629E-06
  69   8             8.378554577693E-06 -1.573421027690E-06 -2.037859455628E-05
  70   8            -6.578578941296E-05  2.105167520750E-06 -1.264709677154E-04
  71   8            -6.480165568624E-05  3.305567823464E-05  2.834550476143E-04
  72   8            -5.448069431646E-05  5.236025393662E-05  1.815890961798E-05
  73   8            -8.715251069091E-05 -5.366719289857E-05 -4.684097355767E-05
  74   8             8.867907850307E-05 -2.344270853422E-05 -1.988114123521E-04
  75   8             3.893969969138E-05 -1.219102087981E-04  6.474308602600E-05
  76   8             1.772142210488E-05 -1.204803536137E-05 -1.344025125084E-04
  77   8             3.345360387819E-05  3.797162891161E-05  1.389925824302E-05
  78   8            -6.330673519317E-05  9.922717089639E-05  1.359676461828E-04
  79   8            -3.097659129030E-04 -1.378086816592E-04 -8.352183896676E-05
  80   8             1.479557578401E-04 -2.530126318778E-05  1.990554704712E-05
  81   8            -1.360725480959E-06  2.588693524808E-05  1.668068593665E-04
  82   8            -1.037216124593E-04  5.431338040851E-05  3.498039319926E-04
  83   8            -1.201671155249E-05  1.500276063193E-04  3.354847380523E-04
  84   8            -2.212070248664E-05  1.761081663976E-05 -1.478014529704E-04
  85   8             2.062563847494E-05 -4.275782005392E-05  5.969413407825E-05
  86   8            -1.652591255494E-04  1.754454928724E-04 -9.869191621903E-05
  87   8            -1.693017677740E-05 -3.128644252559E-06  5.257456362040E-05
  88   8             4.459446852234E-05  1.313092539612E-04 -5.485538870698E-06
  89   8            -2.237658559912E-05  2.667050893179E-05 -6.285442513398E-05
  90   8            -1.105731779041E-04 -7.945117459718E-05  3.406327662527E-04
  91   8            -4.598209821705E-05  2.028974985322E-04  1.051812805475E-05
  92   8            -1.187589152218E-05 -1.314786652189E-04 -1.841664179235E-04
  93   8             5.390568493535E-05  1.691285059879E-04 -2.773039095090E-04
  94   8            -3.431378719387E-05  1.598542224790E-05  2.265063240681E-05
  95   8            -9.746605593941E-05  4.932598067842E-05  5.873287921676E-05
  96   8             1.107210782658E-05  8.096734603247E-05 -1.523034243228E-04
  97   8             3.286256817265E-04  2.127455543111E-05  3.622190326267E-04
  98   8            -2.750720008889E-05  6.486628472979E-05 -1.161599193169E-04
  99   8             5.758879232221E-05 -1.188168695831E-05  1.121746431062E-04
 100   8            -4.209948013756E-06 -4.524069967937E-05  2.011220175246E-05
 101   8            -3.317333354205E-05 -2.177132876042E-04 -1.618933525125E-04
 102   8            -3.112047926632E-04 -1.872512999186E-04 -1.749456196367E-04
 103   8             1.060434665718E-04 -3.024042485156E-05  1.129529857291E-05
 104   8             4.935581499550E-05 -5.077225041950E-05  1.977750696840E-04
 105   8             1.538282937197E-06  1.306984196106E-04 -1.833597632612E-04
 106   8            -2.519387739178E-05  7.702565696599E-05 -8.709713219313E-06
 107   8             1.107090020972E-04 -1.453402060880E-05 -1.256024827390E-05
 108   8            -1.334588163004E-05  2.132073780281E-05  1.797523167654E-04
 109   8            -7.315876284142E-05  5.190585847137E-05  2.375242094084E-04
 110   8            -1.562439147880E-04 -3.353876650469E-05 -1.478754781228E-04
 111   8            -2.766187201741E-05  2.468298510694E-06 -6.302008204750E-05
 112   8             1.498592906426E-04  1.182513973408E-06 -2.033715909384E-04
 113   8            -1.089190299552E-04 -1.238721832293E-04 -2.663325439158E-04
 114   8            -6.492942826331E-05  3.387530070309E-05  6.424582479214E-05
 115   8            -7.902916645541E-06  4.515707528263E-05  6.527572492232E-05
 116   8             7.562707845965E-05 -1.548275012693E-04 -1.672743299810E-04
 117   8             6.943615868504E-05  4.415065121277E-06 -2.143416496375E-04
 118   8             2.443082992509E-05 -3.843134224657E-05  1.611602004752E-04
 119   8             1.903223616795E-05 -3.562983520444E-05 -1.621923151816E-04
 120   8             3.780409780174E-05  8.947600544956E-05 -1.093749046681E-04

 RESULTANT FORCE     7.466735563177E-13 -4.710787315787E-12 -6.448345329924E-12

 ATOMIC PART

 SYMMETRY ALLOWED FORCES (ANALYTICAL) (DIRECTION, FORCE)

    1 -1.4322947E-04    2 -8.9950704E-05    3 -5.2000298E-04    4  1.6181397E-05
    5  1.7494158E-05    6  5.5298001E-05    7  1.0561577E-04    8 -5.6757613E-05
    9 -7.7341780E-05   10 -7.9920453E-05   11 -8.2901417E-05   12  8.8964716E-05
   13  3.3206567E-06   14  1.2419323E-04   15  2.1328385E-04   16  3.2023678E-04
   17  3.2050080E-04   18  9.7861969E-06   19 -8.8503339E-05   20  5.3776454E-05
   21  1.8316524E-04   22  9.1108742E-05   23 -4.0975568E-06   24  7.1919887E-05
   25 -4.4539394E-05   26  7.2726852E-05   27  5.0308108E-05   28  1.0472232E-04
   29 -1.4627535E-04   30 -9.2037931E-05   31 -2.3502789E-04   32  1.5575044E-06
   33  1.5118190E-04   34  7.4745805E-05   35 -4.3819107E-05   36  1.4111602E-04
   37 -1.3953514E-04   38 -4.8989299E-05   39  1.3605374E-04   40 -1.0452408E-05
   41  7.8382211E-05   42 -1.6963264E-04   43 -1.6148144E-05   44 -2.9094475E-05
   45 -1.7597927E-05   46  3.6408620E-05   47  1.2443998E-05   48  1.0454146E-04
   49 -4.0615234E-05   50  2.7409610E-05   51 -5.4661671E-06   52  2.3733539E-05
   53  2.5702072E-05   54 -3.0564728E-05   55 -1.6559352E-04   56 -1.0441635E-04
   57  6.5181042E-05   58  8.3193456E-06   59  3.8746159E-05   60  4.7719996E-05
   61 -1.5356361E-06   62  1.8651255E-05   63 -7.0346329E-05   64  1.8220975E-05
   65  8.2820367E-05   66  1.8782156E-05   67  1.3162781E-04   68 -5.4702954E-05
   69 -6.8960555E-05   70 -3.2556498E-05   71 -4.7507747E-05   72  3.0181668E-05
   73  9.8750442E-05   74  1.9306259E-05   75 -7.0077064E-05   76  1.9128109E-04
   77 -4.9735988E-05   78  1.8221248E-04   79 -3.0026174E-05   80  5.8482468E-05
   81 -1.2121898E-04   82  2.2549054E-04   83 -6.2115725E-05   84 -7.1995399E-05
   85  1.1678638E-04   86 -3.9887174E-05   87  1.2662780E-04   88 -1.3137622E-04
   89  2.3732866E-06   90 -9.0510183E-05   91 -5.0275709E-07   92  7.9675216E-05
   93 -3.1111586E-05   94  2.2632118E-04   95 -1.2164916E-04   96 -2.6511912E-04
   97  5.3207947E-05   98 -1.7823990E-05   99  1.1859139E-06  100 -6.7492191E-05
  101  2.7101512E-05  102 -2.1053932E-04  103 -5.0695388E-05  104  8.1097265E-05
  105  5.1209135E-05  106  2.6439389E-07  107 -5.0530988E-05  108  1.1154381E-04
  109 -2.6524325E-05  110 -3.7546399E-05  111  5.5221498E-05  112  1.2306564E-04
  113  8.8048738E-05  114  4.7792770E-05  115 -2.3758458E-04  116  1.5779784E-04
  117  5.8464201E-05  118  7.3414454E-06  119 -4.3519553E-05  120  1.6561166E-04
  121  6.7486745E-05  122 -6.6855748E-05  123 -4.7187968E-05  124  5.7439423E-05
  125 -1.0138659E-05  126 -1.7790835E-04  127 -3.4154507E-05  128  1.0510586E-04
  129  5.6026328E-05  130  6.6156601E-05  131  7.8494841E-05  132  4.8076469E-05
  133 -3.1959134E-05  134 -1.2062246E-04  135 -6.3502354E-06  136 -4.6591914E-05
  137 -1.6323078E-04  138 -1.6298162E-04  139 -6.5770206E-05  140 -3.2092796E-05
  141 -1.2749896E-04  142  6.5044107E-05  143  1.0722348E-04  144 -2.4125319E-06
  145 -1.1075020E-04  146  1.3000830E-04  147 -1.8009823E-04  148  1.3079611E-05
  149  7.9909717E-06  150 -4.9079602E-05  151  1.8952925E-04  152 -1.7168397E-06
  153 -2.2283401E-04  154 -2.4943120E-05  155  9.1867680E-05  156  3.5113159E-05
  157  9.9164754E-05  158 -9.9840634E-05  159  1.7055745E-04  160  5.6752583E-05
  161 -1.4110496E-04  162  2.7048945E-04  163  7.0425866E-05  164  2.2520939E-05
  165 -9.9416818E-05  166 -1.3981861E-04  167 -5.6778696E-05  168 -4.0745851E-05
  169  1.6414822E-05  170 -9.0837134E-05  171  8.0210269E-05  172  2.8532968E-05
  173  1.0477639E-04  174 -9.1771374E-05  175  1.8994473E-04  176 -9.1966683E-05
  177  3.5222585E-04  178 -3.2294858E-05  179  3.0188432E-05  180 -5.0748847E-05
  181  8.2897709E-06  182  3.1588341E-05  183 -1.6871984E-04  184 -2.9945201E-05
  185  7.2233443E-05  186  4.5329428E-05  187  2.7479489E-06  188 -3.4964538E-05
  189  1.1690854E-04  190  2.3029406E-04  191 -6.6217575E-06  192  1.5346551E-04
  193  4.3893716E-05  194 -1.7792047E-05  195 -1.0482342E-04  196 -2.1735453E-05
  197 -2.0608451E-05  198  1.1894112E-04  199 -1.4974332E-05  200  3.6431131E-05
  201  3.4844195E-06  202 -6.5405003E-05  203  3.6306107E-05  204  6.0354681E-06
  205  2.1837471E-05  206  4.2367075E-06  207 -1.6968448E-05  208 -4.4456171E-05
  209 -2.9921907E-05  210 -1.2444897E-04  211 -6.0121779E-05  212 -2.9176227E-06
  213  2.8712223E-04  214 -6.2085365E-05  215  1.9104624E-05  216  2.4995609E-05
  217 -3.8413159E-05  218 -8.9801867E-05  219 -4.0156672E-05  220  9.9405191E-05
  221  2.3577049E-05  222 -1.9464497E-04  223  1.0781821E-04  224 -8.7243984E-05
  225  6.7552915E-05  226  3.6105042E-05  227 -3.7321264E-06  228 -1.3233142E-04
  229  2.5419871E-05  230  4.7971178E-05  231  1.4638034E-05  232 -8.9759624E-05
  233  5.3835333E-05  234  1.3849621E-04  235 -1.8799950E-04  236 -2.7737649E-04
  237 -8.0286620E-05  238  1.5173127E-04  239  4.6129212E-05  240  2.2411325E-05
  241 -1.3049963E-06  242  1.6596656E-05  243  1.7175563E-04  244 -1.0554233E-04
  245 -9.8652650E-06  246  3.6161014E-04  247 -7.6371297E-05  248  1.2034175E-04
  249  3.5673184E-04  250 -2.0218698E-05  251  2.2170940E-06  252 -1.2343550E-04
  253  4.7370444E-05  254 -2.9048784E-05  255  8.3527762E-05  256 -2.2528272E-04
  257  6.7526054E-05  258 -7.4754852E-05  259 -1.0989893E-05  260 -1.2141575E-05
  261  7.6559433E-05  262 -2.5480896E-05  263  1.3695086E-04  264  1.9942619E-05
  265 -3.2061459E-05  266  1.5203455E-05  267 -3.7700072E-05  268 -5.6815082E-05
  269 -1.2251301E-04  270  3.7123250E-04  271 -1.4543694E-04  272  1.5485339E-04
  273  4.8038763E-05  274  4.9661990E-05  275 -1.1707875E-04  276 -1.4838372E-04
  277 -4.3578380E-05  278  1.7725983E-04  279 -2.4865262E-04  280 -4.5047176E-05
  281  3.8752764E-06  282  4.7644944E-05  283 -1.1958906E-04  284  1.2750322E-06
  285  8.6311807E-05  286 -4.4685565E-05  287  8.4663512E-05  288 -1.2555976E-04
  289  2.6483028E-04  290  1.9769553E-04  291  3.9467132E-04  292 -6.1036715E-05
  293  6.2977794E-05  294 -7.6894154E-05  295  5.0831452E-05  296  4.1447405E-05
  297  1.5323640E-04  298  1.5561693E-05  299 -1.7803099E-05  300  6.6385378E-05
  301  7.9099409E-05  302 -1.8683693E-04  303 -1.1692794E-04  304 -1.7965139E-04
  305 -3.1266430E-04  306 -1.3665040E-04  307  1.0112077E-04  308  2.4059677E-05
  309  4.7141914E-05  310  6.7234279E-05  311 -2.2008548E-05  312  2.4222496E-04
  313 -6.4906819E-05  314  1.1415652E-04  315 -1.3577677E-04  316 -6.5571993E-05
  317  6.0105353E-05  318  3.5633798E-05  319  9.9210489E-05  320  5.2792430E-05
  321  3.4280386E-05  322 -2.3319729E-05  323  2.4799187E-05  324  2.3719630E-04
  325 -9.5426023E-05  326  2.3394200E-05  327  3.1820129E-04  328 -1.3519676E-04
  329 -9.5586677E-05  330 -5.5627839E-05  331 -5.1062783E-05  332 -5.0294626E-06
  333  2.7936979E-05  334  1.0665474E-04  335  8.7326833E-05  336 -1.1764028E-04
  337 -5.1804682E-05  338 -1.5508640E-04  339 -2.0067617E-04  340 -1.0385941E-04
  341 -7.7310076E-06  342  1.2533024E-04  343 -7.4967024E-05  344  3.2789892E-05
  345  1.4941689E-04  346  1.0085356E-04  347 -1.0680383E-04  348 -7.6990450E-05
  349  3.2072166E-05  350  1.7781005E-05  351 -1.5375538E-04  352  2.3863323E-05
  353 -4.7819672E-05  354  2.4245750E-04  355  3.2735370E-05  356 -8.3251635E-05
  357 -3.7340692E-05

 CELL PART

 GRADIENT WITH RESPECT TO THE CELL PARAMETER IN HARTREE/BOHR
ORDER: -D/DA1X, -D/DA1Y, -D/DA1Z
       -D/DA2X, -D/DA2Y, -D/DA2Z
       -D/DA3X, -D/DA3Y, -D/DA3Z
  0.226604812156E-03  0.119024966942E-03  0.133371596711E-03
  0.200951677471E-03  0.153239446689E-03  0.136626781246E-03
 -0.199243498207E-04  0.676500263970E-04  0.306476562514E-03

STRESS TENSOR, IN HARTREE/BOHR^3:
ORDER: 11 12 13
       21 22 23
       31 32 33
 -0.476356476692E-06 -0.212774769832E-06  0.647497257881E-07
 -0.250226073785E-06 -0.227538210875E-06 -0.220009322052E-06
 -0.280421953156E-06 -0.169855456033E-06 -0.996609892457E-06

PRESSURE FROM THE STRESS TENSOR,
IN HARTREE/BOHR^3:  0.56683E-06
PRESSURE IN GIGAPASCAL:  0.1668E-01
CONVERSION FACTOR: 1 HARTREE/BOHR^3= 29421 GIGAPASCAL
WHEN USING VALUES FOR BOHR RADIUS AND HARTREE
FROM IUPAC WEBSITE, APRIL 2009
ENTHALPY: -9.5964069562214E+04

 SYMMETRY ALLOWED FORCES (ANALYTICAL) (DIRECTION, FORCE)

    1  1.1401689E-04    2 -1.4287062E-05    3  4.2640075E-05    4 -5.7926021E-05
    5  1.7568179E-05    6  2.9364383E-05
 TTTTTTTTTTTTTTTTTTTTTTTTTTTTTT TOTGRA_C    TELAPSE    52711.32 TCPU    51747.44
 INFORMATION **** optc001 **** GEOMETRY OUTPUT FILE
 CLASSICAL MODEL (SCHLEGEL) USED AS INITIAL HESSIAN MATRIX
 REFERENCE GEOMETRY DEFINED

 MAX GRADIENT      0.000520  THRESHOLD              0.000450 CONVERGED NO
 RMS GRADIENT      0.000116  THRESHOLD              0.000300 CONVERGED YES

 GRADIENT NORM     0.002205  GRADIENT THRESHOLD     0.500000

 EIGENVALUES OF THE ESTIMATED HESSIAN
  0.5566E-04  0.1150E-03  0.1260E-03  0.1821E-03  0.2229E-03  0.2951E-03
  0.3732E-03  0.4149E-03  0.4782E-03  0.7128E-03  0.8389E-03  0.1023E-02
  0.1099E-02  0.1360E-02  0.1474E-02  0.1502E-02  0.1615E-02  0.1690E-02
  0.1749E-02  0.1768E-02  0.1834E-02  0.1861E-02  0.1933E-02  0.1942E-02
  0.1983E-02  0.2032E-02  0.2054E-02  0.2103E-02  0.2164E-02  0.2364E-02
  0.2450E-02  0.2579E-02  0.2695E-02  0.2724E-02  0.2779E-02  0.2882E-02
  0.2955E-02  0.3046E-02  0.3168E-02  0.3225E-02  0.3306E-02  0.3547E-02
  0.3705E-02  0.3746E-02  0.3928E-02  0.4147E-02  0.4587E-02  0.4860E-02
  0.5079E-02  0.5241E-02  0.5467E-02  0.5694E-02  0.5799E-02  0.5991E-02
  0.6430E-02  0.6633E-02  0.6970E-02  0.7182E-02  0.7921E-02  0.8403E-02
  0.8702E-02  0.8844E-02  0.9224E-02  0.9330E-02  0.9839E-02  0.1007E-01
  0.1153E-01  0.1215E-01  0.1264E-01  0.1352E-01  0.1389E-01  0.1432E-01
  0.1450E-01  0.1557E-01  0.1619E-01  0.1724E-01  0.1777E-01  0.1796E-01
  0.1812E-01  0.1857E-01  0.1912E-01  0.1969E-01  0.2003E-01  0.2051E-01
  0.2112E-01  0.2183E-01  0.2236E-01  0.2305E-01  0.2354E-01  0.2440E-01
  0.2508E-01  0.2594E-01  0.2618E-01  0.2665E-01  0.2913E-01  0.3218E-01
  0.3253E-01  0.3282E-01  0.3318E-01  0.3378E-01  0.3463E-01  0.3549E-01
  0.3583E-01  0.3624E-01  0.3730E-01  0.3800E-01  0.3897E-01  0.4022E-01
  0.4192E-01  0.4238E-01  0.4287E-01  0.4533E-01  0.4759E-01  0.4872E-01
  0.5081E-01  0.5108E-01  0.5188E-01  0.5259E-01  0.5310E-01  0.5467E-01
  0.5480E-01  0.5531E-01  0.5546E-01  0.5585E-01  0.5649E-01  0.5765E-01
  0.5816E-01  0.5959E-01  0.5976E-01  0.6113E-01  0.6225E-01  0.6512E-01
  0.6648E-01  0.6879E-01  0.6973E-01  0.7057E-01  0.7127E-01  0.7312E-01
  0.7503E-01  0.7543E-01  0.7584E-01  0.7638E-01  0.7668E-01  0.7717E-01
  0.7752E-01  0.7925E-01  0.8024E-01  0.8097E-01  0.8450E-01  0.8510E-01
  0.8709E-01  0.8802E-01  0.8885E-01  0.9082E-01  0.9251E-01  0.9585E-01
  0.9723E-01  0.9774E-01  0.9879E-01  0.1004      0.1017      0.1066    
  0.1071      0.1079      0.1086      0.1100      0.1111      0.1130    
  0.1150      0.1204      0.1218      0.1219      0.1222      0.1225    
  0.1233      0.1236      0.1244      0.1250      0.1251      0.1255    
  0.1264      0.1280      0.1284      0.1288      0.1299      0.1306    
  0.1324      0.1325      0.1337      0.1345      0.1356      0.1375    
  0.1378      0.1397      0.1410      0.1446      0.1467      0.1485    
  0.1506      0.1507      0.1557      0.1568      0.1571      0.1611    
  0.1641      0.1676      0.1683      0.1718      0.1788      0.1836    
  0.1884      0.1910      0.1913      0.1990      0.2090      0.2122    
  0.2172      0.2220      0.2250      0.2284      0.2363      0.2392    
  0.2444      0.2526      0.2554      0.2560      0.2571      0.2585    
  0.2604      0.2605      0.2621      0.2632      0.2638      0.2684    
  0.2736      0.2774      0.2779      0.2830      0.2874      0.2896    
  0.2944      0.3068      0.3083      0.3239      0.3242      0.3261    
  0.3264      0.3269      0.3283      0.3297      0.3322      0.3329    
  0.3341      0.3434      0.3455      0.3474      0.3514      0.3519    
  0.3531      0.3549      0.3564      0.3569      0.3604      0.3618    
  0.3622      0.3635      0.3645      0.3661      0.3700      0.3724    
  0.3799      0.3813      0.3897      0.3940      0.3953      0.4013    
  0.4024      0.4038      0.4044      0.4054      0.4060      0.4064    
  0.4088      0.4124      0.4132      0.4149      0.4167      0.4168    
  0.4182      0.4211      0.4310      0.4318      0.4394      0.4469    
  0.4504      0.4663      0.4694      0.4720      0.4734      0.4736    
  0.4745      0.4748      0.4758      0.4766      0.4774      0.4801    
  0.4807      0.4816      0.4822      0.4835      0.4866      0.4870    
  0.4904      0.4912      0.4933      0.4939      0.4951      0.4961    
  0.4980      0.5007      0.5026      0.5031      0.5036      0.5048    
  0.5062      0.5082      0.5097      0.5117      0.5153      0.5188    
  0.5192      0.5197      0.5214      0.5227      0.5256      0.5303    
  0.5338      0.5343      0.5359      0.5382      0.5385      0.5404    
  0.5412      0.5472      0.5478      0.5528      0.5585      0.5627    
  0.5695      0.5725      0.5779      0.5927      0.6031      0.6108    
  0.6188      0.6226      0.6238      0.6343      0.6456      0.6553    
  0.9340       1.305       2.554    
 NEWTON STEP ( 0.3306550129E+01) EXCEEDS TRUST RADIUS ( 0.5000000000E+00)
 LEVEL SHIFT    -0.2709504096E-03

 INITIAL TRUST RADIUS    0.5000000000E+00

 PREDICTED ENERGY CHANGE    -0.309E-03

 INITIAL DISPLACEMENTS
  0.000609  0.006407  0.002140 -0.004677 -0.031392 -0.065402 -0.003763  0.000254
  0.044470 -0.015357  0.010904  0.037268 -0.006430 -0.011807 -0.074887  0.026748
  0.002128  0.005297  0.008008 -0.004985  0.028646 -0.011726 -0.013738 -0.027632
 -0.005481 -0.019292 -0.071546  0.027926 -0.015694  0.038532 -0.002013  0.003791
  0.056867  0.011449  0.007004  0.032047 -0.022982 -0.000093  0.032036 -0.016944
 -0.035148 -0.074827  0.009589 -0.017246  0.015334  0.001878 -0.008949  0.011089
 -0.022924 -0.010613 -0.059366 -0.009948 -0.006827  0.053386  0.002145  0.002770
  0.004133  0.003269 -0.033497 -0.054370 -0.008354 -0.018736 -0.090274  0.000722
  0.012071  0.030582  0.023516 -0.019736  0.010814  0.008759 -0.000132  0.015460
  0.005758  0.008419 -0.005417  0.015026  0.002695  0.009919 -0.004715  0.026514
 -0.015749  0.004110  0.000098  0.003707  0.030098 -0.015294  0.002947 -0.023914
 -0.001392 -0.001451 -0.002629  0.008305 -0.016411  0.005125 -0.002994 -0.003113
  0.003764 -0.012054 -0.010877 -0.038295  0.017840 -0.010347 -0.016010 -0.001455
  0.023050 -0.001380  0.008072  0.000604 -0.003070  0.013111  0.002338  0.022634
 -0.007145 -0.006648 -0.007523  0.030593  0.001383  0.005729  0.003813  0.013213
  0.002497 -0.010991  0.011259 -0.013418 -0.000405 -0.008375  0.009386  0.019060
  0.001901  0.023623  0.006197  0.012991  0.016912  0.003652  0.019479 -0.020764
  0.028196 -0.005129 -0.016933  0.011919  0.043834  0.008209  0.010797  0.004447
  0.002509  0.012322  0.006603  0.019598 -0.000603  0.001105 -0.008250  0.014101
 -0.031025  0.004845  0.008154  0.019120  0.016515 -0.006351  0.038011 -0.015311
  0.012950  0.015502  0.004934  0.012772 -0.015222  0.014701 -0.000153 -0.008907
  0.010162 -0.000798  0.004557 -0.024367  0.014778 -0.032686 -0.014172  0.012774
  0.049233  0.003528  0.011838  0.002029  0.001236  0.015391 -0.014496  0.017614
  0.001060 -0.002155 -0.014848  0.016516  0.007693  0.003536  0.010979  0.010468
  0.013541 -0.001223 -0.020265 -0.016805  0.016582 -0.007527  0.004126  0.015621
  0.003930  0.011163  0.004882  0.031778  0.016192 -0.004256  0.014463 -0.018791
  0.016019 -0.019726 -0.017482  0.018462  0.037397  0.004621  0.011371  0.004739
  0.000765  0.014137  0.007767  0.016307  0.000388 -0.023664 -0.014786  0.017940
  0.022999  0.003562  0.012235 -0.000100  0.014789 -0.001470  0.010385 -0.011981
  0.017545 -0.033426  0.004892  0.015739  0.008900  0.008583  0.007663  0.004318
  0.018158  0.004602  0.026834 -0.014590  0.017631  0.030299 -0.019446  0.020260
  0.035829  0.004324  0.019000 -0.004510 -0.005444  0.005896  0.052237 -0.013697
 -0.016042 -0.044952  0.004210  0.003142  0.035907  0.003758  0.008390  0.031431
 -0.013090 -0.010835 -0.059251  0.006468  0.004301  0.088822 -0.001086  0.011876
  0.004399 -0.004833 -0.018746 -0.049843 -0.006416 -0.012298 -0.089734  0.011060
  0.006738  0.019451  0.008736  0.007151  0.027900 -0.002760  0.011187  0.009188
 -0.004279  0.011369  0.006412 -0.008603 -0.020823 -0.077557  0.008151  0.002564
  0.032950 -0.002595  0.010787  0.033763 -0.012378 -0.007731 -0.071060  0.007875
  0.005581  0.017313  0.002529  0.006323  0.016577 -0.002655 -0.015318 -0.025075
 -0.009157 -0.011518 -0.081670  0.008024  0.003916  0.018959  0.010850  0.001125
  0.051634  0.002139  0.007175  0.046228 -0.005291  0.006405  0.065805 -0.011518
 -0.016537 -0.076141  0.006242 -0.000260  0.002813 -0.002280  0.007894  0.000062
 -0.013761 -0.010444 -0.023493  0.002655  0.002802  0.078025  0.002836  0.011469
  0.029735 -0.006334 -0.015806 -0.061539 -0.014388 -0.020481 -0.081563  0.002352
 -0.001134  0.064505  0.009117 -0.003645 -0.025955  0.120366 -0.070775 -0.004824
 -0.142226  0.096079  0.027048
 TTTTTTTTTTTTTTTTTTTTTTTTTTTTTT OPTI        TELAPSE    52724.81 TCPU    51760.80

 OPTOPTOPTOPTOPTOPTOPTOPTOPTOPTOPTOPTOPTOPTOPTOPTOPTOPTOPTOPTOPTOPTOPTOPTOPTOPT

 - INFORMATION ON SCF MOVED TO SCFOUT.LOG
 GEOMETRY OPTIMIZATION INFORMATION STORED IN OPTINFO.DAT

 OPTOPTOPTOPTOPTOPTOPTOPTOPTOPTOPTOPTOPTOPTOPTOPTOPTOPTOPTOPTOPTOPTOPTOPTOPTOPT
 *******************************************************************************
 COORDINATE AND CELL OPTIMIZATION - POINT    2
 *******************************************************************************
 LATTICE PARAMETERS (ANGSTROMS AND DEGREES) - BOHR = 0.5291772083 ANGSTROM
 PRIMITIVE CELL - CENTRING CODE 1/0 VOLUME=  1153.979501 - DENSITY  6.596 g/cm^3
         A              B              C           ALPHA      BETA       GAMMA 
     9.97288617     9.97344460    13.39731741    89.961985  89.914020 120.003509
 *******************************************************************************
 ATOMS IN THE ASYMMETRIC UNIT  120 - ATOMS IN THE UNIT CELL:  120
     ATOM                 X/A                 Y/B                 Z/C    
 *******************************************************************************
      1 T 277 IR    3.334048963374E-01  1.669576083434E-01 -3.198034598508E-01
      2 T  31 GA    1.652625919568E-01 -1.683790791806E-01  2.050291279881E-02
      3 T  31 GA   -1.255783531897E-04 -4.999671967924E-01  3.572599035383E-01
      4 T  31 GA   -1.663253196365E-01  1.688668242908E-01 -3.088005999192E-01
      5 T  31 GA    1.662680849986E-01  3.328048386862E-01  2.008769196126E-02
      6 T  31 GA   -1.383584929519E-04 -1.089065656089E-03  3.550700856761E-01
      7 T  31 GA   -1.655491925970E-01 -3.342979792294E-01 -3.092339212294E-01
      8 T  31 GA   -3.345479729754E-01  3.322421523743E-01  2.198909167523E-02
      9 T  31 GA   -3.341862305100E-01 -1.678380152089E-01  2.048618495199E-02
     10 T  31 GA   -4.985513801821E-01 -4.994194733860E-01  3.564382012575E-01
     11 T  31 GA   -4.986861023023E-01 -1.691401013564E-04  3.569753713159E-01
     12 T  31 GA    3.326818969968E-01 -3.336154656423E-01 -3.090912606369E-01
     13 T  31 GA   -3.330702978154E-01  3.325659522511E-01 -1.866101302728E-01
     14 T  31 GA    4.979417053112E-01 -2.079955066298E-03  1.409852109989E-01
     15 T  31 GA    3.336122643813E-01 -3.347162865262E-01  4.779758279058E-01
     16 T  31 GA    1.674637523160E-01  3.354519914019E-01 -1.873429971686E-01
     17 T  31 GA    4.984321536248E-01  4.992670058925E-01  1.416615494333E-01
     18 T  31 GA    3.325681419436E-01  1.660255090538E-01  4.684405090959E-01
     19 T  31 GA    1.643193495961E-01 -1.680637825595E-01 -1.876554827533E-01
     20 T  31 GA   -8.136645817218E-04  4.980645885663E-01  1.418009126640E-01
     21 T  31 GA   -7.617082100875E-04 -9.741196767216E-04  1.404577486012E-01
     22 T  31 GA   -1.658179180151E-01 -3.319639288712E-01  4.785816181407E-01
     23 T  31 GA   -1.666055057606E-01  1.653037260172E-01  4.778856882200E-01
     24 T  31 GA   -3.328878709338E-01 -1.665599336449E-01 -1.874505945108E-01
     25 T  31 GA   -4.960231073072E-01 -3.227590640004E-03 -3.549526094846E-01
     26 T  31 GA    3.341051552424E-01 -3.323947616303E-01 -2.164598890691E-02
     27 T  31 GA    1.669415882970E-01  3.353348042511E-01  3.091981538620E-01
     28 T  31 GA   -6.904226693808E-03 -3.206567068858E-03 -3.545683774214E-01
     29 T  31 GA    3.343593015048E-01  1.658755665805E-01 -2.236802659555E-02
     30 T  31 GA    1.651549821874E-01 -1.673277638310E-01  3.097188198174E-01
     31 T  31 GA    1.391501161079E-04 -4.994566411716E-01 -3.558101961363E-01
     32 T  31 GA   -1.659305861997E-01  1.666811862441E-01 -2.199005171126E-02
     33 T  31 GA   -1.674578813855E-01 -3.346184144804E-01 -2.234058830876E-02
     34 T  31 GA   -3.340333936658E-01  3.348028619059E-01  3.094501706314E-01
     35 T  31 GA   -3.341709893282E-01 -1.667432929922E-01  3.111258485876E-01
     36 T  31 GA   -4.957625110792E-01 -4.923490109914E-01 -3.545473025776E-01
     37 T  31 GA   -3.302035979277E-01  3.370480697102E-01 -4.781785392104E-01
     38 T  31 GA   -4.979018571318E-01 -2.600165300496E-04 -1.425715679572E-01
     39 T  31 GA    3.339624102191E-01 -3.313399280975E-01  1.890902120159E-01
     40 T  31 GA    1.643712731705E-01  3.336265603700E-01 -4.778371808937E-01
     41 T  31 GA    4.999231409533E-01 -4.995054697855E-01 -1.418877020056E-01
     42 T  31 GA    3.327131101234E-01  1.667526292976E-01  1.881359576858E-01
     43 T  31 GA    1.677563488471E-01 -1.683156900001E-01 -4.782569678289E-01
     44 T  31 GA    1.365052500246E-03 -4.995771872990E-01 -1.430395318417E-01
     45 T  31 GA   -2.143876963498E-04 -7.362366454969E-04 -1.414719471183E-01
     46 T  31 GA   -1.669909396732E-01 -3.316945297215E-01  1.889278880304E-01
     47 T  31 GA   -1.669622754686E-01  1.674287660503E-01  1.907932572739E-01
     48 T  31 GA   -3.325851398194E-01 -1.661028813649E-01 -4.788629233956E-01
     49 T   8 O     4.855822279332E-01  1.652941325871E-01 -4.164573807843E-01
     50 T   8 O     3.187428170293E-01 -1.662164636408E-01 -8.357804298107E-02
     51 T   8 O     1.513452309683E-01 -4.987476849688E-01  2.490502962575E-01
     52 T   8 O    -1.442776471426E-02  1.670472732356E-01 -4.153784547644E-01
     53 T   8 O     3.188739533902E-01  3.332908046436E-01 -8.185367835132E-02
     54 T   8 O     1.513783788104E-01  1.175547709361E-03  2.511342476024E-01
     55 T   8 O    -1.479998204990E-02 -3.325745235156E-01 -4.169275056740E-01
     56 T   8 O    -1.812971209931E-01  3.329103551914E-01 -8.353927637337E-02
     57 T   8 O    -1.823327401154E-01 -1.674990192216E-01 -8.283276705764E-02
     58 T   8 O    -3.497195470367E-01 -4.991457039480E-01  2.488254041893E-01
     59 T   8 O    -3.489576928022E-01  9.064485864322E-04  2.519562940374E-01
     60 T   8 O     4.852657922636E-01 -3.310065268485E-01 -4.166249760194E-01
     61 T   8 O    -1.662879989211E-01  3.186285436260E-01 -4.168503838595E-01
     62 T   8 O    -3.316914889310E-01 -1.532203256371E-02 -8.319066556681E-02
     63 T   8 O     4.994435578084E-01 -3.479223053087E-01  2.504000207133E-01
     64 T   8 O     3.359242535041E-01  3.209684127624E-01 -4.161788952487E-01
     65 T   8 O    -3.331301822203E-01  4.838988646237E-01 -8.429500121850E-02
     66 T   8 O     4.992336839692E-01  1.522975863332E-01  2.502317119087E-01
     67 T   8 O     3.341021025596E-01 -1.807184139158E-01 -4.160596649542E-01
     68 T   8 O     1.676193194675E-01  4.852400480752E-01 -8.190007549282E-02
     69 T   8 O     1.669204983757E-01 -1.567869064571E-02 -8.286485441161E-02
     70 T   8 O    -1.000739254079E-03 -3.482198137100E-01  2.494126991125E-01
     71 T   8 O    -4.344688832034E-04  1.520209620318E-01  2.514289908243E-01
     72 T   8 O    -1.679476209520E-01 -1.832618599687E-01 -4.166014950409E-01
     73 T   8 O    -3.179935860129E-01 -4.843115259028E-01 -4.159957601376E-01
     74 T   8 O    -4.840692962465E-01  1.814997856052E-01 -8.433641752301E-02
     75 T   8 O     3.485634422814E-01 -1.503272477936E-01  2.508249774347E-01
     76 T   8 O     1.825816796829E-01 -4.841677116027E-01 -4.163598097531E-01
     77 T   8 O    -4.841850234922E-01 -3.176532303622E-01 -8.271734184324E-02
     78 T   8 O     3.483506627936E-01  3.489879129974E-01  2.491949844042E-01
     79 T   8 O     1.799186711251E-01  1.548941896076E-02 -4.165939123924E-01
     80 T   8 O     1.534474102977E-02 -3.178578932417E-01 -8.306545775980E-02
     81 T   8 O     1.675164975976E-02  1.822039996862E-01 -8.261555662589E-02
     82 T   8 O    -1.516412582712E-01 -1.506989251087E-01  2.511548880699E-01
     83 T   8 O    -1.516287204419E-01  3.494055860136E-01  2.513527704761E-01
     84 T   8 O    -3.156123275293E-01  1.592901031942E-02 -4.169624041598E-01
     85 T   8 O    -1.515886087428E-01  4.995130681374E-01 -2.478342173027E-01
     86 T   8 O    -3.193746232554E-01  1.651582940272E-01  8.155595667087E-02
     87 T   8 O    -4.846143946341E-01 -1.672303462963E-01  4.177875203060E-01
     88 T   8 O     3.502589481588E-01 -4.995487781111E-01 -2.490943049599E-01
     89 T   8 O    -3.192941546302E-01 -3.346306198485E-01  8.094476617131E-02
     90 T   8 O    -4.833066433713E-01  3.345928922440E-01  4.200375394190E-01
     91 T   8 O     3.461621934707E-01 -1.401644982052E-03 -2.499897507352E-01
     92 T   8 O     1.809944620370E-01 -3.346405460611E-01  8.118922001477E-02
     93 T   8 O     1.812591107694E-01  1.655020513527E-01  7.966596643771E-02
     94 T   8 O     1.741038905938E-02 -1.654080101472E-01  4.183532729380E-01
     95 T   8 O     1.536549688425E-02  3.329997941685E-01  4.176934141876E-01
     96 T   8 O    -1.511176999189E-01  1.056290373272E-03 -2.491202749944E-01
     97 T   8 O    -4.984026402450E-01  3.485085125100E-01 -2.496247810007E-01
     98 T   8 O     3.320419721147E-01  1.379885631138E-02  8.015382682531E-02
     99 T   8 O     1.672855812514E-01 -3.184350983402E-01  4.179594848626E-01
    100 T   8 O     4.297510582133E-04  3.494579283802E-01 -2.485081351953E-01
    101 T   8 O     3.322869093225E-01 -4.854073749486E-01  8.068349843207E-02
    102 T   8 O     1.656352207863E-01  1.815838762426E-01  4.174133772745E-01
    103 T   8 O    -2.219745827060E-04 -1.502515560954E-01 -2.495769299225E-01
    104 T   8 O    -1.676294845024E-01 -4.861450032328E-01  8.226143526409E-02
    105 T   8 O    -1.674380237110E-01  1.434766973418E-02  8.029268438985E-02
    106 T   8 O    -3.326129244063E-01 -3.180115489223E-01  4.174498079123E-01
    107 T   8 O    -3.342901293033E-01  1.817318805934E-01  4.198666096441E-01
    108 T   8 O     4.992960011752E-01 -1.518218988467E-01 -2.477292316319E-01
    109 T   8 O    -3.501274423972E-01  1.499471384822E-01 -2.479133572685E-01
    110 T   8 O     4.832738567346E-01 -1.833277769371E-01  8.013041890142E-02
    111 T   8 O     3.180800526105E-01  4.828157179043E-01  4.177801713822E-01
    112 T   8 O     1.522419112543E-01  1.540500746727E-01 -2.499234420109E-01
    113 T   8 O     4.833633810828E-01  3.168865487033E-01  8.242493316639E-02
    114 T   8 O     3.186194404772E-01 -1.675623969097E-02  4.194400638627E-01
    115 T   8 O     1.511583020079E-01 -3.484903463459E-01 -2.491443112804E-01
    116 T   8 O    -1.608429772548E-02  3.166865521694E-01  8.052052522044E-02
    117 T   8 O    -1.663264805390E-02 -1.834011153786E-01  8.066191589763E-02
    118 T   8 O    -1.813684104699E-01  4.850530947942E-01  4.195473149061E-01
    119 T   8 O    -1.815294347758E-01 -1.526992034201E-02  4.156273617460E-01
    120 T   8 O    -3.478529063180E-01 -3.484887745000E-01 -2.488907249784E-01

 T = ATOM BELONGING TO THE ASYMMETRIC UNIT

 TOTAL ENERGY(DFT)(AU)( 16) -9.5964063123606E+04     DE (AU)    1.084E-02

 UPDATED TRUST RADIUS     0.125E+00
 ENERGY CHANGE > 0: STEP REJECTED. RETRYING WITH A NEW STEP

 EIGENVALUES OF THE ESTIMATED HESSIAN
  0.5566E-04  0.1150E-03  0.1260E-03  0.1821E-03  0.2229E-03  0.2951E-03
  0.3732E-03  0.4149E-03  0.4782E-03  0.7128E-03  0.8389E-03  0.1023E-02
  0.1099E-02  0.1360E-02  0.1474E-02  0.1502E-02  0.1615E-02  0.1690E-02
  0.1749E-02  0.1768E-02  0.1834E-02  0.1861E-02  0.1933E-02  0.1942E-02
  0.1983E-02  0.2032E-02  0.2054E-02  0.2103E-02  0.2164E-02  0.2364E-02
  0.2450E-02  0.2579E-02  0.2695E-02  0.2724E-02  0.2779E-02  0.2882E-02
  0.2955E-02  0.3046E-02  0.3168E-02  0.3225E-02  0.3306E-02  0.3547E-02
  0.3705E-02  0.3746E-02  0.3928E-02  0.4147E-02  0.4587E-02  0.4860E-02
  0.5079E-02  0.5241E-02  0.5467E-02  0.5694E-02  0.5799E-02  0.5991E-02
  0.6430E-02  0.6633E-02  0.6970E-02  0.7182E-02  0.7921E-02  0.8403E-02
  0.8702E-02  0.8844E-02  0.9224E-02  0.9330E-02  0.9839E-02  0.1007E-01
  0.1153E-01  0.1215E-01  0.1264E-01  0.1352E-01  0.1389E-01  0.1432E-01
  0.1450E-01  0.1557E-01  0.1619E-01  0.1724E-01  0.1777E-01  0.1796E-01
  0.1812E-01  0.1857E-01  0.1912E-01  0.1969E-01  0.2003E-01  0.2051E-01
  0.2112E-01  0.2183E-01  0.2236E-01  0.2305E-01  0.2354E-01  0.2440E-01
  0.2508E-01  0.2594E-01  0.2618E-01  0.2665E-01  0.2913E-01  0.3218E-01
  0.3253E-01  0.3282E-01  0.3318E-01  0.3378E-01  0.3463E-01  0.3549E-01
  0.3583E-01  0.3624E-01  0.3730E-01  0.3800E-01  0.3897E-01  0.4022E-01
  0.4192E-01  0.4238E-01  0.4287E-01  0.4533E-01  0.4759E-01  0.4872E-01
  0.5081E-01  0.5108E-01  0.5188E-01  0.5259E-01  0.5310E-01  0.5467E-01
  0.5480E-01  0.5531E-01  0.5546E-01  0.5585E-01  0.5649E-01  0.5765E-01
  0.5816E-01  0.5959E-01  0.5976E-01  0.6113E-01  0.6225E-01  0.6512E-01
  0.6648E-01  0.6879E-01  0.6973E-01  0.7057E-01  0.7127E-01  0.7312E-01
  0.7503E-01  0.7543E-01  0.7584E-01  0.7638E-01  0.7668E-01  0.7717E-01
  0.7752E-01  0.7925E-01  0.8024E-01  0.8097E-01  0.8450E-01  0.8510E-01
  0.8709E-01  0.8802E-01  0.8885E-01  0.9082E-01  0.9251E-01  0.9585E-01
  0.9723E-01  0.9774E-01  0.9879E-01  0.1004      0.1017      0.1066    
  0.1071      0.1079      0.1086      0.1100      0.1111      0.1130    
  0.1150      0.1204      0.1218      0.1219      0.1222      0.1225    
  0.1233      0.1236      0.1244      0.1250      0.1251      0.1255    
  0.1264      0.1280      0.1284      0.1288      0.1299      0.1306    
  0.1324      0.1325      0.1337      0.1345      0.1356      0.1375    
  0.1378      0.1397      0.1410      0.1446      0.1467      0.1485    
  0.1506      0.1507      0.1557      0.1568      0.1571      0.1611    
  0.1641      0.1676      0.1683      0.1718      0.1788      0.1836    
  0.1884      0.1910      0.1913      0.1990      0.2090      0.2122    
  0.2172      0.2220      0.2250      0.2284      0.2363      0.2392    
  0.2444      0.2526      0.2554      0.2560      0.2571      0.2585    
  0.2604      0.2605      0.2621      0.2632      0.2638      0.2684    
  0.2736      0.2774      0.2779      0.2830      0.2874      0.2896    
  0.2944      0.3068      0.3083      0.3239      0.3242      0.3261    
  0.3264      0.3269      0.3283      0.3297      0.3322      0.3329    
  0.3341      0.3434      0.3455      0.3474      0.3514      0.3519    
  0.3531      0.3549      0.3564      0.3569      0.3604      0.3618    
  0.3622      0.3635      0.3645      0.3661      0.3700      0.3724    
  0.3799      0.3813      0.3897      0.3940      0.3953      0.4013    
  0.4024      0.4038      0.4044      0.4054      0.4060      0.4064    
  0.4088      0.4124      0.4132      0.4149      0.4167      0.4168    
  0.4182      0.4211      0.4310      0.4318      0.4394      0.4469    
  0.4504      0.4663      0.4694      0.4720      0.4734      0.4736    
  0.4745      0.4748      0.4758      0.4766      0.4774      0.4801    
  0.4807      0.4816      0.4822      0.4835      0.4866      0.4870    
  0.4904      0.4912      0.4933      0.4939      0.4951      0.4961    
  0.4980      0.5007      0.5026      0.5031      0.5036      0.5048    
  0.5062      0.5082      0.5097      0.5117      0.5153      0.5188    
  0.5192      0.5197      0.5214      0.5227      0.5256      0.5303    
  0.5338      0.5343      0.5359      0.5382      0.5385      0.5404    
  0.5412      0.5472      0.5478      0.5528      0.5585      0.5627    
  0.5695      0.5725      0.5779      0.5927      0.6031      0.6108    
  0.6188      0.6226      0.6238      0.6343      0.6456      0.6553    
  0.9340       1.305       2.554    
 NEWTON STEP ( 0.3306584042E+01) EXCEEDS TRUST RADIUS ( 0.1250000000E+00)
 LEVEL SHIFT    -0.1250813606E-02

 PREDICTED ENERGY CHANGE    -0.113E-03

 MAX GRADIENT      0.000520  THRESHOLD              0.000450 CONVERGED NO
 RMS GRADIENT      0.000116  THRESHOLD              0.000300 CONVERGED YES
 MAX DISPLAC.      0.026799  THRESHOLD              0.001800 CONVERGED NO
 RMS DISPLAC.      0.006561  THRESHOLD              0.001200 CONVERGED NO
 TTTTTTTTTTTTTTTTTTTTTTTTTTTTTT OPTI        TELAPSE    83126.44 TCPU    81987.11
 *******************************************************************************
 COORDINATE AND CELL OPTIMIZATION - POINT    3
 *******************************************************************************
 LATTICE PARAMETERS (ANGSTROMS AND DEGREES) - BOHR = 0.5291772083 ANGSTROM
 PRIMITIVE CELL - CENTRING CODE 1/0 VOLUME=  1150.996154 - DENSITY  6.613 g/cm^3
         A              B              C           ALPHA      BETA       GAMMA 
     9.97214420     9.97258372    13.36422152    89.984288  89.989253 119.999227
 *******************************************************************************
 ATOMS IN THE ASYMMETRIC UNIT  120 - ATOMS IN THE UNIT CELL:  120
     ATOM                 X/A                 Y/B                 Z/C    
 *******************************************************************************
      1 T 277 IR    3.332220561796E-01  1.666883455867E-01 -3.199345126954E-01
      2 T  31 GA    1.662621475199E-01 -1.668469765028E-01  2.247129166221E-02
      3 T  31 GA   -1.705981893611E-04  4.999271865619E-01  3.558496913944E-01
      4 T  31 GA   -1.661750076937E-01  1.684022051420E-01 -3.098273720711E-01
      5 T  31 GA    1.668592772735E-01  3.335398964772E-01  2.236465643187E-02
      6 T  31 GA   -1.281155192049E-03 -1.258566782136E-03  3.545827936714E-01
      7 T  31 GA   -1.657817274831E-01 -3.341446737978E-01 -3.100610342679E-01
      8 T  31 GA   -3.336867126272E-01  3.329564512000E-01  2.290089253214E-02
      9 T  31 GA   -3.335447073100E-01 -1.669305418134E-01  2.271902681896E-02
     10 T  31 GA   -4.993952647603E-01 -4.989514272836E-01  3.551659493795E-01
     11 T  31 GA   -4.988123207878E-01 -4.587872688081E-04  3.553092496856E-01
     12 T  31 GA    3.320714256799E-01 -3.339118695019E-01 -3.099543538438E-01
     13 T  31 GA   -3.322664744289E-01  3.326069736723E-01 -1.873645060957E-01
     14 T  31 GA    4.994724022887E-01 -3.587173840584E-04  1.433241421528E-01
     15 T  31 GA    3.334597553830E-01 -3.341820335509E-01  4.774294820251E-01
     16 T  31 GA    1.675467163458E-01  3.357713412754E-01 -1.876600737661E-01
     17 T  31 GA    4.996177483189E-01  4.997263597556E-01  1.435631377001E-01
     18 T  31 GA    3.328436744400E-01  1.661411829631E-01  4.668256040344E-01
     19 T  31 GA    1.641432634680E-01 -1.681990844684E-01 -1.877456899220E-01
     20 T  31 GA   -8.243963757709E-05  4.996791905330E-01  1.435572973292E-01
     21 T  31 GA    1.082872618328E-04 -1.970038365709E-05  1.431112835595E-01
     22 T  31 GA   -1.662016894358E-01 -3.325087239580E-01  4.775369650944E-01
     23 T  31 GA   -1.671211273190E-01  1.659558974654E-01  4.773956204181E-01
     24 T  31 GA   -3.331820580781E-01 -1.666136986283E-01 -1.878965932545E-01
     25 T  31 GA   -4.964339479740E-01 -3.643442470441E-03 -3.549386236733E-01
     26 T  31 GA    3.335835456580E-01 -3.325507150537E-01 -2.189629367117E-02
     27 T  31 GA    1.665183525351E-01  3.341228035531E-01  3.096954225255E-01
     28 T  31 GA   -7.086386740071E-03 -3.289082911563E-03 -3.548045801256E-01
     29 T  31 GA    3.336642229472E-01  1.663956236522E-01 -2.243117200993E-02
     30 T  31 GA    1.659744199714E-01 -1.675304015132E-01  3.096862293646E-01
     31 T  31 GA    9.908360522231E-06 -4.998716878142E-01 -3.555332781908E-01
     32 T  31 GA   -1.659749939474E-01  1.667879440982E-01 -2.193553336997E-02
     33 T  31 GA   -1.672721712807E-01 -3.341005836500E-01 -2.197904018701E-02
     34 T  31 GA   -3.329587864917E-01  3.339213134687E-01  3.097742626220E-01
     35 T  31 GA   -3.336150514074E-01 -1.668046256784E-01  3.105970575747E-01
     36 T  31 GA   -4.959568534795E-01 -4.927621962171E-01 -3.546578450589E-01
     37 T  31 GA   -3.305317147110E-01  3.364137820358E-01 -4.784338301595E-01
     38 T  31 GA   -4.985734216580E-01 -4.893558663611E-05 -1.424714556315E-01
     39 T  31 GA    3.335995761703E-01 -3.327954127770E-01  1.889930480976E-01
     40 T  31 GA    1.639925427555E-01  3.333861143304E-01 -4.783715883289E-01
     41 T  31 GA   -4.999393548828E-01 -4.991584772679E-01 -1.421886512828E-01
     42 T  31 GA    3.332170529964E-01  1.666893056699E-01  1.884138977425E-01
     43 T  31 GA    1.669351943777E-01 -1.691768797268E-01 -4.785070186373E-01
     44 T  31 GA    3.885589379491E-04 -4.998046133340E-01 -1.434057682681E-01
     45 T  31 GA   -9.139083965438E-04 -9.496359311657E-04 -1.420505649344E-01
     46 T  31 GA   -1.669956877427E-01 -3.330094222921E-01  1.890273391744E-01
     47 T  31 GA   -1.666013422215E-01  1.667750375779E-01  1.895971596434E-01
     48 T  31 GA   -3.332133467167E-01 -1.666312569590E-01 -4.791458895876E-01
     49 T   8 O     4.851789964484E-01  1.647689449076E-01 -4.167477848643E-01
     50 T   8 O     3.181371573468E-01 -1.661748495060E-01 -8.359757593461E-02
     51 T   8 O     1.513549370878E-01 -4.994730139319E-01  2.497787864040E-01
     52 T   8 O    -1.478660511582E-02  1.667101021260E-01 -4.160124101921E-01
     53 T   8 O     3.185106618966E-01  3.335609090839E-01 -8.276576634292E-02
     54 T   8 O     1.516939159421E-01  5.414608234142E-04  2.507340253289E-01
     55 T   8 O    -1.525560023910E-02 -3.330934735318E-01 -4.166699072746E-01
     56 T   8 O    -1.817522423324E-01  3.329722422446E-01 -8.330290227179E-02
     57 T   8 O    -1.826055339991E-01 -1.674210621674E-01 -8.292278382824E-02
     58 T   8 O    -3.491398820612E-01 -4.998641777115E-01  2.497685035765E-01
     59 T   8 O    -3.486927488515E-01  2.798905684301E-04  2.506071333703E-01
     60 T   8 O     4.848692494796E-01 -3.314724678646E-01 -4.167583461293E-01
     61 T   8 O    -1.666590189596E-01  3.180462849512E-01 -4.166396358116E-01
     62 T   8 O    -3.322395316109E-01 -1.528321735586E-02 -8.311996562795E-02
     63 T   8 O     4.996587800880E-01 -3.486618564896E-01  2.503426200431E-01
     64 T   8 O     3.355784055618E-01  3.205716459475E-01 -4.165582354904E-01
     65 T   8 O    -3.334523528367E-01  4.840614717634E-01 -8.364549475438E-02
     66 T   8 O     4.995578666975E-01  1.515918032584E-01  2.505750236375E-01
     67 T   8 O     3.336390031693E-01 -1.812778046648E-01 -4.162645182411E-01
     68 T   8 O     1.672263231596E-01  4.851860296198E-01 -8.272325875762E-02
     69 T   8 O     1.665468178383E-01 -1.540702391652E-02 -8.325632578410E-02
     70 T   8 O    -6.039346231699E-04 -3.488976174668E-01  2.497826344913E-01
     71 T   8 O    -1.306874668680E-04  1.512630634772E-01  2.505733812986E-01
     72 T   8 O    -1.683327257315E-01 -1.836229966560E-01 -4.168125679576E-01
     73 T   8 O    -3.183005709407E-01 -4.847758951898E-01 -4.162466461604E-01
     74 T   8 O    -4.845259020905E-01  1.816382222024E-01 -8.370594787703E-02
     75 T   8 O     3.488012778552E-01 -1.510559702648E-01  2.502448764674E-01
     76 T   8 O     1.822619550414E-01 -4.845094427543E-01 -4.164397656133E-01
     77 T   8 O    -4.845256592942E-01 -3.174100063070E-01 -8.295449216818E-02
     78 T   8 O     3.485563899430E-01  3.483544164695E-01  2.503583901625E-01
     79 T   8 O     1.794869896057E-01  1.502631469439E-02 -4.169423727284E-01
     80 T   8 O     1.508124490274E-02 -3.178833218457E-01 -8.305455285592E-02
     81 T   8 O     1.620879998885E-02  1.822571246160E-01 -8.330258283534E-02
     82 T   8 O    -1.513585723473E-01 -1.513488284059E-01  2.505985699398E-01
     83 T   8 O    -1.511776007425E-01  3.487152997523E-01  2.504948340090E-01
     84 T   8 O    -3.160696460692E-01  1.540781308766E-02 -4.169180196471E-01
     85 T   8 O    -1.513978665384E-01  4.995572127898E-01 -2.490718557171E-01
     86 T   8 O    -3.182334354320E-01  1.663159183284E-01  8.313830999293E-02
     87 T   8 O    -4.848138905670E-01 -1.671500277575E-01  4.169089863280E-01
     88 T   8 O     3.500646781722E-01 -4.995918404702E-01 -2.497959435115E-01
     89 T   8 O    -3.183136709041E-01 -3.337159541829E-01  8.305012614238E-02
     90 T   8 O    -4.836402105195E-01  3.346224000219E-01  4.177446128213E-01
     91 T   8 O     3.460634342693E-01 -1.596679099217E-03 -2.499446025831E-01
     92 T   8 O     1.818606499613E-01 -3.333511906288E-01  8.294409968526E-02
     93 T   8 O     1.820226611647E-01  1.665042916800E-01  8.237729142321E-02
     94 T   8 O     1.687914168694E-02 -1.654671794927E-01  4.176279345393E-01
     95 T   8 O     1.492662120338E-02  3.329113740850E-01  4.168421625561E-01
     96 T   8 O    -1.511559263312E-01  8.828703243804E-04 -2.493569069862E-01
     97 T   8 O    -4.983448628413E-01  3.483674662944E-01 -2.496678177444E-01
     98 T   8 O     3.331053569741E-01  1.521752817653E-02  8.259599348421E-02
     99 T   8 O     1.669588662847E-01 -3.183375827141E-01  4.169569562887E-01
    100 T   8 O     4.038787558266E-04  3.493105111032E-01 -2.493560026653E-01
    101 T   8 O     3.332025436194E-01 -4.846100346740E-01  8.301619978654E-02
    102 T   8 O     1.652284481691E-01  1.815756901577E-01  4.166992736416E-01
    103 T   8 O    -3.315568175111E-04 -1.502075582383E-01 -2.499830482178E-01
    104 T   8 O    -1.669197896449E-01 -4.850064643742E-01  8.320891509477E-02
    105 T   8 O    -1.666113801376E-01  1.529550755778E-02  8.272287762181E-02
    106 T   8 O    -3.330120226105E-01 -3.179869896177E-01  4.166208855405E-01
    107 T   8 O    -3.347002176310E-01  1.818590769313E-01  4.183901745299E-01
    108 T   8 O     4.991778503773E-01 -1.518429841231E-01 -2.488034904097E-01
    109 T   8 O    -3.499630038564E-01  1.499773692137E-01 -2.493285458756E-01
    110 T   8 O     4.842837138091E-01 -1.821602040485E-01  8.274704504920E-02
    111 T   8 O     3.178115555603E-01  4.829788002226E-01  4.175462111183E-01
    112 T   8 O     1.522614997952E-01  1.539982737873E-01 -2.499094865696E-01
    113 T   8 O     4.842790462657E-01  3.177014182441E-01  8.325250492176E-02
    114 T   8 O     3.183428135854E-01 -1.672378269979E-02  4.172849638341E-01
    115 T   8 O     1.508685605161E-01 -3.486673153685E-01 -2.495239300780E-01
    116 T   8 O    -1.528916416691E-02  3.178367241569E-01  8.283231895684E-02
    117 T   8 O    -1.563744640787E-02 -1.822304736531E-01  8.287134471016E-02
    118 T   8 O    -1.818002138032E-01  4.849865283618E-01  4.174793945542E-01
    119 T   8 O    -1.820715416488E-01 -1.529392249156E-02  4.159848255446E-01
    120 T   8 O    -3.479669553513E-01 -3.486535758873E-01 -2.492949289972E-01

 T = ATOM BELONGING TO THE ASYMMETRIC UNIT

 TOTAL ENERGY(DFT)(AU)( 12) -9.5964073210685E+04     DE (AU)    7.520E-04

 UPDATED TRUST RADIUS     0.312E-01
 ENERGY CHANGE > 0: STEP REJECTED. RETRYING WITH A NEW STEP

 EIGENVALUES OF THE ESTIMATED HESSIAN
  0.5566E-04  0.1150E-03  0.1260E-03  0.1821E-03  0.2229E-03  0.2951E-03
  0.3732E-03  0.4149E-03  0.4782E-03  0.7128E-03  0.8389E-03  0.1023E-02
  0.1099E-02  0.1360E-02  0.1474E-02  0.1502E-02  0.1615E-02  0.1690E-02
  0.1749E-02  0.1768E-02  0.1834E-02  0.1861E-02  0.1933E-02  0.1942E-02
  0.1983E-02  0.2032E-02  0.2054E-02  0.2103E-02  0.2164E-02  0.2364E-02
  0.2450E-02  0.2579E-02  0.2695E-02  0.2724E-02  0.2779E-02  0.2882E-02
  0.2955E-02  0.3046E-02  0.3168E-02  0.3225E-02  0.3306E-02  0.3547E-02
  0.3705E-02  0.3746E-02  0.3928E-02  0.4147E-02  0.4587E-02  0.4860E-02
  0.5079E-02  0.5241E-02  0.5467E-02  0.5694E-02  0.5799E-02  0.5991E-02
  0.6430E-02  0.6633E-02  0.6970E-02  0.7182E-02  0.7921E-02  0.8403E-02
  0.8702E-02  0.8844E-02  0.9224E-02  0.9330E-02  0.9839E-02  0.1007E-01
  0.1153E-01  0.1215E-01  0.1264E-01  0.1352E-01  0.1389E-01  0.1432E-01
  0.1450E-01  0.1557E-01  0.1619E-01  0.1724E-01  0.1777E-01  0.1796E-01
  0.1812E-01  0.1857E-01  0.1912E-01  0.1969E-01  0.2003E-01  0.2051E-01
  0.2112E-01  0.2183E-01  0.2236E-01  0.2305E-01  0.2354E-01  0.2440E-01
  0.2508E-01  0.2594E-01  0.2618E-01  0.2665E-01  0.2913E-01  0.3218E-01
  0.3253E-01  0.3282E-01  0.3318E-01  0.3378E-01  0.3463E-01  0.3549E-01
  0.3583E-01  0.3624E-01  0.3730E-01  0.3800E-01  0.3897E-01  0.4022E-01
  0.4192E-01  0.4238E-01  0.4287E-01  0.4533E-01  0.4759E-01  0.4872E-01
  0.5081E-01  0.5108E-01  0.5188E-01  0.5259E-01  0.5310E-01  0.5467E-01
  0.5480E-01  0.5531E-01  0.5546E-01  0.5585E-01  0.5649E-01  0.5765E-01
  0.5816E-01  0.5959E-01  0.5976E-01  0.6113E-01  0.6225E-01  0.6512E-01
  0.6648E-01  0.6879E-01  0.6973E-01  0.7057E-01  0.7127E-01  0.7312E-01
  0.7503E-01  0.7543E-01  0.7584E-01  0.7638E-01  0.7668E-01  0.7717E-01
  0.7752E-01  0.7925E-01  0.8024E-01  0.8097E-01  0.8450E-01  0.8510E-01
  0.8709E-01  0.8802E-01  0.8885E-01  0.9082E-01  0.9251E-01  0.9585E-01
  0.9723E-01  0.9774E-01  0.9879E-01  0.1004      0.1017      0.1066    
  0.1071      0.1079      0.1086      0.1100      0.1111      0.1130    
  0.1150      0.1204      0.1218      0.1219      0.1222      0.1225    
  0.1233      0.1236      0.1244      0.1250      0.1251      0.1255    
  0.1264      0.1280      0.1284      0.1288      0.1299      0.1306    
  0.1324      0.1325      0.1337      0.1345      0.1356      0.1375    
  0.1378      0.1397      0.1410      0.1446      0.1467      0.1485    
  0.1506      0.1507      0.1557      0.1568      0.1571      0.1611    
  0.1641      0.1676      0.1683      0.1718      0.1788      0.1836    
  0.1884      0.1910      0.1913      0.1990      0.2090      0.2122    
  0.2172      0.2220      0.2250      0.2284      0.2363      0.2392    
  0.2444      0.2526      0.2554      0.2560      0.2571      0.2585    
  0.2604      0.2605      0.2621      0.2632      0.2638      0.2684    
  0.2736      0.2774      0.2779      0.2830      0.2874      0.2896    
  0.2944      0.3068      0.3083      0.3239      0.3242      0.3261    
  0.3264      0.3269      0.3283      0.3297      0.3322      0.3329    
  0.3341      0.3434      0.3455      0.3474      0.3514      0.3519    
  0.3531      0.3549      0.3564      0.3569      0.3604      0.3618    
  0.3622      0.3635      0.3645      0.3661      0.3700      0.3724    
  0.3799      0.3813      0.3897      0.3940      0.3953      0.4013    
  0.4024      0.4038      0.4044      0.4054      0.4060      0.4064    
  0.4088      0.4124      0.4132      0.4149      0.4167      0.4168    
  0.4182      0.4211      0.4310      0.4318      0.4394      0.4469    
  0.4504      0.4663      0.4694      0.4720      0.4734      0.4736    
  0.4745      0.4748      0.4758      0.4766      0.4774      0.4801    
  0.4807      0.4816      0.4822      0.4835      0.4866      0.4870    
  0.4904      0.4912      0.4933      0.4939      0.4951      0.4961    
  0.4980      0.5007      0.5026      0.5031      0.5036      0.5048    
  0.5062      0.5082      0.5097      0.5117      0.5153      0.5188    
  0.5192      0.5197      0.5214      0.5227      0.5256      0.5303    
  0.5338      0.5343      0.5359      0.5382      0.5385      0.5404    
  0.5412      0.5472      0.5478      0.5528      0.5585      0.5627    
  0.5695      0.5725      0.5779      0.5927      0.6031      0.6108    
  0.6188      0.6226      0.6238      0.6343      0.6456      0.6553    
  0.9340       1.305       2.554    
 NEWTON STEP ( 0.3306630886E+01) EXCEEDS TRUST RADIUS ( 0.3125000000E-01)
 LEVEL SHIFT    -0.5170345727E-02

 PREDICTED ENERGY CHANGE    -0.345E-04

 MAX GRADIENT      0.000520  THRESHOLD              0.000450 CONVERGED NO
 RMS GRADIENT      0.000116  THRESHOLD              0.000300 CONVERGED YES
 MAX DISPLAC.      0.007384  THRESHOLD              0.001800 CONVERGED NO
 RMS DISPLAC.      0.001640  THRESHOLD              0.001200 CONVERGED NO
 TTTTTTTTTTTTTTTTTTTTTTTTTTTTTT OPTI        TELAPSE   116582.51 TCPU   114933.21
 *******************************************************************************
 COORDINATE AND CELL OPTIMIZATION - POINT    4
 *******************************************************************************
 LATTICE PARAMETERS (ANGSTROMS AND DEGREES) - BOHR = 0.5291772083 ANGSTROM
 PRIMITIVE CELL - CENTRING CODE 1/0 VOLUME=  1150.519363 - DENSITY  6.616 g/cm^3
         A              B              C           ALPHA      BETA       GAMMA 
     9.97170099     9.97225012    13.35951623    89.990623  89.998380 119.997676
 *******************************************************************************
 ATOMS IN THE ASYMMETRIC UNIT  120 - ATOMS IN THE UNIT CELL:  120
     ATOM                 X/A                 Y/B                 Z/C    
 *******************************************************************************
      1 T 277 IR    3.331849948401E-01  1.665942490448E-01 -3.199118925714E-01
      2 T  31 GA    1.664429882994E-01 -1.665130289254E-01  2.295467355739E-02
      3 T  31 GA    1.472808677382E-05  4.999911026301E-01  3.555596316457E-01
      4 T  31 GA   -1.659794817415E-01  1.682382864035E-01 -3.101710050533E-01
      5 T  31 GA    1.669489536560E-01  3.335628122067E-01  2.291708633688E-02
      6 T  31 GA   -1.526251401306E-03 -1.229931573383E-03  3.547379143579E-01
      7 T  31 GA   -1.658221778684E-01 -3.340394036965E-01 -3.103061312581E-01
      8 T  31 GA   -3.335324736383E-01  3.330618899497E-01  2.305058834514E-02
      9 T  31 GA   -3.333795825266E-01 -1.667222804939E-01  2.319345795750E-02
     10 T  31 GA   -4.995351970455E-01 -4.986391859799E-01  3.549259079776E-01
     11 T  31 GA   -4.987447351183E-01 -4.523387418876E-04  3.548452334633E-01
     12 T  31 GA    3.318912857667E-01 -3.340288868302E-01 -3.102512501777E-01
     13 T  31 GA   -3.319633631101E-01  3.325688073556E-01 -1.877257010155E-01
     14 T  31 GA    4.998061044867E-01 -2.225000715124E-05  1.438256191769E-01
     15 T  31 GA    3.335691250149E-01 -3.338427274048E-01  4.773688963051E-01
     16 T  31 GA    1.675840785006E-01  3.358889544598E-01 -1.877677340088E-01
     17 T  31 GA    4.998704281993E-01  4.998111452433E-01  1.439224636156E-01
     18 T  31 GA    3.331253464395E-01  1.662954523523E-01  4.664273079331E-01
     19 T  31 GA    1.640693986429E-01 -1.682812133060E-01 -1.877963450610E-01
     20 T  31 GA   -2.190060892191E-06  4.999849970283E-01  1.438806087504E-01
     21 T  31 GA    1.925723159523E-04  8.838117687376E-05  1.437942368076E-01
     22 T  31 GA   -1.662718351195E-01 -3.327208920888E-01  4.773436097950E-01
     23 T  31 GA   -1.672638118887E-01  1.662793002320E-01  4.773767531011E-01
     24 T  31 GA   -3.333485579012E-01 -1.666508938755E-01 -1.880625365086E-01
     25 T  31 GA   -4.965786637294E-01 -3.796830555540E-03 -3.548357273694E-01
     26 T  31 GA    3.332842491143E-01 -3.326505159694E-01 -2.203161389599E-02
     27 T  31 GA    1.663912904320E-01  3.337493579140E-01  3.097612264305E-01
     28 T  31 GA   -7.130986618886E-03 -3.305023513999E-03 -3.547780385745E-01
     29 T  31 GA    3.333193507969E-01  1.666108626281E-01 -2.250120439631E-02
     30 T  31 GA    1.662930046124E-01 -1.674423246037E-01  3.097180214355E-01
     31 T  31 GA   -6.334480171687E-06  4.999784827231E-01 -3.553016186980E-01
     32 T  31 GA   -1.660958827098E-01  1.667771985054E-01 -2.194075365980E-02
     33 T  31 GA   -1.673079077209E-01 -3.340110471883E-01 -2.194402345575E-02
     34 T  31 GA   -3.326852941186E-01  3.336828761915E-01  3.097931800748E-01
     35 T  31 GA   -3.334159391314E-01 -1.667811479340E-01  3.103037700180E-01
     36 T  31 GA   -4.959973089504E-01 -4.929042497477E-01 -3.546232047173E-01
     37 T  31 GA   -3.305270455358E-01  3.362193571559E-01 -4.783607833762E-01
     38 T  31 GA   -4.988508646628E-01  4.514532389486E-05 -1.423923354522E-01
     39 T  31 GA    3.334573039082E-01 -3.331591918015E-01  1.889825864524E-01
     40 T  31 GA    1.639303199378E-01  3.333373077839E-01 -4.784039261473E-01
     41 T  31 GA   -4.999216370871E-01 -4.989886279312E-01 -1.423233646933E-01
     42 T  31 GA    3.333505939963E-01  1.666858628141E-01  1.884315597957E-01
     43 T  31 GA    1.667036468797E-01 -1.694622168449E-01 -4.784192557370E-01
     44 T  31 GA    1.173360111858E-05 -4.999409798407E-01 -1.435480586487E-01
     45 T  31 GA   -1.181662357731E-03 -1.023843698081E-03 -1.422226518655E-01
     46 T  31 GA   -1.668383492383E-01 -3.333503698858E-01  1.890737134389E-01
     47 T  31 GA   -1.664753036084E-01  1.666822383596E-01  1.891969343507E-01
     48 T  31 GA   -3.333288112860E-01 -1.667565255690E-01 -4.790768551724E-01
     49 T   8 O     4.850927420729E-01  1.645956943561E-01 -4.167410164594E-01
     50 T   8 O     3.178392290631E-01 -1.661784909133E-01 -8.360913623601E-02
     51 T   8 O     1.513720546647E-01 -4.995957015908E-01  2.500931894757E-01
     52 T   8 O    -1.487497526936E-02  1.666050126750E-01 -4.161111065029E-01
     53 T   8 O     3.183019332505E-01  3.336548910487E-01 -8.318153125778E-02
     54 T   8 O     1.517992512345E-01  4.194916866645E-04  2.506087110990E-01
     55 T   8 O    -1.537453197503E-02 -3.332658373271E-01 -4.164039742817E-01
     56 T   8 O    -1.819710721517E-01  3.329611524265E-01 -8.322474310312E-02
     57 T   8 O    -1.827565514050E-01 -1.674238609606E-01 -8.296100403641E-02
     58 T   8 O    -3.489115382895E-01 -4.999886146577E-01  2.500126183706E-01
     59 T   8 O    -3.485799821311E-01  1.893516590887E-04  2.501813939621E-01
     60 T   8 O     4.847852966900E-01 -3.316172163165E-01 -4.166969570255E-01
     61 T   8 O    -1.667408198828E-01  3.178447556019E-01 -4.163791219685E-01
     62 T   8 O    -3.325094312136E-01 -1.529125681634E-02 -8.309236394945E-02
     63 T   8 O     4.997582902497E-01 -3.488020131463E-01  2.501985014229E-01
     64 T   8 O     3.355052276421E-01  3.204506336625E-01 -4.165733442696E-01
     65 T   8 O    -3.336478543498E-01  4.840870139256E-01 -8.350106099280E-02
     66 T   8 O     4.996695341708E-01  1.514434527760E-01  2.505615351484E-01
     67 T   8 O     3.335269255628E-01 -1.814620901584E-01 -4.162205119889E-01
     68 T   8 O     1.670345471767E-01  4.851298996660E-01 -8.304114641558E-02
     69 T   8 O     1.663628819890E-01 -1.530377788757E-02 -8.337560714961E-02
     70 T   8 O    -4.393623497758E-04 -3.490215318842E-01  2.500724240204E-01
     71 T   8 O    -1.103999436583E-05  1.511095915890E-01  2.501818548166E-01
     72 T   8 O    -1.684116100400E-01 -1.837240337565E-01 -4.167405489451E-01
     73 T   8 O    -3.183442584511E-01 -4.849183514542E-01 -4.162332710494E-01
     74 T   8 O    -4.847412250791E-01  1.816904647366E-01 -8.345258707826E-02
     75 T   8 O     3.489095572206E-01 -1.511736841604E-01  2.500715140753E-01
     76 T   8 O     1.821952363215E-01 -4.846137341840E-01 -4.163345555643E-01
     77 T   8 O    -4.847043885603E-01 -3.173272429761E-01 -8.303930408346E-02
     78 T   8 O     3.486114729652E-01  3.482201633143E-01  2.505553417026E-01
     79 T   8 O     1.793854320187E-01  1.487966630247E-02 -4.169261231446E-01
     80 T   8 O     1.491533951777E-02 -3.179565640176E-01 -8.312683787147E-02
     81 T   8 O     1.594799950918E-02  1.822502716806E-01 -8.354242666041E-02
     82 T   8 O    -1.512257696100E-01 -1.514388647134E-01  2.502593076414E-01
     83 T   8 O    -1.510329360493E-01  3.485757411461E-01  2.502088241280E-01
     84 T   8 O    -3.161699206049E-01  1.524222020456E-02 -4.167376715408E-01
     85 T   8 O    -1.512924776468E-01  4.995818359226E-01 -2.495594266311E-01
     86 T   8 O    -3.179990550085E-01  1.665374042535E-01  8.345031849369E-02
     87 T   8 O    -4.847500478731E-01 -1.670294218797E-01  4.166431515294E-01
     88 T   8 O     3.500249807175E-01 -4.996087925328E-01 -2.500398815134E-01
     89 T   8 O    -3.181098251499E-01 -3.335549422529E-01  8.343151144312E-02
     90 T   8 O    -4.836063925365E-01  3.347202773788E-01  4.170218575143E-01
     91 T   8 O     3.460501256082E-01 -1.670402203279E-03 -2.499012544624E-01
     92 T   8 O     1.820046555012E-01 -3.331081128723E-01  8.330525336735E-02
     93 T   8 O     1.821427208268E-01  1.666558339892E-01  8.314620869476E-02
     94 T   8 O     1.682450002384E-02 -1.654221498179E-01  4.176557158793E-01
     95 T   8 O     1.490155001092E-02  3.329583180946E-01  4.167457142506E-01
     96 T   8 O    -1.511278891495E-01  8.176668905819E-04 -2.493626033483E-01
     97 T   8 O    -4.983040843830E-01  3.483026051431E-01 -2.496820714629E-01
     98 T   8 O     3.333029636278E-01  1.549161263425E-02  8.319471101874E-02
     99 T   8 O     1.669742433331E-01 -3.182106912149E-01  4.167958793210E-01
    100 T   8 O     4.296396277513E-04  3.492512838473E-01 -2.496300131267E-01
    101 T   8 O     3.333593776894E-01 -4.845002555003E-01  8.350266008046E-02
    102 T   8 O     1.652220697085E-01  1.816534343230E-01  4.167335163941E-01
    103 T   8 O    -3.455290062402E-04 -1.501820011605E-01 -2.500996774573E-01
    104 T   8 O    -1.668221350725E-01 -4.847974590961E-01  8.334030720840E-02
    105 T   8 O    -1.664644779086E-01  1.545246482861E-02  8.331267749772E-02
    106 T   8 O    -3.330106638110E-01 -3.179006501873E-01  4.165363921533E-01
    107 T   8 O    -3.347022147747E-01  1.820097071012E-01  4.179170588785E-01
    108 T   8 O     4.991674671906E-01 -1.518456091121E-01 -2.492574733019E-01
    109 T   8 O    -3.498594294044E-01  1.499937817224E-01 -2.499591811596E-01
    110 T   8 O     4.845009718095E-01 -1.819318917678E-01  8.329392767728E-02
    111 T   8 O     3.178757857937E-01  4.831452962173E-01  4.177061705396E-01
    112 T   8 O     1.522842663728E-01  1.539749603408E-01 -2.498396501927E-01
    113 T   8 O     4.844669692475E-01  3.178586892402E-01  8.339455009675E-02
    114 T   8 O     3.184021894007E-01 -1.661428575779E-02  4.167382182895E-01
    115 T   8 O     1.507808152368E-01 -3.487407721466E-01 -2.496631801591E-01
    116 T   8 O    -1.518329117403E-02  3.180243666234E-01  8.331532016287E-02
    117 T   8 O    -1.547109332187E-02 -1.820410541385E-01  8.344917450923E-02
    118 T   8 O    -1.818323537443E-01  4.850246388238E-01  4.168713279862E-01
    119 T   8 O    -1.821428771039E-01 -1.523757597924E-02  4.164085091456E-01
    120 T   8 O    -3.479869874646E-01 -3.487228507760E-01 -2.493639532214E-01

 T = ATOM BELONGING TO THE ASYMMETRIC UNIT

 TOTAL ENERGY(DFT)(AU)(  9) -9.5964073935800E+04     DE (AU)    2.688E-05

 UPDATED TRUST RADIUS     0.781E-02
 ENERGY CHANGE > 0: STEP REJECTED. RETRYING WITH A NEW STEP

 EIGENVALUES OF THE ESTIMATED HESSIAN
  0.5566E-04  0.1150E-03  0.1260E-03  0.1821E-03  0.2229E-03  0.2951E-03
  0.3732E-03  0.4149E-03  0.4782E-03  0.7128E-03  0.8389E-03  0.1023E-02
  0.1099E-02  0.1360E-02  0.1474E-02  0.1502E-02  0.1615E-02  0.1690E-02
  0.1749E-02  0.1768E-02  0.1834E-02  0.1861E-02  0.1933E-02  0.1942E-02
  0.1983E-02  0.2032E-02  0.2054E-02  0.2103E-02  0.2164E-02  0.2364E-02
  0.2450E-02  0.2579E-02  0.2695E-02  0.2724E-02  0.2779E-02  0.2882E-02
  0.2955E-02  0.3046E-02  0.3168E-02  0.3225E-02  0.3306E-02  0.3547E-02
  0.3705E-02  0.3746E-02  0.3928E-02  0.4147E-02  0.4587E-02  0.4860E-02
  0.5079E-02  0.5241E-02  0.5467E-02  0.5694E-02  0.5799E-02  0.5991E-02
  0.6430E-02  0.6633E-02  0.6970E-02  0.7182E-02  0.7921E-02  0.8403E-02
  0.8702E-02  0.8844E-02  0.9224E-02  0.9330E-02  0.9839E-02  0.1007E-01
  0.1153E-01  0.1215E-01  0.1264E-01  0.1352E-01  0.1389E-01  0.1432E-01
  0.1450E-01  0.1557E-01  0.1619E-01  0.1724E-01  0.1777E-01  0.1796E-01
  0.1812E-01  0.1857E-01  0.1912E-01  0.1969E-01  0.2003E-01  0.2051E-01
  0.2112E-01  0.2183E-01  0.2236E-01  0.2305E-01  0.2354E-01  0.2440E-01
  0.2508E-01  0.2594E-01  0.2618E-01  0.2665E-01  0.2913E-01  0.3218E-01
  0.3253E-01  0.3282E-01  0.3318E-01  0.3378E-01  0.3463E-01  0.3549E-01
  0.3583E-01  0.3624E-01  0.3730E-01  0.3800E-01  0.3897E-01  0.4022E-01
  0.4192E-01  0.4238E-01  0.4287E-01  0.4533E-01  0.4759E-01  0.4872E-01
  0.5081E-01  0.5108E-01  0.5188E-01  0.5259E-01  0.5310E-01  0.5467E-01
  0.5480E-01  0.5531E-01  0.5546E-01  0.5585E-01  0.5649E-01  0.5765E-01
  0.5816E-01  0.5959E-01  0.5976E-01  0.6113E-01  0.6225E-01  0.6512E-01
  0.6648E-01  0.6879E-01  0.6973E-01  0.7057E-01  0.7127E-01  0.7312E-01
  0.7503E-01  0.7543E-01  0.7584E-01  0.7638E-01  0.7668E-01  0.7717E-01
  0.7752E-01  0.7925E-01  0.8024E-01  0.8097E-01  0.8450E-01  0.8510E-01
  0.8709E-01  0.8802E-01  0.8885E-01  0.9082E-01  0.9251E-01  0.9585E-01
  0.9723E-01  0.9774E-01  0.9879E-01  0.1004      0.1017      0.1066    
  0.1071      0.1079      0.1086      0.1100      0.1111      0.1130    
  0.1150      0.1204      0.1218      0.1219      0.1222      0.1225    
  0.1233      0.1236      0.1244      0.1250      0.1251      0.1255    
  0.1264      0.1280      0.1284      0.1288      0.1299      0.1306    
  0.1324      0.1325      0.1337      0.1345      0.1356      0.1375    
  0.1378      0.1397      0.1410      0.1446      0.1467      0.1485    
  0.1506      0.1507      0.1557      0.1568      0.1571      0.1611    
  0.1641      0.1676      0.1683      0.1718      0.1788      0.1836    
  0.1884      0.1910      0.1913      0.1990      0.2090      0.2122    
  0.2172      0.2220      0.2250      0.2284      0.2363      0.2392    
  0.2444      0.2526      0.2554      0.2560      0.2571      0.2585    
  0.2604      0.2605      0.2621      0.2632      0.2638      0.2684    
  0.2736      0.2774      0.2779      0.2830      0.2874      0.2896    
  0.2944      0.3068      0.3083      0.3239      0.3242      0.3261    
  0.3264      0.3269      0.3283      0.3297      0.3322      0.3329    
  0.3341      0.3434      0.3455      0.3474      0.3514      0.3519    
  0.3531      0.3549      0.3564      0.3569      0.3604      0.3618    
  0.3622      0.3635      0.3645      0.3661      0.3700      0.3724    
  0.3799      0.3813      0.3897      0.3940      0.3953      0.4013    
  0.4024      0.4038      0.4044      0.4054      0.4060      0.4064    
  0.4088      0.4124      0.4132      0.4149      0.4167      0.4168    
  0.4182      0.4211      0.4310      0.4318      0.4394      0.4469    
  0.4504      0.4663      0.4694      0.4720      0.4734      0.4736    
  0.4745      0.4748      0.4758      0.4766      0.4774      0.4801    
  0.4807      0.4816      0.4822      0.4835      0.4866      0.4870    
  0.4904      0.4912      0.4933      0.4939      0.4951      0.4961    
  0.4980      0.5007      0.5026      0.5031      0.5036      0.5048    
  0.5062      0.5082      0.5097      0.5117      0.5153      0.5188    
  0.5192      0.5197      0.5214      0.5227      0.5256      0.5303    
  0.5338      0.5343      0.5359      0.5382      0.5385      0.5404    
  0.5412      0.5472      0.5478      0.5528      0.5585      0.5627    
  0.5695      0.5725      0.5779      0.5927      0.6031      0.6108    
  0.6188      0.6226      0.6238      0.6343      0.6456      0.6553    
  0.9340       1.305       2.554    
 NEWTON STEP ( 0.3306677730E+01) EXCEEDS TRUST RADIUS ( 0.7812500000E-02)
 LEVEL SHIFT    -0.2084877138E-01

 PREDICTED ENERGY CHANGE    -0.104E-04

 MAX GRADIENT      0.000520  THRESHOLD              0.000450 CONVERGED NO
 RMS GRADIENT      0.000116  THRESHOLD              0.000300 CONVERGED YES
 MAX DISPLAC.      0.001928  THRESHOLD              0.001800 CONVERGED NO
 RMS DISPLAC.      0.000410  THRESHOLD              0.001200 CONVERGED YES
 TTTTTTTTTTTTTTTTTTTTTTTTTTTTTT OPTI        TELAPSE   141324.63 TCPU   139667.36
 *******************************************************************************
 COORDINATE AND CELL OPTIMIZATION - POINT    5
 *******************************************************************************
 LATTICE PARAMETERS (ANGSTROMS AND DEGREES) - BOHR = 0.5291772083 ANGSTROM
 PRIMITIVE CELL - CENTRING CODE 1/0 VOLUME=  1150.422486 - DENSITY  6.617 g/cm^3
         A              B              C           ALPHA      BETA       GAMMA 
     9.97151349     9.97211431    13.35876264    89.991756  89.998955 119.997218
 *******************************************************************************
 ATOMS IN THE ASYMMETRIC UNIT  120 - ATOMS IN THE UNIT CELL:  120
     ATOM                 X/A                 Y/B                 Z/C    
 *******************************************************************************
      1 T 277 IR    3.331786482541E-01  1.665719906283E-01 -3.198972796225E-01
      2 T  31 GA    1.664683021212E-01 -1.664660661115E-01  2.305920848426E-02
      3 T  31 GA    5.574137059366E-05 -4.999982592082E-01  3.554986925431E-01
      4 T  31 GA   -1.658915177784E-01  1.681966473792E-01 -3.102535638234E-01
      5 T  31 GA    1.669575942454E-01  3.335339164841E-01  2.302661374293E-02
      6 T  31 GA   -1.599430729122E-03 -1.225770227281E-03  3.548159446129E-01
      7 T  31 GA   -1.658266729788E-01 -3.340094381267E-01 -3.103612286379E-01
      8 T  31 GA   -3.335113465616E-01  3.330700396242E-01  2.306865179777E-02
      9 T  31 GA   -3.333365613388E-01 -1.666850455830E-01  2.327555930079E-02
     10 T  31 GA   -4.995628708102E-01 -4.985341004715E-01  3.548837425027E-01
     11 T  31 GA   -4.987205158246E-01 -4.426835970539E-04  3.547346351647E-01
     12 T  31 GA    3.318585536963E-01 -3.340674180225E-01 -3.103346325503E-01
     13 T  31 GA   -3.318805902500E-01  3.325451142884E-01 -1.878334153069E-01
     14 T  31 GA    4.998726776048E-01  2.496530152091E-05  1.439214274481E-01
     15 T  31 GA    3.335931431278E-01 -3.337461714926E-01  4.773603264127E-01
     16 T  31 GA    1.676030893887E-01  3.359232719440E-01 -1.877838532459E-01
     17 T  31 GA    4.999185461811E-01  4.998301603527E-01  1.439818911987E-01
     18 T  31 GA    3.332157140658E-01  1.663462738495E-01  4.663340769537E-01
     19 T  31 GA    1.640594777348E-01 -1.683072794653E-01 -1.878150459802E-01
     20 T  31 GA   -1.045664066089E-05 -4.999799224208E-01  1.439331752507E-01
     21 T  31 GA    1.909053559478E-04  8.089808367608E-05  1.439476371065E-01
     22 T  31 GA   -1.662924570618E-01 -3.327887983158E-01  4.773190231862E-01
     23 T  31 GA   -1.673052069186E-01  1.663721013126E-01  4.773988067651E-01
     24 T  31 GA   -3.333983561140E-01 -1.666632884646E-01 -1.880959569956E-01
     25 T  31 GA   -4.966260251219E-01 -3.840577164548E-03 -3.547944385310E-01
     26 T  31 GA    3.332028086066E-01 -3.326680721307E-01 -2.206384467078E-02
     27 T  31 GA    1.663483746469E-01  3.336420093188E-01  3.097749163988E-01
     28 T  31 GA   -7.149415394892E-03 -3.309058483051E-03 -3.547624186114E-01
     29 T  31 GA    3.332296350529E-01  1.666889444214E-01 -2.251693734662E-02
     30 T  31 GA    1.663961366289E-01 -1.673777119362E-01  3.097330919327E-01
     31 T  31 GA   -9.411319346150E-06  4.999448652760E-01 -3.552268110057E-01
     32 T  31 GA   -1.661337939630E-01  1.667666592998E-01 -2.192844542616E-02
     33 T  31 GA   -1.673206755992E-01 -3.339932513583E-01 -2.195156195798E-02
     34 T  31 GA   -3.326190795992E-01  3.336255711705E-01  3.097973208836E-01
     35 T  31 GA   -3.333574444779E-01 -1.667603197960E-01  3.101985369221E-01
     36 T  31 GA   -4.960021969553E-01 -4.929334973924E-01 -3.546152274966E-01
     37 T  31 GA   -3.305120702516E-01  3.361699609060E-01 -4.783282106302E-01
     38 T  31 GA   -4.989167526577E-01  8.551618712229E-05 -1.423630294684E-01
     39 T  31 GA    3.333975648468E-01 -3.332540439315E-01  1.889856898712E-01
     40 T  31 GA    1.639155499685E-01  3.333293699942E-01 -4.784009857356E-01
     41 T  31 GA   -4.999134038617E-01 -4.989219532049E-01 -1.423632869987E-01
     42 T  31 GA    3.333819841453E-01  1.666972144384E-01  1.884274664055E-01
     43 T  31 GA    1.666475980626E-01 -1.695292160459E-01 -4.783836585820E-01
     44 T  31 GA   -8.021287316085E-05 -4.999893875612E-01 -1.435805068937E-01
     45 T  31 GA   -1.230599058289E-03 -1.021601450400E-03 -1.422604106897E-01
     46 T  31 GA   -1.667783407679E-01 -3.334363963335E-01  1.890942355867E-01
     47 T  31 GA   -1.664480141181E-01  1.666808628214E-01  1.890783247816E-01
     48 T  31 GA   -3.333502753108E-01 -1.667696303816E-01 -4.790478760133E-01
     49 T   8 O     4.850741308742E-01  1.645522169396E-01 -4.167285580445E-01
     50 T   8 O     3.177589015429E-01 -1.661741213873E-01 -8.361422224633E-02
     51 T   8 O     1.513730520805E-01 -4.996034773259E-01  2.502218004120E-01
     52 T   8 O    -1.490039867326E-02  1.665794518511E-01 -4.161279699407E-01
     53 T   8 O     3.182444010522E-01  3.336894748541E-01 -8.330638247121E-02
     54 T   8 O     1.518234278044E-01  4.062946101802E-04  2.505693785931E-01
     55 T   8 O    -1.540608175677E-02 -3.333080704243E-01 -4.163234174791E-01
     56 T   8 O    -1.820212507958E-01  3.329598715495E-01 -8.318542771224E-02
     57 T   8 O    -1.827876936540E-01 -1.674181843488E-01 -8.298206788610E-02
     58 T   8 O    -3.488438689209E-01 -4.999978198795E-01  2.500949778078E-01
     59 T   8 O    -3.485538268090E-01  1.865380205379E-04  2.500627964689E-01
     60 T   8 O     4.847663989037E-01 -3.316490286219E-01 -4.166806928115E-01
     61 T   8 O    -1.667613135678E-01  3.177920979101E-01 -4.162840345683E-01
     62 T   8 O    -3.325764356633E-01 -1.528960331389E-02 -8.308448635994E-02
     63 T   8 O     4.997861326351E-01 -3.488227093251E-01  2.501391517795E-01
     64 T   8 O     3.354868065608E-01  3.204238211875E-01 -4.165666752426E-01
     65 T   8 O    -3.337036780316E-01  4.840972561301E-01 -8.347834972404E-02
     66 T   8 O     4.996961092773E-01  1.514202251523E-01  2.505487365607E-01
     67 T   8 O     3.335019051734E-01 -1.815073347388E-01 -4.162041617611E-01
     68 T   8 O     1.669920578092E-01  4.851151325603E-01 -8.311399939796E-02
     69 T   8 O     1.663228150448E-01 -1.526312267506E-02 -8.339240544022E-02
     70 T   8 O    -3.916048861836E-04 -3.490331960755E-01  2.501925056203E-01
     71 T   8 O     2.153765157618E-05  1.510867371355E-01  2.500467658337E-01
     72 T   8 O    -1.684261463775E-01 -1.837424964678E-01 -4.167220275781E-01
     73 T   8 O    -3.183476671908E-01 -4.849476777852E-01 -4.162317730093E-01
     74 T   8 O    -4.847892542117E-01  1.817145150519E-01 -8.336747094942E-02
     75 T   8 O     3.489386453800E-01 -1.511797055289E-01  2.500082487133E-01
     76 T   8 O     1.821776716922E-01 -4.846370704851E-01 -4.162968800162E-01
     77 T   8 O    -4.847457592065E-01 -3.172939611539E-01 -8.305017584139E-02
     78 T   8 O     3.486186766864E-01  3.482020610340E-01  2.505842292851E-01
     79 T   8 O     1.793621339647E-01  1.484545893958E-02 -4.169056734293E-01
     80 T   8 O     1.487085930722E-02 -3.179837881716E-01 -8.315805519825E-02
     81 T   8 O     1.588538735702E-02  1.822561307742E-01 -8.358825326879E-02
     82 T   8 O    -1.511885399045E-01 -1.514336959121E-01  2.501213599849E-01
     83 T   8 O    -1.509998478162E-01  3.485583053122E-01  2.501194975432E-01
     84 T   8 O    -3.161896529712E-01  1.520216600119E-02 -4.166587495282E-01
     85 T   8 O    -1.512531028919E-01  4.995908461481E-01 -2.496853134435E-01
     86 T   8 O    -3.179538338167E-01  1.665717842889E-01  8.350666224318E-02
     87 T   8 O    -4.847328953129E-01 -1.670017948827E-01  4.165704832678E-01
     88 T   8 O     3.500261427714E-01 -4.996166901694E-01 -2.500981939047E-01
     89 T   8 O    -3.180688085367E-01 -3.335354923938E-01  8.348633708706E-02
     90 T   8 O    -4.835898024285E-01  3.347464294979E-01  4.168172993766E-01
     91 T   8 O     3.460596060743E-01 -1.684325583208E-03 -2.498849708414E-01
     92 T   8 O     1.820254642848E-01 -3.330743011889E-01  8.338751851569E-02
     93 T   8 O     1.821570445478E-01  1.666642198787E-01  8.332577957656E-02
     94 T   8 O     1.680686744580E-02 -1.654197721335E-01  4.176855467674E-01
     95 T   8 O     1.489370056385E-02  3.329695742436E-01  4.167372772630E-01
     96 T   8 O    -1.511022678178E-01  8.046115948935E-04 -2.493323034641E-01
     97 T   8 O    -4.982875999464E-01  3.482856811416E-01 -2.496880688080E-01
     98 T   8 O     3.333365234604E-01  1.552510200046E-02  8.331783569727E-02
     99 T   8 O     1.669748315837E-01 -3.181769843209E-01  4.167539074435E-01
    100 T   8 O     4.473202416674E-04  3.492387881575E-01 -2.496859585049E-01
    101 T   8 O     3.333786571149E-01 -4.844920701807E-01  8.358618250251E-02
    102 T   8 O     1.652248508761E-01  1.816743501143E-01  4.167681425774E-01
    103 T   8 O    -3.364724916974E-04 -1.501731800361E-01 -2.501317433451E-01
    104 T   8 O    -1.668132138580E-01 -4.847665008084E-01  8.334717669392E-02
    105 T   8 O    -1.664406461974E-01  1.546354762394E-02  8.343819428895E-02
    106 T   8 O    -3.330098109135E-01 -3.178763341437E-01  4.165536290899E-01
    107 T   8 O    -3.347006494607E-01  1.820506993272E-01  4.178081805740E-01
    108 T   8 O     4.991816113105E-01 -1.518459906426E-01 -2.493966932098E-01
    109 T   8 O    -3.498202225111E-01  1.499996601098E-01 -2.501538449781E-01
    110 T   8 O     4.845502922114E-01 -1.819008534134E-01  8.339371190721E-02
    111 T   8 O     3.178962778929E-01  4.831894103487E-01  4.177776253672E-01
    112 T   8 O     1.522941704135E-01  1.539687757798E-01 -2.498046253901E-01
    113 T   8 O     4.845051380368E-01  3.178915171306E-01  8.341838640211E-02
    114 T   8 O     3.184297164099E-01 -1.658352628798E-02  4.166211627356E-01
    115 T   8 O     1.507703653019E-01 -3.487609500622E-01 -2.497081838024E-01
    116 T   8 O    -1.518164706353E-02  3.180406810474E-01  8.339409345245E-02
    117 T   8 O    -1.544927839347E-02 -1.820298617668E-01  8.358274370803E-02
    118 T   8 O    -1.818497714471E-01  4.850267225350E-01  4.167305209954E-01
    119 T   8 O    -1.821640595130E-01 -1.522742012342E-02  4.165719149990E-01
    120 T   8 O    -3.479808790926E-01 -3.487464386378E-01 -2.493543205778E-01

 T = ATOM BELONGING TO THE ASYMMETRIC UNIT

 TOTAL ENERGY(DFT)(AU)(  7) -9.5964073963347E+04     DE (AU)   -6.629E-07

 UPDATED TRUST RADIUS     0.195E-02

 SYMMETRY ALLOWED FORCES  (COORDINATE, FORCE)

    1  5.7023659E-05    2  5.3148937E-06    3 -4.8348315E-04    4  5.5409074E-05
    5 -4.2686185E-05    6  4.6093042E-05    7  8.4148079E-05    8 -8.5982556E-05
    9 -1.0067051E-04   10 -9.2335083E-06   11 -3.7627336E-05   12  1.1701631E-05
   13  2.6727436E-05   14  1.1208745E-04   15  2.2672235E-04   16  2.3315694E-04
   17  3.1141301E-04   18  4.0308893E-05   19 -8.5073841E-05   20  1.2107129E-05
   21  1.2336674E-04   22  1.3537166E-04   23 -1.3908162E-05   24  6.8613451E-05
   25 -4.4548832E-07   26  8.7703540E-05   27  4.0973361E-05   28  3.0471060E-05
   29 -7.9952036E-05   30 -1.1378985E-04   31 -2.0697486E-04   32  3.6460885E-05
   33  1.0878601E-04   34  5.7399806E-05   35 -2.2622660E-05   36  6.3398666E-05
   37 -1.7681017E-05   38 -6.3457468E-05   39  5.6776489E-05   40  5.2306908E-05
   41  1.0221039E-04   42 -2.9600159E-05   43 -9.2057767E-06   44  6.9578059E-07
   45  2.4829851E-05   46  2.7465720E-05   47 -2.3338051E-05   48  8.2273858E-05
   49 -9.9296108E-05   50  4.4166003E-05   51  4.1659976E-05   52  3.9733508E-05
   53  6.7195691E-05   54 -4.2876123E-05   55 -7.2869998E-05   56 -4.6472403E-05
   57  4.3645882E-05   58  9.2779798E-06   59  4.7217883E-05   60  5.6325617E-05
   61 -4.7872760E-05   62  2.9337683E-05   63  3.4278184E-05   64  3.6459351E-05
   65  5.8165960E-05   66  4.0962515E-05   67  1.0455933E-04   68  2.5117701E-06
   69 -4.8439643E-05   70 -2.1007444E-05   71 -5.6139440E-05   72  1.2221912E-05
   73  1.2881212E-05   74  2.0420570E-05   75 -7.3101948E-06   76  1.2915983E-04
   77 -6.2830393E-05   78  1.2138117E-04   79 -3.4219091E-05   80  2.4080790E-05
   81 -6.9489071E-05   82  1.2697449E-04   83  1.3513302E-05   84 -2.0045828E-05
   85  4.3160304E-05   86 -1.9972430E-06   87  6.0069005E-05   88 -9.9008313E-05
   89  4.5386115E-06   90 -5.3413961E-05   91 -1.0755259E-05   92  3.6246954E-05
   93  2.8772283E-05   94  2.0362912E-04   95 -8.2013671E-05   96 -2.1576053E-04
   97  6.2643447E-05   98  9.5666655E-07   99 -2.2407680E-05  100  2.6712334E-05
  101 -2.2463011E-05  102 -1.1984391E-04  103 -2.4106115E-05  104  9.4367063E-05
  105 -1.0702499E-05  106 -1.7800057E-05  107 -1.6878194E-05  108  6.2607084E-05
  109  2.8520581E-05  110 -7.8206103E-05  111  8.7119525E-05  112  6.2912918E-05
  113  6.5590269E-05  114  3.0471012E-05  115 -2.0905593E-04  116  9.2511168E-05
  117  5.4060588E-05  118  1.0342318E-05  119 -6.7252461E-05  120  1.5521219E-04
  121  2.6204828E-06  122 -9.1416905E-07  123 -4.3465149E-05  124  2.6755640E-05
  125  1.8462983E-05  126 -1.6914373E-04  127  1.1917418E-05  128  5.5351474E-05
  129  5.6762799E-05  130  5.1410811E-05  131  2.8640771E-05  132 -2.7875086E-06
  133 -1.8484531E-05  134 -5.2820124E-05  135 -6.9527418E-05  136 -7.9897682E-06
  137 -1.2323290E-04  138 -1.3034676E-04  139 -6.5257407E-05  140 -4.7943198E-05
  141 -1.8085944E-04  142  5.5414838E-05  143  1.0225588E-04  144  5.2870971E-06
  145 -5.5839927E-05  146  3.6014834E-05  147 -8.1418076E-05  148 -1.5885383E-05
  149  1.8723355E-05  150 -5.3532880E-05  151  1.3687143E-04  152  2.6363940E-06
  153 -1.0272935E-04  154 -5.1254398E-05  155  6.9672406E-05  156 -2.2265137E-05
  157  8.2381957E-05  158 -3.4588851E-05  159 -3.5057783E-06  160  7.0287135E-05
  161 -1.0399008E-04  162  8.7983558E-05  163  4.3738511E-05  164  1.7909689E-05
  165  1.3342648E-05  166 -1.1806104E-04  167 -4.6346301E-05  168  6.0987118E-05
  169  1.0545337E-05  170 -6.2701566E-05  171  4.5583279E-06  172  3.6967266E-05
  173  2.9542940E-05  174  2.2011023E-05  175  1.1880698E-04  176 -5.4932280E-05
  177  1.7008755E-04  178 -4.2808890E-05  179  2.0026859E-05  180 -9.0658006E-06
  181  4.3518895E-05  182  1.2651507E-05  183 -1.3815863E-06  184 -6.0016707E-06
  185  5.3564972E-05  186  5.9737101E-05  187 -4.1061670E-06  188 -5.4212111E-05
  189  2.6212732E-05  190  1.0200382E-04  191  5.1926066E-05  192  8.2946262E-05
  193 -7.2990479E-06  194  5.1647963E-06  195 -5.2738438E-05  196 -4.4559978E-05
  197 -1.6857867E-05  198  9.7712952E-05  199  1.8153888E-05  200  9.5656788E-06
  201  5.9841693E-05  202 -4.8268672E-05  203 -1.3698056E-06  204 -6.7039365E-05
  205  3.1182146E-07  206  1.3877549E-05  207 -4.7597127E-05  208  6.3023892E-07
  209 -3.2742659E-06  210 -6.1377509E-06  211 -3.7769407E-05  212 -7.8349118E-06
  213  4.7140376E-05  214 -5.0205669E-05  215  2.6800023E-05  216 -3.7073819E-06
  217 -3.2860748E-05  218 -3.3180230E-05  219  2.2011134E-05  220  3.8315618E-05
  221  4.3677358E-05  222 -7.0956399E-05  223  1.0007454E-04  224 -5.0331974E-05
  225 -3.9609668E-05  226  3.7427987E-05  227  2.3610382E-05  228 -6.4533638E-05
  229  3.7049288E-05  230  5.4839516E-05  231  2.0291585E-05  232 -4.0013003E-05
  233  2.8048889E-05  234  1.0207620E-04  235 -1.4025366E-04  236 -1.4677312E-04
  237  5.9010251E-05  238  1.2732386E-04  239  2.6556533E-05  240 -1.1008694E-05
  241 -6.6178530E-06  242  2.4727372E-05  243  8.8078277E-05  244 -1.1150682E-05
  245 -1.0831136E-05  246  6.6461536E-05  247 -4.9566847E-05  248  1.0961004E-04
  249  2.3768280E-04  250 -2.4390357E-05  251  5.3640631E-07  252 -1.0962002E-05
  253  7.0731164E-05  254  4.3118146E-05  255 -4.1843155E-05  256 -1.9235072E-04
  257  5.7179630E-05  258  2.7711782E-06  259  4.7052989E-07  260 -7.4619072E-06
  261  6.1982170E-05  262 -7.8797374E-06  263  1.1715172E-04  264  2.7387810E-06
  265 -7.0804043E-06  266  1.7970619E-05  267 -1.1574794E-05  268 -2.7759448E-05
  269 -2.6648831E-05  270  9.1679629E-05  271 -1.3696492E-04  272  1.1366450E-04
  273  3.9790848E-05  274  5.5714738E-05  275 -4.9609895E-05  276 -8.8054701E-05
  277 -3.8019467E-05  278  7.5944350E-05  279 -3.8637663E-05  280 -1.7126384E-05
  281 -2.5410453E-05  282  4.1991051E-05  283 -7.7486667E-05  284  6.3549226E-05
  285  3.7863667E-05  286 -1.8381314E-05  287  6.2481574E-05  288 -6.2770134E-05
  289  1.5545508E-04  290 -2.0746638E-05  291  2.5523409E-04  292 -1.5754786E-05
  293  5.6125126E-05  294  2.2200842E-05  295  1.9446679E-05  296  1.0751624E-05
  297  2.3865974E-05  298  1.3545569E-05  299  1.4234438E-05  300  1.1845680E-05
  301  1.2792266E-04  302 -1.2527731E-04  303 -5.6553113E-05  304 -1.1951898E-04
  305 -2.5281694E-04  306 -8.2036523E-05  307  8.8137320E-05  308  1.8637950E-05
  309 -4.0957539E-06  310  2.8810903E-05  311 -2.7018855E-05  312  1.6432245E-04
  313 -1.4989904E-05  314  9.6639097E-05  315  1.0025400E-05  316 -3.9102483E-05
  317  2.7623826E-05  318  8.8816377E-05  319  4.9154644E-05  320  5.7540336E-05
  321 -6.5285881E-05  322  4.0230225E-06  323  3.5681887E-05  324  5.6857561E-05
  325 -1.3294828E-06  326 -1.7317290E-06  327  3.9957059E-05  328 -8.8160457E-05
  329 -4.4774753E-05  330  1.0329213E-05  331 -3.1226006E-05  332 -8.5176455E-07
  333  1.9083031E-05  334  2.7852252E-05  335  3.9322161E-05  336  4.2308779E-07
  337  2.4957596E-05  338 -1.3176642E-04  339 -1.8413381E-04  340 -4.6778026E-05
  341 -3.0843366E-06  342  2.1449405E-05  343 -3.2653466E-05  344  7.0579665E-06
  345  3.3313823E-05  346  6.1435017E-05  347 -1.3936070E-04  348 -5.6069371E-05
  349  7.5244506E-06  350  4.6207767E-05  351 -6.1532770E-05  352 -8.0921378E-06
  353 -4.0052909E-06  354  1.0186887E-05  355 -2.3906062E-05  356 -7.1817333E-05
  357  9.0507190E-05  358  3.2192520E-05  359 -1.7641900E-05  360  2.1040080E-05
  361 -4.4289251E-05  362  1.6367641E-06  363  1.8008778E-05

 GRADIENT NORM     0.001469  GRADIENT THRESHOLD     0.500000

 EIGENVALUES OF THE ESTIMATED HESSIAN
  0.5702E-04  0.1162E-03  0.1260E-03  0.1838E-03  0.2226E-03  0.2995E-03
  0.3720E-03  0.4238E-03  0.5060E-03  0.7186E-03  0.8551E-03  0.1028E-02
  0.1112E-02  0.1396E-02  0.1477E-02  0.1538E-02  0.1631E-02  0.1690E-02
  0.1754E-02  0.1819E-02  0.1839E-02  0.1859E-02  0.1928E-02  0.1942E-02
  0.1995E-02  0.2041E-02  0.2097E-02  0.2156E-02  0.2331E-02  0.2372E-02
  0.2487E-02  0.2630E-02  0.2711E-02  0.2775E-02  0.2879E-02  0.2936E-02
  0.3026E-02  0.3120E-02  0.3222E-02  0.3300E-02  0.3522E-02  0.3547E-02
  0.3742E-02  0.3871E-02  0.4104E-02  0.4312E-02  0.4722E-02  0.4895E-02
  0.5211E-02  0.5400E-02  0.5616E-02  0.5763E-02  0.5985E-02  0.6282E-02
  0.6498E-02  0.6778E-02  0.7162E-02  0.7288E-02  0.8071E-02  0.8633E-02
  0.8839E-02  0.9209E-02  0.9316E-02  0.9666E-02  0.1006E-01  0.1144E-01
  0.1203E-01  0.1257E-01  0.1351E-01  0.1373E-01  0.1417E-01  0.1450E-01
  0.1510E-01  0.1606E-01  0.1717E-01  0.1776E-01  0.1792E-01  0.1809E-01
  0.1839E-01  0.1875E-01  0.1916E-01  0.2003E-01  0.2024E-01  0.2087E-01
  0.2182E-01  0.2212E-01  0.2239E-01  0.2343E-01  0.2435E-01  0.2506E-01
  0.2563E-01  0.2606E-01  0.2651E-01  0.2891E-01  0.3083E-01  0.3241E-01
  0.3257E-01  0.3287E-01  0.3355E-01  0.3421E-01  0.3542E-01  0.3583E-01
  0.3605E-01  0.3718E-01  0.3798E-01  0.3833E-01  0.4013E-01  0.4099E-01
  0.4192E-01  0.4252E-01  0.4485E-01  0.4553E-01  0.4764E-01  0.4883E-01
  0.5092E-01  0.5165E-01  0.5226E-01  0.5285E-01  0.5454E-01  0.5463E-01
  0.5490E-01  0.5544E-01  0.5570E-01  0.5621E-01  0.5671E-01  0.5813E-01
  0.5939E-01  0.5973E-01  0.6112E-01  0.6194E-01  0.6447E-01  0.6617E-01
  0.6757E-01  0.6884E-01  0.6975E-01  0.7072E-01  0.7126E-01  0.7401E-01
  0.7530E-01  0.7556E-01  0.7594E-01  0.7638E-01  0.7709E-01  0.7751E-01
  0.7913E-01  0.7990E-01  0.8048E-01  0.8218E-01  0.8488E-01  0.8515E-01
  0.8743E-01  0.8859E-01  0.8901E-01  0.9084E-01  0.9237E-01  0.9640E-01
  0.9723E-01  0.9877E-01  0.9924E-01  0.1012      0.1031      0.1066    
  0.1074      0.1084      0.1097      0.1109      0.1118      0.1141    
  0.1167      0.1179      0.1213      0.1219      0.1222      0.1224    
  0.1231      0.1239      0.1246      0.1247      0.1251      0.1255    
  0.1278      0.1282      0.1287      0.1296      0.1298      0.1311    
  0.1324      0.1335      0.1342      0.1352      0.1365      0.1376    
  0.1381      0.1410      0.1426      0.1448      0.1482      0.1485    
  0.1505      0.1540      0.1555      0.1565      0.1579      0.1610    
  0.1645      0.1674      0.1684      0.1721      0.1789      0.1835    
  0.1885      0.1910      0.1916      0.1989      0.2097      0.2113    
  0.2173      0.2216      0.2247      0.2286      0.2357      0.2395    
  0.2442      0.2512      0.2544      0.2559      0.2565      0.2579    
  0.2601      0.2606      0.2621      0.2632      0.2638      0.2678    
  0.2738      0.2757      0.2776      0.2846      0.2871      0.2893    
  0.2943      0.3057      0.3089      0.3184      0.3244      0.3256    
  0.3265      0.3267      0.3283      0.3293      0.3325      0.3329    
  0.3344      0.3413      0.3437      0.3478      0.3486      0.3516    
  0.3533      0.3547      0.3559      0.3572      0.3604      0.3617    
  0.3620      0.3644      0.3646      0.3677      0.3694      0.3719    
  0.3770      0.3818      0.3870      0.3940      0.3960      0.3984    
  0.4016      0.4038      0.4041      0.4051      0.4062      0.4073    
  0.4096      0.4127      0.4137      0.4137      0.4162      0.4168    
  0.4177      0.4228      0.4300      0.4322      0.4390      0.4462    
  0.4525      0.4651      0.4686      0.4696      0.4726      0.4735    
  0.4742      0.4748      0.4756      0.4767      0.4777      0.4795    
  0.4808      0.4813      0.4822      0.4835      0.4865      0.4871    
  0.4900      0.4911      0.4919      0.4934      0.4955      0.4963    
  0.4979      0.5009      0.5025      0.5029      0.5043      0.5048    
  0.5066      0.5085      0.5111      0.5118      0.5160      0.5171    
  0.5192      0.5198      0.5220      0.5235      0.5256      0.5303    
  0.5337      0.5344      0.5361      0.5382      0.5385      0.5397    
  0.5413      0.5456      0.5478      0.5531      0.5580      0.5628    
  0.5676      0.5727      0.5785      0.5925      0.6029      0.6103    
  0.6184      0.6223      0.6246      0.6353      0.6448      0.6552    
  0.9403       1.300       2.544    
 NEWTON STEP ( 0.8585460505E+00) EXCEEDS TRUST RADIUS ( 0.1953125000E-02)
 LEVEL SHIFT    -0.6041901001E-02

 PREDICTED ENERGY CHANGE    -0.132E-05

 MAX GRADIENT      0.000483  THRESHOLD              0.000450 CONVERGED NO
 RMS GRADIENT      0.000077  THRESHOLD              0.000300 CONVERGED YES
 MAX DISPLAC.      0.000403  THRESHOLD              0.001800 CONVERGED YES
 RMS DISPLAC.      0.000103  THRESHOLD              0.001200 CONVERGED YES
 TTTTTTTTTTTTTTTTTTTTTTTTTTTTTT OPTI        TELAPSE   162896.03 TCPU   161232.95
 *******************************************************************************
 COORDINATE AND CELL OPTIMIZATION - POINT    6
 *******************************************************************************
 LATTICE PARAMETERS (ANGSTROMS AND DEGREES) - BOHR = 0.5291772083 ANGSTROM
 PRIMITIVE CELL - CENTRING CODE 1/0 VOLUME=  1150.426776 - DENSITY  6.617 g/cm^3
         A              B              C           ALPHA      BETA       GAMMA 
     9.97151495     9.97212057    13.35880158    89.991603  89.999178 119.997214
 *******************************************************************************
 ATOMS IN THE ASYMMETRIC UNIT  120 - ATOMS IN THE UNIT CELL:  120
     ATOM                 X/A                 Y/B                 Z/C    
 *******************************************************************************
      1 T 277 IR    3.331785052167E-01  1.665720235686E-01 -3.198986935458E-01
      2 T  31 GA    1.664735775738E-01 -1.664590223741E-01  2.306349668456E-02
      3 T  31 GA    6.041051029266E-05  4.999986375894E-01  3.554923753825E-01
      4 T  31 GA   -1.658923833500E-01  1.681959695149E-01 -3.102576959018E-01
      5 T  31 GA    1.669593084615E-01  3.335344054570E-01  2.303702955650E-02
      6 T  31 GA   -1.590032394562E-03 -1.218557607104E-03  3.548175900748E-01
      7 T  31 GA   -1.658275712609E-01 -3.340058685593E-01 -3.103580563085E-01
      8 T  31 GA   -3.335018494402E-01  3.330737840161E-01  2.307165875202E-02
      9 T  31 GA   -3.333369428461E-01 -1.666731507227E-01  2.328359003748E-02
     10 T  31 GA   -4.995608388621E-01 -4.985342720169E-01  3.548799080910E-01
     11 T  31 GA   -4.987273175836E-01 -4.434539893382E-04  3.547374953774E-01
     12 T  31 GA    3.318584204397E-01 -3.340671468608E-01 -3.103309169687E-01
     13 T  31 GA   -3.318774951433E-01  3.325423617695E-01 -1.878336477606E-01
     14 T  31 GA    4.998724197571E-01  3.310008389945E-05  1.439261303681E-01
     15 T  31 GA    3.335894929252E-01 -3.337500107303E-01  4.773591849154E-01
     16 T  31 GA    1.676046882689E-01  3.359220608897E-01 -1.877824161745E-01
     17 T  31 GA    4.999215031655E-01  4.998266393838E-01  1.439797233510E-01
     18 T  31 GA    3.332143531726E-01  1.663492606025E-01  4.663331829486E-01
     19 T  31 GA    1.640577051300E-01 -1.683083865736E-01 -1.878137687687E-01
     20 T  31 GA   -2.225198252984E-06 -4.999758353303E-01  1.439384455857E-01
     21 T  31 GA    1.917849544486E-04  8.466247367164E-05  1.439530053868E-01
     22 T  31 GA   -1.662886946355E-01 -3.327890806675E-01  4.773166218552E-01
     23 T  31 GA   -1.673052281850E-01  1.663729705477E-01  4.773962476961E-01
     24 T  31 GA   -3.333978561384E-01 -1.666599977005E-01 -1.880980492109E-01
     25 T  31 GA   -4.966230342051E-01 -3.834725185582E-03 -3.547923913603E-01
     26 T  31 GA    3.332054899825E-01 -3.326737875820E-01 -2.206460723972E-02
     27 T  31 GA    1.663385479677E-01  3.336381053240E-01  3.097637008030E-01
     28 T  31 GA   -7.143681494030E-03 -3.308193029432E-03 -3.547625596383E-01
     29 T  31 GA    3.332335621545E-01  1.666858983535E-01 -2.252164378802E-02
     30 T  31 GA    1.663833903034E-01 -1.673861977765E-01  3.097278799862E-01
     31 T  31 GA   -2.064309353076E-06  4.999488399067E-01 -3.552215632483E-01
     32 T  31 GA   -1.661210109620E-01  1.667631308652E-01 -2.193586579337E-02
     33 T  31 GA   -1.673162990906E-01 -3.339955695217E-01 -2.194891560516E-02
     34 T  31 GA   -3.326320609144E-01  3.336202671044E-01  3.097974206358E-01
     35 T  31 GA   -3.333614654422E-01 -1.667650978861E-01  3.101988658991E-01
     36 T  31 GA   -4.960053904184E-01 -4.929327349267E-01 -3.546093471410E-01
     37 T  31 GA   -3.305099436312E-01  3.361713669858E-01 -4.783210051664E-01
     38 T  31 GA   -4.989078067510E-01  8.739848989229E-05 -1.423616847347E-01
     39 T  31 GA    3.333940314070E-01 -3.332487274317E-01  1.889830157418E-01
     40 T  31 GA    1.639159596649E-01  3.333297429848E-01 -4.783965041062E-01
     41 T  31 GA   -4.999066571822E-01 -4.989211599685E-01 -1.423664322885E-01
     42 T  31 GA    3.333769049492E-01  1.666915929820E-01  1.884197080118E-01
     43 T  31 GA    1.666483424270E-01 -1.695306231927E-01 -4.783788976523E-01
     44 T  31 GA   -8.291850676450E-05 -4.999892907186E-01 -1.435814799286E-01
     45 T  31 GA   -1.233885643556E-03 -1.031991120535E-03 -1.422681261413E-01
     46 T  31 GA   -1.667906262935E-01 -3.334490533030E-01  1.890864595353E-01
     47 T  31 GA   -1.664622903336E-01  1.666801600492E-01  1.890757671782E-01
     48 T  31 GA   -3.333487516268E-01 -1.667640387052E-01 -4.790449977100E-01
     49 T   8 O     4.850723103119E-01  1.645531096141E-01 -4.167302779902E-01
     50 T   8 O     3.177649032918E-01 -1.661743966582E-01 -8.361504375585E-02
     51 T   8 O     1.513684816710E-01 -4.996084609653E-01  2.502059528954E-01
     52 T   8 O    -1.489842250531E-02  1.665839508059E-01 -4.161217077514E-01
     53 T   8 O     3.182504798988E-01  3.336868194441E-01 -8.331093180463E-02
     54 T   8 O     1.518174716512E-01  3.993567445324E-04  2.505652370382E-01
     55 T   8 O    -1.540240400934E-02 -3.333057966477E-01 -4.163160334420E-01
     56 T   8 O    -1.820217505302E-01  3.329564442080E-01 -8.318284001253E-02
     57 T   8 O    -1.827862991086E-01 -1.674245398036E-01 -8.298155305018E-02
     58 T   8 O    -3.488505326618E-01  4.999985456775E-01  2.500938259883E-01
     59 T   8 O    -3.485581998594E-01  1.828867016305E-04  2.500685341405E-01
     60 T   8 O     4.847653728685E-01 -3.316466299976E-01 -4.166792095441E-01
     61 T   8 O    -1.667583018120E-01  3.177944243249E-01 -4.162761569503E-01
     62 T   8 O    -3.325736316932E-01 -1.529219391172E-02 -8.308015835831E-02
     63 T   8 O     4.997761132757E-01 -3.488265502568E-01  2.501411061068E-01
     64 T   8 O     3.354897575407E-01  3.204256195465E-01 -4.165640020205E-01
     65 T   8 O    -3.336978123063E-01  4.840965155151E-01 -8.348053325903E-02
     66 T   8 O     4.996862295372E-01  1.514141115231E-01  2.505487709147E-01
     67 T   8 O     3.335017980493E-01 -1.815055771129E-01 -4.161952540279E-01
     68 T   8 O     1.669945830542E-01  4.851156724464E-01 -8.312384662751E-02
     69 T   8 O     1.663278207364E-01 -1.526435294776E-02 -8.340327652369E-02
     70 T   8 O    -4.007696186659E-04 -3.490421540738E-01  2.501840744984E-01
     71 T   8 O     9.003238084751E-06  1.510823230243E-01  2.500389486189E-01
     72 T   8 O    -1.684280915653E-01 -1.837397683734E-01 -4.167181628253E-01
     73 T   8 O    -3.183513347715E-01 -4.849497018009E-01 -4.162241693841E-01
     74 T   8 O    -4.847824763296E-01  1.817180416421E-01 -8.337281928511E-02
     75 T   8 O     3.489333972685E-01 -1.511842805565E-01  2.500125842116E-01
     76 T   8 O     1.821808225251E-01 -4.846326866598E-01 -4.162992799481E-01
     77 T   8 O    -4.847405333671E-01 -3.172947443246E-01 -8.304969415357E-02
     78 T   8 O     3.486111809183E-01  3.481950465598E-01  2.505815564778E-01
     79 T   8 O     1.793618316476E-01  1.484540003448E-02 -4.169097892136E-01
     80 T   8 O     1.487629999124E-02 -3.179840685247E-01 -8.315512396958E-02
     81 T   8 O     1.589061009449E-02  1.822513364124E-01 -8.359901768483E-02
     82 T   8 O    -1.511975237792E-01 -1.514449586633E-01  2.501190489235E-01
     83 T   8 O    -1.510061369802E-01  3.485530856843E-01  2.501355346447E-01
     84 T   8 O    -3.161897444631E-01  1.520747025595E-02 -4.166590976081E-01
     85 T   8 O    -1.512524477301E-01  4.995894132372E-01 -2.496892615255E-01
     86 T   8 O    -3.179556048177E-01  1.665762745677E-01  8.351201975726E-02
     87 T   8 O    -4.847356277382E-01 -1.669989167174E-01  4.165763855026E-01
     88 T   8 O     3.500296196517E-01 -4.996106182511E-01 -2.500924048096E-01
     89 T   8 O    -3.180683012310E-01 -3.335299692835E-01  8.348630504382E-02
     90 T   8 O    -4.835919141272E-01  3.347464289350E-01  4.168182620457E-01
     91 T   8 O     3.460551883881E-01 -1.684849206882E-03 -2.498869156119E-01
     92 T   8 O     1.820273683485E-01 -3.330783746270E-01  8.338035147140E-02
     93 T   8 O     1.821604987801E-01  1.666696118455E-01  8.333462347151E-02
     94 T   8 O     1.681144403460E-02 -1.654156311564E-01  4.176876198389E-01
     95 T   8 O     1.489450672395E-02  3.329702090007E-01  4.167394590731E-01
     96 T   8 O    -1.511041629030E-01  8.030788693589E-04 -2.493410435394E-01
     97 T   8 O    -4.982830877990E-01  3.482872945794E-01 -2.496844185891E-01
     98 T   8 O     3.333366189929E-01  1.553292713223E-02  8.332417739583E-02
     99 T   8 O     1.669755058142E-01 -3.181790218359E-01  4.167497597243E-01
    100 T   8 O     4.488634963151E-04  3.492360794542E-01 -2.496879981312E-01
    101 T   8 O     3.333841394721E-01 -4.844946999029E-01  8.358670461377E-02
    102 T   8 O     1.652196968009E-01  1.816725454826E-01  4.167699926233E-01
    103 T   8 O    -3.346607924498E-04 -1.501715995890E-01 -2.501298548389E-01
    104 T   8 O    -1.668089715015E-01 -4.847650343070E-01  8.335611689627E-02
    105 T   8 O    -1.664373815495E-01  1.547583557162E-02  8.344464035002E-02
    106 T   8 O    -3.330118290365E-01 -3.178770524550E-01  4.165565187473E-01
    107 T   8 O    -3.346962457917E-01  1.820555739055E-01  4.177995226913E-01
    108 T   8 O     4.991797002284E-01 -1.518434858930E-01 -2.493946170984E-01
    109 T   8 O    -3.498213580157E-01  1.499983412023E-01 -2.501577089725E-01
    110 T   8 O     4.845449472294E-01 -1.818949416690E-01  8.339814561689E-02
    111 T   8 O     3.178955142330E-01  4.831898252986E-01  4.177707037116E-01
    112 T   8 O     1.522969394648E-01  1.539713323099E-01 -2.498085075669E-01
    113 T   8 O     4.845042784230E-01  3.178880782757E-01  8.340875258950E-02
    114 T   8 O     3.184242435355E-01 -1.658138562183E-02  4.166221326069E-01
    115 T   8 O     1.507682499136E-01 -3.487610501645E-01 -2.497072864284E-01
    116 T   8 O    -1.517872222075E-02  3.180392444020E-01  8.340208521838E-02
    117 T   8 O    -1.544681314662E-02 -1.820218440303E-01  8.358051526834E-02
    118 T   8 O    -1.818457072615E-01  4.850286681118E-01  4.167224036243E-01
    119 T   8 O    -1.821584864119E-01 -1.522644833458E-02  4.165736464191E-01
    120 T   8 O    -3.479825802778E-01 -3.487415434937E-01 -2.493572601386E-01

 T = ATOM BELONGING TO THE ASYMMETRIC UNIT

 TOTAL ENERGY(DFT)(AU)(  3) -9.5964073964876E+04     DE (AU)   -1.528E-06

 UPDATED TRUST RADIUS     0.391E-02

 SYMMETRY ALLOWED FORCES  (COORDINATE, FORCE)

    1  7.6045948E-05    2  3.0703827E-05    3 -4.6544895E-04    4  6.2783810E-05
    5 -5.8422164E-05    6  2.6253562E-05    7  6.0890480E-05    8 -8.7933141E-05
    9 -7.8450231E-05   10  2.8619190E-06   11 -2.6592409E-05   12  9.8300794E-06
   13  3.8767437E-05   14  1.1136042E-04   15  1.8813301E-04   16  2.0227535E-04
   17  2.8232958E-04   18  3.9299083E-05   19 -8.3964567E-05   20  3.2842383E-06
   21  1.0339479E-04   22  1.2344359E-04   23 -2.2225182E-05   24  4.8277187E-05
   25  2.1326403E-05   26  6.4529860E-05   27  2.1949663E-05   28  2.9427370E-06
   29 -7.7421906E-05   30 -9.9088015E-05   31 -2.0125857E-04   32  3.0183098E-05
   33  1.1493226E-04   34  5.6745883E-05   35 -1.3172611E-05   36  4.5233412E-05
   37 -1.3713804E-05   38 -5.9176566E-05   39  4.4403673E-05   40  6.2391105E-05
   41  8.6759832E-05   42 -9.9630506E-06   43  6.4102628E-06   44  9.8906740E-06
   45  3.1079926E-05   46  3.4210680E-05   47 -2.0726034E-05   48  7.7636191E-05
   49 -1.1696669E-04   50  4.4226177E-05   51  5.1953260E-05   52  4.2455153E-05
   53  6.8040273E-05   54 -4.9733995E-05   55 -4.0491262E-05   56 -3.7174834E-05
   57  3.8701349E-05   58 -5.5908406E-06   59  2.9912028E-05   60  4.3909097E-05
   61 -6.2310038E-05   62  9.9717112E-06   63  4.3054726E-05   64  2.6035088E-05
   65  4.9206196E-05   66  4.8451647E-05   67  1.0000761E-04   68  8.0694468E-06
   69 -4.8310399E-05   70 -1.4040747E-05   71 -6.8369176E-05   72  2.0779904E-05
   73 -4.6564743E-06   74  3.6909978E-06   75 -3.2093588E-06   76  1.1762683E-04
   77 -5.7359512E-05   78  9.6634717E-05   79 -1.4089366E-05   80  1.6188657E-05
   81 -3.4385614E-05   82  1.0859763E-04   83  1.9725724E-05   84 -3.2399953E-05
   85  2.8212824E-05   86  1.5369557E-05   87  3.8818452E-05   88 -8.5001005E-05
   89  1.1810677E-05   90 -2.7054865E-05   91 -1.9997695E-05   92  2.6382578E-05
   93  2.3114909E-05   94  1.8617307E-04   95 -6.3406781E-05   96 -1.9231411E-04
   97  4.9318187E-05   98  1.4904337E-05   99 -4.0219485E-05  100  5.1071297E-05
  101 -2.0633424E-05  102 -9.3234718E-05  103 -1.9534118E-05  104  9.5543387E-05
  105 -7.4079164E-06  106 -2.2672057E-05  107 -1.0783017E-05  108  3.6712866E-05
  109  3.7083222E-05  110 -7.0793207E-05  111  6.8582834E-05  112  2.1759127E-05
  113  5.3997867E-05  114  2.2789562E-05  115 -1.8221906E-04  116  8.7577825E-05
  117  5.2306600E-05  118  1.5216257E-05  119 -6.3879693E-05  120  1.3409658E-04
  121 -9.5497037E-06  122  5.6230779E-06  123 -2.4037508E-05  124  1.7962478E-05
  125  3.6099574E-05  126 -1.4397958E-04  127  2.0599046E-05  128  5.1116374E-05
  129  4.4586298E-05  130  6.1510022E-05  131  2.4194800E-05  132 -6.2613790E-06
  133 -2.1418696E-05  134 -4.4331559E-05  135 -6.5260390E-05  136 -1.9372122E-06
  137 -8.2156181E-05  138 -1.0767163E-04  139 -5.7286260E-05  140 -4.2437730E-05
  141 -1.6918987E-04  142  5.7234408E-05  143  8.7937014E-05  144  1.5841321E-06
  145 -4.8704900E-05  146  2.8487635E-05  147 -7.7304568E-05  148 -2.2560418E-05
  149  2.1545436E-05  150 -4.3964227E-05  151  1.3231671E-04  152  4.1792551E-07
  153 -5.7403066E-05  154 -5.0144082E-05  155  6.4476542E-05  156 -4.0878881E-05
  157  6.4172197E-05  158 -3.5278542E-05  159  7.5906491E-06  160  6.6714709E-05
  161 -9.4039580E-05  162  9.3842429E-05  163  3.2879745E-05  164  2.3655995E-05
  165 -8.6610267E-07  166 -1.0840693E-04  167 -4.4770235E-05  168  6.3676509E-05
  169 -3.3190508E-06  170 -4.3680886E-05  171 -2.6103148E-08  172  3.3386936E-05
  173  2.4678749E-05  174  1.8405382E-05  175  1.0558737E-04  176 -4.7013254E-05
  177  1.4956564E-04  178 -3.8784276E-05  179  1.6348892E-05  180 -1.1163197E-06
  181  3.2596414E-05  182  8.2807483E-06  183 -3.0013610E-05  184 -7.2666606E-06
  185  6.4932977E-05  186  5.4769115E-05  187  5.4059238E-06  188 -5.6422133E-05
  189  1.3556080E-05  190  7.6241487E-05  191  6.7809551E-05  192  5.7320803E-05
  193 -4.7642643E-06  194  1.6922829E-05  195 -3.9435379E-05  196 -4.4591273E-05
  197 -1.3631107E-05  198  9.4878338E-05  199  9.7888102E-06  200  9.5656760E-07
  201  3.4373033E-05  202 -4.2615397E-05  203 -8.5063644E-06  204 -3.3590637E-05
  205 -1.3496924E-07  206  3.1340274E-05  207 -7.0348568E-06  208  1.5870044E-05
  209  1.3283765E-05  210  1.9569483E-05  211 -1.5474097E-05  212 -1.6301402E-06
  213  7.1994987E-05  214 -3.5090025E-05  215  2.0885192E-05  216 -8.3354677E-06
  217 -1.9175928E-05  218 -2.7646183E-05  219  2.2510066E-06  220  3.5675897E-05
  221  3.0806957E-05  222 -4.5964427E-05  223  9.1792377E-05  224 -3.8747034E-05
  225 -5.2038615E-05  226  3.3211611E-05  227  2.1405380E-05  228 -4.8118677E-05
  229  2.6251050E-05  230  6.4976704E-05  231  3.1110934E-05  232 -3.1670892E-05
  233  3.0413922E-05  234  9.8121716E-05  235 -1.3601420E-04  236 -1.3021444E-04
  237  8.9033341E-05  238  1.1506826E-04  239  2.1752653E-05  240 -1.2434471E-05
  241 -1.9308991E-05  242  3.1943155E-05  243  1.2960444E-04  244 -3.7570039E-07
  245  9.5464822E-06  246  6.6057509E-05  247 -3.0215266E-05  248  1.0934521E-04
  249  1.7648220E-04  250 -2.1599375E-05  251  1.8284197E-06  252 -9.4934989E-06
  253  6.9487508E-05  254  4.4910256E-05  255 -2.1398184E-05  256 -1.7280920E-04
  257  5.4329342E-05  258 -3.9387263E-06  259  4.0355356E-06  260 -1.3074579E-06
  261  5.0237708E-05  262 -5.2278260E-06  263  1.1277661E-04  264 -1.2130786E-05
  265 -3.3256722E-06  266  6.5933239E-06  267 -1.1158233E-05  268 -2.1487588E-05
  269 -1.5948964E-05  270  7.4475829E-05  271 -1.1136827E-04  272  1.0128921E-04
  273  5.7973814E-05  274  5.1944982E-05  275 -3.9433958E-05  276 -7.1693938E-05
  277 -3.6279086E-05  278  7.0574282E-05  279 -6.5280700E-05  280 -2.0564134E-05
  281 -3.3009785E-05  282  4.0033493E-05  283 -6.8497769E-05  284  7.0159322E-05
  285  2.2328493E-05  286 -1.3873868E-05  287  5.3251682E-05  288 -2.9258156E-05
  289  1.3998438E-04  290 -5.3410379E-05  291  2.2266588E-04  292 -1.2428847E-05
  293  3.6267350E-05  294  1.1689205E-06  295  1.0139700E-05  296  1.5027528E-05
  297  2.2922464E-05  298  9.8029215E-06  299  2.2816997E-05  300  1.5966767E-05
  301  1.1383632E-04  302 -1.1159193E-04  303 -6.0814907E-05  304 -1.1563139E-04
  305 -2.3722372E-04  306 -9.0255839E-05  307  8.3380970E-05  308  1.5410587E-05
  309 -1.9780377E-05  310  1.5497078E-05  311 -3.1253612E-05  312  1.3573088E-04
  313 -2.2283214E-05  314  7.6751791E-05  315 -1.6257355E-05  316 -3.8346585E-05
  317  2.6247318E-05  318  8.0503278E-05  319  4.0216297E-05  320  5.6293444E-05
  321 -4.1367376E-05  322  1.8394068E-05  323  3.6936796E-05  324  4.6516219E-05
  325  4.7952716E-06  326  6.2177247E-06  327  3.8916028E-05  328 -6.9225122E-05
  329 -4.3058221E-05  330 -8.9010824E-07  331 -3.6605182E-05  332 -4.9882621E-06
  333  2.4842861E-05  334  2.0310334E-05  335  2.8863112E-05  336  7.0513216E-06
  337  2.8647278E-05  338 -1.1524721E-04  339 -1.6691963E-04  340 -3.4860199E-05
  341 -8.9379274E-06  342  2.2512737E-06  343 -2.3611875E-05  344  7.1608560E-06
  345  2.5940223E-05  346  5.4177377E-05  347 -1.3619043E-04  348 -9.2132886E-05
  349  1.8414005E-05  350  3.6257973E-05  351 -7.2769598E-05  352 -2.4877253E-05
  353  2.9018154E-06  354  2.6116125E-05  355 -3.2938069E-05  356 -6.7620538E-05
  357  8.4279806E-05  358  2.4301961E-05  359 -1.4832842E-05  360  2.1029883E-05
  361 -4.1340409E-05  362  2.9655192E-06  363  1.2776615E-05

 GRADIENT NORM     0.001336  GRADIENT THRESHOLD     0.500000

 EIGENVALUES OF THE ESTIMATED HESSIAN
  0.5706E-04  0.1163E-03  0.1272E-03  0.1960E-03  0.2346E-03  0.2992E-03
  0.3822E-03  0.4844E-03  0.5633E-03  0.7195E-03  0.8527E-03  0.1040E-02
  0.1111E-02  0.1396E-02  0.1498E-02  0.1546E-02  0.1640E-02  0.1706E-02
  0.1754E-02  0.1821E-02  0.1842E-02  0.1883E-02  0.1940E-02  0.1990E-02
  0.2029E-02  0.2070E-02  0.2093E-02  0.2156E-02  0.2333E-02  0.2483E-02
  0.2552E-02  0.2631E-02  0.2731E-02  0.2822E-02  0.2910E-02  0.2946E-02
  0.3065E-02  0.3139E-02  0.3232E-02  0.3298E-02  0.3538E-02  0.3640E-02
  0.3769E-02  0.3979E-02  0.4231E-02  0.4329E-02  0.4826E-02  0.5154E-02
  0.5298E-02  0.5541E-02  0.5748E-02  0.5808E-02  0.6002E-02  0.6465E-02
  0.6688E-02  0.6997E-02  0.7198E-02  0.8019E-02  0.8603E-02  0.8783E-02
  0.9164E-02  0.9294E-02  0.9430E-02  0.9987E-02  0.1092E-01  0.1145E-01
  0.1236E-01  0.1281E-01  0.1352E-01  0.1396E-01  0.1427E-01  0.1450E-01
  0.1581E-01  0.1661E-01  0.1736E-01  0.1777E-01  0.1793E-01  0.1809E-01
  0.1858E-01  0.1911E-01  0.2001E-01  0.2003E-01  0.2073E-01  0.2179E-01
  0.2189E-01  0.2233E-01  0.2331E-01  0.2434E-01  0.2496E-01  0.2506E-01
  0.2600E-01  0.2637E-01  0.2714E-01  0.2894E-01  0.3230E-01  0.3255E-01
  0.3277E-01  0.3327E-01  0.3394E-01  0.3532E-01  0.3576E-01  0.3582E-01
  0.3664E-01  0.3723E-01  0.3801E-01  0.3978E-01  0.4044E-01  0.4190E-01
  0.4242E-01  0.4313E-01  0.4524E-01  0.4754E-01  0.4874E-01  0.5078E-01
  0.5154E-01  0.5175E-01  0.5267E-01  0.5375E-01  0.5461E-01  0.5482E-01
  0.5501E-01  0.5569E-01  0.5585E-01  0.5653E-01  0.5799E-01  0.5911E-01
  0.5970E-01  0.6107E-01  0.6184E-01  0.6301E-01  0.6589E-01  0.6692E-01
  0.6842E-01  0.6965E-01  0.7062E-01  0.7126E-01  0.7327E-01  0.7495E-01
  0.7533E-01  0.7562E-01  0.7636E-01  0.7695E-01  0.7747E-01  0.7894E-01
  0.7987E-01  0.8001E-01  0.8106E-01  0.8381E-01  0.8506E-01  0.8539E-01
  0.8825E-01  0.8898E-01  0.8990E-01  0.9074E-01  0.9359E-01  0.9636E-01
  0.9711E-01  0.9865E-01  0.9963E-01  0.1012      0.1025      0.1066    
  0.1074      0.1082      0.1103      0.1113      0.1127      0.1139    
  0.1152      0.1175      0.1213      0.1221      0.1223      0.1224    
  0.1231      0.1244      0.1246      0.1251      0.1254      0.1256    
  0.1279      0.1283      0.1288      0.1297      0.1304      0.1323    
  0.1325      0.1340      0.1345      0.1351      0.1367      0.1375    
  0.1401      0.1417      0.1448      0.1454      0.1483      0.1500    
  0.1508      0.1553      0.1561      0.1568      0.1602      0.1620    
  0.1658      0.1671      0.1686      0.1783      0.1788      0.1832    
  0.1892      0.1910      0.1916      0.1989      0.2082      0.2122    
  0.2173      0.2239      0.2246      0.2310      0.2350      0.2397    
  0.2447      0.2486      0.2542      0.2563      0.2564      0.2578    
  0.2603      0.2611      0.2624      0.2632      0.2638      0.2673    
  0.2737      0.2749      0.2776      0.2846      0.2879      0.2900    
  0.2942      0.3047      0.3099      0.3156      0.3244      0.3255    
  0.3267      0.3268      0.3287      0.3294      0.3327      0.3331    
  0.3344      0.3380      0.3437      0.3477      0.3483      0.3519    
  0.3533      0.3548      0.3558      0.3581      0.3613      0.3616    
  0.3627      0.3645      0.3656      0.3682      0.3701      0.3721    
  0.3771      0.3824      0.3878      0.3942      0.3964      0.3979    
  0.4016      0.4037      0.4047      0.4054      0.4063      0.4073    
  0.4102      0.4126      0.4134      0.4145      0.4162      0.4175    
  0.4181      0.4258      0.4305      0.4322      0.4390      0.4461    
  0.4525      0.4626      0.4674      0.4697      0.4727      0.4736    
  0.4743      0.4753      0.4756      0.4769      0.4785      0.4793    
  0.4808      0.4813      0.4821      0.4848      0.4865      0.4881    
  0.4902      0.4913      0.4920      0.4934      0.4955      0.4965    
  0.4979      0.5008      0.5026      0.5029      0.5043      0.5053    
  0.5070      0.5090      0.5111      0.5123      0.5162      0.5167    
  0.5192      0.5199      0.5220      0.5236      0.5257      0.5303    
  0.5336      0.5346      0.5361      0.5382      0.5387      0.5412    
  0.5416      0.5453      0.5480      0.5531      0.5578      0.5644    
  0.5670      0.5727      0.5785      0.5936      0.6031      0.6100    
  0.6184      0.6224      0.6256      0.6367      0.6448      0.6552    
  0.9421       1.300       2.532    
 NEWTON STEP ( 0.6157255937E+00) EXCEEDS TRUST RADIUS ( 0.3906250000E-02)
 LEVEL SHIFT    -0.7216962976E-03

 PREDICTED ENERGY CHANGE    -0.153E-05

 MAX GRADIENT      0.000465  THRESHOLD              0.000450 CONVERGED NO
 RMS GRADIENT      0.000070  THRESHOLD              0.000300 CONVERGED YES
 MAX DISPLAC.      0.001068  THRESHOLD              0.001800 CONVERGED YES
 RMS DISPLAC.      0.000205  THRESHOLD              0.001200 CONVERGED YES
 TTTTTTTTTTTTTTTTTTTTTTTTTTTTTT OPTI        TELAPSE   178340.37 TCPU   176674.75
 *******************************************************************************
 COORDINATE AND CELL OPTIMIZATION - POINT    7
 *******************************************************************************
 LATTICE PARAMETERS (ANGSTROMS AND DEGREES) - BOHR = 0.5291772083 ANGSTROM
 PRIMITIVE CELL - CENTRING CODE 1/0 VOLUME=  1150.422829 - DENSITY  6.617 g/cm^3
         A              B              C           ALPHA      BETA       GAMMA 
     9.97148031     9.97211457    13.35880300    89.991210  89.999122 119.997160
 *******************************************************************************
 ATOMS IN THE ASYMMETRIC UNIT  120 - ATOMS IN THE UNIT CELL:  120
     ATOM                 X/A                 Y/B                 Z/C    
 *******************************************************************************
      1 T 277 IR    3.331788781063E-01  1.665681897023E-01 -3.199103373226E-01
      2 T  31 GA    1.664703329167E-01 -1.664677929203E-01  2.306026003066E-02
      3 T  31 GA    5.263978966453E-05  4.999944300439E-01  3.554830985487E-01
      4 T  31 GA   -1.658775042348E-01  1.681891166529E-01 -3.102664210406E-01
      5 T  31 GA    1.669611539874E-01  3.335226601449E-01  2.302967185450E-02
      6 T  31 GA   -1.596609644756E-03 -1.213713930292E-03  3.548290828886E-01
      7 T  31 GA   -1.658288837949E-01 -3.340037100316E-01 -3.103585777199E-01
      8 T  31 GA   -3.334987248830E-01  3.330741299900E-01  2.306392716738E-02
      9 T  31 GA   -3.333445963327E-01 -1.666698165631E-01  2.327481400822E-02
     10 T  31 GA   -4.995689785143E-01 -4.985207897488E-01  3.548755413002E-01
     11 T  31 GA   -4.987376048107E-01 -4.411563725047E-04  3.547406439277E-01
     12 T  31 GA    3.318623232407E-01 -3.340658340857E-01 -3.103331240960E-01
     13 T  31 GA   -3.318706896894E-01  3.325281781137E-01 -1.878465880179E-01
     14 T  31 GA    4.998666204455E-01  3.205075755978E-05  1.439147080504E-01
     15 T  31 GA    3.335671896725E-01 -3.337522435830E-01  4.773616815629E-01
     16 T  31 GA    1.676194823609E-01  3.359220528665E-01 -1.877830355503E-01
     17 T  31 GA    4.999126973583E-01  4.998143701383E-01  1.439662398384E-01
     18 T  31 GA    3.332044260446E-01  1.663554345382E-01  4.663197460049E-01
     19 T  31 GA    1.640564758952E-01 -1.683108761931E-01 -1.878181072629E-01
     20 T  31 GA   -1.805882504694E-06 -4.999981968847E-01  1.439293522542E-01
     21 T  31 GA    1.803375004472E-04  8.149728729903E-05  1.439444488955E-01
     22 T  31 GA   -1.662975373590E-01 -3.327936856481E-01  4.773249827206E-01
     23 T  31 GA   -1.673121232473E-01  1.663847007478E-01  4.774005098919E-01
     24 T  31 GA   -3.334008195976E-01 -1.666630698450E-01 -1.881011628188E-01
     25 T  31 GA   -4.966238638807E-01 -3.831665307935E-03 -3.547956169347E-01
     26 T  31 GA    3.332065655610E-01 -3.326694955750E-01 -2.204638177232E-02
     27 T  31 GA    1.663456692135E-01  3.336340058279E-01  3.097696034897E-01
     28 T  31 GA   -7.136258864075E-03 -3.310250665655E-03 -3.547704624673E-01
     29 T  31 GA    3.332434931590E-01  1.667051528710E-01 -2.251326332063E-02
     30 T  31 GA    1.663992138965E-01 -1.673834777721E-01  3.097460134048E-01
     31 T  31 GA    1.882516002040E-06  4.999504682194E-01 -3.552176461328E-01
     32 T  31 GA   -1.661147332093E-01  1.667616384490E-01 -2.193152353195E-02
     33 T  31 GA   -1.673111951105E-01 -3.339967583656E-01 -2.194705544836E-02
     34 T  31 GA   -3.326346282647E-01  3.336141886400E-01  3.098065747460E-01
     35 T  31 GA   -3.333547181559E-01 -1.667670789472E-01  3.102073436885E-01
     36 T  31 GA   -4.960090283898E-01 -4.929355262615E-01 -3.546132564939E-01
     37 T  31 GA   -3.305069061942E-01  3.361629078903E-01 -4.783219365409E-01
     38 T  31 GA   -4.989027708498E-01  1.024281300146E-04 -1.423477908539E-01
     39 T  31 GA    3.333946663555E-01 -3.332425509256E-01  1.889929278184E-01
     40 T  31 GA    1.639127451909E-01  3.333301732283E-01 -4.783945182389E-01
     41 T  31 GA   -4.999030607077E-01 -4.988986416243E-01 -1.423649781747E-01
     42 T  31 GA    3.333796762354E-01  1.666848808385E-01  1.884185990398E-01
     43 T  31 GA    1.666480457584E-01 -1.695375616236E-01 -4.783788768155E-01
     44 T  31 GA   -8.328987309082E-05 -4.999898685288E-01 -1.435737381054E-01
     45 T  31 GA   -1.232158370184E-03 -1.026071673031E-03 -1.422625195795E-01
     46 T  31 GA   -1.667734925572E-01 -3.334567684506E-01  1.890974751732E-01
     47 T  31 GA   -1.664579240110E-01  1.666888731784E-01  1.890836218863E-01
     48 T  31 GA   -3.333448658157E-01 -1.667536262961E-01 -4.790494502280E-01
     49 T   8 O     4.850660278425E-01  1.645465115259E-01 -4.167446195771E-01
     50 T   8 O     3.177665118029E-01 -1.661644558477E-01 -8.360087886518E-02
     51 T   8 O     1.513810351945E-01 -4.996084716893E-01  2.502161255649E-01
     52 T   8 O    -1.489901245471E-02  1.665883073957E-01 -4.161179084956E-01
     53 T   8 O     3.182566937399E-01  3.336988850318E-01 -8.330975537218E-02
     54 T   8 O     1.518300129502E-01  3.956955503553E-04  2.505848792319E-01
     55 T   8 O    -1.540132444993E-02 -3.333064655668E-01 -4.163120552202E-01
     56 T   8 O    -1.820250553287E-01  3.329605314983E-01 -8.316446290862E-02
     57 T   8 O    -1.827828998463E-01 -1.674245544896E-01 -8.297532184615E-02
     58 T   8 O    -3.488348390427E-01 -4.999967681045E-01  2.501064838934E-01
     59 T   8 O    -3.485462569312E-01  1.853872070550E-04  2.500847722375E-01
     60 T   8 O     4.847633271068E-01 -3.316457646839E-01 -4.166880119591E-01
     61 T   8 O    -1.667548789257E-01  3.177916454609E-01 -4.162706471856E-01
     62 T   8 O    -3.325749448847E-01 -1.528546973953E-02 -8.306745705492E-02
     63 T   8 O     4.997806969114E-01 -3.488258710365E-01  2.501449373332E-01
     64 T   8 O     3.354926225585E-01  3.204250941523E-01 -4.165697392661E-01
     65 T   8 O    -3.336922047915E-01  4.841071551444E-01 -8.349207507062E-02
     66 T   8 O     4.996909934654E-01  1.514117802942E-01  2.505509991995E-01
     67 T   8 O     3.334981916868E-01 -1.815097951562E-01 -4.161874846539E-01
     68 T   8 O     1.669982828946E-01  4.851228361154E-01 -8.311690194037E-02
     69 T   8 O     1.663364573455E-01 -1.524741503925E-02 -8.339637852921E-02
     70 T   8 O    -3.911795190525E-04 -3.490465488763E-01  2.502130458569E-01
     71 T   8 O     8.320111556026E-06  1.510806197252E-01  2.500487440409E-01
     72 T   8 O    -1.684311544056E-01 -1.837368755055E-01 -4.167218952873E-01
     73 T   8 O    -3.183588797419E-01 -4.849593096828E-01 -4.162311114830E-01
     74 T   8 O    -4.847726275718E-01  1.817394570393E-01 -8.336870965582E-02
     75 T   8 O     3.489471260004E-01 -1.511827047609E-01  2.500254830665E-01
     76 T   8 O     1.821829734237E-01 -4.846285793572E-01 -4.163032476802E-01
     77 T   8 O    -4.847324996442E-01 -3.172796583251E-01 -8.302883050545E-02
     78 T   8 O     3.486175988353E-01  3.481895111398E-01  2.505892149530E-01
     79 T   8 O     1.793602714592E-01  1.484146431751E-02 -4.169244394312E-01
     80 T   8 O     1.488516112107E-02 -3.179802280260E-01 -8.315357210117E-02
     81 T   8 O     1.589664415918E-02  1.822549128491E-01 -8.358592475760E-02
     82 T   8 O    -1.511888253941E-01 -1.514512438724E-01  2.501314098610E-01
     83 T   8 O    -1.509932309600E-01  3.485536644058E-01  2.501720349430E-01
     84 T   8 O    -3.161914913358E-01  1.521217233660E-02 -4.166632348400E-01
     85 T   8 O    -1.512463245106E-01  4.995845898987E-01 -2.497032732986E-01
     86 T   8 O    -3.179693094676E-01  1.665720388945E-01  8.349743875329E-02
     87 T   8 O    -4.847490459370E-01 -1.669926497184E-01  4.165917696998E-01
     88 T   8 O     3.500425420801E-01 -4.996006730995E-01 -2.500949194963E-01
     89 T   8 O    -3.180770188951E-01 -3.335328374523E-01  8.347407440485E-02
     90 T   8 O    -4.836064064875E-01  3.347485847739E-01  4.168031873211E-01
     91 T   8 O     3.460497856272E-01 -1.688368724243E-03 -2.498985841351E-01
     92 T   8 O     1.820212237148E-01 -3.331038356377E-01  8.335953555391E-02
     93 T   8 O     1.821575764203E-01  1.666640715692E-01  8.332959541177E-02
     94 T   8 O     1.680306112629E-02 -1.654120856781E-01  4.177014692046E-01
     95 T   8 O     1.488623373737E-02  3.329737993622E-01  4.167421464763E-01
     96 T   8 O    -1.510997629204E-01  7.964470562192E-04 -2.493447170861E-01
     97 T   8 O    -4.982716924184E-01  3.482854221809E-01 -2.496911667731E-01
     98 T   8 O     3.333263330545E-01  1.552789091835E-02  8.332050229898E-02
     99 T   8 O     1.669642321813E-01 -3.181786101786E-01  4.167394001170E-01
    100 T   8 O     4.572953722902E-04  3.492282063982E-01 -2.496887696742E-01
    101 T   8 O     3.333832403994E-01 -4.845109086269E-01  8.356759796578E-02
    102 T   8 O     1.651979316519E-01  1.816670942352E-01  4.167678032110E-01
    103 T   8 O    -3.285020706549E-04 -1.501709139678E-01 -2.501369981273E-01
    104 T   8 O    -1.668112429268E-01 -4.847757167882E-01  8.336138975500E-02
    105 T   8 O    -1.664404868904E-01  1.548456595648E-02  8.342885425521E-02
    106 T   8 O    -3.330305593059E-01 -3.178767771344E-01  4.165774903220E-01
    107 T   8 O    -3.346972566953E-01  1.820673965612E-01  4.177891543007E-01
    108 T   8 O     4.991836840615E-01 -1.518393792896E-01 -2.494011136541E-01
    109 T   8 O    -3.498174407342E-01  1.499914900733E-01 -2.501822085073E-01
    110 T   8 O     4.845279387494E-01 -1.818982936209E-01  8.338163971039E-02
    111 T   8 O     3.178812079910E-01  4.831929091981E-01  4.177684586429E-01
    112 T   8 O     1.523056469414E-01  1.539746276130E-01 -2.498188858545E-01
    113 T   8 O     4.844938030877E-01  3.178730973912E-01  8.339039910516E-02
    114 T   8 O     3.184069436526E-01 -1.657565006836E-02  4.166097001033E-01
    115 T   8 O     1.507691114489E-01 -3.487632611086E-01 -2.497086332781E-01
    116 T   8 O    -1.518670501867E-02  3.180190050331E-01  8.337798961518E-02
    117 T   8 O    -1.545344390188E-02 -1.820237388643E-01  8.356863557146E-02
    118 T   8 O    -1.818542813983E-01  4.850305829686E-01  4.167165595269E-01
    119 T   8 O    -1.821615433536E-01 -1.522554336090E-02  4.165992145799E-01
    120 T   8 O    -3.479841547290E-01 -3.487393286361E-01 -2.493627022485E-01

 T = ATOM BELONGING TO THE ASYMMETRIC UNIT

 TOTAL ENERGY(DFT)(AU)(  3) -9.5964073965811E+04     DE (AU)   -9.347E-07

 UPDATED TRUST RADIUS     0.391E-02

 SYMMETRY ALLOWED FORCES  (COORDINATE, FORCE)

    1  1.0214391E-04    2  6.9606020E-05    3 -4.4784853E-04    4  5.4575787E-05
    5 -2.1951500E-05    6  1.8132103E-05    7  5.9307524E-05    8 -8.4965284E-05
    9 -1.2283690E-05   10 -1.3910978E-05   11 -2.3171322E-05   12  2.2925611E-05
   13  2.8928619E-05   14  1.3911460E-04   15  1.8361638E-04   16  2.2529305E-04
   17  2.3460563E-04   18  2.5204816E-05   19 -7.7012437E-05   20  5.0573440E-08
   21  8.9516192E-05   22  1.1107393E-04   23 -6.0155780E-06   24  3.8350342E-05
   25  5.5042697E-05   26  4.7499614E-05   27  5.0223986E-05   28  4.4108655E-05
   29 -9.1579899E-05   30 -6.7667170E-05   31 -1.5751313E-04   32  2.2752445E-05
   33  1.1766335E-04   34  6.1369132E-05   35  4.0910074E-06   36  4.2214457E-05
   37 -3.8655919E-05   38 -2.2000757E-05   39  5.8178182E-05   40  8.2054447E-05
   41  9.4495227E-05   42  4.2614753E-05   43  5.7118859E-05   44  1.8677575E-05
   45  2.9109760E-05   46  4.3914831E-06   47 -7.8268503E-06   48  8.3679754E-05
   49 -7.7608683E-05   50  7.3953229E-05   51  9.1436837E-05   52  5.3756748E-05
   53  8.0150917E-05   54 -3.7191908E-05   55 -2.4444689E-05   56 -6.9135683E-06
   57  5.4221063E-05   58 -8.5286668E-07   59  5.5855749E-05   60  9.1790249E-05
   61 -3.3828431E-05   62  7.5570395E-06   63  1.0403303E-04   64  3.6658527E-05
   65  5.1082870E-05   66  2.2985231E-05   67  1.1913684E-04   68  1.6891793E-08
   69 -6.1499573E-05   70 -1.5339438E-05   71 -3.9840615E-05   72  2.9874699E-05
   73  6.9436903E-06   74 -2.9937650E-06   75  5.8944623E-06   76  1.1004520E-04
   77 -8.2400907E-05   78  1.6317768E-05   79 -3.1503004E-05   80  2.1131145E-05
   81 -2.5608532E-05   82  9.9835551E-05   83  1.2043151E-05   84 -2.0347490E-05
   85  2.4176790E-05   86 -3.3354538E-05   87 -1.4662864E-05   88 -1.4165211E-04
   89  1.5928931E-05   90 -5.2239422E-05   91 -1.8315862E-05   92  2.3432155E-05
   93  1.9087662E-05   94  1.6354390E-04   95 -6.0638107E-05   96 -2.1809387E-04
   97  1.0469503E-05   98  1.4931793E-05   99 -5.3755019E-05  100  1.0896028E-05
  101  6.3020586E-06  102 -8.9952319E-05  103 -3.7489048E-05  104  1.0615817E-04
  105  1.2763146E-05  106 -1.6356174E-05  107  5.6724483E-06  108  1.6912327E-05
  109  3.1904044E-06  110 -3.8525453E-05  111  5.7678815E-05  112  1.2940940E-05
  113  2.1038877E-05  114 -2.8318454E-05  115 -1.5801776E-04  116  6.5381997E-05
  117  2.7619430E-05  118  8.7251461E-06  119 -5.6404000E-05  120  1.2615455E-04
  121  3.1220877E-05  122 -1.5530847E-05  123 -2.8516801E-05  124 -5.6567452E-06
  125  1.2831084E-05  126 -1.1165426E-04  127 -9.8090763E-06  128  6.0018722E-05
  129  5.1180163E-05  130  8.8584638E-05  131  1.3992281E-05  132 -3.1292301E-05
  133 -2.6846983E-06  134 -5.5951706E-05  135 -8.9369881E-05  136 -3.9611052E-05
  137 -7.7126587E-05  138 -1.2125241E-04  139 -7.2980324E-05  140 -7.4946562E-05
  141 -1.7933449E-04  142  2.3163737E-05  143  6.3922940E-05  144  4.0654152E-05
  145 -4.3251967E-05  146  2.3448348E-05  147 -7.3791242E-05  148 -1.2711356E-05
  149  3.2583128E-05  150 -8.9696561E-05  151  1.0854307E-04  152  3.7383982E-06
  153 -1.2890005E-04  154 -2.8232538E-05  155  5.2523322E-05  156 -5.0708019E-05
  157  7.2372156E-05  158 -3.7396785E-05  159 -1.7875904E-05  160  1.9625703E-05
  161 -6.6611264E-05  162  1.6675513E-05  163  2.9492650E-05  164  1.9123358E-05
  165 -1.3738628E-05  166 -9.0241332E-05  167 -2.8799889E-05  168 -1.7406380E-05
  169 -1.0143082E-05  170 -1.9392211E-05  171 -4.6089728E-05  172 -1.0734592E-05
  173  3.1344776E-05  174 -5.2860675E-05  175  8.6699416E-05  176 -3.7256114E-05
  177  7.9418081E-05  178 -4.0819218E-05  179 -1.9674710E-06  180  2.6946545E-05
  181  1.5074544E-05  182  1.9524867E-05  183 -6.2617417E-05  184 -1.1767325E-05
  185  6.1234292E-05  186 -1.4795187E-05  187 -1.2512611E-05  188 -5.4160569E-05
  189 -2.9324648E-05  190  4.3147670E-05  191  8.2453969E-05  192  2.4287152E-05
  193  1.0999248E-05  194  1.4326143E-05  195 -3.0576015E-05  196 -5.5356256E-05
  197 -1.5821143E-05  198  4.4004098E-05  199 -1.9376476E-05  200  8.7729504E-06
  201 -1.1568815E-05  202 -4.7914698E-05  203 -2.6140993E-05  204 -8.1463732E-05
  205 -9.5547616E-06  206  7.2816438E-06  207 -5.1147940E-05  208 -3.5562723E-06
  209  1.2478612E-05  210 -1.1666441E-04  211 -3.0002849E-05  212 -1.4289734E-05
  213  5.8935049E-06  214 -2.0843766E-05  215  1.3911113E-05  216  9.7384143E-06
  217 -1.8034013E-05  218 -1.4568798E-05  219  7.9111924E-06  220  4.5641018E-05
  221 -1.6060008E-05  222 -1.0754295E-04  223  8.0227134E-05  224 -5.1826232E-05
  225 -1.3151911E-04  226  1.7951574E-05  227  1.3932171E-05  228 -5.3591175E-05
  229  2.7603503E-05  230  3.8734106E-05  231 -7.3569350E-05  232 -3.3624443E-05
  233  2.9522577E-05  234  2.2857210E-05  235 -1.3722949E-04  236 -9.8136789E-05
  237  9.5574137E-05  238  8.8390623E-05  239  8.5514752E-06  240 -4.4397504E-05
  241 -5.3081980E-06  242  1.3959764E-05  243  4.0334114E-05  244 -1.6561944E-05
  245  1.4388432E-05  246  4.5004317E-06  247 -1.1325240E-05  248  7.7388918E-05
  249 -8.0910550E-06  250 -2.6798770E-05  251  4.7029141E-06  252 -3.8397925E-05
  253  5.6173705E-05  254  3.2112227E-05  255 -4.8164332E-07  256 -1.4621254E-04
  257  4.2784632E-05  258  4.6987724E-05  259  6.4833604E-06  260  4.5985329E-06
  261 -2.9942457E-05  262 -1.1635192E-05  263  8.7947016E-05  264 -2.7826969E-05
  265  1.9986474E-05  266 -1.4182402E-05  267  1.2908291E-05  268 -1.1524702E-05
  269 -2.9644999E-05  270  7.5361287E-05  271 -8.2988795E-05  272  8.3797153E-05
  273  7.0466833E-05  274  1.8571897E-05  275 -3.1663399E-05  276 -7.7285257E-06
  277 -4.1641270E-05  278  5.4181742E-05  279 -5.4255034E-05  280 -2.3613226E-05
  281 -4.5536478E-05  282 -4.7471027E-06  283 -5.2648273E-05  284  5.9641675E-05
  285 -1.4528670E-06  286 -2.2332482E-05  287  4.5059248E-05  288 -3.5824858E-05
  289  9.4181730E-05  290 -8.9997735E-05  291  1.6695962E-04  292  4.6491131E-06
  293  2.5832085E-05  294 -8.6497920E-06  295  3.5428168E-05  296  1.2036413E-05
  297  3.8726803E-05  298 -8.4051114E-06  299  3.0945993E-05  300  3.8097508E-06
  301  1.0970240E-04  302 -8.0562721E-05  303 -1.1529440E-05  304 -9.2914603E-05
  305 -2.0978826E-04  306 -9.6563743E-05  307  7.1311657E-05  308  1.4698353E-05
  309 -3.0031737E-05  310  2.5306434E-05  311 -2.0237465E-05  312  1.1495494E-04
  313 -2.9813067E-07  314  4.9317188E-05  315  1.8784092E-05  316 -2.6243905E-05
  317  1.1765706E-05  318 -2.2596348E-05  319  4.3676935E-05  320  2.6659371E-05
  321 -4.0426150E-05  322  2.2731705E-05  323  2.8727364E-05  324  5.0572840E-05
  325 -1.8363047E-05  326  1.8104715E-05  327  9.2892494E-05  328 -6.8011554E-05
  329 -3.1811770E-05  330  5.3761305E-05  331 -2.0288874E-05  332 -2.4076340E-05
  333 -1.0332296E-05  334 -6.4718578E-06  335  1.0931322E-05  336  4.1759810E-06
  337  2.4276723E-05  338 -8.1803826E-05  339 -1.3633305E-04  340  4.1279713E-06
  341 -2.3502647E-05  342  1.0277370E-05  343 -1.9878219E-05  344 -6.3831808E-06
  345  1.0692070E-05  346  1.3995271E-05  347 -9.2031375E-05  348  1.5369933E-06
  349  2.0259546E-05  350  2.9388103E-05  351 -2.1842759E-05  352 -2.6837285E-05
  353  4.6249807E-06  354  8.4757799E-05  355 -1.8958725E-05  356 -6.4858538E-05
  357  2.2116060E-05  358  3.0680982E-05  359 -1.4451871E-05  360  1.6273289E-05
  361 -3.9146255E-05  362 -1.5004678E-06  363  9.7995192E-06

 GRADIENT NORM     0.001235  GRADIENT THRESHOLD     0.500000

 EIGENVALUES OF THE ESTIMATED HESSIAN
  0.5708E-04  0.1169E-03  0.1330E-03  0.1980E-03  0.2524E-03  0.3017E-03
  0.3821E-03  0.4794E-03  0.6905E-03  0.8426E-03  0.9946E-03  0.1108E-02
  0.1334E-02  0.1401E-02  0.1543E-02  0.1607E-02  0.1691E-02  0.1733E-02
  0.1756E-02  0.1842E-02  0.1878E-02  0.1921E-02  0.1956E-02  0.2000E-02
  0.2047E-02  0.2086E-02  0.2147E-02  0.2331E-02  0.2370E-02  0.2482E-02
  0.2617E-02  0.2728E-02  0.2810E-02  0.2907E-02  0.2921E-02  0.3012E-02
  0.3095E-02  0.3223E-02  0.3296E-02  0.3531E-02  0.3627E-02  0.3702E-02
  0.3934E-02  0.4129E-02  0.4323E-02  0.4792E-02  0.5088E-02  0.5284E-02
  0.5515E-02  0.5664E-02  0.5747E-02  0.6000E-02  0.6455E-02  0.6637E-02
  0.6882E-02  0.7171E-02  0.7979E-02  0.8439E-02  0.8722E-02  0.8947E-02
  0.9241E-02  0.9292E-02  0.9892E-02  0.1034E-01  0.1142E-01  0.1222E-01
  0.1267E-01  0.1351E-01  0.1385E-01  0.1417E-01  0.1450E-01  0.1565E-01
  0.1641E-01  0.1730E-01  0.1776E-01  0.1793E-01  0.1809E-01  0.1856E-01
  0.1910E-01  0.1997E-01  0.2002E-01  0.2070E-01  0.2171E-01  0.2180E-01
  0.2232E-01  0.2327E-01  0.2429E-01  0.2447E-01  0.2506E-01  0.2595E-01
  0.2629E-01  0.2667E-01  0.2889E-01  0.3229E-01  0.3255E-01  0.3261E-01
  0.3312E-01  0.3383E-01  0.3530E-01  0.3556E-01  0.3578E-01  0.3650E-01
  0.3723E-01  0.3801E-01  0.3967E-01  0.4040E-01  0.4190E-01  0.4235E-01
  0.4306E-01  0.4520E-01  0.4745E-01  0.4866E-01  0.5069E-01  0.5121E-01
  0.5160E-01  0.5264E-01  0.5359E-01  0.5458E-01  0.5463E-01  0.5495E-01
  0.5568E-01  0.5580E-01  0.5652E-01  0.5793E-01  0.5889E-01  0.5967E-01
  0.6100E-01  0.6176E-01  0.6262E-01  0.6570E-01  0.6691E-01  0.6807E-01
  0.6964E-01  0.7053E-01  0.7112E-01  0.7296E-01  0.7467E-01  0.7521E-01
  0.7553E-01  0.7628E-01  0.7679E-01  0.7744E-01  0.7882E-01  0.7945E-01
  0.7981E-01  0.8065E-01  0.8323E-01  0.8484E-01  0.8537E-01  0.8810E-01
  0.8890E-01  0.8955E-01  0.9048E-01  0.9334E-01  0.9590E-01  0.9683E-01
  0.9755E-01  0.9889E-01  0.1010      0.1021      0.1045      0.1069    
  0.1082      0.1094      0.1103      0.1123      0.1132      0.1142    
  0.1170      0.1175      0.1213      0.1221      0.1224      0.1229    
  0.1236      0.1244      0.1248      0.1251      0.1254      0.1262    
  0.1279      0.1288      0.1288      0.1300      0.1305      0.1323    
  0.1327      0.1342      0.1350      0.1359      0.1371      0.1392    
  0.1409      0.1433      0.1453      0.1458      0.1492      0.1506    
  0.1512      0.1558      0.1568      0.1599      0.1610      0.1641    
  0.1669      0.1680      0.1696      0.1779      0.1803      0.1839    
  0.1894      0.1910      0.1936      0.1989      0.2100      0.2121    
  0.2178      0.2241      0.2254      0.2324      0.2349      0.2398    
  0.2452      0.2473      0.2544      0.2563      0.2565      0.2578    
  0.2603      0.2611      0.2624      0.2633      0.2637      0.2672    
  0.2736      0.2750      0.2779      0.2846      0.2882      0.2910    
  0.2944      0.3041      0.3100      0.3167      0.3245      0.3255    
  0.3267      0.3268      0.3287      0.3294      0.3327      0.3333    
  0.3345      0.3374      0.3437      0.3477      0.3483      0.3523    
  0.3533      0.3548      0.3557      0.3580      0.3613      0.3618    
  0.3627      0.3645      0.3657      0.3684      0.3707      0.3728    
  0.3784      0.3828      0.3915      0.3944      0.3964      0.4001    
  0.4030      0.4037      0.4047      0.4054      0.4071      0.4081    
  0.4105      0.4133      0.4141      0.4145      0.4170      0.4175    
  0.4192      0.4272      0.4304      0.4324      0.4389      0.4463    
  0.4526      0.4617      0.4682      0.4697      0.4730      0.4736    
  0.4747      0.4753      0.4764      0.4769      0.4787      0.4797    
  0.4810      0.4815      0.4827      0.4851      0.4865      0.4881    
  0.4901      0.4912      0.4921      0.4936      0.4955      0.4966    
  0.4979      0.5008      0.5026      0.5029      0.5044      0.5053    
  0.5071      0.5094      0.5111      0.5124      0.5165      0.5170    
  0.5192      0.5200      0.5220      0.5236      0.5262      0.5303    
  0.5343      0.5347      0.5362      0.5384      0.5387      0.5412    
  0.5422      0.5455      0.5483      0.5532      0.5582      0.5645    
  0.5670      0.5735      0.5789      0.5940      0.6031      0.6098    
  0.6185      0.6224      0.6261      0.6368      0.6448      0.6553    
  0.9426       1.299       2.528    
 NEWTON STEP ( 0.3885969169E+00) EXCEEDS TRUST RADIUS ( 0.3906250000E-02)
 LEVEL SHIFT    -0.9598877205E-03

 PREDICTED ENERGY CHANGE    -0.168E-05

 MAX GRADIENT      0.000448  THRESHOLD              0.000450 CONVERGED YES
 RMS GRADIENT      0.000065  THRESHOLD              0.000300 CONVERGED YES
 MAX DISPLAC.      0.000684  THRESHOLD              0.001800 CONVERGED YES
 RMS DISPLAC.      0.000205  THRESHOLD              0.001200 CONVERGED YES

 CONVERGENCE TESTS SATISFIED AFTER   7 ENERGY AND GRADIENT CALCULATIONS
 +++++++++++++++++++++++++++++++++++++++++++++++++++++++++++++++++++++++++++++++
 FINALRUN OPTION: RE-STARTING OPTIMIZATION
 +++++++++++++++++++++++++++++++++++++++++++++++++++++++++++++++++++++++++++++++
 TTTTTTTTTTTTTTTTTTTTTTTTTTTTTT OPTI        TELAPSE   193846.34 TCPU   192178.81
 *******************************************************************************
 COORDINATE AND CELL OPTIMIZATION - POINT    8
 *******************************************************************************
 LATTICE PARAMETERS (ANGSTROMS AND DEGREES) - BOHR = 0.5291772083 ANGSTROM
 PRIMITIVE CELL - CENTRING CODE 1/0 VOLUME=  1150.422257 - DENSITY  6.617 g/cm^3
         A              B              C           ALPHA      BETA       GAMMA 
     9.97142547     9.97210747    13.35885736    89.991021  89.999585 119.996997
 *******************************************************************************
 ATOMS IN THE ASYMMETRIC UNIT  120 - ATOMS IN THE UNIT CELL:  120
     ATOM                 X/A                 Y/B                 Z/C    
 *******************************************************************************
      1 T 277 IR    3.331838064856E-01  1.665653648520E-01 -3.199158848294E-01
      2 T  31 GA    1.664757148511E-01 -1.664742795249E-01  2.307566396642E-02
      3 T  31 GA    3.563232674464E-05  4.999955121583E-01  3.554940838840E-01
      4 T  31 GA   -1.658545846626E-01  1.681809524772E-01 -3.102454239701E-01
      5 T  31 GA    1.669719682434E-01  3.335323522318E-01  2.303817259938E-02
      6 T  31 GA   -1.590066996463E-03 -1.213197839258E-03  3.548355366882E-01
      7 T  31 GA   -1.658302959891E-01 -3.340089656442E-01 -3.103459181502E-01
      8 T  31 GA   -3.334976274218E-01  3.330752568141E-01  2.306285354992E-02
      9 T  31 GA   -3.333501667186E-01 -1.666642677810E-01  2.328942525250E-02
     10 T  31 GA   -4.995803628832E-01 -4.985157158053E-01  3.548690535293E-01
     11 T  31 GA   -4.987499545142E-01 -4.374708853131E-04  3.547445746064E-01
     12 T  31 GA    3.318901905828E-01 -3.340509184069E-01 -3.103269318985E-01
     13 T  31 GA   -3.318622212560E-01  3.325180648383E-01 -1.878415597557E-01
     14 T  31 GA    4.998710031743E-01  4.487806740075E-05  1.439240338941E-01
     15 T  31 GA    3.335580843555E-01 -3.337518561091E-01  4.773663646786E-01
     16 T  31 GA    1.676585154689E-01  3.359346918133E-01 -1.877719970949E-01
     17 T  31 GA    4.999091351702E-01  4.998031604985E-01  1.439714655694E-01
     18 T  31 GA    3.331987562218E-01  1.663641945360E-01  4.663101808507E-01
     19 T  31 GA    1.640642220040E-01 -1.683131356788E-01 -1.878205014208E-01
     20 T  31 GA   -1.042925606279E-05  4.999832771488E-01  1.439337977848E-01
     21 T  31 GA    1.822474310967E-04  9.504129551683E-05  1.439465936621E-01
     22 T  31 GA   -1.663125961119E-01 -3.327839420484E-01  4.773464568021E-01
     23 T  31 GA   -1.673119775627E-01  1.663883938351E-01  4.773983542408E-01
     24 T  31 GA   -3.333936059043E-01 -1.666689309514E-01 -1.880787836949E-01
     25 T  31 GA   -4.966282416566E-01 -3.832653047515E-03 -3.547966724680E-01
     26 T  31 GA    3.332161262737E-01 -3.326686702976E-01 -2.204610075482E-02
     27 T  31 GA    1.663311702043E-01  3.336269807908E-01  3.097642460929E-01
     28 T  31 GA   -7.127779003778E-03 -3.307419588096E-03 -3.547742293645E-01
     29 T  31 GA    3.332556607633E-01  1.667216452296E-01 -2.251622315140E-02
     30 T  31 GA    1.664009258902E-01 -1.673899947536E-01  3.097387768178E-01
     31 T  31 GA   -5.899949151587E-06  4.999463406889E-01 -3.552189154299E-01
     32 T  31 GA   -1.661251572486E-01  1.667449022571E-01 -2.194984171912E-02
     33 T  31 GA   -1.673045683267E-01 -3.340000065624E-01 -2.195550705374E-02
     34 T  31 GA   -3.326253464519E-01  3.336240254300E-01  3.097890206620E-01
     35 T  31 GA   -3.333628292603E-01 -1.667751591938E-01  3.102005883879E-01
     36 T  31 GA   -4.960077818308E-01 -4.929393340893E-01 -3.546138865474E-01
     37 T  31 GA   -3.305163425557E-01  3.361443308177E-01 -4.783285256476E-01
     38 T  31 GA   -4.989141542533E-01  1.086244724322E-04 -1.423588687163E-01
     39 T  31 GA    3.333779404634E-01 -3.332470075705E-01  1.889812789463E-01
     40 T  31 GA    1.639107971191E-01  3.333311264220E-01 -4.783874275570E-01
     41 T  31 GA   -4.998972571424E-01 -4.988874384805E-01 -1.423787345658E-01
     42 T  31 GA    3.333732401182E-01  1.666802563139E-01  1.884139298232E-01
     43 T  31 GA    1.666450399644E-01 -1.695427219395E-01 -4.783761364003E-01
     44 T  31 GA   -8.127445412369E-05 -4.999946930544E-01 -1.435754287513E-01
     45 T  31 GA   -1.230001535105E-03 -1.023326261926E-03 -1.422680829191E-01
     46 T  31 GA   -1.667704435937E-01 -3.334567975527E-01  1.890789526840E-01
     47 T  31 GA   -1.664747818107E-01  1.666783474807E-01  1.890669786155E-01
     48 T  31 GA   -3.333427390638E-01 -1.667466102008E-01 -4.790477465895E-01
     49 T   8 O     4.850546728841E-01  1.645347436429E-01 -4.167566453241E-01
     50 T   8 O     3.177615621648E-01 -1.661654455890E-01 -8.360515877996E-02
     51 T   8 O     1.513781305763E-01 -4.996124250272E-01  2.502089294601E-01
     52 T   8 O    -1.490136103367E-02  1.665915902411E-01 -4.161164874512E-01
     53 T   8 O     3.182645492343E-01  3.337054862540E-01 -8.332182035953E-02
     54 T   8 O     1.518305592332E-01  3.909295094513E-04  2.505940684559E-01
     55 T   8 O    -1.540609685717E-02 -3.333085852530E-01 -4.163122559349E-01
     56 T   8 O    -1.820339686739E-01  3.329586438384E-01 -8.316405031404E-02
     57 T   8 O    -1.827818884792E-01 -1.674344977488E-01 -8.298947099040E-02
     58 T   8 O    -3.488269674912E-01 -4.999900578606E-01  2.500885636485E-01
     59 T   8 O    -3.485498951249E-01  1.832179420006E-04  2.500921533343E-01
     60 T   8 O     4.847617117739E-01 -3.316457695198E-01 -4.166886524293E-01
     61 T   8 O    -1.667527505698E-01  3.177857649095E-01 -4.162818358129E-01
     62 T   8 O    -3.325820523675E-01 -1.528458213139E-02 -8.309340258871E-02
     63 T   8 O     4.997709319110E-01 -3.488313560432E-01  2.501295451725E-01
     64 T   8 O     3.354960710712E-01  3.204238456819E-01 -4.165690280410E-01
     65 T   8 O    -3.336850414723E-01  4.841111715098E-01 -8.351082652314E-02
     66 T   8 O     4.996828043125E-01  1.514109543022E-01  2.505563601452E-01
     67 T   8 O     3.334900642121E-01 -1.815174782216E-01 -4.161783820317E-01
     68 T   8 O     1.669996621163E-01  4.851197903393E-01 -8.311651009641E-02
     69 T   8 O     1.663413543622E-01 -1.523568331597E-02 -8.339488779863E-02
     70 T   8 O    -3.938654795217E-04 -3.490495480352E-01  2.502055975841E-01
     71 T   8 O    -9.325743221955E-06  1.510729024941E-01  2.500439302614E-01
     72 T   8 O    -1.684340150608E-01 -1.837332316590E-01 -4.167179329244E-01
     73 T   8 O    -3.183699380259E-01 -4.849746625578E-01 -4.162437605108E-01
     74 T   8 O    -4.847680133117E-01  1.817514737439E-01 -8.338153288973E-02
     75 T   8 O     3.489447616733E-01 -1.511860426297E-01  2.500065588627E-01
     76 T   8 O     1.821820732755E-01 -4.846265391555E-01 -4.163004447693E-01
     77 T   8 O    -4.847224659594E-01 -3.172684206045E-01 -8.303476444862E-02
     78 T   8 O     3.486090138029E-01  3.481821750190E-01  2.505970367478E-01
     79 T   8 O     1.793577950598E-01  1.483711423949E-02 -4.169314758131E-01
     80 T   8 O     1.489785865335E-02 -3.179818549418E-01 -8.315676939332E-02
     81 T   8 O     1.589782175213E-02  1.822487716022E-01 -8.357576135921E-02
     82 T   8 O    -1.511934196156E-01 -1.514569363733E-01  2.501271715153E-01
     83 T   8 O    -1.509893884819E-01  3.485563470105E-01  2.501593832310E-01
     84 T   8 O    -3.161971038946E-01  1.521441331593E-02 -4.166649288386E-01
     85 T   8 O    -1.512343358991E-01  4.995810529210E-01 -2.496959712972E-01
     86 T   8 O    -3.179796581184E-01  1.665780173351E-01  8.349836675929E-02
     87 T   8 O    -4.847590585398E-01 -1.669876149493E-01  4.165992894087E-01
     88 T   8 O     3.500730883601E-01 -4.995844609277E-01 -2.500964001300E-01
     89 T   8 O    -3.180790754969E-01 -3.335299544245E-01  8.348695370247E-02
     90 T   8 O    -4.836175200525E-01  3.347515800469E-01  4.167935234528E-01
     91 T   8 O     3.460531496600E-01 -1.687451674557E-03 -2.499031823355E-01
     92 T   8 O     1.820167844297E-01 -3.331250076484E-01  8.336516950587E-02
     93 T   8 O     1.821605544209E-01  1.666700602558E-01  8.332556301823E-02
     94 T   8 O     1.679384462941E-02 -1.654126727891E-01  4.177227295252E-01
     95 T   8 O     1.488224239796E-02  3.329816914785E-01  4.167484473846E-01
     96 T   8 O    -1.510824953514E-01  7.937709637040E-04 -2.493143547844E-01
     97 T   8 O    -4.982515052506E-01  3.482865576422E-01 -2.496942283078E-01
     98 T   8 O     3.333238174468E-01  1.552882831925E-02  8.333327140995E-02
     99 T   8 O     1.669551216955E-01 -3.181754464080E-01  4.167463828190E-01
    100 T   8 O     4.778334506813E-04  3.492260059597E-01 -2.496668283391E-01
    101 T   8 O     3.333893625442E-01 -4.845162263177E-01  8.357416621496E-02
    102 T   8 O     1.651787204620E-01  1.816565326061E-01  4.167629575562E-01
    103 T   8 O    -3.108751700907E-04 -1.501698787104E-01 -2.501461540935E-01
    104 T   8 O    -1.668150008875E-01 -4.847799733562E-01  8.336763573169E-02
    105 T   8 O    -1.664375573528E-01  1.550249030838E-02  8.342785882711E-02
    106 T   8 O    -3.330513590259E-01 -3.178747619845E-01  4.165899424287E-01
    107 T   8 O    -3.346909510767E-01  1.820784089407E-01  4.177771422296E-01
    108 T   8 O     4.992028845967E-01 -1.518302837628E-01 -2.493837041695E-01
    109 T   8 O    -3.498051967605E-01  1.499846020836E-01 -2.501776224593E-01
    110 T   8 O     4.845180104456E-01 -1.818946759430E-01  8.339301213963E-02
    111 T   8 O     3.178670001770E-01  4.831944769194E-01  4.177647444599E-01
    112 T   8 O     1.523256992744E-01  1.539850273786E-01 -2.498186915903E-01
    113 T   8 O     4.844814675825E-01  3.178638096246E-01  8.337556243183E-02
    114 T   8 O     3.183950851504E-01 -1.656944971751E-02  4.166073621207E-01
    115 T   8 O     1.507859509312E-01 -3.487605776874E-01 -2.497097781301E-01
    116 T   8 O    -1.519268036585E-02  3.180067960232E-01  8.336668088212E-02
    117 T   8 O    -1.545021761317E-02 -1.820126016323E-01  8.356952482027E-02
    118 T   8 O    -1.818628731543E-01  4.850331407428E-01  4.167507911424E-01
    119 T   8 O    -1.821578028578E-01 -1.522554633821E-02  4.166068992990E-01
    120 T   8 O    -3.479779848289E-01 -3.487356914176E-01 -2.493506297756E-01

 T = ATOM BELONGING TO THE ASYMMETRIC UNIT

 REFERENCE GEOMETRY WILL BE CHANGED

 TOTAL ENERGY(DFT)(AU)(  3) -9.5964073980245E+04     DE (AU)   -1.443E-05

 SYMMETRY ALLOWED FORCES  (COORDINATE, FORCE)

    1  9.0608399E-05    2  1.0572111E-04    3 -4.5076647E-04    4  4.2935883E-05
    5 -9.6542166E-07    6 -5.0558463E-05    7  3.7462018E-05    8 -7.4072578E-05
    9 -4.0507940E-05   10 -5.7548341E-05   11 -5.5412591E-06   12 -3.4658032E-05
   13 -1.6471065E-05   14  1.1062256E-04   15  1.3671215E-04   16  1.9019315E-04
   17  1.7946783E-04   18  1.0415954E-05   19 -7.0274125E-05   20  2.4509276E-06
   21  5.7450051E-05   22  1.0495659E-04   23  9.0271718E-06   24  1.7177813E-06
   25  6.3029238E-05   26  3.1509919E-05   27  5.0856808E-06   28  5.1101159E-05
   29 -9.4373429E-05   30 -4.1742789E-05   31 -1.2897849E-04   32  3.1143717E-05
   33  1.1368523E-04   34  2.0440435E-05   35  2.2565966E-06   36  2.6051126E-05
   37 -5.6542359E-05   38 -6.9435546E-06   39  1.5441092E-05   40  6.5682419E-05
   41  7.0467160E-05   42  2.8253253E-05   43  6.3081621E-05   44  2.8106903E-05
   45  2.0596778E-06   46 -4.6838278E-05   47 -3.3077153E-05   48  5.6855022E-05
   49 -7.7639356E-05   50  8.5931266E-05   51  6.9651058E-05   52  4.3862263E-05
   53  8.5219723E-05   54 -6.0137741E-05   55 -3.9313097E-05   56 -8.8488460E-06
   57  6.1609460E-05   58  1.2952386E-05   59  5.0862337E-05   60  6.7536108E-05
   61 -2.2578280E-05   62 -1.5522943E-05   63  1.0463958E-04   64  5.6853250E-05
   65  2.3684530E-05   66 -2.3145793E-05   67  1.0637279E-04   68 -1.2100832E-05
   69 -5.1547892E-05   70 -3.7233095E-05   71 -1.3463832E-05   72 -4.5761622E-05
   73  3.8173896E-05   74 -3.3813159E-06   75  1.6272642E-05   76  8.7414381E-05
   77 -7.3343513E-05   78 -7.8378625E-06   79 -4.8311441E-05   80  3.2533957E-05
   81 -2.4728279E-06   82  9.6907971E-05   83  3.6383386E-06   84 -8.4989001E-06
   85  7.6343308E-06   86 -8.7202122E-05   87 -2.9724408E-05   88 -1.7121383E-04
   89  2.2681159E-05   90 -1.7752283E-05   91  4.3442307E-06   92  2.4295089E-05
   93  1.5349621E-05   94  1.7282409E-04   95 -1.7600963E-05   96 -1.9886461E-04
   97 -3.3405717E-05   98  3.0831659E-05   99 -6.7341464E-05  100 -2.0308438E-05
  101  4.3330438E-06  102 -2.0142718E-05  103 -3.5365699E-05  104  1.1064486E-04
  105  5.0621190E-05  106  6.3632497E-06  107  1.6143480E-05  108 -1.3885541E-05
  109 -1.0426478E-06  110 -1.1241513E-05  111  5.4861770E-05  112  2.8991612E-05
  113 -1.4909447E-07  114 -1.8319301E-05  115 -1.3231963E-04  116  5.7197133E-05
  117  8.0478152E-05  118  7.8672451E-06  119 -2.9066519E-05  120  9.9997345E-05
  121  7.0081702E-05  122 -2.6017755E-05  123 -4.6740263E-06  124 -1.6050822E-05
  125  1.0649453E-05  126 -8.1316246E-05  127 -2.4554819E-05  128  5.4117237E-05
  129  4.3558905E-05  130  1.0881341E-04  131  2.1238643E-05  132 -2.9828132E-05
  133  3.0008691E-05  134 -4.5340012E-05  135 -6.4003496E-05  136 -4.3302930E-05
  137 -3.9029521E-05  138 -6.4768222E-05  139 -5.4975943E-05  140 -6.0231041E-05
  141 -1.2814644E-04  142 -8.0109252E-06  143  6.6865435E-05  144  2.5350730E-05
  145 -3.2807720E-05  146  2.3480324E-05  147 -6.8940563E-05  148 -1.0387601E-06
  149  3.2485639E-05  150 -5.1709329E-05  151  9.5227034E-05  152 -7.3533493E-06
  153 -1.1183648E-04  154 -1.3245869E-05  155  2.7982799E-05  156 -1.1972364E-05
  157  7.0381102E-05  158 -2.6122378E-05  159  5.6929294E-06  160  4.8695927E-06
  161 -5.7598579E-05  162 -2.4782158E-05  163  3.3486866E-05  164  2.5459453E-05
  165  5.1110904E-05  166 -6.7703271E-05  167 -2.9456362E-05  168 -7.1330172E-06
  169 -9.8645741E-06  170 -2.2828910E-05  171  3.3869645E-05  172 -2.6421351E-05
  173 -1.4744281E-06  174 -5.4393795E-07  175  8.7932515E-05  176 -1.8144478E-05
  177  4.8045254E-05  178 -3.8589514E-05  179 -1.2143352E-05  180  5.6290666E-05
  181  1.3894830E-05  182  1.7637806E-05  183  3.4788118E-05  184  2.1316665E-05
  185  6.7036106E-05  186  1.0436147E-04  187 -7.9525608E-06  188 -2.6969119E-05
  189  5.7641527E-06  190  1.5780301E-05  191  8.6175979E-05  192  5.5907844E-06
  193  2.1103307E-05  194  2.8507296E-05  195  3.8088617E-05  196 -4.4017799E-05
  197 -1.1971462E-05  198  2.3083244E-05  199 -1.5575634E-05  200  1.8867757E-05
  201 -3.2822715E-05  202 -1.9552016E-05  203  1.4829670E-06  204 -5.7543705E-05
  205  1.2611545E-05  206 -1.0059965E-05  207 -4.7359974E-05  208  7.8990114E-06
  209  2.1033272E-05  210 -8.5898071E-05  211 -1.9614520E-05  212  4.0392028E-06
  213  1.2742014E-05  214 -2.2217787E-05  215  1.1830623E-05  216  5.7120501E-05
  217 -1.9156915E-05  218  2.1661721E-05  219  1.1964747E-04  220  3.5872473E-05
  221 -3.6592036E-05  222 -6.6162996E-05  223  5.2480809E-05  224 -3.2972376E-05
  225 -5.8542332E-05  226  2.4025372E-05  227  9.1311476E-06  228 -2.7128384E-05
  229 -5.0900131E-06  230  2.5505340E-05  231 -2.6922400E-05  232 -1.8088222E-05
  233  2.5488150E-05  234 -1.1458061E-05  235 -1.3451851E-04  236 -5.7857682E-05
  237  1.3733130E-04  238  6.3119884E-05  239  1.6710824E-05  240  8.0845828E-06
  241  5.5402763E-06  242  3.3869459E-05  243  1.8279184E-06  244 -2.1300602E-05
  245  3.3498362E-05  246  2.6202275E-05  247 -2.0159225E-05  248  7.1707781E-05
  249  3.9942501E-05  250 -4.2866314E-06  251  1.8137689E-05  252  5.9272785E-06
  253  3.1829898E-05  254  4.0659666E-05  255 -2.7307025E-05  256 -1.2359414E-04
  257  2.7053494E-05  258  6.3652132E-05  259 -9.7206878E-06  260  1.6779862E-05
  261 -3.9915634E-05  262 -4.0888267E-05  263  6.6998228E-05  264  8.2165758E-06
  265  3.7598311E-05  266  1.7101845E-06  267 -1.6211366E-05  268  7.1107127E-07
  269 -1.7673963E-05  270  8.5044467E-05  271 -5.9290733E-05  272  7.1056900E-05
  273  1.1128124E-04  274 -8.9870932E-07  275  2.5405753E-06  276 -1.6342645E-05
  277 -2.1534727E-05  278  4.7579547E-05  279  2.2514151E-05  280 -3.2408249E-05
  281 -1.3605118E-05  282 -4.6217341E-05  283 -2.6545923E-05  284  6.1187490E-05
  285 -2.3062028E-05  286 -2.8873560E-05  287  7.5235725E-05  288 -1.1198230E-04
  289  5.6131117E-05  290 -1.2628079E-04  291  1.5258036E-04  292 -5.7742328E-06
  293  2.4880408E-05  294 -2.3205207E-05  295  6.1096841E-05  296  1.4951206E-05
  297  3.5548726E-05  298 -3.9672972E-05  299  2.8226531E-05  300 -3.5451722E-05
  301  9.2146592E-05  302 -6.8964207E-05  303 -2.5951346E-05  304 -7.9674472E-05
  305 -1.3581384E-04  306 -6.3404919E-05  307  5.0084941E-05  308  2.6919031E-05
  309 -1.2340137E-07  310  2.3733072E-05  311  3.4770474E-06  312  9.1742565E-05
  313 -2.5766769E-05  314  9.1063680E-06  315  2.5659217E-05  316 -2.1360344E-05
  317  1.4960955E-05  318 -6.0083120E-05  319  2.3443072E-05  320  3.1821261E-05
  321 -2.4972504E-05  322 -2.0260941E-05  323  1.2602523E-05  324  3.8905045E-07
  325 -4.0327899E-05  326  5.2683156E-05  327  8.2370451E-05  328 -3.0315361E-05
  329 -3.2046200E-05  330  3.1243362E-05  331 -1.6511642E-05  332 -1.7130857E-05
  333 -1.0754700E-06  334 -3.2831909E-05  335  1.3285531E-05  336  1.6040811E-05
  337  2.2720466E-05  338 -3.6969681E-05  339 -8.5372290E-05  340  5.1092784E-05
  341 -1.0121435E-04  342  1.1393270E-04  343 -3.7693318E-05  344 -1.1350247E-05
  345  5.4822325E-05  346 -1.7824858E-05  347 -5.5974414E-05  348  8.7040294E-05
  349  2.6728617E-05  350  2.2184827E-05  351  3.2183296E-05  352 -3.4309507E-06
  353 -1.0375370E-05  354 -2.8604392E-06  355 -4.1700227E-05  356 -5.8233329E-05
  357  4.1086583E-05  358  3.4863444E-05  359 -6.0389754E-06  360  1.0523755E-05
  361 -3.6908107E-05  362  2.6107850E-06  363  8.6671892E-06

 GRADIENT NORM     0.001134  GRADIENT THRESHOLD     0.500000

 HESSIAN UPDATE SKIPPED

 EIGENVALUES OF THE ESTIMATED HESSIAN
  0.5708E-04  0.1169E-03  0.1330E-03  0.1980E-03  0.2524E-03  0.3017E-03
  0.3821E-03  0.4794E-03  0.6905E-03  0.8426E-03  0.9946E-03  0.1108E-02
  0.1334E-02  0.1401E-02  0.1543E-02  0.1607E-02  0.1691E-02  0.1733E-02
  0.1756E-02  0.1842E-02  0.1878E-02  0.1921E-02  0.1956E-02  0.2000E-02
  0.2047E-02  0.2086E-02  0.2147E-02  0.2331E-02  0.2370E-02  0.2482E-02
  0.2617E-02  0.2728E-02  0.2810E-02  0.2907E-02  0.2921E-02  0.3012E-02
  0.3095E-02  0.3223E-02  0.3296E-02  0.3531E-02  0.3627E-02  0.3702E-02
  0.3934E-02  0.4129E-02  0.4323E-02  0.4792E-02  0.5088E-02  0.5284E-02
  0.5515E-02  0.5664E-02  0.5747E-02  0.6000E-02  0.6455E-02  0.6637E-02
  0.6882E-02  0.7171E-02  0.7979E-02  0.8439E-02  0.8722E-02  0.8947E-02
  0.9241E-02  0.9292E-02  0.9892E-02  0.1034E-01  0.1142E-01  0.1222E-01
  0.1267E-01  0.1351E-01  0.1385E-01  0.1417E-01  0.1450E-01  0.1565E-01
  0.1641E-01  0.1730E-01  0.1776E-01  0.1793E-01  0.1809E-01  0.1856E-01
  0.1910E-01  0.1997E-01  0.2002E-01  0.2070E-01  0.2171E-01  0.2180E-01
  0.2232E-01  0.2327E-01  0.2429E-01  0.2447E-01  0.2506E-01  0.2595E-01
  0.2629E-01  0.2667E-01  0.2889E-01  0.3229E-01  0.3255E-01  0.3261E-01
  0.3312E-01  0.3383E-01  0.3530E-01  0.3556E-01  0.3578E-01  0.3650E-01
  0.3723E-01  0.3801E-01  0.3967E-01  0.4040E-01  0.4190E-01  0.4235E-01
  0.4306E-01  0.4520E-01  0.4745E-01  0.4866E-01  0.5069E-01  0.5121E-01
  0.5160E-01  0.5264E-01  0.5359E-01  0.5458E-01  0.5463E-01  0.5495E-01
  0.5568E-01  0.5580E-01  0.5652E-01  0.5793E-01  0.5889E-01  0.5967E-01
  0.6100E-01  0.6176E-01  0.6262E-01  0.6570E-01  0.6691E-01  0.6807E-01
  0.6964E-01  0.7053E-01  0.7112E-01  0.7296E-01  0.7467E-01  0.7521E-01
  0.7553E-01  0.7628E-01  0.7679E-01  0.7744E-01  0.7882E-01  0.7945E-01
  0.7981E-01  0.8065E-01  0.8323E-01  0.8484E-01  0.8537E-01  0.8810E-01
  0.8890E-01  0.8955E-01  0.9048E-01  0.9334E-01  0.9590E-01  0.9683E-01
  0.9755E-01  0.9889E-01  0.1010      0.1021      0.1045      0.1069    
  0.1082      0.1094      0.1103      0.1123      0.1132      0.1142    
  0.1170      0.1175      0.1213      0.1221      0.1224      0.1229    
  0.1236      0.1244      0.1248      0.1251      0.1254      0.1262    
  0.1279      0.1288      0.1288      0.1300      0.1305      0.1323    
  0.1327      0.1342      0.1350      0.1359      0.1371      0.1392    
  0.1409      0.1433      0.1453      0.1458      0.1492      0.1506    
  0.1512      0.1558      0.1568      0.1599      0.1610      0.1641    
  0.1669      0.1680      0.1696      0.1779      0.1803      0.1839    
  0.1894      0.1910      0.1936      0.1989      0.2100      0.2121    
  0.2178      0.2241      0.2254      0.2324      0.2349      0.2398    
  0.2452      0.2473      0.2544      0.2563      0.2565      0.2578    
  0.2603      0.2611      0.2624      0.2633      0.2637      0.2672    
  0.2736      0.2750      0.2779      0.2846      0.2882      0.2910    
  0.2944      0.3041      0.3100      0.3167      0.3245      0.3255    
  0.3267      0.3268      0.3287      0.3294      0.3327      0.3333    
  0.3345      0.3374      0.3437      0.3477      0.3483      0.3523    
  0.3533      0.3548      0.3557      0.3580      0.3613      0.3618    
  0.3627      0.3645      0.3657      0.3684      0.3707      0.3728    
  0.3784      0.3828      0.3915      0.3944      0.3964      0.4001    
  0.4030      0.4037      0.4047      0.4054      0.4071      0.4081    
  0.4105      0.4133      0.4141      0.4145      0.4170      0.4175    
  0.4192      0.4272      0.4304      0.4324      0.4389      0.4463    
  0.4526      0.4617      0.4682      0.4697      0.4730      0.4736    
  0.4747      0.4753      0.4764      0.4769      0.4787      0.4797    
  0.4810      0.4815      0.4827      0.4851      0.4865      0.4881    
  0.4901      0.4912      0.4921      0.4936      0.4955      0.4966    
  0.4979      0.5008      0.5026      0.5029      0.5044      0.5053    
  0.5071      0.5094      0.5111      0.5124      0.5165      0.5170    
  0.5192      0.5200      0.5220      0.5236      0.5262      0.5303    
  0.5343      0.5347      0.5362      0.5384      0.5387      0.5412    
  0.5422      0.5455      0.5483      0.5532      0.5582      0.5645    
  0.5670      0.5735      0.5789      0.5940      0.6031      0.6098    
  0.6185      0.6224      0.6261      0.6368      0.6448      0.6553    
  0.9426       1.299       2.528    
 NEWTON STEP ( 0.5196985525E+00) EXCEEDS TRUST RADIUS ( 0.3906250000E-02)
 LEVEL SHIFT    -0.5744009458E-02

 PREDICTED ENERGY CHANGE    -0.183E-05

 MAX GRADIENT      0.000451  THRESHOLD              0.000450 CONVERGED NO
 RMS GRADIENT      0.000060  THRESHOLD              0.000300 CONVERGED YES
 MAX DISPLAC.      0.000756  THRESHOLD              0.001800 CONVERGED YES
 RMS DISPLAC.      0.000205  THRESHOLD              0.001200 CONVERGED YES
 TTTTTTTTTTTTTTTTTTTTTTTTTTTTTT OPTI        TELAPSE   209449.19 TCPU   207779.04
 *******************************************************************************
 COORDINATE AND CELL OPTIMIZATION - POINT    9
 *******************************************************************************
 LATTICE PARAMETERS (ANGSTROMS AND DEGREES) - BOHR = 0.5291772083 ANGSTROM
 PRIMITIVE CELL - CENTRING CODE 1/0 VOLUME=  1150.430632 - DENSITY  6.617 g/cm^3
         A              B              C           ALPHA      BETA       GAMMA 
     9.97139537     9.97211420    13.35896251    89.990962  89.999295 119.996823
 *******************************************************************************
 ATOMS IN THE ASYMMETRIC UNIT  120 - ATOMS IN THE UNIT CELL:  120
     ATOM                 X/A                 Y/B                 Z/C    
 *******************************************************************************
      1 T 277 IR    3.331817753110E-01  1.665678379763E-01 -3.199187383497E-01
      2 T  31 GA    1.664831473170E-01 -1.664909765850E-01  2.306648223382E-02
      3 T  31 GA    3.957796961578E-05  4.999887853887E-01  3.554865590017E-01
      4 T  31 GA   -1.658674210054E-01  1.681907982705E-01 -3.102584216323E-01
      5 T  31 GA    1.669697613325E-01  3.335258551879E-01  2.305162934171E-02
      6 T  31 GA   -1.576366262102E-03 -1.212787152200E-03  3.548180262513E-01
      7 T  31 GA   -1.658208503664E-01 -3.340026414703E-01 -3.103503637695E-01
      8 T  31 GA   -3.334839547949E-01  3.330742565575E-01  2.306924711528E-02
      9 T  31 GA   -3.333368702301E-01 -1.666680392632E-01  2.328707760048E-02
     10 T  31 GA   -4.996029511716E-01 -4.985434328263E-01  3.548541762694E-01
     11 T  31 GA   -4.987535370243E-01 -4.330917754583E-04  3.547584337685E-01
     12 T  31 GA    3.318837047793E-01 -3.340510155432E-01 -3.103350036068E-01
     13 T  31 GA   -3.318649757150E-01  3.325236421899E-01 -1.878413327413E-01
     14 T  31 GA    4.998696957347E-01  3.273684127212E-05  1.439214367445E-01
     15 T  31 GA    3.335638182654E-01 -3.337573208089E-01  4.773646916246E-01
     16 T  31 GA    1.676482713508E-01  3.359386155207E-01 -1.877766048965E-01
     17 T  31 GA    4.999096820954E-01  4.998004599320E-01  1.439698309567E-01
     18 T  31 GA    3.331927635019E-01  1.663615944484E-01  4.663059491410E-01
     19 T  31 GA    1.640671295295E-01 -1.683111327346E-01 -1.878192680922E-01
     20 T  31 GA   -5.536079099773E-06  4.999806890051E-01  1.439415025284E-01
     21 T  31 GA    1.798340261802E-04  8.108369585400E-05  1.439524515445E-01
     22 T  31 GA   -1.663222370404E-01 -3.327883980042E-01  4.773266542979E-01
     23 T  31 GA   -1.672947824165E-01  1.663833587410E-01  4.773884577155E-01
     24 T  31 GA   -3.333950560191E-01 -1.666638942335E-01 -1.881013870330E-01
     25 T  31 GA   -4.966446246911E-01 -3.836242039751E-03 -3.547973512036E-01
     26 T  31 GA    3.332175840121E-01 -3.326801773827E-01 -2.204271261024E-02
     27 T  31 GA    1.663280935786E-01  3.336263634502E-01  3.097753014991E-01
     28 T  31 GA   -7.120199634096E-03 -3.290897062626E-03 -3.547706923074E-01
     29 T  31 GA    3.332513133565E-01  1.667088336216E-01 -2.251707608666E-02
     30 T  31 GA    1.663886821482E-01 -1.673749803713E-01  3.097432730903E-01
     31 T  31 GA    2.851940587084E-06  4.999479309847E-01 -3.552084289954E-01
     32 T  31 GA   -1.661004350228E-01  1.667570351770E-01 -2.195490791393E-02
     33 T  31 GA   -1.672966874299E-01 -3.339988745932E-01 -2.195321314698E-02
     34 T  31 GA   -3.326178259372E-01  3.336302734814E-01  3.097856127744E-01
     35 T  31 GA   -3.333589714471E-01 -1.667562440098E-01  3.102086985524E-01
     36 T  31 GA   -4.960206566167E-01 -4.929398520451E-01 -3.546038248459E-01
     37 T  31 GA   -3.305103526569E-01  3.361513008434E-01 -4.783128999076E-01
     38 T  31 GA   -4.989038786376E-01  1.051016564004E-04 -1.423487516080E-01
     39 T  31 GA    3.333657866077E-01 -3.332381181642E-01  1.890001975892E-01
     40 T  31 GA    1.639140549563E-01  3.333343709870E-01 -4.783880505801E-01
     41 T  31 GA   -4.998899585723E-01 -4.988897155404E-01 -1.423722559728E-01
     42 T  31 GA    3.333693880774E-01  1.666864499593E-01  1.884104429477E-01
     43 T  31 GA    1.666291776360E-01 -1.695440497258E-01 -4.783700656119E-01
     44 T  31 GA   -7.163002050951E-05 -4.999931938698E-01 -1.435787716383E-01
     45 T  31 GA   -1.233099693842E-03 -1.029214240804E-03 -1.422731537361E-01
     46 T  31 GA   -1.667780256807E-01 -3.334490999875E-01  1.890815812893E-01
     47 T  31 GA   -1.664808595264E-01  1.666780210206E-01  1.890586942304E-01
     48 T  31 GA   -3.333395181487E-01 -1.667371085192E-01 -4.790316210266E-01
     49 T   8 O     4.850481655509E-01  1.645356293098E-01 -4.167605753145E-01
     50 T   8 O     3.177639025109E-01 -1.661726638256E-01 -8.360321373520E-02
     51 T   8 O     1.513791367317E-01 -4.996074243875E-01  2.502310259004E-01
     52 T   8 O    -1.490304687171E-02  1.665972846147E-01 -4.161238326749E-01
     53 T   8 O     3.182690558558E-01  3.336987445412E-01 -8.331756539996E-02
     54 T   8 O     1.518223639864E-01  3.985408349391E-04  2.505930168867E-01
     55 T   8 O    -1.540520498243E-02 -3.333020930706E-01 -4.162870472792E-01
     56 T   8 O    -1.820308319134E-01  3.329580319939E-01 -8.316898387355E-02
     57 T   8 O    -1.827821992466E-01 -1.674379944892E-01 -8.298758554264E-02
     58 T   8 O    -3.488254018645E-01 -4.999774684746E-01  2.501026117561E-01
     59 T   8 O    -3.485506749748E-01  1.929541692823E-04  2.501003907173E-01
     60 T   8 O     4.847568374901E-01 -3.316386643278E-01 -4.166763506966E-01
     61 T   8 O    -1.667496158344E-01  3.177875057011E-01 -4.162680755664E-01
     62 T   8 O    -3.325771919248E-01 -1.528162796590E-02 -8.306693475027E-02
     63 T   8 O     4.997688547132E-01 -3.488175978760E-01  2.501419446622E-01
     64 T   8 O     3.354980762902E-01  3.204290499370E-01 -4.165694446389E-01
     65 T   8 O    -3.336786984708E-01  4.841115644470E-01 -8.350235986192E-02
     66 T   8 O     4.996701771737E-01  1.514145249511E-01  2.505674432339E-01
     67 T   8 O     3.334866218615E-01 -1.815145015780E-01 -4.161913997585E-01
     68 T   8 O     1.670013181009E-01  4.851128842915E-01 -8.311804882760E-02
     69 T   8 O     1.663392961167E-01 -1.524184229321E-02 -8.340163534034E-02
     70 T   8 O    -3.962005570458E-04 -3.490344253880E-01  2.502079213717E-01
     71 T   8 O    -2.003423635510E-05  1.510759525879E-01  2.500553201169E-01
     72 T   8 O    -1.684390847480E-01 -1.837263688702E-01 -4.166944523690E-01
     73 T   8 O    -3.183727418627E-01 -4.849762939733E-01 -4.162186106071E-01
     74 T   8 O    -4.847685358075E-01  1.817453552760E-01 -8.338152649855E-02
     75 T   8 O     3.489361546851E-01 -1.511747850489E-01  2.500135832762E-01
     76 T   8 O     1.821841632606E-01 -4.846210712810E-01 -4.163065017224E-01
     77 T   8 O    -4.847177906279E-01 -3.172694595062E-01 -8.303035327624E-02
     78 T   8 O     3.486031592233E-01  3.481875880883E-01  2.505985306350E-01
     79 T   8 O     1.793521104242E-01  1.483942101894E-02 -4.169308318142E-01
     80 T   8 O     1.490763852865E-02 -3.179817854988E-01 -8.315670015750E-02
     81 T   8 O     1.591307286334E-02  1.822489898561E-01 -8.357518575678E-02
     82 T   8 O    -1.511940835549E-01 -1.514434287833E-01  2.501311718609E-01
     83 T   8 O    -1.509897690282E-01  3.485691960083E-01  2.501402635562E-01
     84 T   8 O    -3.162029220283E-01  1.521926999727E-02 -4.166526649792E-01
     85 T   8 O    -1.512318461618E-01  4.995835987793E-01 -2.496994147685E-01
     86 T   8 O    -3.179798007380E-01  1.665795630376E-01  8.351238211517E-02
     87 T   8 O    -4.847586060582E-01 -1.669936781250E-01  4.165927162604E-01
     88 T   8 O     3.500683689471E-01 -4.995759261097E-01 -2.500988615821E-01
     89 T   8 O    -3.180739350525E-01 -3.335397901472E-01  8.348279948850E-02
     90 T   8 O    -4.836258062581E-01  3.347397315587E-01  4.167879146610E-01
     91 T   8 O     3.460519237456E-01 -1.681511138593E-03 -2.499028606339E-01
     92 T   8 O     1.820188554398E-01 -3.331444556691E-01  8.335712754074E-02
     93 T   8 O     1.821594185826E-01  1.666662891140E-01  8.333559502616E-02
     94 T   8 O     1.678671795003E-02 -1.654281815770E-01  4.176991215503E-01
     95 T   8 O     1.489228243407E-02  3.329829141949E-01  4.167413674271E-01
     96 T   8 O    -1.510877432465E-01  8.018211306678E-04 -2.493416043021E-01
     97 T   8 O    -4.982527398271E-01  3.482887901782E-01 -2.496961707073E-01
     98 T   8 O     3.333315885024E-01  1.551648475684E-02  8.331641009850E-02
     99 T   8 O     1.669571102349E-01 -3.181842225854E-01  4.167460913289E-01
    100 T   8 O     4.730070440729E-04  3.492327168024E-01 -2.496824652187E-01
    101 T   8 O     3.333992221888E-01 -4.845220991625E-01  8.356453862957E-02
    102 T   8 O     1.651681198749E-01  1.816375688557E-01  4.167483768874E-01
    103 T   8 O    -3.009882714795E-04 -1.501661352528E-01 -2.501502368785E-01
    104 T   8 O    -1.668097216584E-01 -4.847801234634E-01  8.337789473683E-02
    105 T   8 O    -1.664352221944E-01  1.549545305199E-02  8.343079046844E-02
    106 T   8 O    -3.330650165690E-01 -3.178894367435E-01  4.165614003365E-01
    107 T   8 O    -3.346803208027E-01  1.820810467536E-01  4.177832909511E-01
    108 T   8 O     4.992016895573E-01 -1.518256393607E-01 -2.494038321137E-01
    109 T   8 O    -3.498098027172E-01  1.499887928785E-01 -2.501718175102E-01
    110 T   8 O     4.845224885052E-01 -1.819046422523E-01  8.338474385559E-02
    111 T   8 O     3.178575688257E-01  4.831791657494E-01  4.177661956789E-01
    112 T   8 O     1.523237140176E-01  1.539896329665E-01 -2.498207831457E-01
    113 T   8 O     4.844834390804E-01  3.178604959918E-01  8.336807592071E-02
    114 T   8 O     3.183949933658E-01 -1.658168336519E-02  4.166315809596E-01
    115 T   8 O     1.507848382743E-01 -3.487571094618E-01 -2.497107064025E-01
    116 T   8 O    -1.519750250354E-02  3.179963180984E-01  8.337621281672E-02
    117 T   8 O    -1.544023797443E-02 -1.820157217710E-01  8.356001989059E-02
    118 T   8 O    -1.818651276776E-01  4.850255303605E-01  4.167415884517E-01
    119 T   8 O    -1.821481548929E-01 -1.523003409324E-02  4.165926941973E-01
    120 T   8 O    -3.479736825078E-01 -3.487234119639E-01 -2.493750303500E-01

 T = ATOM BELONGING TO THE ASYMMETRIC UNIT

 TOTAL ENERGY(DFT)(AU)(  3) -9.5964073982030E+04     DE (AU)   -1.785E-06

 UPDATED TRUST RADIUS     0.781E-02

 SYMMETRY ALLOWED FORCES  (COORDINATE, FORCE)

    1  9.6468540E-05    2  1.1751297E-04    3 -4.3475592E-04    4  2.2137343E-05
    5  2.1521430E-05    6 -2.7191126E-05    7  1.4306274E-05    8 -2.2610191E-05
    9 -1.4934899E-06   10 -6.2187000E-05   11 -1.6227123E-05   12 -1.0604776E-05
   13  1.7933647E-05   14  1.1994618E-04   15  1.0117506E-04   16  1.2497822E-04
   17  1.8671079E-04   18  4.8692534E-05   19 -7.4776294E-05   20 -6.4073459E-07
   21  7.4065077E-05   22  8.3242469E-05   23 -5.5476137E-08   24 -4.4348797E-07
   25  3.1512000E-05   26  3.4388863E-05   27  1.8384856E-05   28  6.2825433E-05
   29 -3.2477918E-05   30  6.6094601E-06   31 -1.2107975E-04   32  4.0518183E-05
   33  9.2522543E-05   34  1.4382349E-05   35  1.5278014E-05   36  2.9553306E-05
   37 -3.6147172E-05   38 -1.6658871E-05   39  2.5355217E-05   40  5.9212550E-05
   41  7.8308990E-05   42  5.6660098E-05   43  2.8816766E-05   44  4.8190813E-05
   45 -1.1236235E-06   46  9.3145568E-07   47 -2.9029588E-05   48  8.6989326E-05
   49 -8.5175008E-05   50  1.0829063E-04   51  7.7806989E-05   52  5.6947067E-05
   53  9.5780817E-05   54 -4.3261609E-05   55 -3.6720006E-05   56  9.1696858E-06
   57  5.2473367E-05   58 -2.2910303E-05   59  7.4780046E-05   60  6.1704219E-05
   61 -5.7559305E-05   62  1.1896281E-05   63  7.9208024E-05   64  2.0659367E-05
   65  1.9806741E-05   66  5.2596435E-05   67  6.2991490E-05   68 -5.8781760E-06
   69 -2.6131135E-05   70 -3.2294961E-05   71 -2.3817979E-05   72  2.5869618E-05
   73  2.4932656E-05   74  1.6680888E-05   75  2.2743630E-05   76  1.0651886E-04
   77 -5.9416676E-05   78 -1.3681730E-05   79 -5.4928350E-05   80  3.6025185E-06
   81 -2.2053796E-05   82  9.4195853E-05   83 -1.3845136E-05   84 -2.5340122E-05
   85  1.4091284E-05   86 -6.6030093E-05   87 -4.7271200E-05   88 -1.0758333E-04
   89 -3.1200239E-05   90 -7.1586986E-06   91 -2.2460240E-05   92  3.4854865E-05
   93 -1.9189336E-05   94  1.3453714E-04   95 -4.5451682E-05   96 -1.7944092E-04
   97 -1.4935875E-05   98  2.2102323E-05   99 -7.7140547E-05  100 -4.0777555E-05
  101 -2.0190435E-05  102 -4.2081644E-06  103 -3.9936317E-05  104  6.6847497E-05
  105  4.0417018E-05  106  1.8451304E-05  107  2.4263051E-05  108 -4.2503598E-05
  109 -5.9422526E-06  110 -1.5115611E-05  111  8.4357295E-06  112  1.1630569E-05
  113  1.9845599E-05  114 -4.4418997E-05  115 -6.5906449E-05  116  5.2970054E-05
  117  2.2343462E-05  118  1.1045721E-05  119 -3.3046572E-05  120  1.0124064E-04
  121  3.8573640E-05  122 -8.5788901E-06  123 -1.1383997E-05  124  2.3746952E-05
  125  2.9025448E-06  126 -9.2027360E-05  127  1.3793449E-05  128  1.8049593E-05
  129  2.3513542E-05  130  7.4073702E-05  131  2.3766855E-05  132 -3.2479524E-05
  133  3.3952838E-05  134 -5.3252838E-05  135 -7.1944441E-05  136 -2.0139632E-05
  137 -5.0306541E-05  138 -7.2642981E-05  139 -4.2458165E-05  140 -8.2318051E-05
  141 -9.6570328E-05  142  5.4707936E-06  143  3.7092448E-05  144 -3.3654786E-05
  145 -2.3809902E-05  146  2.0011654E-05  147 -4.5333287E-05  148  1.3164524E-05
  149  3.1785238E-05  150 -6.5360823E-05  151  9.2399983E-05  152  3.6823105E-06
  153 -1.8014526E-04  154 -4.8590259E-06  155  2.9343175E-05  156 -1.8866461E-05
  157  5.1470906E-05  158 -8.5392009E-06  159 -1.4321007E-05  160  4.6156839E-05
  161 -5.8405730E-05  162 -3.3979190E-05  163  1.5483658E-05  164  3.8554794E-05
  165 -5.1834496E-05  166 -5.7396652E-05  167 -2.8619905E-05  168  2.3781862E-05
  169 -1.1868281E-05  170 -9.2643365E-06  171 -7.9435878E-06  172 -1.9720398E-05
  173 -1.9630202E-05  174 -6.0576451E-05  175  7.1634468E-05  176 -1.6170629E-05
  177  2.2716289E-05  178 -1.8485340E-05  179 -4.1408320E-06  180 -4.0767253E-06
  181  1.4249355E-06  182  1.8484773E-05  183 -2.3269629E-05  184  1.3247828E-05
  185  4.3528749E-05  186  9.2954173E-06  187 -2.2058168E-05  188 -5.9860306E-05
  189 -6.2458834E-05  190 -3.9555083E-06  191  7.9265481E-05  192 -1.8399976E-05
  193  1.2514861E-05  194  3.0806965E-05  195  4.5744944E-06  196 -3.8296956E-05
  197 -2.2863128E-05  198 -6.0307005E-06  199 -2.1960685E-06  200  1.5987411E-05
  201 -3.7711409E-06  202 -2.8564725E-05  203 -6.3387694E-06  204 -6.1758047E-05
  205  1.0187348E-05  206 -7.8638010E-10  207 -3.7720585E-05  208  2.1552966E-05
  209 -3.0587883E-06  210 -1.0001170E-04  211 -1.0091460E-05  212  1.0411556E-05
  213 -3.8544149E-05  214 -2.1970067E-05  215 -1.5549529E-05  216 -7.5597840E-05
  217 -3.5618083E-07  218  1.4856392E-05  219  3.8607008E-07  220  4.6342946E-05
  221 -2.1958914E-05  222 -6.9746012E-05  223  5.8987505E-05  224 -3.7476941E-05
  225 -8.7834354E-05  226  2.4318031E-05  227 -5.1730986E-06  228 -3.0996867E-05
  229  1.1503701E-05  230  2.2933852E-05  231 -8.2554123E-05  232 -5.5640892E-06
  233  1.0969207E-05  234 -5.2471642E-05  235 -1.3306039E-04  236 -5.1052617E-05
  237  1.1335826E-04  238  5.3131718E-05  239 -1.0316476E-06  240 -9.6270429E-06
  241 -1.6883588E-05  242  2.3135975E-05  243 -1.8985000E-05  244  8.3442298E-06
  245 -8.8446356E-06  246 -4.2915352E-05  247 -1.1913160E-05  248  6.1292161E-05
  249  7.8361595E-05  250  1.5344248E-05  251  6.0704500E-06  252 -8.2073452E-05
  253  2.5207056E-05  254  2.6581778E-05  255 -1.5246868E-05  256 -1.1181346E-04
  257  1.6487852E-05  258 -8.7934494E-06  259 -1.2227038E-05  260  2.5786299E-05
  261 -1.7624724E-05  262 -2.0389647E-05  263  3.8819711E-05  264  8.2189149E-06
  265  2.4923383E-05  266  7.3384404E-06  267 -2.6090648E-05  268  1.7550364E-05
  269 -8.7506320E-06  270  7.7443052E-05  271 -3.8877354E-05  272  4.8380404E-05
  273  8.2889033E-05  274 -2.1762036E-06  275 -4.0333208E-06  276 -7.3596249E-06
  277 -7.1878879E-06  278  3.2620666E-05  279 -2.1086925E-05  280 -3.7706676E-05
  281 -2.2349993E-05  282  9.6048462E-07  283 -5.0629457E-05  284  4.0996791E-05
  285 -2.6055705E-05  286 -1.2654773E-05  287  5.0782760E-05  288 -3.8914112E-05
  289  5.3175240E-05  290 -1.4499170E-04  291  1.3108703E-04  292 -2.1230804E-05
  293  3.7824738E-05  294 -8.9216009E-07  295  3.5965571E-05  296  2.1535135E-05
  297  5.9807359E-06  298  3.0746239E-06  299  5.3833269E-06  300 -7.2801700E-06
  301  7.3357987E-05  302 -6.9723123E-05  303 -1.0849144E-05  304 -5.2308395E-05
  305 -1.0439980E-04  306 -3.5137876E-05  307  3.2328456E-05  308  3.2557075E-05
  309 -3.2870558E-06  310  1.6714294E-05  311 -7.8073387E-06  312  3.5789931E-05
  313 -2.1506217E-05  314  1.3389345E-05  315 -7.3850184E-06  316  1.6368997E-05
  317  4.9177969E-05  318  4.6527277E-05  319  2.4620509E-05  320  3.3413763E-05
  321 -5.4433269E-05  322 -1.2225494E-06  323  1.5388260E-05  324  5.4537539E-05
  325 -3.0071486E-05  326  3.5393958E-05  327  4.5483488E-05  328 -4.4782695E-05
  329 -2.0130931E-05  330  5.5524931E-05  331  1.0871205E-06  332 -7.9280290E-06
  333 -1.2912144E-05  334 -2.8987703E-05  335  1.2626906E-05  336 -6.4911168E-06
  337  2.2683351E-05  338 -3.6519257E-05  339 -7.2492616E-05  340  3.2277535E-05
  341 -9.5509977E-05  342  2.6453609E-05  343 -7.6039043E-06  344 -1.4900979E-05
  345  1.8920499E-05  346  2.0219100E-05  347 -3.7346929E-05  348 -3.9434647E-06
  349  2.4354120E-05  350  3.1296560E-05  351 -8.3050318E-06  352  1.0809194E-05
  353  9.0057196E-06  354 -4.2647989E-05  355 -4.6786231E-05  356 -5.3861517E-05
  357  2.8352384E-05  358  2.3364116E-05  359 -4.5367694E-06  360  7.4430032E-06
  361 -2.8385606E-05  362 -4.8214604E-06  363  5.4069696E-06

 GRADIENT NORM     0.001021  GRADIENT THRESHOLD     0.500000

 EIGENVALUES OF THE ESTIMATED HESSIAN
  0.5753E-04  0.1194E-03  0.1324E-03  0.1975E-03  0.2610E-03  0.3012E-03
  0.3857E-03  0.4730E-03  0.7288E-03  0.8456E-03  0.1107E-02  0.1150E-02
  0.1348E-02  0.1478E-02  0.1570E-02  0.1675E-02  0.1705E-02  0.1755E-02
  0.1822E-02  0.1841E-02  0.1900E-02  0.1949E-02  0.1956E-02  0.2031E-02
  0.2053E-02  0.2134E-02  0.2251E-02  0.2332E-02  0.2435E-02  0.2497E-02
  0.2637E-02  0.2734E-02  0.2811E-02  0.2915E-02  0.2969E-02  0.3094E-02
  0.3203E-02  0.3228E-02  0.3529E-02  0.3575E-02  0.3633E-02  0.3762E-02
  0.3946E-02  0.4159E-02  0.4334E-02  0.4898E-02  0.5091E-02  0.5284E-02
  0.5591E-02  0.5727E-02  0.5820E-02  0.6039E-02  0.6562E-02  0.6647E-02
  0.6999E-02  0.7241E-02  0.8073E-02  0.8586E-02  0.8806E-02  0.9124E-02
  0.9281E-02  0.9516E-02  0.1010E-01  0.1140E-01  0.1180E-01  0.1253E-01
  0.1332E-01  0.1364E-01  0.1402E-01  0.1446E-01  0.1460E-01  0.1628E-01
  0.1729E-01  0.1772E-01  0.1792E-01  0.1807E-01  0.1846E-01  0.1908E-01
  0.1980E-01  0.1998E-01  0.2066E-01  0.2076E-01  0.2171E-01  0.2206E-01
  0.2236E-01  0.2327E-01  0.2434E-01  0.2502E-01  0.2578E-01  0.2594E-01
  0.2633E-01  0.2880E-01  0.3028E-01  0.3233E-01  0.3254E-01  0.3295E-01
  0.3377E-01  0.3488E-01  0.3532E-01  0.3578E-01  0.3639E-01  0.3714E-01
  0.3790E-01  0.3917E-01  0.4018E-01  0.4148E-01  0.4215E-01  0.4296E-01
  0.4397E-01  0.4587E-01  0.4847E-01  0.4920E-01  0.5079E-01  0.5153E-01
  0.5264E-01  0.5325E-01  0.5415E-01  0.5454E-01  0.5484E-01  0.5565E-01
  0.5571E-01  0.5651E-01  0.5727E-01  0.5878E-01  0.5956E-01  0.6094E-01
  0.6164E-01  0.6261E-01  0.6326E-01  0.6619E-01  0.6695E-01  0.6959E-01
  0.6985E-01  0.7110E-01  0.7148E-01  0.7371E-01  0.7479E-01  0.7528E-01
  0.7586E-01  0.7662E-01  0.7678E-01  0.7799E-01  0.7902E-01  0.7958E-01
  0.8016E-01  0.8318E-01  0.8395E-01  0.8530E-01  0.8633E-01  0.8780E-01
  0.8880E-01  0.9023E-01  0.9202E-01  0.9428E-01  0.9611E-01  0.9701E-01
  0.9885E-01  0.1005      0.1016      0.1044      0.1053      0.1075    
  0.1077      0.1086      0.1108      0.1122      0.1132      0.1142    
  0.1171      0.1195      0.1214      0.1221      0.1224      0.1229    
  0.1235      0.1245      0.1245      0.1253      0.1256      0.1266    
  0.1281      0.1288      0.1291      0.1299      0.1315      0.1325    
  0.1327      0.1348      0.1359      0.1370      0.1390      0.1404    
  0.1424      0.1433      0.1453      0.1462      0.1492      0.1506    
  0.1556      0.1566      0.1584      0.1597      0.1614      0.1641    
  0.1676      0.1682      0.1719      0.1760      0.1816      0.1839    
  0.1893      0.1910      0.1950      0.1990      0.2102      0.2121    
  0.2177      0.2241      0.2246      0.2307      0.2344      0.2397    
  0.2425      0.2463      0.2544      0.2564      0.2565      0.2578    
  0.2603      0.2612      0.2625      0.2634      0.2638      0.2667    
  0.2732      0.2748      0.2779      0.2846      0.2876      0.2911    
  0.2944      0.3014      0.3087      0.3141      0.3247      0.3255    
  0.3268      0.3273      0.3288      0.3291      0.3328      0.3335    
  0.3343      0.3359      0.3437      0.3473      0.3482      0.3523    
  0.3533      0.3549      0.3554      0.3587      0.3613      0.3617    
  0.3627      0.3648      0.3657      0.3691      0.3707      0.3736    
  0.3785      0.3828      0.3912      0.3941      0.3971      0.4004    
  0.4030      0.4040      0.4046      0.4054      0.4076      0.4081    
  0.4105      0.4132      0.4139      0.4146      0.4170      0.4183    
  0.4199      0.4268      0.4304      0.4326      0.4391      0.4458    
  0.4527      0.4602      0.4671      0.4699      0.4728      0.4736    
  0.4752      0.4753      0.4764      0.4766      0.4792      0.4803    
  0.4810      0.4815      0.4836      0.4853      0.4866      0.4884    
  0.4904      0.4911      0.4923      0.4938      0.4957      0.4971    
  0.4980      0.5007      0.5026      0.5031      0.5047      0.5060    
  0.5075      0.5095      0.5112      0.5129      0.5164      0.5168    
  0.5192      0.5208      0.5220      0.5236      0.5263      0.5303    
  0.5343      0.5346      0.5364      0.5387      0.5393      0.5411    
  0.5428      0.5450      0.5483      0.5535      0.5582      0.5655    
  0.5666      0.5735      0.5788      0.5941      0.6032      0.6092    
  0.6185      0.6226      0.6259      0.6368      0.6447      0.6552    
  0.9424       1.298       2.502    
 NEWTON STEP ( 0.4545132896E+00) EXCEEDS TRUST RADIUS ( 0.7812500000E-02)
 LEVEL SHIFT    -0.4902763045E-03

 PREDICTED ENERGY CHANGE    -0.286E-05

 MAX GRADIENT      0.000435  THRESHOLD              0.000450 CONVERGED YES
 RMS GRADIENT      0.000054  THRESHOLD              0.000300 CONVERGED YES
 MAX DISPLAC.      0.001463  THRESHOLD              0.001800 CONVERGED YES
 RMS DISPLAC.      0.000410  THRESHOLD              0.001200 CONVERGED YES

 CONVERGENCE TESTS SATISFIED AFTER   9 ENERGY AND GRADIENT CALCULATIONS
 +++++++++++++++++++++++++++++++++++++++++++++++++++++++++++++++++++++++++++++++
 FINALRUN OPTION: RE-STARTING OPTIMIZATION
 +++++++++++++++++++++++++++++++++++++++++++++++++++++++++++++++++++++++++++++++
 TTTTTTTTTTTTTTTTTTTTTTTTTTTTTT OPTI        TELAPSE   225003.67 TCPU   223330.87
 *******************************************************************************
 COORDINATE AND CELL OPTIMIZATION - POINT   10
 *******************************************************************************
 LATTICE PARAMETERS (ANGSTROMS AND DEGREES) - BOHR = 0.5291772083 ANGSTROM
 PRIMITIVE CELL - CENTRING CODE 1/0 VOLUME=  1150.424267 - DENSITY  6.617 g/cm^3
         A              B              C           ALPHA      BETA       GAMMA 
     9.97126088     9.97208310    13.35903555    89.990806  89.998923 119.996266
 *******************************************************************************
 ATOMS IN THE ASYMMETRIC UNIT  120 - ATOMS IN THE UNIT CELL:  120
     ATOM                 X/A                 Y/B                 Z/C    
 *******************************************************************************
      1 T 277 IR    3.331892353439E-01  1.665629511214E-01 -3.199474479542E-01
      2 T  31 GA    1.664963513225E-01 -1.665152732928E-01  2.307371775194E-02
      3 T  31 GA    3.809137589513E-05 -4.999970378869E-01  3.554969873183E-01
      4 T  31 GA   -1.658676387129E-01  1.681894377028E-01 -3.102577710735E-01
      5 T  31 GA    1.669746331152E-01  3.335398420300E-01  2.308773439137E-02
      6 T  31 GA   -1.550862207170E-03 -1.203724612489E-03  3.548557099024E-01
      7 T  31 GA   -1.658211848908E-01 -3.340076820856E-01 -3.103327425989E-01
      8 T  31 GA   -3.334649872852E-01  3.330848236883E-01  2.306762041346E-02
      9 T  31 GA   -3.333503884276E-01 -1.666766811452E-01  2.329610163715E-02
     10 T  31 GA   -4.996340729502E-01 -4.985576887278E-01  3.548764928388E-01
     11 T  31 GA   -4.987780800764E-01 -4.204397067222E-04  3.548138578426E-01
     12 T  31 GA    3.319099562519E-01 -3.340476755935E-01 -3.103285325537E-01
     13 T  31 GA   -3.318705274481E-01  3.325077987647E-01 -1.878339767806E-01
     14 T  31 GA    4.998718519576E-01  4.563926790041E-05  1.439325040741E-01
     15 T  31 GA    3.335645510842E-01 -3.337483517119E-01  4.774049853792E-01
     16 T  31 GA    1.676642510851E-01  3.359308586924E-01 -1.877666440212E-01
     17 T  31 GA    4.998964304068E-01  4.997819317567E-01  1.439784337762E-01
     18 T  31 GA    3.331859446444E-01  1.663763623894E-01  4.663217800208E-01
     19 T  31 GA    1.640850844329E-01 -1.683114030688E-01 -1.878258904359E-01
     20 T  31 GA   -2.522966702925E-05  4.999587416908E-01  1.439596555109E-01
     21 T  31 GA    1.459890275040E-04  7.842073944760E-05  1.439626348317E-01
     22 T  31 GA   -1.663402965189E-01 -3.327894021900E-01  4.773732440204E-01
     23 T  31 GA   -1.672607549629E-01  1.664230183439E-01  4.773965871194E-01
     24 T  31 GA   -3.333877143641E-01 -1.666589425867E-01 -1.880973775361E-01
     25 T  31 GA   -4.966626150186E-01 -3.845944148486E-03 -3.548161285856E-01
     26 T  31 GA    3.332529222645E-01 -3.326878219684E-01 -2.205560851875E-02
     27 T  31 GA    1.662929097914E-01  3.336098498366E-01  3.097780931548E-01
     28 T  31 GA   -7.095555087778E-03 -3.280111366077E-03 -3.547974109863E-01
     29 T  31 GA    3.332615776028E-01  1.667073400709E-01 -2.253237595639E-02
     30 T  31 GA    1.663630598814E-01 -1.673693796457E-01  3.097310074734E-01
     31 T  31 GA    7.851994746873E-06  4.999563883751E-01 -3.552099190449E-01
     32 T  31 GA   -1.660467496656E-01  1.667579949407E-01 -2.200029438890E-02
     33 T  31 GA   -1.672737257183E-01 -3.339902881154E-01 -2.197074372381E-02
     34 T  31 GA   -3.326142952765E-01  3.336287134882E-01  3.097604502504E-01
     35 T  31 GA   -3.333766478169E-01 -1.667531840320E-01  3.102241517033E-01
     36 T  31 GA   -4.960258384977E-01 -4.929439287431E-01 -3.546123987736E-01
     37 T  31 GA   -3.305029946628E-01  3.361325433681E-01 -4.783173375480E-01
     38 T  31 GA   -4.988827926294E-01  1.212397001519E-04 -1.423585244209E-01
     39 T  31 GA    3.333277111008E-01 -3.332358539282E-01  1.890035447258E-01
     40 T  31 GA    1.639233320431E-01  3.333447573174E-01 -4.783859305583E-01
     41 T  31 GA   -4.998614798892E-01 -4.988822330918E-01 -1.423966330240E-01
     42 T  31 GA    3.333443197270E-01  1.666821373222E-01  1.883861483845E-01
     43 T  31 GA    1.666258790722E-01 -1.695456880919E-01 -4.783840912041E-01
     44 T  31 GA   -4.530151922982E-05 -4.999910552972E-01 -1.435885380324E-01
     45 T  31 GA   -1.222630088889E-03 -1.035318507808E-03 -1.423118221887E-01
     46 T  31 GA   -1.668016130773E-01 -3.334527094642E-01  1.890649101569E-01
     47 T  31 GA   -1.665329368513E-01  1.666426605036E-01  1.890263524528E-01
     48 T  31 GA   -3.333287841422E-01 -1.667130154399E-01 -4.790369926585E-01
     49 T   8 O     4.850337822587E-01  1.645191855124E-01 -4.167988837897E-01
     50 T   8 O     3.177755850881E-01 -1.661791389800E-01 -8.362635210955E-02
     51 T   8 O     1.513708620621E-01 -4.996194597478E-01  2.502304914326E-01
     52 T   8 O    -1.490164258739E-02  1.666073490614E-01 -4.161430290347E-01
     53 T   8 O     3.182951523746E-01  3.336988449511E-01 -8.333644900284E-02
     54 T   8 O     1.517967970704E-01  3.866487972824E-04  2.505853839215E-01
     55 T   8 O    -1.539729279732E-02 -3.332907259626E-01 -4.162875825201E-01
     56 T   8 O    -1.820238828321E-01  3.329612710562E-01 -8.317051273193E-02
     57 T   8 O    -1.827738596290E-01 -1.674464754155E-01 -8.302051264179E-02
     58 T   8 O    -3.488270507743E-01 -4.999658578933E-01  2.501095326325E-01
     59 T   8 O    -3.485692322531E-01  1.931008216421E-04  2.501410368379E-01
     60 T   8 O     4.847557835699E-01 -3.316273479768E-01 -4.166809471587E-01
     61 T   8 O    -1.667304433351E-01  3.177857570502E-01 -4.162770242576E-01
     62 T   8 O    -3.325644323550E-01 -1.526864505191E-02 -8.306418284233E-02
     63 T   8 O     4.997449353341E-01 -3.488159081371E-01  2.501420854420E-01
     64 T   8 O     3.355137679506E-01  3.204343696117E-01 -4.165873238445E-01
     65 T   8 O    -3.336504949430E-01  4.841243748855E-01 -8.352182303384E-02
     66 T   8 O     4.996234398108E-01  1.514030295430E-01  2.505819121419E-01
     67 T   8 O     3.334833722144E-01 -1.815220967456E-01 -4.162166611332E-01
     68 T   8 O     1.670163795822E-01  4.851034472731E-01 -8.312754826204E-02
     69 T   8 O     1.663494571697E-01 -1.523760178671E-02 -8.342491547157E-02
     70 T   8 O    -4.113888347072E-04 -3.490279393000E-01  2.501968342877E-01
     71 T   8 O    -7.146770452284E-05  1.510576103590E-01  2.500651351842E-01
     72 T   8 O    -1.684398326648E-01 -1.837155381221E-01 -4.167011104223E-01
     73 T   8 O    -3.183802798133E-01 -4.849990597644E-01 -4.162215599359E-01
     74 T   8 O    -4.847529019335E-01  1.817547939005E-01 -8.340039205251E-02
     75 T   8 O     3.489128003658E-01 -1.511704480863E-01  2.499866392224E-01
     76 T   8 O     1.821977522963E-01 -4.846102532420E-01 -4.163068317573E-01
     77 T   8 O    -4.846860371634E-01 -3.172491928490E-01 -8.306209883313E-02
     78 T   8 O     3.485726237247E-01  3.481734917295E-01  2.506086658410E-01
     79 T   8 O     1.793517523854E-01  1.483480842397E-02 -4.169603806496E-01
     80 T   8 O     1.494737876716E-02 -3.179762115932E-01 -8.316215637487E-02
     81 T   8 O     1.595668393216E-02  1.822491757303E-01 -8.359099189848E-02
     82 T   8 O    -1.512129654526E-01 -1.514432876484E-01  2.501396331365E-01
     83 T   8 O    -1.510007893288E-01  3.485751352736E-01  2.500986083619E-01
     84 T   8 O    -3.162079309668E-01  1.522785112893E-02 -4.166588034170E-01
     85 T   8 O    -1.512194670875E-01  4.995761832325E-01 -2.496906526529E-01
     86 T   8 O    -3.180036809104E-01  1.665960350058E-01  8.352334183661E-02
     87 T   8 O    -4.847631995353E-01 -1.669839607500E-01  4.166279963228E-01
     88 T   8 O     3.500960019691E-01 -4.995520568341E-01 -2.500801693969E-01
     89 T   8 O    -3.180819107940E-01 -3.335507720802E-01  8.349215480812E-02
     90 T   8 O    -4.836413717896E-01  3.347327013213E-01  4.168044422517E-01
     91 T   8 O     3.460556309582E-01 -1.677728768949E-03 -2.499223025453E-01
     92 T   8 O     1.820054625298E-01 -3.331943506917E-01  8.335550788791E-02
     93 T   8 O     1.821400038730E-01  1.666723750716E-01  8.335243332007E-02
     94 T   8 O     1.676997954162E-02 -1.654433879309E-01  4.177414473373E-01
     95 T   8 O     1.490546851352E-02  3.330100914546E-01  4.167408250235E-01
     96 T   8 O    -1.510818357305E-01  8.043996142980E-04 -2.493531190983E-01
     97 T   8 O    -4.982346781165E-01  3.482817998636E-01 -2.497111738767E-01
     98 T   8 O     3.333320552016E-01  1.550759098025E-02  8.331221188886E-02
     99 T   8 O     1.669589885447E-01 -3.181779189341E-01  4.167762547329E-01
    100 T   8 O     4.857690172202E-04  3.492281767499E-01 -2.496814935670E-01
    101 T   8 O     3.334139960531E-01 -4.845351655355E-01  8.356699547862E-02
    102 T   8 O     1.651318835451E-01  1.816017860290E-01  4.167611477484E-01
    103 T   8 O    -2.597521293839E-04 -1.501612008575E-01 -2.501750078455E-01
    104 T   8 O    -1.668166419787E-01 -4.847759727384E-01  8.339831861457E-02
    105 T   8 O    -1.664487279912E-01  1.550799407630E-02  8.341161497735E-02
    106 T   8 O    -3.331071307637E-01 -3.179032188658E-01  4.166120370459E-01
    107 T   8 O    -3.346516062827E-01  1.821195803393E-01  4.177862215925E-01
    108 T   8 O     4.992180298042E-01 -1.518161800366E-01 -2.494027848825E-01
    109 T   8 O    -3.498089114038E-01  1.499773302174E-01 -2.501561356491E-01
    110 T   8 O     4.845021755288E-01 -1.819152661413E-01  8.339821104424E-02
    111 T   8 O     3.178341869858E-01  4.831681097588E-01  4.178130098274E-01
    112 T   8 O     1.523416429632E-01  1.539966019463E-01 -2.498420995833E-01
    113 T   8 O     4.844635154204E-01  3.178476146937E-01  8.332852517153E-02
    114 T   8 O     3.183838569598E-01 -1.659282885180E-02  4.167067360882E-01
    115 T   8 O     1.508019842151E-01 -3.487566115798E-01 -2.497118262299E-01
    116 T   8 O    -1.522736716008E-02  3.179737986068E-01  8.336889951857E-02
    117 T   8 O    -1.543144930428E-02 -1.819992105884E-01  8.354656170436E-02
    118 T   8 O    -1.818719227582E-01  4.850333604543E-01  4.167770987926E-01
    119 T   8 O    -1.821235516336E-01 -1.522427750883E-02  4.166534385573E-01
    120 T   8 O    -3.479600429382E-01 -3.487030942001E-01 -2.493741240820E-01

 T = ATOM BELONGING TO THE ASYMMETRIC UNIT

 REFERENCE GEOMETRY WILL BE CHANGED

 TOTAL ENERGY(DFT)(AU)(  4) -9.5964073967789E+04     DE (AU)    1.424E-05

 SYMMETRY ALLOWED FORCES  (COORDINATE, FORCE)

    1  1.0395708E-04    2  1.5025530E-04    3 -3.3020000E-04    4  4.4163262E-06
    5  5.5769409E-05    6 -8.4373368E-05    7 -2.5233701E-05    8  1.5191217E-05
    9  2.0235515E-05   10 -6.2836891E-05   11 -1.3068628E-05   12 -3.4728451E-05
   13  4.4273433E-05   14  9.6502709E-05   15 -2.5534803E-05   16 -1.0606248E-05
   17  8.3860495E-05   18 -1.7335280E-05   19 -5.4075764E-05   20  1.5825186E-05
   21  1.3847999E-05   22  5.4353345E-05   23  1.6513793E-05   24 -2.7617723E-05
   25  4.4405764E-05   26  3.6396602E-05   27 -3.3534753E-05   28  8.2347959E-05
   29  1.1367118E-05   30  5.5804990E-06   31 -9.7769588E-05   32 -2.5948285E-06
   33  5.9565121E-06   34 -2.8929336E-05   35  4.0354929E-05   36  1.4360982E-05
   37 -5.3491818E-06   38  1.2246919E-05   39 -2.3757783E-05   40  3.1926841E-05
   41  4.9255967E-05   42  9.0430917E-05   43  4.1794642E-05   44  9.0434630E-06
   45 -6.4016563E-05   46  2.1211847E-05   47 -1.3269036E-05   48  5.7968499E-05
   49 -7.1820010E-05   50  1.1860116E-04   51  9.3688367E-05   52  5.7139156E-05
   53  7.7944617E-05   54 -5.5001471E-05   55 -1.9504754E-05   56  3.2051798E-05
   57  4.5014602E-05   58 -3.1090353E-05   59  6.7241868E-05   60  5.7405315E-07
   61 -2.3319028E-05   62 -3.3059988E-06   63  8.7721630E-05   64  1.0318665E-05
   65 -7.7290678E-06   66 -4.3347671E-05   67  2.8861410E-05   68 -8.9134151E-05
   69 -3.3695028E-05   70 -2.9754790E-05   71  1.3817503E-05   72 -2.9982432E-05
   73  5.4499814E-05   74  1.2318950E-06   75  5.4658178E-05   76  3.2675470E-05
   77 -5.4062815E-05   78 -1.7482225E-05   79 -6.4232634E-05   80 -1.5520051E-05
   81  7.5710955E-06   82  3.6531294E-05   83 -4.2930621E-05   84 -1.7955255E-05
   85 -1.9014377E-05   86 -8.1925697E-05   87 -8.1305615E-05   88 -4.2947332E-05
   89 -7.1247712E-05   90  7.9832947E-05   91  2.8575629E-07   92  4.4940022E-05
   93 -2.8437112E-05   94  1.6641422E-05   95 -7.3675789E-07   96 -9.4394002E-05
   97 -1.4646923E-05   98  3.6885311E-05   99 -6.0183764E-05  100 -9.1888472E-05
  101 -2.8515435E-06  102  9.6035835E-05  103 -8.7535113E-06  104  2.4688853E-05
  105  8.9040486E-05  106  4.8989561E-05  107  6.2828483E-05  108 -4.7847480E-05
  109 -5.4537606E-05  110  3.9008125E-05  111 -8.6399521E-06  112 -1.4002911E-05
  113 -2.4277474E-05  114 -4.9681920E-05  115  1.8600348E-05  116  4.8670095E-05
  117  2.5497164E-05  118  5.5086399E-06  119 -7.3089319E-06  120  1.2039760E-04
  121  1.3224517E-05  122 -4.5684683E-05  123  3.8383389E-05  124  2.5924287E-05
  125 -2.5307768E-06  126 -3.0875861E-05  127 -5.6631512E-06  128 -1.5236294E-06
  129  8.5468760E-05  130  4.6222261E-05  131  1.2387341E-05  132 -1.9959517E-05
  133  6.9353651E-05  134 -5.5292221E-05  135 -3.0856957E-05  136 -1.4119009E-05
  137 -3.4698277E-06  138 -2.7213808E-05  139 -9.9518880E-06  140 -6.1974950E-05
  141  2.0366720E-06  142 -5.5240067E-06  143  1.9387052E-05  144  4.4332646E-05
  145  2.3895328E-05  146  1.7715307E-05  147  6.1477217E-05  148  4.1903770E-05
  149  2.1462530E-05  150  1.9420332E-05  151  5.3179828E-05  152  1.1977728E-05
  153 -1.5852266E-04  154  3.6013884E-05  155  2.1016389E-05  156  6.5815957E-05
  157  2.4752721E-05  158 -2.0809561E-06  159  4.1919581E-05  160  6.4776194E-05
  161 -2.5618555E-05  162  2.5283844E-05  163  5.6842313E-06  164 -1.4004451E-05
  165  3.1978867E-05  166 -5.4580267E-06  167 -4.1736011E-05  168  5.1742082E-05
  169 -1.7432922E-05  170  1.2802829E-06  171  8.6576308E-05  172 -7.2896088E-05
  173 -8.3580119E-05  174 -7.2897046E-05  175  4.1574025E-05  176  1.3337285E-05
  177 -7.2952410E-05  178  2.1425231E-05  179 -4.3054640E-05  180  1.0030235E-04
  181 -1.5952988E-05  182  4.1152489E-05  183  4.9468599E-05  184  3.2920595E-05
  185  1.4102629E-05  186  1.8184871E-05  187 -7.0558877E-06  188 -8.0489410E-05
  189  3.1674612E-06  190 -5.0704321E-05  191  8.0791248E-05  192  2.4185120E-05
  193  8.8740987E-06  194  3.0438040E-05  195  6.8334397E-05  196 -2.0479962E-05
  197 -4.0196513E-06  198  1.8981239E-05  199  1.3888627E-05  200  3.7356489E-05
  201  1.6835680E-04  202 -1.9927627E-05  203  7.4464109E-06  204  2.0835435E-05
  205  2.7322931E-05  206 -1.4562167E-05  207  2.7475203E-05  208  6.2003097E-05
  209 -6.9448050E-06  210 -1.3037751E-05  211  8.1566663E-06  212  2.4056902E-05
  213 -1.6981646E-05  214  8.4767217E-06  215 -3.5298813E-05  216  3.8271944E-05
  217 -1.1699778E-05  218  4.9389931E-05  219  1.0626060E-04  220  3.3801014E-05
  221 -2.5858423E-05  222 -1.8991655E-06  223  7.3392876E-06  224 -7.5273621E-06
  225  1.2262177E-04  226 -1.2569980E-05  227 -4.4419913E-05  228  7.6692991E-05
  229 -3.2062070E-06  230  1.2682221E-05  231  1.1330639E-04  232  4.0423619E-05
  233  1.7204137E-05  234 -2.9862053E-05  235 -1.5380509E-04  236  8.3149543E-06
  237  2.5954266E-04  238 -1.8146099E-05  239 -3.0338427E-05  240  7.6761541E-05
  241 -5.2466125E-05  242  5.8502450E-08  243  5.8178211E-05  244  1.5656587E-05
  245 -1.1372271E-06  246 -1.4025485E-05  247 -1.4449950E-05  248  6.3507413E-05
  249  2.4717258E-04  250 -1.0344828E-05  251  4.4604294E-05  252  2.6730932E-05
  253  3.3762489E-06  254  3.6439743E-05  255  2.2104105E-05  256 -4.2065882E-05
  257 -4.4839393E-05  258  3.2175624E-05  259 -2.3477617E-05  260  6.8197685E-05
  261 -7.4402630E-05  262 -2.4705600E-05  263 -2.6542462E-05  264 -1.8930446E-05
  265  4.6499437E-06  266  4.0421219E-05  267 -4.9757630E-05  268  3.0130621E-05
  269  3.1174693E-05  270  5.9900603E-05  271 -1.2967095E-05  272  2.8035504E-05
  273  1.4075991E-04  274 -2.1527265E-05  275  3.8351229E-05  276  2.8437807E-05
  277  1.8676943E-05  278  4.3068236E-06  279  6.8218420E-06  280 -3.2309748E-05
  281  1.2942366E-05  282 -9.2994716E-05  283 -6.2492928E-05  284  3.5076281E-05
  285 -2.1527928E-07  286  1.1252257E-05  287  4.6896437E-05  288  3.1778688E-05
  289  3.5636638E-06  290 -1.6259566E-04  291  1.5453920E-04  292 -7.0758135E-05
  293  4.4397169E-05  294  3.4935549E-05  295 -1.2646724E-05  296 -1.3556930E-05
  297 -1.2583231E-04  298 -8.0308932E-06  299 -3.0322351E-08  300  4.6131140E-05
  301  1.9642953E-05  302 -3.4074045E-05  303  2.9131025E-05  304  3.5278218E-05
  305 -6.4411932E-06  306 -7.3791102E-05  307 -3.5794284E-05  308  4.0130689E-05
  309  8.0588483E-05  310 -9.1193517E-06  311  1.7063332E-06  312  6.4658630E-06
  313  8.6070415E-07  314 -4.1601772E-05  315  1.0362520E-04  316  2.1064379E-05
  317  3.7904196E-05  318 -2.4941622E-05  319  1.4781086E-05  320 -3.3168009E-05
  321 -3.4725251E-05  322 -3.8387182E-05  323  1.4234901E-05  324  9.5015159E-05
  325 -3.2117732E-05  326  5.5158388E-05  327  4.6486165E-05  328 -5.0309596E-06
  329  1.0696367E-06  330  9.2914642E-05  331  1.9606710E-05  332 -2.8169952E-05
  333 -7.6010086E-05  334 -4.9454143E-05  335  1.1063878E-05  336  5.5966913E-05
  337  1.3909940E-05  338  1.7371388E-05  339  1.6298327E-04  340  1.5548697E-06
  341 -2.9314318E-05  342 -2.4025870E-04  343 -1.7112152E-05  344 -8.7729739E-06
  345  7.4289785E-05  346  4.4948518E-05  347  1.3959708E-05  348  5.8502799E-05
  349 -1.1429251E-05  350  5.4338805E-05  351  1.0883639E-04  352  6.1778761E-05
  353  2.5302843E-05  354 -7.4565467E-05  355 -6.3789704E-05  356 -2.9950687E-05
  357 -5.9688593E-05  358  2.9794449E-05  359  3.9199096E-06  360 -6.9860941E-06
  361 -1.6457943E-05  362 -1.1860483E-05  363  2.4832601E-06

 GRADIENT NORM     0.001099  GRADIENT THRESHOLD     0.500000

 HESSIAN UPDATE SKIPPED

 EIGENVALUES OF THE ESTIMATED HESSIAN
  0.5753E-04  0.1194E-03  0.1324E-03  0.1975E-03  0.2610E-03  0.3012E-03
  0.3857E-03  0.4730E-03  0.7288E-03  0.8456E-03  0.1107E-02  0.1150E-02
  0.1348E-02  0.1478E-02  0.1570E-02  0.1675E-02  0.1705E-02  0.1755E-02
  0.1822E-02  0.1841E-02  0.1900E-02  0.1949E-02  0.1956E-02  0.2031E-02
  0.2053E-02  0.2134E-02  0.2251E-02  0.2332E-02  0.2435E-02  0.2497E-02
  0.2637E-02  0.2734E-02  0.2811E-02  0.2915E-02  0.2969E-02  0.3094E-02
  0.3203E-02  0.3228E-02  0.3529E-02  0.3575E-02  0.3633E-02  0.3762E-02
  0.3946E-02  0.4159E-02  0.4334E-02  0.4898E-02  0.5091E-02  0.5284E-02
  0.5591E-02  0.5727E-02  0.5820E-02  0.6039E-02  0.6562E-02  0.6647E-02
  0.6999E-02  0.7241E-02  0.8073E-02  0.8586E-02  0.8806E-02  0.9124E-02
  0.9281E-02  0.9516E-02  0.1010E-01  0.1140E-01  0.1180E-01  0.1253E-01
  0.1332E-01  0.1364E-01  0.1402E-01  0.1446E-01  0.1460E-01  0.1628E-01
  0.1729E-01  0.1772E-01  0.1792E-01  0.1807E-01  0.1846E-01  0.1908E-01
  0.1980E-01  0.1998E-01  0.2066E-01  0.2076E-01  0.2171E-01  0.2206E-01
  0.2236E-01  0.2327E-01  0.2434E-01  0.2502E-01  0.2578E-01  0.2594E-01
  0.2633E-01  0.2880E-01  0.3028E-01  0.3233E-01  0.3254E-01  0.3295E-01
  0.3377E-01  0.3488E-01  0.3532E-01  0.3578E-01  0.3639E-01  0.3714E-01
  0.3790E-01  0.3917E-01  0.4018E-01  0.4148E-01  0.4215E-01  0.4296E-01
  0.4397E-01  0.4587E-01  0.4847E-01  0.4920E-01  0.5079E-01  0.5153E-01
  0.5264E-01  0.5325E-01  0.5415E-01  0.5454E-01  0.5484E-01  0.5565E-01
  0.5571E-01  0.5651E-01  0.5727E-01  0.5878E-01  0.5956E-01  0.6094E-01
  0.6164E-01  0.6261E-01  0.6326E-01  0.6619E-01  0.6695E-01  0.6959E-01
  0.6985E-01  0.7110E-01  0.7148E-01  0.7371E-01  0.7479E-01  0.7528E-01
  0.7586E-01  0.7662E-01  0.7678E-01  0.7799E-01  0.7902E-01  0.7958E-01
  0.8016E-01  0.8318E-01  0.8395E-01  0.8530E-01  0.8633E-01  0.8780E-01
  0.8880E-01  0.9023E-01  0.9202E-01  0.9428E-01  0.9611E-01  0.9701E-01
  0.9885E-01  0.1005      0.1016      0.1044      0.1053      0.1075    
  0.1077      0.1086      0.1108      0.1122      0.1132      0.1142    
  0.1171      0.1195      0.1214      0.1221      0.1224      0.1229    
  0.1235      0.1245      0.1245      0.1253      0.1256      0.1266    
  0.1281      0.1288      0.1291      0.1299      0.1315      0.1325    
  0.1327      0.1348      0.1359      0.1370      0.1390      0.1404    
  0.1424      0.1433      0.1453      0.1462      0.1492      0.1506    
  0.1556      0.1566      0.1584      0.1597      0.1614      0.1641    
  0.1676      0.1682      0.1719      0.1760      0.1816      0.1839    
  0.1893      0.1910      0.1950      0.1990      0.2102      0.2121    
  0.2177      0.2241      0.2246      0.2307      0.2344      0.2397    
  0.2425      0.2463      0.2544      0.2564      0.2565      0.2578    
  0.2603      0.2612      0.2625      0.2634      0.2638      0.2667    
  0.2732      0.2748      0.2779      0.2846      0.2876      0.2911    
  0.2944      0.3014      0.3087      0.3141      0.3247      0.3255    
  0.3268      0.3273      0.3288      0.3291      0.3328      0.3335    
  0.3343      0.3359      0.3437      0.3473      0.3482      0.3523    
  0.3533      0.3549      0.3554      0.3587      0.3613      0.3617    
  0.3627      0.3648      0.3657      0.3691      0.3707      0.3736    
  0.3785      0.3828      0.3912      0.3941      0.3971      0.4004    
  0.4030      0.4040      0.4046      0.4054      0.4076      0.4081    
  0.4105      0.4132      0.4139      0.4146      0.4170      0.4183    
  0.4199      0.4268      0.4304      0.4326      0.4391      0.4458    
  0.4527      0.4602      0.4671      0.4699      0.4728      0.4736    
  0.4752      0.4753      0.4764      0.4766      0.4792      0.4803    
  0.4810      0.4815      0.4836      0.4853      0.4866      0.4884    
  0.4904      0.4911      0.4923      0.4938      0.4957      0.4971    
  0.4980      0.5007      0.5026      0.5031      0.5047      0.5060    
  0.5075      0.5095      0.5112      0.5129      0.5164      0.5168    
  0.5192      0.5208      0.5220      0.5236      0.5263      0.5303    
  0.5343      0.5346      0.5364      0.5387      0.5393      0.5411    
  0.5428      0.5450      0.5483      0.5535      0.5582      0.5655    
  0.5666      0.5735      0.5788      0.5941      0.6032      0.6092    
  0.6185      0.6226      0.6259      0.6368      0.6447      0.6552    
  0.9424       1.298       2.502    
 NEWTON STEP ( 0.1751952584E+01) EXCEEDS TRUST RADIUS ( 0.7812500000E-02)
 LEVEL SHIFT    -0.4437402459E-03

 PREDICTED ENERGY CHANGE    -0.349E-05

 MAX GRADIENT      0.000330  THRESHOLD              0.000450 CONVERGED YES
 RMS GRADIENT      0.000058  THRESHOLD              0.000300 CONVERGED YES
 MAX DISPLAC.      0.001931  THRESHOLD              0.001800 CONVERGED NO
 RMS DISPLAC.      0.000410  THRESHOLD              0.001200 CONVERGED YES
 TTTTTTTTTTTTTTTTTTTTTTTTTTTTTT OPTI        TELAPSE   242069.67 TCPU   240394.43
 *******************************************************************************
 COORDINATE AND CELL OPTIMIZATION - POINT   11
 *******************************************************************************
 LATTICE PARAMETERS (ANGSTROMS AND DEGREES) - BOHR = 0.5291772083 ANGSTROM
 PRIMITIVE CELL - CENTRING CODE 1/0 VOLUME=  1150.442055 - DENSITY  6.617 g/cm^3
         A              B              C           ALPHA      BETA       GAMMA 
     9.97131115     9.97207590    13.35919738    89.989814  90.000992 119.996363
 *******************************************************************************
 ATOMS IN THE ASYMMETRIC UNIT  120 - ATOMS IN THE UNIT CELL:  120
     ATOM                 X/A                 Y/B                 Z/C    
 *******************************************************************************
      1 T 277 IR    3.331758761072E-01  1.665688333211E-01 -3.199259378997E-01
      2 T  31 GA    1.664987786862E-01 -1.665004361067E-01  2.307998937500E-02
      3 T  31 GA    2.305295542907E-05  4.999745232657E-01  3.554671900077E-01
      4 T  31 GA   -1.658800526047E-01  1.681906659010E-01 -3.102376752529E-01
      5 T  31 GA    1.669906531832E-01  3.335457339747E-01  2.307679544306E-02
      6 T  31 GA   -1.578997068995E-03 -1.207293641041E-03  3.548040337195E-01
      7 T  31 GA   -1.658365061741E-01 -3.339989337313E-01 -3.103202252811E-01
      8 T  31 GA   -3.334668647427E-01  3.330816842585E-01  2.307395395577E-02
      9 T  31 GA   -3.333439763198E-01 -1.666734742569E-01  2.330160680024E-02
     10 T  31 GA   -4.996200783454E-01 -4.985563732329E-01  3.548440089645E-01
     11 T  31 GA   -4.987675054273E-01 -4.303571585636E-04  3.547553143945E-01
     12 T  31 GA    3.318953201321E-01 -3.340379568294E-01 -3.103152211651E-01
     13 T  31 GA   -3.318765153260E-01  3.325184745127E-01 -1.878233181624E-01
     14 T  31 GA    4.998839126607E-01  4.633620803277E-05  1.439376626012E-01
     15 T  31 GA    3.335597385667E-01 -3.337582669381E-01  4.773510617705E-01
     16 T  31 GA    1.676567806120E-01  3.359382819393E-01 -1.877585914999E-01
     17 T  31 GA    4.999152227903E-01  4.997905413368E-01  1.439845531960E-01
     18 T  31 GA    3.331775612960E-01  1.663509848203E-01  4.662692755690E-01
     19 T  31 GA    1.640733003120E-01 -1.683081471316E-01 -1.878114975983E-01
     20 T  31 GA   -7.151876131462E-06  4.999645019263E-01  1.439535548983E-01
     21 T  31 GA    1.695642892858E-04  8.880276294830E-05  1.439620887203E-01
     22 T  31 GA   -1.663201355553E-01 -3.327839110175E-01  4.773237227209E-01
     23 T  31 GA   -1.672867945498E-01  1.663927856141E-01  4.773754550921E-01
     24 T  31 GA   -3.333984765668E-01 -1.666574375331E-01 -1.880750678777E-01
     25 T  31 GA   -4.966570556144E-01 -3.832228061459E-03 -3.547950151456E-01
     26 T  31 GA    3.332428119289E-01 -3.326867226680E-01 -2.204115955880E-02
     27 T  31 GA    1.663287347745E-01  3.336218437020E-01  3.097754060900E-01
     28 T  31 GA   -7.119289886368E-03 -3.284214483690E-03 -3.547849844582E-01
     29 T  31 GA    3.332610478464E-01  1.666976247089E-01 -2.252144363038E-02
     30 T  31 GA    1.663909894319E-01 -1.673776106726E-01  3.097396106179E-01
     31 T  31 GA   -1.019435522428E-05  4.999500953164E-01 -3.552143418153E-01
     32 T  31 GA   -1.660717021195E-01  1.667490757313E-01 -2.198496156253E-02
     33 T  31 GA   -1.672808797142E-01 -3.339949622337E-01 -2.195864525423E-02
     34 T  31 GA   -3.325955498925E-01  3.336310064792E-01  3.097732425646E-01
     35 T  31 GA   -3.333430116222E-01 -1.667444250051E-01  3.102086794759E-01
     36 T  31 GA   -4.960346240715E-01 -4.929372007831E-01 -3.546012730993E-01
     37 T  31 GA   -3.305329227727E-01  3.361405375747E-01 -4.783115609409E-01
     38 T  31 GA   -4.989005087253E-01  1.063262619647E-04 -1.423562772344E-01
[truncated: 300,300 more chars]
