# Supplementary material for: Ir impurities in α- and β-Ga2O3 and their detrimental effect on p-type conductivity
Source: Sci Rep. 2023 May 26;13:8522. doi: 10.1038/s41598-023-35112-9 (PMC10220028; doi:10.1038/s41598-023-35112-9)
Supplement: Supplementary file 1 — Supplementary Information. [file 41598_2023_35112_MOESM1_ESM.zip › Ga2O3 outputs/Ir_doped_Ga2O3/Ir3+/beta/Ga1/b-Ga2O3-HSE06-dzvp2-dzvp2.final.gui]

   3   1   1 E -9.5963538918836E+04 DE 4.0E-08(  3)
  0.120769496650E+02 -0.223104318634E-03 -0.105697243294E+00
  0.159641633456E-03  0.913143408389E+01 -0.481059861696E-03
 -0.285783570259E+01  0.875047228378E-03  0.114560575620E+02
    1
  0.100000000000E+01  0.000000000000E+00  0.000000000000E+00
 -0.123259516441E-31  0.100000000000E+01 -0.123259516441E-31
  0.000000000000E+00  0.000000000000E+00  0.100000000000E+01
  0.000000000000E+00  0.000000000000E+00  0.000000000000E+00
  120
  277     -3.952473868396     -1.521845427490     -0.954570341968
   31     -6.120125366566     -1.521306051854      4.591858239868
   31      1.448298589443      0.001935342017     -1.174198972253
   31      0.002069292996     -0.002233973049      4.593522262803
   31     -4.572769752805      1.479592120968     -1.083630882927
   31     -6.087285597831      1.527287847876      4.604041820209
   31      1.362669348703      3.043733429078     -1.182077358921
   31      0.030429758213      3.044168895149      4.616922583120
   31     -4.572989471928      4.607939026453     -1.084101863656
   31     -6.086871767478      4.561522776406      4.603945098478
   31      1.448406835086     -3.046068238259     -1.174118423072
   31      0.002049448355     -3.040873027267      4.593534345340
   31      4.642214072777     -1.521821303625      1.126923953373
   31      6.048420467777     -1.522880483407     -4.635965678302
   31     -1.544658233753     -0.021849155307      1.127864386082
   31      0.082361785592      0.015724466400     -4.567131678313
   31      4.590887146640      1.527842062937      1.131266289612
   31      6.010168800799      1.523840064919     -4.661430881602
   31     -1.488424379371      3.044055648331      1.126988142699
   31      0.042116897055      3.043444483187     -4.570660369891
   31      4.591205445722      4.559819104109      1.131114691596
   31      6.009917138150      4.561847120159     -4.662000961364
   31     -1.544590464420     -3.021343560793      1.128033676234
   31      0.082689060227     -3.060417608394     -4.566602843223
   31      4.736767644198     -3.001569781362     -1.802401172323
   31      3.100143747401     -3.041179593911      3.851703579654
   31     -1.386087230438     -1.522061636369     -1.994632212269
   31     -2.897582317317     -1.521643277377      3.978955359982
   31      4.736841237246     -0.042623999453     -1.802206900776
   31      3.099955744347     -0.001996708251      3.852267108926
   31     -1.499066762640      1.536322750053     -1.875015886335
   31     -2.858395420850      1.527855983285      3.948013987570
   31      4.644239985149      3.043642820737     -1.813644724993
   31      3.101006269118      3.044170206638      3.842278178444
   31     -1.499030406118      4.551074425778     -1.875505780221
   31     -2.858424249364      4.560567961136      3.947734836852
   31     -4.628459507595     -3.075091482640      1.942040195939
   31     -3.157993138995     -3.043906558048     -3.987938751430
   31      1.407400937969     -1.521684272148      1.768055334235
   31      2.930610424464     -1.522212589224     -3.888848116892
   31     -4.628376014870      0.031381360680      1.942934572508
   31     -3.157886197294      0.000061949445     -3.987676350902
   31      1.386669401734      1.517593427326      1.771490765684
   31      2.936904193358      1.514455400391     -3.879252044042
   31     -4.585674214356      3.043852829449      1.854735240440
   31     -3.187571489337      3.043742472261     -3.906882698317
   31      1.386692256375      4.570445698785      1.771248355902
   31      2.937256636079      4.572303358855     -3.879795120639
    8     -4.308761537720     -1.521665605676      0.959071196048
    8     -2.681523484037     -1.521958128835     -5.148626688826
    8      1.840097362314      0.004063109121      0.617955667638
    8      3.319636975597     -0.001430524370     -5.071695155020
    8     -4.143985607883      1.523347924552      0.723766213974
    8     -2.744180024900      1.535333528592     -5.078963700599
    8      1.805409684095      3.043903645278      0.603624534804
    8      3.356543677213      3.043263895258     -5.049459679213
    8     -4.144166520245      4.564289913676      0.723416792360
    8     -2.743630013218      4.552061300287     -5.079078624786
    8      1.839982852299     -3.047547830504      0.618115067812
    8      3.319094753119     -3.043159473165     -5.071518172893
    8      4.196313254911     -1.522072486311     -0.656731848898
    8      2.687771262322     -1.521708784492      5.032119414167
    8     -2.173398182708     -0.162298466892     -0.668091107148
    8     -3.239959329998      0.023096169938      5.126719649107
    8      4.270459635324      1.498227652950     -0.677818815014
    8      2.660951444673      1.528992319371      5.014192170350
    8     -1.915233267241      3.043740681509     -0.676260899313
    8     -3.262065230203      3.044270834658      5.110027901092
    8      4.271051537954      4.589245355164     -0.677958050261
    8      2.660612558931      4.559386500555      5.013763713741
    8     -2.173581269152     -2.881413716558     -0.667842473198
    8     -3.239581052144     -3.066087500937      5.127171447455
    8      5.563310055583     -3.066491364284      1.487200201299
    8      7.024732732404     -3.060437011491     -4.415433553198
    8     -0.498515870237     -1.521566316574      1.367916700192
    8      1.031037226371     -1.522207783910     -4.230938752069
    8      5.563630920242      0.022863571888      1.486045126166
    8      7.025275746332      0.014469111951     -4.416417887353
    8     -0.513352875942      1.491474134077      1.341045029180
    8      1.050086965809      1.540554768020     -4.244225705525
    8      5.593432060609      3.043755572868      1.428070298381
    8      7.013900092102      3.043036331164     -4.396654642209
    8     -0.513395720671      4.596642182276      1.340909669301
    8      1.050146822800      4.546158968564     -4.243713344789
    8     -5.431713441928     -2.923520429211     -1.315810470770
    8     -7.098729633691     -3.058186587833      4.336845538362
    8      0.418248215287     -1.522093672659     -1.428896557165
    8     -0.994390000402     -1.521529844935      4.314351697013
    8     -5.431578735711     -0.120159421504     -1.316624705832
    8     -7.098585006756      0.015442099444      4.335795369250
    8      0.370482126239      1.492914037379     -1.429448833653
    8     -0.969121264105      1.531893393596      4.312036681307
    8     -5.534600954795      3.043716787821     -1.371566051572
    8     -7.088522137343      3.044508225460      4.326931401867
    8      0.370437495265      4.594557425526     -1.429267885949
    8     -0.969148364885      4.556443535298      4.312065748140
    8      4.811132967181     -1.522143580175     -3.223336963678
    8      3.299004129437     -1.521729214403      2.467387658070
    8     -1.219081814079      0.043935775147     -3.211856916260
    8     -2.708359056002      0.012032172608      2.587105923521
    8      4.819638117452      1.506756931478     -3.208086777470
    8      3.275805743291      1.534894430538      2.464545187598
    8     -1.269172249144      3.043615723480     -3.227202207728
    8     -2.699183924384      3.044122045142      2.556372278061
    8      4.819649475208      4.580010308680     -3.208381113352
    8      3.276006825129      4.553053247097      2.464277812067
    8     -1.219418735231     -3.088194928228     -3.211703408243
    8     -2.708430910488     -3.055256348212      2.587261127027
    8     -4.769984709572     -1.521583562198      3.351887019429
    8     -3.238200294538     -1.522017675329     -2.802004660604
    8      1.221982169842     -0.003854307577      3.160129209696
    8      2.750058841896     -0.000571372059     -2.505330253410
    8     -4.770696108686      1.537319777178      3.279890527334
    8     -3.338305281227      1.523295151236     -2.530542978754
    8      1.206821686554      3.044276200842      3.147070402699
    8      2.724451344259      3.043426188498     -2.479764787837
    8     -4.770582308846      4.550965796461      3.279550037235
    8     -3.338361609326      4.563833380947     -2.530658079806
    8      1.221812063974     -3.039322044927      3.160195218026
    8      2.750427408505     -3.044255588028     -2.504911466911
    0    0
