# Supplementary material for: Ir impurities in α- and β-Ga2O3 and their detrimental effect on p-type conductivity
Source: Sci Rep. 2023 May 26;13:8522. doi: 10.1038/s41598-023-35112-9 (PMC10220028; doi:10.1038/s41598-023-35112-9)
Supplement: Supplementary file 1 — Supplementary Information. [file 41598_2023_35112_MOESM1_ESM.zip › Ga2O3 outputs/Ir_doped_Ga2O3/Ir4+/alpha/a-Ga2O3-HSE06-dzvp2-dzvp2.gui]

   3   1   1 E -9.5964073654044E+04 DE-1.0E-07(  4)
  0.863555421062E+01 -0.498566949783E+01  0.927094385621E-04
  0.436649429638E-03  0.997205239312E+01  0.696524884986E-03
  0.689263850461E-03  0.929264495100E-03  0.133585774819E+02
    1
  0.100000000000E+01  0.000000000000E+00  0.000000000000E+00
  0.000000000000E+00  0.100000000000E+01  0.000000000000E+00
  0.000000000000E+00  0.000000000000E+00  0.100000000000E+01
  0.000000000000E+00  0.000000000000E+00  0.000000000000E+00
  120
  277      2.877022407444     -0.000396921548     -4.273100247026
   31      1.437494573186     -2.489896315579      0.308262205783
   31      0.000960156593      4.986118068671      4.749117322236
   31     -1.432399833662      2.503806592614     -4.144753963438
   31      1.441897326746      2.493498823745      0.308134838650
   31     -0.013889686452     -0.003797739568      4.740183193078
   31     -1.432370135662     -2.504251775197     -4.146497187517
   31     -2.879920167495      4.984155886244      0.308403270299
   31     -2.878483533654     -0.000326132502      0.310982248116
   31      4.321955777083      2.506386477755      4.741037055273
   31      4.329179239106     -2.503349150187      4.738390654348
   31      2.865356455164     -4.986269158542     -4.146210164551
   31     -2.865766763575      4.970432237232     -2.509471022170
   31      4.316938403512     -2.491888590595      1.923025260159
   31      2.880974731893     -4.990634708737      6.376633623878
   31      1.447354462321      2.514147452789     -2.508315382763
   31      4.317481935221      2.492107392147      1.924021878124
   31      2.878192942739     -0.002041478310      6.229395751314
   31      1.416568269168     -2.496573668708     -2.509149709062
   31      0.000121898165      4.986537245505      1.923196193130
   31      0.001691266592     -0.000117561550      1.923521537164
   31     -1.435905899028     -2.489253179231      6.376015060160
   31     -1.444474994827      2.494008083912      6.377638713707
   31     -2.879393678715      0.000077348896     -2.512941871172
   31      4.346511401792     -2.548364403467     -4.739264382154
   31      2.876993913897     -4.978528620153     -0.295109551364
   31      1.436774073132      2.497752345049      4.138512622189
   31     -0.062104485678      0.002428700509     -4.739044712717
   31      2.877424219244      0.001249157106     -0.300749602293
   31      1.437399508952     -2.498279559286      4.137542032456
   31     -0.000148433824      4.985106104634     -4.744665554113
   31     -1.434717603958      2.491334079378     -0.292645922748
   31     -1.445104492314     -2.496298703703     -0.293611051880
   31     -2.871772389039      4.985244750889      4.138746205380
   31     -2.878404478697     -0.000645367570      4.143148818651
   31      4.352290497486      2.543352567171     -4.736799356662
   31     -2.854267973318      4.999532310153     -6.389441669885
   31      4.326845928150     -2.497322685329     -1.901625508733
   31      2.878900606561     -4.985523345203      2.524389900640
   31      1.415281420688      2.506342360630     -6.390575307556
   31      4.318672086192      2.503614870908     -1.901505385524
   31      2.879244030448      0.000406391942      2.517292400904
   31      1.438564605398     -2.521936902856     -6.390478390562
   31     -0.000772342959      4.986322413348     -1.917816885674
   31     -0.010741264253     -0.004035577782     -1.900545316352
   31     -1.440050333543     -2.493682373067      2.525952028212
   31     -1.437076114157      2.492126706435      2.525447533347
   31     -2.879140878017     -0.001497979726     -6.399436745327
    8      4.188660663616     -0.777996443027     -5.566580902803
    8      2.743676030939     -3.241281452094     -1.117094431955
    8      1.307558818877      4.235565491994      3.343684909019
    8     -0.128981479444      1.734999664023     -5.558966840493
    8      2.748131721137      1.741066793436     -1.113176996147
    8      1.311294071006     -0.752663289455      3.346942812479
    8     -0.133570191441     -3.247399900516     -5.561400827028
    8     -1.571806174993      4.227771583061     -1.110799488214
    8     -1.578629078424     -0.758132836027     -1.108852597271
    8     -3.011907418893      6.725370954296      3.341667469565
    8     -3.009767985536      1.739872011548      3.339866147015
    8      4.185757034281     -5.724539785252     -5.566381700839
    8     -1.440299505295      3.999945267322     -5.560311437854
    8     -2.872169786854      1.505652545655     -1.109944880873
    8      4.316064903455     -5.970117472607      3.341011115823
    8      2.896876600070      1.522267896556     -5.564467903897
    8     -2.881743718584      6.491248798460     -1.114703139296
    8      4.315484547084     -0.981192668388      3.347069271039
    8      2.879564876993     -3.473226847822     -5.559963128475
    8      1.442149452414      4.004919103217     -1.110175037226
    8      1.436130350202     -0.981335035576     -1.114014321330
    8     -0.003193987543     -3.478432488459      3.342557158451
    8      0.000596063849      1.506656243251      3.339707299629
    8     -1.454812642177     -0.992986762036     -5.566969877780
    8     -2.749542288619     -3.249170392019     -5.560635177913
    8     -4.186540431825      4.229075601654     -1.113147145391
    8      3.013456897782     -3.247021932643      3.339282246813
    8      1.572639484412     -5.741531849388     -5.561247603949
    8     -4.186348855431     -0.747200310706     -1.109690476612
    8      3.010877998655      1.734420037872      3.347767218595
    8      1.548583262456     -0.746619741090     -5.569024300371
    8      0.128076180288     -3.245190915135     -1.111295479377
    8      0.137060947719      1.738356773545     -1.116644788016
    8     -1.305364287288     -0.756022729625      3.340359464757
    8     -1.303581390331      4.228841237615      3.340885897559
    8     -2.730790120326      1.727503952818     -5.565533115171
    8     -1.305998134822      5.735804235244     -3.335544245276
    8     -2.745422599514      3.246304085796      1.115872622127
    8     -4.185666047214      0.751749809859      5.564345457825
    8      3.022679920880      3.244407052363     -3.340796074719
    8     -2.746692505059     -1.740225988655      1.115164247220
    8     -4.175544006021      5.749557018817      5.567317281067
    8      2.988337812320     -1.742450908612     -3.337960713802
    8      1.571844260890     -4.228736318502      1.114157714997
    8      1.573126412310      0.753815504293      1.113944333726
    8      0.145262674706     -1.732991850399      5.579620983899
    8      0.129022165223      3.246569232238      5.567164953559
    8     -1.304905962234      0.761067447157     -3.330471396874
    8      4.332506374138      0.971425968124     -3.335267703232
    8      2.878694580067     -1.507079820148      1.113463579773
    8      1.442045638643     -4.004866436445      5.566819250838
    8      0.003878792291      3.480167476383     -3.335379884946
    8      2.878737197548     -6.493351079025      1.116561417472
    8      1.427264421339      0.988370870359      5.567744412292
    8     -0.003136010320     -1.496098844101     -3.341656355383
    8     -1.440685163393     -4.002278561018      1.112883395247
    8     -1.437234120386      0.983955427308      1.115100068680
    8     -2.875555923035     -1.509155260723      5.564464534882
    8     -2.890018301138      3.484606939187      5.581152725376
    8      4.310556860549     -4.003273809221     -3.332281630726
    8     -3.020857907299      3.239610643784     -3.342488143138
    8      4.184542979894     -4.229739998061      1.114344082947
    8      2.745755178916      3.233923736372      5.581641440686
    8      1.315005691461      0.775803098506     -3.336635671659
    8      4.184314136508      0.754611048018      1.114874959032
    8      2.750238936131     -1.752579432797      5.565152898923
    8      1.301670680026     -4.229851553254     -3.336197025645
    8     -0.130961850520      3.247362342939      1.114469214135
    8     -0.133433086884     -1.738197741185      1.116979432587
    8     -1.569994532120      5.743791596376      5.566746462453
    8     -1.572928860104      0.756827842084      5.565551119356
    8     -3.005281759948     -1.743203975028     -3.331137206282
    0    0
