# Supplementary material for: Ir impurities in α- and β-Ga2O3 and their detrimental effect on p-type conductivity
Source: Sci Rep. 2023 May 26;13:8522. doi: 10.1038/s41598-023-35112-9 (PMC10220028; doi:10.1038/s41598-023-35112-9)
Supplement: Supplementary file 1 — Supplementary Information. [file 41598_2023_35112_MOESM1_ESM.zip › Ga2O3 outputs/Ir_doped_Ga2O3/Ir3+/alpha/a-Ga2O3-HSE06-dzvp2-dzvp2.cryst.out]

Sun Apr 10 22:17:24 EEST 2022
 
CRYSTAL will run on 40 processors
mpich120 is in use
mpich120 is in use
 
CRYSTAL input is expected from /home/azacinskis/Marconi_inputs/Iridium/alpha/Ga1/run_2_spin4/a-Ga2O3-HSE06-dzvp2-dzvp2.d12
OUTPUT is going to /home/azacinskis/Marconi_inputs/Iridium/alpha/Ga1/run_2_spin4/a-Ga2O3-HSE06-dzvp2-dzvp2.cryst.out
 
Executable from /install_linux/2020/crystal17/new_v17102_v01/bin/Linux-ifort17_XE_emt64_omp2.1.0/v1.0.2 are used
Creating temporary directory /work/azacinskis/a-Ga2O3-HSE06-dzvp2-dzvp2.tmp118713
 
Input data from /home/azacinskis/Marconi_inputs/Iridium/alpha/Ga1/run_2_spin4/a-Ga2O3-HSE06-dzvp2-dzvp2.d12 :
 
Ga2O3 - beta
EXTERNAL
OPTGEOM
END
END
277 12
INPUT
17 5 6 5 5 5 0
823.5880147 -0.1578014 -1
364.6613336 -1517.5270446 0
55.7082801 -316.5306529 0
12.0464544 -91.8880941 0
3.5120610 -9.2241773 0
188.0490770 3.1578014 -2
340.4194712 26.8322577 -1
128.2373673 800.4250007 0
33.8644961 369.4050683 0
4.7560005 242.4171899 0
3.9649974 -118.2173282 0
289.7291139 2.1578014 -2
87.4633789 61.9678610 -1
30.4363766 269.0581986 0
4.0553412 231.1654793 0
3.5525341 -133.6952667 0
136.4017106 3.1578014 -2
95.0776925 45.9349803 -1
49.2258410 359.0344668 0
15.0874145 176.4740119 0
4.0405764 54.5155286 0
127.3507908 3.9546197 -2
66.2364374 52.9773655 -1
34.4299229 274.8643383 0
10.1995721 137.2047338 0
2.5409702 14.8633305 0
0 0 1 2. 1.
2.3500000 1.0000000
0 0 1 2. 1.
1.5820000 1.0000000
0 0 1 0. 1.
0.5018000 1.0000000
0 0 1 0. 1.
0.2500000 1.0000000
0 2 1 6. 1.
2.7920000 1.0000000
0 2 1 0. 1.
1.5410000 1.0000000
0 2 1 0. 1.
0.5100000 1.0000000
0 2 1 0. 1.
0.0980000 1.0000000
0 3 1 7. 1.
1.2400000 1.0000000
0 3 1 0. 1.
0.4647000 1.0000000
0 3 1 0. 1.
0.1529000 1.0000000
0 4 1 0. 1.
0.9380000 1.0000000
31 12
0 0 6 2 1
  87842.126296      0.0014271588798
  13189.496402      0.0109388940970
  3000.9482141      0.0543082001270
  847.38425966      0.1895105598300
  276.00980642      0.3861518591800
  95.216672071      0.3005108271900
0 0 3 2 1
  184.00703968     -0.1112446196300
  21.827051433      0.6483132291800
  9.0026963761      0.4435838359400
0 0 3 2 1
  16.033176938     -0.2301429955500
  2.6707724878      0.7294686151600
  1.1252834170      0.4621497695100
0 0 1 2 1
  0.9338577400      1.0000000000000 
0 0 1 0 1
  0.1574498300      1.0000000000000
0 2 5 6 1
  1167.2665844      0.0090974021307
  275.38062789      0.0684562733430
  87.375073070      0.2692229388800
  31.597254670      0.5350789788200
  11.824122798      0.3527906276000
0 2 3 6 1
  6.2881845133      0.3393824453000
  2.5199853240      0.5687194760800
  1.0169726306      0.2771769493900
0 2 1 1 1
  0.3650037800      1.0000000000000
0 2 1 0 1
  0.1507841800      1.0000000000000
0 3 4 10 1
  65.354237674      0.0273701463820
  18.504656747      0.1509946397600
  6.3179620632      0.3748532854500
  2.1641389426      0.4751060685100
0 3 1 0 1
  0.6662863400      1.0000000000000 
0 3 1 0 1
  0.1526260800      1.0000000000000
8 6
0 0 5 2 1
  2266.1767785      -0.005343180993
  340.87010191      -0.039890039230
  77.363135167      -0.178539119850
  21.479644940      -0.464276849590
  6.6589433124      -0.443097451720
0 0 1 2 1
  0.8478937000       1.000000000000
0 0 1 0 1
  0.2790534900       1.000000000000
0 2 3 4 1
  17.721504317       0.043394573193
  3.8635505440       0.230941207650
  1.0480920883       0.513753110640
0 2 1 0 1
  0.2623818000       1.000000000000
0 3 1 0 1
  0.4790426200       1.000000000000
99 0
END
DFT
HSE06
SPIN
END
SPINLOCK
4 -5
SHRINK
4 8
TOLDEE
7
MAXCYCLE
200
FMIXING
85
ANDERSON
SAVEWF
PPAN
END 
External geometry input found in  /home/azacinskis/Marconi_inputs/Iridium/alpha/Ga1/run_2_spin4/a-Ga2O3-HSE06-dzvp2-dzvp2.gui
External geometry input copied to  /home/azacinskis/Marconi_inputs/Iridium/alpha/Ga1/run_2_spin4/a-Ga2O3-HSE06-dzvp2-dzvp2.gui_old
          40 PROCESSORS WORKING

         
 *******************************************************************************
 *                                                                             *
 *                               CRYSTAL17                                     *
 *                      public : 1.0.2 - March 1st, 2018                       *
 *                       HTTP://WWW.CRYSTAL.UNITO.IT                           *
 *                                                                             *
 *                              MAIN AUTHORS                                   *
 *                                                                             *
 *  R. DOVESI(1,11), V.R. SAUNDERS(2), C. ROETTI(1,11), R. ORLANDO(1,11),      *
 *  C.M. ZICOVICH-WILSON(1,3), F. PASCALE(4), B. CIVALLERI(1,11),              *
 *  K. DOLL(5), N.M. HARRISON(2,6), I.J. BUSH(7), Ph. D'ARCO(8),               *
 *  M. LLUNELL(9), M. CAUSA'(10), Y. NOEL(8), L. MASCHIO(1,11), A. ERBA(1,11)  *
 *  M. RE'RAT(14), S. CASASSA(1,11)                                            *
 *                                                                             *
 *        CONTRIBUTIONS TO THE CODE HAVE ALSO BEEN GIVEN BY                    *
 *                                                                             *
 *  M. FERRABONE(1,11), M. DE LA PIERRE(1,11), M. FERRERO(1,11),               *
 *  J. BAIMA(1,11), E. ALBANESE(1,11), M.F. PEINTINGER(12), R. BAST(13),       *
 *  B. KIRTMAN(15), V. LACIVITA(1,11), R. DEMICHELIS(1,16)                     *
 *  G. BRANDEBURG(17), S. SALUSTRO(1,11), G. SANSONE(1,11)                     *
 *  M.T. RUGGIERO(18)                                                          *
 *                                                                             *
 * (1) THEORETICAL CHEMISTRY GROUP - UNIVERSITA' DI TORINO - TORINO (ITALY)    *
 * (2) COMPUTATIONAL SCIENCE & ENGINEERING DEPARTMENT - STFC DARESBURY (UK)    *
 * (3) UNIVERSIDAD AUTONOMA DEL ESTADO DE MORELOS - CUERNAVACA (MEXICO)        *
 * (4) UNIVERSITE' DE LORRAINE - NANCY (FRANCE)                                *
 * (5) UNIVERSITAET STUTTGART- STUTTGART (GERMANY)                             *
 * (6) IMPERIAL COLLEGE - LONDON (UK)                                          *
 * (7) OXFORD E-RESEARCH CENTRE - OXFORD (UK)                                  *
 * (8) UPMC - SORBONNE UNIVERSITES - PARIS (FRANCE)                            *
 * (9) UNIVERSIDAD DE BARCELONA - BARCELONA (SPAIN)                            *
 *(10) UNIVERSITA' DI NAPOLI "FEDERICO II" - NAPOLI (ITALY)                    *
 *(11) NIS - NANOSTRUCTURED INTERFACES AND SURFACES - TORINO (ITALY)           *
 *(12) MPI FUER CHEMISCHE ENERGIEKONVERSION - MUELHEIM AN DER RUHR (GERMANY)   *
 *(13) UNIVERSITY OF TROMSO - TROMSO (NORWAY)                                  *
 *(14) UNIVERSITE' DE PAU ET DES PAYS DE L'ADOUR - PAU (FRANCE)                *
 *(15) UNIVERSITY OF CALIFORNIA SANTA BARBARA - SANTA BARBARA (USA)            *
 *(16) CURTIN UNIVERSITY - PERTH (AUSTRALIA)                                   *
 *(17) UNIVERSITY COLLEGE LONDON - LONDON (UK)                                 *
 *(18) CAMBRIDGE UNIVERSITY - CAMBRIDGE (UK)                                   *
 *                                                                             *
 *******************************************************************************
 EEEEEEEEEE STARTING  DATE 10 04 2022 TIME 22:17:27.7
 Ga2O3 - beta                                                                    

 GEOMETRY INPUT FROM EXTERNAL FILE (FORTRAN UNIT 34)
 3D - CRYSTAL 

 *******************************************************************************
 LATTICE PARAMETERS  (ANGSTROMS AND DEGREES) - PRIMITIVE CELL
       A          B          C        ALPHA      BETA     GAMMA        VOLUME
   10.00105   10.00180   13.41830    89.99808  89.99610 120.00208   1162.365831
 INFORMATION **** CHKGRP **** SPGR WITH NO INVERSION

 NUMBER OF IRREDUCIBLE ATOMS IN THE CELL:  120

 CARTESIAN COORDINATES (ANGSTROM) - IRREDUCIBLE ATOMS AND SYMMETRY RELATED

 AT.IRR.  AT  AT.N.          X                   Y                   Z
     1     1   277    2.886601211220E+00 -4.506121430000E-04 -4.300685760755E+00
     2     2    31    1.448013901589E+00 -2.503776448735E+00  3.012466001130E-01
     3     3    31    7.888898790000E-04  5.001003628367E+00  4.771387305478E+00
     4     4    31   -1.442104166161E+00  2.506474495169E+00 -4.166238456283E+00
     5     5    31    1.438852835380E+00  2.498756013600E+00  3.013814303870E-01
     6     6    31   -5.937491515000E-03 -2.827807012000E-03  4.768002791897E+00
     7     7    31   -1.439204496240E+00 -2.504818578206E+00 -4.166827379664E+00
     8     8    31   -2.886085966105E+00  5.006063568214E+00  3.013578216140E-01
     9     9    31   -2.886880098750E+00  8.105274400000E-05  3.056504339270E-01
    10    10    31    4.331450833425E+00  2.507362460264E+00  4.768032638797E+00
    11    11    31    4.336484815668E+00 -2.503894106070E+00  4.767837769489E+00
    12    12    31    2.881234552623E+00 -5.002939959637E+00 -4.166302958798E+00
    13    13    31   -2.884107153419E+00  4.995914020147E+00 -2.533234379038E+00
    14    14    31    4.330243947354E+00 -2.500162457178E+00  1.933679004647E+00
    15    15    31    2.890291171718E+00 -5.002487684958E+00  6.411435515639E+00
    16    16    31    1.446227334684E+00  2.505246070796E+00 -2.532819932104E+00
    17    17    31    4.330324193851E+00  2.500470262537E+00  1.933576529942E+00
    18    18    31    2.886979311710E+00  3.015938510000E-04  6.336835911724E+00
    19    19    31    1.436668219535E+00 -2.500494470293E+00 -2.533216671019E+00
    20    20    31   -7.803844000000E-05  5.000928136524E+00  1.935758026090E+00
    21    21    31    2.145423590000E-04  4.513391800000E-05  1.932904813760E+00
    22    22    31   -1.443296179820E+00 -2.497230492865E+00  6.411087530819E+00
    23    23    31   -1.446498443317E+00  2.498930925024E+00  6.411408519764E+00
    24    24    31   -2.887071804046E+00 -3.816612900000E-04 -2.525579710780E+00
    25    25    31    4.339703994149E+00 -2.531488477285E+00 -4.750437919166E+00
    26    26    31    2.888616106454E+00 -5.005881342897E+00 -2.972728374840E-01
    27    27    31    1.442761313003E+00  2.501607251811E+00  4.164530738339E+00
    28    28    31   -3.187147850400E-02  7.141863200000E-03 -4.750749610551E+00
    29    29    31    2.886756115589E+00  6.557370100000E-05 -3.142419912210E-01
    30    30    31    1.443034085300E+00 -2.501594080517E+00  4.164414226410E+00
    31    31    31   -3.425112000000E-04  5.001079280745E+00 -4.763833082858E+00
    32    32    31   -1.448893993699E+00  2.501532086608E+00 -2.974065564260E-01
    33    33    31   -1.440114496094E+00 -2.496305494520E+00 -2.973441037570E-01
    34    34    31   -2.885588707720E+00  5.001030954176E+00  4.164371628137E+00
    35    35    31   -2.886826186079E+00 -2.130854100000E-05  4.170905794280E+00
    36    36    31    4.351800578732E+00  2.523591440639E+00 -4.750640911612E+00
    37    37    31   -2.868018145415E+00  5.008578706041E+00 -6.415118128991E+00
    38    38    31    4.322586755958E+00 -2.498740621361E+00 -1.926818419885E+00
    39    39    31    2.886825814840E+00 -5.000731395552E+00  2.536325874913E+00
    40    40    31    1.426757492647E+00  2.513147707185E+00 -6.415148438669E+00
    41    41    31    4.333526742596E+00  2.492864843390E+00 -1.926923621937E+00
    42    42    31    2.887382559419E+00  2.050114140000E-04  2.526352504126E+00
    43    43    31    1.440854676942E+00 -2.521171118411E+00 -6.415296025346E+00
    44    44    31    2.074273590000E-04  5.000858621251E+00 -1.930254636358E+00
    45    45    31    5.127437223000E-03  6.374442940000E-03 -1.927117365129E+00
    46    46    31   -1.442912382248E+00 -2.500971867775E+00  2.536103787348E+00
    47    47    31   -1.442732048249E+00  2.501030483802E+00  2.536303938282E+00
    48    48    31   -2.887234973924E+00 -1.195708890000E-04 -6.411599756374E+00
    49    49     8    4.223759486697E+00 -7.939260870700E-01 -5.620809640984E+00
    50    50     8    2.753283934819E+00 -3.266019677462E+00 -1.102665084137E+00
    51    51     8    1.310717937207E+00  4.245323722625E+00  3.357478795040E+00
    52    52     8   -1.358205740020E-01  1.744725607265E+00 -5.592718255363E+00
    53    53     8    2.749787532972E+00  1.746812811039E+00 -1.113355806249E+00
    54    54     8    1.312444287325E+00 -7.560764565170E-01  3.355184325300E+00
    55    55     8   -1.351960123230E-01 -3.260838587277E+00 -5.590107668949E+00
    56    56     8   -1.576374493488E+00  4.244806171774E+00 -1.114416105106E+00
    57    57     8   -1.572375049710E+00 -7.511415693150E-01 -1.110823495215E+00
    58    58     8   -3.019736043110E+00  6.745878115924E+00  3.354761054576E+00
    59    59     8   -3.019489780804E+00  1.744359739907E+00  3.355806084539E+00
    60    60     8    4.198699781184E+00 -5.752218006124E+00 -5.592195675110E+00
    61    61     8   -1.439767522961E+00  4.013854185802E+00 -5.589244888427E+00
    62    62     8   -2.894011017748E+00  1.514211937657E+00 -1.110617848847E+00
    63    63     8    4.329954961683E+00 -5.988142557972E+00  3.356062959634E+00
    64    64     8    2.905275474568E+00  1.554137551092E+00 -5.621771816315E+00
    65    65     8   -2.878963480772E+00  6.518150076376E+00 -1.102665979714E+00
    66    66     8    4.329174087927E+00 -9.858978577140E-01  3.355496749830E+00
    67    67     8    2.887225182074E+00 -3.490626256737E+00 -5.592705684544E+00
    68    68     8    1.442982590753E+00  4.013672091054E+00 -1.114287567046E+00
    69    69     8    1.442920865065E+00 -9.923089441770E-01 -1.113510557009E+00
    70    70     8   -7.494143090000E-04 -3.488194899617E+00  3.357457268363E+00
    71    71     8   -7.103959150000E-04  1.512859695323E+00  3.354663028524E+00
    72    72     8   -1.449626895727E+00 -9.887688115570E-01 -5.592127804238E+00
    73    73     8   -2.752075195633E+00 -3.255613896266E+00 -5.593132863329E+00
    74    74     8   -4.192790059656E+00  4.246638076986E+00 -1.113730546408E+00
    75    75     8    3.021173929223E+00 -3.257710565831E+00  3.354756836106E+00
    76    76     8    1.574098612963E+00 -5.754306799422E+00 -5.589490191379E+00
    77    77     8   -4.194912024914E+00 -7.630886661580E-01 -1.111138382432E+00
    78    78     8    3.019913136232E+00  1.741980380580E+00  3.355549990496E+00
    79    79     8    1.531062816550E+00 -7.615544439960E-01 -5.621449348512E+00
    80    80     8    1.332578035240E-01 -3.257600704887E+00 -1.114572653192E+00
    81    81     8    1.255967232060E-01  1.749005732451E+00 -1.103220616364E+00
    82    82     8   -1.309808609540E+00 -7.572140818100E-01  3.355424162753E+00
    83    83     8   -1.309268946022E+00  4.243661042197E+00  3.357511269451E+00
    84    84     8   -2.749881840776E+00  1.739232269345E+00 -5.591966579983E+00
    85    85     8   -1.305794083738E+00  5.757318690705E+00 -3.350379061466E+00
    86    86     8   -2.754075435199E+00  3.260200724043E+00  1.121763269286E+00
    87    87     8   -4.196940047068E+00  7.559028257700E-01  5.588482414813E+00
    88    88     8    3.021080509689E+00  3.260200611943E+00 -3.352101958129E+00
    89    89     8   -2.752165371628E+00 -1.741417306686E+00  1.124775335550E+00
    90    90     8   -4.192301611894E+00  5.760302138311E+00  5.582254969276E+00
    91    91     8    3.026033233357E+00 -1.801712967424E+00 -3.333921275970E+00
    92    92     8    1.576045953422E+00 -4.245392566104E+00  1.124833199838E+00
    93    93     8    1.575996262306E+00  7.549156185710E-01  1.118505979568E+00
    94    94     8    1.351341723590E-01 -1.744919863049E+00  5.591031615096E+00
    95    95     8    1.299233446340E-01  3.257175581731E+00  5.590125865893E+00
    96    96     8   -1.325110298496E+00  7.643153120000E-01 -3.349741178662E+00
    97    97     8    4.376515549608E+00  1.021047036855E+00 -3.333710491900E+00
    98    98     8    2.889118854949E+00 -1.512741006791E+00  1.118879671135E+00
    99    99     8    1.445561850507E+00 -4.016351033313E+00  5.590415965636E+00
   100   100     8   -2.350159844000E-03  3.491801790814E+00 -3.349887277713E+00
   101   101     8    2.884458610866E+00 -6.515577877340E+00  1.121714951144E+00
   102   102     8    1.438798297719E+00  9.905056565850E-01  5.583029076715E+00
   103   103     8   -4.222228553000E-03 -1.513983912933E+00 -3.352146874841E+00
   104   104     8   -1.442112715841E+00 -4.013564613085E+00  1.124478777508E+00
   105   105     8   -1.446270405847E+00  9.877460691470E-01  1.124791158650E+00
   106   106     8   -2.885655072590E+00 -1.512695918408E+00  5.588583916213E+00
   107   107     8   -2.886585910892E+00  3.490185118690E+00  5.590904069507E+00
   108   108     8    4.331234707867E+00 -4.030384665680E+00 -3.349746485127E+00
   109   109     8   -3.017864944434E+00  3.254345985275E+00 -3.352051505895E+00
   110   110     8    4.198531725092E+00 -4.246799022458E+00  1.125446366093E+00
   111   111     8    2.752227689374E+00  3.256394921561E+00  5.591276084192E+00
   112   112     8    1.257303743058E+00  7.795650642140E-01 -3.333798026602E+00
   113   113     8    4.196190911394E+00  7.584763712140E-01  1.119150704983E+00
   114   114     8    2.753775610815E+00 -1.749091504496E+00  5.582864919653E+00
   115   115     8    1.307741279309E+00 -4.248383525495E+00 -3.350432291098E+00
   116   116     8   -1.337893468590E-01  3.258469031772E+00  1.124475713501E+00
   117   117     8   -1.303019936600E-01 -1.745072422553E+00  1.121214160783E+00
   118   118     8   -1.574541193344E+00  5.760531483995E+00  5.589689504507E+00
   119   119     8   -1.577323349482E+00  7.573406968690E-01  5.589159588389E+00
   120   120     8   -3.006554722026E+00 -1.735315243777E+00 -3.350123178363E+00

 SYMMETRY CHANGED DURING OLD RUN :  INFORMATION ON SPACE GROUP LOST 
 NUMBER OF SYMMETRY OPERATORS         :    1
 *******************************************************************************
 LATTICE PARAMETERS (ANGSTROMS AND DEGREES) - BOHR = 0.5291772083 ANGSTROM
 PRIMITIVE CELL - CENTRING CODE 1/0 VOLUME=  1162.365831 - DENSITY  6.549 g/cm^3
         A              B              C           ALPHA      BETA       GAMMA 
    10.00105019    10.00180309    13.41829664    89.998081  89.996103 120.002077
 *******************************************************************************
 ATOMS IN THE ASYMMETRIC UNIT  120 - ATOMS IN THE UNIT CELL:  120
     ATOM                 X/A                 Y/B                 Z/C    
 *******************************************************************************
      1 T 277 IR    3.333126059683E-01  1.666173393185E-01 -3.205194554793E-01
      2 T  31 GA    1.671875190515E-01 -1.667397601161E-01  2.244838898440E-02
      3 T  31 GA    6.164274911851E-05 -4.999668642759E-01  3.555818315277E-01
      4 T  31 GA   -1.664830434835E-01  1.673681445684E-01 -3.104873484238E-01
      5 T  31 GA    1.661276629758E-01  3.328933772915E-01  2.245214927601E-02
      6 T  31 GA   -7.128522059640E-04 -6.470400750120E-04  3.553359470421E-01
      7 T  31 GA   -1.661461240823E-01 -3.335023613752E-01 -3.105249164551E-01
      8 T  31 GA   -3.332323263049E-01  3.339004715435E-01  2.246278298908E-02
      9 T  31 GA   -3.333219248295E-01 -1.666523400731E-01  2.278901851195E-02
     10 T  31 GA   -4.999175584395E-01 -4.992771579265E-01  3.553193936122E-01
     11 T  31 GA   -4.993342128722E-01 -2.080214993964E-05  3.553111847777E-01
     12 T  31 GA    3.326943154521E-01 -3.338507780190E-01 -3.104982225098E-01
     13 T  31 GA   -3.329876125827E-01  3.330127443307E-01 -1.887855006581E-01
     14 T  31 GA    4.999614452877E-01  4.814505910575E-06  1.440952150162E-01
     15 T  31 GA    3.336794119839E-01 -3.333305094063E-01  4.778088445291E-01
     16 T  31 GA    1.669953552653E-01  3.339807973555E-01 -1.887670475538E-01
     17 T  31 GA    4.999685965343E-01  4.999815126748E-01  1.440812592785E-01
     18 T  31 GA    3.332953352087E-01  1.666663162061E-01  4.722429916855E-01
     19 T  31 GA    1.658937755865E-01 -1.670538008967E-01 -1.887902552058E-01
     20 T  31 GA   -2.221208911694E-05  4.999883509670E-01  1.442562569860E-01
     21 T  31 GA    1.370046722978E-05  8.165679016276E-06  1.440499388035E-01
     22 T  31 GA   -1.666791391508E-01 -3.330276917658E-01  4.777953377907E-01
     23 T  31 GA   -1.670509881775E-01  1.663124571548E-01  4.778129581875E-01
     24 T  31 GA   -3.333278432162E-01 -1.666968793586E-01 -1.882087119836E-01
     25 T  31 GA   -4.989079981327E-01 -2.550892196544E-03 -3.540393138032E-01
     26 T  31 GA    3.335244337105E-01 -3.337362062482E-01 -2.215835844015E-02
     27 T  31 GA    1.665568098873E-01  3.333866320677E-01  3.103537502728E-01
     28 T  31 GA   -3.652685184264E-03 -1.104415898378E-03 -3.540500212555E-01
     29 T  31 GA    3.333076588367E-01  1.666598813324E-01 -2.342930498472E-02
     30 T  31 GA    1.665904206531E-01 -1.668264998133E-01  3.103513879833E-01
     31 T  31 GA   -1.437658203915E-05 -4.999815382535E-01 -3.550314919325E-01
     32 T  31 GA   -1.672891558354E-01  1.664645399327E-01 -2.216220331219E-02
     33 T  31 GA   -1.662733589179E-01 -3.327212237618E-01 -2.215126563049E-02
     34 T  31 GA   -3.331970358359E-01  3.334085564349E-01  3.103543079625E-01
     35 T  31 GA   -3.333378381332E-01 -1.666769242238E-01  3.108475908919E-01
     36 T  31 GA   -4.975134587852E-01 -4.964367658067E-01 -3.540608726678E-01
     37 T  31 GA   -3.311077421509E-01  3.352253348145E-01 -4.780833795214E-01
     38 T  31 GA    4.990994535926E-01 -2.776353492167E-04 -1.436087459941E-01
     39 T  31 GA    3.333014945009E-01 -3.333374601441E-01  1.890158910266E-01
     40 T  31 GA    1.647695931402E-01  3.336643658265E-01 -4.780979379914E-01
     41 T  31 GA   -4.996395219770E-01  4.994234328074E-01 -1.436229326549E-01
     42 T  31 GA    3.333637187875E-01  1.666971539528E-01  1.882663035961E-01
     43 T  31 GA    1.663993886311E-01 -1.688618668966E-01 -4.781026265522E-01
     44 T  31 GA    3.289038023569E-05 -4.999846537246E-01 -1.438587544181E-01
     45 T  31 GA    6.030504799414E-04  9.420402830727E-04 -1.436186559023E-01
     46 T  31 GA   -1.666126303267E-01 -3.333620982454E-01  1.890117598919E-01
     47 T  31 GA   -1.665939252550E-01  1.667573147950E-01  1.890203552720E-01
     48 T  31 GA   -3.333244259258E-01 -1.666625387986E-01 -4.778147745785E-01
     49 T   8 O     4.877092592135E-01  1.644841321015E-01 -4.189056385186E-01
     50 T   8 O     3.179028115078E-01 -1.675908362528E-01 -8.218201391129E-02
     51 T   8 O     1.513149210648E-01 -4.998927186234E-01  2.502063890263E-01
     52 T   8 O    -1.565059611375E-02  1.666251080274E-01 -4.167996467817E-01
     53 T   8 O     3.174970571850E-01  3.333991848590E-01 -8.298506247449E-02
     54 T   8 O     1.515163741409E-01  1.581565856160E-04  2.500417066903E-01
     55 T   8 O    -1.557638224442E-02 -3.338039705618E-01 -4.165987700533E-01
     56 T   8 O    -1.820041561978E-01  3.334044177334E-01 -8.305167203163E-02
     57 T   8 O    -1.815402869657E-01 -1.658683640125E-01 -8.277763419150E-02
     58 T   8 O    -3.486818343841E-01 -4.998791954309E-01  2.500162706613E-01
     59 T   8 O    -3.486512918354E-01  7.440195912604E-05  2.501004703755E-01
     60 T   8 O     4.848177897902E-01 -3.327014466914E-01 -4.167668244504E-01
     61 T   8 O    -1.662057410584E-01  3.182199432051E-01 -4.165389692392E-01
     62 T   8 O    -3.341377918561E-01 -1.567213622881E-02 -8.276041546107E-02
     63 T   8 O     4.999214072149E-01 -3.487526871320E-01  2.501029408590E-01
     64 T   8 O     3.354756519548E-01  3.231318315656E-01 -4.189755676748E-01
     65 T   8 O    -3.324025596054E-01  4.854990661222E-01 -8.217417838509E-02
     66 T   8 O     4.998291351937E-01  1.513354694696E-01  2.500544262746E-01
     67 T   8 O     3.333935257586E-01 -1.822947088421E-01 -4.168029718535E-01
     68 T   8 O     1.666119535405E-01  4.846021600445E-01 -8.305266440071E-02
     69 T   8 O     1.666069391112E-01 -1.590820597208E-02 -8.298843215356E-02
     70 T   8 O    -1.042823003457E-04 -3.488143002417E-01  2.502192750710E-01
     71 T   8 O    -1.018760262006E-04  1.512022098249E-01  2.500047148618E-01
     72 T   8 O    -1.673419756642E-01 -1.825202801209E-01 -4.167474623512E-01
     73 T   8 O    -3.177221422838E-01 -4.843535423651E-01 -4.168148139893E-01
     74 T   8 O    -4.840964066602E-01  1.825423770005E-01 -8.299116907554E-02
     75 T   8 O     3.488079496201E-01 -1.513149735071E-01  2.500068608762E-01
     76 T   8 O     1.817804169739E-01 -4.844280482086E-01 -4.165557519575E-01
     77 T   8 O    -4.843393058748E-01 -3.184614369452E-01 -8.279165013973E-02
     78 T   8 O     3.486602592523E-01  3.484901424965E-01  2.500596580085E-01
     79 T   8 O     1.768095607914E-01  1.227181986736E-02 -4.189436652976E-01
     80 T   8 O     1.539375328890E-02 -3.180026707668E-01 -8.306001049079E-02
     81 T   8 O     1.450702013379E-02  1.821243330717E-01 -8.222029721604E-02
     82 T   8 O    -1.512498527332E-01 -1.513377690621E-01  2.500690169776E-01
     83 T   8 O    -1.511896696818E-01  3.486896772838E-01  2.502182380708E-01
     84 T   8 O    -3.174710156353E-01  1.516658956402E-02 -4.167342156878E-01
     85 T   8 O    -1.507506817442E-01 -4.997412578306E-01 -2.496899370933E-01
     86 T   8 O    -3.179943053389E-01  1.669632675893E-01  8.360531841884E-02
     87 T   8 O    -4.846124762104E-01 -1.667373373046E-01  4.164964000499E-01
     88 T   8 O     3.488328204376E-01 -4.996178295369E-01 -2.498307491521E-01
     89 T   8 O    -3.177716709449E-01 -3.329970566163E-01  8.383610586487E-02
     90 T   8 O    -4.840790014356E-01  3.338791225221E-01  4.160259590410E-01
     91 T   8 O     3.494067000378E-01 -5.431025185773E-03 -2.484694537328E-01
     92 T   8 O     1.819661634326E-01 -3.334820600912E-01  8.382800906263E-02
     93 T   8 O     1.819583478267E-01  1.664547173399E-01  8.335015436826E-02
     94 T   8 O     1.557135368508E-02 -1.666841482850E-01  4.166739524491E-01
     95 T   8 O     1.496759965505E-02  3.331333465882E-01  4.166001497821E-01
     96 T   8 O    -1.529788308288E-01 -6.565241826731E-05 -2.496360204378E-01
     97 T   8 O    -4.946673397419E-01  3.547565882605E-01 -2.484621707760E-01
     98 T   8 O     3.335728931068E-01  1.553674149359E-02  8.337614440135E-02
     99 T   8 O     1.668747504685E-01 -3.181350822314E-01  4.166262262012E-01
    100 T   8 O    -2.536404850045E-04  3.489959515237E-01 -2.496551141068E-01
    101 T   8 O     3.330369190356E-01 -4.849247463307E-01  8.359378201287E-02
    102 T   8 O     1.660917533730E-01  1.820688410576E-01  4.160694154687E-01
    103 T   8 O    -4.676604358635E-04 -1.515993819619E-01 -2.498171790691E-01
    104 T   8 O    -1.665115758977E-01 -4.845412425288E-01  8.381216219347E-02
    105 T   8 O    -1.669937409276E-01  1.525858234862E-02  8.382913802414E-02
    106 T   8 O    -3.332101010016E-01 -3.178555919819E-01  4.165021128837E-01
    107 T   8 O    -3.333197047817E-01  1.822875162317E-01  4.166687045559E-01
    108 T   8 O    -4.998932534271E-01 -1.529084308967E-01 -2.496507092812E-01
    109 T   8 O    -3.484259071643E-01  1.511695916863E-01 -2.498052535051E-01
    110 T   8 O     4.847592743025E-01 -1.822270562401E-01  8.386427134534E-02
    111 T   8 O     3.177397595682E-01  4.844404424738E-01  4.166764357884E-01
    112 T   8 O     1.451874893837E-01  1.505412655478E-01 -2.484571661769E-01
    113 T   8 O     4.844869226100E-01  3.180740852610E-01  8.338877056801E-02
    114 T   8 O     3.179206479687E-01 -1.592750550071E-02  4.160559119181E-01
    115 T   8 O     1.510132462074E-01 -3.492500633824E-01 -2.496906649822E-01
    116 T   8 O    -1.545518255275E-02  3.180587569783E-01  8.379803794331E-02
    117 T   8 O    -1.505039700773E-02 -1.820027895196E-01  8.356128001355E-02
    118 T   8 O    -1.818315212315E-01  4.850248521482E-01  4.165705995171E-01
    119 T   8 O    -1.821506311955E-01 -1.536358400018E-02  4.165374392142E-01
    120 T   8 O    -3.471179260305E-01 -3.470525960766E-01 -2.496552807349E-01

 T = ATOM BELONGING TO THE ASYMMETRIC UNIT
 *******************************************************************************
 * GEOMETRY EDITING - INPUT COORDINATES ARE GIVEN IN ANGSTROM         
 *******************************************************************************
 INFORMATION **** NEW DEFAULT **** FINALRUN 4 FOR GEOMETRY OPTIMIZATIONS
 INFORMATION **** NEW DEFAULT **** OPTGEOM OPTIMIZES BOTH ATOMIC COORDINATES AND CELL PARAMETERS
 INFORMATION **** NEW DEFAULT **** TOL. ON ATOMIC DISP TO REDEFINE REF. GEOMETRY: 0.8 Angs
 INFORMATION **** NEW DEFAULT **** N POINTS TO REDEFINE REF. GEOMETRY: N OF OPT DEGS OF FREEDOM
 INFORMATION **** NEW DEFAULT **** TOL. ON ENERGY TO REDEFINE REF. GEOMETRY: 10**-3*(5*N. ATOMS)

 IMPORTANT INFORMATION:
 THE COORDINATE SYSTEM ADOPTED IN THE OPTIMIZATION IS NOT IN
 GENERAL HOMOGENEOUS UNITS. FOR THIS REASON THE GRADIENT AND 
 HESSIAN MATRIX IN TERMS OF THIS SYSTEM ARE GIVEN WITHOUT
 UNITS. FOR MORE DETAILS SEE THE MANUAL.

 *******************************************************************************
 COMBINED CELL/ATOM OPTIMIZATION CONTROL

 INITIAL TRUST RADIUS         0.50000 MAXIMUM TRUST RADIUS               4.00000
 MAXIMUM GRADIENT COMPONENT   0.00045 MAXIMUM DISPLACEMENT COMPONENT     0.00180
 R.M.S. OF GRADIENT COMPONENT 0.00030 R.M.S. OF DISPLACEMENT COMPONENTS  0.00120
 THRESHOLD ON ENERGY CHANGE 0.100E-06 EXTRAPOLATING POLYNOMIAL ORDER           2
 MAXIMUM ALLOWED NUMBER OF STEPS   -1 SORTING OF ENERGY POINTS:               NO
 ANALYTICAL  GRADIENT                 HESSIAN UPDATING                      BFGS
 STEP SIZE NUMERICAL GRADIENT 0.00100
 INITIAL HESSIAN MATRIX: SCHLEGEL MODEL 2
 *******************************************************************************


 GCALCO - MAX INDICES DIRECT LATTICE VECTOR    17    17    10
 NO.OF VECTORS CREATED 6999 STARS 3499 RMAX   235.88868 BOHR

 GEOMETRY FOR WAVE FUNCTION - DIMENSIONALITY OF THE SYSTEM    3
 (NON PERIODIC DIRECTION: LATTICE PARAMETER FORMALLY SET TO 500)
 *******************************************************************************
 LATTICE PARAMETERS (ANGSTROMS AND DEGREES) - BOHR = 0.5291772083 ANGSTROM
 PRIMITIVE CELL - CENTRING CODE 1/0 VOLUME=  1162.365831 - DENSITY  6.549 g/cm^3
         A              B              C           ALPHA      BETA       GAMMA 
    10.00105019    10.00180309    13.41829664    89.998081  89.996103 120.002077
 *******************************************************************************
 ATOMS IN THE ASYMMETRIC UNIT  120 - ATOMS IN THE UNIT CELL:  120
     ATOM                 X/A                 Y/B                 Z/C    
 *******************************************************************************
      1 T 277 IR    3.333126059683E-01  1.666173393185E-01 -3.205194554793E-01
      2 T  31 GA    1.671875190515E-01 -1.667397601161E-01  2.244838898440E-02
      3 T  31 GA    6.164274911851E-05 -4.999668642759E-01  3.555818315277E-01
      4 T  31 GA   -1.664830434835E-01  1.673681445684E-01 -3.104873484238E-01
      5 T  31 GA    1.661276629758E-01  3.328933772915E-01  2.245214927601E-02
      6 T  31 GA   -7.128522059640E-04 -6.470400750120E-04  3.553359470421E-01
      7 T  31 GA   -1.661461240823E-01 -3.335023613752E-01 -3.105249164551E-01
      8 T  31 GA   -3.332323263049E-01  3.339004715435E-01  2.246278298908E-02
      9 T  31 GA   -3.333219248295E-01 -1.666523400731E-01  2.278901851195E-02
     10 T  31 GA   -4.999175584395E-01 -4.992771579265E-01  3.553193936122E-01
     11 T  31 GA   -4.993342128722E-01 -2.080214993964E-05  3.553111847777E-01
     12 T  31 GA    3.326943154521E-01 -3.338507780190E-01 -3.104982225098E-01
     13 T  31 GA   -3.329876125827E-01  3.330127443307E-01 -1.887855006581E-01
     14 T  31 GA    4.999614452877E-01  4.814505910547E-06  1.440952150162E-01
     15 T  31 GA    3.336794119839E-01 -3.333305094063E-01  4.778088445291E-01
     16 T  31 GA    1.669953552653E-01  3.339807973555E-01 -1.887670475538E-01
     17 T  31 GA    4.999685965343E-01  4.999815126748E-01  1.440812592785E-01
     18 T  31 GA    3.332953352087E-01  1.666663162061E-01  4.722429916855E-01
     19 T  31 GA    1.658937755865E-01 -1.670538008967E-01 -1.887902552058E-01
     20 T  31 GA   -2.221208911694E-05  4.999883509670E-01  1.442562569860E-01
     21 T  31 GA    1.370046722978E-05  8.165679016276E-06  1.440499388035E-01
     22 T  31 GA   -1.666791391508E-01 -3.330276917658E-01  4.777953377907E-01
     23 T  31 GA   -1.670509881775E-01  1.663124571548E-01  4.778129581875E-01
     24 T  31 GA   -3.333278432162E-01 -1.666968793586E-01 -1.882087119836E-01
     25 T  31 GA   -4.989079981327E-01 -2.550892196544E-03 -3.540393138032E-01
     26 T  31 GA    3.335244337105E-01 -3.337362062482E-01 -2.215835844015E-02
     27 T  31 GA    1.665568098873E-01  3.333866320677E-01  3.103537502728E-01
     28 T  31 GA   -3.652685184264E-03 -1.104415898378E-03 -3.540500212555E-01
     29 T  31 GA    3.333076588367E-01  1.666598813324E-01 -2.342930498472E-02
     30 T  31 GA    1.665904206531E-01 -1.668264998133E-01  3.103513879833E-01
     31 T  31 GA   -1.437658203915E-05 -4.999815382535E-01 -3.550314919325E-01
     32 T  31 GA   -1.672891558354E-01  1.664645399327E-01 -2.216220331219E-02
     33 T  31 GA   -1.662733589179E-01 -3.327212237618E-01 -2.215126563049E-02
     34 T  31 GA   -3.331970358359E-01  3.334085564349E-01  3.103543079625E-01
     35 T  31 GA   -3.333378381332E-01 -1.666769242238E-01  3.108475908919E-01
     36 T  31 GA   -4.975134587852E-01 -4.964367658067E-01 -3.540608726678E-01
     37 T  31 GA   -3.311077421509E-01  3.352253348145E-01 -4.780833795214E-01
     38 T  31 GA    4.990994535926E-01 -2.776353492167E-04 -1.436087459941E-01
     39 T  31 GA    3.333014945009E-01 -3.333374601441E-01  1.890158910266E-01
     40 T  31 GA    1.647695931402E-01  3.336643658265E-01 -4.780979379914E-01
     41 T  31 GA   -4.996395219770E-01  4.994234328074E-01 -1.436229326549E-01
     42 T  31 GA    3.333637187875E-01  1.666971539528E-01  1.882663035961E-01
     43 T  31 GA    1.663993886311E-01 -1.688618668966E-01 -4.781026265522E-01
     44 T  31 GA    3.289038023569E-05 -4.999846537246E-01 -1.438587544181E-01
     45 T  31 GA    6.030504799414E-04  9.420402830727E-04 -1.436186559023E-01
     46 T  31 GA   -1.666126303267E-01 -3.333620982454E-01  1.890117598919E-01
     47 T  31 GA   -1.665939252550E-01  1.667573147950E-01  1.890203552720E-01
     48 T  31 GA   -3.333244259258E-01 -1.666625387986E-01 -4.778147745785E-01
     49 T   8 O     4.877092592135E-01  1.644841321015E-01 -4.189056385186E-01
     50 T   8 O     3.179028115078E-01 -1.675908362528E-01 -8.218201391129E-02
     51 T   8 O     1.513149210648E-01 -4.998927186234E-01  2.502063890263E-01
     52 T   8 O    -1.565059611375E-02  1.666251080274E-01 -4.167996467817E-01
     53 T   8 O     3.174970571850E-01  3.333991848590E-01 -8.298506247449E-02
     54 T   8 O     1.515163741409E-01  1.581565856160E-04  2.500417066903E-01
     55 T   8 O    -1.557638224442E-02 -3.338039705618E-01 -4.165987700533E-01
     56 T   8 O    -1.820041561978E-01  3.334044177334E-01 -8.305167203163E-02
     57 T   8 O    -1.815402869657E-01 -1.658683640125E-01 -8.277763419150E-02
     58 T   8 O    -3.486818343841E-01 -4.998791954309E-01  2.500162706613E-01
     59 T   8 O    -3.486512918354E-01  7.440195912601E-05  2.501004703755E-01
     60 T   8 O     4.848177897902E-01 -3.327014466914E-01 -4.167668244504E-01
     61 T   8 O    -1.662057410584E-01  3.182199432051E-01 -4.165389692392E-01
     62 T   8 O    -3.341377918561E-01 -1.567213622881E-02 -8.276041546107E-02
     63 T   8 O     4.999214072149E-01 -3.487526871320E-01  2.501029408590E-01
     64 T   8 O     3.354756519548E-01  3.231318315656E-01 -4.189755676748E-01
     65 T   8 O    -3.324025596054E-01  4.854990661222E-01 -8.217417838509E-02
     66 T   8 O     4.998291351937E-01  1.513354694696E-01  2.500544262746E-01
     67 T   8 O     3.333935257586E-01 -1.822947088421E-01 -4.168029718535E-01
     68 T   8 O     1.666119535405E-01  4.846021600445E-01 -8.305266440071E-02
     69 T   8 O     1.666069391112E-01 -1.590820597208E-02 -8.298843215356E-02
     70 T   8 O    -1.042823003457E-04 -3.488143002417E-01  2.502192750710E-01
     71 T   8 O    -1.018760262006E-04  1.512022098249E-01  2.500047148618E-01
     72 T   8 O    -1.673419756642E-01 -1.825202801209E-01 -4.167474623512E-01
     73 T   8 O    -3.177221422838E-01 -4.843535423651E-01 -4.168148139893E-01
     74 T   8 O    -4.840964066602E-01  1.825423770005E-01 -8.299116907554E-02
     75 T   8 O     3.488079496201E-01 -1.513149735071E-01  2.500068608762E-01
     76 T   8 O     1.817804169739E-01 -4.844280482086E-01 -4.165557519575E-01
     77 T   8 O    -4.843393058748E-01 -3.184614369452E-01 -8.279165013973E-02
     78 T   8 O     3.486602592523E-01  3.484901424965E-01  2.500596580085E-01
     79 T   8 O     1.768095607914E-01  1.227181986736E-02 -4.189436652976E-01
     80 T   8 O     1.539375328890E-02 -3.180026707668E-01 -8.306001049079E-02
     81 T   8 O     1.450702013379E-02  1.821243330717E-01 -8.222029721604E-02
     82 T   8 O    -1.512498527332E-01 -1.513377690621E-01  2.500690169776E-01
     83 T   8 O    -1.511896696818E-01  3.486896772838E-01  2.502182380708E-01
     84 T   8 O    -3.174710156353E-01  1.516658956402E-02 -4.167342156878E-01
     85 T   8 O    -1.507506817442E-01 -4.997412578306E-01 -2.496899370933E-01
     86 T   8 O    -3.179943053389E-01  1.669632675893E-01  8.360531841884E-02
     87 T   8 O    -4.846124762104E-01 -1.667373373046E-01  4.164964000499E-01
     88 T   8 O     3.488328204376E-01 -4.996178295369E-01 -2.498307491521E-01
     89 T   8 O    -3.177716709449E-01 -3.329970566163E-01  8.383610586487E-02
     90 T   8 O    -4.840790014356E-01  3.338791225221E-01  4.160259590410E-01
     91 T   8 O     3.494067000378E-01 -5.431025185773E-03 -2.484694537328E-01
     92 T   8 O     1.819661634326E-01 -3.334820600912E-01  8.382800906263E-02
     93 T   8 O     1.819583478267E-01  1.664547173399E-01  8.335015436826E-02
     94 T   8 O     1.557135368508E-02 -1.666841482850E-01  4.166739524491E-01
     95 T   8 O     1.496759965505E-02  3.331333465882E-01  4.166001497821E-01
     96 T   8 O    -1.529788308288E-01 -6.565241826728E-05 -2.496360204378E-01
     97 T   8 O    -4.946673397419E-01  3.547565882605E-01 -2.484621707760E-01
     98 T   8 O     3.335728931068E-01  1.553674149359E-02  8.337614440135E-02
     99 T   8 O     1.668747504685E-01 -3.181350822314E-01  4.166262262012E-01
    100 T   8 O    -2.536404850045E-04  3.489959515237E-01 -2.496551141068E-01
    101 T   8 O     3.330369190356E-01 -4.849247463307E-01  8.359378201287E-02
    102 T   8 O     1.660917533730E-01  1.820688410576E-01  4.160694154687E-01
    103 T   8 O    -4.676604358635E-04 -1.515993819619E-01 -2.498171790691E-01
    104 T   8 O    -1.665115758977E-01 -4.845412425288E-01  8.381216219347E-02
    105 T   8 O    -1.669937409276E-01  1.525858234862E-02  8.382913802414E-02
    106 T   8 O    -3.332101010016E-01 -3.178555919819E-01  4.165021128837E-01
    107 T   8 O    -3.333197047817E-01  1.822875162317E-01  4.166687045559E-01
    108 T   8 O    -4.998932534271E-01 -1.529084308967E-01 -2.496507092812E-01
    109 T   8 O    -3.484259071643E-01  1.511695916863E-01 -2.498052535051E-01
    110 T   8 O     4.847592743025E-01 -1.822270562401E-01  8.386427134534E-02
    111 T   8 O     3.177397595682E-01  4.844404424738E-01  4.166764357884E-01
    112 T   8 O     1.451874893837E-01  1.505412655478E-01 -2.484571661769E-01
    113 T   8 O     4.844869226100E-01  3.180740852610E-01  8.338877056801E-02
    114 T   8 O     3.179206479687E-01 -1.592750550071E-02  4.160559119181E-01
    115 T   8 O     1.510132462074E-01 -3.492500633824E-01 -2.496906649822E-01
    116 T   8 O    -1.545518255275E-02  3.180587569783E-01  8.379803794331E-02
    117 T   8 O    -1.505039700773E-02 -1.820027895196E-01  8.356128001355E-02
    118 T   8 O    -1.818315212315E-01  4.850248521482E-01  4.165705995171E-01
    119 T   8 O    -1.821506311955E-01 -1.536358400018E-02  4.165374392142E-01
    120 T   8 O    -3.471179260305E-01 -3.470525960766E-01 -2.496552807349E-01

 T = ATOM BELONGING TO THE ASYMMETRIC UNIT

 ****    1 SYMMOPS - TRANSLATORS IN FRACTIONAL UNITS
 **** MATRICES AND TRANSLATORS IN THE CRYSTALLOGRAPHIC REFERENCE FRAME
   V INV                    ROTATION MATRICES                   TRANSLATORS
   1   1  1.00  0.00  0.00  0.00  1.00  0.00  0.00  0.00  1.00  0.00  0.00  0.00

 DIRECT LATTICE VECTORS CARTESIAN COMPONENTS (ANGSTROM)
          X                    Y                    Z
   0.866096391041E+01  -0.500087080955E+01   0.333358446728E-03
   0.366399030769E-04   0.100018030912E+02   0.169578179353E-03
   0.665621994524E-03   0.221983232242E-03   0.134182966259E+02


 CARTESIAN COORDINATES - PRIMITIVE CELL
 *******************************************************************************
 *      ATOM          X(ANGSTROM)         Y(ANGSTROM)         Z(ANGSTROM)
 *******************************************************************************
    1   277 IR    2.886601211220E+00 -4.506121430000E-04 -4.300685760755E+00
    2    31 GA    1.448013901589E+00 -2.503776448735E+00  3.012466001130E-01
    3    31 GA    7.888898790000E-04  5.001003628367E+00  4.771387305478E+00
    4    31 GA   -1.442104166161E+00  2.506474495169E+00 -4.166238456283E+00
    5    31 GA    1.438852835380E+00  2.498756013600E+00  3.013814303870E-01
    6    31 GA   -5.937491515000E-03 -2.827807012000E-03  4.768002791897E+00
    7    31 GA   -1.439204496240E+00 -2.504818578206E+00 -4.166827379664E+00
    8    31 GA   -2.886085966105E+00  5.006063568214E+00  3.013578216140E-01
    9    31 GA   -2.886880098750E+00  8.105274400035E-05  3.056504339270E-01
   10    31 GA    4.331450833425E+00  2.507362460264E+00  4.768032638797E+00
   11    31 GA    4.336484815668E+00 -2.503894106070E+00  4.767837769489E+00
   12    31 GA    2.881234552623E+00 -5.002939959637E+00 -4.166302958798E+00
   13    31 GA   -2.884107153419E+00  4.995914020147E+00 -2.533234379038E+00
   14    31 GA    4.330243947354E+00 -2.500162457178E+00  1.933679004647E+00
   15    31 GA    2.890291171718E+00 -5.002487684958E+00  6.411435515639E+00
   16    31 GA    1.446227334684E+00  2.505246070796E+00 -2.532819932104E+00
   17    31 GA    4.330324193851E+00  2.500470262537E+00  1.933576529942E+00
   18    31 GA    2.886979311710E+00  3.015938510000E-04  6.336835911724E+00
   19    31 GA    1.436668219535E+00 -2.500494470293E+00 -2.533216671019E+00
   20    31 GA   -7.803844000000E-05  5.000928136524E+00  1.935758026090E+00
   21    31 GA    2.145423590000E-04  4.513391800000E-05  1.932904813760E+00
   22    31 GA   -1.443296179820E+00 -2.497230492865E+00  6.411087530819E+00
   23    31 GA   -1.446498443317E+00  2.498930925024E+00  6.411408519764E+00
   24    31 GA   -2.887071804046E+00 -3.816612899998E-04 -2.525579710780E+00
   25    31 GA    4.339703994149E+00 -2.531488477285E+00 -4.750437919166E+00
   26    31 GA    2.888616106454E+00 -5.005881342897E+00 -2.972728374840E-01
   27    31 GA    1.442761313003E+00  2.501607251811E+00  4.164530738339E+00
   28    31 GA   -3.187147850400E-02  7.141863200000E-03 -4.750749610551E+00
   29    31 GA    2.886756115589E+00  6.557370099997E-05 -3.142419912210E-01
   30    31 GA    1.443034085300E+00 -2.501594080517E+00  4.164414226410E+00
   31    31 GA   -3.425112000000E-04  5.001079280745E+00 -4.763833082858E+00
   32    31 GA   -1.448893993699E+00  2.501532086608E+00 -2.974065564260E-01
   33    31 GA   -1.440114496094E+00 -2.496305494520E+00 -2.973441037570E-01
   34    31 GA   -2.885588707720E+00  5.001030954176E+00  4.164371628137E+00
   35    31 GA   -2.886826186079E+00 -2.130854100009E-05  4.170905794280E+00
   36    31 GA    4.351800578732E+00  2.523591440639E+00 -4.750640911612E+00
   37    31 GA   -2.868018145415E+00  5.008578706041E+00 -6.415118128991E+00
   38    31 GA    4.322586755958E+00 -2.498740621361E+00 -1.926818419885E+00
   39    31 GA    2.886825814840E+00 -5.000731395552E+00  2.536325874913E+00
   40    31 GA    1.426757492647E+00  2.513147707185E+00 -6.415148438669E+00
   41    31 GA    4.333526742596E+00  2.492864843390E+00 -1.926923621937E+00
   42    31 GA    2.887382559419E+00  2.050114139998E-04  2.526352504126E+00
   43    31 GA    1.440854676942E+00 -2.521171118411E+00 -6.415296025346E+00
   44    31 GA    2.074273590000E-04  5.000858621251E+00 -1.930254636358E+00
   45    31 GA    5.127437223000E-03  6.374442940000E-03 -1.927117365129E+00
   46    31 GA   -1.442912382248E+00 -2.500971867775E+00  2.536103787348E+00
   47    31 GA   -1.442732048249E+00  2.501030483802E+00  2.536303938282E+00
   48    31 GA   -2.887234973924E+00 -1.195708890000E-04 -6.411599756374E+00
   49     8 O     4.223759486697E+00 -7.939260870700E-01 -5.620809640984E+00
   50     8 O     2.753283934819E+00 -3.266019677462E+00 -1.102665084137E+00
   51     8 O     1.310717937207E+00  4.245323722625E+00  3.357478795040E+00
   52     8 O    -1.358205740020E-01  1.744725607265E+00 -5.592718255363E+00
   53     8 O     2.749787532972E+00  1.746812811039E+00 -1.113355806249E+00
   54     8 O     1.312444287325E+00 -7.560764565170E-01  3.355184325300E+00
   55     8 O    -1.351960123230E-01 -3.260838587277E+00 -5.590107668949E+00
   56     8 O    -1.576374493488E+00  4.244806171774E+00 -1.114416105106E+00
   57     8 O    -1.572375049710E+00 -7.511415693150E-01 -1.110823495215E+00
   58     8 O    -3.019736043110E+00  6.745878115924E+00  3.354761054576E+00
   59     8 O    -3.019489780804E+00  1.744359739907E+00  3.355806084539E+00
   60     8 O     4.198699781184E+00 -5.752218006124E+00 -5.592195675110E+00
   61     8 O    -1.439767522961E+00  4.013854185802E+00 -5.589244888427E+00
   62     8 O    -2.894011017748E+00  1.514211937657E+00 -1.110617848847E+00
   63     8 O     4.329954961683E+00 -5.988142557972E+00  3.356062959634E+00
   64     8 O     2.905275474568E+00  1.554137551092E+00 -5.621771816315E+00
   65     8 O    -2.878963480772E+00  6.518150076376E+00 -1.102665979714E+00
   66     8 O     4.329174087927E+00 -9.858978577140E-01  3.355496749830E+00
   67     8 O     2.887225182074E+00 -3.490626256737E+00 -5.592705684544E+00
   68     8 O     1.442982590753E+00  4.013672091054E+00 -1.114287567046E+00
   69     8 O     1.442920865065E+00 -9.923089441770E-01 -1.113510557009E+00
   70     8 O    -7.494143090000E-04 -3.488194899617E+00  3.357457268363E+00
   71     8 O    -7.103959150000E-04  1.512859695323E+00  3.354663028524E+00
   72     8 O    -1.449626895727E+00 -9.887688115570E-01 -5.592127804238E+00
   73     8 O    -2.752075195633E+00 -3.255613896266E+00 -5.593132863329E+00
   74     8 O    -4.192790059656E+00  4.246638076986E+00 -1.113730546408E+00
   75     8 O     3.021173929223E+00 -3.257710565831E+00  3.354756836106E+00
   76     8 O     1.574098612963E+00 -5.754306799422E+00 -5.589490191379E+00
   77     8 O    -4.194912024914E+00 -7.630886661580E-01 -1.111138382432E+00
   78     8 O     3.019913136232E+00  1.741980380580E+00  3.355549990496E+00
   79     8 O     1.531062816550E+00 -7.615544439960E-01 -5.621449348512E+00
   80     8 O     1.332578035240E-01 -3.257600704887E+00 -1.114572653192E+00
   81     8 O     1.255967232060E-01  1.749005732451E+00 -1.103220616364E+00
   82     8 O    -1.309808609540E+00 -7.572140818100E-01  3.355424162753E+00
   83     8 O    -1.309268946022E+00  4.243661042197E+00  3.357511269451E+00
   84     8 O    -2.749881840776E+00  1.739232269345E+00 -5.591966579983E+00
   85     8 O    -1.305794083738E+00  5.757318690705E+00 -3.350379061466E+00
   86     8 O    -2.754075435199E+00  3.260200724043E+00  1.121763269286E+00
   87     8 O    -4.196940047068E+00  7.559028257700E-01  5.588482414813E+00
   88     8 O     3.021080509689E+00  3.260200611943E+00 -3.352101958129E+00
   89     8 O    -2.752165371628E+00 -1.741417306686E+00  1.124775335550E+00
   90     8 O    -4.192301611894E+00  5.760302138311E+00  5.582254969276E+00
   91     8 O     3.026033233357E+00 -1.801712967424E+00 -3.333921275970E+00
   92     8 O     1.576045953422E+00 -4.245392566104E+00  1.124833199838E+00
   93     8 O     1.575996262306E+00  7.549156185710E-01  1.118505979568E+00
   94     8 O     1.351341723590E-01 -1.744919863049E+00  5.591031615096E+00
   95     8 O     1.299233446340E-01  3.257175581731E+00  5.590125865893E+00
   96     8 O    -1.325110298496E+00  7.643153120000E-01 -3.349741178662E+00
   97     8 O     4.376515549608E+00  1.021047036855E+00 -3.333710491900E+00
   98     8 O     2.889118854949E+00 -1.512741006791E+00  1.118879671135E+00
   99     8 O     1.445561850507E+00 -4.016351033313E+00  5.590415965636E+00
  100     8 O    -2.350159844000E-03  3.491801790814E+00 -3.349887277713E+00
  101     8 O     2.884458610866E+00 -6.515577877340E+00  1.121714951144E+00
  102     8 O     1.438798297719E+00  9.905056565850E-01  5.583029076715E+00
  103     8 O    -4.222228553000E-03 -1.513983912933E+00 -3.352146874841E+00
  104     8 O    -1.442112715841E+00 -4.013564613085E+00  1.124478777508E+00
  105     8 O    -1.446270405847E+00  9.877460691470E-01  1.124791158650E+00
  106     8 O    -2.885655072590E+00 -1.512695918408E+00  5.588583916213E+00
  107     8 O    -2.886585910892E+00  3.490185118690E+00  5.590904069507E+00
  108     8 O     4.331234707867E+00 -4.030384665680E+00 -3.349746485127E+00
  109     8 O    -3.017864944434E+00  3.254345985275E+00 -3.352051505895E+00
  110     8 O     4.198531725092E+00 -4.246799022458E+00  1.125446366093E+00
  111     8 O     2.752227689374E+00  3.256394921561E+00  5.591276084192E+00
  112     8 O     1.257303743058E+00  7.795650642140E-01 -3.333798026602E+00
  113     8 O     4.196190911394E+00  7.584763712140E-01  1.119150704983E+00
  114     8 O     2.753775610815E+00 -1.749091504496E+00  5.582864919653E+00
  115     8 O     1.307741279309E+00 -4.248383525495E+00 -3.350432291098E+00
  116     8 O    -1.337893468590E-01  3.258469031772E+00  1.124475713501E+00
  117     8 O    -1.303019936600E-01 -1.745072422553E+00  1.121214160783E+00
  118     8 O    -1.574541193344E+00  5.760531483995E+00  5.589689504507E+00
  119     8 O    -1.577323349482E+00  7.573406968690E-01  5.589159588389E+00
  120     8 O    -3.006554722026E+00 -1.735315243777E+00 -3.350123178363E+00

 *******************************************************************************
 *** PSEUDOPOTENTIAL INFORMATION ***
 *******************************************************************************

 ATOMIC NUMBER  77, NUCLEAR CHARGE 17.000, GIVEN IN INPUT       PSEUDOPOTENTIAL
   TYPE       EXPONENT      COEFF.    N      EXPONENT      COEFF.    N
  W0 TMS   823.5880147   -0.1578014  -1   364.6613336-1517.5270446   0
            55.7082801 -316.5306529   0    12.0464544  -91.8880941   0
             3.5120610   -9.2241773   0
  P0 TMS   188.0490770    3.1578014  -2   340.4194712   26.8322577  -1
           128.2373673  800.4250007   0    33.8644961  369.4050683   0
             4.7560005  242.4171899   0     3.9649974 -118.2173282   0
  P1 TMS   289.7291139    2.1578014  -2    87.4633789   61.9678610  -1
            30.4363766  269.0581986   0     4.0553412  231.1654793   0
             3.5525341 -133.6952667   0
  P2 TMS   136.4017106    3.1578014  -2    95.0776925   45.9349803  -1
            49.2258410  359.0344668   0    15.0874145  176.4740119   0
             4.0405764   54.5155286   0
  P3 TMS   127.3507908    3.9546197  -2    66.2364374   52.9773655  -1
            34.4299229  274.8643383   0    10.1995721  137.2047338   0
             2.5409702   14.8633305   0

 *******************************************************************************
 LOCAL ATOMIC FUNCTIONS BASIS SET
 *******************************************************************************
   ATOM   X(AU)   Y(AU)   Z(AU)  N. TYPE  EXPONENT  S COEF   P COEF   D/F/G COEF
 *******************************************************************************
   1 IR   5.455  -0.001  -8.127
                                  1 S  
                                         2.350E+00 1.000E+00 0.000E+00 0.000E+00
                                  2 S  
                                         1.582E+00 1.000E+00 0.000E+00 0.000E+00
                                  3 S  
                                         5.018E-01 1.000E+00 0.000E+00 0.000E+00
                                  4 S  
                                         2.500E-01 1.000E+00 0.000E+00 0.000E+00
                           5-     7 P  
                                         2.792E+00 0.000E+00 1.000E+00 0.000E+00
                           8-    10 P  
                                         1.541E+00 0.000E+00 1.000E+00 0.000E+00
                          11-    13 P  
                                         5.100E-01 0.000E+00 1.000E+00 0.000E+00
                          14-    16 P  
                                         9.800E-02 0.000E+00 1.000E+00 0.000E+00
                          17-    21 D  
                                         1.240E+00 0.000E+00 0.000E+00 1.000E+00
                          22-    26 D  
                                         4.647E-01 0.000E+00 0.000E+00 1.000E+00
                          27-    31 D  
                                         1.529E-01 0.000E+00 0.000E+00 1.000E+00
                          32-    38 F  
                                         9.380E-01 0.000E+00 0.000E+00 1.000E+00
   2 GA   2.736  -4.731   0.569
                                 39 S  
                                         8.784E+04 1.427E-03 0.000E+00 0.000E+00
                                         1.319E+04 1.094E-02 0.000E+00 0.000E+00
                                         3.001E+03 5.431E-02 0.000E+00 0.000E+00
                                         8.474E+02 1.895E-01 0.000E+00 0.000E+00
                                         2.760E+02 3.862E-01 0.000E+00 0.000E+00
                                         9.522E+01 3.005E-01 0.000E+00 0.000E+00
                                 40 S  
                                         1.840E+02-1.112E-01 0.000E+00 0.000E+00
                                         2.183E+01 6.483E-01 0.000E+00 0.000E+00
                                         9.003E+00 4.436E-01 0.000E+00 0.000E+00
                                 41 S  
                                         1.603E+01-2.301E-01 0.000E+00 0.000E+00
                                         2.671E+00 7.295E-01 0.000E+00 0.000E+00
                                         1.125E+00 4.621E-01 0.000E+00 0.000E+00
                                 42 S  
                                         9.339E-01 1.000E+00 0.000E+00 0.000E+00
                                 43 S  
                                         1.574E-01 1.000E+00 0.000E+00 0.000E+00
                          44-    46 P  
                                         1.167E+03 0.000E+00 9.097E-03 0.000E+00
                                         2.754E+02 0.000E+00 6.846E-02 0.000E+00
                                         8.738E+01 0.000E+00 2.692E-01 0.000E+00
                                         3.160E+01 0.000E+00 5.351E-01 0.000E+00
                                         1.182E+01 0.000E+00 3.528E-01 0.000E+00
                          47-    49 P  
                                         6.288E+00 0.000E+00 3.394E-01 0.000E+00
                                         2.520E+00 0.000E+00 5.687E-01 0.000E+00
                                         1.017E+00 0.000E+00 2.772E-01 0.000E+00
                          50-    52 P  
                                         3.650E-01 0.000E+00 1.000E+00 0.000E+00
                          53-    55 P  
                                         1.508E-01 0.000E+00 1.000E+00 0.000E+00
                          56-    60 D  
                                         6.535E+01 0.000E+00 0.000E+00 2.737E-02
                                         1.850E+01 0.000E+00 0.000E+00 1.510E-01
                                         6.318E+00 0.000E+00 0.000E+00 3.749E-01
                                         2.164E+00 0.000E+00 0.000E+00 4.751E-01
                          61-    65 D  
                                         6.663E-01 0.000E+00 0.000E+00 1.000E+00
                          66-    70 D  
                                         1.526E-01 0.000E+00 0.000E+00 1.000E+00
   3 GA   0.001   9.451   9.017
   4 GA  -2.725   4.737  -7.873
   5 GA   2.719   4.722   0.570
   6 GA  -0.011  -0.005   9.010
   7 GA  -2.720  -4.733  -7.874
   8 GA  -5.454   9.460   0.569
   9 GA  -5.455   0.000   0.578
  10 GA   8.185   4.738   9.010
  11 GA   8.195  -4.732   9.010
  12 GA   5.445  -9.454  -7.873
  13 GA  -5.450   9.441  -4.787
  14 GA   8.183  -4.725   3.654
  15 GA   5.462  -9.453  12.116
  16 GA   2.733   4.734  -4.786
  17 GA   8.183   4.725   3.654
  18 GA   5.456   0.001  11.975
  19 GA   2.715  -4.725  -4.787
  20 GA  -0.000   9.450   3.658
  21 GA   0.000   0.000   3.653
  22 GA  -2.727  -4.719  12.115
  23 GA  -2.733   4.722  12.116
  24 GA  -5.456  -0.001  -4.773
  25 GA   8.201  -4.784  -8.977
  26 GA   5.459  -9.460  -0.562
  27 GA   2.726   4.727   7.870
  28 GA  -0.060   0.013  -8.978
  29 GA   5.455   0.000  -0.594
  30 GA   2.727  -4.727   7.870
  31 GA  -0.001   9.451  -9.002
  32 GA  -2.738   4.727  -0.562
  33 GA  -2.721  -4.717  -0.562
  34 GA  -5.453   9.451   7.870
  35 GA  -5.455  -0.000   7.882
  36 GA   8.224   4.769  -8.977
  37 GA  -5.420   9.465 -12.123
  38 GA   8.169  -4.722  -3.641
  39 GA   5.455  -9.450   4.793
  40 GA   2.696   4.749 -12.123
  41 GA   8.189   4.711  -3.641
  42 GA   5.456   0.000   4.774
  43 GA   2.723  -4.764 -12.123
  44 GA   0.000   9.450  -3.648
  45 GA   0.010   0.012  -3.642
  46 GA  -2.727  -4.726   4.793
  47 GA  -2.726   4.726   4.793
  48 GA  -5.456  -0.000 -12.116
  49 O    7.982  -1.500 -10.622
                               1543 S  
                                         2.266E+03-5.343E-03 0.000E+00 0.000E+00
                                         3.409E+02-3.989E-02 0.000E+00 0.000E+00
                                         7.736E+01-1.785E-01 0.000E+00 0.000E+00
                                         2.148E+01-4.643E-01 0.000E+00 0.000E+00
                                         6.659E+00-4.431E-01 0.000E+00 0.000E+00
                               1544 S  
                                         8.479E-01 1.000E+00 0.000E+00 0.000E+00
                               1545 S  
                                         2.791E-01 1.000E+00 0.000E+00 0.000E+00
                        1546-  1548 P  
                                         1.772E+01 0.000E+00 4.339E-02 0.000E+00
                                         3.864E+00 0.000E+00 2.309E-01 0.000E+00
                                         1.048E+00 0.000E+00 5.138E-01 0.000E+00
                        1549-  1551 P  
                                         2.624E-01 0.000E+00 1.000E+00 0.000E+00
                        1552-  1556 D  
                                         4.790E-01 0.000E+00 0.000E+00 1.000E+00
  50 O    5.203  -6.172  -2.084
  51 O    2.477   8.022   6.345
  52 O   -0.257   3.297 -10.569
  53 O    5.196   3.301  -2.104
  54 O    2.480  -1.429   6.340
  55 O   -0.255  -6.162 -10.564
  56 O   -2.979   8.022  -2.106
  57 O   -2.971  -1.419  -2.099
  58 O   -5.706  12.748   6.340
  59 O   -5.706   3.296   6.342
  60 O    7.934 -10.870 -10.568
  61 O   -2.721   7.585 -10.562
  62 O   -5.469   2.861  -2.099
  63 O    8.182 -11.316   6.342
  64 O    5.490   2.937 -10.624
  65 O   -5.440  12.318  -2.084
  66 O    8.181  -1.863   6.341
  67 O    5.456  -6.596 -10.569
  68 O    2.727   7.585  -2.106
  69 O    2.727  -1.875  -2.104
  70 O   -0.001  -6.592   6.345
  71 O   -0.001   2.859   6.339
  72 O   -2.739  -1.869 -10.568
  73 O   -5.201  -6.152 -10.569
  74 O   -7.923   8.025  -2.105
  75 O    5.709  -6.156   6.340
  76 O    2.975 -10.874 -10.563
  77 O   -7.927  -1.442  -2.100
  78 O    5.707   3.292   6.341
  79 O    2.893  -1.439 -10.623
  80 O    0.252  -6.156  -2.106
  81 O    0.237   3.305  -2.085
  82 O   -2.475  -1.431   6.341
  83 O   -2.474   8.019   6.345
  84 O   -5.197   3.287 -10.567
  85 O   -2.468  10.880  -6.331
  86 O   -5.204   6.161   2.120
  87 O   -7.931   1.428  10.561
  88 O    5.709   6.161  -6.335
  89 O   -5.201  -3.291   2.126
  90 O   -7.922  10.885  10.549
  91 O    5.718  -3.405  -6.300
  92 O    2.978  -8.023   2.126
  93 O    2.978   1.427   2.114
  94 O    0.255  -3.297  10.566
  95 O    0.246   6.155  10.564
  96 O   -2.504   1.444  -6.330
  97 O    8.270   1.929  -6.300
  98 O    5.460  -2.859   2.114
  99 O    2.732  -7.590  10.564
 100 O   -0.004   6.599  -6.330
 101 O    5.451 -12.313   2.120
 102 O    2.719   1.872  10.550
 103 O   -0.008  -2.861  -6.335
 104 O   -2.725  -7.585   2.125
 105 O   -2.733   1.867   2.126
 106 O   -5.453  -2.859  10.561
 107 O   -5.455   6.595  10.565
 108 O    8.185  -7.616  -6.330
 109 O   -5.703   6.150  -6.334
 110 O    7.934  -8.025   2.127
 111 O    5.201   6.154  10.566
 112 O    2.376   1.473  -6.300
 113 O    7.930   1.433   2.115
 114 O    5.204  -3.305  10.550
 115 O    2.471  -8.028  -6.331
 116 O   -0.253   6.158   2.125
 117 O   -0.246  -3.298   2.119
 118 O   -2.975  10.886  10.563
 119 O   -2.981   1.431  10.562
 120 O   -5.682  -3.279  -6.331
 INFORMATION **** SET_MPP **** PCRYSTAL CALCULATION
 INFORMATION **** READM2 **** NEW DEFAULT: FOCK/KS MATRIX MIXING SET TO 30 %
 INFORMATION **** READM2 **** NEW DEFAULT: FULL DIRECT SCF MODE
 INFORMATION **** READM2 **** NEW DEFAULT: COULOMB BIPOLAR BUFFER SET TO 32 Mb
 INFORMATION **** READM2 **** NEW DEFAULT: EXCHANGE BIPOLAR BUFFER SET TO 32 Mb

 *******************************************************************************
 NEW DEFAULT: DFT INTEGRATION GRID INCREASED TO XLGRID
 NEW DEFAULT: DIIS ACCELERATOR ACTIVE
 USE KEYWORD NODIIS TO TURN IT OFF
 *******************************************************************************

 WARNING **** RDDFTP **** HSE06-HJS ACTIVE
 RANGE SEPARATION - OMEGA:   0.110000000000000     
 INFORMATION **** SPINLOCK **** LOCK IN A GIVEN SPIN STATE
 ALPHA-BETA ELECTRONS LOCKED TO   4 WHILE ENE DIFF BETWEEN CYCS GT 10**  -5
 INFORMATION **** TOLDEE **** SCF TOL ON TOTAL ENERGY SET TO           7
 INFORMATION **** MAXCYCLE **** MAX NUMBER OF SCF CYCLES SET TO         200
 INFORMATION **** SAVEWF **** not fully tested
 INFORMATION **** PPAN ****  MULLIKEN POPULATION ANALYSIS AT THE END OF SCF
 *******************************************************************************
 N. OF ATOMS PER CELL       120  COULOMB OVERLAP TOL         (T1) 10**   -6
 NUMBER OF SHELLS          1008  COULOMB PENETRATION TOL     (T2) 10**   -6
 NUMBER OF AO              2550  EXCHANGE OVERLAP TOL        (T3) 10**   -6
 N. OF ELECTRONS PER CELL  2050  EXCHANGE PSEUDO OVP (F(G))  (T4) 10**   -6
 CORE ELECTRONS PER CELL   1460  EXCHANGE PSEUDO OVP (P(G))  (T5) 10**  -12
 N. OF SYMMETRY OPERATORS     1  POLE ORDER IN MONO ZONE                  4
 *******************************************************************************
 TYPE OF CALCULATION :  UNRESTRICTED OPEN SHELL
 KOHN-SHAM HAMILTONIAN

 (EXCHANGE)[CORRELATION] FUNCTIONAL:(HSE06 SR/GGA)[PERDEW-BURKE-ERNZERHOF]

 RANGE-SEPARATED HYBRID FUNCTIONAL 
 OMEGA (SHORT-RANGE)[LONG-RANGE]:(    0.1100)[    0.0000]

 HYBRID EXCHANGE - PERCENTAGE OF FOCK EXCHANGE    25.0000

 SPIN POLARIZED DFT SELECTED
 CORE  PSEUDO POTENTIAL         TOL. ON PSEUDO              (TP) 10**- 6
 SPIN POLARIZATION - ALPHA-BETA =  4 FOR  -5 CYCLES

 CAPPA:IS1  4;IS2  4;IS3  4; K PTS MONK NET  36; SYMMOPS:K SPACE   2;G SPACE   1

 *******************************************************************************
 MAX NUMBER OF SCF CYCLES     200  CONVERGENCE ON DELTAP        10**-17
 WEIGHT OF F(I) IN F(I+1)      85% CONVERGENCE ON ENERGY        10**- 7
 SPIN POLARIZATION - ALPHA-BETA =  4 WHILE ENE DIFF GT          10** -5
 SHRINK. FACT.(MONKH.)    4  4  4  NUMBER OF K POINTS IN THE IBZ     36
 SHRINKING FACTOR(GILAT NET)    8  NUMBER OF K POINTS(GILAT NET)    260
 *******************************************************************************
 *** K POINTS COORDINATES (OBLIQUE COORDINATES IN UNITS OF IS =  4)
   1-R(  0  0  0)   2-C(  1  0  0)   3-R(  2  0  0)   4-C(  0  1  0)
   5-C(  1  1  0)   6-C(  2  1  0)   7-C(  3  1  0)   8-R(  0  2  0)
   9-C(  1  2  0)  10-R(  2  2  0)  11-C(  0  0  1)  12-C(  1  0  1)
  13-C(  2  0  1)  14-C(  3  0  1)  15-C(  0  1  1)  16-C(  1  1  1)
  17-C(  2  1  1)  18-C(  3  1  1)  19-C(  0  2  1)  20-C(  1  2  1)
  21-C(  2  2  1)  22-C(  3  2  1)  23-C(  0  3  1)  24-C(  1  3  1)
  25-C(  2  3  1)  26-C(  3  3  1)  27-R(  0  0  2)  28-C(  1  0  2)
  29-R(  2  0  2)  30-C(  0  1  2)  31-C(  1  1  2)  32-C(  2  1  2)
  33-C(  3  1  2)  34-R(  0  2  2)  35-C(  1  2  2)  36-R(  2  2  2)

 DIRECT LATTICE VECTORS COMPON. (A.U.)     RECIP. LATTICE VECTORS COMPON. (A.U.) 
        X            Y            Z              X            Y            Z
   16.3668498   -9.4502763    0.0006300      0.3838962   -0.0000014   -0.0000190
    0.0000692   18.9006687    0.0003205      0.1919469    0.3324312   -0.0000150
    0.0012578    0.0004195   25.3569058     -0.0000120   -0.0000042    0.2477899

 DISK SPACE FOR EIGENVECTORS (FTN 10)   416160000 REALS

 SYMMETRY ADAPTION OF THE BLOCH FUNCTIONS DISABLED
 TTTTTTTTTTTTTTTTTTTTTTTTTTTTTT gordsh1     TELAPSE        0.31 TCPU        0.18

 MATRIX SIZE: P(G) 5859742, F(G)  999455, P(G) IRR 2939231, F(G) IRR 1002644
 MAX G-VECTOR INDEX FOR 1- AND 2-ELECTRON INTEGRALS  43

 TTTTTTTTTTTTTTTTTTTTTTTTTTTTTT INPUT       TELAPSE        3.12 TCPU        2.97

 NEIGHBORS OF THE NON-EQUIVALENT ATOMS

 N = NUMBER OF NEIGHBORS AT DISTANCE R
    ATOM  N     R/ANG      R/AU   NEIGHBORS (ATOM LABELS AND CELL INDICES)
   1 IR   1     2.0397     3.8544   49 O    0 0 0
   1 IR   1     2.0399     3.8548   79 O    0 0 0
   1 IR   1     2.0402     3.8554   64 O    0 0 0
   1 IR   1     2.0489     3.8718  112 O    0 0 0
   1 IR   1     2.0490     3.8720   97 O    0 0 0
   1 IR   1     2.0491     3.8722   91 O    0 0 0

   2 GA   1     1.9307     3.6484   98 O    0 0 0
   2 GA   1     1.9308     3.6486   92 O    0 0 0
   2 GA   1     1.9337     3.6541  117 O    0 0 0
   2 GA   1     2.0629     3.8984   50 O    0 0 0
   2 GA   1     2.0703     3.9123   69 O    0 0 0
   2 GA   1     2.0740     3.9192   80 O    0 0 0

   3 GA   1     1.9307     3.6485   99 O    0 1 0
   3 GA   1     1.9308     3.6487   95 O    0 0 0
   3 GA   1     1.9308     3.6488  118 O    0 0 0
   3 GA   1     2.0703     3.9123   51 O    0 0 0
   3 GA   1     2.0704     3.9126   70 O    0 1 0
   3 GA   1     2.0710     3.9135   83 O    0 0 0

   4 GA   1     1.9249     3.6375  109 O    0 0 0
   4 GA   1     1.9262     3.6400  100 O    0 0 0
   4 GA   1     1.9276     3.6426   96 O    0 0 0
   4 GA   1     2.0730     3.9173   61 O    0 0 0
   4 GA   1     2.0788     3.9284   52 O    0 0 0
   4 GA   1     2.0813     3.9330   84 O    0 0 0

   5 GA   1     1.9307     3.6484   93 O    0 0 0
   5 GA   1     1.9308     3.6486  116 O    0 0 0
   5 GA   1     1.9334     3.6537  101 O    0 1 0
   5 GA   1     2.0639     3.9002   81 O    0 0 0
   5 GA   1     2.0701     3.9120   53 O    0 0 0
   5 GA   1     2.0734     3.9182   68 O    0 0 0

   6 GA   1     1.9291     3.6455  119 O    0 0 0
   6 GA   1     1.9319     3.6507   94 O    0 0 0
   6 GA   1     1.9335     3.6537  102 O    0 0 0
   6 GA   1     2.0651     3.9024   82 O    0 0 0
   6 GA   1     2.0724     3.9163   71 O    0 0 0
   6 GA   1     2.0740     3.9193   54 O    0 0 0

   7 GA   1     1.9247     3.6372  103 O    0 0 0
   7 GA   1     1.9263     3.6401   85 O    0-1 0
   7 GA   1     1.9276     3.6427  120 O    0 0 0
   7 GA   1     2.0731     3.9176   55 O    0 0 0
   7 GA   1     2.0789     3.9285   73 O    0 0 0
   7 GA   1     2.0809     3.9323   72 O    0 0 0

   8 GA   1     1.9307     3.6485  104 O    0 1 0
   8 GA   1     1.9308     3.6487  113 O   -1 0 0
   8 GA   1     1.9335     3.6538   86 O    0 0 0
   8 GA   1     2.0634     3.8993   65 O    0 0 0
   8 GA   1     2.0704     3.9125   74 O    0 0 0
   8 GA   1     2.0735     3.9183   56 O    0 0 0

   9 GA   1     1.9292     3.6457  105 O    0 0 0
   9 GA   1     1.9292     3.6457   89 O    0 0 0
   9 GA   1     1.9293     3.6459  110 O   -1 0 0
   9 GA   1     2.0733     3.9179   62 O    0 0 0
   9 GA   1     2.0733     3.9180   57 O    0 0 0
   9 GA   1     2.0738     3.9189   77 O    0 0 0

  10 GA   1     1.9290     3.6453  106 O    1 1 0
  10 GA   1     1.9320     3.6510  111 O    0 0 0
  10 GA   1     1.9333     3.6534   90 O    1 0 0
  10 GA   1     2.0645     3.9013   63 O    0 1 0
  10 GA   1     2.0720     3.9155   58 O    1 0 0
  10 GA   1     2.0739     3.9191   78 O    0 0 0

  11 GA   1     1.9291     3.6456   87 O    1 0 0
  11 GA   1     1.9318     3.6506  107 O    1 0 0
  11 GA   1     1.9336     3.6541  114 O    0 0 0
  11 GA   1     2.0645     3.9014   59 O    1 0 0
  11 GA   1     2.0725     3.9164   75 O    0 0 0
  11 GA   1     2.0734     3.9182   66 O    0 0 0

  12 GA   1     1.9249     3.6375   88 O    0-1 0
  12 GA   1     1.9264     3.6403  115 O    0 0 0
  12 GA   1     1.9275     3.6424  108 O    0 0 0
  12 GA   1     2.0733     3.9180   76 O    0 0 0
  12 GA   1     2.0789     3.9285   67 O    0 0 0
  12 GA   1     2.0809     3.9324   60 O    0 0 0

  13 GA   1     1.9118     3.6128   97 O   -1 0 0
  13 GA   1     1.9291     3.6455  109 O    0 0 0
  13 GA   1     1.9335     3.6538   85 O    0 0 0
  13 GA   1     2.0706     3.9129   56 O    0 0 0
  13 GA   1     2.0710     3.9136   74 O    0 0 0
  13 GA   1     2.0890     3.9476   65 O    0 0 0

  14 GA   1     1.9276     3.6427   98 O    0 0 0
  14 GA   1     1.9291     3.6454   86 O    1 0 0
  14 GA   1     1.9291     3.6454  110 O    0 0 0
  14 GA   1     2.0753     3.9218   75 O    0 0 0
  14 GA   1     2.0772     3.9253   66 O    0 0 0
  14 GA   1     2.0772     3.9253   59 O    1 0 0

  15 GA   1     1.9306     3.6483   87 O    1 0 0
  15 GA   1     1.9313     3.6496  111 O    0-1 0
  15 GA   1     1.9323     3.6515   99 O    0 0 0
  15 GA   1     2.0680     3.9080   60 O    0 0 1
  15 GA   1     2.0703     3.9123   67 O    0 0 1
  15 GA   1     2.0747     3.9206   76 O    0 0 1

  16 GA   1     1.9119     3.6129  112 O    0 0 0
  16 GA   1     1.9291     3.6454   88 O    0 0 0
  16 GA   1     1.9337     3.6542  100 O    0 0 0
  16 GA   1     2.0707     3.9130   68 O    0 0 0
  16 GA   1     2.0711     3.9138   53 O    0 0 0
  16 GA   1     2.0880     3.9457   81 O    0 0 0

  17 GA   1     1.9276     3.6427  113 O    0 0 0
  17 GA   1     1.9290     3.6453  101 O    0 1 0
  17 GA   1     1.9290     3.6454   89 O    1 1 0
  17 GA   1     2.0760     3.9231   58 O    1 0 0
  17 GA   1     2.0769     3.9249   63 O    0 1 0
  17 GA   1     2.0771     3.9252   78 O    0 0 0

  18 GA   1     1.9094     3.6083  102 O    0 0 0
  18 GA   1     1.9096     3.6086  114 O    0 0 0
  18 GA   1     1.9097     3.6088   90 O    1 0 0
  18 GA   1     2.1322     4.0292   64 O    0 0 1
  18 GA   1     2.1327     4.0302   79 O    0 0 1
  18 GA   1     2.1337     4.0321   49 O    0 0 1

  19 GA   1     1.9119     3.6130   91 O    0 0 0
  19 GA   1     1.9287     3.6448  103 O    0 0 0
  19 GA   1     1.9338     3.6544  115 O    0 0 0
  19 GA   1     2.0699     3.9116   80 O    0 0 0
  19 GA   1     2.0713     3.9142   69 O    0 0 0
  19 GA   1     2.0895     3.9486   50 O    0 0 0

  20 GA   1     1.9267     3.6409  104 O    0 1 0
  20 GA   1     1.9267     3.6410  116 O    0 0 0
  20 GA   1     1.9267     3.6410   92 O    0 1 0
  20 GA   1     2.0758     3.9226   83 O    0 0 0
  20 GA   1     2.0760     3.9231   70 O    0 1 0
  20 GA   1     2.0762     3.9234   51 O    0 0 0

  21 GA   1     1.9277     3.6429   93 O    0 0 0
  21 GA   1     1.9290     3.6452  105 O    0 0 0
  21 GA   1     1.9291     3.6454  117 O    0 0 0
  21 GA   1     2.0761     3.9232   71 O    0 0 0
  21 GA   1     2.0768     3.9246   82 O    0 0 0
  21 GA   1     2.0776     3.9262   54 O    0 0 0

  22 GA   1     1.9303     3.6478  106 O    0 0 0
  22 GA   1     1.9313     3.6496   94 O    0 0 0
  22 GA   1     1.9323     3.6516  118 O    0-1 0
  22 GA   1     2.0685     3.9089   72 O    0 0 1
  22 GA   1     2.0702     3.9120   73 O    0 0 1
  22 GA   1     2.0746     3.9204   55 O    0 0 1

  23 GA   1     1.9304     3.6479  119 O    0 0 0
  23 GA   1     1.9312     3.6495  107 O    0 0 0
  23 GA   1     1.9325     3.6519   95 O    0 0 0
  23 GA   1     2.0678     3.9076   84 O    0 0 1
  23 GA   1     2.0707     3.9131   52 O    0 0 1
  23 GA   1     2.0750     3.9211   61 O    0 0 1

  24 GA   1     1.9245     3.6368  108 O   -1 0 0
  24 GA   1     1.9245     3.6368   96 O    0 0 0
  24 GA   1     1.9246     3.6370  120 O    0 0 0
  24 GA   1     2.0719     3.9153   77 O    0 0 0
  24 GA   1     2.0721     3.9157   57 O    0 0 0
  24 GA   1     2.0727     3.9169   62 O    0 0 0

  25 GA   1     1.9261     3.6398   84 O    1 0 0
  25 GA   1     1.9337     3.6541   67 O    0 0 0
  25 GA   1     1.9468     3.6790   49 O    0 0 0
  25 GA   1     2.0515     3.8768  108 O    0 0 0
  25 GA   1     2.0651     3.9026   91 O    0 0 0
  25 GA   1     2.0667     3.9056  109 O    1 0 0

  26 GA   1     1.9220     3.6321   50 O    0 0 0
  26 GA   1     1.9294     3.6460   68 O    0-1 0
  26 GA   1     1.9300     3.6471   77 O    1 0 0
  26 GA   1     2.0719     3.9153  101 O    0 0 0
  26 GA   1     2.0776     3.9260  110 O    0 0 0
  26 GA   1     2.0793     3.9293   92 O    0 0 0

  27 GA   1     1.9260     3.6395   51 O    0 0 0
  27 GA   1     1.9280     3.6434   71 O    0 0 0
  27 GA   1     1.9284     3.6442   78 O    0 0 0
  27 GA   1     2.0726     3.9166  102 O    0 0 0
  27 GA   1     2.0785     3.9277  111 O    0 0 0
  27 GA   1     2.0801     3.9308   95 O    0 0 0

  28 GA   1     1.9261     3.6398   72 O    0 0 0
  28 GA   1     1.9336     3.6540   52 O    0 0 0
  28 GA   1     1.9472     3.6798   79 O    0 0 0
  28 GA   1     2.0515     3.8768   96 O    0 0 0
  28 GA   1     2.0655     3.9033  112 O    0 0 0
  28 GA   1     2.0666     3.9052  103 O    0 0 0

  29 GA   1     1.9257     3.6390   69 O    0 0 0
  29 GA   1     1.9257     3.6391   53 O    0 0 0
  29 GA   1     1.9257     3.6391   74 O    1 0 0
  29 GA   1     2.0834     3.9371   93 O    0 0 0
  29 GA   1     2.0838     3.9379   98 O    0 0 0
  29 GA   1     2.0843     3.9388  113 O    0 0 0

  30 GA   1     1.9259     3.6394   70 O    0 0 0
  30 GA   1     1.9282     3.6437   75 O    0 0 0
  30 GA   1     1.9284     3.6442   54 O    0 0 0
  30 GA   1     2.0728     3.9169  114 O    0 0 0
  30 GA   1     2.0781     3.9270   94 O    0 0 0
  30 GA   1     2.0804     3.9313   99 O    0 0 0

  31 GA   1     1.9308     3.6486   55 O    0 1 0
  31 GA   1     1.9308     3.6486   61 O    0 0 0
  31 GA   1     1.9309     3.6488   76 O    0 1 0
  31 GA   1     2.0674     3.9067   85 O    0 0 0
  31 GA   1     2.0677     3.9074  115 O    0 1 0
  31 GA   1     2.0681     3.9082  100 O    0 0 0

  32 GA   1     1.9221     3.6323   81 O    0 0 0
  32 GA   1     1.9294     3.6461   56 O    0 0 0
  32 GA   1     1.9299     3.6470   62 O    0 0 0
  32 GA   1     2.0720     3.9155   86 O    0 0 0
  32 GA   1     2.0771     3.9251  105 O    0 0 0
  32 GA   1     2.0795     3.9296  116 O    0 0 0

  33 GA   1     1.9220     3.6320   65 O    0-1 0
  33 GA   1     1.9295     3.6462   80 O    0 0 0
  33 GA   1     1.9300     3.6471   57 O    0 0 0
  33 GA   1     2.0718     3.9151  117 O    0 0 0
  33 GA   1     2.0770     3.9249   89 O    0 0 0
  33 GA   1     2.0793     3.9294  104 O    0 0 0

  34 GA   1     1.9260     3.6396   83 O    0 0 0
  34 GA   1     1.9282     3.6438   58 O    0 0 0
  34 GA   1     1.9284     3.6441   66 O   -1 0 0
  34 GA   1     2.0723     3.9161   90 O    0 0 0
  34 GA   1     2.0779     3.9267  107 O    0 0 0
  34 GA   1     2.0802     3.9310  118 O    0 0 0

  35 GA   1     1.9300     3.6471   63 O   -1 0 0
  35 GA   1     1.9300     3.6471   59 O    0 0 0
  35 GA   1     1.9301     3.6474   82 O    0 0 0
  35 GA   1     2.0730     3.9174   87 O    0 0 0
  35 GA   1     2.0732     3.9177  106 O    0 0 0
  35 GA   1     2.0736     3.9185  119 O    0 0 0

  36 GA   1     1.9262     3.6401   60 O    0 1 0
  36 GA   1     1.9337     3.6542   73 O    1 1 0
  36 GA   1     1.9471     3.6795   64 O    0 0 0
  36 GA   1     2.0519     3.8776  120 O    1 1 0
  36 GA   1     2.0654     3.9031   97 O    0 0 0
  36 GA   1     2.0662     3.9046   88 O    0 0 0

  37 GA   1     1.9258     3.6392   73 O    0 1 0
  37 GA   1     1.9265     3.6406   61 O    0 0 0
  37 GA   1     1.9327     3.6523   49 O   -1 0 0
  37 GA   1     2.0578     3.8886  118 O    0 0-1
  37 GA   1     2.0739     3.9191  107 O    0 0-1
  37 GA   1     2.0831     3.9365   90 O    0 0-1

  38 GA   1     1.9303     3.6478   74 O    1 0 0
  38 GA   1     1.9310     3.6491   62 O    1 0 0
  38 GA   1     1.9315     3.6500   50 O    0 0 0
  38 GA   1     2.0364     3.8482   91 O    0 0 0
  38 GA   1     2.0832     3.9368  109 O    1 0 0
  38 GA   1     2.0906     3.9507  108 O    0 0 0

  39 GA   1     1.9303     3.6477   75 O    0 0 0
  39 GA   1     1.9312     3.6494   51 O    0-1 0
  39 GA   1     1.9312     3.6495   63 O    0 0 0
  39 GA   1     2.0687     3.9093  110 O    0 0 0
  39 GA   1     2.0691     3.9099   92 O    0 0 0
  39 GA   1     2.0727     3.9167  101 O    0 0 0

  40 GA   1     1.9258     3.6391   52 O    0 0 0
  40 GA   1     1.9266     3.6407   76 O    0 1 0
  40 GA   1     1.9327     3.6522   64 O    0 0 0
  40 GA   1     2.0575     3.8881   95 O    0 0-1
  40 GA   1     2.0738     3.9189  111 O    0 0-1
  40 GA   1     2.0823     3.9350  102 O    0 0-1

  41 GA   1     1.9305     3.6481   53 O    0 0 0
  41 GA   1     1.9310     3.6491   77 O    1 1 0
  41 GA   1     1.9313     3.6496   65 O    1 0 0
  41 GA   1     2.0365     3.8483   97 O    0 0 0
  41 GA   1     2.0839     3.9379   88 O    0 0 0
  41 GA   1     2.0895     3.9486  120 O    1 1 0

  42 GA   1     1.9336     3.6539   66 O    0 0 0
  42 GA   1     1.9336     3.6540   78 O    0 0 0
  42 GA   1     1.9337     3.6542   54 O    0 0 0
  42 GA   1     2.0660     3.9041  113 O    0 0 0
  42 GA   1     2.0664     3.9049   98 O    0 0 0
  42 GA   1     2.0667     3.9055   93 O    0 0 0

  43 GA   1     1.9257     3.6391   67 O    0 0 0
  43 GA   1     1.9266     3.6408   55 O    0 0 0
  43 GA   1     1.9325     3.6519   79 O    0 0 0
  43 GA   1     2.0571     3.8873   99 O    0 0-1
  43 GA   1     2.0743     3.9198   94 O    0 0-1
  43 GA   1     2.0820     3.9343  114 O    0 0-1

  44 GA   1     1.9292     3.6457   68 O    0 0 0
  44 GA   1     1.9294     3.6460   80 O    0 1 0
  44 GA   1     1.9295     3.6462   56 O    0 0 0
  44 GA   1     2.0718     3.9152  115 O    0 1 0
  44 GA   1     2.0719     3.9153  100 O    0 0 0
  44 GA   1     2.0723     3.9162   85 O    0 0 0

  45 GA   1     1.9304     3.6480   69 O    0 0 0
  45 GA   1     1.9310     3.6490   57 O    0 0 0
  45 GA   1     1.9313     3.6497   81 O    0 0 0
  45 GA   1     2.0358     3.8471  112 O    0 0 0
  45 GA   1     2.0838     3.9378  103 O    0 0 0
  45 GA   1     2.0899     3.9494   96 O    0 0 0

  46 GA   1     1.9304     3.6479   58 O    0-1 0
  46 GA   1     1.9311     3.6492   70 O    0 0 0
  46 GA   1     1.9312     3.6495   82 O    0 0 0
  46 GA   1     2.0690     3.9098  104 O    0 0 0
  46 GA   1     2.0695     3.9108   89 O    0 0 0
  46 GA   1     2.0727     3.9169  117 O    0 0 0

  47 GA   1     1.9302     3.6475   71 O    0 0 0
  47 GA   1     1.9311     3.6492   83 O    0 0 0
  47 GA   1     1.9314     3.6498   59 O    0 0 0
  47 GA   1     2.0689     3.9096  116 O    0 0 0
  47 GA   1     2.0694     3.9106  105 O    0 0 0
  47 GA   1     2.0729     3.9172   86 O    0 0 0

  48 GA   1     1.9276     3.6427   72 O    0 0 0
  48 GA   1     1.9277     3.6428   60 O   -1 0 0
  48 GA   1     1.9277     3.6428   84 O    0 0 0
  48 GA   1     2.0729     3.9172  119 O    0 0-1
  48 GA   1     2.0735     3.9184  106 O    0 0-1
  48 GA   1     2.0736     3.9185   87 O    0 0-1

  49 O    1     1.9327     3.6523   37 GA   1 0 0
  49 O    1     1.9468     3.6790   25 GA   0 0 0
  49 O    1     2.0397     3.8544    1 IR   0 0 0
  49 O    1     2.1337     4.0321   18 GA   0 0-1
  49 O    1     2.6929     5.0888   79 O    0 0 0
  49 O    1     2.6929     5.0889   64 O    0 0 0

  50 O    1     1.9220     3.6321   26 GA   0 0 0
  50 O    1     1.9315     3.6500   38 GA   0 0 0
  50 O    1     2.0629     3.8984    2 GA   0 0 0
  50 O    1     2.0895     3.9486   19 GA   0 0 0
  50 O    1     2.6201     4.9512   80 O    0 0 0
  50 O    1     2.6243     4.9592   69 O    0 0 0

  51 O    1     1.9260     3.6395   27 GA   0 0 0
  51 O    1     1.9312     3.6494   39 GA   0 1 0
  51 O    1     2.0703     3.9123    3 GA   0 0 0
  51 O    1     2.0762     3.9234   20 GA   0 0 0
  51 O    1     2.6200     4.9511   83 O    0 0 0
  51 O    1     2.6201     4.9513   70 O    0 1 0

  52 O    1     1.9258     3.6391   40 GA   0 0 0
  52 O    1     1.9336     3.6540   28 GA   0 0 0
  52 O    1     2.0707     3.9131   23 GA   0 0-1
  52 O    1     2.0788     3.9284    4 GA   0 0 0
  52 O    1     2.6141     4.9399   84 O    0 0 0
  52 O    1     2.6171     4.9456   61 O    0 0 0

  53 O    1     1.9257     3.6391   29 GA   0 0 0
  53 O    1     1.9305     3.6481   41 GA   0 0 0
  53 O    1     2.0701     3.9120    5 GA   0 0 0
  53 O    1     2.0711     3.9138   16 GA   0 0 0
  53 O    1     2.6166     4.9446   68 O    0 0 0
  53 O    1     2.6242     4.9590   81 O    0 0 0

  54 O    1     1.9284     3.6442   30 GA   0 0 0
  54 O    1     1.9337     3.6542   42 GA   0 0 0
  54 O    1     2.0740     3.9193    6 GA   0 0 0
  54 O    1     2.0776     3.9262   21 GA   0 0 0
  54 O    1     2.6215     4.9540   71 O    0 0 0
  54 O    1     2.6223     4.9553   82 O    0 0 0

  55 O    1     1.9266     3.6408   43 GA   0 0 0
  55 O    1     1.9308     3.6486   31 GA   0-1 0
  55 O    1     2.0731     3.9176    7 GA   0 0 0
  55 O    1     2.0746     3.9204   22 GA   0 0-1
  55 O    1     2.6169     4.9452   73 O    0 0 0
  55 O    1     2.6249     4.9603   72 O    0 0 0

  56 O    1     1.9294     3.6461   32 GA   0 0 0
  56 O    1     1.9295     3.6462   44 GA   0 0 0
  56 O    1     2.0706     3.9129   13 GA   0 0 0
  56 O    1     2.0735     3.9183    8 GA   0 0 0
  56 O    1     2.6164     4.9443   74 O    0 0 0
  56 O    1     2.6201     4.9513   65 O    0 0 0

  57 O    1     1.9300     3.6471   33 GA   0 0 0
  57 O    1     1.9310     3.6490   45 GA   0 0 0
  57 O    1     2.0721     3.9157   24 GA   0 0 0
  57 O    1     2.0733     3.9180    9 GA   0 0 0
  57 O    1     2.6226     4.9559   77 O    0 0 0
  57 O    1     2.6227     4.9562   62 O    0 0 0

  58 O    1     1.9282     3.6438   34 GA   0 0 0
  58 O    1     1.9304     3.6479   46 GA   0 1 0
  58 O    1     2.0720     3.9155   10 GA  -1 0 0
  58 O    1     2.0760     3.9231   17 GA  -1 0 0
  58 O    1     2.6203     4.9517   63 O   -1 1 0
  58 O    1     2.6213     4.9536   78 O   -1 0 0

  59 O    1     1.9300     3.6471   35 GA   0 0 0
  59 O    1     1.9314     3.6498   47 GA   0 0 0
  59 O    1     2.0645     3.9014   11 GA  -1 0 0
  59 O    1     2.0772     3.9253   14 GA  -1 0 0
  59 O    1     2.6203     4.9517   75 O   -1 0 0
  59 O    1     2.6226     4.9559   66 O   -1 0 0

  60 O    1     1.9262     3.6401   36 GA   0-1 0
  60 O    1     1.9277     3.6428   48 GA   1 0 0
  60 O    1     2.0680     3.9080   15 GA   0 0-1
  60 O    1     2.0809     3.9324   12 GA   0 0 0
  60 O    1     2.6143     4.9404   67 O    0 0 0
  60 O    1     2.6246     4.9598   76 O    0 0 0

  61 O    1     1.9265     3.6406   37 GA   0 0 0
  61 O    1     1.9308     3.6486   31 GA   0 0 0
  61 O    1     2.0730     3.9173    4 GA   0 0 0
  61 O    1     2.0750     3.9211   23 GA   0 0-1
  61 O    1     2.6171     4.9456   52 O    0 0 0
  61 O    1     2.6249     4.9604   84 O    0 0 0

  62 O    1     1.9299     3.6470   32 GA   0 0 0
  62 O    1     1.9310     3.6491   38 GA  -1 0 0
  62 O    1     2.0727     3.9169   24 GA   0 0 0
  62 O    1     2.0733     3.9179    9 GA   0 0 0
  62 O    1     2.6227     4.9561   77 O    0 0 0
  62 O    1     2.6227     4.9562   57 O    0 0 0

  63 O    1     1.9300     3.6471   35 GA   1 0 0
  63 O    1     1.9312     3.6495   39 GA   0 0 0
  63 O    1     2.0645     3.9013   10 GA   0-1 0
  63 O    1     2.0769     3.9249   17 GA   0-1 0
  63 O    1     2.6203     4.9517   58 O    1-1 0
  63 O    1     2.6224     4.9556   78 O    0-1 0

  64 O    1     1.9327     3.6522   40 GA   0 0 0
  64 O    1     1.9471     3.6795   36 GA   0 0 0
  64 O    1     2.0402     3.8554    1 IR   0 0 0
  64 O    1     2.1322     4.0292   18 GA   0 0-1
  64 O    1     2.6927     5.0886   79 O    0 0 0
  64 O    1     2.6929     5.0889   49 O    0 0 0

  65 O    1     1.9220     3.6320   33 GA   0 1 0
  65 O    1     1.9313     3.6496   41 GA  -1 0 0
  65 O    1     2.0634     3.8993    8 GA   0 0 0
  65 O    1     2.0890     3.9476   13 GA   0 0 0
  65 O    1     2.6201     4.9513   56 O    0 0 0
  65 O    1     2.6241     4.9589   74 O    0 0 0

  66 O    1     1.9284     3.6441   34 GA   1 0 0
  66 O    1     1.9336     3.6539   42 GA   0 0 0
  66 O    1     2.0734     3.9182   11 GA   0 0 0
  66 O    1     2.0772     3.9253   14 GA   0 0 0
  66 O    1     2.6214     4.9538   75 O    0 0 0
  66 O    1     2.6226     4.9559   59 O    1 0 0

  67 O    1     1.9257     3.6391   43 GA   0 0 0
  67 O    1     1.9337     3.6541   25 GA   0 0 0
  67 O    1     2.0703     3.9123   15 GA   0 0-1
  67 O    1     2.0789     3.9285   12 GA   0 0 0
  67 O    1     2.6143     4.9404   60 O    0 0 0
  67 O    1     2.6170     4.9454   76 O    0 0 0

  68 O    1     1.9292     3.6457   44 GA   0 0 0
  68 O    1     1.9294     3.6460   26 GA   0 1 0
  68 O    1     2.0707     3.9130   16 GA   0 0 0
  68 O    1     2.0734     3.9182    5 GA   0 0 0
  68 O    1     2.6166     4.9446   53 O    0 0 0
  68 O    1     2.6200     4.9511   81 O    0 0 0

  69 O    1     1.9257     3.6390   29 GA   0 0 0
  69 O    1     1.9304     3.6480   45 GA   0 0 0
  69 O    1     2.0703     3.9123    2 GA   0 0 0
  69 O    1     2.0713     3.9142   19 GA   0 0 0
  69 O    1     2.6166     4.9447   80 O    0 0 0
  69 O    1     2.6243     4.9592   50 O    0 0 0

  70 O    1     1.9259     3.6394   30 GA   0 0 0
  70 O    1     1.9311     3.6492   46 GA   0 0 0
  70 O    1     2.0704     3.9126    3 GA   0-1 0
  70 O    1     2.0760     3.9231   20 GA   0-1 0
  70 O    1     2.6201     4.9513   51 O    0-1 0
  70 O    1     2.6201     4.9513   83 O    0-1 0

  71 O    1     1.9280     3.6434   27 GA   0 0 0
  71 O    1     1.9302     3.6475   47 GA   0 0 0
  71 O    1     2.0724     3.9163    6 GA   0 0 0
  71 O    1     2.0761     3.9232   21 GA   0 0 0
  71 O    1     2.6205     4.9520   82 O    0 0 0
  71 O    1     2.6215     4.9540   54 O    0 0 0

  72 O    1     1.9261     3.6398   28 GA   0 0 0
  72 O    1     1.9276     3.6427   48 GA   0 0 0
  72 O    1     2.0685     3.9089   22 GA   0 0-1
  72 O    1     2.0809     3.9323    7 GA   0 0 0
  72 O    1     2.6144     4.9405   73 O    0 0 0
  72 O    1     2.6249     4.9603   55 O    0 0 0

  73 O    1     1.9258     3.6392   37 GA   0-1 0
  73 O    1     1.9337     3.6542   36 GA  -1-1 0
  73 O    1     2.0702     3.9120   22 GA   0 0-1
  73 O    1     2.0789     3.9285    7 GA   0 0 0
  73 O    1     2.6144     4.9405   72 O    0 0 0
  73 O    1     2.6169     4.9452   55 O    0 0 0

  74 O    1     1.9257     3.6391   29 GA  -1 0 0
  74 O    1     1.9303     3.6478   38 GA  -1 0 0
  74 O    1     2.0704     3.9125    8 GA   0 0 0
  74 O    1     2.0710     3.9136   13 GA   0 0 0
  74 O    1     2.6164     4.9443   56 O    0 0 0
  74 O    1     2.6241     4.9589   65 O    0 0 0

  75 O    1     1.9282     3.6437   30 GA   0 0 0
  75 O    1     1.9303     3.6477   39 GA   0 0 0
  75 O    1     2.0725     3.9164   11 GA   0 0 0
  75 O    1     2.0753     3.9218   14 GA   0 0 0
  75 O    1     2.6203     4.9517   59 O    1 0 0
  75 O    1     2.6214     4.9538   66 O    0 0 0

  76 O    1     1.9266     3.6407   40 GA   0-1 0
  76 O    1     1.9309     3.6488   31 GA   0-1 0
  76 O    1     2.0733     3.9180   12 GA   0 0 0
  76 O    1     2.0747     3.9206   15 GA   0 0-1
  76 O    1     2.6170     4.9454   67 O    0 0 0
  76 O    1     2.6246     4.9598   60 O    0 0 0

  77 O    1     1.9300     3.6471   26 GA  -1 0 0
  77 O    1     1.9310     3.6491   41 GA  -1-1 0
  77 O    1     2.0719     3.9153   24 GA   0 0 0
  77 O    1     2.0738     3.9189    9 GA   0 0 0
  77 O    1     2.6226     4.9559   57 O    0 0 0
  77 O    1     2.6227     4.9561   62 O    0 0 0

  78 O    1     1.9284     3.6442   27 GA   0 0 0
  78 O    1     1.9336     3.6540   42 GA   0 0 0
  78 O    1     2.0739     3.9191   10 GA   0 0 0
  78 O    1     2.0771     3.9252   17 GA   0 0 0
  78 O    1     2.6213     4.9536   58 O    1 0 0
  78 O    1     2.6224     4.9556   63 O    0 1 0

  79 O    1     1.9325     3.6519   43 GA   0 0 0
  79 O    1     1.9472     3.6798   28 GA   0 0 0
  79 O    1     2.0399     3.8548    1 IR   0 0 0
  79 O    1     2.1327     4.0302   18 GA   0 0-1
  79 O    1     2.6927     5.0886   64 O    0 0 0
  79 O    1     2.6929     5.0888   49 O    0 0 0

  80 O    1     1.9294     3.6460   44 GA   0-1 0
  80 O    1     1.9295     3.6462   33 GA   0 0 0
  80 O    1     2.0699     3.9116   19 GA   0 0 0
  80 O    1     2.0740     3.9192    2 GA   0 0 0
  80 O    1     2.6166     4.9447   69 O    0 0 0
  80 O    1     2.6201     4.9512   50 O    0 0 0

  81 O    1     1.9221     3.6323   32 GA   0 0 0
  81 O    1     1.9313     3.6497   45 GA   0 0 0
  81 O    1     2.0639     3.9002    5 GA   0 0 0
  81 O    1     2.0880     3.9457   16 GA   0 0 0
  81 O    1     2.6200     4.9511   68 O    0 0 0
  81 O    1     2.6242     4.9590   53 O    0 0 0

  82 O    1     1.9301     3.6474   35 GA   0 0 0
  82 O    1     1.9312     3.6495   46 GA   0 0 0
  82 O    1     2.0651     3.9024    6 GA   0 0 0
  82 O    1     2.0768     3.9246   21 GA   0 0 0
  82 O    1     2.6205     4.9520   71 O    0 0 0
  82 O    1     2.6223     4.9553   54 O    0 0 0

  83 O    1     1.9260     3.6396   34 GA   0 0 0
  83 O    1     1.9311     3.6492   47 GA   0 0 0
  83 O    1     2.0710     3.9135    3 GA   0 0 0
  83 O    1     2.0758     3.9226   20 GA   0 0 0
  83 O    1     2.6200     4.9511   51 O    0 0 0
  83 O    1     2.6201     4.9513   70 O    0 1 0

  84 O    1     1.9261     3.6398   25 GA  -1 0 0
  84 O    1     1.9277     3.6428   48 GA   0 0 0
  84 O    1     2.0678     3.9076   23 GA   0 0-1
  84 O    1     2.0813     3.9330    4 GA   0 0 0
  84 O    1     2.6141     4.9399   52 O    0 0 0
  84 O    1     2.6249     4.9604   61 O    0 0 0

  85 O    1     1.9263     3.6401    7 GA   0 1 0
  85 O    1     1.9335     3.6538   13 GA   0 0 0
  85 O    1     2.0674     3.9067   31 GA   0 0 0
  85 O    1     2.0723     3.9162   44 GA   0 0 0
  85 O    1     2.6136     4.9389  115 O    0 1 0
  85 O    1     2.6137     4.9392  100 O    0 0 0

  86 O    1     1.9291     3.6454   14 GA  -1 0 0
  86 O    1     1.9335     3.6538    8 GA   0 0 0
  86 O    1     2.0720     3.9155   32 GA   0 0 0
  86 O    1     2.0729     3.9172   47 GA   0 0 0
  86 O    1     2.6203     4.9516  116 O    0 0 0
  86 O    1     2.6219     4.9547  105 O    0 0 0

  87 O    1     1.9291     3.6456   11 GA  -1 0 0
  87 O    1     1.9306     3.6483   15 GA  -1 0 0
  87 O    1     2.0730     3.9174   35 GA   0 0 0
  87 O    1     2.0736     3.9185   48 GA   0 0 1
  87 O    1     2.6196     4.9504  119 O    0 0 0
  87 O    1     2.6203     4.9517  106 O    0 0 0

  88 O    1     1.9249     3.6375   12 GA   0 1 0
  88 O    1     1.9291     3.6454   16 GA   0 0 0
  88 O    1     2.0662     3.9046   36 GA   0 0 0
  88 O    1     2.0839     3.9379   41 GA   0 0 0
  88 O    1     2.6175     4.9464   97 O    0 0 0
  88 O    1     2.6334     4.9764  120 O    1 1 0

  89 O    1     1.9290     3.6454   17 GA  -1-1 0
  89 O    1     1.9292     3.6457    9 GA   0 0 0
  89 O    1     2.0695     3.9108   46 GA   0 0 0
  89 O    1     2.0770     3.9249   33 GA   0 0 0
  89 O    1     2.6219     4.9546  117 O    0 0 0
  89 O    1     2.6228     4.9563  104 O    0 0 0

  90 O    1     1.9097     3.6088   18 GA  -1 0 0
  90 O    1     1.9333     3.6534   10 GA  -1 0 0
  90 O    1     2.0723     3.9161   34 GA   0 0 0
  90 O    1     2.0831     3.9365   37 GA   0 0 1
  90 O    1     2.6178     4.9469  118 O    0 0 0
  90 O    1     2.6189     4.9489  107 O    0 0 0

  91 O    1     1.9119     3.6130   19 GA   0 0 0
  91 O    1     2.0364     3.8482   38 GA   0 0 0
  91 O    1     2.0491     3.8722    1 IR   0 0 0
  91 O    1     2.0651     3.9026   25 GA   0 0 0
  91 O    1     2.5828     4.8808  108 O    0 0 0
  91 O    1     2.6177     4.9468  109 O    1 0 0

  92 O    1     1.9267     3.6410   20 GA   0-1 0
  92 O    1     1.9308     3.6486    2 GA   0 0 0
  92 O    1     2.0691     3.9099   39 GA   0 0 0
  92 O    1     2.0793     3.9293   26 GA   0 0 0
  92 O    1     2.6202     4.9515  101 O    0 0 0
  92 O    1     2.6225     4.9558  110 O    0 0 0

  93 O    1     1.9277     3.6429   21 GA   0 0 0
  93 O    1     1.9307     3.6484    5 GA   0 0 0
  93 O    1     2.0667     3.9055   42 GA   0 0 0
  93 O    1     2.0834     3.9371   29 GA   0 0 0
  93 O    1     2.6202     4.9515  113 O    0 0 0
  93 O    1     2.6204     4.9519   98 O    0 0 0

  94 O    1     1.9313     3.6496   22 GA   0 0 0
  94 O    1     1.9319     3.6507    6 GA   0 0 0
  94 O    1     2.0743     3.9198   43 GA   0 0 1
  94 O    1     2.0781     3.9270   30 GA   0 0 0
  94 O    1     2.6187     4.9485  114 O    0 0 0
  94 O    1     2.6223     4.9555   99 O    0 0 0

  95 O    1     1.9308     3.6487    3 GA   0 0 0
  95 O    1     1.9325     3.6519   23 GA   0 0 0
  95 O    1     2.0575     3.8881   40 GA   0 0 1
  95 O    1     2.0801     3.9308   27 GA   0 0 0
  95 O    1     2.6174     4.9462  102 O    0 0 0
  95 O    1     2.6223     4.9554  111 O    0 0 0

  96 O    1     1.9245     3.6368   24 GA   0 0 0
  96 O    1     1.9276     3.6426    4 GA   0 0 0
  96 O    1     2.0515     3.8768   28 GA   0 0 0
  96 O    1     2.0899     3.9494   45 GA   0 0 0
  96 O    1     2.5825     4.8802  112 O    0 0 0
  96 O    1     2.6335     4.9766  103 O    0 0 0

  97 O    1     1.9118     3.6128   13 GA   1 0 0
  97 O    1     2.0365     3.8483   41 GA   0 0 0
  97 O    1     2.0490     3.8720    1 IR   0 0 0
  97 O    1     2.0654     3.9031   36 GA   0 0 0
  97 O    1     2.5829     4.8810  120 O    1 1 0
  97 O    1     2.6175     4.9464   88 O    0 0 0

  98 O    1     1.9276     3.6427   14 GA   0 0 0
  98 O    1     1.9307     3.6484    2 GA   0 0 0
  98 O    1     2.0664     3.9049   42 GA   0 0 0
  98 O    1     2.0838     3.9379   29 GA   0 0 0
  98 O    1     2.6204     4.9519   93 O    0 0 0
  98 O    1     2.6205     4.9520  113 O    0 0 0

  99 O    1     1.9307     3.6485    3 GA   0-1 0
  99 O    1     1.9323     3.6515   15 GA   0 0 0
  99 O    1     2.0571     3.8873   43 GA   0 0 1
  99 O    1     2.0804     3.9313   30 GA   0 0 0
  99 O    1     2.6176     4.9466  114 O    0 0 0
  99 O    1     2.6223     4.9555   94 O    0 0 0

 100 O    1     1.9262     3.6400    4 GA   0 0 0
 100 O    1     1.9337     3.6542   16 GA   0 0 0
 100 O    1     2.0681     3.9082   31 GA   0 0 0
 100 O    1     2.0719     3.9153   44 GA   0 0 0
 100 O    1     2.6137     4.9391  115 O    0 1 0
 100 O    1     2.6137     4.9392   85 O    0 0 0

 101 O    1     1.9290     3.6453   17 GA   0-1 0
 101 O    1     1.9334     3.6537    5 GA   0-1 0
 101 O    1     2.0719     3.9153   26 GA   0 0 0
 101 O    1     2.0727     3.9167   39 GA   0 0 0
 101 O    1     2.6202     4.9515   92 O    0 0 0
 101 O    1     2.6219     4.9546  110 O    0 0 0

 102 O    1     1.9094     3.6083   18 GA   0 0 0
 102 O    1     1.9335     3.6537    6 GA   0 0 0
 102 O    1     2.0726     3.9166   27 GA   0 0 0
 102 O    1     2.0823     3.9350   40 GA   0 0 1
 102 O    1     2.6174     4.9462   95 O    0 0 0
 102 O    1     2.6190     4.9493  111 O    0 0 0

 103 O    1     1.9247     3.6372    7 GA   0 0 0
 103 O    1     1.9287     3.6448   19 GA   0 0 0
 103 O    1     2.0666     3.9052   28 GA   0 0 0
 103 O    1     2.0838     3.9378   45 GA   0 0 0
 103 O    1     2.6177     4.9467  112 O    0 0 0
 103 O    1     2.6335     4.9766   96 O    0 0 0

 104 O    1     1.9267     3.6409   20 GA   0-1 0
 104 O    1     1.9307     3.6485    8 GA   0-1 0
 104 O    1     2.0690     3.9098   46 GA   0 0 0
 104 O    1     2.0793     3.9294   33 GA   0 0 0
 104 O    1     2.6205     4.9520  117 O    0 0 0
 104 O    1     2.6228     4.9563   89 O    0 0 0

 105 O    1     1.9290     3.6452   21 GA   0 0 0
 105 O    1     1.9292     3.6457    9 GA   0 0 0
 105 O    1     2.0694     3.9106   47 GA   0 0 0
 105 O    1     2.0771     3.9251   32 GA   0 0 0
 105 O    1     2.6219     4.9547   86 O    0 0 0
 105 O    1     2.6227     4.9563  116 O    0 0 0

 106 O    1     1.9290     3.6453   10 GA  -1-1 0
 106 O    1     1.9303     3.6478   22 GA   0 0 0
 106 O    1     2.0732     3.9177   35 GA   0 0 0
 106 O    1     2.0735     3.9184   48 GA   0 0 1
 106 O    1     2.6201     4.9512  119 O    0 0 0
 106 O    1     2.6203     4.9517   87 O    0 0 0

 107 O    1     1.9312     3.6495   23 GA   0 0 0
 107 O    1     1.9318     3.6506   11 GA  -1 0 0
 107 O    1     2.0739     3.9191   37 GA   0 0 1
 107 O    1     2.0779     3.9267   34 GA   0 0 0
 107 O    1     2.6189     4.9489   90 O    0 0 0
 107 O    1     2.6222     4.9552  118 O    0 0 0

 108 O    1     1.9245     3.6368   24 GA   1 0 0
 108 O    1     1.9275     3.6424   12 GA   0 0 0
 108 O    1     2.0515     3.8768   25 GA   0 0 0
 108 O    1     2.0906     3.9507   38 GA   0 0 0
 108 O    1     2.5828     4.8808   91 O    0 0 0
 108 O    1     2.6338     4.9772  109 O    1 0 0

 109 O    1     1.9249     3.6375    4 GA   0 0 0
 109 O    1     1.9291     3.6455   13 GA   0 0 0
 109 O    1     2.0667     3.9056   25 GA  -1 0 0
 109 O    1     2.0832     3.9368   38 GA  -1 0 0
 109 O    1     2.6177     4.9468   91 O   -1 0 0
 109 O    1     2.6338     4.9772  108 O   -1 0 0

 110 O    1     1.9291     3.6454   14 GA   0 0 0
 110 O    1     1.9293     3.6459    9 GA   1 0 0
 110 O    1     2.0687     3.9093   39 GA   0 0 0
 110 O    1     2.0776     3.9260   26 GA   0 0 0
 110 O    1     2.6219     4.9546  101 O    0 0 0
 110 O    1     2.6225     4.9558   92 O    0 0 0

 111 O    1     1.9313     3.6496   15 GA   0 1 0
 111 O    1     1.9320     3.6510   10 GA   0 0 0
 111 O    1     2.0738     3.9189   40 GA   0 0 1
 111 O    1     2.0785     3.9277   27 GA   0 0 0
 111 O    1     2.6190     4.9493  102 O    0 0 0
 111 O    1     2.6223     4.9554   95 O    0 0 0

 112 O    1     1.9119     3.6129   16 GA   0 0 0
 112 O    1     2.0358     3.8471   45 GA   0 0 0
 112 O    1     2.0489     3.8718    1 IR   0 0 0
 112 O    1     2.0655     3.9033   28 GA   0 0 0
 112 O    1     2.5825     4.8802   96 O    0 0 0
 112 O    1     2.6177     4.9467  103 O    0 0 0

 113 O    1     1.9276     3.6427   17 GA   0 0 0
 113 O    1     1.9308     3.6487    8 GA   1 0 0
 113 O    1     2.0660     3.9041   42 GA   0 0 0
 113 O    1     2.0843     3.9388   29 GA   0 0 0
 113 O    1     2.6202     4.9515   93 O    0 0 0
 113 O    1     2.6205     4.9520   98 O    0 0 0

 114 O    1     1.9096     3.6086   18 GA   0 0 0
 114 O    1     1.9336     3.6541   11 GA   0 0 0
 114 O    1     2.0728     3.9169   30 GA   0 0 0
 114 O    1     2.0820     3.9343   43 GA   0 0 1
 114 O    1     2.6176     4.9466   99 O    0 0 0
 114 O    1     2.6187     4.9485   94 O    0 0 0

 115 O    1     1.9264     3.6403   12 GA   0 0 0
 115 O    1     1.9338     3.6544   19 GA   0 0 0
 115 O    1     2.0677     3.9074   31 GA   0-1 0
 115 O    1     2.0718     3.9152   44 GA   0-1 0
 115 O    1     2.6136     4.9389   85 O    0-1 0
 115 O    1     2.6137     4.9391  100 O    0-1 0

 116 O    1     1.9267     3.6410   20 GA   0 0 0
 116 O    1     1.9308     3.6486    5 GA   0 0 0
 116 O    1     2.0689     3.9096   47 GA   0 0 0
 116 O    1     2.0795     3.9296   32 GA   0 0 0
 116 O    1     2.6203     4.9516   86 O    0 0 0
 116 O    1     2.6227     4.9563  105 O    0 0 0

 117 O    1     1.9291     3.6454   21 GA   0 0 0
 117 O    1     1.9337     3.6541    2 GA   0 0 0
 117 O    1     2.0718     3.9151   33 GA   0 0 0
 117 O    1     2.0727     3.9169   46 GA   0 0 0
 117 O    1     2.6205     4.9520  104 O    0 0 0
 117 O    1     2.6219     4.9546   89 O    0 0 0

 118 O    1     1.9308     3.6488    3 GA   0 0 0
 118 O    1     1.9323     3.6516   22 GA   0 1 0
 118 O    1     2.0578     3.8886   37 GA   0 0 1
 118 O    1     2.0802     3.9310   34 GA   0 0 0
 118 O    1     2.6178     4.9469   90 O    0 0 0
 118 O    1     2.6222     4.9552  107 O    0 0 0

 119 O    1     1.9291     3.6455    6 GA   0 0 0
 119 O    1     1.9304     3.6479   23 GA   0 0 0
 119 O    1     2.0729     3.9172   48 GA   0 0 1
 119 O    1     2.0736     3.9185   35 GA   0 0 0
 119 O    1     2.6196     4.9504   87 O    0 0 0
 119 O    1     2.6201     4.9512  106 O    0 0 0

 120 O    1     1.9246     3.6370   24 GA   0 0 0
 120 O    1     1.9276     3.6427    7 GA   0 0 0
 120 O    1     2.0519     3.8776   36 GA  -1-1 0
 120 O    1     2.0895     3.9486   41 GA  -1-1 0
 120 O    1     2.5829     4.8810   97 O   -1-1 0
 120 O    1     2.6334     4.9764   88 O   -1-1 0


 SYMMETRY ALLOWED ELASTIC DISTORTION 1
  0.5773503  0.0000000  0.0000000
  0.0000000  0.5773503  0.0000000
  0.0000000  0.0000000  0.5773503

 SYMMETRY ALLOWED ELASTIC DISTORTION 2
  0.8164966  0.0000000  0.0000000
  0.0000000 -0.4082483  0.0000000
  0.0000000  0.0000000 -0.4082483

 SYMMETRY ALLOWED ELASTIC DISTORTION 3
  0.0000000  0.7071068  0.0000000
  0.7071068  0.0000000  0.0000000
  0.0000000  0.0000000  0.0000000

 SYMMETRY ALLOWED ELASTIC DISTORTION 4
  0.0000000  0.0000000  0.0000000
  0.0000000  0.7071068  0.0000000
  0.0000000  0.0000000 -0.7071068

 SYMMETRY ALLOWED ELASTIC DISTORTION 5
  0.0000000  0.0000000  0.7071068
  0.0000000  0.0000000  0.0000000
  0.7071068  0.0000000  0.0000000

 SYMMETRY ALLOWED ELASTIC DISTORTION 6
  0.0000000  0.0000000  0.0000000
  0.0000000  0.0000000  0.7071068
  0.0000000  0.7071068  0.0000000

 SYMMETRY ALLOWED INTERNAL DEGREE(S) OF FREEDOM: 357
 TTTTTTTTTTTTTTTTTTTTTTTTTTTTTT SYMM        TELAPSE        3.20 TCPU        3.05
 TTTTTTTTTTTTTTTTTTTTTTTTTTTTTT INT_SCREEN  TELAPSE        3.35 TCPU        3.20

 *******************************************************************************
 *                             OPTIMIZATION STARTS                             *
 *******************************************************************************
 RECLASIFICATION OF INDICES FOR INTEGRAL CALC ACCORDING TO DIFFERENT CRITERIA:
           FIXDELTE                  FIXDELTX              FIXDELTN
           1.0000000               0.80000000                363
 DEFAULT MAX NUM OF POINTS  726
 *******************************************************************************

 *******************************************************************************
 COORDINATE AND CELL OPTIMIZATION - POINT    1

 DFT PARAMETERS

     ATOM       ELECTRONS   NET CHARGE   R(ANGSTROM)
   1 277  IR     17.0000      0.0000     1.36000000
   2  31  GA     31.0000      0.0000     1.53000000
  49   8  O       8.0000      0.0000     0.74000000

 SIZE OF GRID=    2531690
 TTTTTTTTTTTTTTTTTTTTTTTTTTTTTT MAKE_GRID2  TELAPSE       20.19 TCPU       19.99
 BECKE WEIGHT FUNCTION
 RADSAFE =     2.00
 TOLERANCES - DENSITY:10**- 6; POTENTIAL:10**- 9; GRID WGT:10**-14

 RADIAL INTEGRATION  - INTERVALS (POINTS,UPPER LIMIT):            1( 75,  4.0*R)

 ANGULAR INTEGRATION - INTERVALS (ACCURACY LEVEL [N. POINTS] UPPER LIMIT):
  1(  4[  86]   0.2)  2(  8[ 194]   0.5)  3( 12[ 350]   0.9)  4( 16[ 974]   3.5)
  5( 12[ 350]9999.0)
 TTTTTTTTTTTTTTTTTTTTTTTTTTTTTT INT_CALC    TELAPSE       20.31 TCPU       20.11

 *******************************************************************************
 Ga2O3 - beta                                                                    
 CRYSTAL - SCF - TYPE OF CALCULATION :  UNRESTRICTED OPEN SHELL
 *******************************************************************************

 CAPPA:IS1  4;IS2  4;IS3  4; K PTS MONK NET  36; SYMMOPS:K SPACE   2;G SPACE   1

 TTTTTTTTTTTTTTTTTTTTTTTTTTTTTT SDIK        TELAPSE       95.33 TCPU       94.95

 AAAAAAAAAAAAAAAAAAAAAAAAAAAAAAAAAAAAAAAAAAAAAAAAAAAAAAAAAAAAAAAAAAAAAAAAAAAAAAA
         ATOMIC WAVEFUNCTION(S)


 NUCLEAR CHARGE 17.0  SYMMETRY SPECIES            S    P    D
 N. ELECTRONS   17.0  NUMBER OF PRIMITIVE GTOS    4    4    3
                      NUMBER OF CONTRACTED GTOS   4    4    3
                      NUMBER OF CLOSED SHELLS     2    1    0
                      OPEN SHELL OCCUPATION       0    0    7

  ZNUC SCFIT  TOTAL HF ENERGY   KINETIC ENERGY   VIRIAL THEOREM ACCURACY
  17.0  39   -1.035695462E+02  3.298575698E+01 -4.139826266E+00  3.7E-06

 NUCLEAR CHARGE 31.0  SYMMETRY SPECIES            S    P    D
 N. ELECTRONS   31.0  NUMBER OF PRIMITIVE GTOS   14   10    6
                      NUMBER OF CONTRACTED GTOS   5    4    3
                      NUMBER OF CLOSED SHELLS     4    2    1
                      OPEN SHELL OCCUPATION       0    1    0

  ZNUC SCFIT  TOTAL HF ENERGY   KINETIC ENERGY   VIRIAL THEOREM ACCURACY
  31.0  22   -1.922924209E+03  1.922239062E+03 -2.000356432E+00  4.4E-06

 NUCLEAR CHARGE  8.0  SYMMETRY SPECIES            S    P
 N. ELECTRONS    8.0  NUMBER OF PRIMITIVE GTOS    7    4
                      NUMBER OF CONTRACTED GTOS   3    2
                      NUMBER OF CLOSED SHELLS     2    0
                      OPEN SHELL OCCUPATION       0    4

  ZNUC SCFIT  TOTAL HF ENERGY   KINETIC ENERGY   VIRIAL THEOREM ACCURACY
   8.0  13   -7.471200414E+01  7.474432650E+01 -1.999567561E+00  2.0E-06

 AAAAAAAAAAAAAAAAAAAAAAAAAAAAAAAAAAAAAAAAAAAAAAAAAAAAAAAAAAAAAAAAAAAAAAAAAAAAAAA

 CHARGE NORMALIZATION FACTOR   1.00000000
 TOTAL ATOMIC CHARGES:
  17.0000000  31.0000000  31.0000000  31.0000000  31.0000000  31.0000000
  31.0000000  31.0000000  31.0000000  31.0000000  31.0000000  31.0000000
  31.0000000  31.0000000  31.0000000  31.0000000  31.0000000  31.0000000
  31.0000000  31.0000000  31.0000000  31.0000000  31.0000000  31.0000000
  31.0000000  31.0000000  31.0000000  31.0000000  31.0000000  31.0000000
  31.0000000  31.0000000  31.0000000  31.0000000  31.0000000  31.0000000
  31.0000000  31.0000000  31.0000000  31.0000000  31.0000000  31.0000000
  31.0000000  31.0000000  31.0000000  31.0000000  31.0000000  31.0000000
   8.0000000   8.0000000   8.0000000   8.0000000   8.0000000   8.0000000
   8.0000000   8.0000000   8.0000000   8.0000000   8.0000000   8.0000000
   8.0000000   8.0000000   8.0000000   8.0000000   8.0000000   8.0000000
   8.0000000   8.0000000   8.0000000   8.0000000   8.0000000   8.0000000
   8.0000000   8.0000000   8.0000000   8.0000000   8.0000000   8.0000000
   8.0000000   8.0000000   8.0000000   8.0000000   8.0000000   8.0000000
   8.0000000   8.0000000   8.0000000   8.0000000   8.0000000   8.0000000
   8.0000000   8.0000000   8.0000000   8.0000000   8.0000000   8.0000000
   8.0000000   8.0000000   8.0000000   8.0000000   8.0000000   8.0000000
   8.0000000   8.0000000   8.0000000   8.0000000   8.0000000   8.0000000
   8.0000000   8.0000000   8.0000000   8.0000000   8.0000000   8.0000000
   8.0000000   8.0000000   8.0000000   8.0000000   8.0000000   8.0000000
 SUMMED SPIN DENSITY           0.00000000
 TOTAL ATOMIC SPINS  :
   0.0000000   0.0000000   0.0000000   0.0000000   0.0000000   0.0000000
   0.0000000   0.0000000   0.0000000   0.0000000   0.0000000   0.0000000
   0.0000000   0.0000000   0.0000000   0.0000000   0.0000000   0.0000000
   0.0000000   0.0000000   0.0000000   0.0000000   0.0000000   0.0000000
   0.0000000   0.0000000   0.0000000   0.0000000   0.0000000   0.0000000
   0.0000000   0.0000000   0.0000000   0.0000000   0.0000000   0.0000000
   0.0000000   0.0000000   0.0000000   0.0000000   0.0000000   0.0000000
   0.0000000   0.0000000   0.0000000   0.0000000   0.0000000   0.0000000
   0.0000000   0.0000000   0.0000000   0.0000000   0.0000000   0.0000000
   0.0000000   0.0000000   0.0000000   0.0000000   0.0000000   0.0000000
   0.0000000   0.0000000   0.0000000   0.0000000   0.0000000   0.0000000
   0.0000000   0.0000000   0.0000000   0.0000000   0.0000000   0.0000000
   0.0000000   0.0000000   0.0000000   0.0000000   0.0000000   0.0000000
   0.0000000   0.0000000   0.0000000   0.0000000   0.0000000   0.0000000
   0.0000000   0.0000000   0.0000000   0.0000000   0.0000000   0.0000000
   0.0000000   0.0000000   0.0000000   0.0000000   0.0000000   0.0000000
   0.0000000   0.0000000   0.0000000   0.0000000   0.0000000   0.0000000
   0.0000000   0.0000000   0.0000000   0.0000000   0.0000000   0.0000000
   0.0000000   0.0000000   0.0000000   0.0000000   0.0000000   0.0000000
   0.0000000   0.0000000   0.0000000   0.0000000   0.0000000   0.0000000
 TTTTTTTTTTTTTTTTTTTTTTTTTTTTTT MOQGAD      TELAPSE      142.15 TCPU      141.66
 TTTTTTTTTTTTTTTTTTTTTTTTTTTTTT SHELLXN     TELAPSE      995.35 TCPU      992.77
 TTTTTTTTTTTTTTTTTTTTTTTTTTTTTT MONMO3      TELAPSE     1016.41 TCPU     1013.78
 NUMERICALLY INTEGRATED DENSITY   1024.9998182224   1024.9998182224
 TTTTTTTTTTTTTTTTTTTTTTTTTTTTTT NUMDFT      TELAPSE     1029.49 TCPU     1026.83
 CYC   0 ETOT(AU) -9.597743710522E+04 DETOT -9.60E+04 tst  0.00E+00 PX  1.00E+00
 CYCLE  0 WAVE FUNCTION SAVED IN FORTRAN UNIT 79
 TTTTTTTTTTTTTTTTTTTTTTTTTTTTTT FDIK        TELAPSE     3366.28 TCPU     3356.94
 SPIN LOCKING: NO ENERGY GAP COMPUTED
 TTTTTTTTTTTTTTTTTTTTTTTTTTTTTT PDIG        TELAPSE     3389.10 TCPU     3379.71
 CHARGE NORMALIZATION FACTOR   1.00000000
 TOTAL ATOMIC CHARGES:
  13.1513231  28.9497702  28.9504462  28.9472873  28.9496908  28.9511357
  28.9472496  28.9499210  28.9510022  28.9509724  28.9510051  28.9473323
  28.9385503  28.9487091  28.9501630  28.9386767  28.9486964  28.9837580
  28.9388722  28.9463629  28.9488352  28.9501457  28.9501480  28.9434501
  28.9683999  28.9491079  28.9473852  28.9681511  28.9426259  28.9473756
  28.9482054  28.9491474  28.9486165  28.9473395  28.9480521  28.9684571
  28.9422038  28.9479125  28.9484908  28.9425510  28.9477737  28.9521678
  28.9421733  28.9494203  28.9479268  28.9486277  28.9486023  28.9475361
   9.3403578   9.3978427   9.3959101   9.3954173   9.3982182   9.3949890
   9.3998434   9.3953304   9.3943037   9.3974480   9.3953486   9.3984019
   9.3998122   9.3943974   9.3953862   9.3414988   9.3980804   9.3951158
   9.3955041   9.3953936   9.3982858   9.3959413   9.3974702   9.3986247
   9.3952894   9.3982191   9.3974009   9.3998216   9.3943171   9.3950738
   9.3404999   9.3954779   9.3978498   9.3952428   9.3959487   9.3985707
   9.3970239   9.3945962   9.3958274   9.3993869   9.3960699   9.3973970
   9.3384451   9.3970195   9.3964949   9.3953493   9.3945918   9.3996470
   9.3374488   9.3966147   9.3946829   9.3971777   9.3946501   9.3976069
   9.3995709   9.3970885   9.3961041   9.3959292   9.3953398   9.3998560
   9.3994884   9.3960444   9.3953655   9.3379873   9.3965550   9.3973562
   9.3970510   9.3970119   9.3945460   9.3947105   9.3958280   9.3997511
 SUMMED SPIN DENSITY           4.00000000
 TOTAL ATOMIC SPINS  :
   1.7265999   0.0353863   0.0372769   0.0334642   0.0353688   0.0362769
   0.0334773   0.0353857   0.0376537   0.0362095   0.0362545   0.0334855
   0.0345403   0.0354193   0.0366083   0.0344059   0.0354218   0.0456460
   0.0342473   0.0353046   0.0354622   0.0366011   0.0366429   0.0346096
   0.0360572   0.0378220   0.0355534   0.0363224   0.0356841   0.0355667
   0.0333776   0.0378235   0.0378330   0.0355165   0.0354012   0.0360909
   0.0370131   0.0379805   0.0347951   0.0365362   0.0381058   0.0341243
   0.0368018   0.0368400   0.0378174   0.0348382   0.0348286   0.0349436
   0.0403305   0.0056324   0.0049868   0.0054674   0.0052224   0.0049545
   0.0052669   0.0047009   0.0046660   0.0050092   0.0050150   0.0051756
   0.0053034   0.0046694   0.0050130   0.0390512   0.0056550   0.0049531
   0.0054473   0.0047033   0.0051882   0.0049883   0.0050094   0.0051936
   0.0054866   0.0052162   0.0050127   0.0052373   0.0046677   0.0049522
   0.0400873   0.0047132   0.0056479   0.0050164   0.0049850   0.0051612
   0.0051955   0.0049307   0.0047749   0.0056827   0.0049833   0.0055059
   0.0416010   0.0049406   0.0048945   0.0047509   0.0047290   0.0051206
   0.0426245   0.0048903   0.0047300   0.0051618   0.0049276   0.0054892
   0.0057017   0.0049381   0.0049848   0.0047720   0.0047559   0.0050870
   0.0056730   0.0049844   0.0047229   0.0421592   0.0048919   0.0055703
   0.0051180   0.0049403   0.0049313   0.0047279   0.0047725   0.0051277
 TTTTTTTTTTTTTTTTTTTTTTTTTTTTTT MOQGAD      TELAPSE     3389.18 TCPU     3379.79
 TTTTTTTTTTTTTTTTTTTTTTTTTTTTTT SHELLXN     TELAPSE     4276.87 TCPU     4265.39
 TTTTTTTTTTTTTTTTTTTTTTTTTTTTTT MONMO3      TELAPSE     4298.02 TCPU     4286.49
 NUMERICALLY INTEGRATED DENSITY   1026.9997982987   1022.9998049018
 TTTTTTTTTTTTTTTTTTTTTTTTTTTTTT NUMDFT      TELAPSE     4330.21 TCPU     4318.60
 CYC   1 ETOT(AU) -9.595787887175E+04 DETOT  1.96E+01 tst  0.00E+00 PX  1.00E+00
 CYCLE  1 WAVE FUNCTION SAVED IN FORTRAN UNIT 79
 TTTTTTTTTTTTTTTTTTTTTTTTTTTTTT FDIK        TELAPSE     4882.52 TCPU     4868.92
 SPIN LOCKING: NO ENERGY GAP COMPUTED
 TTTTTTTTTTTTTTTTTTTTTTTTTTTTTT PDIG        TELAPSE     4905.32 TCPU     4891.67
 CHARGE NORMALIZATION FACTOR   1.00000000
 TOTAL ATOMIC CHARGES:
  15.4234070  29.0676288  29.0708029  29.0715267  29.0676634  29.0771914
  29.0714316  29.0677039  29.0672618  29.0770529  29.0770134  29.0716828
  29.0698507  29.0706553  29.0666059  29.0713563  29.0707222  29.1083102
  29.0729518  29.0678684  29.0709053  29.0667108  29.0668519  29.0661951
  29.0959642  29.0699165  29.0650571  29.0937427  29.0809796  29.0649874
  29.0714953  29.0699424  29.0697672  29.0651313  29.0666297  29.0963331
  29.0751380  29.0699651  29.0694420  29.0779256  29.0690219  29.0771361
  29.0759115  29.0645594  29.0709217  29.0695844  29.0696119  29.0723312
   9.2906159   9.2775122   9.2792757   9.2755138   9.2823904   9.2780050
   9.2830968   9.2787141   9.2778989   9.2797929   9.2787395   9.2811075
   9.2816835   9.2776321   9.2790313   9.3115299   9.2774040   9.2782690
   9.2748450   9.2790361   9.2844591   9.2793372   9.2797435   9.2812971
   9.2758043   9.2832151   9.2795059   9.2829667   9.2776482   9.2782301
   9.2984130   9.2788902   9.2768094   9.2786984   9.2792550   9.2817622
   9.2791617   9.2777885   9.2789944   9.2831956   9.2791451   9.2789507
   9.2745396   9.2796760   9.2794758   9.2784834   9.2778328   9.2828428
   9.2560925   9.2798360   9.2779821   9.2803322   9.2778964   9.2790074
   9.2820362   9.2799770   9.2790704   9.2791214   9.2785381   9.2833670
   9.2840045   9.2791281   9.2789794   9.2719355   9.2796961   9.2757013
   9.2811607   9.2798892   9.2778747   9.2778482   9.2790893   9.2823746
 SUMMED SPIN DENSITY           4.00000000
 TOTAL ATOMIC SPINS  :
   2.7155735   0.0014510   0.0012840   0.0022872   0.0016481   0.0021514
   0.0021654   0.0017182   0.0013100   0.0021330   0.0020521   0.0021161
   0.0103744   0.0010452   0.0018020   0.0087286   0.0009412   0.0070221
   0.0070772   0.0012505   0.0009602   0.0015720   0.0016244   0.0040114
   0.0075513   0.0019461   0.0012648   0.0098892   0.0006892   0.0014776
   0.0023222   0.0019436   0.0019335   0.0012037   0.0010095   0.0071388
   0.0159882   0.0118776   0.0011293   0.0129082   0.0128879   0.0011229
   0.0148946   0.0013153   0.0110336   0.0010967   0.0011737   0.0015726
   0.1698262   0.0066291  -0.0004253   0.0042630   0.0028283  -0.0003498
   0.0022673   0.0000594  -0.0002815  -0.0002770  -0.0003259   0.0015299
   0.0036398  -0.0002239  -0.0003948   0.1479608   0.0067117  -0.0003267
   0.0051330  -0.0001628   0.0006551  -0.0004937  -0.0001711   0.0016163
   0.0040159   0.0019395   0.0001370   0.0021291  -0.0001266  -0.0003958
   0.1620041   0.0000203   0.0071939  -0.0002639  -0.0003600   0.0010340
   0.0034606  -0.0005122  -0.0003587   0.0033530  -0.0003651   0.0041682
   0.1634073   0.0000158  -0.0002015   0.0039176  -0.0002703   0.0040506
   0.1827491  -0.0004149  -0.0001890   0.0023503  -0.0004839   0.0044450
   0.0046611  -0.0000919  -0.0000796  -0.0004124   0.0041285   0.0036530
   0.0026436  -0.0002677   0.0034564   0.1667121  -0.0003887   0.0075844
   0.0011439  -0.0000943  -0.0005356  -0.0000914  -0.0004865   0.0046587
 TTTTTTTTTTTTTTTTTTTTTTTTTTTTTT MOQGAD      TELAPSE     4905.41 TCPU     4891.74
 TTTTTTTTTTTTTTTTTTTTTTTTTTTTTT SHELLXN     TELAPSE     5793.35 TCPU     5777.56
 TTTTTTTTTTTTTTTTTTTTTTTTTTTTTT MONMO3      TELAPSE     5814.59 TCPU     5798.75
 NUMERICALLY INTEGRATED DENSITY   1026.9997893473   1022.9997913938
 TTTTTTTTTTTTTTTTTTTTTTTTTTTTTT NUMDFT      TELAPSE     5846.81 TCPU     5830.89
 CYC   2 ETOT(AU) -9.596158300159E+04 DETOT -3.70E+00 tst  2.21E-02 PX  3.60E-01
 CYCLE  2 WAVE FUNCTION SAVED IN FORTRAN UNIT 79
 TTTTTTTTTTTTTTTTTTTTTTTTTTTTTT FDIK        TELAPSE     6512.63 TCPU     6495.13
 SPIN LOCKING: NO ENERGY GAP COMPUTED
 TTTTTTTTTTTTTTTTTTTTTTTTTTTTTT PDIG        TELAPSE     6535.46 TCPU     6517.91
 CHARGE NORMALIZATION FACTOR   1.00000000
 TOTAL ATOMIC CHARGES:
  15.2085756  29.1520177  29.1525996  29.1550636  29.1518399  29.1572961
  29.1550281  29.1520094  29.1517319  29.1568536  29.1571320  29.1551697
  29.1479391  29.1534692  29.1509932  29.1498991  29.1536168  29.1980017
  29.1494133  29.1502289  29.1536764  29.1509831  29.1510473  29.1494689
  29.1764735  29.1521535  29.1497264  29.1742058  29.1556970  29.1494623
  29.1536602  29.1521399  29.1517619  29.1495219  29.1505919  29.1759670
  29.1547762  29.1538826  29.1522615  29.1563285  29.1542640  29.1586638
  29.1561980  29.1499212  29.1554176  29.1524378  29.1524387  29.1528880
   9.2392181   9.2287140   9.2288465   9.2252063   9.2320219   9.2269116
   9.2328982   9.2288537   9.2275453   9.2294949   9.2284323   9.2308576
   9.2321379   9.2275074   9.2285747   9.2417906   9.2292030   9.2272735
   9.2251846   9.2289645   9.2327114   9.2289734   9.2295544   9.2309763
   9.2253326   9.2322419   9.2294495   9.2327382   9.2275323   9.2271166
   9.2485678   9.2288489   9.2287617   9.2283955   9.2288707   9.2314020
   9.2297374   9.2271929   9.2282846   9.2323086   9.2287888   9.2309331
   9.2061202   9.2295462   9.2291707   9.2267749   9.2278808   9.2334839
   9.2109745   9.2293782   9.2281359   9.2303015   9.2273225   9.2312579
   9.2314378   9.2297749   9.2288077   9.2283900   9.2266642   9.2334902
   9.2322554   9.2287092   9.2265517   9.2139247   9.2292443   9.2298770
   9.2306205   9.2296435   9.2271698   9.2280415   9.2283505   9.2334514
 SUMMED SPIN DENSITY           4.00000000
 TOTAL ATOMIC SPINS  :
   2.7039233   0.0036106   0.0032112   0.0048589   0.0037566   0.0043647
   0.0049715   0.0037138   0.0033259   0.0041601   0.0043863   0.0048389
   0.0137759   0.0030178   0.0037107   0.0120181   0.0030391   0.0103958
   0.0099169   0.0034228   0.0030519   0.0037039   0.0036920   0.0075888
   0.0104588   0.0045349   0.0033647   0.0132433   0.0027557   0.0034868
   0.0050631   0.0046286   0.0044999   0.0033521   0.0030323   0.0094934
   0.0204062   0.0151364   0.0030764   0.0158632   0.0172881   0.0028741
   0.0196959   0.0040475   0.0146885   0.0030196   0.0030195   0.0039450
   0.1515319   0.0055373  -0.0000594   0.0040129   0.0027261   0.0000469
   0.0024956   0.0002404   0.0000907   0.0000427  -0.0000071   0.0018174
   0.0037032   0.0001214  -0.0000567   0.1254022   0.0059649   0.0000502
   0.0044841   0.0001649   0.0010108  -0.0000376   0.0001175   0.0020806
   0.0037285   0.0020177   0.0002424   0.0022491   0.0000986  -0.0000162
   0.1479118   0.0002638   0.0061918  -0.0000197  -0.0000287   0.0014171
   0.0035856  -0.0001255   0.0000472   0.0031552   0.0000915   0.0037808
   0.1387159   0.0003396   0.0001271   0.0041368   0.0000995   0.0042653
   0.1635693   0.0000192   0.0001202   0.0024262  -0.0001263   0.0038595
   0.0044269   0.0002610   0.0001640  -0.0000014   0.0041016   0.0034195
   0.0027321   0.0000897   0.0032111   0.1478322   0.0000479   0.0063549
   0.0013789   0.0002904  -0.0001639   0.0001471  -0.0000217   0.0046759
 TTTTTTTTTTTTTTTTTTTTTTTTTTTTTT MOQGAD      TELAPSE     6535.54 TCPU     6517.98
 TTTTTTTTTTTTTTTTTTTTTTTTTTTTTT SHELLXN     TELAPSE     7423.67 TCPU     7404.03
 TTTTTTTTTTTTTTTTTTTTTTTTTTTTTT MONMO3      TELAPSE     7444.70 TCPU     7425.00
 NUMERICALLY INTEGRATED DENSITY   1026.9997798240   1022.9997822240
 TTTTTTTTTTTTTTTTTTTTTTTTTTTTTT NUMDFT      TELAPSE     7476.91 TCPU     7457.14
 CYC   3 ETOT(AU) -9.596274153964E+04 DETOT -1.16E+00 tst  3.22E-04 PX  4.36E-02
 CYCLE  3 WAVE FUNCTION SAVED IN FORTRAN UNIT 79
 ANDERSON MIX: BETA=  -1.363497199640E+00
 TTTTTTTTTTTTTTTTTTTTTTTTTTTTTT FDIK        TELAPSE     8103.85 TCPU     8081.99
 SPIN LOCKING: NO ENERGY GAP COMPUTED
 TTTTTTTTTTTTTTTTTTTTTTTTTTTTTT PDIG        TELAPSE     8126.70 TCPU     8104.78
 CHARGE NORMALIZATION FACTOR   1.00000000
 TOTAL ATOMIC CHARGES:
  15.1791163  29.3074336  29.3057838  29.3086304  29.3072575  29.3079951
  29.3087732  29.3071838  29.3076187  29.3077558  29.3082888  29.3094244
  29.2946300  29.3075754  29.3066840  29.2977250  29.3076730  29.3625933
  29.2933784  29.3040570  29.3077257  29.3062084  29.3064590  29.3023241
  29.3268229  29.3051372  29.3054764  29.3254220  29.3018910  29.3052273
  29.3062474  29.3050588  29.3047312  29.3050708  29.3061359  29.3255480
  29.3030909  29.3071015  29.3061844  29.3035449  29.3078638  29.3125249
  29.3046270  29.3052511  29.3081797  29.3065222  29.3064794  29.3047262
   9.1448990   9.1295117   9.1304361   9.1249539   9.1327324   9.1275938
   9.1329704   9.1303171   9.1286861   9.1309411   9.1301583   9.1312798
   9.1327955   9.1286952   9.1303507   9.1366635   9.1295426   9.1281159
   9.1251954   9.1304603   9.1323527   9.1305860   9.1311279   9.1311412
   9.1249666   9.1324827   9.1311166   9.1329507   9.1287032   9.1278497
   9.1498699   9.1302410   9.1295647   9.1300788   9.1304169   9.1314672
   9.1303738   9.1286664   9.1291438   9.1312577   9.1302168   9.1331370
   9.0980689   9.1308796   9.1304053   9.1248469   9.1297250   9.1332446
   9.1135535   9.1305884   9.1299006   9.1304643   9.1287946   9.1336517
   9.1304777   9.1310914   9.1303925   9.1292640   9.1250625   9.1330814
   9.1305304   9.1302127   9.1249443   9.1096207   9.1304679   9.1335264
   9.1302119   9.1309814   9.1286376   9.1297831   9.1292207   9.1332004
 SUMMED SPIN DENSITY           4.00000000
 TOTAL ATOMIC SPINS  :
   2.7507620   0.0042215   0.0037290   0.0046008   0.0042524   0.0048026
   0.0046697   0.0042595   0.0038929   0.0046266   0.0048150   0.0045681
   0.0132650   0.0036534   0.0038420   0.0113161   0.0036339   0.0084242
   0.0094213   0.0041997   0.0036731   0.0037060   0.0037412   0.0082985
   0.0087223   0.0052391   0.0039502   0.0120443   0.0027431   0.0040767
   0.0052970   0.0051736   0.0049351   0.0039811   0.0036564   0.0074049
   0.0216822   0.0158105   0.0037794   0.0166953   0.0182027   0.0034920
   0.0210073   0.0043242   0.0151237   0.0037183   0.0037241   0.0041972
   0.1418668   0.0049075   0.0001692   0.0038038   0.0024592   0.0002746
   0.0025956   0.0003321   0.0002441   0.0002347   0.0002412   0.0018402
   0.0037366   0.0002640   0.0001663   0.1134407   0.0055603   0.0002950
   0.0040928   0.0003013   0.0010099   0.0002041   0.0002804   0.0021836
   0.0035478   0.0018886   0.0004105   0.0022786   0.0002052   0.0002321
   0.1410488   0.0003803   0.0056094   0.0002644   0.0001772   0.0015366
   0.0035744   0.0000695   0.0002684   0.0027293   0.0003189   0.0035861
   0.1262777   0.0004888   0.0003302   0.0043506   0.0003023   0.0041947
   0.1538996   0.0002723   0.0002560   0.0024035   0.0001282   0.0036671
   0.0040952   0.0005066   0.0003848   0.0002130   0.0041939   0.0031360
   0.0025549   0.0002937   0.0030912   0.1379407   0.0002897   0.0057719
   0.0013740   0.0005094   0.0000930   0.0002371   0.0001655   0.0045932
 TTTTTTTTTTTTTTTTTTTTTTTTTTTTTT MOQGAD      TELAPSE     8126.78 TCPU     8104.86
 TTTTTTTTTTTTTTTTTTTTTTTTTTTTTT SHELLXN     TELAPSE     9015.08 TCPU     8991.07
 TTTTTTTTTTTTTTTTTTTTTTTTTTTTTT MONMO3      TELAPSE     9036.25 TCPU     9012.19
 NUMERICALLY INTEGRATED DENSITY   1026.9997668660   1022.9997691807
 TTTTTTTTTTTTTTTTTTTTTTTTTTTTTT NUMDFT      TELAPSE     9068.39 TCPU     9044.25
 CYC   4 ETOT(AU) -9.596339471227E+04 DETOT -6.53E-01 tst  1.94E-04 PX  6.49E-02
 CYCLE  4 WAVE FUNCTION SAVED IN FORTRAN UNIT 79
 ANDERSON MIX: BETA=  -2.151864445456E-01
 TTTTTTTTTTTTTTTTTTTTTTTTTTTTTT FDIK        TELAPSE     9655.15 TCPU     9628.71
 SPIN LOCKING: NO ENERGY GAP COMPUTED
 TTTTTTTTTTTTTTTTTTTTTTTTTTTTTT PDIG        TELAPSE     9677.98 TCPU     9651.49
 CHARGE NORMALIZATION FACTOR   1.00000000
 TOTAL ATOMIC CHARGES:
  15.2378825  29.3329515  29.3314927  29.3340220  29.3326482  29.3329040
  29.3342625  29.3325335  29.3333386  29.3329340  29.3333468  29.3354735
  29.3187981  29.3331664  29.3321492  29.3223722  29.3332955  29.3907103
  29.3170818  29.3293411  29.3334116  29.3315898  29.3317602  29.3271922
  29.3517834  29.3302419  29.3310703  29.3513224  29.3273163  29.3307973
  29.3312999  29.3302336  29.3300378  29.3306154  29.3317161  29.3503726
  29.3277109  29.3326808  29.3316847  29.3284069  29.3322780  29.3380414
  29.3282669  29.3306594  29.3325983  29.3319655  29.3319288  29.3300515
   9.1364499   9.1114596   9.1119123   9.1071001   9.1152567   9.1089960
   9.1149695   9.1120894   9.1103745   9.1125658   9.1116667   9.1132869
   9.1148800   9.1103537   9.1118855   9.1353955   9.1109521   9.1094964
   9.1072138   9.1122943   9.1150382   9.1120588   9.1127055   9.1129434
   9.1072544   9.1151446   9.1127077   9.1150468   9.1103682   9.1092509
   9.1378833   9.1120143   9.1111745   9.1116207   9.1119098   9.1132909
   9.1122891   9.1101684   9.1108916   9.1136183   9.1117321   9.1152723
   9.0961476   9.1123461   9.1120006   9.1061550   9.1115335   9.1148295
   9.1015695   9.1122035   9.1117111   9.1123956   9.1102911   9.1158496
   9.1133316   9.1125449   9.1118351   9.1110291   9.1065836   9.1149691
   9.1131324   9.1116984   9.1069959   9.1007599   9.1120691   9.1155329
   9.1120896   9.1124523   9.1101521   9.1115418   9.1109644   9.1145645
 SUMMED SPIN DENSITY           4.00000000
 TOTAL ATOMIC SPINS  :
   2.8590511   0.0023364   0.0018546   0.0025071   0.0024273   0.0028394
   0.0026008   0.0023615   0.0020026   0.0027938   0.0029644   0.0025643
   0.0105169   0.0018519   0.0019527   0.0087774   0.0018483   0.0049196
   0.0075577   0.0023968   0.0018544   0.0018804   0.0018601   0.0062379
   0.0059067   0.0032067   0.0021813   0.0092746   0.0006394   0.0022901
   0.0035013   0.0032194   0.0030184   0.0021508   0.0018720   0.0048299
   0.0198356   0.0143768   0.0019659   0.0158444   0.0158919   0.0017351
   0.0185862   0.0023823   0.0130594   0.0019266   0.0019415   0.0024488
   0.1445431   0.0045723  -0.0002611   0.0029998   0.0017814  -0.0001759
   0.0020047  -0.0001392  -0.0002571  -0.0002182  -0.0001927   0.0013689
   0.0031408  -0.0002215  -0.0002424   0.1224966   0.0048751  -0.0001706
   0.0032837  -0.0001679   0.0004205  -0.0002468  -0.0001494   0.0016727
   0.0028759   0.0012768  -0.0000609   0.0017983  -0.0002863  -0.0002137
   0.1411428  -0.0000754   0.0049757  -0.0002041  -0.0002461   0.0009979
   0.0029132  -0.0003437  -0.0001977   0.0019016  -0.0001323   0.0029312
   0.1336236   0.0000741  -0.0001246   0.0039226  -0.0001620   0.0037015
   0.1523294  -0.0002058  -0.0002070   0.0018692  -0.0003273   0.0030533
   0.0032635   0.0000100  -0.0000645  -0.0002369   0.0039162   0.0029017
   0.0018079  -0.0001458   0.0031234   0.1392024  -0.0001652   0.0049444
   0.0008996   0.0000122  -0.0003481  -0.0002233  -0.0002613   0.0040041
 TTTTTTTTTTTTTTTTTTTTTTTTTTTTTT MOQGAD      TELAPSE     9678.06 TCPU     9651.56
 TTTTTTTTTTTTTTTTTTTTTTTTTTTTTT SHELLXN     TELAPSE    10565.87 TCPU    10537.24
 TTTTTTTTTTTTTTTTTTTTTTTTTTTTTT MONMO3      TELAPSE    10587.28 TCPU    10558.59
 NUMERICALLY INTEGRATED DENSITY   1026.9997652708   1022.9997672676
 TTTTTTTTTTTTTTTTTTTTTTTTTTTTTT NUMDFT      TELAPSE    10619.34 TCPU    10590.58
 CYC   5 ETOT(AU) -9.596341256946E+04 DETOT -1.79E-02 tst  1.01E-03 PX  3.51E-02
 CYCLE  5 WAVE FUNCTION SAVED IN FORTRAN UNIT 79
 ANDERSON MIX: BETA=  -3.485099247519E-01
 TTTTTTTTTTTTTTTTTTTTTTTTTTTTTT FDIK        TELAPSE    11139.72 TCPU    11108.51
 SPIN LOCKING: NO ENERGY GAP COMPUTED
 TTTTTTTTTTTTTTTTTTTTTTTTTTTTTT PDIG        TELAPSE    11162.61 TCPU    11131.36
 CHARGE NORMALIZATION FACTOR   1.00000000
 TOTAL ATOMIC CHARGES:
  15.2029153  29.3359525  29.3345683  29.3370220  29.3356988  29.3354318
  29.3373724  29.3355324  29.3364953  29.3354077  29.3358661  29.3387029
  29.3217362  29.3361343  29.3352925  29.3251480  29.3362442  29.3958872
  29.3193970  29.3321224  29.3364063  29.3347339  29.3348972  29.3298800
  29.3558060  29.3329046  29.3341620  29.3559984  29.3301273  29.3339242
  29.3340262  29.3330448  29.3328837  29.3336891  29.3348473  29.3541519
  29.3305215  29.3354666  29.3345870  29.3304448  29.3351059  29.3408197
  29.3305170  29.3337952  29.3355221  29.3349197  29.3348527  29.3328460
   9.1360709   9.1097473   9.1100353   9.1059888   9.1141566   9.1071884
   9.1136046   9.1104656   9.1087129   9.1108096   9.1098335   9.1117278
   9.1134520   9.1086487   9.1100376   9.1328169   9.1093859   9.1076704
   9.1059424   9.1106704   9.1141447   9.1102066   9.1109447   9.1114534
   9.1062046   9.1141424   9.1109252   9.1135578   9.1086655   9.1074388
   9.1391418   9.1103693   9.1095331   9.1097872   9.1100486   9.1117627
   9.1108514   9.1083832   9.1092322   9.1124672   9.1099026   9.1138234
   9.0951571   9.1105357   9.1102844   9.1044969   9.1098543   9.1131099
   9.1035320   9.1104493   9.1100587   9.1108869   9.1085058   9.1144132
   9.1127526   9.1107343   9.1100207   9.1093651   9.1047770   9.1129953
   9.1122555   9.1098579   9.1050268   9.1012967   9.1103475   9.1139707
   9.1105342   9.1106360   9.1083744   9.1098723   9.1093469   9.1127912
 SUMMED SPIN DENSITY           4.00000000
 TOTAL ATOMIC SPINS  :
   2.9195560   0.0017737   0.0014124   0.0018707   0.0018945   0.0022524
   0.0019638   0.0018273   0.0015162   0.0022438   0.0024490   0.0019224
   0.0091231   0.0013891   0.0013529   0.0074719   0.0013772   0.0027726
   0.0063005   0.0018719   0.0014028   0.0013379   0.0013080   0.0055005
   0.0041927   0.0025301   0.0016775   0.0076874   0.0000857   0.0017889
   0.0029131   0.0026707   0.0024879   0.0016604   0.0014154   0.0030048
   0.0190668   0.0133014   0.0014812   0.0148113   0.0149406   0.0013099
   0.0175660   0.0018481   0.0122038   0.0014800   0.0014904   0.0019555
   0.1417367   0.0042602  -0.0002050   0.0026631   0.0015305  -0.0001302
   0.0018895  -0.0001101  -0.0002266  -0.0001619  -0.0001280   0.0012894
   0.0029642  -0.0002065  -0.0001718   0.1209153   0.0045193  -0.0001277
   0.0028548  -0.0001131   0.0003285  -0.0001836  -0.0000993   0.0016055
   0.0025921   0.0011016  -0.0000204   0.0016775  -0.0002502  -0.0001760
   0.1380444  -0.0000388   0.0046256  -0.0001359  -0.0001873   0.0009449
   0.0027031  -0.0002822  -0.0001605   0.0015528  -0.0000873   0.0027382
   0.1301441   0.0000899  -0.0000745   0.0037744  -0.0001219   0.0034963
   0.1468445  -0.0001546  -0.0001609   0.0017518  -0.0002732   0.0028224
   0.0028908   0.0000475  -0.0000243  -0.0001903   0.0038074   0.0027421
   0.0015640  -0.0001019   0.0030224   0.1348694  -0.0001256   0.0045872
   0.0008164   0.0000536  -0.0002879  -0.0001787  -0.0002055   0.0037806
 TTTTTTTTTTTTTTTTTTTTTTTTTTTTTT MOQGAD      TELAPSE    11162.70 TCPU    11131.43
 TTTTTTTTTTTTTTTTTTTTTTTTTTTTTT SHELLXN     TELAPSE    12050.50 TCPU    12017.12
 TTTTTTTTTTTTTTTTTTTTTTTTTTTTTT MONMO3      TELAPSE    12071.91 TCPU    12038.47
 NUMERICALLY INTEGRATED DENSITY   1026.9997656512   1022.9997674871
 TTTTTTTTTTTTTTTTTTTTTTTTTTTTTT NUMDFT      TELAPSE    12103.95 TCPU    12070.43
 CYC   6 ETOT(AU) -9.596341853914E+04 DETOT -5.97E-03 tst  7.57E-05 PX  3.80E-02
 CYCLE  6 WAVE FUNCTION SAVED IN FORTRAN UNIT 79
 ANDERSON MIX: BETA=  -1.989844387528E+00
 TTTTTTTTTTTTTTTTTTTTTTTTTTTTTT FDIK        TELAPSE    12639.67 TCPU    12604.57
 SPIN LOCKING: NO ENERGY GAP COMPUTED
 TTTTTTTTTTTTTTTTTTTTTTTTTTTTTT PDIG        TELAPSE    12662.55 TCPU    12627.40
 CHARGE NORMALIZATION FACTOR   1.00000000
 TOTAL ATOMIC CHARGES:
  15.1604572  29.3361061  29.3348642  29.3372549  29.3357346  29.3347867
  29.3377521  29.3354877  29.3368763  29.3347575  29.3349326  29.3397021
  29.3221686  29.3361508  29.3358072  29.3249191  29.3362649  29.4002745
  29.3190800  29.3317306  29.3364909  29.3350194  29.3351334  29.3294095
  29.3580823  29.3326266  29.3344169  29.3597931  29.3309884  29.3341013
  29.3335099  29.3327279  29.3327385  29.3338868  29.3350904  29.3565633
  29.3295617  29.3356203  29.3345730  29.3291471  29.3340568  29.3405848
  29.3287228  29.3340774  29.3348598  29.3349093  29.3347997  29.3325924
   9.1390047   9.1098484   9.1099239   9.1068334   9.1151421   9.1071525
   9.1142167   9.1107128   9.1088854   9.1108315   9.1097985   9.1121288
   9.1138723   9.1088135   9.1100131   9.1336255   9.1094563   9.1076232
   9.1064110   9.1110002   9.1156518   9.1101215   9.1109594   9.1118214
   9.1071811   9.1154660   9.1109353   9.1140670   9.1088394   9.1074167
   9.1443453   9.1106122   9.1094768   9.1097567   9.1099426   9.1121319
   9.1113263   9.1084245   9.1094659   9.1133807   9.1098573   9.1142952
   9.0963594   9.1105457   9.1103831   9.1044565   9.1100500   9.1130007
   9.1081951   9.1105478   9.1102985   9.1113056   9.1085476   9.1149604
   9.1145466   9.1107128   9.1099634   9.1095762   9.1045115   9.1126878
   9.1137259   9.1098091   9.1047662   9.1042767   9.1104857   9.1141121
   9.1109478   9.1105972   9.1084173   9.1100736   9.1095843   9.1125952
 SUMMED SPIN DENSITY           4.00000000
 TOTAL ATOMIC SPINS  :
   3.0395926   0.0008760   0.0005845   0.0006241   0.0008573   0.0012025
   0.0007095   0.0008569   0.0006244   0.0012226   0.0013556   0.0007462
   0.0062311   0.0005682   0.0003051   0.0045442   0.0005675  -0.0015792
   0.0043406   0.0009809   0.0005474   0.0002845   0.0002041   0.0041575
   0.0006226   0.0015246   0.0007889   0.0042634  -0.0009813   0.0008379
   0.0018643   0.0015448   0.0014351   0.0007705   0.0006132  -0.0003241
   0.0166545   0.0117074   0.0006478   0.0133093   0.0125991   0.0005196
   0.0149820   0.0008989   0.0100846   0.0006284   0.0006440   0.0010639
   0.1374175   0.0035696  -0.0002775   0.0018886   0.0009511  -0.0002358
   0.0014647  -0.0002368  -0.0003756  -0.0002795  -0.0002244   0.0009604
   0.0024164  -0.0003298  -0.0002507   0.1198390   0.0036819  -0.0002342
   0.0019491  -0.0002276   0.0000132  -0.0002775  -0.0002137   0.0012648
   0.0019093   0.0006685  -0.0001718   0.0012906  -0.0004016  -0.0002736
   0.1328046  -0.0001656   0.0037582  -0.0002312  -0.0002840   0.0006460
   0.0021232  -0.0003610  -0.0002643   0.0007805  -0.0001938   0.0021535
   0.1258967  -0.0000546  -0.0001915   0.0033067  -0.0002294   0.0028746
   0.1377431  -0.0002557  -0.0002911   0.0013075  -0.0003653   0.0022109
   0.0020817  -0.0001012  -0.0001411  -0.0002915   0.0033720   0.0023071
   0.0009654  -0.0002072   0.0027649   0.1281582  -0.0002455   0.0036958
   0.0004792  -0.0000991  -0.0003547  -0.0003063  -0.0002964   0.0031227
 TTTTTTTTTTTTTTTTTTTTTTTTTTTTTT MOQGAD      TELAPSE    12662.63 TCPU    12627.48
 TTTTTTTTTTTTTTTTTTTTTTTTTTTTTT SHELLXN     TELAPSE    13550.88 TCPU    13513.62
 TTTTTTTTTTTTTTTTTTTTTTTTTTTTTT MONMO3      TELAPSE    13572.09 TCPU    13534.79
 NUMERICALLY INTEGRATED DENSITY   1026.9997670888   1022.9997685306
 TTTTTTTTTTTTTTTTTTTTTTTTTTTTTT NUMDFT      TELAPSE    13604.15 TCPU    13566.77
 CYC   7 ETOT(AU) -9.596342768612E+04 DETOT -9.15E-03 tst  5.61E-03 PX  6.94E-02
 CYCLE  7 WAVE FUNCTION SAVED IN FORTRAN UNIT 79
 ANDERSON MIX: BETA=  -2.479685787379E-01
 TTTTTTTTTTTTTTTTTTTTTTTTTTTTTT FDIK        TELAPSE    14157.75 TCPU    14118.33
 SPIN LOCKING: NO ENERGY GAP COMPUTED
 TTTTTTTTTTTTTTTTTTTTTTTTTTTTTT PDIG        TELAPSE    14180.60 TCPU    14141.13
 CHARGE NORMALIZATION FACTOR   1.00000000
 TOTAL ATOMIC CHARGES:
  15.1508131  29.3325774  29.3315328  29.3339555  29.3321918  29.3312018
  29.3344452  29.3318960  29.3335294  29.3312237  29.3313752  29.3367656
  29.3189209  29.3326844  29.3324938  29.3214159  29.3328094  29.3976168
  29.3153887  29.3281502  29.3330623  29.3316638  29.3317672  29.3258412
  29.3550607  29.3291079  29.3310148  29.3574017  29.3283107  29.3306207
  29.3298513  29.3292219  29.3293207  29.3304465  29.3316599  29.3535099
  29.3257550  29.3317427  29.3311180  29.3248347  29.3300183  29.3371914
  29.3247068  29.3306485  29.3311442  29.3314736  29.3313704  29.3290767
   9.1421441   9.1121843   9.1123049   9.1091280   9.1174861   9.1095130
   9.1166090   9.1131406   9.1112347   9.1131975   9.1122245   9.1145034
   9.1162600   9.1111749   9.1124370   9.1350616   9.1118467   9.1100106
   9.1085719   9.1134396   9.1180460   9.1125205   9.1133368   9.1142008
   9.1094816   9.1178315   9.1133192   9.1164347   9.1112100   9.1097987
   9.1479094   9.1129982   9.1118803   9.1121770   9.1123153   9.1145175
   9.1137666   9.1108128   9.1118255   9.1155889   9.1122620   9.1168140
   9.0975136   9.1129392   9.1127572   9.1066984   9.1124781   9.1152996
   9.1113817   9.1129253   9.1127093   9.1137791   9.1109292   9.1174662
   9.1169050   9.1131290   9.1123574   9.1119412   9.1067441   9.1148324
   9.1160132   9.1121915   9.1068850   9.1067236   9.1128556   9.1166758
   9.1132890   9.1130084   9.1107963   9.1124896   9.1119577   9.1148795
 SUMMED SPIN DENSITY           4.00000000
 TOTAL ATOMIC SPINS  :
   3.0662533   0.0005897   0.0002999   0.0002207   0.0005812   0.0008902
   0.0003292   0.0005885   0.0003781   0.0008648   0.0009868   0.0002952
   0.0055371   0.0003233  -0.0000413   0.0037640   0.0003214  -0.0025385
   0.0038041   0.0007104   0.0003263  -0.0000751  -0.0001204   0.0036320
  -0.0002110   0.0011808   0.0005237   0.0034975  -0.0013178   0.0005795
   0.0015402   0.0012117   0.0010850   0.0005074   0.0003591  -0.0010862
   0.0158739   0.0109595   0.0004073   0.0126156   0.0118974   0.0002717
   0.0142431   0.0006353   0.0093489   0.0003908   0.0003942   0.0007768
   0.1356904   0.0034503  -0.0001526   0.0018546   0.0009591  -0.0001071
   0.0015022  -0.0001238  -0.0002175  -0.0001368  -0.0000929   0.0010154
   0.0024137  -0.0002029  -0.0001263   0.1185663   0.0035780  -0.0001012
   0.0018929  -0.0001070   0.0001063  -0.0001427  -0.0000875   0.0013457
   0.0019133   0.0007162  -0.0000381   0.0013200  -0.0002548  -0.0001340
   0.1312597  -0.0000369   0.0036378  -0.0001016  -0.0001457   0.0007262
   0.0021078  -0.0002187  -0.0001018   0.0007718  -0.0000608   0.0021167
   0.1239189   0.0000695  -0.0000636   0.0033651  -0.0001139   0.0028797
   0.1350767  -0.0001097  -0.0001588   0.0013292  -0.0002172   0.0021570
   0.0020459   0.0000188  -0.0000096  -0.0001365   0.0034194   0.0023342
   0.0010073  -0.0000662   0.0028028   0.1259920  -0.0000995   0.0035499
   0.0005628   0.0000257  -0.0002198  -0.0001894  -0.0001482   0.0031190
 TTTTTTTTTTTTTTTTTTTTTTTTTTTTTT MOQGAD      TELAPSE    14180.68 TCPU    14141.20
 TTTTTTTTTTTTTTTTTTTTTTTTTTTTTT SHELLXN     TELAPSE    15066.84 TCPU    15025.28
 TTTTTTTTTTTTTTTTTTTTTTTTTTTTTT MONMO3      TELAPSE    15086.53 TCPU    15044.92
 NUMERICALLY INTEGRATED DENSITY   1026.9997677947   1022.9997691324
 TTTTTTTTTTTTTTTTTTTTTTTTTTTTTT NUMDFT      TELAPSE    15118.60 TCPU    15076.91
 CYC   8 ETOT(AU) -9.596342974109E+04 DETOT -2.05E-03 tst  7.12E-06 PX  1.46E-02
 CYCLE  8 WAVE FUNCTION SAVED IN FORTRAN UNIT 79
 ANDERSON MIX: BETA=  -3.550796310367E-01
 TTTTTTTTTTTTTTTTTTTTTTTTTTTTTT FDIK        TELAPSE    15628.71 TCPU    15584.83
 SPIN LOCKING: NO ENERGY GAP COMPUTED
 TTTTTTTTTTTTTTTTTTTTTTTTTTTTTT PDIG        TELAPSE    15651.57 TCPU    15607.63
 CHARGE NORMALIZATION FACTOR   1.00000000
 TOTAL ATOMIC CHARGES:
  15.1518583  29.3292546  29.3283184  29.3307424  29.3288658  29.3279483
  29.3312157  29.3285602  29.3302846  29.3279972  29.3281278  29.3336808
  29.3159156  29.3294332  29.3292310  29.3182917  29.3295602  29.3944463
  29.3122063  29.3248408  29.3298279  29.3283842  29.3284868  29.3224277
  29.3520312  29.3258224  29.3277304  29.3546111  29.3256558  29.3273128
  29.3264925  29.3259368  29.3260610  29.3271525  29.3283867  29.3505250
  29.3223635  29.3281384  29.3278818  29.3212072  29.3263863  29.3339954
  29.3212476  29.3273436  29.3276609  29.3282372  29.3281346  29.3258267
   9.1445977   9.1143673   9.1144403   9.1111063   9.1194167   9.1116343
   9.1187011   9.1152413   9.1133223   9.1153101   9.1143718   9.1166194
   9.1183672   9.1132677   9.1145789   9.1371893   9.1140411   9.1121402
   9.1105176   9.1155499   9.1199507   9.1146685   9.1154512   9.1163020
   9.1114387   9.1197442   9.1154448   9.1185432   9.1133111   9.1119263
   9.1501907   9.1150725   9.1141174   9.1143214   9.1144588   9.1166466
   9.1159157   9.1129374   9.1139284   9.1174771   9.1144026   9.1189857
   9.0994130   9.1150689   9.1148582   9.1088219   9.1145909   9.1174797
   9.1135498   9.1150370   9.1148119   9.1159742   9.1130515   9.1196308
   9.1187710   9.1152804   9.1144982   9.1140338   9.1089106   9.1169866
   9.1178896   9.1143272   9.1090189   9.1088485   9.1149539   9.1189102
   9.1154166   9.1151654   9.1129149   9.1146068   9.1140450   9.1170722
 SUMMED SPIN DENSITY           4.00000000
 TOTAL ATOMIC SPINS  :
   3.0773539   0.0004747   0.0002095   0.0000618   0.0004588   0.0007532
   0.0001747   0.0004694   0.0002816   0.0007218   0.0008353   0.0001295
   0.0051023   0.0002361  -0.0001621   0.0032678   0.0002379  -0.0031800
   0.0034178   0.0005985   0.0002317  -0.0001934  -0.0002411   0.0033856
  -0.0007856   0.0010250   0.0004222   0.0029866  -0.0014145   0.0004753
   0.0013827   0.0010595   0.0009432   0.0004059   0.0002735  -0.0016386
   0.0153130   0.0105088   0.0003168   0.0120869   0.0114410   0.0001877
   0.0136919   0.0005236   0.0089195   0.0003015   0.0003043   0.0006615
   0.1355606   0.0034139  -0.0001039   0.0018060   0.0009483  -0.0000645
   0.0015019  -0.0000764  -0.0001672  -0.0000916  -0.0000492   0.0010282
   0.0023947  -0.0001531  -0.0000806   0.1185592   0.0035431  -0.0000588
   0.0018280  -0.0000566   0.0001213  -0.0000966  -0.0000421   0.0013649
   0.0018748   0.0007146   0.0000054   0.0013111  -0.0002044  -0.0000904
   0.1311919   0.0000083   0.0035990  -0.0000541  -0.0001001   0.0007488
   0.0020955  -0.0001672  -0.0000548   0.0007325  -0.0000148   0.0020960
   0.1235553   0.0001114  -0.0000218   0.0033676  -0.0000677   0.0028707
   0.1344431  -0.0000651  -0.0001140   0.0013352  -0.0001654   0.0021322
   0.0019982   0.0000607   0.0000346  -0.0000887   0.0034196   0.0023284
   0.0009864  -0.0000194   0.0028051   0.1255608  -0.0000538   0.0035002
   0.0005784   0.0000673  -0.0001671  -0.0001417  -0.0001004   0.0031113
 TTTTTTTTTTTTTTTTTTTTTTTTTTTTTT MOQGAD      TELAPSE    15651.65 TCPU    15607.71
 TTTTTTTTTTTTTTTTTTTTTTTTTTTTTT SHELLXN     TELAPSE    16537.13 TCPU    16491.11
 TTTTTTTTTTTTTTTTTTTTTTTTTTTTTT MONMO3      TELAPSE    16556.84 TCPU    16510.77
 NUMERICALLY INTEGRATED DENSITY   1026.9997682081   1022.9997694805
 TTTTTTTTTTTTTTTTTTTTTTTTTTTTTT NUMDFT      TELAPSE    16588.96 TCPU    16542.81
 CYC   9 ETOT(AU) -9.596343050592E+04 DETOT -7.65E-04 tst  2.69E-06 PX  4.16E-03
 CYCLE  9 WAVE FUNCTION SAVED IN FORTRAN UNIT 79
 ANDERSON MIX: BETA=  -8.762950720075E-01
 TTTTTTTTTTTTTTTTTTTTTTTTTTTTTT FDIK        TELAPSE    17072.71 TCPU    17024.07
 SPIN LOCKING: NO ENERGY GAP COMPUTED
 TTTTTTTTTTTTTTTTTTTTTTTTTTTTTT PDIG        TELAPSE    17095.59 TCPU    17046.89
 CHARGE NORMALIZATION FACTOR   1.00000000
 TOTAL ATOMIC CHARGES:
  15.1534753  29.3260133  29.3252016  29.3276177  29.3256301  29.3247871
  29.3280645  29.3253078  29.3271143  29.3248711  29.3249932  29.3306911
  29.3129502  29.3262689  29.3260400  29.3152358  29.3263938  29.3911488
  29.3090911  29.3216282  29.3266769  29.3251831  29.3252769  29.3191049
  29.3489949  29.3226484  29.3245296  29.3517441  29.3230215  29.3240869
  29.3232105  29.3227646  29.3229052  29.3239373  29.3251976  29.3475436
  29.3190821  29.3246264  29.3247325  29.3177037  29.3228668  29.3308963
  29.3179083  29.3241281  29.3242941  29.3250814  29.3249847  29.3226812
   9.1469394   9.1165796   9.1165109   9.1130162   9.1212136   9.1136864
   9.1207408   9.1172646   9.1153345   9.1173552   9.1164528   9.1186957
   9.1204255   9.1152810   9.1166572   9.1393295   9.1162430   9.1142010
   9.1124028   9.1175794   9.1217149   9.1167454   9.1175013   9.1183597
   9.1133152   9.1215180   9.1175029   9.1206097   9.1153349   9.1139845
   9.1523284   9.1170747   9.1163633   9.1164030   9.1165384   9.1187205
   9.1180270   9.1149918   9.1159523   9.1192455   9.1164813   9.1210985
   9.1014114   9.1171447   9.1168932   9.1109405   9.1166281   9.1196841
   9.1156447   9.1170809   9.1168421   9.1181269   9.1151018   9.1217445
   9.1205109   9.1173716   9.1165783   9.1160475   9.1110731   9.1191731
   9.1196414   9.1164008   9.1111581   9.1109429   9.1169831   9.1210862
   9.1175211   9.1172608   9.1149676   9.1166449   9.1160589   9.1192809
 SUMMED SPIN DENSITY           4.00000000
 TOTAL ATOMIC SPINS  :
   3.0883185   0.0003073   0.0000821  -0.0001262   0.0002888   0.0005668
  -0.0000117   0.0003084   0.0001388   0.0005244   0.0006373  -0.0000618
   0.0046197   0.0000995  -0.0003287   0.0027179   0.0001044  -0.0039293
   0.0029661   0.0004324   0.0001007  -0.0003533  -0.0004040   0.0030772
  -0.0014578   0.0008299   0.0002717   0.0024114  -0.0015436   0.0003288
   0.0011712   0.0008613   0.0007581   0.0002609   0.0001379  -0.0022654
   0.0146758   0.0099887   0.0001789   0.0114689   0.0109234   0.0000610
   0.0130607   0.0003709   0.0084282   0.0001625   0.0001640   0.0005044
   0.1355391   0.0034193  -0.0000220   0.0017794   0.0009613   0.0000136
   0.0015325   0.0000041  -0.0000849  -0.0000116   0.0000316   0.0010710
   0.0024072  -0.0000710   0.0000015   0.1186910   0.0035480   0.0000164
   0.0017801   0.0000260   0.0001559  -0.0000167   0.0000343   0.0014216
   0.0018542   0.0007331   0.0000823   0.0013352  -0.0001210  -0.0000138
   0.1312250   0.0000901   0.0036052   0.0000246  -0.0000181   0.0008051
   0.0021152  -0.0000830   0.0000240   0.0007190   0.0000664   0.0021060
   0.1232330   0.0001883   0.0000564   0.0034170   0.0000125   0.0029137
   0.1337925   0.0000112  -0.0000358   0.0013738  -0.0000829   0.0021355
   0.0019741   0.0001392   0.0001131  -0.0000109   0.0034636   0.0023712
   0.0009899   0.0000609   0.0028487   0.1251680   0.0000240   0.0034823
   0.0006293   0.0001463  -0.0000834  -0.0000657  -0.0000204   0.0031501
 TTTTTTTTTTTTTTTTTTTTTTTTTTTTTT MOQGAD      TELAPSE    17095.67 TCPU    17046.97
 TTTTTTTTTTTTTTTTTTTTTTTTTTTTTT SHELLXN     TELAPSE    17981.74 TCPU    17930.91
 TTTTTTTTTTTTTTTTTTTTTTTTTTTTTT MONMO3      TELAPSE    18001.15 TCPU    17950.28
 NUMERICALLY INTEGRATED DENSITY   1026.9997685530   1022.9997697594
 TTTTTTTTTTTTTTTTTTTTTTTTTTTTTT NUMDFT      TELAPSE    18033.14 TCPU    17982.19
 CYC  10 ETOT(AU) -9.596343081571E+04 DETOT -3.10E-04 tst  2.96E-06 PX  4.48E-03
 CYCLE 10 WAVE FUNCTION SAVED IN FORTRAN UNIT 79
 ANDERSON MIX: BETA=  -1.198955424284E-01
 TTTTTTTTTTTTTTTTTTTTTTTTTTTTTT FDIK        TELAPSE    18606.30 TCPU    18554.00
 SPIN LOCKING: NO ENERGY GAP COMPUTED
 TTTTTTTTTTTTTTTTTTTTTTTTTTTTTT PDIG        TELAPSE    18629.22 TCPU    18576.87
 CHARGE NORMALIZATION FACTOR   1.00000000
 TOTAL ATOMIC CHARGES:
  15.1541018  29.3256358  29.3248545  29.3272586  29.3252459  29.3244215
  29.3277006  29.3249240  29.3267514  29.3245178  29.3246342  29.3304021
  29.3125711  29.3259036  29.3256814  29.3148529  29.3260296  29.3906529
  29.3086803  29.3212648  29.3263192  29.3248118  29.3249106  29.3187363
  29.3485747  29.3223028  29.3241687  29.3513383  29.3226898  29.3237145
  29.3228275  29.3224166  29.3225632  29.3235702  29.3248310  29.3471177
  29.3186898  29.3241937  29.3243713  29.3172809  29.3224331  29.3305490
  29.3175193  29.3237580  29.3239016  29.3247232  29.3246270  29.3223248
   9.1472074   9.1168842   9.1167415   9.1132236   9.1213703   9.1139147
   9.1209832   9.1174887   9.1155514   9.1175865   9.1166904   9.1189470
   9.1206678   9.1154999   9.1168962   9.1395653   9.1165368   9.1144271
   9.1126075   9.1178024   9.1218729   9.1169791   9.1177311   9.1186023
   9.1135156   9.1216774   9.1177339   9.1208602   9.1155565   9.1142133
   9.1525829   9.1172925   9.1166615   9.1166413   9.1167693   9.1189638
   9.1182880   9.1152238   9.1161728   9.1193967   9.1167181   9.1213451
   9.1016698   9.1173869   9.1171225   9.1112162   9.1168472   9.1199763
   9.1159273   9.1173129   9.1170605   9.1183983   9.1153357   9.1219903
   9.1206662   9.1176144   9.1168148   9.1162690   9.1113559   9.1194633
   9.1197991   9.1166376   9.1114390   9.1112131   9.1172115   9.1213341
   9.1177840   9.1175018   9.1151978   9.1168663   9.1162780   9.1195706
 SUMMED SPIN DENSITY           4.00000000
 TOTAL ATOMIC SPINS  :
   3.0912056   0.0003314   0.0001148  -0.0001011   0.0003105   0.0005829
   0.0000166   0.0003305   0.0001669   0.0005380   0.0006524  -0.0000239
   0.0045817   0.0001356  -0.0002957   0.0026422   0.0001387  -0.0040433
   0.0029052   0.0004536   0.0001371  -0.0003175  -0.0003721   0.0030588
  -0.0015652   0.0008472   0.0003056   0.0023589  -0.0015039   0.0003591
   0.0011798   0.0008794   0.0007796   0.0002929   0.0001707  -0.0023681
   0.0145711   0.0099091   0.0002091   0.0113515   0.0108561   0.0000947
   0.0129634   0.0004009   0.0083579   0.0001968   0.0001977   0.0005321
   0.1354811   0.0033774  -0.0000444   0.0017245   0.0009237  -0.0000116
   0.0014986  -0.0000169  -0.0000995  -0.0000339   0.0000095   0.0010414
   0.0023682  -0.0000886  -0.0000200   0.1187048   0.0035095  -0.0000077
   0.0017153   0.0000077   0.0001280  -0.0000373   0.0000125   0.0013945
   0.0018054   0.0006978   0.0000585   0.0013000  -0.0001367  -0.0000371
   0.1311819   0.0000679   0.0035655   0.0000033  -0.0000401   0.0007779
   0.0020800  -0.0001045   0.0000004   0.0006744   0.0000440   0.0020686
   0.1230352   0.0001668   0.0000311   0.0033889  -0.0000108   0.0028877
   0.1334748  -0.0000112  -0.0000585   0.0013451  -0.0001024   0.0020915
   0.0019245   0.0001169   0.0000915  -0.0000314   0.0034364   0.0023450
   0.0009502   0.0000409   0.0028194   0.1249579   0.0000010   0.0034309
   0.0006022   0.0001245  -0.0001058  -0.0000870  -0.0000439   0.0031194
 TTTTTTTTTTTTTTTTTTTTTTTTTTTTTT MOQGAD      TELAPSE    18629.30 TCPU    18576.95
 TTTTTTTTTTTTTTTTTTTTTTTTTTTTTT SHELLXN     TELAPSE    19515.26 TCPU    19460.82
 TTTTTTTTTTTTTTTTTTTTTTTTTTTTTT MONMO3      TELAPSE    19534.74 TCPU    19480.25
 NUMERICALLY INTEGRATED DENSITY   1026.9997685743   1022.9997697625
 TTTTTTTTTTTTTTTTTTTTTTTTTTTTTT NUMDFT      TELAPSE    19566.84 TCPU    19512.27
 CYC  11 ETOT(AU) -9.596343086365E+04 DETOT -4.79E-05 tst  1.71E-07 PX  1.21E-03
 CYCLE 11 WAVE FUNCTION SAVED IN FORTRAN UNIT 79
 ANDERSON MIX: BETA=  -1.545965654540E+00
 TTTTTTTTTTTTTTTTTTTTTTTTTTTTTT FDIK        TELAPSE    20054.77 TCPU    19998.63
 SPIN LOCKING: NO ENERGY GAP COMPUTED
 TTTTTTTTTTTTTTTTTTTTTTTTTTTTTT PDIG        TELAPSE    20077.67 TCPU    20021.47
 CHARGE NORMALIZATION FACTOR   1.00000000
 TOTAL ATOMIC CHARGES:
  15.1541830  29.3249668  29.3242041  29.3266058  29.3245722  29.3237740
  29.3270369  29.3242516  29.3260849  29.3238811  29.3240017  29.3298032
  29.3118562  29.3252457  29.3250061  29.3141622  29.3253689  29.3896945
  29.3079753  29.3206103  29.3256633  29.3241285  29.3242288  29.3180476
  29.3478056  29.3216616  29.3235008  29.3505045  29.3220248  29.3230333
  29.3221444  29.3217710  29.3219201  29.3228996  29.3241647  29.3463547
  29.3179814  29.3234391  29.3237233  29.3165700  29.3216962  29.3299157
  29.3168313  29.3230759  29.3232118  29.3240721  29.3239770  29.3216681
   9.1477468   9.1174516   9.1171731   9.1136305   9.1216839   9.1143383
   9.1214369   9.1179014   9.1159523   9.1180130   9.1171230   9.1194169
   9.1211233   9.1158997   9.1173294   9.1400637   9.1170820   9.1148469
   9.1130203   9.1182099   9.1221733   9.1174114   9.1181576   9.1190655
   9.1139061   9.1219888   9.1181601   9.1213270   9.1159604   9.1146367
   9.1530880   9.1176972   9.1172133   9.1170767   9.1172002   9.1194241
   9.1187795   9.1156488   9.1165876   9.1197098   9.1171527   9.1218023
   9.1022320   9.1178291   9.1175535   9.1117261   9.1172536   9.1205281
   9.1164814   9.1177466   9.1174721   9.1188969   9.1157598   9.1224518
   9.1209715   9.1180557   9.1172510   9.1166806   9.1118732   9.1200160
   9.1201135   9.1170739   9.1119585   9.1117734   9.1176395   9.1218032
   9.1182858   9.1179427   9.1156231   9.1172803   9.1166938   9.1201240
 SUMMED SPIN DENSITY           4.00000000
 TOTAL ATOMIC SPINS  :
   3.0963910   0.0002812   0.0000809  -0.0001407   0.0002601   0.0005329
  -0.0000214   0.0002845   0.0001249   0.0004779   0.0005979  -0.0000685
   0.0043997   0.0001024  -0.0003312   0.0024090   0.0001057  -0.0044280
   0.0026959   0.0004022   0.0001028  -0.0003501  -0.0004065   0.0029321
  -0.0018966   0.0007808   0.0002669   0.0020964  -0.0015262   0.0003238
   0.0011059   0.0008133   0.0007201   0.0002565   0.0001363  -0.0026650
   0.0142813   0.0096789   0.0001711   0.0110423   0.0106548   0.0000627
   0.0126766   0.0003577   0.0081465   0.0001590   0.0001612   0.0004858
   0.1355166   0.0033729  -0.0000205   0.0016715   0.0009069   0.0000059
   0.0014951   0.0000084  -0.0000721  -0.0000121   0.0000301   0.0010485
   0.0023557  -0.0000598   0.0000024   0.1188771   0.0035047   0.0000104
   0.0016451   0.0000358   0.0001250  -0.0000142   0.0000328   0.0014109
   0.0017598   0.0006836   0.0000775   0.0012932  -0.0001071  -0.0000185
   0.1312246   0.0000931   0.0035628   0.0000248  -0.0000175   0.0007919
   0.0020721  -0.0000810   0.0000209   0.0006428   0.0000659   0.0020505
   0.1228035   0.0001893   0.0000499   0.0034064   0.0000118   0.0029067
   0.1329825   0.0000077  -0.0000361   0.0013503  -0.0000786   0.0020649
   0.0018805   0.0001396   0.0001131  -0.0000095   0.0034535   0.0023667
   0.0009281   0.0000637   0.0028387   0.1246911   0.0000195   0.0033906
   0.0006133   0.0001486  -0.0000823  -0.0000655  -0.0000232   0.0031341
 TTTTTTTTTTTTTTTTTTTTTTTTTTTTTT MOQGAD      TELAPSE    20077.75 TCPU    20021.55
 TTTTTTTTTTTTTTTTTTTTTTTTTTTTTT SHELLXN     TELAPSE    20963.11 TCPU    20904.82
 TTTTTTTTTTTTTTTTTTTTTTTTTTTTTT MONMO3      TELAPSE    20983.10 TCPU    20924.77
 NUMERICALLY INTEGRATED DENSITY   1026.9997685678   1022.9997697268
 TTTTTTTTTTTTTTTTTTTTTTTTTTTTTT NUMDFT      TELAPSE    21015.08 TCPU    20956.67
 CYC  12 ETOT(AU) -9.596343092894E+04 DETOT -6.53E-05 tst  4.71E-07 PX  2.16E-03
 CYCLE 12 WAVE FUNCTION SAVED IN FORTRAN UNIT 79
 ANDERSON MIX: BETA=  -3.056294433936E-01
 TTTTTTTTTTTTTTTTTTTTTTTTTTTTTT FDIK        TELAPSE    21546.35 TCPU    21486.31
 SPIN LOCKING: NO ENERGY GAP COMPUTED
 TTTTTTTTTTTTTTTTTTTTTTTTTTTTTT PDIG        TELAPSE    21569.28 TCPU    21509.17
 CHARGE NORMALIZATION FACTOR   1.00000000
 TOTAL ATOMIC CHARGES:
  15.1536348  29.3248002  29.3240325  29.3264098  29.3243969  29.3235936
  29.3268460  29.3240796  29.3259144  29.3237071  29.3238209  29.3296530
  29.3116730  29.3250685  29.3248280  29.3139753  29.3251925  29.3894736
  29.3077747  29.3204403  29.3254909  29.3239433  29.3240452  29.3178556
  29.3476458  29.3214943  29.3233270  29.3502947  29.3218611  29.3228493
  29.3219871  29.3216009  29.3217494  29.3227223  29.3239909  29.3461709
  29.3177664  29.3232293  29.3235513  29.3163490  29.3214962  29.3297505
  29.3166212  29.3229001  29.3230202  29.3239019  29.3238044  29.3214948
   9.1478386   9.1176233   9.1172916   9.1137602   9.1217774   9.1144597
   9.1215819   9.1180121   9.1160615   9.1181290   9.1172453   9.1195581
   9.1212638   9.1160074   9.1174497   9.1400954   9.1172546   9.1149665
   9.1131480   9.1183202   9.1222689   9.1175309   9.1182733   9.1192084
   9.1140304   9.1220837   9.1182759   9.1214728   9.1160699   9.1147589
   9.1532166   9.1178053   9.1173871   9.1171972   9.1173197   9.1195657
   9.1189353   9.1157679   9.1167045   9.1198064   9.1172761   9.1219398
   9.1022842   9.1179537   9.1176757   9.1119000   9.1173612   9.1207108
   9.1165927   9.1178714   9.1175840   9.1190613   9.1158779   9.1225869
   9.1210676   9.1181802   9.1173736   9.1167958   9.1120470   9.1201899
   9.1202207   9.1171958   9.1121215   9.1119074   9.1177606   9.1219403
   9.1184490   9.1180675   9.1157416   9.1173938   9.1168129   9.1203076
 SUMMED SPIN DENSITY           4.00000000
 TOTAL ATOMIC SPINS  :
   3.0986397   0.0002333   0.0000437  -0.0001958   0.0002092   0.0004798
  -0.0000724   0.0002350   0.0000844   0.0004236   0.0005392  -0.0001107
   0.0043314   0.0000600  -0.0003676   0.0022955   0.0000643  -0.0045575
   0.0025914   0.0003527   0.0000627  -0.0003901  -0.0004466   0.0028418
  -0.0020099   0.0007257   0.0002248   0.0020199  -0.0015353   0.0002804
   0.0010522   0.0007574   0.0006677   0.0002136   0.0000969  -0.0027778
   0.0141310   0.0095530   0.0001287   0.0108674   0.0105414   0.0000253
   0.0125166   0.0003165   0.0080212   0.0001188   0.0001185   0.0004416
   0.1354308   0.0034016   0.0000078   0.0016727   0.0009175   0.0000338
   0.0015239   0.0000367  -0.0000382   0.0000145   0.0000590   0.0010760
   0.0023765  -0.0000269   0.0000303   0.1188545   0.0035402   0.0000384
   0.0016350   0.0000667   0.0001443   0.0000141   0.0000584   0.0014452
   0.0017639   0.0006958   0.0001038   0.0013174  -0.0000733   0.0000098
   0.1311662   0.0001201   0.0035987   0.0000526   0.0000118   0.0008258
   0.0020982  -0.0000516   0.0000483   0.0006538   0.0000961   0.0020721
   0.1225771   0.0002205   0.0000757   0.0034528   0.0000398   0.0029576
   0.1326501   0.0000345  -0.0000071   0.0013887  -0.0000487   0.0020801
   0.0018841   0.0001713   0.0001426   0.0000179   0.0034993   0.0024149
   0.0009469   0.0000942   0.0028785   0.1244867   0.0000460   0.0034002
   0.0006514   0.0001810  -0.0000531  -0.0000368   0.0000053   0.0031837
 TTTTTTTTTTTTTTTTTTTTTTTTTTTTTT MOQGAD      TELAPSE    21569.36 TCPU    21509.25
 TTTTTTTTTTTTTTTTTTTTTTTTTTTTTT SHELLXN     TELAPSE    22455.26 TCPU    22393.07
 TTTTTTTTTTTTTTTTTTTTTTTTTTTTTT MONMO3      TELAPSE    22475.47 TCPU    22413.22
 NUMERICALLY INTEGRATED DENSITY   1026.9997685444   1022.9997696918
 TTTTTTTTTTTTTTTTTTTTTTTTTTTTTT NUMDFT      TELAPSE    22507.54 TCPU    22445.22
 CYC  13 ETOT(AU) -9.596343096342E+04 DETOT -3.45E-05 tst  5.58E-08 PX  9.34E-04
 CYCLE 13 WAVE FUNCTION SAVED IN FORTRAN UNIT 79
 ANDERSON MIX: BETA=  -6.020968080704E-01
 TTTTTTTTTTTTTTTTTTTTTTTTTTTTTT FDIK        TELAPSE    22982.38 TCPU    22917.11
 SPIN LOCKING: NO ENERGY GAP COMPUTED
 TTTTTTTTTTTTTTTTTTTTTTTTTTTTTT PDIG        TELAPSE    23005.23 TCPU    22939.91
 CHARGE NORMALIZATION FACTOR   1.00000000
 TOTAL ATOMIC CHARGES:
  15.1530328  29.3247459  29.3239682  29.3263390  29.3243364  29.3235342
  29.3267796  29.3240223  29.3258518  29.3236482  29.3237617  29.3296000
  29.3115879  29.3250048  29.3247620  29.3139066  29.3251278  29.3893671
  29.3076949  29.3203828  29.3254290  29.3238740  29.3239759  29.3177876
  29.3475775  29.3214359  29.3232622  29.3501742  29.3217825  29.3227790
  29.3219467  29.3215409  29.3216905  29.3226571  29.3239272  29.3460879
  29.3176805  29.3231515  29.3234898  29.3162752  29.3214291  29.3296921
  29.3165503  29.3228328  29.3229531  29.3238399  29.3237419  29.3214337
   9.1479265   9.1176909   9.1173362   9.1138165   9.1218233   9.1145057
   9.1216395   9.1180536   9.1161001   9.1181722   9.1172916   9.1196135
   9.1213205   9.1160444   9.1174959   9.1401375   9.1173201   9.1150110
   9.1132053   9.1183602   9.1223132   9.1175761   9.1183162   9.1192650
   9.1140845   9.1221296   9.1183189   9.1215300   9.1161075   9.1148047
   9.1533132   9.1178457   9.1174530   9.1172438   9.1173645   9.1196194
   9.1189995   9.1158129   9.1167492   9.1198496   9.1173227   9.1219905
   9.1023363   9.1180001   9.1177244   9.1119674   9.1173993   9.1207809
   9.1166768   9.1179207   9.1176242   9.1191261   9.1159223   9.1226365
   9.1211087   9.1182267   9.1174200   9.1168407   9.1121142   9.1202542
   9.1202686   9.1172421   9.1121846   9.1120125   9.1178087   9.1219914
   9.1185149   9.1181138   9.1157863   9.1174355   9.1168590   9.1203763
 SUMMED SPIN DENSITY           4.00000000
 TOTAL ATOMIC SPINS  :
   3.1003664   0.0002124   0.0000287  -0.0002099   0.0001886   0.0004599
  -0.0000852   0.0002161   0.0000657   0.0003994   0.0005168  -0.0001233
   0.0042819   0.0000438  -0.0003799   0.0022194   0.0000486  -0.0046866
   0.0025139   0.0003296   0.0000467  -0.0004024  -0.0004588   0.0027920
  -0.0021188   0.0006995   0.0002076   0.0019394  -0.0015384   0.0002642
   0.0010243   0.0007316   0.0006435   0.0001976   0.0000807  -0.0028788
   0.0140299   0.0094750   0.0001114   0.0107458   0.0104820   0.0000100
   0.0124130   0.0002983   0.0079484   0.0001017   0.0001011   0.0004226
   0.1354389   0.0034085   0.0000200   0.0016522   0.0009110   0.0000436
   0.0015275   0.0000487  -0.0000238   0.0000252   0.0000700   0.0010832
   0.0023763  -0.0000122   0.0000419   0.1189271   0.0035466   0.0000487
   0.0016053   0.0000802   0.0001447   0.0000256   0.0000685   0.0014563
   0.0017465   0.0006905   0.0001134   0.0013197  -0.0000582   0.0000201
   0.1311735   0.0001320   0.0036061   0.0000636   0.0000231   0.0008363
   0.0020994  -0.0000397   0.0000593   0.0006424   0.0001078   0.0020693
   0.1224570   0.0002331   0.0000850   0.0034687   0.0000509   0.0029752
   0.1324177   0.0000442   0.0000044   0.0013982  -0.0000367   0.0020722
   0.0018672   0.0001839   0.0001539   0.0000293   0.0035158   0.0024333
   0.0009414   0.0001066   0.0028952   0.1243620   0.0000556   0.0033872
   0.0006618   0.0001942  -0.0000415  -0.0000257   0.0000161   0.0031992
 TTTTTTTTTTTTTTTTTTTTTTTTTTTTTT MOQGAD      TELAPSE    23005.31 TCPU    22939.99
 TTTTTTTTTTTTTTTTTTTTTTTTTTTTTT SHELLXN     TELAPSE    23890.57 TCPU    23823.16
 TTTTTTTTTTTTTTTTTTTTTTTTTTTTTT MONMO3      TELAPSE    23910.82 TCPU    23843.36
 NUMERICALLY INTEGRATED DENSITY   1026.9997685201   1022.9997696591
 TTTTTTTTTTTTTTTTTTTTTTTTTTTTTT NUMDFT      TELAPSE    23942.88 TCPU    23875.35
 CYC  14 ETOT(AU) -9.596343098063E+04 DETOT -1.72E-05 tst  4.58E-08 PX  6.56E-04
 CYCLE 14 WAVE FUNCTION SAVED IN FORTRAN UNIT 79
 ANDERSON MIX: BETA=  -1.573299854309E+00
 TTTTTTTTTTTTTTTTTTTTTTTTTTTTTT FDIK        TELAPSE    24395.11 TCPU    24326.18
 SPIN LOCKING: NO ENERGY GAP COMPUTED
 TTTTTTTTTTTTTTTTTTTTTTTTTTTTTT PDIG        TELAPSE    24418.01 TCPU    24349.04
 CHARGE NORMALIZATION FACTOR   1.00000000
 TOTAL ATOMIC CHARGES:
  15.1521052  29.3246538  29.3238588  29.3262151  29.3242321  29.3234339
  29.3266664  29.3239230  29.3257464  29.3235485  29.3236610  29.3295031
  29.3114591  29.3248977  29.3246499  29.3138030  29.3250204  29.3892199
  29.3075730  29.3202855  29.3253229  29.3237579  29.3238581  29.3176681
  29.3474845  29.3213324  29.3231512  29.3499976  29.3216725  29.3226595
  29.3218818  29.3214364  29.3215865  29.3225436  29.3238192  29.3459685
  29.3175374  29.3230170  29.3233836  29.3161481  29.3213121  29.3295942
  29.3164293  29.3227207  29.3228325  29.3237344  29.3236360  29.3213306
   9.1480707   9.1177992   9.1174107   9.1139100   9.1219039   9.1145808
   9.1217327   9.1181234   9.1161668   9.1182437   9.1173688   9.1197033
   9.1214138   9.1161086   9.1175713   9.1402082   9.1174239   9.1150848
   9.1133002   9.1184288   9.1223878   9.1176505   9.1183872   9.1193558
   9.1141731   9.1222084   9.1183902   9.1216225   9.1161724   9.1148801
   9.1534549   9.1179148   9.1175598   9.1173204   9.1174395   9.1197066
   9.1191016   9.1158871   9.1168228   9.1199271   9.1173987   9.1220747
   9.1024204   9.1180767   9.1178033   9.1120740   9.1174648   9.1208928
   9.1167972   9.1180003   9.1176921   9.1192292   9.1159969   9.1227187
   9.1211806   9.1183030   9.1174965   9.1169142   9.1122211   9.1203577
   9.1203508   9.1173177   9.1122860   9.1121851   9.1178862   9.1220780
   9.1186196   9.1181902   9.1158599   9.1175056   9.1169348   9.1204850
 SUMMED SPIN DENSITY           4.00000000
 TOTAL ATOMIC SPINS  :
   3.1029469   0.0001542  -0.0000189  -0.0002585   0.0001311   0.0004028
  -0.0001309   0.0001608   0.0000133   0.0003366   0.0004561  -0.0001651
   0.0041872  -0.0000072  -0.0004211   0.0020747  -0.0000020  -0.0049179
   0.0023575   0.0002693  -0.0000035  -0.0004457  -0.0005037   0.0026808
  -0.0023175   0.0006321   0.0001555   0.0017923  -0.0015572   0.0002153
   0.0009561   0.0006650   0.0005802   0.0001470   0.0000308  -0.0030697
   0.0138332   0.0093232   0.0000591   0.0105038   0.0103649  -0.0000380
   0.0122076   0.0002475   0.0078042   0.0000502   0.0000493   0.0003669
   0.1355071   0.0034411   0.0000559   0.0016313   0.0009111   0.0000761
   0.0015517   0.0000841   0.0000159   0.0000591   0.0001043   0.0011136
   0.0023939   0.0000273   0.0000767   0.1191025   0.0035785   0.0000814
   0.0015687   0.0001185   0.0001560   0.0000607   0.0001007   0.0014939
   0.0017305   0.0006920   0.0001451   0.0013418  -0.0000176   0.0000532
   0.1312351   0.0001666   0.0036403   0.0000979   0.0000590   0.0008723
   0.0021208  -0.0000044   0.0000928   0.0006335   0.0001434   0.0020822
   0.1222928   0.0002697   0.0001166   0.0035167   0.0000851   0.0030294
   0.1320662   0.0000769   0.0000391   0.0014337  -0.0000008   0.0020755
   0.0018486   0.0002206   0.0001886   0.0000631   0.0035657   0.0024884
   0.0009436   0.0001429   0.0029456   0.1241988   0.0000880   0.0033815
   0.0006983   0.0002316  -0.0000063   0.0000081   0.0000501   0.0032486
 TTTTTTTTTTTTTTTTTTTTTTTTTTTTTT MOQGAD      TELAPSE    24418.09 TCPU    24349.11
 TTTTTTTTTTTTTTTTTTTTTTTTTTTTTT SHELLXN     TELAPSE    25304.05 TCPU    25232.98
 TTTTTTTTTTTTTTTTTTTTTTTTTTTTTT MONMO3      TELAPSE    25323.57 TCPU    25252.46
 NUMERICALLY INTEGRATED DENSITY   1026.9997684857   1022.9997696122
 TTTTTTTTTTTTTTTTTTTTTTTTTTTTTT NUMDFT      TELAPSE    25355.60 TCPU    25284.41
 CYC  15 ETOT(AU) -9.596343100334E+04 DETOT -2.27E-05 tst  1.88E-07 PX  1.03E-03
 CYCLE 15 WAVE FUNCTION SAVED IN FORTRAN UNIT 79
 ANDERSON MIX: BETA=  -2.951505644254E-01
 TTTTTTTTTTTTTTTTTTTTTTTTTTTTTT FDIK        TELAPSE    25864.93 TCPU    25792.16
 SPIN LOCKING: NO ENERGY GAP COMPUTED
 TTTTTTTTTTTTTTTTTTTTTTTTTTTTTT PDIG        TELAPSE    25887.91 TCPU    25815.08
 CHARGE NORMALIZATION FACTOR   1.00000000
 TOTAL ATOMIC CHARGES:
  15.1517964  29.3245979  29.3237985  29.3261415  29.3241716  29.3233746
  29.3266029  29.3238649  29.3256895  29.3234904  29.3235999  29.3294470
  29.3114029  29.3248355  29.3245857  29.3137527  29.3249581  29.3891631
  29.3075061  29.3202285  29.3252620  29.3236929  29.3237921  29.3175951
  29.3474447  29.3212705  29.3230882  29.3499353  29.3216414  29.3225958
  29.3218353  29.3213722  29.3215236  29.3224796  29.3237597  29.3459123
  29.3174553  29.3229415  29.3233221  29.3160579  29.3212424  29.3295363
  29.3163487  29.3226605  29.3227627  29.3236734  29.3235739  29.3212710
   9.1481577   9.1178545   9.1174517   9.1139510   9.1219372   9.1146218
   9.1217790   9.1181617   9.1162049   9.1182831   9.1174099   9.1197506
   9.1214605   9.1161469   9.1176122   9.1402680   9.1174768   9.1151259
   9.1133408   9.1184671   9.1224198   9.1176919   9.1184259   9.1194028
   9.1142131   9.1222412   9.1184295   9.1216696   9.1162106   9.1149206
   9.1535235   9.1179526   9.1176148   9.1173608   9.1174809   9.1197520
   9.1191513   9.1159277   9.1168614   9.1199603   9.1174392   9.1221180
   9.1024723   9.1181174   9.1178444   9.1121290   9.1175017   9.1209510
   9.1168496   9.1180418   9.1177297   9.1192799   9.1160368   9.1227602
   9.1212100   9.1183444   9.1175377   9.1169529   9.1122778   9.1204145
   9.1203857   9.1173585   9.1123422   9.1122700   9.1179270   9.1221212
   9.1186705   9.1182314   9.1158999   9.1175442   9.1169741   9.1205413
 SUMMED SPIN DENSITY           4.00000000
 TOTAL ATOMIC SPINS  :
   3.1035737   0.0001484  -0.0000216  -0.0002580   0.0001245   0.0003969
  -0.0001296   0.0001552   0.0000082   0.0003297   0.0004502  -0.0001648
   0.0041783  -0.0000097  -0.0004188   0.0020444  -0.0000052  -0.0049682
   0.0023249   0.0002610  -0.0000067  -0.0004456  -0.0005019   0.0026573
  -0.0023574   0.0006215   0.0001522   0.0017703  -0.0015551   0.0002126
   0.0009456   0.0006537   0.0005716   0.0001428   0.0000277  -0.0031125
   0.0137889   0.0092882   0.0000551   0.0104432   0.0103433  -0.0000410
   0.0121576   0.0002421   0.0077714   0.0000464   0.0000460   0.0003619
   0.1355251   0.0034468   0.0000592   0.0016203   0.0009088   0.0000777
   0.0015522   0.0000885   0.0000218   0.0000613   0.0001073   0.0011148
   0.0023920   0.0000343   0.0000796   0.1191536   0.0035844   0.0000836
   0.0015528   0.0001238   0.0001558   0.0000641   0.0001028   0.0014984
   0.0017205   0.0006889   0.0001471   0.0013421  -0.0000105   0.0000554
   0.1312481   0.0001710   0.0036474   0.0001005   0.0000624   0.0008759
   0.0021193  -0.0000010   0.0000953   0.0006301   0.0001466   0.0020823
   0.1222298   0.0002737   0.0001184   0.0035241   0.0000888   0.0030414
   0.1319449   0.0000784   0.0000427   0.0014387   0.0000028   0.0020720
   0.0018413   0.0002245   0.0001922   0.0000661   0.0035741   0.0025014
   0.0009442   0.0001463   0.0029540   0.1241456   0.0000899   0.0033758
   0.0007028   0.0002364  -0.0000035   0.0000119   0.0000529   0.0032590
 TTTTTTTTTTTTTTTTTTTTTTTTTTTTTT MOQGAD      TELAPSE    25887.99 TCPU    25815.16
 TTTTTTTTTTTTTTTTTTTTTTTTTTTTTT SHELLXN     TELAPSE    26773.27 TCPU    26698.36
 TTTTTTTTTTTTTTTTTTTTTTTTTTTTTT MONMO3      TELAPSE    26793.49 TCPU    26718.53
 NUMERICALLY INTEGRATED DENSITY   1026.9997684803   1022.9997696034
 TTTTTTTTTTTTTTTTTTTTTTTTTTTTTT NUMDFT      TELAPSE    26825.50 TCPU    26750.46
 CYC  16 ETOT(AU) -9.596343101441E+04 DETOT -1.11E-05 tst  5.08E-08 PX  2.79E-04
 CYCLE 16 WAVE FUNCTION SAVED IN FORTRAN UNIT 79
 ANDERSON MIX: BETA=  -1.064348147147E+00
 TTTTTTTTTTTTTTTTTTTTTTTTTTTTTT FDIK        TELAPSE    27217.76 TCPU    27140.19
 SPIN LOCKING: NO ENERGY GAP COMPUTED
 TTTTTTTTTTTTTTTTTTTTTTTTTTTTTT PDIG        TELAPSE    27240.67 TCPU    27163.04
 CHARGE NORMALIZATION FACTOR   1.00000000
 TOTAL ATOMIC CHARGES:
  15.1516404  29.3245721  29.3237710  29.3261082  29.3241430  29.3233486
  29.3265749  29.3238375  29.3256639  29.3234640  29.3235728  29.3294173
  29.3113816  29.3248087  29.3245585  29.3137393  29.3249309  29.3891542
  29.3074879  29.3202040  29.3252351  29.3236655  29.3237633  29.3175607
  29.3474380  29.3212407  29.3230592  29.3499141  29.3216402  29.3225661
  29.3218195  29.3213432  29.3214952  29.3224496  29.3237328  29.3459002
  29.3174149  29.3229039  29.3232942  29.3160151  29.3212078  29.3295106
  29.3163138  29.3226331  29.3227238  29.3236452  29.3235457  29.3212454
   9.1482115   9.1178790   9.1174690   9.1139669   9.1219508   9.1146388
   9.1217975   9.1181783   9.1162233   9.1183002   9.1174273   9.1197695
   9.1214798   9.1161652   9.1176296   9.1403034   9.1174980   9.1151428
   9.1133550   9.1184848   9.1224319   9.1177091   9.1184429   9.1194200
   9.1142275   9.1222549   9.1184470   9.1216878   9.1162291   9.1149376
   9.1535582   9.1179698   9.1176382   9.1173781   9.1174985   9.1197691
   9.1191695   9.1159448   9.1168777   9.1199745   9.1174564   9.1221338
   9.1025097   9.1181351   9.1178597   9.1121506   9.1175191   9.1209735
   9.1168754   9.1180572   9.1177466   9.1192981   9.1160541   9.1227764
   9.1212233   9.1183619   9.1175551   9.1169693   9.1123003   9.1204375
   9.1204009   9.1173759   9.1123659   9.1123223   9.1179427   9.1221374
   9.1186894   9.1182494   9.1159168   9.1175610   9.1169907   9.1205621
 SUMMED SPIN DENSITY           4.00000000
 TOTAL ATOMIC SPINS  :
   3.1040194   0.0001301  -0.0000399  -0.0002723   0.0001063   0.0003789
  -0.0001400   0.0001373  -0.0000108   0.0003104   0.0004318  -0.0001743
   0.0041585  -0.0000286  -0.0004311   0.0020123  -0.0000239  -0.0050352
   0.0022711   0.0002398  -0.0000252  -0.0004595  -0.0005162   0.0026242
  -0.0024098   0.0005994   0.0001339   0.0017297  -0.0015599   0.0001954
   0.0009261   0.0006318   0.0005505   0.0001246   0.0000088  -0.0031744
   0.0137309   0.0092452   0.0000360   0.0103623   0.0103212  -0.0000586
   0.0120908   0.0002249   0.0077331   0.0000273   0.0000268   0.0003430
   0.1356170   0.0034572   0.0000722   0.0016117   0.0009085   0.0000896
   0.0015589   0.0001012   0.0000363   0.0000735   0.0001201   0.0011251
   0.0023983   0.0000486   0.0000923   0.1192718   0.0035925   0.0000955
   0.0015383   0.0001377   0.0001592   0.0000772   0.0001145   0.0015115
   0.0017137   0.0006883   0.0001590   0.0013500   0.0000039   0.0000672
   0.1313099   0.0001836   0.0036569   0.0001129   0.0000755   0.0008878
   0.0021242   0.0000122   0.0001075   0.0006242   0.0001593   0.0020872
   0.1222096   0.0002865   0.0001300   0.0035390   0.0001013   0.0030587
   0.1318627   0.0000902   0.0000558   0.0014507   0.0000161   0.0020712
   0.0018326   0.0002373   0.0002046   0.0000785   0.0035910   0.0025192
   0.0009448   0.0001591   0.0029718   0.1241464   0.0001016   0.0033730
   0.0007130   0.0002493   0.0000094   0.0000247   0.0000652   0.0032731
 TTTTTTTTTTTTTTTTTTTTTTTTTTTTTT MOQGAD      TELAPSE    27240.75 TCPU    27163.11
 TTTTTTTTTTTTTTTTTTTTTTTTTTTTTT SHELLXN     TELAPSE    28126.41 TCPU    28046.63
 TTTTTTTTTTTTTTTTTTTTTTTTTTTTTT MONMO3      TELAPSE    28146.19 TCPU    28066.36
 NUMERICALLY INTEGRATED DENSITY   1026.9997684808   1022.9997696008
 TTTTTTTTTTTTTTTTTTTTTTTTTTTTTT NUMDFT      TELAPSE    28178.20 TCPU    28098.30
 CYC  17 ETOT(AU) -9.596343101759E+04 DETOT -3.19E-06 tst  1.13E-07 PX  2.28E-04
 CYCLE 17 WAVE FUNCTION SAVED IN FORTRAN UNIT 79
 ANDERSON MIX: BETA=  -2.862128086434E-01
 TTTTTTTTTTTTTTTTTTTTTTTTTTTTTT FDIK        TELAPSE    28584.04 TCPU    28502.97
 SPINLOCK DISABLED

    ALPHA      ELECTRONS
 INSULATING STATE
 TOP OF VALENCE BANDS -    BAND   1027; K   27; EIG -4.4622690E-02 AU
 TOP OF VALENCE BANDS -    BAND   1027; K    1; EIG -4.4647120E-02 AU
 BOTTOM OF VIRTUAL BANDS - BAND   1028; K    1; EIG -1.2702085E-02 AU
 INDIRECT ENERGY BAND GAP:   0.8686 eV

    BETA       ELECTRONS
 INSULATING STATE
 TOP OF VALENCE BANDS -    BAND   1023; K   29; EIG -1.2107393E-01 AU
 TOP OF VALENCE BANDS -    BAND   1023; K    1; EIG -1.2119744E-01 AU
 BOTTOM OF VIRTUAL BANDS - BAND   1024; K    3; EIG -4.4205715E-02 AU
 INDIRECT ENERGY BAND GAP:   2.0917 eV
 BOTTOM OF VIRTUAL BANDS - BAND   1024; K    1; EIG -4.4033232E-02 AU
 TTTTTTTTTTTTTTTTTTTTTTTTTTTTTT PDIG        TELAPSE    28606.89 TCPU    28525.77
 CHARGE NORMALIZATION FACTOR   1.00000000
 TOTAL ATOMIC CHARGES:
  15.1516292  29.3245560  29.3237536  29.3260823  29.3241246  29.3233301
  29.3265563  29.3238197  29.3256477  29.3234464  29.3235535  29.3293963
  29.3113671  29.3247912  29.3245409  29.3137347  29.3249133  29.3891529
  29.3074749  29.3201875  29.3252179  29.3236476  29.3237448  29.3175428
  29.3474364  29.3212217  29.3230411  29.3499084  29.3216362  29.3225486
  29.3218047  29.3213250  29.3214767  29.3224308  29.3237161  29.3458931
  29.3173991  29.3228822  29.3232761  29.3159944  29.3211860  29.3294933
  29.3162933  29.3226162  29.3227026  29.3236273  29.3235279  29.3212288
   9.1482241   9.1178938   9.1174802   9.1139813   9.1219616   9.1146497
   9.1218096   9.1181890   9.1162354   9.1183113   9.1174382   9.1197820
   9.1214930   9.1161772   9.1176402   9.1402901   9.1175112   9.1151536
   9.1133698   9.1184959   9.1224410   9.1177204   9.1184541   9.1194310
   9.1142406   9.1222652   9.1184582   9.1217007   9.1162408   9.1149483
   9.1535463   9.1179808   9.1176521   9.1173886   9.1175101   9.1197799
   9.1191808   9.1159557   9.1168882   9.1199870   9.1174674   9.1221480
   9.1025075   9.1181464   9.1178700   9.1121630   9.1175303   9.1209871
   9.1168761   9.1180669   9.1177578   9.1193099   9.1160650   9.1227906
   9.1212358   9.1183729   9.1175660   9.1169792   9.1123131   9.1204513
   9.1204128   9.1173867   9.1123792   9.1123430   9.1179525   9.1221526
   9.1187003   9.1182605   9.1159270   9.1175722   9.1170007   9.1205739
 SUMMED SPIN DENSITY           4.00000000
 TOTAL ATOMIC SPINS  :
   3.1039329   0.0001345  -0.0000335  -0.0002629   0.0001118   0.0003852
  -0.0001304   0.0001433  -0.0000049   0.0003156   0.0004380  -0.0001645
   0.0041716  -0.0000228  -0.0004218   0.0020157  -0.0000181  -0.0050363
   0.0022704   0.0002445  -0.0000194  -0.0004511  -0.0005080   0.0026224
  -0.0024072   0.0006037   0.0001405   0.0017377  -0.0015523   0.0002027
   0.0009289   0.0006363   0.0005547   0.0001312   0.0000149  -0.0031799
   0.0137284   0.0092502   0.0000418   0.0103495   0.0103322  -0.0000528
   0.0120834   0.0002314   0.0077365   0.0000330   0.0000326   0.0003482
   0.1356567   0.0034557   0.0000689   0.0016015   0.0009019   0.0000856
   0.0015541   0.0000982   0.0000339   0.0000700   0.0001163   0.0011212
   0.0023934   0.0000464   0.0000890   0.1193241   0.0035902   0.0000919
   0.0015258   0.0001350   0.0001536   0.0000736   0.0001108   0.0015091
   0.0017043   0.0006811   0.0001553   0.0013461   0.0000019   0.0000634
   0.1313389   0.0001809   0.0036549   0.0001091   0.0000719   0.0008849
   0.0021187   0.0000087   0.0001040   0.0006158   0.0001556   0.0020822
   0.1222127   0.0002834   0.0001260   0.0035369   0.0000982   0.0030590
   0.1318510   0.0000864   0.0000526   0.0014481   0.0000127   0.0020639
   0.0018237   0.0002340   0.0002011   0.0000751   0.0035901   0.0025202
   0.0009393   0.0001557   0.0029714   0.1241557   0.0000979   0.0033651
   0.0007097   0.0002462   0.0000062   0.0000212   0.0000619   0.0032724
 TTTTTTTTTTTTTTTTTTTTTTTTTTTTTT MOQGAD      TELAPSE    28606.97 TCPU    28525.84
 TTTTTTTTTTTTTTTTTTTTTTTTTTTTTT SHELLXN     TELAPSE    29491.98 TCPU    29408.77
 TTTTTTTTTTTTTTTTTTTTTTTTTTTTTT MONMO3      TELAPSE    29512.31 TCPU    29429.06
 NUMERICALLY INTEGRATED DENSITY   1026.9997684846   1022.9997696036
 TTTTTTTTTTTTTTTTTTTTTTTTTTTTTT NUMDFT      TELAPSE    29544.27 TCPU    29460.94
 CYC  18 ETOT(AU) -9.596343102012E+04 DETOT -2.53E-06 tst  3.70E-08 PX  1.06E-04
 CYCLE 18 WAVE FUNCTION SAVED IN FORTRAN UNIT 79
 ANDERSON MIX: BETA=  -5.495241852446E-01
 TTTTTTTTTTTTTTTTTTTTTTTTTTTTTT FDIK        TELAPSE    29880.44 TCPU    29795.32
 SPINLOCK DISABLED

    ALPHA      ELECTRONS
 INSULATING STATE
 TOP OF VALENCE BANDS -    BAND   1027; K   27; EIG -4.4570936E-02 AU
 TOP OF VALENCE BANDS -    BAND   1027; K    1; EIG -4.4595362E-02 AU
 BOTTOM OF VIRTUAL BANDS - BAND   1028; K    1; EIG -1.2722847E-02 AU
 INDIRECT ENERGY BAND GAP:   0.8666 eV

    BETA       ELECTRONS
 INSULATING STATE
 TOP OF VALENCE BANDS -    BAND   1023; K   29; EIG -1.2107549E-01 AU
 TOP OF VALENCE BANDS -    BAND   1023; K    1; EIG -1.2119906E-01 AU
 BOTTOM OF VIRTUAL BANDS - BAND   1024; K    3; EIG -4.4239235E-02 AU
 INDIRECT ENERGY BAND GAP:   2.0908 eV
 BOTTOM OF VIRTUAL BANDS - BAND   1024; K    1; EIG -4.4066739E-02 AU
 TTTTTTTTTTTTTTTTTTTTTTTTTTTTTT PDIG        TELAPSE    29903.30 TCPU    29818.12
 CHARGE NORMALIZATION FACTOR   1.00000000
 TOTAL ATOMIC CHARGES:
  15.1516590  29.3245582  29.3237566  29.3260825  29.3241268  29.3233322
  29.3265592  29.3238222  29.3256517  29.3234489  29.3235551  29.3293973
  29.3113711  29.3247944  29.3245454  29.3137429  29.3249163  29.3891659
  29.3074831  29.3201909  29.3252210  29.3236523  29.3237490  29.3175462
  29.3474453  29.3212241  29.3230447  29.3499204  29.3216463  29.3225532
  29.3218052  29.3213279  29.3214793  29.3224338  29.3237196  29.3459023
  29.3174024  29.3228855  29.3232789  29.3159928  29.3211875  29.3294960
  29.3162943  29.3226204  29.3227038  29.3236303  29.3235310  29.3212315
   9.1482243   9.1178920   9.1174777   9.1139784   9.1219566   9.1146472
   9.1218072   9.1181868   9.1162343   9.1183091   9.1174355   9.1197797
   9.1214902   9.1161762   9.1176375   9.1402812   9.1175088   9.1151511
   9.1133655   9.1184942   9.1224361   9.1177180   9.1184518   9.1194278
   9.1142367   9.1222611   9.1184561   9.1216979   9.1162399   9.1149458
   9.1535364   9.1179788   9.1176496   9.1173859   9.1175078   9.1197768
   9.1191772   9.1159533   9.1168856   9.1199827   9.1174648   9.1221448
   9.1025016   9.1181441   9.1178670   9.1121604   9.1175289   9.1209848
   9.1168663   9.1180638   9.1177562   9.1193063   9.1160626   9.1227882
   9.1212321   9.1183706   9.1175634   9.1169766   9.1123104   9.1204499
   9.1204094   9.1173841   9.1123772   9.1123442   9.1179499   9.1221497
   9.1186967   9.1182582   9.1159246   9.1175703   9.1169982   9.1205713
 SUMMED SPIN DENSITY           4.00000000
 TOTAL ATOMIC SPINS  :
   3.1037322   0.0001424  -0.0000257  -0.0002530   0.0001201   0.0003938
  -0.0001185   0.0001516   0.0000029   0.0003238   0.0004469  -0.0001536
   0.0041874  -0.0000153  -0.0004120   0.0020312  -0.0000107  -0.0050239
   0.0022764   0.0002516  -0.0000124  -0.0004418  -0.0004989   0.0026292
  -0.0023924   0.0006112   0.0001485   0.0017522  -0.0015433   0.0002113
   0.0009362   0.0006439   0.0005625   0.0001392   0.0000223  -0.0031745
   0.0137389   0.0092618   0.0000493   0.0103539   0.0103498  -0.0000454
   0.0120873   0.0002397   0.0077477   0.0000405   0.0000401   0.0003558
   0.1356992   0.0034504   0.0000643   0.0015927   0.0008960   0.0000806
   0.0015475   0.0000936   0.0000299   0.0000654   0.0001113   0.0011154
   0.0023879   0.0000424   0.0000841   0.1193638   0.0035842   0.0000869
   0.0015160   0.0001309   0.0001475   0.0000688   0.0001059   0.0015042
   0.0016961   0.0006741   0.0001503   0.0013408  -0.0000022   0.0000584
   0.1313554   0.0001767   0.0036491   0.0001041   0.0000671   0.0008796
   0.0021116   0.0000040   0.0000994   0.0006074   0.0001504   0.0020766
   0.1222217   0.0002786   0.0001210   0.0035312   0.0000937   0.0030545
   0.1318546   0.0000812   0.0000481   0.0014435   0.0000081   0.0020559
   0.0018157   0.0002290   0.0001960   0.0000704   0.0035854   0.0025156
   0.0009336   0.0001509   0.0029673   0.1241800   0.0000928   0.0033575
   0.0007033   0.0002412   0.0000015   0.0000166   0.0000571   0.0032664
 TTTTTTTTTTTTTTTTTTTTTTTTTTTTTT MOQGAD      TELAPSE    29903.38 TCPU    29818.20
 TTTTTTTTTTTTTTTTTTTTTTTTTTTTTT SHELLXN     TELAPSE    30788.34 TCPU    30701.09
 TTTTTTTTTTTTTTTTTTTTTTTTTTTTTT MONMO3      TELAPSE    30808.76 TCPU    30721.46
 NUMERICALLY INTEGRATED DENSITY   1026.9997684888   1022.9997696068
 TTTTTTTTTTTTTTTTTTTTTTTTTTTTTT NUMDFT      TELAPSE    30840.71 TCPU    30753.33
 CYC  19 ETOT(AU) -9.596343102032E+04 DETOT -1.94E-07 tst  4.07E-08 PX  1.11E-04
 CYCLE 19 WAVE FUNCTION SAVED IN FORTRAN UNIT 79
 ANDERSON MIX: BETA=  -1.536840142769E+00
 TTTTTTTTTTTTTTTTTTTTTTTTTTTTTT FDIK        TELAPSE    31191.10 TCPU    31102.19
 SPINLOCK DISABLED

    ALPHA      ELECTRONS
 INSULATING STATE
 TOP OF VALENCE BANDS -    BAND   1027; K   27; EIG -4.4461211E-02 AU
 TOP OF VALENCE BANDS -    BAND   1027; K    1; EIG -4.4485635E-02 AU
 BOTTOM OF VIRTUAL BANDS - BAND   1028; K    1; EIG -1.2755805E-02 AU
 INDIRECT ENERGY BAND GAP:   0.8627 eV

    BETA       ELECTRONS
 INSULATING STATE
 TOP OF VALENCE BANDS -    BAND   1023; K   29; EIG -1.2107224E-01 AU
 TOP OF VALENCE BANDS -    BAND   1023; K    1; EIG -1.2119591E-01 AU
 BOTTOM OF VIRTUAL BANDS - BAND   1024; K    3; EIG -4.4294031E-02 AU
 INDIRECT ENERGY BAND GAP:   2.0892 eV
 BOTTOM OF VIRTUAL BANDS - BAND   1024; K    1; EIG -4.4121528E-02 AU
 TTTTTTTTTTTTTTTTTTTTTTTTTTTTTT PDIG        TELAPSE    31213.99 TCPU    31125.03
 CHARGE NORMALIZATION FACTOR   1.00000000
 TOTAL ATOMIC CHARGES:
  15.1517161  29.3245729  29.3237733  29.3260949  29.3241415  29.3233467
  29.3265759  29.3238373  29.3256695  29.3234635  29.3235692  29.3294102
  29.3113843  29.3248102  29.3245640  29.3137646  29.3249321  29.3891944
  29.3075062  29.3202071  29.3252367  29.3236710  29.3237666  29.3175634
  29.3474658  29.3212391  29.3230619  29.3499476  29.3216686  29.3225718
  29.3218155  29.3213439  29.3214947  29.3224499  29.3237362  29.3459251
  29.3174195  29.3229035  29.3232944  29.3160011  29.3212023  29.3295107
  29.3163074  29.3226383  29.3227175  29.3236459  29.3235466  29.3212466
   9.1482219   9.1178805   9.1174667   9.1139666   9.1219422   9.1146363
   9.1217958   9.1181762   9.1162251   9.1182986   9.1174243   9.1197687
   9.1214781   9.1161673   9.1176261   9.1402613   9.1174969   9.1151404
   9.1133515   9.1184844   9.1224222   9.1177069   9.1184411   9.1194152
   9.1142231   9.1222484   9.1184453   9.1216855   9.1162309   9.1149347
   9.1535149   9.1179689   9.1176370   9.1173746   9.1174969   9.1197649
   9.1191637   9.1159426   9.1168750   9.1199685   9.1174534   9.1221321
   9.1024876   9.1181330   9.1178555   9.1121488   9.1175193   9.1209727
   9.1168444   9.1180519   9.1177463   9.1192929   9.1160520   9.1227768
   9.1212194   9.1183592   9.1175520   9.1169655   9.1122982   9.1204395
   9.1203969   9.1173729   9.1123662   9.1123433   9.1179387   9.1221371
   9.1186838   9.1182469   9.1159137   9.1175596   9.1169871   9.1205586
 SUMMED SPIN DENSITY           4.00000000
 TOTAL ATOMIC SPINS  :
   3.1033312   0.0001585  -0.0000109  -0.0002344   0.0001374   0.0004106
  -0.0000953   0.0001685   0.0000183   0.0003407   0.0004643  -0.0001333
   0.0042183  -0.0000002  -0.0003931   0.0020659   0.0000040  -0.0049956
   0.0022931   0.0002667   0.0000027  -0.0004234  -0.0004814   0.0026458
  -0.0023575   0.0006267   0.0001644   0.0017824  -0.0015261   0.0002285
   0.0009521   0.0006597   0.0005780   0.0001550   0.0000370  -0.0031597
   0.0137655   0.0092869   0.0000643   0.0103710   0.0103859  -0.0000304
   0.0120996   0.0002567   0.0077732   0.0000556   0.0000551   0.0003713
   0.1357721   0.0034392   0.0000543   0.0015776   0.0008848   0.0000705
   0.0015341   0.0000842   0.0000215   0.0000558   0.0001014   0.0011038
   0.0023770   0.0000336   0.0000742   0.1194255   0.0035720   0.0000770
   0.0014990   0.0001222   0.0001363   0.0000589   0.0000961   0.0014941
   0.0016814   0.0006605   0.0001409   0.0013307  -0.0000107   0.0000485
   0.1313724   0.0001677   0.0036369   0.0000939   0.0000574   0.0008691
   0.0020967  -0.0000058   0.0000895   0.0005920   0.0001402   0.0020667
   0.1222336   0.0002686   0.0001104   0.0035190   0.0000845   0.0030444
   0.1318660   0.0000708   0.0000389   0.0014341  -0.0000016   0.0020413
   0.0018016   0.0002189   0.0001858   0.0000604   0.0035755   0.0025052
   0.0009236   0.0001408   0.0029578   0.1242265   0.0000826   0.0033441
   0.0006896   0.0002310  -0.0000084   0.0000073   0.0000474   0.0032534
 TTTTTTTTTTTTTTTTTTTTTTTTTTTTTT MOQGAD      TELAPSE    31214.07 TCPU    31125.10
 TTTTTTTTTTTTTTTTTTTTTTTTTTTTTT SHELLXN     TELAPSE    32099.09 TCPU    32007.98
 TTTTTTTTTTTTTTTTTTTTTTTTTTTTTT MONMO3      TELAPSE    32119.57 TCPU    32028.42
 NUMERICALLY INTEGRATED DENSITY   1026.9997684956   1022.9997696118
 TTTTTTTTTTTTTTTTTTTTTTTTTTTTTT NUMDFT      TELAPSE    32151.49 TCPU    32060.26
 CYC  20 ETOT(AU) -9.596343102028E+04 DETOT  3.62E-08 tst  1.64E-07 PX  2.22E-04
 CYCLE 20 WAVE FUNCTION SAVED IN FORTRAN UNIT 79
 ANDERSON MIX: BETA=  -2.596215792787E-01
 TTTTTTTTTTTTTTTTTTTTTTTTTTTTTT FDIK        TELAPSE    32550.07 TCPU    32456.88
 SPINLOCK DISABLED

    ALPHA      ELECTRONS
 INSULATING STATE
 TOP OF VALENCE BANDS -    BAND   1027; K   27; EIG -4.4410575E-02 AU
 TOP OF VALENCE BANDS -    BAND   1027; K    1; EIG -4.4435001E-02 AU
 BOTTOM OF VIRTUAL BANDS - BAND   1028; K    1; EIG -1.2763978E-02 AU
 INDIRECT ENERGY BAND GAP:   0.8611 eV

    BETA       ELECTRONS
 INSULATING STATE
 TOP OF VALENCE BANDS -    BAND   1023; K   29; EIG -1.2106692E-01 AU
 TOP OF VALENCE BANDS -    BAND   1023; K    1; EIG -1.2119064E-01 AU
 BOTTOM OF VIRTUAL BANDS - BAND   1024; K    3; EIG -4.4309616E-02 AU
 INDIRECT ENERGY BAND GAP:   2.0887 eV
 BOTTOM OF VIRTUAL BANDS - BAND   1024; K    1; EIG -4.4137135E-02 AU
 TTTTTTTTTTTTTTTTTTTTTTTTTTTTTT PDIG        TELAPSE    32572.90 TCPU    32479.66
 CHARGE NORMALIZATION FACTOR   1.00000000
 TOTAL ATOMIC CHARGES:
  15.1516969  29.3246075  29.3238081  29.3261236  29.3241754  29.3233813
  29.3266169  29.3238719  29.3257057  29.3234982  29.3236029  29.3294424
  29.3114066  29.3248451  29.3245998  29.3138049  29.3249666  29.3892311
  29.3075412  29.3202412  29.3252714  29.3237075  29.3238007  29.3176012
  29.3475033  29.3212724  29.3230971  29.3499825  29.3216986  29.3226088
  29.3218445  29.3213781  29.3215284  29.3224844  29.3237706  29.3459526
  29.3174592  29.3229412  29.3233292  29.3160415  29.3212337  29.3295456
  29.3163359  29.3226750  29.3227499  29.3236809  29.3235823  29.3212817
   9.1482376   9.1178536   9.1174429   9.1139468   9.1219230   9.1146126
   9.1217710   9.1181530   9.1162034   9.1182755   9.1174004   9.1197446
   9.1214547   9.1161449   9.1176025   9.1402439   9.1174701   9.1151168
   9.1133316   9.1184626   9.1224019   9.1176833   9.1184181   9.1193904
   9.1142023   9.1222290   9.1184223   9.1216607   9.1162089   9.1149109
   9.1534874   9.1179469   9.1176095   9.1173506   9.1174738   9.1197387
   9.1191363   9.1159188   9.1168516   9.1199492   9.1174292   9.1221091
   9.1024745   9.1181095   9.1178319   9.1121213   9.1174971   9.1209434
   9.1168326   9.1180277   9.1177234   9.1192662   9.1160286   9.1227546
   9.1212020   9.1183350   9.1175280   9.1169418   9.1122703   9.1204112
   9.1203779   9.1173490   9.1123397   9.1123606   9.1179152   9.1221155
   9.1186562   9.1182228   9.1158898   9.1175371   9.1169635   9.1205276
 SUMMED SPIN DENSITY           4.00000000
 TOTAL ATOMIC SPINS  :
   3.1031781   0.0001598  -0.0000102  -0.0002301   0.0001386   0.0004133
  -0.0000934   0.0001704   0.0000177   0.0003435   0.0004672  -0.0001300
   0.0042291   0.0000009  -0.0003909   0.0020698   0.0000052  -0.0049938
   0.0022929   0.0002678   0.0000036  -0.0004217  -0.0004793   0.0026482
  -0.0023490   0.0006293   0.0001657   0.0017854  -0.0015289   0.0002297
   0.0009567   0.0006619   0.0005800   0.0001562   0.0000375  -0.0031618
   0.0137720   0.0092950   0.0000650   0.0103755   0.0103982  -0.0000299
   0.0121059   0.0002567   0.0077804   0.0000562   0.0000557   0.0003725
   0.1357832   0.0034399   0.0000541   0.0015767   0.0008856   0.0000701
   0.0015337   0.0000839   0.0000208   0.0000554   0.0001012   0.0011027
   0.0023768   0.0000336   0.0000738   0.1194375   0.0035717   0.0000767
   0.0014972   0.0001215   0.0001369   0.0000583   0.0000955   0.0014936
   0.0016804   0.0006607   0.0001403   0.0013309  -0.0000113   0.0000481
   0.1313771   0.0001675   0.0036371   0.0000939   0.0000567   0.0008686
   0.0020962  -0.0000060   0.0000895   0.0005912   0.0001400   0.0020662
   0.1222384   0.0002682   0.0001102   0.0035178   0.0000840   0.0030445
   0.1318767   0.0000706   0.0000388   0.0014348  -0.0000019   0.0020395
   0.0018012   0.0002187   0.0001855   0.0000609   0.0035756   0.0025050
   0.0009247   0.0001405   0.0029577   0.1242362   0.0000822   0.0033427
   0.0006889   0.0002307  -0.0000086   0.0000066   0.0000473   0.0032525
 TTTTTTTTTTTTTTTTTTTTTTTTTTTTTT MOQGAD      TELAPSE    32572.98 TCPU    32479.73
 TTTTTTTTTTTTTTTTTTTTTTTTTTTTTT SHELLXN     TELAPSE    33458.61 TCPU    33363.28
 +++ ENERGIES IN A.U. +++
 ::: EXT EL-POLE                                  -4.7888308135665E+04
 ::: EXT EL-SPHEROPOLE                             5.8016949314581E+02
 ::: BIELET ZONE E-E                               7.4722846197106E+04
 ::: TOTAL E-E                                     2.7414707554587E+04
 ::: TOTAL E-N + N-E                              -2.0102442253065E+05
 ::: TOTAL N-N                                    -1.4859973897413E+04
 ::: KINETIC ENERGY                                9.5671877727320E+04
 ::: PSEUDO TOTAL   ENERGY                        -9.2797811146154E+04
 ::: VIRIAL COEFFICIENT                            1.0152494897102E+00
 TTTTTTTTTTTTTTTTTTTTTTTTTTTTTT MONMO3      TELAPSE    33478.26 TCPU    33382.88
 NUMERICALLY INTEGRATED DENSITY   1026.9997684976   1022.9997696182
 TTTTTTTTTTTTTTTTTTTTTTTTTTTTTT NUMDFT      TELAPSE    33510.21 TCPU    33414.76
 CYC  21 ETOT(AU) -9.596343101831E+04 DETOT  1.97E-06 tst  3.97E-08 PX  2.22E-04

 == SCF ENDED - CONVERGENCE ON ENERGY      E(AU) -9.5963431018309E+04 CYCLES  21


 ENERGY EXPRESSION=HARTREE+FOCK EXCH*0.00000+(HSE06      EXCH)*1.00000+PBE        CORR


 TOTAL ENERGY(DFT)(AU)( 21) -9.5963431018309E+04 DE 2.0E-06 tester 4.0E-08
 TTTTTTTTTTTTTTTTTTTTTTTTTTTTTT EDFT        TELAPSE    33510.27 TCPU    33414.82

 *******************************************************************************
 *                             FORCE CALCULATION                               *
 *******************************************************************************

 TTTTTTTTTTTTTTTTTTTTTTTTTTTTTT NUMDFG      TELAPSE    33784.24 TCPU    33688.13
 WARNING **** GENPOG **** COULOMB BIPO BUFFER TOO SMALL - TO AVOID I/O SET BIPOSIZE =    13654800
 INFORMATION **** GENPOG **** BIPO BUFFER LENGTH (WORDS) =     4000000
 TTTTTTTTTTTTTTTTTTTTTTTTTTTTTT SHELXG      TELAPSE    40649.36 TCPU    40537.10

 CARTESIAN FORCES IN HARTREE/BOHR (ANALYTICAL)
   ATOM                     X                   Y                   Z
   1 277             4.403851469847E-03  1.946156636489E-03  7.971488357958E-02
   2  31             9.291133173883E-05 -5.081087011998E-04  5.319745441881E-04
   3  31            -1.698065241658E-05 -8.268539604891E-05  1.887445355457E-04
   4  31             6.103040826146E-04 -5.419582260442E-04 -4.268534608656E-04
   5  31            -7.833044982960E-04  3.487896895700E-04  8.999064465165E-04
   6  31             3.106472842305E-04 -6.490815961971E-04  8.432411752928E-04
   7  31            -2.802214989104E-04 -4.906928660731E-05 -5.664057410222E-04
   8  31             5.683001835246E-04  2.622304697585E-04  8.700818162328E-04
   9  31             4.294696440996E-05  3.137642536366E-05  3.386414749933E-04
  10  31            -9.453290197361E-04  2.365205543242E-04  1.102457730354E-03
  11  31             6.992057424711E-04  3.012184868942E-04  8.230758136811E-04
  12  31            -5.147468841127E-05  9.841576488472E-04 -5.310741891993E-04
  13  31             3.212430889967E-03  6.416301110419E-04  2.038216049151E-03
  14  31             7.621096908439E-05 -1.943893336771E-04  4.759153487246E-04
  15  31             6.278334391352E-05 -1.402636718577E-03 -7.859420710794E-04
  16  31            -3.995198685364E-03  2.348688218759E-03  8.152169594666E-04
  17  31             1.444809734115E-04  1.286956052514E-04  6.874187564065E-04
  18  31            -2.720019676561E-04  1.637470342376E-03 -7.158692121910E-03
  19  31             1.364871069025E-03 -2.281491050427E-03 -1.601390876829E-04
  20  31             4.242501935482E-05 -4.188784470338E-06  5.480309628272E-04
  21  31            -1.901420072832E-04 -1.668360938856E-05  6.331287905859E-04
  22  31             7.977211880010E-04  5.962797072332E-04 -8.366476395487E-04
  23  31            -7.900003256222E-04  1.885170547511E-04 -7.906395549409E-04
  24  31            -1.455004398379E-04  2.744118476130E-04 -6.544228937990E-04
  25  31             2.737084389981E-03 -2.594224195276E-03 -1.479538871111E-03
  26  31             2.158177494049E-05  3.711863925415E-04  3.588706611009E-04
  27  31             6.116839491246E-04  2.900251026509E-04  9.153330590532E-04
  28  31            -3.081386008571E-03 -6.662563999917E-04 -2.234686965670E-03
  29  31            -2.262020256267E-04 -4.388827611618E-04  3.442215486405E-03
  30  31            -6.759260906538E-04  2.204489151463E-04  5.671398461846E-04
  31  31             4.693338480629E-04 -4.854969504864E-05 -4.735813003354E-04
  32  31             8.252548102095E-05 -1.301913546803E-04  3.683282266174E-04
  33  31             9.721334149448E-06  6.198194590512E-05  4.060585119099E-04
  34  31             2.392787125172E-05 -4.021769027343E-04  6.716416454893E-04
  35  31            -2.777539359126E-05 -6.252764087611E-06  3.007997009181E-04
  36  31             4.192104430549E-04  2.264335065686E-03 -4.643269517743E-03
  37  31            -5.567832467905E-04 -1.749347557722E-03 -2.431585753918E-03
  38  31            -5.982251727308E-04 -3.122112739328E-03 -6.418774654051E-04
  39  31            -3.921149317132E-06 -2.419645807225E-05  6.064014036227E-04
  40  31             3.823037461520E-03 -2.993839311607E-04 -6.025061585753E-04
  41  31             3.314090452219E-03  2.515786511037E-03  1.344666129791E-03
  42  31            -5.188960321706E-05  4.117933772751E-05  6.631318399855E-04
  43  31            -2.346019175313E-03  1.354858376463E-03 -1.553013275061E-03
  44  31             2.292193327673E-04  8.849997659355E-05 -3.904315214420E-04
  45  31            -1.980009632425E-03  1.479275337238E-03  1.338622699549E-04
  46  31            -6.571825989066E-06  5.055380910426E-05  5.927847117970E-04
  47  31            -2.362681526384E-05 -2.004250040601E-05  5.626765002447E-04
  48  31            -4.481336012779E-05  3.424287569587E-05 -1.808363949802E-04
  49   8             2.673519974854E-02 -1.920706648650E-02 -3.482624649631E-02
  50   8            -1.869713296294E-04  1.498586585107E-04  1.329400814557E-03
  51   8            -7.055837932324E-05  1.343041400048E-04 -3.935158099678E-04
  52   8            -5.316782047382E-05 -7.206725641962E-04  1.025014538799E-03
  53   8             7.526190076876E-04 -7.868973764795E-04 -1.550202824384E-03
  54   8             1.826647633951E-04  9.842918841474E-05 -4.786825084641E-04
  55   8            -3.464145896332E-04 -4.709474176171E-04  8.046599341411E-04
  56   8            -3.229986683644E-04  4.159267188930E-05 -1.897298902036E-04
  57   8             1.556878723177E-04 -7.256745056683E-05 -9.359292456335E-05
  58   8             4.406602196649E-05 -3.146393769282E-05 -2.850980202348E-04
  59   8             3.282007351268E-05  4.887323908331E-05 -3.826051332032E-04
  60   8             1.373902290314E-05  3.661603324379E-04  9.224821709048E-04
  61   8             1.388099693966E-05  1.150729821315E-04  6.518190113927E-04
  62   8            -5.084307513370E-05  2.775569584017E-04 -1.090345816781E-04
  63   8             1.292682587963E-05  7.217727485065E-05 -4.636945396007E-04
  64   8            -1.223527532969E-03  3.695498878585E-02 -3.794582742655E-02
  65   8            -2.424439872206E-04 -4.536404843143E-04  7.437806819068E-04
  66   8            -2.087825843880E-04  1.999806712583E-05 -4.313829849110E-04
  67   8             6.003248595471E-05  7.693065346626E-04  6.618246416652E-04
  68   8             2.355315435823E-04 -3.899471978324E-04 -1.414528923620E-04
  69   8             5.601408762782E-04  7.996520309832E-04 -6.329208104292E-04
  70   8            -5.677394387985E-05 -5.214620606964E-05 -3.873481533362E-04
  71   8            -4.296213465931E-05 -1.565353865463E-05 -2.641888203045E-04
  72   8             1.058548655921E-04 -7.736756028542E-05  8.188353656569E-04
  73   8            -2.801256213210E-04 -5.909754978486E-04  1.012770853607E-03
  74   8            -8.631527557568E-04  1.804106102512E-04 -1.083073921500E-03
  75   8            -5.442620769891E-05  1.142415566058E-04 -7.230178457435E-05
  76   8            -3.377903131654E-04  8.940770909418E-04  8.771980028800E-04
  77   8            -1.946977759810E-04 -3.993978184580E-04 -1.387981914791E-04
  78   8             4.161203518027E-05 -2.436991445585E-04 -6.246135371002E-04
  79   8            -2.746016581990E-02 -1.834153293924E-02 -3.799667956048E-02
  80   8            -1.801106312982E-07  1.682102609573E-04 -2.135505309337E-04
  81   8             5.966919418903E-04  3.341863546529E-04  1.119392386907E-03
  82   8            -1.609993548923E-05  1.015821547079E-05 -3.328639413827E-04
  83   8             8.744085588797E-05 -1.598737493347E-05 -4.282714334316E-04
  84   8             1.543374570230E-04 -2.654981815320E-05  7.477251609620E-04
  85   8            -5.789041252049E-04 -1.795874578889E-04  1.838906076696E-04
  86   8            -1.328555408948E-04  2.197058365698E-04 -4.443712488572E-04
  87   8            -9.241330394794E-05  9.669327749551E-05  6.915636442240E-05
  88   8             3.489620560755E-04 -1.604120870854E-03  5.029256180803E-04
  89   8             1.803117509303E-05  4.308226230876E-05 -3.221640682289E-04
  90   8            -2.658658672861E-05  8.595601512140E-05 -2.858636911744E-04
  91   8             1.975205403733E-03 -3.574125716998E-02  1.514948064531E-02
  92   8            -4.076481199577E-05  7.833590960571E-06 -1.678926685813E-04
  93   8             2.602044544060E-04  9.584405177665E-05 -6.194992169599E-04
  94   8            -1.256805697308E-03 -7.281413972589E-04 -2.384170639213E-03
  95   8            -2.593839574021E-04  1.014105307728E-06  1.033212330468E-04
  96   8            -1.274821754008E-03 -3.150684283497E-04 -6.183296318182E-04
  97   8             2.325095561253E-02  1.938055495932E-02  1.426590101154E-02
  98   8            -6.919729843644E-05  2.229585056970E-04 -5.256196948209E-04
  99   8             1.467266797801E-04  4.593328844438E-05 -6.397924830592E-06
 100   8             7.285618452912E-05  3.490131911721E-04  1.678781932828E-04
 101   8            -8.883329457503E-05 -2.973770122496E-04 -4.796873842438E-04
 102   8            -3.039934077849E-04 -7.156301143585E-04 -6.362472563559E-04
 103   8             6.340556052447E-04  8.928205486611E-04 -3.555849686949E-04
 104   8            -3.722304054932E-05 -2.175951016969E-05 -1.578379932533E-04
 105   8            -3.366796161722E-05  1.023740448414E-06 -2.620372929500E-04
 106   8             7.631067085181E-05 -4.818027634190E-06  6.774217634853E-05
 107   8             1.259624057778E-03 -7.650961997041E-04 -2.147157038776E-03
 108   8             1.180385932393E-03 -1.626591642696E-03 -4.983264469805E-04
 109   8            -5.449053625275E-04  1.000881464988E-03 -6.841028138771E-05
 110   8             7.090149756239E-05 -8.947317628882E-05 -2.940053776997E-04
 111   8             1.225331998640E-04  1.755439075740E-03 -2.807950397717E-03
 112   8            -2.977721600781E-02  1.409248691643E-02  1.717813471476E-02
 113   8            -9.397614117512E-05 -2.168297610372E-04 -7.029858589751E-04
 114   8             5.913946771146E-04  2.915580222893E-04  4.151984129486E-04
 115   8            -6.212193524120E-04 -5.579454358036E-04  1.117041306225E-04
 116   8             2.179421571169E-05 -1.252685175146E-05 -1.407744889871E-04
 117   8             1.912798575323E-04  1.969467156560E-05 -2.983852340595E-04
 118   8            -3.294381282926E-05  1.194532792530E-04  2.468381100136E-04
 119   8             3.897368233829E-05 -1.764184949682E-05 -5.975096925681E-05
 120   8             1.551491155347E-04  1.052569478931E-03 -3.306482823240E-04

 RESULTANT FORCE    -3.685093896699E-12 -1.461816778736E-12  2.205458038418E-13

 ATOMIC PART

 SYMMETRY ALLOWED FORCES (ANALYTICAL) (DIRECTION, FORCE)

    1  2.8551924E-03    2  3.9068677E-03    3  8.0048873E-02    4  3.5996003E-04
    5 -3.6237744E-04    6  1.2069314E-03    7  5.3805682E-05    8 -5.0669069E-05
    9  8.7250776E-04   10  8.3045547E-04   11 -1.3555832E-04   12  2.6172890E-04
   13 -8.2175552E-04   14 -6.1816802E-05   15  1.5965633E-03   16  6.2373362E-04
   17 -3.8089513E-04   18  1.5535581E-03   19 -1.8612428E-04   20 -1.5915729E-04
   21  1.5139396E-04   22  3.9401291E-04   23  5.3645221E-04   24  1.5955795E-03
   25  5.6479229E-05   26  7.6548000E-05   27  1.0760904E-03   28 -9.0576225E-04
   29 -2.4068113E-04   30  1.8531537E-03   31  4.8415122E-04   32  6.3948286E-04
   33  1.5893364E-03   34 -5.0759844E-04   35  8.6238487E-04   36  2.4360502E-04
   37  2.4995773E-03   38  2.2121682E-03   39  2.8269870E-03   40  2.1423684E-04
   41 -7.0123488E-05   42  1.2840457E-03   43  8.1157729E-04   44 -1.1289032E-03
   45  2.8386248E-05   46 -4.5964809E-03   47  8.5741781E-05   48  1.6376293E-03
   49  7.6898019E-05   50  2.3473655E-04   51  1.5248721E-03   52 -1.0431835E-03
   53  1.3404428E-03   54 -6.3447346E-03   55  2.3406076E-03   56 -1.2341441E-03
   57  6.2585552E-04   58  6.8554695E-05   59  7.1028725E-05   60  1.3438105E-03
   61 -1.2689307E-04   62 -5.6006587E-05   63  1.4428545E-03   64  4.2355533E-04
   65  9.7337804E-04   66 -1.9811442E-05   67 -7.4919993E-04   68 -1.6957427E-04
   69  2.6313987E-05   70 -2.3909293E-04   71  2.2739190E-04   72  1.6347822E-04
   73  3.7097611E-03   74 -8.1859592E-04   75 -6.6434825E-04   76 -1.0570935E-04
   77  3.8945003E-04   78  1.1768651E-03   79  4.4775157E-04   80  6.1962777E-04
   81  1.7488711E-03   82 -2.2823011E-03   83 -2.0631017E-03   84 -1.3991195E-03
   85  6.4781089E-05   86 -4.5192880E-04   87  4.2934557E-03   88 -6.5773581E-04
   89 -1.0901014E-04   90  1.4499050E-03   91  4.6749993E-04   92  2.3134968E-04
   93  4.1950303E-04   94  1.7698969E-04   95 -3.1619359E-05   96  1.2709431E-03
   97  1.8959684E-05   98  9.8784371E-05   99  1.3234154E-03  100  2.6500300E-04
  101 -2.9721260E-04  102  1.6058455E-03  103  2.3915289E-05  104  1.8175035E-05
  105  1.2516067E-03  106 -7.2868856E-04  107  2.2210431E-03  108 -3.7070524E-03
  109  4.3140031E-04  110 -1.7399793E-03  111 -1.5263667E-03  112  1.0911854E-03
  113 -2.9778982E-03  114  2.5574469E-04  115  6.3856289E-05  116 -1.6066009E-05
  117  1.5147617E-03  118  3.5378858E-03  119  1.6694230E-03  120  3.1695837E-04
  121  1.7223590E-03  122  3.8877367E-03  123  2.2803795E-03  124  5.5990607E-05
  125  8.6659348E-05  126  1.6237467E-03  127 -2.6040858E-03  128  7.8138666E-05
  129 -5.8570104E-04  130  2.4408149E-04  131  2.7149327E-04  132  5.7674420E-04
  133 -2.3786413E-03  134  3.7550069E-04  135  1.1122447E-03  136  2.9182111E-05
  137  1.2837878E-04  138  1.5891161E-03  139  5.0249180E-05  140  5.9983930E-05
  141  1.5804260E-03  142  5.1102938E-06  143  9.7451721E-05  144  8.5356779E-04
  145  3.3047245E-02  146 -3.1976489E-03  147 -3.4024006E-02  148  2.8852413E-04
  149  8.3088517E-05  150  1.9073247E-03  151  4.0199404E-04  152  1.2927996E-04
  153  1.9940757E-04  154  8.5373111E-04  155 -6.0585641E-04  156  1.6312552E-03
  157  1.6026582E-03  158 -2.6679372E-04  159 -9.3897903E-04  160  6.8345192E-04
  161  2.1457236E-04  162  1.2652017E-04  163  5.1912304E-04  164 -5.4554830E-04
  165  1.4216640E-03  166  2.8929242E-04  167 -9.4929189E-05  168  4.4156832E-04
  169  7.6920922E-04  170  4.5186724E-05  171  5.4539819E-04  172  6.6335108E-04
  173  2.5520942E-05  174  3.6108653E-04  175  6.2381685E-04  176  9.0403238E-05
  177  2.6865431E-04  178  4.5753984E-04  179  3.5938099E-04  180  1.5890088E-03
  181  5.9195690E-04  182  1.4620442E-04  183  1.3427737E-03  184  4.6357341E-04
  185  2.5795180E-04  186  5.9834447E-04  187  6.3092552E-04  188  1.1517670E-04
  189  2.5099416E-04  190 -1.9046081E-02  191  3.1716620E-02  192 -3.7560448E-02
  193  3.4422600E-04  194  9.5408017E-05  195  8.0307263E-04  196  1.4090419E-04
  197  5.2805377E-04  198 -3.6819550E-04  199  3.5782439E-07  200  1.3286450E-03
  201  7.2836853E-04  202  7.3898928E-04  203  4.2899151E-04  204 -6.8709824E-05
  205  4.3653527E-04  206  1.6414528E-03  207 -5.6634315E-04  208  3.3578775E-04
  209  6.1741936E-04  210 -3.2949806E-04  211  3.3622585E-04  212  6.6879876E-04
  213 -2.1174685E-04  214  5.0458636E-04  215  7.0381863E-04  216  8.7812811E-04
  217  4.3695796E-04  218  7.4104943E-05  219  1.0926324E-03  220 -4.5396768E-04
  221  4.5617767E-04  222 -1.0023554E-03  223  2.7764094E-04  224  8.1716824E-04
  225 -2.4849042E-06  226 -3.5860594E-04  227  1.3752513E-03  228  9.5768865E-04
  229  4.1272613E-04  230  3.4610235E-04  231 -4.8019651E-05  232  5.5071367E-04
  233  6.1022111E-04  234 -5.4072873E-04  235 -1.4383424E-02  236 -2.9157879E-02
  237 -3.8377183E-02  238 -3.1921626E-05  239  2.5374015E-04  240 -1.0740678E-03
  241  4.0674338E-04  242  7.0804349E-04  243  2.4862799E-04  244  4.3785798E-05
  245  1.3167903E-04  246 -1.2161184E-03  247  1.4907012E-04  248  1.6471014E-04
  249 -1.3452467E-03  250  2.1728110E-04  251  1.9390858E-04  252 -1.8989471E-04
  253 -3.4300518E-04  254 -3.0690879E-04  255 -7.6703897E-04  256 -1.6362608E-04
  257  2.6130312E-04  258 -1.4267394E-03  259 -7.0508697E-05  260  1.8152021E-04
  261 -9.4808754E-04  262  1.1791481E-03  263 -1.0845028E-03  264 -5.3676387E-04
  265  8.8551167E-05  266  1.6221488E-04  267 -1.3921123E-03  268  3.0385814E-05
  269  1.8259967E-04  270 -1.4008655E-03  271  2.0016242E-02  272 -3.0349491E-02
  273  1.4251369E-02  274  7.4932439E-04  275 -9.3431574E-04  276 -8.3744764E-04
  277  9.9717407E-04  278 -7.3744696E-04  279 -1.3278201E-03  280  1.1586153E-04
  281 -2.2655313E-03  282 -3.1761424E-03  283  6.2954660E-04  284 -1.2017303E-03
  285 -7.6405179E-04  286 -8.0968333E-05  287 -2.0484271E-03  288 -1.5317266E-03
  289  1.1552051E-02  290  2.7815826E-02  291  1.3605872E-02  292  1.2107106E-03
  293  1.6568666E-04  294 -9.1160264E-04  295  1.5490638E-03  296  1.2701552E-04
  297 -4.2259237E-04  298  1.4038327E-03  299  3.6432248E-04  300 -2.6464035E-04
  301  1.6638008E-03  302 -2.7427833E-04  303 -9.4258937E-04  304  1.7772309E-03
  305 -7.7179148E-04  306 -1.1544085E-03  307  1.8871860E-03  308  1.1000480E-03
  309 -9.3170264E-04  310  1.8738439E-03  311  4.3848075E-06  312 -7.8433758E-04
  313  1.9862693E-03  314  2.6877257E-05  315 -9.4260826E-04  316  2.2250311E-03
  317  8.0432968E-05  318 -6.6634183E-04  319  3.8479458E-03  320  1.7084048E-05
  321 -3.0143214E-03  322  4.5332585E-03  323 -7.9924377E-04  324 -1.5396628E-03
  325  1.9953899E-03  326  6.0666564E-04  327 -1.2247166E-03  328  3.3169800E-03
  329 -2.8270644E-06  330 -1.5782278E-03  331  2.7416817E-03  332  1.7081138E-03
  333 -4.3947628E-03  334 -3.0941200E-02  335 -2.6152396E-03  336  1.6286260E-02
  337  4.5226250E-05  338 -3.4623681E-04  339 -6.5011209E-04  340  4.1877419E-04
  341  4.4595746E-04  342  4.5704722E-04  343 -1.8954657E-04  344 -9.4246207E-04
  345  2.0840415E-04  346  8.5505928E-05  347 -2.6671908E-04  348 -2.7082812E-05
  349  2.6125896E-04  350 -2.1425979E-04  351 -2.1696705E-04  352  7.0584937E-05
  353 -3.3449352E-04  354  3.6093293E-04  355  3.0726839E-04  356 -6.9642243E-04
  357  1.9157012E-04

 CELL PART

 GRADIENT WITH RESPECT TO THE CELL PARAMETER IN HARTREE/BOHR
ORDER: -D/DA1X, -D/DA1Y, -D/DA1Z
       -D/DA2X, -D/DA2Y, -D/DA2Z
       -D/DA3X, -D/DA3Y, -D/DA3Z
  0.227270643005E-01 -0.485857454102E-03  0.134162202654E-03
  0.108755772896E-01  0.224564722267E-01 -0.275762287576E-04
 -0.154022402697E-04 -0.665686293771E-04  0.192264324639E-01

STRESS TENSOR, IN HARTREE/BOHR^3:
ORDER: 11 12 13
       21 22 23
       31 32 33
 -0.474209066446E-04  0.117558900191E-05  0.475203161415E-07
  0.101357099152E-05 -0.546955591376E-04  0.214313746295E-06
 -0.283016963450E-06  0.227053311726E-06 -0.621520688056E-04

PRESSURE FROM THE STRESS TENSOR,
IN HARTREE/BOHR^3:  0.54756E-04
PRESSURE IN GIGAPASCAL:  0.1611E+01
CONVERSION FACTOR: 1 HARTREE/BOHR^3= 29421 GIGAPASCAL
WHEN USING VALUES FOR BOHR RADIUS AND HARTREE
FROM IUPAC WEBSITE, APRIL 2009
ENTHALPY: -9.5963001509010E+04

 SYMMETRY ALLOWED FORCES (ANALYTICAL) (DIRECTION, FORCE)

    1  1.1084494E-02    2 -1.1661859E-03    3 -2.0306705E-04    4 -5.6505087E-04
    5  1.9299930E-05    6 -3.3446592E-05
 TTTTTTTTTTTTTTTTTTTTTTTTTTTTTT TOTGRA_C    TELAPSE    40939.33 TCPU    40826.40
 INFORMATION **** optc001 **** GEOMETRY OUTPUT FILE
 CLASSICAL MODEL (SCHLEGEL) USED AS INITIAL HESSIAN MATRIX
 REFERENCE GEOMETRY DEFINED

 MAX GRADIENT      0.080049  THRESHOLD              0.000450 CONVERGED NO
 RMS GRADIENT      0.007135  THRESHOLD              0.000300 CONVERGED NO

 GRADIENT NORM     0.135945  GRADIENT THRESHOLD     0.500000

 EIGENVALUES OF THE ESTIMATED HESSIAN
  0.5782E-04  0.1067E-03  0.1506E-03  0.1830E-03  0.2420E-03  0.2973E-03
  0.3166E-03  0.3727E-03  0.4095E-03  0.5606E-03  0.7280E-03  0.7893E-03
  0.9057E-03  0.1050E-02  0.1112E-02  0.1421E-02  0.1664E-02  0.1677E-02
  0.1711E-02  0.1792E-02  0.1847E-02  0.1967E-02  0.1991E-02  0.2016E-02
  0.2033E-02  0.2134E-02  0.2188E-02  0.2300E-02  0.2455E-02  0.2618E-02
  0.2626E-02  0.2687E-02  0.2714E-02  0.2884E-02  0.3029E-02  0.3069E-02
  0.3143E-02  0.3199E-02  0.3269E-02  0.3445E-02  0.3502E-02  0.3654E-02
  0.3770E-02  0.3841E-02  0.4126E-02  0.4170E-02  0.4567E-02  0.4821E-02
  0.4909E-02  0.5094E-02  0.5211E-02  0.5466E-02  0.5773E-02  0.6218E-02
  0.6638E-02  0.6895E-02  0.7050E-02  0.7417E-02  0.7791E-02  0.8559E-02
  0.8838E-02  0.9135E-02  0.9292E-02  0.9735E-02  0.9757E-02  0.9855E-02
  0.1128E-01  0.1211E-01  0.1313E-01  0.1332E-01  0.1415E-01  0.1450E-01
  0.1567E-01  0.1632E-01  0.1671E-01  0.1705E-01  0.1780E-01  0.1812E-01
  0.1821E-01  0.1859E-01  0.1900E-01  0.1916E-01  0.1936E-01  0.1998E-01
  0.2130E-01  0.2189E-01  0.2267E-01  0.2321E-01  0.2375E-01  0.2407E-01
  0.2484E-01  0.2490E-01  0.2556E-01  0.2625E-01  0.2742E-01  0.2852E-01
  0.3200E-01  0.3231E-01  0.3258E-01  0.3281E-01  0.3379E-01  0.3453E-01
  0.3547E-01  0.3669E-01  0.3753E-01  0.3759E-01  0.3845E-01  0.3969E-01
  0.4084E-01  0.4148E-01  0.4201E-01  0.4429E-01  0.4623E-01  0.4858E-01
  0.4988E-01  0.5087E-01  0.5107E-01  0.5124E-01  0.5269E-01  0.5354E-01
  0.5386E-01  0.5447E-01  0.5531E-01  0.5549E-01  0.5617E-01  0.5685E-01
  0.5721E-01  0.5766E-01  0.5856E-01  0.5930E-01  0.6123E-01  0.6246E-01
  0.6588E-01  0.6662E-01  0.6665E-01  0.6744E-01  0.6973E-01  0.7076E-01
  0.7464E-01  0.7476E-01  0.7544E-01  0.7575E-01  0.7590E-01  0.7684E-01
  0.7740E-01  0.7843E-01  0.7869E-01  0.7924E-01  0.8058E-01  0.8238E-01
  0.8402E-01  0.8583E-01  0.8741E-01  0.8933E-01  0.9110E-01  0.9416E-01
  0.9722E-01  0.9797E-01  0.9914E-01  0.9942E-01  0.1007      0.1050    
  0.1059      0.1071      0.1078      0.1083      0.1101      0.1116    
  0.1134      0.1200      0.1204      0.1210      0.1213      0.1219    
  0.1225      0.1233      0.1237      0.1240      0.1244      0.1252    
  0.1265      0.1284      0.1286      0.1299      0.1300      0.1304    
  0.1317      0.1321      0.1326      0.1336      0.1343      0.1369    
  0.1382      0.1389      0.1397      0.1430      0.1449      0.1468    
  0.1484      0.1496      0.1508      0.1536      0.1574      0.1589    
  0.1626      0.1643      0.1662      0.1679      0.1731      0.1819    
  0.1851      0.1883      0.1892      0.1918      0.1976      0.2093    
  0.2141      0.2167      0.2196      0.2242      0.2277      0.2332    
  0.2392      0.2476      0.2510      0.2525      0.2536      0.2539    
  0.2551      0.2560      0.2574      0.2596      0.2602      0.2621    
  0.2647      0.2710      0.2766      0.2790      0.2821      0.2883    
  0.2945      0.2988      0.3066      0.3188      0.3191      0.3200    
  0.3206      0.3229      0.3246      0.3249      0.3272      0.3283    
  0.3292      0.3359      0.3375      0.3408      0.3456      0.3463    
  0.3485      0.3498      0.3505      0.3526      0.3546      0.3548    
  0.3585      0.3592      0.3599      0.3622      0.3661      0.3697    
  0.3705      0.3755      0.3790      0.3857      0.3916      0.3943    
  0.3962      0.3971      0.3997      0.4004      0.4016      0.4031    
  0.4040      0.4054      0.4065      0.4076      0.4089      0.4117    
  0.4150      0.4187      0.4230      0.4275      0.4288      0.4384    
  0.4481      0.4552      0.4607      0.4637      0.4654      0.4661    
  0.4666      0.4675      0.4681      0.4694      0.4700      0.4720    
  0.4723      0.4740      0.4747      0.4762      0.4774      0.4800    
  0.4807      0.4816      0.4842      0.4877      0.4891      0.4893    
  0.4904      0.4916      0.4921      0.4941      0.4951      0.4971    
  0.4989      0.5009      0.5011      0.5031      0.5042      0.5047    
  0.5075      0.5086      0.5100      0.5104      0.5122      0.5165    
  0.5191      0.5216      0.5265      0.5282      0.5307      0.5333    
  0.5356      0.5363      0.5388      0.5427      0.5486      0.5507    
  0.5590      0.5726      0.5825      0.5903      0.5927      0.5967    
  0.6061      0.6072      0.6104      0.6118      0.6193      0.6486    
  0.8565       1.219       2.460    
 NEWTON STEP ( 0.2944069146E+02) EXCEEDS TRUST RADIUS ( 0.5000000000E+00)
 LEVEL SHIFT    -0.2089845166E-02

 INITIAL TRUST RADIUS    0.5000000000E+00

 PREDICTED ENERGY CHANGE    -0.162E-01

 INITIAL DISPLACEMENTS
  0.008598 -0.003646  0.072258  0.001882 -0.003902  0.020556 -0.005212  0.009787
 -0.012819 -0.022351 -0.001267  0.001646 -0.010106 -0.000316  0.014707 -0.026778
 -0.007108 -0.068252  0.014236  0.003649  0.011434  0.000632  0.004591  0.016387
  0.000860 -0.000330  0.011913 -0.008086  0.014475 -0.050331  0.004563 -0.014590
 -0.045863  0.014513 -0.037531  0.018472  0.041060  0.024853  0.044642  0.001720
  0.002893 -0.001627  0.002471 -0.005142 -0.033093 -0.052582 -0.005818  0.039879
 -0.004620  0.000882 -0.002529 -0.018035  0.005719 -0.105347  0.013671 -0.050892
  0.028437 -0.003555  0.001346  0.013054 -0.000752  0.003378 -0.000250 -0.007022
  0.018634 -0.054721 -0.015981  0.000412 -0.055861  0.003659  0.000848 -0.014111
  0.029534 -0.023284 -0.010275 -0.008746 -0.016437  0.025621  0.002856  0.020615
 -0.013200 -0.015418 -0.018168 -0.016152  0.009557  0.009625  0.000120 -0.011815
  0.013194 -0.009004  0.002570 -0.006886  0.000277 -0.027941  0.008424  0.023757
  0.022356  0.001369  0.037618 -0.001607  0.004365 -0.009869 -0.007262  0.008781
 -0.019699  0.016855  0.026090 -0.024470  0.017695 -0.023939  0.004596  0.003201
 -0.030874  0.018828 -0.012458  0.019247 -0.005996  0.013615  0.009778  0.016931
  0.022549  0.024078  0.041501 -0.001231  0.008797 -0.003428 -0.000459 -0.013047
  0.009534  0.002330 -0.002658  0.010733 -0.019057  0.001997  0.067337 -0.004357
  0.003337  0.004890  0.004886  0.011412  0.005969  0.007992 -0.000791 -0.033288
  0.030388 -0.011842  0.028013  0.002157 -0.015230  0.032788  0.000737  0.012542
 -0.012034  0.010448 -0.001135 -0.006856  0.019351  0.001627 -0.012584 -0.001821
  0.012184 -0.008400  0.006139 -0.016582  0.000055 -0.006170 -0.000238 -0.003431
  0.002962 -0.002036  0.070482  0.001759  0.005690  0.004932  0.003579  0.012889
 -0.006820  0.014915  0.005563 -0.034706  0.017071 -0.007239  0.003882 -0.003027
 -0.001674  0.031069 -0.007220  0.019970 -0.025340  0.002035  0.019072  0.026962
  0.008356  0.006845  0.060877 -0.002216  0.010347 -0.005558  0.008767 -0.010380
 -0.005574  0.002046 -0.005204  0.009530 -0.009146  0.007638  0.041348 -0.003942
  0.014436 -0.000643  0.000309  0.018089  0.012008  0.001281 -0.003947 -0.032172
  0.017409 -0.006962 -0.022886 -0.000739 -0.013849 -0.018924 -0.007230  0.012090
  0.009238  0.004809  0.002618  0.019824  0.003800  0.001444  0.062750  0.001198
  0.012194 -0.009261  0.000070 -0.025233  0.030306  0.005702  0.000654  0.009027
 -0.009887  0.000219  0.075873 -0.004614  0.005334 -0.001103 -0.002033  0.008983
  0.001753  0.016574 -0.009907 -0.016667  0.021141  0.003936 -0.001022 -0.000179
  0.003219  0.008391 -0.001694  0.004403 -0.010043 -0.012371 -0.022306  0.072287
 -0.002729  0.000409  0.013571 -0.010016  0.007878 -0.069925  0.023937 -0.032320
  0.097427 -0.001645 -0.000037  0.030682 -0.004455  0.000889  0.009429 -0.014477
 -0.001220 -0.077459 -0.009233  0.002331 -0.024643 -0.011504  0.000600 -0.013612
  0.023479  0.016450  0.108907  0.004455 -0.001407  0.018533 -0.003653  0.002062
  0.009059 -0.014383  0.002694 -0.008043  0.000252 -0.000740  0.012285 -0.009349
  0.000743 -0.098127  0.026504 -0.011350  0.030817  0.002361  0.000114  0.027594
  0.003852 -0.002347  0.018288 -0.008355  0.005464 -0.026151  0.004373 -0.002308
 -0.069753  0.008368 -0.025785  0.000148  0.002325  0.013303  0.043282  0.004973
  0.004448  0.011824 -0.005002  0.010960 -0.057149 -0.029351 -0.006001  0.081007
  0.000119  0.003877  0.019643 -0.004220  0.003032 -0.060207  0.001933 -0.028702
 -0.009252 -0.003672 -0.000835  0.027719  0.000212 -0.000143  0.024963 -0.007675
  0.007397 -0.006213 -0.017187 -0.002669 -0.030381  0.195421 -0.052116 -0.000246
 -0.100117 -0.008114 -0.038752
 TTTTTTTTTTTTTTTTTTTTTTTTTTTTTT OPTI        TELAPSE    40950.66 TCPU    40837.69

 OPTOPTOPTOPTOPTOPTOPTOPTOPTOPTOPTOPTOPTOPTOPTOPTOPTOPTOPTOPTOPTOPTOPTOPTOPTOPT

 - INFORMATION ON SCF MOVED TO SCFOUT.LOG
 GEOMETRY OPTIMIZATION INFORMATION STORED IN OPTINFO.DAT

 OPTOPTOPTOPTOPTOPTOPTOPTOPTOPTOPTOPTOPTOPTOPTOPTOPTOPTOPTOPTOPTOPTOPTOPTOPTOPT
 *******************************************************************************
 COORDINATE AND CELL OPTIMIZATION - POINT    2
 *******************************************************************************
 LATTICE PARAMETERS (ANGSTROMS AND DEGREES) - BOHR = 0.5291772083 ANGSTROM
 PRIMITIVE CELL - CENTRING CODE 1/0 VOLUME=  1168.236150 - DENSITY  6.516 g/cm^3
         A              B              C           ALPHA      BETA       GAMMA 
    10.01106844    10.01246544    13.45855757    90.040894  89.983089 120.004537
 *******************************************************************************
 ATOMS IN THE ASYMMETRIC UNIT  120 - ATOMS IN THE UNIT CELL:  120
     ATOM                 X/A                 Y/B                 Z/C    
 *******************************************************************************
      1 T 277 IR    3.336542958170E-01  1.663951773384E-01 -3.176817138741E-01
      2 T  31 GA    1.671649889907E-01 -1.669753515022E-01  2.323177971841E-02
      3 T  31 GA    8.214298929911E-05 -4.993675170857E-01  3.550477535623E-01
      4 T  31 GA   -1.677020655146E-01  1.672898588024E-01 -3.104491143276E-01
      5 T  31 GA    1.655931325169E-01  3.328735412203E-01  2.300269367932E-02
      6 T  31 GA   -2.327063292927E-03 -1.079439656024E-03  3.526240594032E-01
      7 T  31 GA   -1.652586788078E-01 -3.332770695112E-01 -3.100844379210E-01
      8 T  31 GA   -3.330405237073E-01  3.341810956476E-01  2.309373743398E-02
      9 T  31 GA   -3.332693364382E-01 -1.666735277192E-01  2.323855919252E-02
     10 T  31 GA   -4.998858586905E-01 -4.983974388010E-01  3.533210458417E-01
     11 T  31 GA   -4.995203569877E-01 -9.167618274967E-04  3.535062974106E-01
     12 T  31 GA    3.323360518636E-01 -3.361339588364E-01 -3.097610131515E-01
     13 T  31 GA   -3.300473168582E-01  3.345442530106E-01 -1.870277600853E-01
     14 T  31 GA   -4.998649286189E-01  1.870276707614E-04  1.440203670607E-01
     15 T  31 GA    3.336467357973E-01 -3.336383888995E-01  4.764995180638E-01
     16 T  31 GA    1.640428688393E-01  3.336344504274E-01 -1.871998734092E-01
     17 T  31 GA    4.997740682379E-01 -4.999538730461E-01  1.439689433002E-01
     18 T  31 GA    3.325442187788E-01  1.670249984567E-01  4.680965331123E-01
     19 T  31 GA    1.650978764451E-01 -1.701407899484E-01 -1.876458810897E-01
     20 T  31 GA   -1.287573823634E-04 -4.998922144541E-01  1.447858670394E-01
     21 T  31 GA    1.180617139614E-04  2.503884234390E-04  1.440523733213E-01
     22 T  31 GA   -1.664414087753E-01 -3.318599597560E-01  4.756605656481E-01
     23 T  31 GA   -1.678407639293E-01  1.663609917510E-01  4.756555086722E-01
     24 T  31 GA   -3.330622344932E-01 -1.666223117393E-01 -1.887054778778E-01
     25 T  31 GA   -4.980161330212E-01 -3.943492552245E-03 -3.543797944075E-01
     26 T  31 GA    3.326003911282E-01 -3.346979184283E-01 -2.108640992141E-02
     27 T  31 GA    1.673798384966E-01  3.346873917049E-01  3.098921237572E-01
     28 T  31 GA   -4.978213283729E-03 -2.173785480208E-03 -3.546218301068E-01
     29 T  31 GA    3.341557027023E-01  1.672912353610E-01 -2.335597336772E-02
     30 T  31 GA    1.664135343371E-01 -1.659847401528E-01  3.100668135703E-01
     31 T  31 GA   -4.195743063430E-05  4.996312821030E-01 -3.549481140414E-01
     32 T  31 GA   -1.684562798268E-01  1.670120418997E-01 -2.115821320790E-02
     33 T  31 GA   -1.649948281540E-01 -3.326081868199E-01 -2.061436952497E-02
     34 T  31 GA   -3.331019168583E-01  3.337028498321E-01  3.100121819680E-01
     35 T  31 GA   -3.334065848637E-01 -1.661174669755E-01  3.101245915008E-01
     36 T  31 GA   -4.957865426163E-01 -4.948323855163E-01 -3.549617657989E-01
     37 T  31 GA   -3.308762561884E-01  3.337723531377E-01 -4.778333629653E-01
     38 T  31 GA    4.983554964968E-01 -2.134159676099E-03 -1.428030459828E-01
     39 T  31 GA    3.332655473278E-01 -3.321274603689E-01  1.888395567335E-01
     40 T  31 GA    1.658179089544E-01  3.342847910624E-01 -4.773727794423E-01
     41 T  31 GA   -4.977001922595E-01 -4.990955759543E-01 -1.419432556969E-01
     42 T  31 GA    3.335647567029E-01  1.672321172883E-01  1.881646527911E-01
     43 T  31 GA    1.659752668734E-01 -1.696598107212E-01 -4.776946325171E-01
     44 T  31 GA    7.617317602627E-05  4.998583016277E-01 -1.434086609175E-01
     45 T  31 GA   -3.374418902260E-04  1.069362750453E-03 -1.409565766907E-01
     46 T  31 GA   -1.667267979011E-01 -3.331547517704E-01  1.891921633428E-01
     47 T  31 GA   -1.659755576234E-01  1.674519215804E-01  1.892404082810E-01
     48 T  31 GA   -3.329212390544E-01 -1.667177611283E-01 -4.791354762078E-01
     49 T   8 O     4.889480510740E-01  1.637588721054E-01 -4.178074217341E-01
     50 T   8 O     3.175380469381E-01 -1.685114610612E-01 -8.091236788662E-02
     51 T   8 O     1.517232163603E-01 -4.991152980070E-01  2.497025742322E-01
     52 T   8 O    -1.515312128976E-02  1.665619193806E-01 -4.170938615614E-01
     53 T   8 O     3.185382535495E-01  3.335045106182E-01 -8.349952322240E-02
     54 T   8 O     1.517497939580E-01  9.021487172855E-04  2.496984209119E-01
     55 T   8 O    -1.580136276306E-02 -3.348153705965E-01 -4.166061240559E-01
     56 T   8 O    -1.823771331058E-01  3.333994177738E-01 -8.319550071456E-02
     57 T   8 O    -1.814835785933E-01 -1.659824968658E-01 -8.002728483311E-02
     58 T   8 O    -3.484551962199E-01 -4.995227373259E-01  2.501579992206E-01
     59 T   8 O    -3.481152116906E-01  8.615620273864E-04  2.497793669789E-01
     60 T   8 O     4.857173752424E-01 -3.323709594215E-01 -4.181742328468E-01
     61 T   8 O    -1.655971238294E-01  3.177689478721E-01 -4.164145085677E-01
     62 T   8 O    -3.344266914727E-01 -1.577863177645E-02 -8.157549319403E-02
     63 T   8 O    -4.999279427420E-01 -3.475462956298E-01  2.490613873804E-01
     64 T   8 O     3.360801923615E-01  3.242622248198E-01 -4.179551230215E-01
     65 T   8 O    -3.318492911626E-01  4.858681668072E-01 -7.984719234277E-02
     66 T   8 O     4.999227046961E-01  1.519093079377E-01  2.497416858582E-01
     67 T   8 O     3.334318034058E-01 -1.829871094027E-01 -4.171122691727E-01
     68 T   8 O     1.664517390733E-01  4.842348860344E-01 -8.276779997948E-02
     69 T   8 O     1.662495819262E-01 -1.549256931536E-02 -8.146812086208E-02
     70 T   8 O     2.182695063823E-05 -3.479963456976E-01  2.500679055872E-01
     71 T   8 O     3.526814162208E-04  1.522233984463E-01  2.503477610904E-01
     72 T   8 O    -1.675142264169E-01 -1.828538958809E-01 -4.181385468383E-01
     73 T   8 O    -3.171400473396E-01 -4.848645006813E-01 -4.178170571811E-01
     74 T   8 O    -4.846875681345E-01  1.816242069676E-01 -8.381962877644E-02
     75 T   8 O     3.486707638789E-01 -1.506474697916E-01  2.502930930886E-01
     76 T   8 O     1.819872178941E-01 -4.843492400442E-01 -4.158648081060E-01
     77 T   8 O    -4.842285884202E-01 -3.184573695721E-01 -8.044493958410E-02
     78 T   8 O     3.489542160802E-01  3.491415985406E-01  2.495421203060E-01
     79 T   8 O     1.759041872608E-01  1.064615488652E-02 -4.179107602813E-01
     80 T   8 O     1.558275397991E-02 -3.180284541930E-01 -8.288517147574E-02
     81 T   8 O     1.386002456310E-02  1.820709743740E-01 -7.945131964803E-02
     82 T   8 O    -1.514535117691E-01 -1.510826488438E-01  2.497647573028E-01
     83 T   8 O    -1.511464580512E-01  3.491562070341E-01  2.500262506518E-01
     84 T   8 O    -3.170302814466E-01  1.448001064195E-02 -4.176445989789E-01
     85 T   8 O    -1.496707186621E-01 -4.995771882691E-01 -2.499737184935E-01
     86 T   8 O    -3.180832949312E-01  1.670772023797E-01  8.368856882085E-02
     87 T   8 O    -4.847472952140E-01 -1.665578226344E-01  4.158537352169E-01
     88 T   8 O     3.473363047670E-01  4.989462723385E-01 -2.472641434279E-01
     89 T   8 O    -3.180409086332E-01 -3.330241714696E-01  8.403448391117E-02
     90 T   8 O    -4.844982554129E-01  3.343005230031E-01  4.129677712687E-01
     91 T   8 O     3.495549445703E-01 -7.441090568868E-03 -2.449467635491E-01
     92 T   8 O     1.817442717470E-01 -3.334856892003E-01  8.463176024705E-02
     93 T   8 O     1.816214878131E-01  1.665068424263E-01  8.328761155130E-02
     94 T   8 O     1.465915995549E-02 -1.667600772290E-01  4.132351097607E-01
     95 T   8 O     1.446445328410E-02  3.332727936561E-01  4.153212839828E-01
     96 T   8 O    -1.536349185263E-01 -3.559713860772E-05 -2.504497872782E-01
     97 T   8 O    -4.930134652088E-01  3.557325261294E-01 -2.445235002506E-01
     98 T   8 O     3.336334113379E-01  1.540243645398E-02  8.364226587300E-02
     99 T   8 O     1.666109929020E-01 -3.180583847517E-01  4.164940966537E-01
    100 T   8 O    -1.046321295767E-03  3.491044067301E-01 -2.504624645792E-01
    101 T   8 O     3.329305533874E-01 -4.850291205271E-01  8.358367990973E-02
    102 T   8 O     1.655361620777E-01  1.820555669727E-01  4.117956373730E-01
    103 T   8 O     4.867489797469E-04 -1.523337875387E-01 -2.489339986937E-01
    104 T   8 O    -1.665187906892E-01 -4.845553591381E-01  8.450049919479E-02
    105 T   8 O    -1.670053174511E-01  1.509846741393E-02  8.409407736581E-02
    106 T   8 O    -3.336236965979E-01 -3.175448604995E-01  4.150258246769E-01
    107 T   8 O    -3.332931969787E-01  1.821170278482E-01  4.136091430509E-01
    108 T   8 O     4.996343457406E-01 -1.544465052997E-01 -2.498499554495E-01
    109 T   8 O    -3.480325505044E-01  1.520491108964E-01 -2.483763237962E-01
    110 T   8 O     4.849803141292E-01 -1.819371482376E-01  8.395498435476E-02
    111 T   8 O     3.176093015171E-01  4.850809159181E-01  4.141399584165E-01
    112 T   8 O     1.433451557881E-01  1.501296271614E-01 -2.456059814783E-01
    113 T   8 O     4.846034132587E-01  3.182732014988E-01  8.357614248158E-02
    114 T   8 O     3.177832626159E-01 -1.580976163251E-02  4.132168566514E-01
    115 T   8 O     1.503095076526E-01 -3.509334405970E-01 -2.502981629124E-01
    116 T   8 O    -1.550720332642E-02  3.182505259184E-01  8.456797665652E-02
    117 T   8 O    -1.485069522531E-02 -1.817615539276E-01  8.396161222295E-02
    118 T   8 O    -1.817865487345E-01  4.856453571226E-01  4.156341094196E-01
    119 T   8 O    -1.825856882461E-01 -1.541182703846E-02  4.150538530500E-01
    120 T   8 O    -3.461518457801E-01 -3.468704118256E-01 -2.494444718265E-01

 T = ATOM BELONGING TO THE ASYMMETRIC UNIT

 TOTAL ENERGY(DFT)(AU)( 11) -9.5963437865845E+04     DE (AU)   -6.848E-03

 UPDATED TRUST RADIUS     0.500E+00

 SYMMETRY ALLOWED FORCES  (COORDINATE, FORCE)

    1  2.7665255E-03    2  4.7004371E-03    3  6.6840564E-02    4  5.2694883E-04
    5  3.7109195E-03    6 -8.5868824E-05    7  1.2749382E-04    8 -3.0776968E-04
    9  1.2284471E-03   10  2.0717419E-03   11  9.9928450E-05   12 -2.0302129E-03
   13  3.0544621E-03   14 -1.3561242E-03   15  1.4463413E-03   16  2.6211792E-03
   17  1.7130361E-03   18  5.0015088E-03   19  2.0621195E-03   20 -2.3830492E-04
   21 -3.2938242E-03   22 -2.6123541E-03   23 -7.2446489E-04   24  6.6661319E-04
   25  4.4457596E-05   26 -2.5264317E-04   27  8.4296750E-04   28  2.5105255E-04
   29 -4.5962280E-04   30  3.0600421E-03   31 -8.7726198E-04   32  2.2279259E-03
   33  3.2078522E-03   34 -1.1211991E-03   35  8.6292658E-04   36 -2.0622953E-03
   37 -3.6001692E-03   38 -2.4880491E-03   39 -2.5430283E-04   40 -1.0745885E-03
   41  6.3071877E-04   42  1.0827973E-04   43 -1.7323351E-04   44  4.4762124E-04
   45  3.1975205E-03   46  3.6787656E-03   47 -3.8595659E-04   48 -6.1547890E-04
   49  3.3113640E-04   50  8.7010489E-04   51 -2.3285041E-04   52 -1.4036871E-04
   53  2.6026794E-04   54  2.8854892E-03   55  1.4821789E-04   56  5.0968935E-03
   57 -2.7488037E-04   58  2.4257267E-04   59  1.2861927E-04   60  2.0347664E-03
   61  2.9973790E-04   62  1.6001593E-03   63 -9.1681818E-04   64  1.6118399E-03
   65 -1.9330706E-03   66  3.6591203E-03   67  3.1328156E-03   68  4.1563479E-04
   69  3.9239353E-03   70 -3.6509001E-04   71  8.9161739E-04   72  4.3548062E-03
   73 -5.1039034E-04   74  3.5452646E-04   75  2.3300394E-03   76  2.3389573E-03
   77  1.9469042E-03   78  3.8391826E-04   79 -1.1002514E-03   80 -5.8485680E-04
   81  1.3670023E-03   82  6.9988768E-04   83  1.3803493E-03   84  3.5284239E-03
   85 -9.3173320E-04   86 -6.5547842E-04   87  2.0981434E-03   88 -1.0746881E-03
   89 -2.6039512E-04   90  1.2371007E-03   91  2.4190121E-04   92  9.3065348E-04
   93  1.1619248E-04   94  1.8839716E-03   95 -2.5297209E-03   96  1.6953378E-03
   97 -2.8844021E-03   98  4.0936401E-04   99  7.2182238E-04  100 -2.3804140E-04
  101 -1.7864641E-04  102  1.0038574E-03  103 -4.7780402E-04  104 -6.9126156E-04
  105  1.2871905E-03  106 -2.8369280E-04  107 -2.5602787E-03  108  2.2977770E-03
  109 -1.9681351E-03  110  6.4561176E-04  111 -2.8971863E-03  112 -2.0401543E-04
  113  1.7801225E-03  114 -1.5356568E-04  115  1.1236369E-03  116 -1.1150681E-03
  117  1.7510525E-03  118  6.5082734E-04  119 -7.6040493E-04  120 -2.3125346E-03
  121 -2.3576937E-03  122 -1.6360882E-03  123 -8.2100376E-05  124 -5.4705092E-05
  125 -8.2112311E-04  126  4.8911348E-04  127 -2.0654157E-03  128  1.3481694E-03
  129 -1.5444972E-03  130  4.3297365E-04  131  6.2616710E-04  132 -2.0460291E-03
  133  2.8604753E-03  134 -1.1370846E-04  135 -3.9681355E-03  136 -4.9429512E-04
  137 -2.2055048E-04  138  1.4839912E-03  139  7.3767478E-04  140 -4.3745720E-04
  141  1.1774060E-03  142 -8.4437499E-04  143  6.2445750E-04  144  4.6676404E-04
  145  2.3791505E-02  146 -1.8770012E-03  147 -3.2819580E-02  148  1.1748257E-04
  149 -2.3264740E-03  150  1.4381780E-03  151 -6.2642877E-04  152  4.0762388E-04
  153  6.4432980E-04  154  1.0364030E-03  155 -2.5691565E-04  156 -7.3447128E-04
  157 -2.4334844E-03  158 -1.0555497E-03  159  5.0303609E-03  160  5.6925748E-05
  161 -9.3711720E-05  162 -3.2432725E-03  163 -1.2522827E-03  164  2.2492066E-03
  165 -1.5708623E-03  166  2.5505189E-03  167  1.6802112E-03  168  2.7192431E-03
  169  4.5542662E-05  170  1.8763812E-03  171 -7.7400303E-03  172  1.4322463E-04
  173  1.7198835E-03  174 -2.5696862E-03  175 -8.7407684E-05  176 -1.0831207E-03
  177 -1.1016553E-03  178 -8.8966812E-04  179 -2.3557795E-03  180  4.5266525E-03
  181 -1.9225937E-03  182 -1.5370184E-03  183 -2.9008008E-03  184  9.4133136E-04
  185 -6.5772016E-04  186 -3.4918445E-03  187  9.7148020E-04  188 -3.9114602E-04
  189  7.4082975E-04  190 -1.5202563E-02  191  2.2695476E-02  192 -3.7000212E-02
  193  2.1938284E-03  194  1.2042900E-03  195 -1.8409417E-03  196  2.5938586E-04
  197 -5.6571408E-04  198 -3.3683253E-03  199 -2.9037991E-04  200  2.1760030E-03
  201  4.7895450E-04  202 -2.8850697E-03  203  2.0610238E-04  204  2.9766075E-04
  205  7.0907473E-04  206 -1.8236371E-03  207 -1.4341728E-03  208  7.9201976E-04
  209 -9.6526697E-04  210 -1.4637138E-03  211 -2.2356198E-03  212 -1.1278119E-03
  213 -5.3135167E-03  214  1.5622702E-03  215 -5.8483616E-04  216  1.6149270E-03
  217 -1.9795749E-03  218  2.0540661E-04  219  2.3146283E-03  220  9.9850525E-04
  221  2.6875712E-03  222  5.4162752E-03  223  1.6500952E-03  224 -9.8893898E-04
  225 -3.2580347E-03  226  2.4763305E-03  227  1.2915552E-04  228 -3.8045243E-03
  229  1.6020277E-03  230  8.8690992E-04  231 -7.1375436E-03  232  6.5951218E-04
  233  1.2494141E-03  234 -3.6638602E-03  235 -9.9009131E-03  236 -2.0906932E-02
  237 -3.8283061E-02  238  7.8511420E-04  239 -1.8940012E-03  240 -8.1760825E-04
  241 -1.3601946E-03  242  9.5063387E-04  243 -5.7110103E-03  244 -7.7225080E-04
  245 -3.7001741E-05  246 -4.3716471E-03  247  5.4175718E-04  248  4.5778592E-04
  249 -3.3382110E-03  250 -1.1749063E-03  251  2.1923706E-03  252 -9.0222164E-04
  253 -2.5826210E-03  254 -9.3209410E-05  255  3.8340116E-04  256  7.2832783E-05
  257  1.5478995E-03  258 -2.9259259E-03  259 -1.5739994E-05  260 -1.4715079E-04
  261 -2.5371923E-03  262  4.0227806E-03  263  4.9837146E-03  264 -9.4744416E-03
  265  1.5471985E-03  266 -4.6674494E-04  267 -1.5311486E-05  268  2.7959652E-04
  269 -2.9279979E-03  270  6.1081283E-03  271  1.5292406E-02  272 -2.4339675E-02
  273  1.8478275E-03  274  3.9045804E-04  275 -6.6339802E-04  276 -4.0689341E-03
  277  1.6891863E-03  278  1.5539241E-04  279 -1.3800498E-03  280  1.4050862E-03
  281 -2.9199211E-03  282  4.0669440E-03  283  1.8088406E-03  284 -4.6025117E-04
  285  1.9300895E-03  286  7.4184935E-04  287 -4.5537704E-03  288  1.0311656E-03
  289  7.8935860E-03  290  2.3362347E-02  291 -6.5437642E-05  292  1.5668517E-03
  293  6.3697862E-04  294 -2.1597346E-03  295  1.4733206E-03  296  5.1231629E-04
  297 -1.5002144E-03  298  2.4542387E-03  299 -1.2101985E-03  300  2.3235525E-03
  301 -6.1636374E-05  302 -2.7147190E-04  303 -2.6336819E-03  304  5.4490073E-03
  305  1.2678702E-03  306  9.7310465E-03  307 -3.3800040E-03  308  1.2162322E-03
  309 -3.6531458E-03  310  2.7593057E-03  311  2.1516176E-04  312 -2.8208479E-03
  313  9.0378123E-04  314  1.6458957E-03  315 -4.4812700E-04  316  2.5554109E-03
  317  6.4470346E-04  318 -9.0406286E-04  319  3.8461544E-03  320  2.0509054E-03
  321  4.1618563E-03  322  5.8785872E-03  323  6.5107094E-04  324 -1.9374564E-03
  325  4.9562091E-03  326 -3.8255240E-03  327 -7.3717791E-03  328  1.2406828E-03
  329  3.8159376E-04  330 -9.0372840E-04  331  1.8777507E-03  332  1.1475928E-03
  333  1.3878329E-03  334 -2.4201525E-02  335 -4.0682053E-03  336  7.5161906E-03
  337  9.9237281E-04  338 -1.1607698E-03  339 -2.7327980E-03  340 -8.8978554E-04
  341  1.7080728E-03  342  6.9400439E-03  343  9.8039946E-04  344  1.1651464E-03
  345  2.8070043E-03  346 -6.4181058E-04  347  9.3153800E-04  348 -1.9171723E-03
  349  1.4241829E-03  350 -1.5887863E-03  351 -9.7664320E-04  352  9.9903521E-04
  353 -2.2785459E-03  354  1.4998010E-03  355  8.7831480E-04  356 -9.5861519E-04
  357  1.6617655E-03  358  2.7056895E-03  359  3.4478353E-05  360 -6.0690694E-04
  361  8.3436518E-04  362  2.1929043E-04  363  3.5510345E-04

 GRADIENT NORM     0.118737  GRADIENT THRESHOLD     0.500000

 EIGENVALUES OF THE ESTIMATED HESSIAN
  0.5832E-04  0.1081E-03  0.1659E-03  0.2082E-03  0.2651E-03  0.2987E-03
  0.3186E-03  0.3716E-03  0.4269E-03  0.5595E-03  0.7499E-03  0.7850E-03
  0.9167E-03  0.1078E-02  0.1100E-02  0.1434E-02  0.1664E-02  0.1677E-02
  0.1712E-02  0.1792E-02  0.1848E-02  0.1968E-02  0.2007E-02  0.2021E-02
  0.2070E-02  0.2137E-02  0.2191E-02  0.2331E-02  0.2454E-02  0.2620E-02
  0.2631E-02  0.2676E-02  0.2713E-02  0.2887E-02  0.3029E-02  0.3109E-02
  0.3161E-02  0.3223E-02  0.3304E-02  0.3459E-02  0.3495E-02  0.3727E-02
  0.3785E-02  0.3860E-02  0.4128E-02  0.4182E-02  0.4652E-02  0.4888E-02
  0.5014E-02  0.5132E-02  0.5385E-02  0.5770E-02  0.6212E-02  0.6426E-02
  0.6738E-02  0.6999E-02  0.7148E-02  0.7780E-02  0.8246E-02  0.8579E-02
  0.9069E-02  0.9199E-02  0.9607E-02  0.9741E-02  0.9852E-02  0.1111E-01
  0.1171E-01  0.1276E-01  0.1323E-01  0.1410E-01  0.1433E-01  0.1559E-01
  0.1597E-01  0.1668E-01  0.1678E-01  0.1723E-01  0.1788E-01  0.1819E-01
  0.1856E-01  0.1900E-01  0.1915E-01  0.1932E-01  0.1994E-01  0.2041E-01
  0.2172E-01  0.2247E-01  0.2319E-01  0.2369E-01  0.2405E-01  0.2480E-01
  0.2484E-01  0.2515E-01  0.2599E-01  0.2695E-01  0.2851E-01  0.3048E-01
  0.3209E-01  0.3235E-01  0.3259E-01  0.3281E-01  0.3388E-01  0.3508E-01
  0.3579E-01  0.3670E-01  0.3754E-01  0.3840E-01  0.3905E-01  0.3966E-01
  0.4142E-01  0.4153E-01  0.4237E-01  0.4430E-01  0.4694E-01  0.4920E-01
  0.5016E-01  0.5076E-01  0.5108E-01  0.5127E-01  0.5266E-01  0.5355E-01
  0.5386E-01  0.5449E-01  0.5533E-01  0.5554E-01  0.5620E-01  0.5712E-01
  0.5757E-01  0.5769E-01  0.5852E-01  0.5929E-01  0.6143E-01  0.6563E-01
  0.6639E-01  0.6664E-01  0.6669E-01  0.6757E-01  0.6970E-01  0.7121E-01
  0.7462E-01  0.7467E-01  0.7550E-01  0.7575E-01  0.7628E-01  0.7703E-01
  0.7738E-01  0.7838E-01  0.7894E-01  0.8038E-01  0.8134E-01  0.8267E-01
  0.8366E-01  0.8737E-01  0.8740E-01  0.9095E-01  0.9178E-01  0.9482E-01
  0.9719E-01  0.9807E-01  0.9915E-01  0.9982E-01  0.1021      0.1053    
  0.1060      0.1076      0.1079      0.1094      0.1101      0.1121    
  0.1142      0.1200      0.1204      0.1211      0.1212      0.1218    
  0.1224      0.1233      0.1235      0.1242      0.1249      0.1260    
  0.1264      0.1282      0.1290      0.1292      0.1302      0.1305    
  0.1316      0.1325      0.1333      0.1341      0.1365      0.1376    
  0.1387      0.1393      0.1416      0.1431      0.1442      0.1466    
  0.1483      0.1487      0.1497      0.1521      0.1538      0.1575    
  0.1601      0.1634      0.1656      0.1670      0.1729      0.1801    
  0.1849      0.1873      0.1884      0.1908      0.1933      0.2076    
  0.2111      0.2157      0.2197      0.2244      0.2280      0.2305    
  0.2391      0.2430      0.2525      0.2525      0.2536      0.2549    
  0.2552      0.2566      0.2577      0.2597      0.2601      0.2626    
  0.2644      0.2711      0.2768      0.2794      0.2824      0.2883    
  0.2935      0.2972      0.3017      0.3189      0.3191      0.3201    
  0.3213      0.3231      0.3246      0.3253      0.3272      0.3286    
  0.3298      0.3359      0.3375      0.3409      0.3456      0.3463    
  0.3484      0.3498      0.3504      0.3526      0.3538      0.3546    
  0.3557      0.3586      0.3594      0.3621      0.3634      0.3662    
  0.3698      0.3730      0.3786      0.3882      0.3919      0.3942    
  0.3962      0.3976      0.3997      0.4010      0.4014      0.4029    
  0.4041      0.4056      0.4066      0.4078      0.4093      0.4118    
  0.4132      0.4187      0.4226      0.4272      0.4288      0.4386    
  0.4476      0.4547      0.4604      0.4637      0.4654      0.4661    
  0.4666      0.4674      0.4677      0.4696      0.4701      0.4721    
  0.4724      0.4739      0.4748      0.4762      0.4772      0.4797    
  0.4803      0.4816      0.4843      0.4877      0.4884      0.4893    
  0.4904      0.4911      0.4919      0.4939      0.4952      0.4970    
  0.4989      0.4994      0.5010      0.5033      0.5044      0.5047    
  0.5076      0.5086      0.5100      0.5113      0.5122      0.5164    
  0.5189      0.5214      0.5245      0.5284      0.5308      0.5332    
  0.5356      0.5362      0.5387      0.5426      0.5486      0.5507    
  0.5585      0.5714      0.5747      0.5905      0.5927      0.5973    
  0.6062      0.6072      0.6106      0.6117      0.6184      0.6483    
  0.8546       1.191       2.413    
 NEWTON STEP ( 0.5109503088E+02) EXCEEDS TRUST RADIUS ( 0.5000000000E+00)
 LEVEL SHIFT    -0.7044984745E-03

 PREDICTED ENERGY CHANGE    -0.155E-01

 MAX GRADIENT      0.066841  THRESHOLD              0.000450 CONVERGED NO
 RMS GRADIENT      0.006232  THRESHOLD              0.000300 CONVERGED NO
 MAX DISPLAC.      0.104134  THRESHOLD              0.001800 CONVERGED NO
 RMS DISPLAC.      0.026243  THRESHOLD              0.001200 CONVERGED NO
 TTTTTTTTTTTTTTTTTTTTTTTTTTTTTT OPTI        TELAPSE    66813.13 TCPU    66632.49
 *******************************************************************************
 COORDINATE AND CELL OPTIMIZATION - POINT    3
 *******************************************************************************
 LATTICE PARAMETERS (ANGSTROMS AND DEGREES) - BOHR = 0.5291772083 ANGSTROM
 PRIMITIVE CELL - CENTRING CODE 1/0 VOLUME=  1170.501423 - DENSITY  6.503 g/cm^3
         A              B              C           ALPHA      BETA       GAMMA 
    10.02037887    10.02257962    13.45825945    89.925671  90.085537 120.002437
 *******************************************************************************
 ATOMS IN THE ASYMMETRIC UNIT  120 - ATOMS IN THE UNIT CELL:  120
     ATOM                 X/A                 Y/B                 Z/C    
 *******************************************************************************
      1 T 277 IR    3.346084547992E-01  1.678599842028E-01 -3.166338310223E-01
      2 T  31 GA    1.670199047031E-01 -1.672624797833E-01  2.327908764049E-02
      3 T  31 GA   -9.172801194425E-04  4.988442600801E-01  3.573598500007E-01
      4 T  31 GA   -1.676913821247E-01  1.687783752751E-01 -3.109778651013E-01
      5 T  31 GA    1.652203624782E-01  3.325144168253E-01  2.297670620520E-02
      6 T  31 GA   -2.078081861678E-03 -9.335388530333E-04  3.553996155189E-01
      7 T  31 GA   -1.637857435991E-01 -3.317160247235E-01 -3.106744461418E-01
      8 T  31 GA   -3.326468204273E-01  3.345562372909E-01  2.297137263540E-02
      9 T  31 GA   -3.332886398821E-01 -1.670288228050E-01  2.376414255602E-02
     10 T  31 GA   -4.998309100033E-01 -4.987387289151E-01  3.553058400707E-01
     11 T  31 GA   -4.990613675072E-01 -2.017395844708E-04  3.565679889429E-01
     12 T  31 GA    3.318306229280E-01 -3.363439542515E-01 -3.102219341218E-01
     13 T  31 GA   -3.269177889607E-01  3.368383514556E-01 -1.862120653336E-01
     14 T  31 GA   -4.995676160665E-01  2.763485370212E-04  1.437147036727E-01
     15 T  31 GA    3.330269514974E-01 -3.343331022694E-01  4.777595548599E-01
     16 T  31 GA    1.627480650886E-01  3.347801576443E-01 -1.865443283373E-01
     17 T  31 GA    4.994282660991E-01  4.990581699373E-01  1.439188234822E-01
     18 T  31 GA    3.330441509305E-01  1.673711890704E-01  4.707278765544E-01
     19 T  31 GA    1.650026400537E-01 -1.712544454248E-01 -1.869875569542E-01
     20 T  31 GA    2.093653471686E-04  4.997999378326E-01  1.448759488638E-01
     21 T  31 GA    5.081137214540E-04 -6.523741881186E-05  1.441431793309E-01
     22 T  31 GA   -1.662687792406E-01 -3.322637132430E-01  4.774943186738E-01
     23 T  31 GA   -1.674999934653E-01  1.655147759340E-01  4.789467708697E-01
     24 T  31 GA   -3.327589448347E-01 -1.659988929514E-01 -1.898579448333E-01
     25 T  31 GA   -4.957032758512E-01 -2.635846012353E-03 -3.558668305424E-01
     26 T  31 GA    3.322501984028E-01 -3.348358922843E-01 -2.156909902562E-02
     27 T  31 GA    1.667226457535E-01  3.319777291795E-01  3.093799326474E-01
     28 T  31 GA   -5.462277336996E-03 -1.193826923262E-03 -3.570627065890E-01
     29 T  31 GA    3.334137539985E-01  1.671907730266E-01 -2.337766122345E-02
     30 T  31 GA    1.656548520976E-01 -1.675776737443E-01  3.089889408457E-01
     31 T  31 GA   -6.707751303496E-05  4.994851182158E-01 -3.559804893516E-01
     32 T  31 GA   -1.704773092526E-01  1.666623149048E-01 -2.146782164596E-02
     33 T  31 GA   -1.653662350664E-01 -3.321023817685E-01 -2.079088170124E-02
     34 T  31 GA   -3.336624083000E-01  3.314500776636E-01  3.094228962199E-01
     35 T  31 GA   -3.328943581548E-01 -1.672170023380E-01  3.100346484877E-01
     36 T  31 GA   -4.939967343089E-01 -4.919925599722E-01 -3.573415678289E-01
     37 T  31 GA   -3.302881978488E-01  3.346860554039E-01 -4.799364318126E-01
     38 T  31 GA    4.965571753918E-01 -2.597373832009E-03 -1.435480123223E-01
     39 T  31 GA    3.331243162247E-01 -3.340522614499E-01  1.893887160657E-01
     40 T  31 GA    1.673631739888E-01  3.372341754286E-01 -4.792186694124E-01
     41 T  31 GA   -4.978514568324E-01 -4.989177572186E-01 -1.420972548734E-01
     42 T  31 GA    3.333665318428E-01  1.660143717390E-01  1.870956247873E-01
     43 T  31 GA    1.657659285854E-01 -1.696014693133E-01 -4.779896167432E-01
     44 T  31 GA   -7.727762764650E-04 -4.998719282534E-01 -1.435419797126E-01
     45 T  31 GA   -1.664669446667E-03  1.901092394518E-03 -1.405343275901E-01
     46 T  31 GA   -1.677635477679E-01 -3.350902975139E-01  1.886862647165E-01
     47 T  31 GA   -1.667461203375E-01  1.658127713464E-01  1.884803591318E-01
     48 T  31 GA   -3.323237536972E-01 -1.649841919090E-01 -4.818784632704E-01
     49 T   8 O     4.908053025795E-01  1.648579850138E-01 -4.190245456230E-01
     50 T   8 O     3.166346397479E-01 -1.688205670100E-01 -8.109141208795E-02
     51 T   8 O     1.515969576990E-01  4.990357393076E-01  2.500857042240E-01
     52 T   8 O    -1.417193746368E-02  1.681653278061E-01 -4.201136572646E-01
     53 T   8 O     3.183533889481E-01  3.336530687749E-01 -8.378502335753E-02
     54 T   8 O     1.513393165891E-01 -9.052124456331E-04  2.478480491857E-01
     55 T   8 O    -1.555636651287E-02 -3.341150838962E-01 -4.163397611765E-01
     56 T   8 O    -1.833609503682E-01  3.336989982573E-01 -8.352094705186E-02
     57 T   8 O    -1.826210703579E-01 -1.659836331652E-01 -8.043100198943E-02
     58 T   8 O    -3.489134858458E-01  4.986401336291E-01  2.500201085926E-01
     59 T   8 O    -3.483464048866E-01 -9.661773718615E-04  2.491495029537E-01
     60 T   8 O     4.869346012405E-01 -3.299940518676E-01 -4.205137419416E-01
     61 T   8 O    -1.646846681423E-01  3.188455438156E-01 -4.188481737680E-01
     62 T   8 O    -3.353964311517E-01 -1.551846780120E-02 -8.299639443662E-02
     63 T   8 O     4.999337551713E-01 -3.489958581385E-01  2.501219508853E-01
     64 T   8 O     3.372524532284E-01  3.274877808819E-01 -4.194167647372E-01
     65 T   8 O    -3.323375637084E-01  4.862133039064E-01 -7.936995607323E-02
     66 T   8 O     4.993953637108E-01  1.502495161671E-01  2.488121323464E-01
     67 T   8 O     3.340350105183E-01 -1.819022840317E-01 -4.172906400957E-01
     68 T   8 O     1.655405729243E-01  4.843026765524E-01 -8.283639047295E-02
     69 T   8 O     1.648868811495E-01 -1.509180694400E-02 -8.128988691397E-02
     70 T   8 O    -5.032539927497E-04 -3.495547487759E-01  2.490824124574E-01
     71 T   8 O    -8.689840522786E-05  1.504806315172E-01  2.489993966462E-01
     72 T   8 O    -1.674221763125E-01 -1.815280955161E-01 -4.206942212179E-01
     73 T   8 O    -3.162193720075E-01 -4.836281052236E-01 -4.202298571126E-01
     74 T   8 O    -4.862378776904E-01  1.809285913706E-01 -8.438662678180E-02
     75 T   8 O     3.480268481191E-01 -1.525855719231E-01  2.500231127833E-01
     76 T   8 O     1.823390330765E-01 -4.827478310737E-01 -4.169106778002E-01
     77 T   8 O    -4.850489798099E-01 -3.183515304219E-01 -8.153236647913E-02
     78 T   8 O     3.482635389007E-01  3.470960214386E-01  2.489097626199E-01
     79 T   8 O     1.753543472942E-01  1.057052862248E-02 -4.190823029374E-01
     80 T   8 O     1.475279098328E-02 -3.178148866050E-01 -8.327366887970E-02
     81 T   8 O     1.241061210252E-02  1.821550778516E-01 -7.852020604353E-02
     82 T   8 O    -1.519491935017E-01 -1.528797358958E-01  2.489684906313E-01
     83 T   8 O    -1.518871826554E-01  3.471268671699E-01  2.493969313354E-01
     84 T   8 O    -3.157883502067E-01  1.587464635843E-02 -4.201782413491E-01
     85 T   8 O    -1.479325788686E-01 -4.979137389942E-01 -2.504785501037E-01
     86 T   8 O    -3.180918950910E-01  1.669203251400E-01  8.309375861717E-02
     87 T   8 O    -4.849891503703E-01 -1.667612301411E-01  4.180145145810E-01
     88 T   8 O     3.464596617114E-01  4.990485873789E-01 -2.468938137649E-01
     89 T   8 O    -3.182564767656E-01 -3.334350491973E-01  8.471356118978E-02
     90 T   8 O    -4.843313457487E-01  3.345842245276E-01  4.157590040795E-01
     91 T   8 O     3.502644417270E-01 -8.218817103217E-03 -2.427074906171E-01
     92 T   8 O     1.817208448133E-01 -3.337923195875E-01  8.457103719216E-02
     93 T   8 O     1.814645867304E-01  1.661320513397E-01  8.305957864334E-02
     94 T   8 O     1.451016788207E-02 -1.676230282446E-01  4.147944968415E-01
     95 T   8 O     1.454902451346E-02  3.328621000561E-01  4.189797965270E-01
     96 T   8 O    -1.536862429381E-01  1.158199583425E-03 -2.512425655431E-01
     97 T   8 O    -4.904075419652E-01  3.584725695417E-01 -2.421982058986E-01
     98 T   8 O     3.337515449039E-01  1.512817391574E-02  8.323372790021E-02
     99 T   8 O     1.661335214503E-01 -3.189271366376E-01  4.172112861815E-01
    100 T   8 O    -1.370738601397E-03  3.504060943516E-01 -2.509132031140E-01
    101 T   8 O     3.328910157258E-01 -4.856925790882E-01  8.327602965185E-02
    102 T   8 O     1.655487786096E-01  1.817006589244E-01  4.148748555488E-01
    103 T   8 O     1.874988699926E-03 -1.515109648140E-01 -2.490896419597E-01
    104 T   8 O    -1.663429013061E-01 -4.848161384456E-01  8.482832214435E-02
    105 T   8 O    -1.669287950767E-01  1.455132958478E-02  8.443868119234E-02
    106 T   8 O    -3.334838525648E-01 -3.179300934725E-01  4.167350880390E-01
    107 T   8 O    -3.324037259061E-01  1.819832439780E-01  4.167903544088E-01
    108 T   8 O     4.997871563370E-01 -1.544145472321E-01 -2.512201793258E-01
    109 T   8 O    -3.471129753569E-01  1.542455069138E-01 -2.485136113588E-01
    110 T   8 O     4.852248570268E-01 -1.819249289289E-01  8.421874296158E-02
    111 T   8 O     3.175269768635E-01  4.850814645098E-01  4.152211349664E-01
    112 T   8 O     1.420485800252E-01  1.514182585569E-01 -2.444604935403E-01
    113 T   8 O     4.848129950783E-01  3.180503685276E-01  8.311541110692E-02
    114 T   8 O     3.187035767829E-01 -1.530523621525E-02  4.166767107144E-01
    115 T   8 O     1.501951209994E-01 -3.510733039455E-01 -2.505744883463E-01
    116 T   8 O    -1.541572801383E-02  3.181237969055E-01  8.466885879497E-02
    117 T   8 O    -1.453562916576E-02 -1.819300400112E-01  8.421591011459E-02
    118 T   8 O    -1.819984396300E-01  4.848391106926E-01  4.182137620518E-01
    119 T   8 O    -1.821015749110E-01 -1.572082691851E-02  4.180697454961E-01
    120 T   8 O    -3.449134264266E-01 -3.455104164256E-01 -2.505945917397E-01

 T = ATOM BELONGING TO THE ASYMMETRIC UNIT

 TOTAL ENERGY(DFT)(AU)( 24) -9.5963439962352E+04     DE (AU)   -2.097E-03

 UPDATED TRUST RADIUS     0.125E+00

 SYMMETRY ALLOWED FORCES  (COORDINATE, FORCE)

    1  2.1062310E-03    2  5.1735500E-03    3  6.2952152E-02    4 -6.4718122E-04
    5  4.4861440E-03    6  4.9816876E-05    7  1.2935792E-03    8 -1.1049363E-04
    9 -2.8138627E-03   10  2.5424091E-03   11  6.6097350E-05   12  1.2620724E-04
   13  2.8614977E-03   14 -1.9201821E-03   15  1.5960985E-03   16  3.1860127E-03
   17 -1.5447888E-03   18 -1.4584565E-03   19  1.8298384E-03   20  8.9991898E-04
   21 -9.1016479E-04   22 -6.0758942E-03   23 -1.4060326E-03   24  4.5516720E-04
   25 -2.0421104E-03   26  1.9776393E-04   27 -2.1553580E-03   28  1.0571292E-03
   29 -8.4285032E-04   30 -6.8686583E-04   31 -9.9985707E-04   32 -1.9959783E-03
   33 -3.0167727E-03   34 -1.0834661E-03   35  2.8649937E-03   36 -2.7198565E-04
   37 -1.0554246E-02   38 -6.2429774E-03   39 -3.7566061E-03   40 -1.7616440E-03
   41 -3.6626996E-03   42  2.2590575E-03   43 -6.7729966E-04   44  4.2371092E-03
   45  2.2938874E-04   46  7.7646014E-03   47 -9.4804777E-04   48 -2.4751894E-03
   49  3.0590078E-04   50 -2.5521536E-04   51  9.1070449E-04   52  8.3999052E-05
   53 -9.5011566E-04   54  2.8163942E-03   55 -3.1558059E-03   56  7.5902596E-03
   57 -2.9985325E-03   58  7.0396325E-04   59 -5.0076606E-04   60  2.8354985E-03
   61  1.3290390E-04   62 -1.0357485E-03   63 -5.9878328E-04   64  4.3651054E-04
   65 -9.4670769E-04   66 -6.7138193E-04   67  3.8264274E-03   68  4.4895353E-03
   69 -3.8482040E-03   70 -2.6600346E-03   71  3.0429261E-04   72  5.0996993E-03
   73 -4.0350130E-03   74 -1.6235550E-03   75  4.2532808E-03   76  2.9409062E-03
   77  2.4370086E-03   78  1.5577574E-03   79 -1.5429471E-03   80  1.9190573E-03
   81  1.6994752E-03   82  2.0141951E-03   83  1.9610086E-03   84  7.9390152E-03
   85  1.3533671E-04   86 -8.3056499E-04   87 -1.5003072E-03   88  2.1584235E-04
   89  4.8443771E-04   90  3.1925474E-03   91 -6.3626175E-04   92  2.3760363E-03
   93  1.4932565E-03   94  4.3965187E-03   95 -4.0416009E-03   96  1.4159379E-03
   97 -1.7917324E-03   98  5.7853988E-04   99  1.1341907E-03  100 -8.9944469E-04
  101  2.1561144E-03  102  1.6282472E-03  103 -8.1290723E-04  104 -1.5835482E-04
  105 -5.4133014E-04  106  3.7647571E-05  107 -3.4382127E-03  108  5.9719764E-03
  109 -2.3821472E-03  110 -7.2642216E-06  111  2.9199217E-03  112  3.2190205E-03
  113  4.7410879E-03  114  2.3301924E-03  115 -3.5040655E-04  116  1.4621959E-03
  117  5.2765531E-04  118  6.1495298E-04  119 -4.4385933E-03  120  2.2967362E-03
  121 -4.1200983E-03  122 -2.0835228E-03  123 -1.1962211E-03  124 -1.1143795E-03
  125 -6.5625530E-04  126  1.1062612E-03  127  1.2167939E-04  128  2.3147059E-03
  129 -6.1557892E-04  130  2.4396506E-03  131  3.3619804E-03  132 -3.0902813E-03
  133  7.2883763E-03  134 -2.5458224E-04  135 -6.9757610E-03  136  3.7029206E-04
  137  2.1445331E-03  138  2.7991705E-03  139  1.4363299E-03  140  3.9968385E-04
  141  1.6614063E-03  142 -3.4355116E-04  143 -3.6702360E-03  144  7.5899331E-03
  145  1.4660518E-02  146 -3.6095683E-03  147 -2.1501073E-02  148  4.9798655E-04
  149 -4.3480721E-03  150  3.7437752E-03  151 -2.0331036E-03  152 -4.3686661E-04
  153  2.6654742E-03  154  2.5268869E-03  155 -3.4862764E-03  156  1.2362903E-02
  157 -4.8892007E-03  158 -1.1678589E-03  159  7.5712392E-03  160 -2.1528021E-04
  161  4.0803367E-04  162  6.2052799E-03  163 -7.8505898E-04  164  2.0878179E-03
  165 -5.4694094E-04  166  4.9187328E-03  167  2.6203548E-03  168  4.7852912E-03
  169 -1.4073693E-04  170  1.7256671E-03  171 -5.9425406E-03  172 -7.3099266E-04
  173  3.8742896E-04  174  1.8490823E-03  175 -1.7233863E-03  176  4.0712274E-04
  177  5.1251116E-03  178 -8.8797105E-04  179 -7.5154720E-03  180  1.3185279E-02
  181 -1.2068058E-03  182 -5.3932038E-04  183  8.9688189E-03  184  2.5582924E-03
  185 -1.1236086E-03  186  8.4074786E-04  187  8.3910428E-04  188 -1.2271663E-03
  189  1.7366940E-03  190 -9.0682498E-03  191  1.5314781E-02  192 -2.4379228E-02
  193  4.7646923E-03  194  3.0875133E-03  195  9.5617811E-04  196  2.5890596E-03
  197  5.6005522E-04  198  4.9421491E-03  199 -8.9634728E-04  200  1.8813290E-03
  201  4.2943572E-03  202 -3.4447280E-03  203 -3.7210172E-04  204  2.4774095E-03
  205  2.0384993E-03  206 -3.4106012E-03  207  1.5429382E-03  208  1.7891696E-03
  209 -1.9013731E-03  210  6.0026598E-03  211 -1.5544451E-05  212 -1.3216907E-04
  213  6.1945668E-03  214  4.8324924E-03  215 -1.2525529E-04  216  1.2602669E-02
  217 -4.0078316E-03  218 -4.7259025E-04  219  1.3943907E-02  220  3.7389932E-03
  221  4.8263884E-03  222  1.0883106E-02  223  1.1595257E-03  224  2.2755092E-03
  225  4.6317574E-03  226  3.2133143E-03  227 -1.9434681E-04  228  3.2289242E-03
  229  3.0334040E-03  230  1.5762188E-03  231 -1.2892956E-03  232  5.1773610E-04
  233  2.7397168E-03  234  4.5172966E-03  235 -7.0102621E-03  236 -1.2761883E-02
  237 -2.4004294E-02  238  1.6708731E-03  239 -3.2441273E-03  240  4.4310412E-03
  241 -1.3911866E-03  242  1.3629400E-03  243 -3.7109399E-03  244 -1.1613416E-03
  245  3.0752288E-03  246  6.9457036E-03  247 -1.2607001E-04  248  1.9353568E-03
  249  7.0762816E-03  250 -3.6100358E-03  251  1.9626649E-03  252  1.4781268E-02
  253 -4.6392386E-03  254 -1.7496916E-03  255  5.7513136E-03  256  4.9857578E-04
  257  1.3272866E-03  258  2.5096483E-03  259 -3.5182232E-04  260  2.9555585E-03
  261 -7.1835837E-03  262  5.5661424E-03  263  7.1119700E-03  264 -7.9388174E-03
  265  1.1048567E-03  266 -2.3758404E-04  267  2.8149148E-03  268  1.6770550E-03
  269 -2.5079216E-03  270  7.7500627E-04  271  7.6591291E-03  272 -1.6279705E-02
  273 -4.9385408E-03  274  1.4559179E-03  275 -9.1666219E-04  276  7.0895230E-04
  277  2.0055685E-03  278  1.4601637E-03  279  3.4645867E-03  280  3.0116600E-03
  281  2.4329788E-04  282  1.9318727E-03  283  1.6697446E-03  284  3.4043885E-03
  285 -7.7702102E-03  286  1.7853071E-03  287 -3.4279327E-03  288  3.5570704E-03
  289  4.2317539E-03  290  1.6253744E-02  291 -6.4908301E-03  292  1.9873649E-03
  293  1.1396988E-03  294  2.7979969E-03  295  1.2422550E-04  296  1.7552589E-03
  297  2.6423275E-04  298  2.4559720E-03  299 -3.1115842E-03  300  6.3382441E-03
  301 -1.0426602E-04  302  1.9883643E-03  303  3.7326137E-03  304  3.2738978E-03
  305  1.1101347E-03  306  2.5478141E-03  307 -7.2451004E-03  308  2.4154177E-03
  309 -7.1077143E-04  310  1.5286992E-03  311  1.5804007E-04  312  1.4740618E-04
  313 -1.7492388E-03  314  2.0486870E-03  315  2.0458661E-03  316  4.7234697E-04
  317  5.7365738E-04  318 -4.3707722E-03  319 -1.5083101E-03  320  1.2451197E-03
  321 -4.6327796E-03  322  5.3925901E-03  323  3.0736945E-03  324  2.3773582E-03
  325  5.6675304E-03  326 -5.3797509E-03  327 -6.2536556E-03  328  9.0260593E-04
  329 -6.1995400E-04  330  2.7062677E-03  331  1.7385060E-03  332  2.7057188E-05
  333  8.5458480E-04  334 -1.7621056E-02  335 -3.8724146E-03  336  5.1518868E-03
  337  2.5275199E-04  338 -6.5467621E-04  339  4.0778467E-03  340 -1.0546742E-03
  341 -7.0637522E-04  342  9.1120253E-04  343  1.1198726E-03  344  1.6284326E-03
  345  8.4402700E-03  346 -2.5771842E-03  347  1.0430373E-03  348  4.2840071E-03
  349 -9.7218681E-04  350 -3.2063342E-03  351  4.5757437E-03  352  2.7560345E-03
  353 -1.2651521E-03  354 -1.4568222E-03  355  3.0719144E-03  356 -6.1734897E-04
  357 -7.3160540E-03  358 -8.9957213E-04  359 -4.1403920E-04  360  5.5553551E-05
  361 -3.5170241E-04  362  5.7616403E-04  363 -6.1271175E-04

 GRADIENT NORM     0.108010  GRADIENT THRESHOLD     0.500000

 EIGENVALUES OF THE ESTIMATED HESSIAN
  0.5835E-04  0.1079E-03  0.1646E-03  0.2232E-03  0.2919E-03  0.3084E-03
  0.3463E-03  0.3818E-03  0.5344E-03  0.5493E-03  0.7612E-03  0.8391E-03
  0.9218E-03  0.1091E-02  0.1339E-02  0.1641E-02  0.1666E-02  0.1692E-02
  0.1790E-02  0.1848E-02  0.1923E-02  0.1971E-02  0.2006E-02  0.2026E-02
  0.2132E-02  0.2189E-02  0.2309E-02  0.2452E-02  0.2612E-02  0.2626E-02
  0.2665E-02  0.2711E-02  0.2886E-02  0.3022E-02  0.3084E-02  0.3133E-02
  0.3207E-02  0.3272E-02  0.3407E-02  0.3486E-02  0.3663E-02  0.3774E-02
  0.3852E-02  0.4102E-02  0.4143E-02  0.4602E-02  0.4885E-02  0.4998E-02
  0.5094E-02  0.5360E-02  0.5756E-02  0.5954E-02  0.6205E-02  0.6704E-02
  0.6990E-02  0.7052E-02  0.7760E-02  0.7938E-02  0.8570E-02  0.9050E-02
  0.9180E-02  0.9563E-02  0.9740E-02  0.9849E-02  0.1081E-01  0.1147E-01
  0.1252E-01  0.1319E-01  0.1404E-01  0.1423E-01  0.1490E-01  0.1570E-01
  0.1649E-01  0.1671E-01  0.1713E-01  0.1787E-01  0.1818E-01  0.1855E-01
  0.1899E-01  0.1915E-01  0.1925E-01  0.1962E-01  0.2005E-01  0.2166E-01
  0.2235E-01  0.2316E-01  0.2358E-01  0.2402E-01  0.2413E-01  0.2483E-01
  0.2496E-01  0.2580E-01  0.2664E-01  0.2839E-01  0.2851E-01  0.3203E-01
  0.3230E-01  0.3257E-01  0.3280E-01  0.3385E-01  0.3490E-01  0.3554E-01
  0.3667E-01  0.3753E-01  0.3833E-01  0.3866E-01  0.3961E-01  0.4115E-01
  0.4144E-01  0.4218E-01  0.4418E-01  0.4679E-01  0.4896E-01  0.4961E-01
  0.5073E-01  0.5108E-01  0.5123E-01  0.5260E-01  0.5355E-01  0.5386E-01
  0.5445E-01  0.5529E-01  0.5549E-01  0.5619E-01  0.5711E-01  0.5740E-01
  0.5767E-01  0.5851E-01  0.5929E-01  0.6143E-01  0.6556E-01  0.6613E-01
  0.6640E-01  0.6659E-01  0.6750E-01  0.6969E-01  0.7105E-01  0.7460E-01
  0.7465E-01  0.7550E-01  0.7564E-01  0.7616E-01  0.7700E-01  0.7722E-01
  0.7820E-01  0.7888E-01  0.8014E-01  0.8121E-01  0.8264E-01  0.8353E-01
  0.8584E-01  0.8736E-01  0.9043E-01  0.9168E-01  0.9476E-01  0.9648E-01
  0.9785E-01  0.9815E-01  0.9979E-01  0.1019      0.1045      0.1053    
  0.1065      0.1077      0.1078      0.1095      0.1107      0.1140    
  0.1161      0.1201      0.1205      0.1208      0.1213      0.1219    
  0.1227      0.1232      0.1234      0.1242      0.1249      0.1260    
  0.1267      0.1288      0.1290      0.1292      0.1304      0.1311    
  0.1319      0.1329      0.1339      0.1341      0.1366      0.1371    
  0.1389      0.1394      0.1423      0.1439      0.1462      0.1475    
  0.1485      0.1496      0.1516      0.1534      0.1569      0.1587    
  0.1618      0.1650      0.1668      0.1683      0.1730      0.1811    
  0.1854      0.1870      0.1884      0.1919      0.1937      0.2082    
  0.2114      0.2159      0.2197      0.2244      0.2281      0.2304    
  0.2393      0.2433      0.2525      0.2525      0.2537      0.2550    
  0.2554      0.2567      0.2576      0.2598      0.2601      0.2626    
  0.2645      0.2721      0.2769      0.2795      0.2825      0.2882    
  0.2932      0.2972      0.3018      0.3189      0.3191      0.3204    
  0.3213      0.3233      0.3247      0.3254      0.3272      0.3286    
  0.3299      0.3359      0.3377      0.3414      0.3459      0.3463    
  0.3486      0.3498      0.3505      0.3526      0.3532      0.3552    
  0.3556      0.3587      0.3595      0.3622      0.3639      0.3662    
  0.3698      0.3730      0.3793      0.3909      0.3941      0.3959    
  0.3975      0.3993      0.3998      0.4011      0.4024      0.4039    
  0.4053      0.4060      0.4066      0.4090      0.4093      0.4123    
  0.4174      0.4225      0.4271      0.4273      0.4294      0.4386    
  0.4474      0.4548      0.4606      0.4637      0.4656      0.4662    
  0.4665      0.4674      0.4680      0.4696      0.4702      0.4720    
  0.4723      0.4741      0.4752      0.4762      0.4772      0.4798    
  0.4803      0.4816      0.4843      0.4877      0.4883      0.4894    
  0.4904      0.4911      0.4919      0.4939      0.4952      0.4972    
  0.4989      0.4994      0.5010      0.5034      0.5047      0.5051    
  0.5076      0.5086      0.5101      0.5114      0.5122      0.5166    
  0.5189      0.5215      0.5246      0.5285      0.5308      0.5333    
  0.5356      0.5364      0.5387      0.5426      0.5487      0.5508    
  0.5586      0.5714      0.5743      0.5905      0.5927      0.5975    
  0.6062      0.6072      0.6107      0.6117      0.6186      0.6484    
  0.8543       1.186       2.405    
 NEWTON STEP ( 0.2724622452E+02) EXCEEDS TRUST RADIUS ( 0.1250000000E+00)
 LEVEL SHIFT    -0.5761025338E-03

 PREDICTED ENERGY CHANGE    -0.412E-02

 MAX GRADIENT      0.062952  THRESHOLD              0.000450 CONVERGED NO
 RMS GRADIENT      0.005669  THRESHOLD              0.000300 CONVERGED NO
 MAX DISPLAC.      0.025495  THRESHOLD              0.001800 CONVERGED NO
 RMS DISPLAC.      0.006561  THRESHOLD              0.001200 CONVERGED NO
 TTTTTTTTTTTTTTTTTTTTTTTTTTTTTT OPTI        TELAPSE   109448.18 TCPU   109149.50
 *******************************************************************************
 COORDINATE AND CELL OPTIMIZATION - POINT    4
 *******************************************************************************
 LATTICE PARAMETERS (ANGSTROMS AND DEGREES) - BOHR = 0.5291772083 ANGSTROM
 PRIMITIVE CELL - CENTRING CODE 1/0 VOLUME=  1171.154869 - DENSITY  6.500 g/cm^3
         A              B              C           ALPHA      BETA       GAMMA 
    10.02277157    10.02475601    13.45969903    89.936143  90.095352 120.002895
 *******************************************************************************
 ATOMS IN THE ASYMMETRIC UNIT  120 - ATOMS IN THE UNIT CELL:  120
     ATOM                 X/A                 Y/B                 Z/C    
 *******************************************************************************
      1 T 277 IR    3.347534496447E-01  1.679045771684E-01 -3.165133762683E-01
      2 T  31 GA    1.668373817587E-01 -1.673790837343E-01  2.313603803090E-02
      3 T  31 GA   -4.070898216905E-04  4.987725135329E-01  3.569530984140E-01
      4 T  31 GA   -1.672729597874E-01  1.687826197944E-01 -3.109406293117E-01
      5 T  31 GA    1.649286023274E-01  3.321733078844E-01  2.302447517327E-02
      6 T  31 GA   -9.107082124140E-04 -8.852494073091E-04  3.555689201828E-01
      7 T  31 GA   -1.636778627014E-01 -3.318841469305E-01 -3.107797457778E-01
      8 T  31 GA   -3.332501226167E-01  3.342168562362E-01  2.289996053628E-02
      9 T  31 GA   -3.338262090697E-01 -1.672927273465E-01  2.374959318640E-02
     10 T  31 GA   -4.995413591042E-01 -4.986040594141E-01  3.552360446976E-01
     11 T  31 GA   -4.988780901496E-01  5.932176914695E-06  3.563806086472E-01
     12 T  31 GA    3.313507526330E-01 -3.363837794345E-01 -3.104205221989E-01
     13 T  31 GA   -3.264464330008E-01  3.367708895395E-01 -1.861777721735E-01
     14 T  31 GA   -4.998778448767E-01  1.620232845544E-04  1.437562939749E-01
     15 T  31 GA    3.335067512898E-01 -3.339339155518E-01  4.774672839877E-01
     16 T  31 GA    1.629658647211E-01  3.351289110738E-01 -1.864462033428E-01
     17 T  31 GA    4.991413049400E-01  4.989376051222E-01  1.439279222661E-01
     18 T  31 GA    3.340394652688E-01  1.678982209654E-01  4.709916265831E-01
     19 T  31 GA    1.647807346787E-01 -1.714392977815E-01 -1.867748122769E-01
     20 T  31 GA   -1.381667351637E-04  4.996318588215E-01  1.445718246266E-01
     21 T  31 GA    5.589031333037E-05 -4.931268165747E-04  1.440091483918E-01
     22 T  31 GA   -1.659141118062E-01 -3.326235288268E-01  4.772675066370E-01
     23 T  31 GA   -1.668948058660E-01  1.654618618746E-01  4.783822420679E-01
     24 T  31 GA   -3.330565518924E-01 -1.663109208747E-01 -1.900882529955E-01
     25 T  31 GA   -4.955925794265E-01 -2.652285294418E-03 -3.561457767894E-01
     26 T  31 GA    3.327396312630E-01 -3.343895966204E-01 -2.168436374647E-02
     27 T  31 GA    1.667526012402E-01  3.320606522624E-01  3.096738771665E-01
     28 T  31 GA   -5.464750230734E-03 -1.396482480855E-03 -3.572462386292E-01
     29 T  31 GA    3.327470181724E-01  1.668352501009E-01 -2.284720839144E-02
     30 T  31 GA    1.657570687394E-01 -1.672946315487E-01  3.093998141950E-01
     31 T  31 GA    8.362742822648E-05  4.997114581190E-01 -3.562429462671E-01
     32 T  31 GA   -1.705854838038E-01  1.664797463147E-01 -2.131415663192E-02
     33 T  31 GA   -1.656165177368E-01 -3.317065463439E-01 -2.079551941781E-02
     34 T  31 GA   -3.338759945465E-01  3.316934630115E-01  3.096676994727E-01
     35 T  31 GA   -3.330234413027E-01 -1.671563727278E-01  3.102301385956E-01
     36 T  31 GA   -4.941020295834E-01 -4.919858290298E-01 -3.575972174017E-01
     37 T  31 GA   -3.300289741660E-01  3.346985639365E-01 -4.801825939491E-01
     38 T  31 GA    4.964319844453E-01 -2.093148108312E-03 -1.433610788280E-01
     39 T  31 GA    3.328833299045E-01 -3.340575406986E-01  1.897333590271E-01
     40 T  31 GA    1.672124713640E-01  3.372546338422E-01 -4.794898582596E-01
     41 T  31 GA   -4.982237111380E-01 -4.994949040989E-01 -1.419529543804E-01
     42 T  31 GA    3.332051956509E-01  1.660231320822E-01  1.872803270886E-01
     43 T  31 GA    1.656751432926E-01 -1.697573507984E-01 -4.784258803230E-01
     44 T  31 GA   -9.107660963766E-04 -4.997921408587E-01 -1.430463898924E-01
     45 T  31 GA   -1.937573306231E-03  2.064793161292E-03 -1.406726255976E-01
     46 T  31 GA   -1.675928675628E-01 -3.348409347511E-01  1.890480511147E-01
     47 T  31 GA   -1.668841850201E-01  1.660083814901E-01  1.889286732665E-01
     48 T  31 GA   -3.323571456823E-01 -1.651123358582E-01 -4.817922564148E-01
     49 T   8 O     4.911504591801E-01  1.647130206156E-01 -4.195110631729E-01
     50 T   8 O     3.166907543361E-01 -1.686245921477E-01 -8.110975327572E-02
     51 T   8 O     1.515477695856E-01  4.991498563053E-01  2.505851920122E-01
     52 T   8 O    -1.409996575235E-02  1.681191197260E-01 -4.201320797081E-01
     53 T   8 O     3.181909358997E-01  3.336987730121E-01 -8.303680643082E-02
     54 T   8 O     1.513421005058E-01 -7.892877381992E-04  2.481443264491E-01
     55 T   8 O    -1.561052517095E-02 -3.342589588876E-01 -4.168733355500E-01
     56 T   8 O    -1.832901493289E-01  3.339118824858E-01 -8.283569611446E-02
     57 T   8 O    -1.829715552637E-01 -1.659796014795E-01 -8.091765587316E-02
     58 T   8 O    -3.489298153367E-01  4.988302921128E-01  2.500574494260E-01
     59 T   8 O    -3.484666397350E-01 -8.716720936077E-04  2.494568861961E-01
     60 T   8 O     4.869422049825E-01 -3.298170830453E-01 -4.203798096851E-01
     61 T   8 O    -1.646032774331E-01  3.188931645181E-01 -4.188576380086E-01
     62 T   8 O    -3.354161225412E-01 -1.527620048472E-02 -8.327701731712E-02
     63 T   8 O     4.999016650526E-01 -3.488909636003E-01  2.502147426071E-01
     64 T   8 O     3.373414313309E-01  3.278904997149E-01 -4.199221338193E-01
     65 T   8 O    -3.324443489434E-01  4.862575870084E-01 -7.912830316684E-02
     66 T   8 O     4.993460719993E-01  1.504744419769E-01  2.489647439756E-01
     67 T   8 O     3.340110293015E-01 -1.818794546706E-01 -4.175724214299E-01
     68 T   8 O     1.655016971334E-01  4.845380620719E-01 -8.239787233675E-02
     69 T   8 O     1.645662261530E-01 -1.505519842424E-02 -8.144111100665E-02
     70 T   8 O    -5.593266447122E-04 -3.493711099240E-01  2.497092888389E-01
     71 T   8 O    -2.194537464056E-04  1.506216518326E-01  2.493356571006E-01
     72 T   8 O    -1.676740184773E-01 -1.818289600508E-01 -4.205243227382E-01
     73 T   8 O    -3.162867020784E-01 -4.837644974919E-01 -4.203095364067E-01
     74 T   8 O    -4.865354429241E-01  1.808889741076E-01 -8.343212937803E-02
     75 T   8 O     3.479457626827E-01 -1.525206749556E-01  2.503437597403E-01
     76 T   8 O     1.823177032962E-01 -4.826818213469E-01 -4.172121962348E-01
     77 T   8 O    -4.851524342519E-01 -3.182803350238E-01 -8.228575841079E-02
     78 T   8 O     3.480975741563E-01  3.471727422781E-01  2.489581420228E-01
     79 T   8 O     1.749778111584E-01  1.019381055778E-02 -4.195453198460E-01
     80 T   8 O     1.458858907496E-02 -3.176700752693E-01 -8.291618672663E-02
     81 T   8 O     1.219903131148E-02  1.822043700400E-01 -7.851733532906E-02
     82 T   8 O    -1.520242730205E-01 -1.526982712022E-01  2.492511578366E-01
     83 T   8 O    -1.520136667388E-01  3.472446266817E-01  2.499572379641E-01
     84 T   8 O    -3.156146108199E-01  1.574887246782E-02 -4.200785297151E-01
     85 T   8 O    -1.476264814095E-01 -4.977723419784E-01 -2.502861873160E-01
     86 T   8 O    -3.185582427715E-01  1.667167145619E-01  8.302382728818E-02
     87 T   8 O    -4.847035992152E-01 -1.666457444180E-01  4.174476797508E-01
     88 T   8 O     3.462333575276E-01  4.989327017019E-01 -2.475327970592E-01
     89 T   8 O    -3.187062227700E-01 -3.336621745847E-01  8.460922424208E-02
     90 T   8 O    -4.838024259039E-01  3.348178279352E-01  4.155460156514E-01
     91 T   8 O     3.502514029866E-01 -8.794460902355E-03 -2.423122360554E-01
     92 T   8 O     1.813652372424E-01 -3.340498279166E-01  8.427754098836E-02
     93 T   8 O     1.811091741327E-01  1.658800699735E-01  8.322582191415E-02
     94 T   8 O     1.514885458441E-02 -1.677900796604E-01  4.150628472468E-01
     95 T   8 O     1.517562746607E-02  3.329435782837E-01  4.186382597279E-01
     96 T   8 O    -1.537336062948E-01  1.021431332995E-03 -2.510193667219E-01
     97 T   8 O    -4.897236743318E-01  3.589299280009E-01 -2.418195840505E-01
     98 T   8 O     3.333781068825E-01  1.489789407958E-02  8.331665615174E-02
     99 T   8 O     1.664299094328E-01 -3.189226166854E-01  4.168446438447E-01
    100 T   8 O    -1.535953334283E-03  3.503346580163E-01 -2.504177848207E-01
    101 T   8 O     3.324945073272E-01 -4.859912375967E-01  8.333935991859E-02
    102 T   8 O     1.660851252725E-01  1.816544460211E-01  4.155518457901E-01
    103 T   8 O     1.965855802291E-03 -1.515464544891E-01 -2.493072409886E-01
    104 T   8 O    -1.666802189678E-01 -4.850426245787E-01  8.447507639590E-02
    105 T   8 O    -1.672883208614E-01  1.426807811978E-02  8.431096297135E-02
    106 T   8 O    -3.328804812883E-01 -3.178720289629E-01  4.164996158873E-01
    107 T   8 O    -3.316107637995E-01  1.821631807242E-01  4.161977845988E-01
    108 T   8 O     4.997892689743E-01 -1.545053009254E-01 -2.516713567419E-01
    109 T   8 O    -3.469646574300E-01  1.544110567994E-01 -2.491395867644E-01
    110 T   8 O     4.848614502547E-01 -1.820946180452E-01  8.434353861156E-02
    111 T   8 O     3.180085732149E-01  4.853082410194E-01  4.152888615631E-01
    112 T   8 O     1.417427712021E-01  1.516102162457E-01 -2.443124682821E-01
    113 T   8 O     4.844236789911E-01  3.178579020803E-01  8.319224608439E-02
    114 T   8 O     3.194795508139E-01 -1.496327039450E-02  4.172363922238E-01
    115 T   8 O     1.500695668000E-01 -3.513137308177E-01 -2.501180541250E-01
    116 T   8 O    -1.576700489430E-02  3.179232311098E-01  8.444081653061E-02
    117 T   8 O    -1.484033719960E-02 -1.821783201005E-01  8.388733110334E-02
    118 T   8 O    -1.815722743020E-01  4.847017088257E-01  4.176606853422E-01
    119 T   8 O    -1.813818647797E-01 -1.564579026248E-02  4.173954291371E-01
    120 T   8 O    -3.449423121357E-01 -3.455925486574E-01 -2.509865206007E-01

 T = ATOM BELONGING TO THE ASYMMETRIC UNIT

 TOTAL ENERGY(DFT)(AU)( 19) -9.5963443350825E+04     DE (AU)   -3.388E-03

 UPDATED TRUST RADIUS     0.250E+00

 SYMMETRY ALLOWED FORCES  (COORDINATE, FORCE)

    1  1.3827401E-03    2  4.6363894E-03    3  6.1081987E-02    4 -5.0016005E-04
    5  3.9878267E-03    6  2.1255019E-04    7  2.8350824E-04    8  2.8801407E-04
    9 -2.4856420E-03   10  2.3200100E-03   11  7.4098150E-05   12 -2.6820364E-04
   13  2.4139852E-03   14 -8.7861436E-04   15  1.6390883E-03   16  1.1702710E-03
   17 -1.1136854E-03   18 -1.8548722E-03   19  7.3632993E-04   20  1.0857757E-03
   21 -5.9869810E-04   22 -5.8193091E-03   23 -7.9555850E-04   24  9.6379596E-04
   25 -1.3732716E-03   26  7.4056116E-04   27 -2.8270237E-03   28  5.8908149E-04
   29 -4.1905993E-04   30 -7.7835087E-04   31 -9.3853204E-04   32 -1.6327285E-03
   33 -2.6682574E-03   34 -2.4838832E-04   35  3.4833422E-03   36  1.0764334E-04
   37 -1.0711923E-02   38 -5.7830045E-03   39 -3.3390075E-03   40 -1.4021833E-03
   41 -2.8977665E-03   42  2.2823721E-03   43 -9.3510098E-04   44  3.8437878E-03
   45  7.1024605E-04   46  6.9152446E-03   47 -5.9341998E-04   48 -2.2750134E-03
   49  2.7500312E-04   50 -4.6349077E-05   51  7.2911852E-04   52 -7.8993870E-04
   53 -1.5403876E-03   54  3.1012315E-03   55 -3.5200025E-03   56  7.6726625E-03
   57 -3.4033356E-03   58  2.0458935E-04   59 -1.1637161E-04   60  3.0293868E-03
   61 -6.6620625E-04   62 -3.2890540E-04   63  2.3060861E-04   64 -7.4020666E-04
   65 -9.0293972E-04   66 -1.3419298E-04   67  2.7785128E-03   68  3.8650618E-03
   69 -2.3516721E-03   70 -2.9641451E-03   71  4.0738839E-04   72  4.5321785E-03
   73 -3.4171677E-03   74 -2.2106128E-03   75  4.9805734E-03   76  1.9062866E-03
   77  1.1864484E-03   78  2.0160881E-03   79 -1.1519187E-03   80  1.4247948E-03
   81  1.1322414E-03   82  1.9324295E-03   83  1.8279446E-03   84  8.1755193E-03
   85  4.1645870E-04   86 -6.3965856E-04   87 -2.1554782E-03   88  1.0826213E-03
   89 -3.3946596E-04   90  2.4101410E-03   91 -6.7873895E-04   92  1.4246484E-03
   93  2.9359876E-03   94  3.8847490E-03   95 -4.0617988E-03   96  1.5024346E-03
   97 -1.8580951E-03   98 -5.3784917E-04   99  1.1381329E-03  100  7.1194194E-05
  101  2.2421619E-03  102  7.1155213E-04  103  1.7970954E-07  104  3.1650043E-04
  105 -9.2593600E-04  106  1.1346371E-04  107 -2.5756221E-03  108  6.6331794E-03
  109 -1.2761838E-03  110  3.0566141E-04  111  3.2957948E-03  112  4.3776921E-03
  113  4.0802823E-03  114  2.0340060E-03  115 -4.0576465E-04  116  9.5869610E-04
  117 -3.4215801E-04  118  1.3796962E-03  119 -4.4075772E-03  120  3.2660110E-03
  121 -3.4759214E-03  122 -1.1925715E-03  123 -1.6432241E-03  124 -8.9658890E-04
  125 -2.3840558E-04  126  1.1251175E-03  127  8.6187185E-04  128  2.9067383E-03
  129  6.5524622E-04  130  2.9475423E-03  131  3.1430864E-03  132 -3.5596127E-03
  133  7.0418127E-03  134 -4.5854598E-04  135 -7.0068402E-03  136  1.5694455E-04
  137  1.2700566E-03  138  1.8444127E-03  139  1.4484200E-03  140  7.0137956E-05
  141  9.4426287E-04  142  5.0653013E-04  143 -3.2200368E-03  144  7.0813577E-03
  145  1.2340863E-02  146 -3.1027575E-03  147 -1.9706084E-02  148  4.3757460E-04
  149 -4.5941983E-03  150  4.3934030E-03  151 -2.1390430E-03  152 -2.7191748E-04
  153  7.9317412E-04  154  2.0912850E-03  155 -3.2764370E-03  156  1.2123991E-02
  157 -5.0324997E-03  158 -7.9188915E-04  159  5.4201238E-03  160 -3.5769406E-04
  161  1.2708818E-04  162  6.0075997E-03  163 -6.2805433E-04  164  1.5967334E-03
  165  6.4941769E-04  166  4.2228778E-03  167  2.2855403E-03  168  2.5389928E-03
  169 -7.4033354E-05  170  1.3744811E-03  171 -4.5956907E-03  172 -9.1159384E-04
  173  3.6490277E-04  174  1.3548781E-03  175 -1.8692544E-03  176  5.9811169E-04
  177  3.5195603E-03  178 -1.0323414E-03  179 -7.2302543E-03  180  1.1385703E-02
  181 -6.7467927E-04  182 -5.9655662E-04  183  8.0485683E-03  184  1.9927568E-03
  185 -1.5524160E-03  186  1.3037149E-03  187  5.9665354E-04  188 -1.4534824E-03
  189  1.2515055E-03  190 -7.0421593E-03  191  1.3394913E-02  192 -2.1962664E-02
  193  4.4533489E-03  194  2.9953759E-03  195  1.1463573E-04  196  2.1970745E-03
  197 -3.2270481E-05  198  4.3263164E-03  199 -1.0234812E-03  200  1.5877895E-03
  201  4.4361205E-03  202 -2.9947071E-03  203 -8.3573607E-04  204  1.2202634E-03
  205  2.2723880E-03  206 -3.4102237E-03  207  1.9875908E-03  208  1.5683986E-03
  209 -2.0755381E-03  210  3.2989319E-03  211  6.6420324E-04  212 -3.3307760E-04
  213  5.0382444E-03  214  5.1491598E-03  215  4.1233708E-05  216  1.1244395E-02
  217 -3.3580854E-03  218 -9.6775462E-04  219  1.3032329E-02  220  4.5090757E-03
  221  4.5882063E-03  222  7.8465917E-03  223  1.1174730E-03  224  2.3226420E-03
  225  3.3187329E-03  226  2.6681957E-03  227 -1.7649313E-04  228  3.4041754E-03
  229  2.5862777E-03  230  1.3949744E-03  231  2.4253814E-04  232  6.6630105E-04
  233  2.3668663E-03  234  4.5577510E-03  235 -5.9021560E-03  236 -1.0744531E-02
  237 -2.1201438E-02  238  2.0429313E-03  239 -3.2384771E-03  240  3.1333733E-03
  241 -8.5656686E-04  242  1.3460304E-03  243 -3.7222932E-03  244  3.1088527E-04
  245  2.5128294E-03  246  5.1777795E-03  247  9.3707271E-04  248  1.8035128E-03
  249  4.1679459E-03  250 -2.8782766E-03  251  2.3010667E-03  252  1.2469058E-02
  253 -4.6285855E-03  254 -1.7539335E-03  255  4.8883222E-03  256  1.3339381E-03
  257  8.0434007E-04  258  3.4235997E-03  259  4.1204127E-04  260  2.4363788E-03
  261 -5.6315751E-03  262  6.1362459E-03  263  5.9016677E-03  264 -6.4133343E-03
  265  1.3793588E-03  266  4.4582537E-04  267  2.6352138E-03  268  1.8288799E-03
  269 -2.6828177E-03  270  8.9483324E-04  271  6.2053557E-03  272 -1.3616881E-02
  273 -7.3906621E-03  274  1.8345817E-03  275 -7.6324479E-04  276  1.9857306E-03
  277  2.1115575E-03  278  9.1617602E-04  279  3.4701758E-03  280  2.3035917E-03
  281  7.6138238E-04  282  7.5349554E-04  283  1.5344819E-03  284  2.8435620E-03
  285 -7.0842381E-03  286  2.2510093E-03  287 -2.9538866E-03  288  2.1713646E-03
  289  3.2359032E-03  290  1.3379920E-02  291 -8.2159341E-03  292  1.8407808E-03
  293  8.0032314E-04  294  2.8415069E-03  295  6.8274778E-04  296  1.9164445E-03
  297  6.8850773E-04  298  2.4895267E-03  299 -2.9504461E-03  300  4.6793233E-03
  301  3.2077347E-04  302  2.8420529E-03  303  3.6225662E-03  304  2.7662361E-03
  305  1.2091652E-03  306 -5.4735899E-05  307 -6.7251450E-03  308  2.2530822E-03
  309 -1.3418272E-03  310  2.1629717E-03  311  9.7553284E-04  312  1.8056999E-03
  313 -1.4563737E-03  314  2.1595225E-03  315  2.1065118E-03  316  9.3678952E-05
  317  5.5898779E-04  318 -4.0571970E-03  319 -1.8153307E-03  320  1.0159492E-03
  321 -3.4108940E-03  322  5.1237443E-03  323  3.2922314E-03  324  2.3572530E-03
  325  4.6302350E-03  326 -5.0104322E-03  327 -4.5111699E-03  328  1.2943670E-03
  329 -7.6132607E-04  330  1.7740550E-03  331  1.7341701E-03  332 -5.0337524E-05
  333  3.4301382E-05  334 -1.4810537E-02  335 -3.7825222E-03  336  3.1136895E-03
  337  3.3364107E-04  338 -6.0701016E-04  339  4.1579701E-03  340 -9.8798989E-04
  341 -1.1802151E-03  342 -1.7543225E-03  343  1.5855433E-03  344  1.6787981E-03
  345  5.5560560E-03  346 -2.1387362E-03  347  9.5827336E-04  348  4.3372817E-03
  349 -7.8621110E-04  350 -2.4850352E-03  351  4.4941675E-03  352  2.3592934E-03
  353 -7.1777828E-04  354 -1.1613012E-03  355  2.1998714E-03  356 -5.8532746E-04
  357 -5.5708643E-03  358 -2.0878376E-03  359 -5.4585390E-04  360  1.3687840E-04
  361 -4.3982827E-04  362  6.1043910E-04  363 -6.1986202E-04

 GRADIENT NORM     0.099264  GRADIENT THRESHOLD     0.500000

 EIGENVALUES OF THE ESTIMATED HESSIAN
  0.5833E-04  0.1099E-03  0.1766E-03  0.2235E-03  0.2975E-03  0.3185E-03
  0.3649E-03  0.3794E-03  0.5341E-03  0.6692E-03  0.7600E-03  0.8652E-03
  0.9537E-03  0.1159E-02  0.1342E-02  0.1648E-02  0.1677E-02  0.1748E-02
  0.1797E-02  0.1849E-02  0.1968E-02  0.2004E-02  0.2024E-02  0.2123E-02
  0.2186E-02  0.2242E-02  0.2447E-02  0.2505E-02  0.2610E-02  0.2642E-02
  0.2707E-02  0.2765E-02  0.2886E-02  0.3035E-02  0.3112E-02  0.3178E-02
  0.3234E-02  0.3340E-02  0.3473E-02  0.3560E-02  0.3767E-02  0.3838E-02
  0.3922E-02  0.4124E-02  0.4389E-02  0.4807E-02  0.4881E-02  0.5027E-02
  0.5206E-02  0.5433E-02  0.5775E-02  0.6196E-02  0.6655E-02  0.6965E-02
  0.7000E-02  0.7571E-02  0.7783E-02  0.8548E-02  0.9028E-02  0.9145E-02
  0.9472E-02  0.9739E-02  0.9840E-02  0.1012E-01  0.1132E-01  0.1226E-01
  0.1317E-01  0.1368E-01  0.1415E-01  0.1451E-01  0.1568E-01  0.1642E-01
  0.1671E-01  0.1709E-01  0.1785E-01  0.1818E-01  0.1851E-01  0.1887E-01
  0.1899E-01  0.1915E-01  0.1939E-01  0.1998E-01  0.2159E-01  0.2218E-01
  0.2297E-01  0.2325E-01  0.2375E-01  0.2405E-01  0.2481E-01  0.2493E-01
  0.2569E-01  0.2648E-01  0.2779E-01  0.2851E-01  0.3197E-01  0.3228E-01
  0.3257E-01  0.3275E-01  0.3383E-01  0.3470E-01  0.3530E-01  0.3666E-01
  0.3753E-01  0.3814E-01  0.3847E-01  0.3955E-01  0.4091E-01  0.4130E-01
  0.4209E-01  0.4414E-01  0.4639E-01  0.4836E-01  0.4920E-01  0.5072E-01
  0.5096E-01  0.5120E-01  0.5259E-01  0.5352E-01  0.5382E-01  0.5443E-01
  0.5526E-01  0.5539E-01  0.5610E-01  0.5700E-01  0.5721E-01  0.5755E-01
  0.5849E-01  0.5929E-01  0.6132E-01  0.6516E-01  0.6591E-01  0.6636E-01
  0.6655E-01  0.6725E-01  0.6954E-01  0.7092E-01  0.7411E-01  0.7462E-01
  0.7523E-01  0.7561E-01  0.7601E-01  0.7679E-01  0.7716E-01  0.7817E-01
  0.7863E-01  0.7993E-01  0.8060E-01  0.8249E-01  0.8337E-01  0.8549E-01
  0.8702E-01  0.8816E-01  0.9165E-01  0.9304E-01  0.9484E-01  0.9642E-01
  0.9773E-01  0.9826E-01  0.9989E-01  0.1022      0.1052      0.1061    
  0.1063      0.1078      0.1092      0.1100      0.1110      0.1140    
  0.1159      0.1201      0.1205      0.1213      0.1217      0.1222    
  0.1227      0.1231      0.1238      0.1244      0.1253      0.1261    
  0.1267      0.1286      0.1291      0.1292      0.1308      0.1314    
  0.1321      0.1331      0.1338      0.1343      0.1364      0.1387    
  0.1392      0.1415      0.1438      0.1452      0.1474      0.1480    
  0.1496      0.1512      0.1533      0.1566      0.1574      0.1609    
  0.1626      0.1659      0.1673      0.1695      0.1757      0.1821    
  0.1858      0.1873      0.1884      0.1920      0.1944      0.2091    
  0.2150      0.2179      0.2200      0.2244      0.2282      0.2318    
  0.2400      0.2454      0.2525      0.2527      0.2537      0.2550    
  0.2555      0.2568      0.2578      0.2598      0.2603      0.2626    
  0.2647      0.2721      0.2769      0.2796      0.2825      0.2882    
  0.2936      0.2989      0.3017      0.3189      0.3194      0.3205    
  0.3213      0.3234      0.3248      0.3259      0.3272      0.3287    
  0.3300      0.3359      0.3396      0.3417      0.3458      0.3464    
  0.3487      0.3499      0.3509      0.3524      0.3543      0.3555    
  0.3561      0.3588      0.3609      0.3623      0.3639      0.3685    
  0.3705      0.3736      0.3793      0.3923      0.3941      0.3964    
  0.3975      0.3996      0.3998      0.4010      0.4030      0.4040    
  0.4053      0.4066      0.4076      0.4091      0.4100      0.4128    
  0.4174      0.4224      0.4272      0.4280      0.4302      0.4390    
  0.4474      0.4545      0.4617      0.4638      0.4660      0.4662    
  0.4670      0.4679      0.4683      0.4698      0.4708      0.4720    
  0.4727      0.4742      0.4754      0.4764      0.4772      0.4798    
  0.4809      0.4818      0.4843      0.4878      0.4883      0.4895    
  0.4904      0.4915      0.4922      0.4944      0.4952      0.4973    
  0.4990      0.4993      0.5010      0.5038      0.5047      0.5051    
  0.5076      0.5086      0.5102      0.5119      0.5144      0.5166    
  0.5189      0.5219      0.5246      0.5285      0.5312      0.5333    
  0.5356      0.5368      0.5388      0.5426      0.5487      0.5518    
  0.5587      0.5712      0.5747      0.5905      0.5928      0.5974    
  0.6062      0.6073      0.6107      0.6120      0.6186      0.6488    
  0.8544       1.181       2.397    
 NEWTON STEP ( 0.4081729850E+02) EXCEEDS TRUST RADIUS ( 0.2500000000E+00)
 LEVEL SHIFT    -0.1857407782E-02

 PREDICTED ENERGY CHANGE    -0.799E-02

 MAX GRADIENT      0.061082  THRESHOLD              0.000450 CONVERGED NO
 RMS GRADIENT      0.005210  THRESHOLD              0.000300 CONVERGED NO
 MAX DISPLAC.      0.052507  THRESHOLD              0.001800 CONVERGED NO
 RMS DISPLAC.      0.013122  THRESHOLD              0.001200 CONVERGED NO
 TTTTTTTTTTTTTTTTTTTTTTTTTTTTTT OPTI        TELAPSE   145020.11 TCPU   144619.89
 *******************************************************************************
 COORDINATE AND CELL OPTIMIZATION - POINT    5
 *******************************************************************************
 LATTICE PARAMETERS (ANGSTROMS AND DEGREES) - BOHR = 0.5291772083 ANGSTROM
 PRIMITIVE CELL - CENTRING CODE 1/0 VOLUME=  1171.163029 - DENSITY  6.500 g/cm^3
         A              B              C           ALPHA      BETA       GAMMA 
    10.02456026    10.02527446    13.45704348    89.919583  90.088059 120.005462
 *******************************************************************************
 ATOMS IN THE ASYMMETRIC UNIT  120 - ATOMS IN THE UNIT CELL:  120
     ATOM                 X/A                 Y/B                 Z/C    
 *******************************************************************************
      1 T 277 IR    3.350069170012E-01  1.680564976921E-01 -3.162589293785E-01
      2 T  31 GA    1.672728364706E-01 -1.671224948365E-01  2.379693414864E-02
      3 T  31 GA   -1.020971087371E-03  4.988468276737E-01  3.564262986054E-01
      4 T  31 GA   -1.664280104929E-01  1.688037302891E-01 -3.109741599580E-01
      5 T  31 GA    1.652398730305E-01  3.328083468655E-01  2.411144369010E-02
      6 T  31 GA   -1.299782857855E-03 -1.111624122477E-03  3.554155210522E-01
      7 T  31 GA   -1.644266244779E-01 -3.325300302257E-01 -3.110682973182E-01
      8 T  31 GA   -3.326145826396E-01  3.350238142045E-01  2.376279769254E-02
      9 T  31 GA   -3.333132215070E-01 -1.667407824732E-01  2.429549721743E-02
     10 T  31 GA    4.999413350513E-01 -4.989406453615E-01  3.551973621045E-01
     11 T  31 GA   -4.992343899544E-01  7.301823724711E-04  3.561297855814E-01
     12 T  31 GA    3.312204419659E-01 -3.355646974100E-01 -3.106255358187E-01
     13 T  31 GA   -3.261203764656E-01  3.362340899557E-01 -1.860791597661E-01
     14 T  31 GA   -4.996014848983E-01  4.862264930045E-04  1.443226264406E-01
     15 T  31 GA    3.331731283414E-01 -3.336852652080E-01  4.767808525906E-01
     16 T  31 GA    1.634716367716E-01  3.358311438676E-01 -1.863889446103E-01
     17 T  31 GA    4.995836948291E-01  4.994254765326E-01  1.446905274769E-01
     18 T  31 GA    3.330804473901E-01  1.675713461379E-01  4.711189830139E-01
     19 T  31 GA    1.636433281278E-01 -1.719229251526E-01 -1.867601753143E-01
     20 T  31 GA    2.934837078251E-04 -4.997509424581E-01  1.457597194291E-01
     21 T  31 GA    3.188801011864E-04 -1.448114232023E-04  1.447150098101E-01
     22 T  31 GA   -1.666600407293E-01 -3.330139006873E-01  4.771710346679E-01
     23 T  31 GA   -1.669501286646E-01  1.655885832214E-01  4.779380676944E-01
     24 T  31 GA   -3.333463414165E-01 -1.665756239635E-01 -1.898829297541E-01
     25 T  31 GA   -4.958631078016E-01 -2.621142393761E-03 -3.563173955024E-01
     26 T  31 GA    3.330474474961E-01 -3.347902171425E-01 -2.153556239165E-02
     27 T  31 GA    1.661383146714E-01  3.319780231359E-01  3.091842111405E-01
     28 T  31 GA   -5.007301417451E-03 -1.726413227233E-03 -3.563250459940E-01
     29 T  31 GA    3.323821599648E-01  1.662585472937E-01 -2.294837003842E-02
     30 T  31 GA    1.658027493399E-01 -1.683859205068E-01  3.085307307615E-01
     31 T  31 GA    6.109030035298E-04 -4.994065402920E-01 -3.554571808045E-01
     32 T  31 GA   -1.703812626998E-01  1.664117659767E-01 -2.149889055553E-02
     33 T  31 GA   -1.660204786183E-01 -3.323877739346E-01 -2.178026623634E-02
     34 T  31 GA   -3.327684796021E-01  3.320478880317E-01  3.087870548020E-01
     35 T  31 GA   -3.330074119043E-01 -1.675367730196E-01  3.096321911440E-01
     36 T  31 GA   -4.950649577024E-01 -4.923716311555E-01 -3.571058492903E-01
     37 T  31 GA   -3.286582685577E-01  3.356277956048E-01 -4.797262874061E-01
     38 T  31 GA    4.965588861467E-01 -2.383422285905E-03 -1.431391888589E-01
     39 T  31 GA    3.333322202748E-01 -3.344825612448E-01  1.886816859499E-01
     40 T  31 GA    1.663760182520E-01  3.373924277734E-01 -4.791930253267E-01
     41 T  31 GA   -4.987198946675E-01 -4.998807608629E-01 -1.425772409497E-01
     42 T  31 GA    3.334396625903E-01  1.661078488775E-01  1.876436469187E-01
     43 T  31 GA    1.650164181214E-01 -1.699733267051E-01 -4.789630926401E-01
     44 T  31 GA   -2.143391453639E-04 -4.998460821410E-01 -1.436140435631E-01
     45 T  31 GA   -2.243546214879E-03  2.021813238547E-03 -1.410019412324E-01
     46 T  31 GA   -1.674489770706E-01 -3.346865038749E-01  1.880228890148E-01
     47 T  31 GA   -1.668649240485E-01  1.652619724662E-01  1.878663140999E-01
     48 T  31 GA   -3.320264654525E-01 -1.652514976944E-01 -4.802497858579E-01
     49 T   8 O     4.919594474463E-01  1.646634761736E-01 -4.205316333614E-01
     50 T   8 O     3.170013959806E-01 -1.687518126482E-01 -8.051427574547E-02
     51 T   8 O     1.514420004004E-01  4.988162449952E-01  2.491690270318E-01
     52 T   8 O    -1.402059487141E-02  1.681873602683E-01 -4.184846407911E-01
     53 T   8 O     3.180501305430E-01  3.334200071199E-01 -8.303032167721E-02
     54 T   8 O     1.515655774808E-01 -1.091023436855E-03  2.483021665179E-01
     55 T   8 O    -1.583029826582E-02 -3.342971978404E-01 -4.168766963546E-01
     56 T   8 O    -1.827839754911E-01  3.337692362760E-01 -8.353322401724E-02
     57 T   8 O    -1.833210648883E-01 -1.664559724240E-01 -8.172380633233E-02
     58 T   8 O    -3.485709852376E-01  4.986839925050E-01  2.489936234053E-01
     59 T   8 O    -3.484180811285E-01 -1.242529916449E-03  2.487578837901E-01
     60 T   8 O     4.868396647670E-01 -3.293379823619E-01 -4.189334180986E-01
     61 T   8 O    -1.643587861273E-01  3.192587794155E-01 -4.172833687851E-01
     62 T   8 O    -3.350719590699E-01 -1.544432831318E-02 -8.339479083753E-02
     63 T   8 O     4.999736152718E-01 -3.494261781563E-01  2.496813157917E-01
     64 T   8 O     3.375181680600E-01  3.289554140006E-01 -4.208726855733E-01
     65 T   8 O    -3.323545872350E-01  4.859241141078E-01 -8.063228260379E-02
     66 T   8 O     4.995893394138E-01  1.504030573800E-01  2.491381827570E-01
     67 T   8 O     3.338379725402E-01 -1.816163345230E-01 -4.181236529601E-01
     68 T   8 O     1.657115548846E-01  4.843373816675E-01 -8.239525535494E-02
     69 T   8 O     1.644000563791E-01 -1.534316012599E-02 -8.206356166052E-02
     70 T   8 O    -3.738117703533E-04 -3.497575657690E-01  2.481193995226E-01
     71 T   8 O    -1.718824915789E-04  1.503304754680E-01  2.485727708692E-01
     72 T   8 O    -1.681748231476E-01 -1.825575751202E-01 -4.183407436575E-01
     73 T   8 O    -3.163774200669E-01 -4.838431992907E-01 -4.188394699994E-01
     74 T   8 O    -4.864531367179E-01  1.805641803504E-01 -8.310376549536E-02
     75 T   8 O     3.480473232970E-01 -1.529718268913E-01  2.490694119517E-01
     76 T   8 O     1.823222288740E-01 -4.822849069460E-01 -4.168366973472E-01
     77 T   8 O    -4.851460733819E-01 -3.185791933505E-01 -8.276969958955E-02
     78 T   8 O     3.481039748993E-01  3.470137045065E-01  2.495154798030E-01
     79 T   8 O     1.740309638716E-01  9.670331949419E-03 -4.203397385659E-01
     80 T   8 O     1.464380694055E-02 -3.179855437892E-01 -8.353598147165E-02
     81 T   8 O     1.226765897063E-02  1.820270919054E-01 -7.858212129357E-02
     82 T   8 O    -1.518264445887E-01 -1.528868569956E-01  2.487673962924E-01
     83 T   8 O    -1.516732060066E-01  3.471192290861E-01  2.481334579933E-01
     84 T   8 O    -3.151598447386E-01  1.567126814999E-02 -4.187716049900E-01
     85 T   8 O    -1.475500654559E-01 -4.975426872811E-01 -2.497461422178E-01
     86 T   8 O    -3.181240639218E-01  1.673063972154E-01  8.380818858216E-02
     87 T   8 O    -4.852273203096E-01 -1.665451345981E-01  4.163615832106E-01
     88 T   8 O     3.461353176520E-01  4.989103007545E-01 -2.489973617211E-01
     89 T   8 O    -3.182506100208E-01 -3.330900083959E-01  8.533366198559E-02
     90 T   8 O    -4.845407036606E-01  3.346929274737E-01  4.161602209103E-01
     91 T   8 O     3.500083412135E-01 -1.007344786192E-02 -2.416089743761E-01
     92 T   8 O     1.817776117359E-01 -3.336346075793E-01  8.523886518146E-02
     93 T   8 O     1.815088007860E-01  1.664714129174E-01  8.417502501922E-02
     94 T   8 O     1.445764141932E-02 -1.681455509697E-01  4.150429151834E-01
     95 T   8 O     1.480724560803E-02  3.329470670986E-01  4.177637787752E-01
     96 T   8 O    -1.537461930830E-01  6.900024927103E-04 -2.506476635279E-01
     97 T   8 O    -4.884854341356E-01  3.599299679741E-01 -2.412377273834E-01
     98 T   8 O     3.338419914903E-01  1.531006912942E-02  8.374576239728E-02
     99 T   8 O     1.658266358276E-01 -3.189653743037E-01  4.163533284976E-01
    100 T   8 O    -1.841079165447E-03  3.502286506767E-01 -2.495554757772E-01
    101 T   8 O     3.329196618993E-01 -4.853527107466E-01  8.428718837260E-02
    102 T   8 O     1.653859875398E-01  1.813846046193E-01  4.155588132344E-01
    103 T   8 O     1.748750228546E-03 -1.515377952680E-01 -2.505994471428E-01
    104 T   8 O    -1.662035896431E-01 -4.844028193470E-01  8.562273624336E-02
    105 T   8 O    -1.669287152004E-01  1.477039943251E-02  8.497077241842E-02
    106 T   8 O    -3.334475570294E-01 -3.181220578312E-01  4.162849485534E-01
    107 T   8 O    -3.319046181303E-01  1.824584754282E-01  4.162924523714E-01
    108 T   8 O     4.999281512868E-01 -1.542032455603E-01 -2.515106146679E-01
    109 T   8 O    -3.469268845280E-01  1.544673149468E-01 -2.504605696451E-01
    110 T   8 O     4.852416927849E-01 -1.816230594774E-01  8.474556453104E-02
    111 T   8 O     3.173767526905E-01  4.854592405050E-01  4.146771556460E-01
    112 T   8 O     1.410248109840E-01  1.518849722542E-01 -2.441076874261E-01
    113 T   8 O     4.848421024363E-01  3.184227248928E-01  8.378214012622E-02
    114 T   8 O     3.189962731982E-01 -1.493770500588E-02  4.172759654119E-01
    115 T   8 O     1.498490706748E-01 -3.516374789882E-01 -2.495615907513E-01
    116 T   8 O    -1.541980677418E-02  3.185183187583E-01  8.566925460952E-02
    117 T   8 O    -1.441525657289E-02 -1.817661253113E-01  8.452313188627E-02
    118 T   8 O    -1.821396896290E-01  4.844391682580E-01  4.174751531486E-01
    119 T   8 O    -1.819197519825E-01 -1.560642997451E-02  4.167874914204E-01
    120 T   8 O    -3.454688175784E-01 -3.457279716638E-01 -2.511194087320E-01

 T = ATOM BELONGING TO THE ASYMMETRIC UNIT

 TOTAL ENERGY(DFT)(AU)( 16) -9.5963447503581E+04     DE (AU)   -4.153E-03

 UPDATED TRUST RADIUS     0.250E+00

 SYMMETRY ALLOWED FORCES  (COORDINATE, FORCE)

    1  2.3183086E-03    2  4.5736852E-03    3  5.6651227E-02    4 -1.2468944E-04
    5  2.8152161E-03    6 -8.2271341E-04    7  1.7943077E-03    8  3.2690111E-05
    9 -2.6467320E-03   10  1.1153161E-03   11 -5.2158723E-04   12  8.8714680E-04
   13  1.3765514E-03   14 -2.8627140E-03   15 -4.1883171E-04   16  2.3962645E-03
   17 -9.9801392E-04   18 -1.3824926E-03   19 -3.0220368E-04   20  6.4893795E-04
   21  1.0642960E-03   22 -5.9113913E-03   23 -1.6311496E-03   24 -1.2130857E-03
   25 -1.5784759E-03   26 -2.5912530E-04   27 -3.9596199E-03   28  1.2490799E-03
   29 -2.3046136E-03   30  1.2656580E-04   31  1.1393520E-04   32 -3.3478779E-03
   33 -1.7964641E-03   34  1.6197624E-03   35  3.7909810E-03   36  4.6153811E-05
   37 -1.0151500E-02   38 -6.0118740E-03   39 -3.8973652E-03   40 -1.0404645E-03
   41 -3.9997467E-03   42  6.5363956E-04   43  1.2644570E-03   44  4.3268095E-03
   45  1.8715119E-03   46  6.5764031E-03   47 -1.7427068E-03   48 -1.5392746E-03
   49  1.3185988E-03   50 -1.3495611E-03   51 -5.0188570E-04   52  6.1322543E-04
   53 -2.6218328E-04   54  2.8271242E-03   55 -2.5224403E-03   56  8.6720884E-03
   57 -2.5783140E-03   58  1.4079329E-03   59 -1.4049965E-03   60 -1.7440234E-03
   61  7.2382601E-04   62 -1.0569164E-03   63 -1.4194230E-03   64 -8.9719616E-04
   65  3.8516866E-04   66  1.3340886E-03   67  2.2023998E-03   68  2.1597828E-03
   69  4.0625739E-04   70 -2.2810603E-03   71 -2.2255703E-04   72  2.7790762E-03
   73 -2.3005073E-03   74 -1.2615399E-03   75  5.6872562E-03   76  9.7153859E-04
   77  3.0851174E-03   78  9.1398460E-04   79  1.7229630E-05   80  1.1778367E-03
   81  1.4472032E-03   82  1.3482120E-03   83  1.6682932E-03   84  7.1692319E-03
   85  1.2270769E-03   86  4.4698302E-04   87 -1.4065675E-03   88  7.4531411E-04
   89  1.7388417E-03   90  2.7560606E-03   91 -1.7097180E-03   92 -1.3056508E-04
   93  2.0396321E-03   94  3.8308819E-03   95 -2.4363596E-03   96  9.5948260E-04
   97 -1.2133491E-03   98  5.1958265E-04   99  2.0693499E-03  100 -2.4516068E-03
  101  1.7792300E-03  102  2.4785433E-03  103 -1.6837030E-03  104  9.7569849E-04
  105  7.6441639E-04  106  7.8862327E-04  107 -1.6599365E-03  108  6.1301621E-03
  109 -4.3179587E-03  110 -1.7434306E-03  111  3.0802435E-03  112  4.0364876E-03
  113  3.6407043E-03  114  1.6785164E-03  115 -1.4145192E-03  116  2.3821617E-03
  117  2.1714901E-03  118  2.7089511E-03  119 -4.6387761E-03  120  2.5013439E-03
  121 -2.4172073E-03  122  2.8025621E-04  123 -3.5473674E-04  124 -1.3080172E-03
  125  8.1275876E-05  126  6.4312345E-04  127  9.1530284E-04  128  3.4844310E-03
  129  1.0986035E-03  130  1.2363586E-03  131  2.0705123E-03  132 -1.3328599E-03
  133  6.1508131E-03  134  5.6799887E-05  135 -6.0894342E-03  136 -1.1011799E-04
  137  1.9269680E-03  138  3.0119224E-03  139  8.1053951E-04  140  1.2424459E-03
  141  3.2228828E-03  142 -1.3274491E-03  143 -2.7128693E-03  144  3.2720311E-03
  145  7.2245671E-03  146 -3.8548460E-03  147 -1.4603584E-02  148 -4.4565027E-04
  149 -5.0804600E-03  150  4.5708626E-03  151 -1.7557723E-03  152 -5.1278896E-04
  153  6.1339639E-03  154  9.9686874E-04  155 -1.7494915E-03  156  6.5316958E-03
  157 -5.3105782E-03  158  8.8623356E-05  159  5.8519128E-03  160 -3.6062727E-04
  161 -3.1191850E-05  162  6.7002227E-03  163  1.5232323E-05  164  9.7647929E-04
  165 -4.4951316E-04  166  3.2547445E-03  167  1.4243744E-03  168  6.6743148E-03
  169  6.5928743E-04  170  9.3667577E-04  171 -9.7705006E-04  172 -1.1058934E-03
  173 -5.1908843E-04  174  5.7202496E-03  175 -2.0771837E-03  176  1.2171161E-03
  177  5.5539704E-03  178 -1.8464913E-03  179 -5.8646868E-03  180  5.8012361E-03
  181 -2.4626584E-04  182 -7.9391972E-04  183  2.4184362E-03  184  1.6345902E-03
  185 -8.5658962E-04  186  3.0245149E-03  187  9.0837416E-04  188 -7.4860911E-04
  189  3.0855076E-03  190 -5.5631902E-03  191  8.9937085E-03  192 -1.7515886E-02
  193  5.8598880E-03  194  4.0213698E-03  195  7.1398312E-03  196  2.0602562E-03
  197  3.8169098E-04  198  5.3564800E-03  199 -1.2000842E-03  200  9.2371763E-04
  201  5.4748764E-03  202 -1.8238977E-03  203 -1.0382919E-04  204  3.3159556E-03
  205  1.9763639E-03  206 -3.3187106E-03  207  4.3619540E-03  208  1.3647388E-03
  209 -5.5396300E-04  210  1.0388705E-02  211  1.0544236E-03  212  5.8328214E-05
  213  8.5682427E-03  214  3.3870760E-03  215  1.1956937E-04  216  4.4023912E-03
  217 -2.2524032E-03  218 -1.1235417E-03  219  8.8390216E-03  220  4.8400734E-03
  221  4.8050626E-03  222  8.3214644E-03  223 -5.4975577E-04  224  3.5194098E-03
  225  7.6551499E-03  226  1.8588378E-03  227 -5.8697668E-04  228  1.7801144E-03
  229  1.6017511E-03  230  1.1286982E-03  231  3.1455174E-03  232  5.3714376E-04
  233  2.2632374E-03  234  4.5418694E-03  235 -3.7203745E-03  236 -6.5494801E-03
  237 -1.6655331E-02  238  8.8875779E-04  239 -2.1627363E-03  240  6.7952659E-03
  241 -1.1038989E-03  242  2.2711110E-03  243 -2.4683064E-04  244 -5.6807376E-04
  245  2.9105518E-03  246  8.1755681E-03  247 -1.6914494E-03  248  2.3918961E-03
  249  1.2563739E-02  250 -2.0662476E-03  251  2.1715208E-03  252  7.8959193E-03
  253 -4.0318347E-03  254 -6.7166649E-04  255  4.2187069E-03  256  9.4154445E-04
  257  9.1693396E-04  258  8.2074239E-04  259  1.9145859E-03  260  1.8093163E-03
  261 -7.1827922E-04  262  5.5104478E-03  263  4.2275816E-03  264 -1.1620760E-03
  265  8.0033335E-04  266  9.3766038E-04  267 -6.3776893E-04  268  3.7638933E-03
  269 -4.8661554E-04  270 -4.9861125E-04  271  2.9950794E-03  272 -9.1816344E-03
  273 -1.0097518E-02  274  1.3484965E-03  275 -1.7327406E-04  276 -1.3700601E-03
  277  2.3866019E-03  278  1.3495716E-03  279  1.8050336E-03  280  1.6659328E-03
  281 -5.2227686E-05  282  1.0591188E-03  283  5.6199635E-04  284  2.5742196E-03
  285 -3.4309073E-03  286  1.7333160E-03  287 -2.0484149E-03  288  3.9421320E-03
  289 -3.4536090E-04  290  7.6651681E-03  291 -1.1461110E-02  292 -6.2237226E-05
  293  1.3489709E-03  294  2.3654222E-03  295 -2.9131160E-05  296  1.2038685E-03
  297  6.3123852E-04  298  3.3125140E-03  299 -1.9346024E-03  300  4.4353224E-03
  301  1.2269543E-04  302  1.5483623E-03  303  8.8022121E-04  304  3.4282492E-04
  305  1.8812770E-03  306  5.2601350E-04  307 -5.1727562E-03  308  2.7742325E-03
  309  3.2628620E-03  310 -3.1739323E-04  311 -2.6552275E-04  312 -4.2444518E-03
  313 -2.2702043E-03  314  6.8397080E-04  315 -9.4329913E-04  316  2.6201432E-04
  317  1.6211388E-03  318 -8.0824453E-04  319  6.6514218E-06  320  1.8640378E-03
  321 -2.9289909E-03  322  3.4233454E-03  323  2.7864762E-03  324  3.1442115E-03
  325  2.1825324E-03  326 -4.7509975E-03  327  7.6874770E-04  328  2.2122780E-03
  329 -1.3772739E-03  330  2.0788869E-04  331 -3.0020183E-04  332  8.2785750E-04
  333  3.0425366E-03  334 -1.0742853E-02  335 -3.4709315E-03  336  2.3020147E-03
  337 -2.6595648E-04  338 -7.6588131E-04  339  3.7784339E-03  340 -1.0725584E-03
  341 -2.5247127E-03  342 -2.4066782E-03  343  1.9884471E-03  344  2.8271586E-03
  345  4.8711288E-03  346 -8.1484123E-04  347 -2.1973549E-04  348 -9.1005914E-04
  349 -9.2427741E-04  350 -2.5864354E-03  351 -1.3624953E-04  352  3.0841211E-03
  353 -2.1352183E-04  354 -3.6577905E-03  355  2.5769955E-03  356 -1.1203478E-03
  357 -4.0073582E-03  358 -2.5155952E-03  359 -7.0773880E-04  360  2.5777032E-04
  361 -7.4096085E-04  362  7.3577497E-04  363 -5.6330611E-04

 GRADIENT NORM     0.088829  GRADIENT THRESHOLD     0.500000

 EIGENVALUES OF THE ESTIMATED HESSIAN
  0.5828E-04  0.1102E-03  0.1958E-03  0.2220E-03  0.2979E-03  0.3362E-03
  0.3619E-03  0.4081E-03  0.5455E-03  0.6844E-03  0.8111E-03  0.8741E-03
  0.9823E-03  0.1332E-02  0.1544E-02  0.1659E-02  0.1681E-02  0.1794E-02
  0.1847E-02  0.1892E-02  0.1961E-02  0.2001E-02  0.2027E-02  0.2140E-02
  0.2195E-02  0.2278E-02  0.2446E-02  0.2541E-02  0.2615E-02  0.2646E-02
  0.2709E-02  0.2886E-02  0.3013E-02  0.3110E-02  0.3130E-02  0.3221E-02
  0.3286E-02  0.3449E-02  0.3518E-02  0.3689E-02  0.3775E-02  0.3851E-02
  0.4089E-02  0.4138E-02  0.4571E-02  0.4871E-02  0.5022E-02  0.5083E-02
  0.5398E-02  0.5768E-02  0.6188E-02  0.6651E-02  0.6893E-02  0.6982E-02
  0.7352E-02  0.7771E-02  0.8541E-02  0.8844E-02  0.9123E-02  0.9243E-02
  0.9720E-02  0.9745E-02  0.9865E-02  0.1125E-01  0.1202E-01  0.1304E-01
  0.1339E-01  0.1413E-01  0.1445E-01  0.1566E-01  0.1634E-01  0.1670E-01
  0.1703E-01  0.1779E-01  0.1816E-01  0.1835E-01  0.1858E-01  0.1898E-01
  0.1914E-01  0.1937E-01  0.1995E-01  0.2135E-01  0.2184E-01  0.2260E-01
  0.2320E-01  0.2372E-01  0.2401E-01  0.2481E-01  0.2490E-01  0.2563E-01
  0.2631E-01  0.2753E-01  0.2847E-01  0.3196E-01  0.3227E-01  0.3252E-01
  0.3273E-01  0.3383E-01  0.3440E-01  0.3527E-01  0.3663E-01  0.3750E-01
  0.3785E-01  0.3842E-01  0.3953E-01  0.4075E-01  0.4115E-01  0.4197E-01
  0.4403E-01  0.4623E-01  0.4786E-01  0.4916E-01  0.5069E-01  0.5094E-01
  0.5103E-01  0.5258E-01  0.5350E-01  0.5380E-01  0.5426E-01  0.5523E-01
  0.5537E-01  0.5604E-01  0.5692E-01  0.5711E-01  0.5752E-01  0.5848E-01
  0.5929E-01  0.6125E-01  0.6489E-01  0.6584E-01  0.6630E-01  0.6643E-01
  0.6721E-01  0.6940E-01  0.7087E-01  0.7369E-01  0.7459E-01  0.7500E-01
  0.7552E-01  0.7574E-01  0.7647E-01  0.7709E-01  0.7798E-01  0.7855E-01
  0.7917E-01  0.8031E-01  0.8190E-01  0.8255E-01  0.8547E-01  0.8702E-01
  0.8791E-01  0.9100E-01  0.9281E-01  0.9340E-01  0.9522E-01  0.9717E-01
  0.9825E-01  0.9885E-01  0.1006      0.1031      0.1055      0.1062    
  0.1074      0.1090      0.1097      0.1102      0.1109      0.1140    
  0.1154      0.1202      0.1205      0.1213      0.1216      0.1223    
  0.1229      0.1230      0.1238      0.1244      0.1256      0.1265    
  0.1282      0.1287      0.1292      0.1301      0.1314      0.1317    
  0.1328      0.1335      0.1341      0.1360      0.1378      0.1390    
  0.1410      0.1415      0.1437      0.1452      0.1476      0.1491    
  0.1508      0.1530      0.1553      0.1565      0.1572      0.1611    
  0.1628      0.1660      0.1687      0.1700      0.1759      0.1834    
  0.1861      0.1870      0.1891      0.1921      0.1949      0.2096    
  0.2150      0.2188      0.2218      0.2244      0.2283      0.2328    
  0.2403      0.2464      0.2525      0.2535      0.2537      0.2550    
  0.2559      0.2568      0.2580      0.2598      0.2611      0.2627    
  0.2649      0.2721      0.2769      0.2796      0.2831      0.2882    
  0.2936      0.3009      0.3024      0.3189      0.3196      0.3209    
  0.3217      0.3236      0.3248      0.3264      0.3272      0.3289    
  0.3304      0.3359      0.3397      0.3417      0.3459      0.3463    
  0.3489      0.3504      0.3511      0.3527      0.3546      0.3555    
  0.3576      0.3587      0.3610      0.3626      0.3648      0.3685    
  0.3718      0.3736      0.3793      0.3940      0.3941      0.3965    
  0.3975      0.3998      0.4009      0.4029      0.4035      0.4041    
  0.4059      0.4067      0.4075      0.4093      0.4120      0.4149    
  0.4176      0.4222      0.4271      0.4276      0.4303      0.4397    
  0.4470      0.4543      0.4618      0.4639      0.4662      0.4665    
  0.4675      0.4681      0.4693      0.4701      0.4712      0.4723    
  0.4732      0.4746      0.4754      0.4768      0.4776      0.4798    
  0.4809      0.4821      0.4853      0.4877      0.4882      0.4895    
  0.4905      0.4915      0.4923      0.4945      0.4953      0.4973    
  0.4991      0.4993      0.5012      0.5037      0.5049      0.5051    
  0.5078      0.5086      0.5103      0.5118      0.5155      0.5167    
  0.5189      0.5220      0.5245      0.5290      0.5312      0.5333    
  0.5357      0.5375      0.5389      0.5429      0.5487      0.5519    
  0.5587      0.5709      0.5745      0.5907      0.5932      0.5973    
  0.6062      0.6072      0.6108      0.6122      0.6186      0.6487    
  0.8538       1.170       2.381    
 NEWTON STEP ( 0.4071417133E+02) EXCEEDS TRUST RADIUS ( 0.2500000000E+00)
 LEVEL SHIFT    -0.3194612454E-02

 PREDICTED ENERGY CHANGE    -0.711E-02

 MAX GRADIENT      0.056651  THRESHOLD              0.000450 CONVERGED NO
 RMS GRADIENT      0.004662  THRESHOLD              0.000300 CONVERGED NO
 MAX DISPLAC.      0.048846  THRESHOLD              0.001800 CONVERGED NO
 RMS DISPLAC.      0.013122  THRESHOLD              0.001200 CONVERGED NO
 TTTTTTTTTTTTTTTTTTTTTTTTTTTTTT OPTI        TELAPSE   177304.95 TCPU   176817.45
 *******************************************************************************
 COORDINATE AND CELL OPTIMIZATION - POINT    6
 *******************************************************************************
 LATTICE PARAMETERS (ANGSTROMS AND DEGREES) - BOHR = 0.5291772083 ANGSTROM
 PRIMITIVE CELL - CENTRING CODE 1/0 VOLUME=  1169.687176 - DENSITY  6.508 g/cm^3
         A              B              C           ALPHA      BETA       GAMMA 
    10.02121410    10.02120818    13.45049540    89.906764  90.066838 120.008910
 *******************************************************************************
 ATOMS IN THE ASYMMETRIC UNIT  120 - ATOMS IN THE UNIT CELL:  120
     ATOM                 X/A                 Y/B                 Z/C    
 *******************************************************************************
      1 T 277 IR    3.350772892686E-01  1.681849784951E-01 -3.166597382621E-01
      2 T  31 GA    1.673380478662E-01 -1.670137520948E-01  2.370837333161E-02
      3 T  31 GA   -1.106422284906E-03  4.986899510271E-01  3.563155428666E-01
      4 T  31 GA   -1.660724923907E-01  1.686417940465E-01 -3.109365101524E-01
      5 T  31 GA    1.653531409067E-01  3.329481068310E-01  2.356092416847E-02
      6 T  31 GA   -2.951992182004E-03 -1.328280466792E-03  3.556238611071E-01
      7 T  31 GA   -1.657505345442E-01 -3.330021766283E-01 -3.110359174758E-01
      8 T  31 GA   -3.336568580255E-01  3.344568162590E-01  2.338275525178E-02
      9 T  31 GA   -3.332719568517E-01 -1.666577344446E-01  2.244361731388E-02
     10 T  31 GA    4.996422688763E-01 -4.992489305482E-01  3.557348446658E-01
     11 T  31 GA   -4.982720648807E-01  7.685162965585E-04  3.562582115311E-01
     12 T  31 GA    3.324651566601E-01 -3.339582688333E-01 -3.107495795556E-01
     13 T  31 GA   -3.268487659875E-01  3.355741346521E-01 -1.860308875573E-01
     14 T  31 GA   -4.997018587103E-01 -5.693234667034E-04  1.438243811477E-01
     15 T  31 GA    3.328646058050E-01 -3.339106542865E-01  4.772790003326E-01
     16 T  31 GA    1.641353390097E-01  3.364188705750E-01 -1.867058731422E-01
     17 T  31 GA    4.997321346383E-01 -4.998852270100E-01  1.440763615625E-01
     18 T  31 GA    3.318663674300E-01  1.661107899147E-01  4.705119070957E-01
     19 T  31 GA    1.629237560976E-01 -1.719332896008E-01 -1.872858382121E-01
     20 T  31 GA   -5.913129846341E-04  4.996888492345E-01  1.451649226418E-01
     21 T  31 GA   -5.816661274887E-04 -1.453104192685E-04  1.440030182275E-01
     22 T  31 GA   -1.668140088413E-01 -3.332453955948E-01  4.773945145633E-01
     23 T  31 GA   -1.668353869576E-01  1.663082152832E-01  4.791397955504E-01
     24 T  31 GA   -3.331168733550E-01 -1.661753283933E-01 -1.889087321733E-01
     25 T  31 GA   -4.955584791350E-01 -1.968228465507E-03 -3.567489319099E-01
     26 T  31 GA    3.330172788291E-01 -3.353090592659E-01 -2.118350568849E-02
     27 T  31 GA    1.664376596921E-01  3.325460669339E-01  3.098643212942E-01
     28 T  31 GA   -5.073662340931E-03 -2.473739241614E-03 -3.557923674417E-01
     29 T  31 GA    3.330482908909E-01  1.662786071083E-01 -2.340748023082E-02
     30 T  31 GA    1.660872324762E-01 -1.684863660027E-01  3.093161611638E-01
     31 T  31 GA    6.485633647560E-05 -4.997670328407E-01 -3.553107679022E-01
     32 T  31 GA   -1.689641370368E-01  1.664917929457E-01 -2.115774833195E-02
     33 T  31 GA   -1.653517897085E-01 -3.323615299544E-01 -2.168037845083E-02
     34 T  31 GA   -3.326120292700E-01  3.322997985405E-01  3.093076111830E-01
     35 T  31 GA   -3.328023132867E-01 -1.672755946117E-01  3.099292838686E-01
     36 T  31 GA   -4.964574799881E-01 -4.928026077244E-01 -3.569471652600E-01
     37 T  31 GA   -3.280688027917E-01  3.366030555956E-01 -4.803033582014E-01
     38 T  31 GA    4.980572846550E-01 -2.488350373343E-03 -1.426473156193E-01
     39 T  31 GA    3.335487514159E-01 -3.341829316878E-01  1.889710075400E-01
     40 T  31 GA    1.652203985830E-01  3.371632189448E-01 -4.794505546461E-01
     41 T  31 GA   -4.976699961602E-01 -4.990133279327E-01 -1.425290416215E-01
     42 T  31 GA    3.333498150672E-01  1.662987660433E-01  1.883673045114E-01
     43 T  31 GA    1.644060639752E-01 -1.704104089084E-01 -4.792900619888E-01
     44 T  31 GA    3.772294663646E-04 -4.998670717471E-01 -1.440330381678E-01
     45 T  31 GA   -1.908161345557E-03  1.956925086996E-03 -1.414333716367E-01
     46 T  31 GA   -1.671055162397E-01 -3.344641923888E-01  1.884840632021E-01
     47 T  31 GA   -1.662385763807E-01  1.658185186766E-01  1.883860591184E-01
     48 T  31 GA   -3.320427227442E-01 -1.656538222088E-01 -4.796987704340E-01
     49 T   8 O     4.923230702479E-01  1.644217742753E-01 -4.224106396968E-01
     50 T   8 O     3.177662649388E-01 -1.687588419621E-01 -8.012807383202E-02
     51 T   8 O     1.514517981630E-01  4.991282270888E-01  2.494990318528E-01
     52 T   8 O    -1.430684150326E-02  1.679745147285E-01 -4.172053390927E-01
     53 T   8 O     3.186450000171E-01  3.335857676822E-01 -8.351113775012E-02
     54 T   8 O     1.517101507954E-01 -7.895746733966E-04  2.496365715579E-01
     55 T   8 O    -1.637903509427E-02 -3.345693699928E-01 -4.167865837088E-01
     56 T   8 O    -1.818604021411E-01  3.335912676847E-01 -8.345316424095E-02
     57 T   8 O    -1.827762228130E-01 -1.665732528885E-01 -8.196159219155E-02
     58 T   8 O    -3.484192829029E-01  4.990469804689E-01  2.495503720878E-01
     59 T   8 O    -3.482495740911E-01 -9.517901425378E-04  2.489059083494E-01
     60 T   8 O     4.863024532559E-01 -3.291162447237E-01 -4.182803259283E-01
     61 T   8 O    -1.645193018606E-01  3.192000507935E-01 -4.176896556823E-01
     62 T   8 O    -3.340731988097E-01 -1.583591512088E-02 -8.238928051753E-02
     63 T   8 O    -4.999414499223E-01 -3.493944460876E-01  2.500758437988E-01
     64 T   8 O     3.375252680685E-01  3.299713309711E-01 -4.224479808607E-01
     65 T   8 O    -3.315133503958E-01  4.861496634311E-01 -8.064087468629E-02
     66 T   8 O     4.998620248710E-01  1.506478252283E-01  2.494669884216E-01
     67 T   8 O     3.333837274192E-01 -1.815339424090E-01 -4.177484944020E-01
     68 T   8 O     1.664163571836E-01  4.842360735178E-01 -8.309895419971E-02
     69 T   8 O     1.652232008718E-01 -1.535433895045E-02 -8.283813596754E-02
     70 T   8 O    -1.418055245867E-04 -3.497703312922E-01  2.486902532670E-01
     71 T   8 O     1.172503048099E-04  1.506191740756E-01  2.494439909931E-01
     72 T   8 O    -1.687306798287E-01 -1.834231002882E-01 -4.172726582324E-01
     73 T   8 O    -3.167192637541E-01 -4.841322143980E-01 -4.174753383777E-01
     74 T   8 O    -4.850627384928E-01  1.808368479654E-01 -8.299211770037E-02
     75 T   8 O     3.483613391192E-01 -1.525644240814E-01  2.493854697471E-01
     76 T   8 O     1.818024752085E-01 -4.823770942075E-01 -4.169108664090E-01
     77 T   8 O    -4.843990143621E-01 -3.183676540698E-01 -8.185966536346E-02
     78 T   8 O     3.484282562595E-01  3.475457412141E-01  2.500765815357E-01
     79 T   8 O     1.727309280926E-01  8.952799644951E-03 -4.215087243844E-01
     80 T   8 O     1.540895375433E-02 -3.182078058420E-01 -8.338805996722E-02
     81 T   8 O     1.314706395334E-02  1.821910648003E-01 -7.906825548461E-02
     82 T   8 O    -1.513967415185E-01 -1.524970185624E-01  2.490891201358E-01
     83 T   8 O    -1.512113392975E-01  3.476572543237E-01  2.487276173705E-01
     84 T   8 O    -3.147715689282E-01  1.578977019115E-02 -4.187171435871E-01
     85 T   8 O    -1.481925027432E-01 -4.974635176060E-01 -2.491327118293E-01
     86 T   8 O    -3.183401465490E-01  1.671286660004E-01  8.356402148612E-02
     87 T   8 O    -4.849771325469E-01 -1.666922832483E-01  4.170794179240E-01
     88 T   8 O     3.468609881138E-01  4.992441389251E-01 -2.502551856079E-01
     89 T   8 O    -3.182417623861E-01 -3.330190929288E-01  8.374883225623E-02
     90 T   8 O    -4.850022952762E-01  3.341585505107E-01  4.168235130442E-01
     91 T   8 O     3.499347621682E-01 -1.107279478823E-02 -2.418050506686E-01
     92 T   8 O     1.814022729360E-01 -3.338286616608E-01  8.520160865996E-02
     93 T   8 O     1.813623865222E-01  1.666195769888E-01  8.399647941063E-02
     94 T   8 O     1.367005242746E-02 -1.683941770195E-01  4.145405864970E-01
     95 T   8 O     1.458769614002E-02  3.327400888312E-01  4.177686957806E-01
     96 T   8 O    -1.535857827954E-01  4.196644422986E-04 -2.503335575653E-01
     97 T   8 O    -4.875472044008E-01  3.609375102443E-01 -2.416875337020E-01
     98 T   8 O     3.336172257669E-01  1.503188555321E-02  8.415120229013E-02
     99 T   8 O     1.657572682509E-01 -3.192408946274E-01  4.163799661329E-01
    100 T   8 O    -1.865312151865E-03  3.502603777250E-01 -2.492367773214E-01
    101 T   8 O     3.327793806631E-01 -4.849318304531E-01  8.376929528254E-02
    102 T   8 O     1.649203038796E-01  1.811991092148E-01  4.149424790471E-01
    103 T   8 O     1.272600344653E-03 -1.512501189698E-01 -2.517067844765E-01
    104 T   8 O    -1.666242354568E-01 -4.845563686133E-01  8.458418372416E-02
    105 T   8 O    -1.673590025250E-01  1.494205090633E-02  8.348159047270E-02
    106 T   8 O    -3.339561096888E-01 -3.184506630085E-01  4.169414187028E-01
    107 T   8 O    -3.322521673379E-01  1.824974824014E-01  4.174846288132E-01
    108 T   8 O    -4.994716372234E-01 -1.532666630285E-01 -2.504454679148E-01
    109 T   8 O    -3.472868569244E-01  1.540045589680E-01 -2.509560878492E-01
    110 T   8 O     4.848955044057E-01 -1.819964045024E-01  8.276691455777E-02
    111 T   8 O     3.169208855355E-01  4.852229618060E-01  4.150527812041E-01
    112 T   8 O     1.402351796885E-01  1.519510683387E-01 -2.444116739426E-01
    113 T   8 O     4.842446131762E-01  3.182134370232E-01  8.391162978241E-02
    114 T   8 O     3.183014482879E-01 -1.555985364918E-02  4.154515824163E-01
    115 T   8 O     1.501863405566E-01 -3.513307143116E-01 -2.498962444426E-01
    116 T   8 O    -1.590753216701E-02  3.183480330377E-01  8.464979328426E-02
    117 T   8 O    -1.486370608285E-02 -1.818019182553E-01  8.399805662567E-02
    118 T   8 O    -1.823547361903E-01  4.842567778493E-01  4.174256536314E-01
    119 T   8 O    -1.825841444060E-01 -1.569427161283E-02  4.186671319439E-01
    120 T   8 O    -3.462575207039E-01 -3.456043162348E-01 -2.503999836900E-01

 T = ATOM BELONGING TO THE ASYMMETRIC UNIT

 TOTAL ENERGY(DFT)(AU)( 17) -9.5963451461552E+04     DE (AU)   -3.958E-03

 UPDATED TRUST RADIUS     0.250E+00

 SYMMETRY ALLOWED FORCES  (COORDINATE, FORCE)

    1  2.9848912E-03    2  5.0000599E-03    3  5.2795466E-02    4  1.7363008E-03
    5  2.5159773E-03    6 -1.3499856E-03    7  2.3916910E-03    8  9.0739727E-04
    9 -2.9126934E-03   10  1.1957271E-03   11 -1.2236629E-03   12  2.3844397E-03
   13  2.5270602E-03   14 -3.4922240E-03   15 -2.6894131E-04   16  6.2971760E-03
   17  3.1384438E-05   18 -1.3711259E-03   19 -2.6303662E-04   20 -4.0283320E-04
   21  1.8848238E-03   22 -2.7025351E-03   23 -1.1021852E-03   24 -4.1781068E-04
   25 -1.1073497E-03   26 -1.2558509E-03   27  6.9667969E-04   28  1.3999782E-03
   29 -3.1153940E-03   30 -4.7235326E-04   31 -1.8379041E-03   32 -2.4600661E-03
   33 -1.9417997E-03   34  1.8676679E-04   35  2.2144374E-03   36  1.0748667E-03
   37 -6.7209753E-03   38 -4.4461246E-03   39 -3.4860658E-03   40 -2.0517389E-03
   41 -1.8714055E-03   42  1.1239595E-03   43  1.3813203E-03   44  4.2224515E-03
   45  1.2512182E-03   46  7.0215288E-03   47 -1.8539595E-03   48 -2.2715231E-03
   49  2.3287081E-03   50 -1.6595719E-03   51  1.0133891E-03   52  9.4792318E-04
   53  1.2949868E-03   54  2.8975296E-03   55  1.1774016E-04   56  8.2212456E-03
   57 -1.3760103E-03   58  2.2478847E-03   59  7.4213574E-04   60 -7.6895036E-04
   61  3.6944828E-03   62 -9.1789068E-05   63  7.8653934E-04   64 -8.7017855E-04
   65  1.3662072E-03   66  2.2213837E-03   67  1.7763536E-03   68  6.6687624E-04
   69 -1.3166321E-03   70 -7.5328766E-04   71 -9.4655072E-04   72 -8.3182501E-04
   73 -2.4073441E-03   74 -8.6461115E-04   75  6.6026555E-03   76 -2.7840169E-04
   77  4.9329655E-03   78 -4.2039615E-04   79  1.1389708E-03   80  7.2050730E-04
   81  6.7545849E-05   82  3.5632371E-04   83  2.3762571E-03   84  5.5593086E-03
   85 -6.7613830E-05   86  7.2507059E-05   87  6.3452244E-04   88 -2.8940761E-04
   89  3.9144554E-03   90  2.0968591E-04   91 -9.6814037E-04   92  1.3548225E-03
   93  2.0799052E-03   94  1.2757987E-03   95 -5.4564275E-04   96 -4.3409552E-05
   97 -1.5648269E-03   98 -3.2014151E-04   99  1.2957455E-03  100 -4.0556062E-03
  101  2.1375014E-04  102  1.2754523E-03  103 -2.5493196E-03  104 -4.6084513E-04
  105  1.7201943E-03  106  2.0193665E-03  107 -1.9251059E-03  108  5.9661103E-03
  109 -6.7004739E-03  110 -3.2372051E-03  111  5.7880376E-03  112  2.2950912E-04
  113  1.3231203E-03  114 -5.0672999E-04  115 -2.7167536E-03  116  2.2438486E-03
  117  1.5887425E-03  118  4.6344140E-03  119 -4.7634947E-03  120  4.2422515E-03
  121 -1.6623983E-03  122  2.1113238E-04  123 -8.9143686E-04  124 -1.2415856E-03
  125 -1.4875553E-03  126  5.4520798E-04  127  1.1474339E-03  128  2.7275651E-03
  129  1.6598141E-03  130 -7.1457932E-04  131  1.3901247E-03  132  2.4850936E-05
  133  5.2820045E-03  134  5.7567190E-04  135 -5.1187134E-03  136 -3.1289167E-04
  137  8.0452932E-04  138  1.2024999E-03  139 -5.4423957E-04  140  6.8259822E-04
  141  1.3157798E-03  142 -1.7240946E-03  143 -2.1786064E-03  144  4.0037720E-03
  145  2.7284048E-03  146 -5.8232094E-03  147 -8.6784697E-03  148 -1.6329335E-03
  149 -4.2546369E-03  150  3.1326146E-03  151 -1.5087072E-03  152 -1.3602343E-03
  153  4.6735450E-03  154  1.3680049E-03  155 -3.8886008E-04  156  3.8508191E-03
  157 -4.5306733E-03  158  2.0126366E-04  159  5.7921851E-03  160 -1.9875028E-03
  161  2.4779963E-04  162  1.4121059E-03  163  5.1309599E-04  164  7.0838776E-04
  165 -1.5050182E-03  166  1.6743025E-03  167  8.2116634E-04  168  5.2380636E-03
  169  1.9269476E-03  170  1.4242917E-03  171 -2.1188017E-03  172 -8.6865354E-04
  173  4.4246661E-04  174  3.4916739E-03  175 -5.0320890E-04  176  3.2774530E-04
  177  5.2054993E-03  178 -1.4347169E-03  179 -4.7275366E-03  180  4.5442191E-03
  181  3.8639596E-04  182  4.2266907E-04  183  4.4171177E-03  184 -2.3643386E-04
  185  7.4996590E-04  186 -1.1151786E-03  187  5.5534964E-04  188  3.8334159E-04
  189  9.9817366E-04  190 -3.6923573E-03  191  4.6734702E-03  192 -1.2782578E-02
  193  3.9384415E-03  194  2.3497964E-03  195  5.7829004E-03  196  3.0393357E-03
  197  8.3439393E-04  198  4.6041616E-03  199 -7.8954692E-04  200  1.6195199E-03
  201  4.0621017E-03  202 -1.5708249E-03  203  6.0695991E-04  204  4.1003809E-03
  205  8.2234073E-04  206 -2.8652886E-03  207  4.7408156E-03  208 -1.9871861E-04
  209 -1.2377701E-03  210  7.3364605E-03  211 -2.2606024E-03  212 -1.1711704E-03
  213  4.0292377E-03  214  2.1655851E-03  215  3.4598574E-04  216  1.4833179E-03
  217 -2.0714700E-03  218 -1.0609200E-03  219  4.7671897E-03  220  2.5175571E-03
  221  3.7806864E-03  222  7.0573400E-03  223  1.9487325E-03  224  1.5462102E-03
  225  4.4657830E-03  226  1.5212990E-03  227 -6.2375683E-04  228  1.1674169E-03
  229  6.8628762E-04  230 -8.8827977E-04  231 -1.3734058E-03  232  3.1633778E-04
  233  2.3722563E-03  234  2.0890158E-03  235 -1.2727620E-03  236 -3.5347752E-03
  237 -1.5009353E-02  238 -7.1920641E-05  239 -8.2141117E-04  240  4.7796412E-03
  241 -9.7190425E-04  242  2.0936741E-03  243 -5.8681988E-04  244 -3.1984609E-03
  245  2.6029480E-03  246  5.9624134E-03  247 -1.6887238E-03  248  1.0636169E-03
  249  9.4226621E-03  250 -3.8021744E-03  251  1.0792180E-03  252  9.2005980E-03
  253 -2.2464151E-03  254 -4.2399766E-04  255  1.6073173E-03  256  9.4894434E-04
  257  7.5938433E-04  258  1.8942187E-03  259  6.1220670E-04  260  1.8765542E-03
  261 -3.2067988E-03  262  3.6936049E-03  263  3.0851216E-03  264  9.6924568E-04
  265  8.8115632E-04  266 -1.2579286E-04  267  4.1739283E-03  268  3.6615683E-03
  269  1.5821736E-03  270 -3.8669724E-03  271  1.6702559E-03  272 -4.8655517E-03
  273 -1.1673905E-02  274  8.9752372E-04  275 -8.3361052E-04  276 -1.1949975E-03
  277  1.8130483E-03  278  6.7117863E-04  279  1.3451294E-03  280  8.6051774E-04
  281 -1.6248586E-03  282  2.8471342E-03  283 -6.0553660E-04  284  2.1560637E-03
  285 -3.4564934E-03  286 -3.5705721E-04  287 -1.7499669E-03  288  3.4783694E-03
  289 -2.9504618E-03  290  3.5097987E-03  291 -1.2537520E-02  292 -1.4326746E-03
  293  1.8932602E-03  294  7.0472475E-05  295 -1.1637201E-03  296  1.1069667E-03
  297  4.8283238E-04  298  1.9306587E-03  299 -2.1566067E-03  300  1.5568844E-03
  301 -3.9313349E-05  302 -2.2562475E-04  303  1.6995282E-03  304 -1.2613674E-03
  305  1.7295968E-03  306  1.6796575E-03  307 -3.5335774E-03  308  1.7787402E-03
  309  5.5993121E-03  310  2.9998505E-05  311  5.0446347E-05  312 -4.5604570E-04
  313 -2.4143597E-04  314  9.8738721E-04  315  4.4290472E-03  316  3.8554769E-04
  317  1.3850515E-03  318 -1.6346694E-03  319  7.7636160E-04  320  7.7276711E-04
  321 -7.5418478E-03  322  3.2205203E-03  323  1.2316586E-03  324  6.6539179E-04
  325  1.7175553E-03  326 -4.1124859E-03  327  1.0670380E-03  328  7.5675582E-04
  329 -6.7888318E-04  330  6.6707114E-03  331 -1.0159217E-03  332  1.8526858E-03
  333  1.6590507E-03  334 -6.8235033E-03  335 -3.3647719E-03  336 -1.3468454E-05
  337 -6.0589123E-04  338 -5.7727926E-04  339  2.2919007E-03  340 -1.1789886E-03
  341 -3.0663830E-03  342  1.9578350E-03  343  6.8500015E-04  344  1.8759786E-03
  345  5.0111599E-03  346 -6.1707922E-04  347 -2.4773292E-04  348  2.9021296E-03
  349 -1.1191814E-03  350 -2.2565038E-03  351  2.9852210E-03  352  1.6738434E-03
  353  5.4275640E-04  354 -1.1616560E-03  355  3.6365802E-03  356 -1.5436101E-03
  357 -7.2993019E-03  358 -9.5356766E-04  359 -8.9771090E-04  360  2.1969339E-04
  361 -8.0490305E-04  362  5.3434284E-04  363 -4.2326496E-04

 GRADIENT NORM     0.078658  GRADIENT THRESHOLD     0.500000

 EIGENVALUES OF THE ESTIMATED HESSIAN
  0.5840E-04  0.1102E-03  0.2017E-03  0.2375E-03  0.2992E-03  0.3477E-03
  0.3704E-03  0.4792E-03  0.5938E-03  0.6842E-03  0.8324E-03  0.8750E-03
  0.1005E-02  0.1334E-02  0.1629E-02  0.1675E-02  0.1754E-02  0.1792E-02
  0.1849E-02  0.1959E-02  0.1998E-02  0.2026E-02  0.2119E-02  0.2190E-02
  0.2246E-02  0.2439E-02  0.2518E-02  0.2602E-02  0.2640E-02  0.2703E-02
  0.2845E-02  0.2892E-02  0.3056E-02  0.3107E-02  0.3191E-02  0.3264E-02
  0.3377E-02  0.3468E-02  0.3577E-02  0.3769E-02  0.3850E-02  0.3944E-02
  0.4098E-02  0.4513E-02  0.4856E-02  0.5003E-02  0.5035E-02  0.5395E-02
  0.5764E-02  0.6155E-02  0.6568E-02  0.6658E-02  0.6978E-02  0.7070E-02
  0.7767E-02  0.8236E-02  0.8543E-02  0.9069E-02  0.9166E-02  0.9631E-02
  0.9725E-02  0.9813E-02  0.1117E-01  0.1166E-01  0.1285E-01  0.1322E-01
  0.1412E-01  0.1440E-01  0.1554E-01  0.1598E-01  0.1669E-01  0.1686E-01
  0.1732E-01  0.1796E-01  0.1817E-01  0.1853E-01  0.1897E-01  0.1913E-01
  0.1935E-01  0.1985E-01  0.2042E-01  0.2172E-01  0.2240E-01  0.2316E-01
  0.2371E-01  0.2396E-01  0.2480E-01  0.2488E-01  0.2553E-01  0.2620E-01
  0.2740E-01  0.2843E-01  0.3175E-01  0.3216E-01  0.3249E-01  0.3267E-01
  0.3346E-01  0.3378E-01  0.3526E-01  0.3652E-01  0.3725E-01  0.3753E-01
  0.3835E-01  0.3944E-01  0.4029E-01  0.4110E-01  0.4193E-01  0.4344E-01
  0.4607E-01  0.4757E-01  0.4901E-01  0.5030E-01  0.5083E-01  0.5094E-01
  0.5257E-01  0.5344E-01  0.5370E-01  0.5407E-01  0.5495E-01  0.5534E-01
  0.5582E-01  0.5688E-01  0.5711E-01  0.5713E-01  0.5843E-01  0.5927E-01
  0.6096E-01  0.6128E-01  0.6460E-01  0.6572E-01  0.6642E-01  0.6715E-01
  0.6817E-01  0.6925E-01  0.7105E-01  0.7276E-01  0.7458E-01  0.7515E-01
  0.7554E-01  0.7591E-01  0.7704E-01  0.7740E-01  0.7812E-01  0.7884E-01
  0.8000E-01  0.8041E-01  0.8159E-01  0.8546E-01  0.8697E-01  0.8752E-01
  0.8980E-01  0.9123E-01  0.9303E-01  0.9351E-01  0.9476E-01  0.9641E-01
  0.9827E-01  0.9948E-01  0.1007      0.1031      0.1054      0.1074    
  0.1081      0.1086      0.1098      0.1100      0.1140      0.1148    
  0.1164      0.1203      0.1213      0.1213      0.1214      0.1224    
  0.1228      0.1232      0.1239      0.1247      0.1261      0.1271    
  0.1280      0.1287      0.1293      0.1304      0.1316      0.1325    
  0.1331      0.1341      0.1356      0.1377      0.1380      0.1391    
  0.1414      0.1421      0.1439      0.1457      0.1482      0.1501    
  0.1527      0.1542      0.1557      0.1570      0.1583      0.1605    
  0.1638      0.1665      0.1680      0.1734      0.1752      0.1840    
  0.1858      0.1871      0.1918      0.1923      0.1973      0.2096    
  0.2150      0.2193      0.2229      0.2253      0.2283      0.2326    
  0.2405      0.2462      0.2526      0.2535      0.2537      0.2549    
  0.2560      0.2571      0.2581      0.2602      0.2611      0.2627    
  0.2658      0.2723      0.2769      0.2797      0.2831      0.2881    
  0.2944      0.3009      0.3040      0.3189      0.3196      0.3208    
  0.3229      0.3234      0.3250      0.3266      0.3275      0.3289    
  0.3304      0.3362      0.3397      0.3418      0.3460      0.3465    
  0.3492      0.3506      0.3513      0.3537      0.3547      0.3559    
  0.3572      0.3591      0.3610      0.3625      0.3642      0.3695    
  0.3721      0.3736      0.3794      0.3941      0.3954      0.3967    
  0.3977      0.3998      0.4009      0.4021      0.4038      0.4045    
  0.4059      0.4066      0.4075      0.4094      0.4122      0.4147    
  0.4184      0.4218      0.4269      0.4274      0.4309      0.4397    
  0.4464      0.4541      0.4617      0.4647      0.4661      0.4667    
  0.4675      0.4678      0.4698      0.4706      0.4717      0.4723    
  0.4731      0.4745      0.4755      0.4768      0.4783      0.4809    
  0.4810      0.4821      0.4855      0.4875      0.4883      0.4896    
  0.4908      0.4914      0.4926      0.4945      0.4953      0.4973    
  0.4990      0.4999      0.5019      0.5038      0.5049      0.5054    
  0.5078      0.5086      0.5110      0.5120      0.5156      0.5167    
  0.5192      0.5220      0.5243      0.5290      0.5312      0.5332    
  0.5357      0.5378      0.5390      0.5429      0.5487      0.5519    
  0.5585      0.5715      0.5751      0.5907      0.5934      0.5973    
  0.6066      0.6075      0.6111      0.6121      0.6188      0.6485    
  0.8519       1.150       2.351    
 NEWTON STEP ( 0.2267160475E+02) EXCEEDS TRUST RADIUS ( 0.2500000000E+00)
 LEVEL SHIFT    -0.1401733274E-03

 PREDICTED ENERGY CHANGE    -0.352E-02

 MAX GRADIENT      0.052795  THRESHOLD              0.000450 CONVERGED NO
 RMS GRADIENT      0.004128  THRESHOLD              0.000300 CONVERGED NO
 MAX DISPLAC.      0.044892  THRESHOLD              0.001800 CONVERGED NO
 RMS DISPLAC.      0.013122  THRESHOLD              0.001200 CONVERGED NO
 TTTTTTTTTTTTTTTTTTTTTTTTTTTTTT OPTI        TELAPSE   210942.74 TCPU   210363.83
 *******************************************************************************
 COORDINATE AND CELL OPTIMIZATION - POINT    7
 *******************************************************************************
 LATTICE PARAMETERS (ANGSTROMS AND DEGREES) - BOHR = 0.5291772083 ANGSTROM
 PRIMITIVE CELL - CENTRING CODE 1/0 VOLUME=  1169.404010 - DENSITY  6.509 g/cm^3
         A              B              C           ALPHA      BETA       GAMMA 
    10.01746020    10.01765628    13.45739754    89.954590  90.079214 120.011530
 *******************************************************************************
 ATOMS IN THE ASYMMETRIC UNIT  120 - ATOMS IN THE UNIT CELL:  120
     ATOM                 X/A                 Y/B                 Z/C    
 *******************************************************************************
      1 T 277 IR    3.349054726998E-01  1.679125719913E-01 -3.170109207705E-01
      2 T  31 GA    1.682060912993E-01 -1.663742720580E-01  2.423358099422E-02
      3 T  31 GA   -5.645540635226E-04  4.986973204248E-01  3.559151123916E-01
      4 T  31 GA   -1.662681957385E-01  1.679827299884E-01 -3.103442901037E-01
      5 T  31 GA    1.665739071906E-01  3.331462846114E-01  2.383685459911E-02
      6 T  31 GA   -3.160160509363E-03 -1.228796242999E-03  3.554215841530E-01
      7 T  31 GA   -1.664960878433E-01 -3.332415543816E-01 -3.102464949262E-01
      8 T  31 GA   -3.324878189893E-01  3.344562277821E-01  2.409699705075E-02
      9 T  31 GA   -3.313699236164E-01 -1.655367937712E-01  2.307217241858E-02
     10 T  31 GA    4.992944695881E-01 -4.994381824843E-01  3.552414433080E-01
     11 T  31 GA   -4.980302256636E-01  1.243521357842E-05  3.555391562866E-01
     12 T  31 GA    3.334892774003E-01 -3.331378066006E-01 -3.104579591747E-01
     13 T  31 GA   -3.277188636250E-01  3.350835238728E-01 -1.858228487199E-01
     14 T  31 GA   -4.988481537771E-01 -4.726405861032E-04  1.444610711644E-01
     15 T  31 GA    3.333139072752E-01 -3.338195092814E-01  4.774960046389E-01
     16 T  31 GA    1.647627699470E-01  3.365696027012E-01 -1.868809843354E-01
     17 T  31 GA   -4.989101259611E-01 -4.991590963068E-01  1.441220508879E-01
     18 T  31 GA    3.322263074894E-01  1.657645868447E-01  4.695842849356E-01
     19 T  31 GA    1.632827423336E-01 -1.715036981750E-01 -1.873461129579E-01
     20 T  31 GA    1.004256100182E-03 -4.995991879262E-01  1.454647540487E-01
     21 T  31 GA    1.188684334515E-03  9.176029158673E-04  1.450670550801E-01
     22 T  31 GA   -1.668511285505E-01 -3.332803301551E-01  4.767375471127E-01
     23 T  31 GA   -1.669283809917E-01  1.666191611857E-01  4.789012837151E-01
     24 T  31 GA   -3.328990251308E-01 -1.659164482973E-01 -1.877743422746E-01
     25 T  31 GA   -4.954571816897E-01 -1.812162958118E-03 -3.568345053723E-01
     26 T  31 GA    3.332031035519E-01 -3.351132199117E-01 -2.121209572053E-02
     27 T  31 GA    1.654460878448E-01  3.318169272501E-01  3.095773550944E-01
     28 T  31 GA   -5.684056416711E-03 -3.541123644046E-03 -3.557208103439E-01
     29 T  31 GA    3.335044122830E-01  1.669413687934E-01 -2.369530387697E-02
     30 T  31 GA    1.649218387350E-01 -1.678707966811E-01  3.089876621785E-01
     31 T  31 GA   -7.862572273133E-04  4.993180685705E-01 -3.557796824771E-01
     32 T  31 GA   -1.683928535377E-01  1.663981750407E-01 -2.142043896009E-02
     33 T  31 GA   -1.651797549396E-01 -3.315621516737E-01 -2.123699716637E-02
     34 T  31 GA   -3.340217366166E-01  3.321680202826E-01  3.100889483782E-01
     35 T  31 GA   -3.335789621051E-01 -1.671057918017E-01  3.092892432903E-01
     36 T  31 GA   -4.974125608642E-01 -4.934010322487E-01 -3.569710345098E-01
     37 T  31 GA   -3.286880421907E-01  3.362614159453E-01 -4.809104845332E-01
     38 T  31 GA    4.982964300097E-01 -2.349684468350E-03 -1.426196686532E-01
     39 T  31 GA    3.317629704673E-01 -3.346859461126E-01  1.892895763673E-01
     40 T  31 GA    1.641934789221E-01  3.361484626937E-01 -4.796849356496E-01
     41 T  31 GA   -4.970666035784E-01 -4.984370916755E-01 -1.425312667312E-01
     42 T  31 GA    3.330228427430E-01  1.664273719661E-01  1.877823388786E-01
     43 T  31 GA    1.640034909696E-01 -1.710417782323E-01 -4.793576847721E-01
     44 T  31 GA    2.371730331047E-04 -4.995190434997E-01 -1.437915070427E-01
     45 T  31 GA   -1.684267877718E-03  1.927951016200E-03 -1.419427912507E-01
     46 T  31 GA   -1.687129660124E-01 -3.355425065207E-01  1.884444147731E-01
     47 T  31 GA   -1.675142859083E-01  1.664014544954E-01  1.884164190295E-01
     48 T  31 GA   -3.328044460136E-01 -1.665189476476E-01 -4.797269936304E-01
     49 T   8 O     4.919348116602E-01  1.635967402798E-01 -4.235011220456E-01
     50 T   8 O     3.179671530243E-01 -1.684669632777E-01 -7.987864216027E-02
     51 T   8 O     1.501037300966E-01  4.988937652833E-01  2.503426916459E-01
     52 T   8 O    -1.486004349821E-02  1.672655421985E-01 -4.166162027576E-01
     53 T   8 O     3.188638538358E-01  3.340822985747E-01 -8.390922525828E-02
     54 T   8 O     1.506023993408E-01 -8.174432750887E-04  2.482450115334E-01
     55 T   8 O    -1.703490290619E-02 -3.353074730478E-01 -4.171711278004E-01
     56 T   8 O    -1.816639968278E-01  3.337196418947E-01 -8.306123966330E-02
     57 T   8 O    -1.825532051077E-01 -1.663287629458E-01 -8.242664625270E-02
     58 T   8 O    -3.497816090976E-01  4.989053118260E-01  2.503086156294E-01
     59 T   8 O    -3.495874848164E-01 -1.005678969076E-03  2.484003143822E-01
     60 T   8 O     4.854823997768E-01 -3.297041473400E-01 -4.181941343459E-01
     61 T   8 O    -1.650589638709E-01  3.184852093730E-01 -4.187633866167E-01
     62 T   8 O    -3.337615999799E-01 -1.592446127814E-02 -8.268961748458E-02
     63 T   8 O     4.988066824171E-01 -3.496604900961E-01  2.498777470537E-01
     64 T   8 O     3.371975306459E-01  3.299117474371E-01 -4.233134940171E-01
     65 T   8 O    -3.311899368329E-01  4.866681124218E-01 -8.004971817304E-02
     66 T   8 O     4.988324526782E-01  1.504639953575E-01  2.498073800985E-01
     67 T   8 O     3.327437022787E-01 -1.820239798295E-01 -4.170144246110E-01
     68 T   8 O     1.665814654331E-01  4.844750984915E-01 -8.342972514635E-02
     69 T   8 O     1.656332176585E-01 -1.506704023092E-02 -8.305749774409E-02
     70 T   8 O    -1.398643272934E-03 -3.500187602597E-01  2.489456892932E-01
     71 T   8 O    -1.032987198029E-03  1.503612252628E-01  2.486128449704E-01
     72 T   8 O    -1.693046831081E-01 -1.843477693988E-01 -4.175208695211E-01
     73 T   8 O    -3.173482402814E-01 -4.849443208596E-01 -4.169278025747E-01
     74 T   8 O    -4.843100024032E-01  1.813734407793E-01 -8.293212757484E-02
     75 T   8 O     3.472417892518E-01 -1.526020721886E-01  2.495986304376E-01
     76 T   8 O     1.810860153494E-01 -4.831294337141E-01 -4.172746405598E-01
     77 T   8 O    -4.840656956735E-01 -3.178076804109E-01 -8.191030571447E-02
     78 T   8 O     3.475515793452E-01  3.476469406418E-01  2.493264838884E-01
     79 T   8 O     1.716391227464E-01  8.020974279605E-03 -4.220699559984E-01
     80 T   8 O     1.570278345583E-02 -3.180256051753E-01 -8.239145125459E-02
     81 T   8 O     1.341035143854E-02  1.825093753343E-01 -7.999899539408E-02
     82 T   8 O    -1.525708888829E-01 -1.525965268537E-01  2.479596242773E-01
     83 T   8 O    -1.521780531025E-01  3.477335985236E-01  2.500185311841E-01
     84 T   8 O    -3.149818689191E-01  1.537333896767E-02 -4.188631250958E-01
     85 T   8 O    -1.488338663914E-01 -4.977299134975E-01 -2.484261016516E-01
     86 T   8 O    -3.170494703623E-01  1.675759390381E-01  8.489177042040E-02
     87 T   8 O    -4.844972493338E-01 -1.667969903190E-01  4.172069767866E-01
     88 T   8 O     3.476443546858E-01  4.994374945295E-01 -2.505639111024E-01
     89 T   8 O    -3.165868751944E-01 -3.322789825870E-01  8.401537200279E-02
     90 T   8 O    -4.847724403578E-01  3.339673883348E-01  4.158975292848E-01
     91 T   8 O     3.500609473356E-01 -1.155963388646E-02 -2.422528974667E-01
     92 T   8 O     1.826941607657E-01 -3.332036334918E-01  8.527187677439E-02
     93 T   8 O     1.829569205999E-01  1.672912466920E-01  8.464725857938E-02
     94 T   8 O     1.363166124563E-02 -1.683720991258E-01  4.140042657214E-01
     95 T   8 O     1.469687668652E-02  3.326284901073E-01  4.174700097710E-01
     96 T   8 O    -1.534700690371E-01  6.603602440010E-05 -2.495513018094E-01
     97 T   8 O    -4.872205151068E-01  3.612174368211E-01 -2.423104503800E-01
     98 T   8 O     3.348880356891E-01  1.568998106523E-02  8.453506601924E-02
     99 T   8 O     1.661042722143E-01 -3.194231795634E-01  4.164461221666E-01
    100 T   8 O    -1.733747802615E-03  3.500707128663E-01 -2.489787633619E-01
    101 T   8 O     3.342850487449E-01 -4.841484866165E-01  8.355763840741E-02
    102 T   8 O     1.651233314488E-01  1.813022713650E-01  4.146585288037E-01
    103 T   8 O     9.252916454111E-04 -1.511218334725E-01 -2.512130651816E-01
    104 T   8 O    -1.653751658328E-01 -4.841282200369E-01  8.510617934991E-02
    105 T   8 O    -1.660398986757E-01  1.585013650874E-02  8.498725210991E-02
    106 T   8 O    -3.339223526133E-01 -3.184079616459E-01  4.161650586765E-01
    107 T   8 O    -3.322026908970E-01  1.824023485472E-01  4.165524730146E-01
    108 T   8 O    -4.989002188166E-01 -1.526970230785E-01 -2.494282762031E-01
    109 T   8 O    -3.476966074489E-01  1.532384231268E-01 -2.503879802422E-01
    110 T   8 O     4.861854402184E-01 -1.815972477327E-01  8.297988540827E-02
    111 T   8 O     3.169881025454E-01  4.850857828558E-01  4.152194857044E-01
    112 T   8 O     1.398289124691E-01  1.517590718421E-01 -2.447407597060E-01
    113 T   8 O     4.852514121554E-01  3.186086733140E-01  8.404755405296E-02
    114 T   8 O     3.181171846403E-01 -1.593499999095E-02  4.138701930310E-01
    115 T   8 O     1.507245112320E-01 -3.509332701434E-01 -2.499546843310E-01
    116 T   8 O    -1.459048685266E-02  3.188310156338E-01  8.494402789984E-02
    117 T   8 O    -1.368351155655E-02 -1.811059048253E-01  8.504696925441E-02
    118 T   8 O    -1.821695355280E-01  4.843125067664E-01  4.165397799741E-01
    119 T   8 O    -1.826314470537E-01 -1.573219739470E-02  4.188613050541E-01
    120 T   8 O    -3.467516449086E-01 -3.456327960585E-01 -2.493392302917E-01

 T = ATOM BELONGING TO THE ASYMMETRIC UNIT

 TOTAL ENERGY(DFT)(AU)( 15) -9.5963452313695E+04     DE (AU)   -8.521E-04

 UPDATED TRUST RADIUS     0.625E-01

 SYMMETRY ALLOWED FORCES  (COORDINATE, FORCE)

    1  1.9117443E-03    2  5.1332630E-03    3  5.0300704E-02    4  2.6402845E-04
    5  2.7194806E-03    6 -2.0878774E-03    7 -3.7137676E-04    8  1.0841546E-03
    9 -1.1618191E-03   10  2.0201958E-03   11 -1.1019035E-03   12  1.0412902E-03
   13  5.7605471E-04   14 -2.7674849E-03   15 -1.4686541E-03   16  3.8934804E-03
   17 -7.8863467E-04   18 -1.1871056E-03   19 -2.6909341E-04   20 -1.7598089E-03
   21 -3.9603052E-04   22 -3.4219116E-03   23  4.2922575E-04   24 -1.5484863E-03
   25 -3.8478040E-03   26 -1.3544905E-03   27  7.7012320E-04   28 -1.0895276E-03
   29 -2.4008246E-03   30  2.4482330E-04   31 -4.7136726E-03   32 -1.3213565E-03
   33 -4.7623258E-04   34 -2.2584014E-03   35  6.7757242E-04   36  1.0076680E-03
   37 -5.4479883E-03   38 -3.2962307E-03   39 -2.2627191E-03   40 -5.0150504E-03
   41 -3.0529581E-03   42 -7.8484556E-04   43 -9.4156005E-04   44  1.8920144E-03
   45  8.1056720E-04   46  5.1668329E-03   47 -9.4448332E-04   48 -2.2443460E-03
   49 -1.2541799E-03   50 -2.7439261E-03   51  7.4184559E-04   52  7.2859879E-05
   53  6.2648802E-04   54  3.8036677E-03   55  1.5785510E-04   56  6.1980865E-03
   57  3.2488868E-05   58 -2.2245908E-03   59 -9.2550191E-04   60 -7.7588931E-04
   61 -1.9402280E-05   62 -2.7349517E-03   63 -2.1961146E-03   64 -1.3849724E-03
   65 -2.2069669E-04   66  3.8808795E-03   67  1.3351738E-03   68 -8.8514425E-04
   69 -7.7872791E-04   70 -1.6672767E-03   71 -1.7711251E-03   72 -2.5003167E-03
   73 -2.4734306E-03   74 -1.7776290E-03   75  6.8078441E-03   76  1.3206264E-03
   77  5.4463183E-03   78 -3.9815292E-04   79  2.1892893E-03   80  1.0270119E-03
   81  9.3687179E-04   82 -5.9087422E-04   83  3.5720674E-03   84  4.5488642E-03
   85  8.1737852E-04   86 -5.7594192E-04   87  1.2221314E-03   88  1.2594064E-03
   89  2.1358134E-03   90  6.2272579E-04   91  4.2357865E-04   92  2.6027497E-03
   93  3.2110184E-03   94  2.1001334E-03   95  2.8626974E-04   96  1.2450724E-03
   97  8.6577223E-04   98 -8.1115496E-04   99  9.8694085E-04  100 -1.4461301E-03
  101 -5.8755324E-04  102 -1.0687335E-03  103 -4.1081069E-04  104 -1.7168743E-03
  105  2.5154065E-03  106  3.0298907E-03  107 -2.3048258E-03  108  5.9634808E-03
  109 -5.6630693E-03  110 -1.7622693E-03  111  6.3756969E-03  112 -3.1317694E-04
  113  3.0200124E-05  114 -5.9171002E-04  115  1.2694450E-03  116  4.0042143E-03
  117  7.0349837E-04  118  4.8765131E-03  119 -3.1251704E-03  120  4.7206363E-03
  121 -1.3278663E-03  122  7.4032276E-04  123 -9.7882104E-04  124  1.6546646E-03
  125 -5.0001220E-04  126  1.8827599E-03  127  1.9480767E-03  128  1.6798054E-03
  129  8.9620955E-04  130  1.7368482E-04  131  1.2907032E-03  132 -7.6611603E-04
  133  5.1033509E-03  134  9.5893516E-04  135 -4.1794670E-03  136  3.2423144E-03
  137  3.4483863E-03  138  2.4407967E-03  139  2.5295437E-03  140  2.0208997E-03
  141  1.8854691E-03  142 -3.2972650E-04  143 -6.8582379E-04  144  3.1229667E-03
  145  1.3106236E-03  146 -5.7179076E-03  147 -7.3498282E-03  148 -1.7800155E-03
  149 -3.4139638E-03  150  2.7878868E-03  151  5.8069612E-04  152 -4.0140868E-04
  153  1.7092600E-03  154  1.3040067E-03  155  7.6040039E-05  156  2.3886105E-03
  157 -3.5043949E-03  158 -8.2824474E-04  159  6.7127533E-03  160 -8.0352916E-04
  161  5.7699182E-04  162  5.9321069E-03  163 -7.6805382E-05  164  1.0387304E-03
  165 -2.2879655E-04  166  1.3773221E-03  167 -2.2596435E-04  168  5.6718574E-03
  169  2.6158332E-03  170  1.2856225E-03  171  1.7225902E-03  172  1.8972209E-06
  173  1.4279030E-03  174  4.9361641E-04  175  1.4295449E-03  176 -9.0312146E-04
  177  8.0244408E-03  178 -1.1236584E-04  179 -3.2307761E-03  180  4.7573777E-03
  181  3.1499618E-04  182  1.0563226E-03  183  7.6760295E-03  184  5.4482265E-04
  185  3.0901921E-03  186  2.8071552E-03  187  1.3554097E-03  188  1.4827211E-03
  189  1.4466414E-03  190 -1.5898372E-03  191  2.6035253E-03  192 -1.0650761E-02
  193  3.7214532E-03  194  1.1668305E-03  195  5.2271774E-03  196  3.5874133E-03
  197  1.4266999E-03  198  3.5880795E-03  199  3.8598516E-04  200  2.7435467E-03
  201  2.5168601E-03  202 -5.2757397E-04  203  8.5799981E-04  204  5.5095957E-03
  205  1.2333993E-03  206 -1.8200143E-03  207  5.6296702E-03  208  2.2159698E-03
  209 -7.5955774E-05  210  7.1273566E-03  211 -2.7055063E-04  212  7.0528838E-04
  213  8.7077181E-03  214  2.2736269E-03  215  6.0037529E-04  216  2.9616061E-03
  217 -1.7595829E-03  218 -3.2168389E-04  219  3.2332610E-03  220  2.1874377E-03
  221  3.0904585E-03  222  7.6923768E-03  223  3.8239167E-03  224  2.0707470E-04
  225  3.3769070E-03  226  2.0393930E-03  227  9.1555455E-05  228  2.9847231E-03
  229  1.5119154E-03  230 -1.3876295E-03  231  7.6805571E-04  232  6.7814367E-04
  233  2.2273410E-03  234  4.1671507E-03  235  5.6021733E-04  236 -2.0972420E-03
  237 -1.3403203E-02  238  5.7708516E-04  239  1.4000787E-05  240  3.3121807E-03
  241  9.6687044E-05  242  2.1025027E-03  243  3.6320761E-03  244 -2.6867503E-03
  245  2.7667575E-03  246  1.0952588E-02  247  1.0192077E-03  248  7.3697628E-04
  249  5.7025639E-03  250 -3.8976829E-03  251  1.2422068E-03  252  1.1077294E-02
  253 -8.4009507E-05  254  2.4679358E-04  255  6.0335530E-04  256  3.0096250E-04
  257  1.4412764E-03  258 -1.4608643E-03  259  3.6514240E-05  260  2.1669839E-03
  261 -3.2424047E-03  262  2.9264811E-03  263  2.6793308E-03  264  1.8027985E-03
  265 -3.9815243E-04  266 -9.3554953E-04  267  3.9409449E-03  268  2.9095653E-03
  269  1.5759808E-03  270 -8.9631741E-04  271  1.2434798E-03  272 -2.6746131E-03
  273 -1.0598489E-02  274  9.0309240E-04  275 -1.8702298E-03  276  8.5623039E-04
  277  6.2408331E-04  278  1.7631725E-03  279 -2.1664726E-03  280  8.0000156E-04
  281 -6.9389279E-04  282  3.3339600E-03  283  3.3893535E-04  284  7.7191879E-04
  285 -2.0283840E-03  286 -5.6995939E-04  287 -1.1572519E-03  288  1.7476258E-03
  289 -3.1811974E-03  290  2.3514343E-03  291 -1.0401442E-02  292 -1.6436222E-03
  293  1.3983534E-03  294 -1.2293246E-03  295 -1.5449252E-03  296  2.2033789E-03
  297  1.4053188E-03  298  2.7542135E-04  299 -1.5644251E-03  300  5.2804015E-04
  301 -1.7014768E-03  302 -1.1888950E-03  303  2.4353927E-03  304 -1.4726795E-03
  305  3.8369100E-04  306  1.1957125E-03  307 -2.3270339E-03  308  7.3375459E-04
  309  5.0565410E-03  310 -1.0344946E-03  311 -1.0983393E-03  312 -1.7603280E-04
  313 -2.0731131E-03  314 -2.8372302E-04  315 -1.4460542E-03  316  6.6441985E-04
  317  1.1490699E-03  318  5.6814322E-04  319  8.0121992E-04  320 -4.6891910E-04
  321 -4.6387659E-03  322  2.7734784E-03  323 -7.1308605E-05  324 -1.4653861E-03
  325  2.3349560E-03  326 -2.5388287E-03  327 -4.2935587E-04  328  2.4703557E-05
  329 -4.8306902E-04  330  6.8313189E-03  331 -6.4995751E-04  332  1.5276231E-03
  333  4.2121243E-04  334 -3.8142213E-03  335 -3.0646769E-03  336 -7.2970761E-04
  337  1.4080796E-05  338 -4.5799111E-05  339  1.5684535E-03  340 -2.1406529E-03
  341 -2.3724155E-03  342  6.0582185E-03  343 -7.3179180E-04  344  8.3357595E-04
  345  6.2284595E-03  346 -1.2383722E-03  347  4.3793975E-04  348  3.3562313E-03
  349 -9.7828634E-04  350 -3.0820896E-03  351  4.4284448E-05  352 -8.1783004E-04
  353  8.4060248E-04  354  3.7760080E-03  355  2.7734181E-03  356 -1.4517723E-03
  357 -6.4343393E-03  358 -6.0207889E-04  359 -3.1048697E-04  360  5.7745211E-04
  361 -1.2167376E-04  362  8.5711655E-04  363 -5.4263219E-04

 GRADIENT NORM     0.075327  GRADIENT THRESHOLD     0.500000

 EIGENVALUES OF THE ESTIMATED HESSIAN
  0.5838E-04  0.1115E-03  0.2072E-03  0.2458E-03  0.3082E-03  0.3435E-03
  0.3694E-03  0.5614E-03  0.6548E-03  0.8255E-03  0.8727E-03  0.1000E-02
  0.1333E-02  0.1536E-02  0.1664E-02  0.1738E-02  0.1784E-02  0.1847E-02
  0.1948E-02  0.1984E-02  0.2025E-02  0.2111E-02  0.2186E-02  0.2245E-02
  0.2405E-02  0.2514E-02  0.2521E-02  0.2633E-02  0.2677E-02  0.2727E-02
  0.2883E-02  0.3033E-02  0.3099E-02  0.3146E-02  0.3230E-02  0.3342E-02
  0.3456E-02  0.3573E-02  0.3763E-02  0.3849E-02  0.3910E-02  0.4092E-02
  0.4505E-02  0.4833E-02  0.4966E-02  0.5031E-02  0.5371E-02  0.5732E-02
  0.5943E-02  0.6264E-02  0.6644E-02  0.6971E-02  0.7024E-02  0.7764E-02
  0.8084E-02  0.8540E-02  0.9052E-02  0.9160E-02  0.9551E-02  0.9720E-02
  0.9780E-02  0.1110E-01  0.1154E-01  0.1278E-01  0.1319E-01  0.1407E-01
  0.1436E-01  0.1531E-01  0.1580E-01  0.1665E-01  0.1677E-01  0.1722E-01
  0.1793E-01  0.1816E-01  0.1853E-01  0.1896E-01  0.1912E-01  0.1935E-01
  0.1983E-01  0.2028E-01  0.2160E-01  0.2239E-01  0.2316E-01  0.2369E-01
  0.2393E-01  0.2479E-01  0.2488E-01  0.2548E-01  0.2617E-01  0.2735E-01
  0.2841E-01  0.3168E-01  0.3216E-01  0.3248E-01  0.3253E-01  0.3320E-01
  0.3375E-01  0.3525E-01  0.3641E-01  0.3695E-01  0.3751E-01  0.3830E-01
  0.3938E-01  0.4021E-01  0.4109E-01  0.4190E-01  0.4331E-01  0.4595E-01
  0.4751E-01  0.4890E-01  0.5007E-01  0.5078E-01  0.5093E-01  0.5255E-01
  0.5325E-01  0.5367E-01  0.5402E-01  0.5454E-01  0.5534E-01  0.5568E-01
  0.5675E-01  0.5695E-01  0.5711E-01  0.5810E-01  0.5926E-01  0.5968E-01
  0.6103E-01  0.6437E-01  0.6564E-01  0.6634E-01  0.6710E-01  0.6779E-01
  0.6914E-01  0.7064E-01  0.7144E-01  0.7447E-01  0.7510E-01  0.7551E-01
  0.7575E-01  0.7654E-01  0.7714E-01  0.7792E-01  0.7828E-01  0.7884E-01
  0.7983E-01  0.8150E-01  0.8290E-01  0.8660E-01  0.8700E-01  0.8889E-01
  0.9087E-01  0.9178E-01  0.9314E-01  0.9409E-01  0.9495E-01  0.9705E-01
  0.9828E-01  0.1001      0.1016      0.1048      0.1057      0.1077    
  0.1081      0.1090      0.1100      0.1110      0.1140      0.1149    
  0.1173      0.1203      0.1212      0.1213      0.1218      0.1225    
  0.1229      0.1237      0.1240      0.1247      0.1261      0.1271    
  0.1280      0.1289      0.1294      0.1305      0.1316      0.1325    
  0.1336      0.1346      0.1359      0.1377      0.1387      0.1410    
  0.1420      0.1434      0.1454      0.1466      0.1483      0.1517    
  0.1532      0.1544      0.1567      0.1572      0.1584      0.1619    
  0.1649      0.1673      0.1681      0.1734      0.1759      0.1846    
  0.1860      0.1892      0.1923      0.1934      0.1973      0.2099    
  0.2150      0.2198      0.2229      0.2253      0.2288      0.2329    
  0.2406      0.2465      0.2526      0.2535      0.2537      0.2549    
  0.2561      0.2571      0.2581      0.2603      0.2620      0.2628    
  0.2658      0.2729      0.2769      0.2797      0.2831      0.2884    
  0.2943      0.3009      0.3045      0.3189      0.3196      0.3208    
  0.3229      0.3237      0.3251      0.3267      0.3276      0.3289    
  0.3307      0.3363      0.3397      0.3420      0.3461      0.3475    
  0.3503      0.3508      0.3513      0.3540      0.3548      0.3564    
  0.3584      0.3608      0.3618      0.3633      0.3648      0.3710    
  0.3721      0.3738      0.3823      0.3952      0.3953      0.3970    
  0.3984      0.4000      0.4010      0.4020      0.4041      0.4045    
  0.4062      0.4067      0.4075      0.4094      0.4121      0.4159    
  0.4183      0.4217      0.4270      0.4275      0.4309      0.4397    
  0.4463      0.4541      0.4618      0.4647      0.4665      0.4666    
  0.4677      0.4688      0.4705      0.4716      0.4719      0.4728    
  0.4740      0.4746      0.4760      0.4775      0.4790      0.4809    
  0.4815      0.4821      0.4860      0.4877      0.4883      0.4899    
  0.4909      0.4920      0.4927      0.4947      0.4953      0.4973    
  0.4992      0.5001      0.5019      0.5038      0.5049      0.5055    
  0.5081      0.5086      0.5114      0.5120      0.5156      0.5172    
  0.5192      0.5224      0.5243      0.5290      0.5312      0.5334    
  0.5357      0.5379      0.5391      0.5429      0.5488      0.5526    
  0.5604      0.5717      0.5750      0.5908      0.5934      0.5973    
  0.6065      0.6087      0.6112      0.6122      0.6189      0.6488    
  0.8518       1.143       2.343    
 NEWTON STEP ( 0.1783566923E+02) EXCEEDS TRUST RADIUS ( 0.6250000000E-01)
 LEVEL SHIFT    -0.7458999348E-02

 PREDICTED ENERGY CHANGE    -0.202E-02

 MAX GRADIENT      0.050301  THRESHOLD              0.000450 CONVERGED NO
 RMS GRADIENT      0.003954  THRESHOLD              0.000300 CONVERGED NO
 MAX DISPLAC.      0.012558  THRESHOLD              0.001800 CONVERGED NO
 RMS DISPLAC.      0.003280  THRESHOLD              0.001200 CONVERGED NO
 TTTTTTTTTTTTTTTTTTTTTTTTTTTTTT OPTI        TELAPSE   241981.67 TCPU   241318.52
 *******************************************************************************
 COORDINATE AND CELL OPTIMIZATION - POINT    8
 *******************************************************************************
 LATTICE PARAMETERS (ANGSTROMS AND DEGREES) - BOHR = 0.5291772083 ANGSTROM
 PRIMITIVE CELL - CENTRING CODE 1/0 VOLUME=  1169.116277 - DENSITY  6.511 g/cm^3
         A              B              C           ALPHA      BETA       GAMMA 
    10.01597467    10.01669032    13.45731594    89.959215  90.074446 120.011073
 *******************************************************************************
 ATOMS IN THE ASYMMETRIC UNIT  120 - ATOMS IN THE UNIT CELL:  120
     ATOM                 X/A                 Y/B                 Z/C    
 *******************************************************************************
      1 T 277 IR    3.349387930289E-01  1.679034546074E-01 -3.170120316375E-01
      2 T  31 GA    1.681136026784E-01 -1.663854186949E-01  2.402639042320E-02
      3 T  31 GA   -6.001263802999E-04  4.988785743719E-01  3.560379316084E-01
      4 T  31 GA   -1.664414960264E-01  1.676444009693E-01 -3.103811725630E-01
      5 T  31 GA    1.665762202075E-01  3.331008354861E-01  2.364891963924E-02
      6 T  31 GA   -2.962092569927E-03 -1.238236212095E-03  3.552934407994E-01
      7 T  31 GA   -1.665777805077E-01 -3.331392395675E-01 -3.101754020678E-01
      8 T  31 GA   -3.325876985502E-01  3.344534595493E-01  2.397458413722E-02
      9 T  31 GA   -3.315987918890E-01 -1.655751175084E-01  2.323114716393E-02
     10 T  31 GA    4.992818765996E-01 -4.994487310166E-01  3.551926150714E-01
     11 T  31 GA   -4.984857953312E-01 -2.073116364879E-04  3.554545122574E-01
     12 T  31 GA    3.337146708267E-01 -3.330349399573E-01 -3.104805507254E-01
     13 T  31 GA   -3.279734421249E-01  3.348791364869E-01 -1.858757999158E-01
     14 T  31 GA   -4.990878774548E-01 -3.119869526218E-04  1.444468018516E-01
     15 T  31 GA    3.334906581598E-01 -3.337303819676E-01  4.776254849283E-01
     16 T  31 GA    1.648175933199E-01  3.364882476755E-01 -1.869775611614E-01
     17 T  31 GA   -4.990074740803E-01 -4.993000287003E-01  1.440844724929E-01
     18 T  31 GA    3.321457943269E-01  1.658654290138E-01  4.696573891063E-01
     19 T  31 GA    1.634984439011E-01 -1.712216459217E-01 -1.873420426899E-01
     20 T  31 GA    1.018533777570E-03 -4.995996596263E-01  1.453029787433E-01
     21 T  31 GA    1.244330180319E-03  9.185434514467E-04  1.449308812077E-01
     22 T  31 GA   -1.670640501650E-01 -3.331355044766E-01  4.769838682290E-01
     23 T  31 GA   -1.672067076467E-01  1.663482788405E-01  4.786399671505E-01
     24 T  31 GA   -3.329829017936E-01 -1.659792778139E-01 -1.878096403709E-01
     25 T  31 GA   -4.955085777276E-01 -1.690114766865E-03 -3.565075140276E-01
     26 T  31 GA    3.332217871354E-01 -3.349731576787E-01 -2.117776094491E-02
     27 T  31 GA    1.656889526581E-01  3.319544872076E-01  3.095492278323E-01
     28 T  31 GA   -5.803559636778E-03 -3.697844357739E-03 -3.556669705835E-01
     29 T  31 GA    3.337661785361E-01  1.671277048372E-01 -2.365370270613E-02
     30 T  31 GA    1.651966649925E-01 -1.677696734937E-01  3.089916217660E-01
     31 T  31 GA   -8.005337997285E-04  4.992217970606E-01 -3.555762264983E-01
     32 T  31 GA   -1.682996187589E-01  1.662500339411E-01 -2.149572199242E-02
     33 T  31 GA   -1.651009456768E-01 -3.315037995301E-01 -2.105335112610E-02
     34 T  31 GA   -3.340089465535E-01  3.322533867438E-01  3.100157523446E-01
     35 T  31 GA   -3.336223499837E-01 -1.670845626792E-01  3.094210862752E-01
     36 T  31 GA   -4.974708682638E-01 -4.934768544758E-01 -3.567996698987E-01
     37 T  31 GA   -3.286169571112E-01  3.361664454042E-01 -4.808798510119E-01
     38 T  31 GA    4.984049902763E-01 -2.301788564422E-03 -1.427215577409E-01
     39 T  31 GA    3.318947010047E-01 -3.345987397349E-01  1.891831151512E-01
     40 T  31 GA    1.642558991495E-01  3.362000607278E-01 -4.796542881502E-01
     41 T  31 GA   -4.969612056847E-01 -4.983072362759E-01 -1.424423766024E-01
     42 T  31 GA    3.330479667547E-01  1.663844277671E-01  1.877359385214E-01
     43 T  31 GA    1.639510957296E-01 -1.711153842971E-01 -4.792301892131E-01
     44 T  31 GA    2.628368466478E-04 -4.995317871417E-01 -1.437717066526E-01
     45 T  31 GA   -1.529788715637E-03  1.839624175585E-03 -1.420120477341E-01
     46 T  31 GA   -1.685219907858E-01 -3.353187868030E-01  1.885494216121E-01
     47 T  31 GA   -1.673846364034E-01  1.664371573941E-01  1.885553777426E-01
     48 T  31 GA   -3.330279320523E-01 -1.664888594032E-01 -4.795775672431E-01
     49 T   8 O     4.918933967669E-01  1.632652904073E-01 -4.238830554276E-01
     50 T   8 O     3.179262371777E-01 -1.684910051708E-01 -7.996950762876E-02
     51 T   8 O     1.501863369719E-01  4.989387755145E-01  2.502440217845E-01
     52 T   8 O    -1.475823576129E-02  1.673372990158E-01 -4.164151013015E-01
     53 T   8 O     3.188570550286E-01  3.342212979561E-01 -8.379459167858E-02
     54 T   8 O     1.506701382456E-01 -7.881706703942E-04  2.483230489363E-01
     55 T   8 O    -1.709848072527E-02 -3.354020282883E-01 -4.170091691070E-01
     56 T   8 O    -1.816008292315E-01  3.336943952111E-01 -8.295656192204E-02
     57 T   8 O    -1.823819396406E-01 -1.663188375638E-01 -8.242292824974E-02
     58 T   8 O    -3.497495834913E-01  4.990162028339E-01  2.502248781484E-01
     59 T   8 O    -3.495395891132E-01 -8.942683644909E-04  2.485710841836E-01
     60 T   8 O     4.853307180996E-01 -3.298546270366E-01 -4.180097588507E-01
     61 T   8 O    -1.650360289114E-01  3.183526919581E-01 -4.186370661673E-01
     62 T   8 O    -3.337154476060E-01 -1.600365694840E-02 -8.283072152995E-02
     63 T   8 O     4.989118356907E-01 -3.496048648217E-01  2.498244756079E-01
     64 T   8 O     3.374388510047E-01  3.302617048758E-01 -4.236030009571E-01
     65 T   8 O    -3.311138685997E-01  4.867476235404E-01 -7.979219950796E-02
     66 T   8 O     4.989711289198E-01  1.504781478298E-01  2.496872448311E-01
     67 T   8 O     3.326020567456E-01 -1.820189784144E-01 -4.165359284271E-01
     68 T   8 O     1.665604435769E-01  4.844831963161E-01 -8.331387482405E-02
     69 T   8 O     1.657937787442E-01 -1.505403204641E-02 -8.286115354836E-02
     70 T   8 O    -1.297228685087E-03 -3.499935714626E-01  2.490779849653E-01
     71 T   8 O    -9.528083685879E-04  1.503379769094E-01  2.487972552623E-01
     72 T   8 O    -1.692201236394E-01 -1.842955013836E-01 -4.177974409332E-01
     73 T   8 O    -3.173967296711E-01 -4.851432149671E-01 -4.166879689810E-01
     74 T   8 O    -4.839731415935E-01  1.815731257386E-01 -8.296245961236E-02
     75 T   8 O     3.474860202249E-01 -1.524428420072E-01  2.494666097668E-01
     76 T   8 O     1.811297727037E-01 -4.831182134495E-01 -4.171701948447E-01
     77 T   8 O    -4.840191680004E-01 -3.176767028983E-01 -8.187789323943E-02
     78 T   8 O     3.477377648134E-01  3.477306197060E-01  2.492208287081E-01
     79 T   8 O     1.712599715935E-01  7.822187276109E-03 -4.223016382224E-01
     80 T   8 O     1.575689470399E-02 -3.181037611440E-01 -8.222351412848E-02
     81 T   8 O     1.347474516535E-02  1.825458737414E-01 -8.026129264198E-02
     82 T   8 O    -1.524265204467E-01 -1.524592431135E-01  2.482498040458E-01
     83 T   8 O    -1.520051593524E-01  3.478481608529E-01  2.501161774962E-01
     84 T   8 O    -3.150379026077E-01  1.535476121252E-02 -4.184332345396E-01
     85 T   8 O    -1.491222103968E-01 -4.979336371967E-01 -2.485711801543E-01
     86 T   8 O    -3.171666183954E-01  1.675249788961E-01  8.475519293197E-02
     87 T   8 O    -4.844938115206E-01 -1.667643647313E-01  4.171254993807E-01
     88 T   8 O     3.479648700329E-01  4.995401168165E-01 -2.504971537423E-01
     89 T   8 O    -3.166007382116E-01 -3.322510108121E-01  8.411833386100E-02
     90 T   8 O    -4.847738204597E-01  3.338969903032E-01  4.158214769285E-01
     91 T   8 O     3.501444006014E-01 -1.178547143006E-02 -2.424705507756E-01
     92 T   8 O     1.826942734930E-01 -3.331953367775E-01  8.506775836266E-02
     93 T   8 O     1.829722635535E-01  1.671717452035E-01  8.433103121363E-02
     94 T   8 O     1.355643136632E-02 -1.683346469277E-01  4.142436958673E-01
     95 T   8 O     1.454402943418E-02  3.326057184903E-01  4.174169538737E-01
     96 T   8 O    -1.535151151712E-01 -2.261321873872E-04 -2.496537675914E-01
     97 T   8 O    -4.870479371585E-01  3.613006011073E-01 -2.424841700879E-01
     98 T   8 O     3.347220760226E-01  1.578331488383E-02  8.427424435450E-02
     99 T   8 O     1.661683366518E-01 -3.193961095142E-01  4.166667206996E-01
    100 T   8 O    -1.662963757404E-03  3.498882578031E-01 -2.492349471849E-01
    101 T   8 O     3.342494866387E-01 -4.842013138694E-01  8.345795739128E-02
    102 T   8 O     1.650869510937E-01  1.814129555855E-01  4.146161227555E-01
    103 T   8 O     6.784053708932E-04 -1.510599447150E-01 -2.508332819972E-01
    104 T   8 O    -1.654220634995E-01 -4.841265047271E-01  8.501684414255E-02
    105 T   8 O    -1.661634151324E-01  1.586431703060E-02  8.508099993638E-02
    106 T   8 O    -3.339930816587E-01 -3.183203578964E-01  4.161301050613E-01
    107 T   8 O    -3.323034378960E-01  1.823321622359E-01  4.161334503686E-01
    108 T   8 O    -4.986180444270E-01 -1.524991877913E-01 -2.496444303820E-01
    109 T   8 O    -3.478730949767E-01  1.528099451507E-01 -2.501796097228E-01
    110 T   8 O     4.860377596252E-01 -1.817179012157E-01  8.340701246889E-02
    111 T   8 O     3.169550251073E-01  4.851927202645E-01  4.151450859862E-01
    112 T   8 O     1.396050669280E-01  1.516081367178E-01 -2.448027633908E-01
    113 T   8 O     4.851314920445E-01  3.185051607931E-01  8.394121326987E-02
    114 T   8 O     3.178040164597E-01 -1.606267482329E-02  4.140498613934E-01
    115 T   8 O     1.509285153510E-01 -3.506828616895E-01 -2.499781567656E-01
    116 T   8 O    -1.462406155379E-02  3.187730221917E-01  8.479172475523E-02
    117 T   8 O    -1.384993561567E-02 -1.811752094180E-01  8.482103435306E-02
    118 T   8 O    -1.822075368585E-01  4.844873769023E-01  4.167828087460E-01
    119 T   8 O    -1.827623869592E-01 -1.578443491015E-02  4.182845662544E-01
    120 T   8 O    -3.470049312887E-01 -3.456756473527E-01 -2.494410628329E-01

 T = ATOM BELONGING TO THE ASYMMETRIC UNIT

 TOTAL ENERGY(DFT)(AU)(  7) -9.5963454105406E+04     DE (AU)   -1.792E-03

 UPDATED TRUST RADIUS     0.125E+00

 SYMMETRY ALLOWED FORCES  (COORDINATE, FORCE)

    1  1.4654645E-03    2  5.1708871E-03    3  4.8826845E-02    4  3.1212533E-04
    5  2.5637810E-03    6 -1.7827715E-03    7 -1.2482704E-04    8  6.9472272E-04
    9 -1.2639384E-03   10  2.4157800E-03   11 -6.0174447E-04   12  7.9550020E-04
   13  3.8004605E-04   14 -2.4660851E-03   15 -1.0983283E-03   16  3.5744169E-03
   17 -9.5924462E-04   18 -7.2638836E-04   19  2.1902888E-04   20 -2.3601257E-03
   21 -5.2571057E-04   22 -2.5069383E-03   23  4.7692630E-04   24 -1.0683299E-03
   25 -3.2279155E-03   26 -1.3914697E-03   27  4.9469371E-04   28 -8.7977956E-04
   29 -2.1095834E-03   30  3.9811522E-04   31 -3.8542193E-03   32 -6.8923311E-04
   33 -3.8351195E-04   34 -2.8217401E-03   35  5.5999357E-04   36  1.1205477E-03
   37 -4.2750489E-03   38 -2.8317483E-03   39 -1.8273279E-03   40 -3.8060199E-03
   41 -2.7559916E-03   42 -6.9869048E-04   43 -1.4571861E-03   44  1.6004293E-03
   45  7.5827568E-04   46  4.7642008E-03   47 -4.4648411E-04   48 -2.0611216E-03
   49 -1.1648031E-03   50 -2.1832196E-03   51  8.0713023E-04   52  1.7959813E-04
   53  5.8787596E-04   54  3.4678102E-03   55 -7.5047120E-05   56  5.0036560E-03
   57  2.1498979E-04   58 -2.1357567E-03   59 -1.1080797E-03   60 -3.2703720E-04
   61 -3.1228665E-04   62 -2.6092651E-03   63 -1.7473553E-03   64 -7.5851958E-04
   65 -4.5842337E-04   66  3.2218181E-03   67  1.8067655E-03   68 -3.8413647E-04
   69 -3.5350676E-04   70 -1.1651897E-03   71 -1.4335893E-03   72 -2.0499106E-03
   73 -2.5453515E-03   74 -2.2075081E-03   75  5.8860752E-03   76  1.2720727E-03
   77  4.8706111E-03   78 -3.7159000E-04   79  1.4493845E-03   80  1.0167871E-03
   81  1.0678150E-03   82 -6.5127392E-04   83  4.1126035E-03   84  4.0527459E-03
   85  5.4467119E-04   86 -7.6915282E-04   87  1.1534552E-03   88  5.6291615E-04
   89  1.7270897E-03   90  1.2864602E-03   91  3.9472998E-04   92  2.6705601E-03
   93  2.5124638E-03   94  1.6195281E-03   95  6.6266966E-04   96  1.5990601E-03
   97  6.7880501E-04   98 -7.4831287E-04   99  6.5473443E-04  100 -1.1737053E-03
  101 -5.3895787E-04  102 -8.0939360E-04  103 -2.7637322E-04  104 -1.3757739E-03
  105  2.0563502E-03  106  3.3736893E-03  107 -2.3175256E-03  108  5.4012880E-03
  109 -5.4747840E-03  110 -1.3863660E-03  111  6.0397126E-03  112 -2.9877296E-05
  113 -1.6225604E-04  114 -6.8020851E-05  115  1.3981881E-03  116  3.4655513E-03
  117  9.9647198E-04  118  3.8711278E-03  119 -3.2734325E-03  120  4.3642281E-03
  121 -1.1976078E-03  122  5.8117667E-04  123 -8.3589574E-04  124  1.4516453E-03
  125 -3.2940489E-04  126  1.8543183E-03  127  1.8847703E-03  128  1.2291495E-03
  129  7.1582921E-04  130  4.5974172E-05  131  1.2373748E-03  132 -8.1519593E-04
  133  4.5630839E-03  134  6.3746644E-04  135 -3.6642949E-03  136  2.9256293E-03
  137  3.1823248E-03  138  2.4978102E-03  139  1.9819611E-03  140  1.8238701E-03
  141  1.7957105E-03  142  3.0641375E-05  143 -4.8279751E-04  144  2.4128350E-03
  145  5.6760466E-04  146 -5.5212601E-03  147 -6.0767147E-03  148 -1.2345875E-03
  149 -2.8531787E-03  150  2.5957758E-03  151  5.4976506E-04  152 -1.7352246E-04
  153  1.6966615E-03  154  1.1597721E-03  155 -3.5486495E-04  156  1.4329251E-03
  157 -2.9046781E-03  158 -9.3478823E-04  159  5.9047192E-03  160 -5.3436028E-04
  161  6.0490881E-04  162  5.2457869E-03  163 -1.9680693E-04  164  1.3267165E-03
  165  4.8801602E-06  166  1.3262935E-03  167 -5.5444955E-05  168  4.7551249E-03
  169  2.0346158E-03  170  1.2142911E-03  171  1.8398506E-03  172  3.1641887E-04
  173  1.1368744E-03  174  6.5062419E-04  175  1.2327255E-03  176 -9.0066961E-04
  177  7.1921839E-03  178  1.4190722E-04  179 -2.6142162E-03  180  3.9862346E-03
  181 -1.7305093E-04  182  6.4537320E-04  183  6.9915271E-03  184  4.5564576E-04
  185  2.9803300E-03  186  3.3036380E-03  187  1.1696422E-03  188  1.2881665E-03
  189  1.5177699E-03  190 -1.0278399E-03  191  1.5085101E-03  192 -9.5718838E-03
  193  3.0141264E-03  194  8.4567035E-04  195  3.9359543E-03  196  2.6653705E-03
  197  1.3123666E-03  198  3.3180269E-03  199  5.8659222E-04  200  2.6718683E-03
  201  1.1939483E-03  202 -4.7743941E-04  203  7.0414677E-04  204  4.5764895E-03
  205  1.1118120E-03  206 -1.6994018E-03  207  4.4098871E-03  208  2.1406437E-03
  209  1.7138347E-04  210  6.5538909E-03  211 -1.2098948E-04  212  9.1090612E-04
  213  7.4321805E-03  214  1.7860185E-03  215  5.2899402E-04  216  3.7315766E-03
  217 -2.1392219E-03  218 -4.3506194E-05  219  2.7076977E-03  220  1.3845980E-03
  221  2.5414441E-03  222  7.1131514E-03  223  2.7980207E-03  224  7.7586727E-05
  225  3.7541724E-03  226  2.1362571E-03  227  2.3298468E-05  228  2.6437235E-03
  229  1.3355633E-03  230 -1.3915254E-03  231  6.8167635E-04  232  4.2984270E-04
  233  1.8252816E-03  234  3.9648111E-03  235  8.6537117E-04  236 -9.8134131E-04
  237 -1.2020566E-02  238  4.9892803E-04  239  1.4508587E-04  240  2.3625374E-03
  241 -4.0267346E-06  242  1.8553765E-03  243  3.7464334E-03  244 -2.2376123E-03
  245  2.3327663E-03  246  9.3802504E-03  247  7.2394228E-04  248  8.0809610E-04
  249  5.0055675E-03  250 -3.3792899E-03  251  1.0434655E-03  252  8.9372871E-03
  253  2.9618523E-04  254  2.9738379E-04  255  1.2485016E-03  256  3.4881408E-04
  257  1.2808573E-03  258 -1.3529860E-03  259 -4.4263423E-04  260  1.9122909E-03
  261 -2.4819322E-03  262  2.2866889E-03  263  2.2024479E-03  264  1.7679455E-03
  265 -6.3106302E-04  266 -8.1188740E-04  267  3.5620703E-03  268  2.6372875E-03
  269  1.6575014E-03  270 -1.2599940E-03  271  5.4644313E-04  272 -1.8108763E-03
  273 -1.0458227E-02  274  6.4065777E-04  275 -1.7149363E-03  276  1.0915451E-03
  277  9.3233562E-05  278  1.6608839E-03  279 -1.4519204E-03  280  9.9206121E-04
  281 -8.3179779E-04  282  2.4147149E-03  283  4.2721189E-04  284  8.0584378E-04
  285 -1.9136695E-03  286 -9.0357434E-04  287 -1.0456154E-03  288  1.6227031E-03
  289 -3.9048961E-03  290  1.9326574E-03  291 -1.0091912E-02  292 -1.2358753E-03
  293  1.1562728E-03  294 -7.5789738E-04  295 -1.5678813E-03  296  2.2975879E-03
  297  7.1875475E-04  298 -9.2806444E-05  299 -1.0361508E-03  300  1.3126847E-03
  301 -1.7187073E-03  302 -1.1266206E-03  303  2.3163859E-03  304 -1.3075235E-03
  305  4.4296803E-04  306  1.0959520E-03  307 -1.9082279E-03  308  4.3687092E-04
  309  3.9590306E-03  310 -9.4926105E-04  311 -9.8878307E-04  312  2.2323658E-04
  313 -1.8730731E-03  314 -4.3304768E-04  315 -1.9725202E-03  316  3.2754482E-04
  317  7.1309060E-04  318  7.6265369E-04  319  8.9137940E-04  320 -3.7375138E-04
  321 -3.5645024E-03  322  2.5330653E-03  323 -6.7026293E-04  324 -7.7313965E-04
  325  1.9701667E-03  326 -1.7317637E-03  327 -8.0828876E-04  328 -2.1223618E-06
  329 -2.4830102E-04  330  5.1670965E-03  331 -6.7174385E-04  332  1.4849393E-03
  333  1.0563305E-04  334 -2.7243957E-03  335 -2.7885635E-03  336 -1.4050890E-03
  337  2.5715242E-06  338  3.4565022E-05  339  1.2635625E-03  340 -1.5206311E-03
  341 -2.2914809E-03  342  4.6306677E-03  343 -1.0946486E-03  344  2.0283302E-04
  345  6.0841283E-03  346 -1.1805733E-03  347  1.7799249E-04  348  2.9083383E-03
  349 -8.6695862E-04  350 -2.7599748E-03  351  2.9215721E-04  352 -6.5431290E-04
  353  4.2923598E-04  354  2.1963207E-03  355  1.9452081E-03  356 -1.4094838E-03
  357 -4.9575669E-03  358 -3.3613727E-04  359 -2.0676103E-04  360  4.8429252E-04
  361 -3.7569559E-05  362  8.6525474E-04  363 -4.6790434E-04

 GRADIENT NORM     0.069574  GRADIENT THRESHOLD     0.500000

 EIGENVALUES OF THE ESTIMATED HESSIAN
  0.5841E-04  0.1127E-03  0.2078E-03  0.2458E-03  0.3083E-03  0.3453E-03
  0.3702E-03  0.5585E-03  0.6622E-03  0.8255E-03  0.8745E-03  0.1001E-02
  0.1333E-02  0.1632E-02  0.1665E-02  0.1740E-02  0.1798E-02  0.1849E-02
  0.1947E-02  0.1981E-02  0.2024E-02  0.2122E-02  0.2185E-02  0.2245E-02
  0.2435E-02  0.2515E-02  0.2606E-02  0.2643E-02  0.2710E-02  0.2827E-02
  0.2908E-02  0.3068E-02  0.3092E-02  0.3201E-02  0.3303E-02  0.3449E-02
  0.3529E-02  0.3582E-02  0.3780E-02  0.3851E-02  0.4024E-02  0.4130E-02
  0.4520E-02  0.4863E-02  0.5015E-02  0.5031E-02  0.5382E-02  0.5755E-02
  0.6173E-02  0.6633E-02  0.6961E-02  0.6996E-02  0.7623E-02  0.7773E-02
  0.8536E-02  0.8902E-02  0.9143E-02  0.9304E-02  0.9658E-02  0.9743E-02
  0.1026E-01  0.1129E-01  0.1236E-01  0.1309E-01  0.1370E-01  0.1412E-01
  0.1457E-01  0.1564E-01  0.1653E-01  0.1669E-01  0.1712E-01  0.1785E-01
  0.1815E-01  0.1849E-01  0.1892E-01  0.1910E-01  0.1920E-01  0.1953E-01
  0.1998E-01  0.2154E-01  0.2229E-01  0.2314E-01  0.2367E-01  0.2384E-01
  0.2479E-01  0.2485E-01  0.2517E-01  0.2612E-01  0.2678E-01  0.2825E-01
  0.3012E-01  0.3173E-01  0.3215E-01  0.3249E-01  0.3286E-01  0.3369E-01
  0.3515E-01  0.3533E-01  0.3667E-01  0.3746E-01  0.3810E-01  0.3922E-01
  0.3960E-01  0.4105E-01  0.4190E-01  0.4256E-01  0.4476E-01  0.4642E-01
  0.4756E-01  0.4951E-01  0.5041E-01  0.5093E-01  0.5138E-01  0.5257E-01
  0.5356E-01  0.5374E-01  0.5415E-01  0.5529E-01  0.5545E-01  0.5640E-01
  0.5685E-01  0.5710E-01  0.5738E-01  0.5852E-01  0.5927E-01  0.6101E-01
  0.6277E-01  0.6537E-01  0.6621E-01  0.6657E-01  0.6709E-01  0.6823E-01
  0.6982E-01  0.7066E-01  0.7417E-01  0.7439E-01  0.7538E-01  0.7566E-01
  0.7606E-01  0.7700E-01  0.7719E-01  0.7818E-01  0.7876E-01  0.7899E-01
  0.8111E-01  0.8185E-01  0.8464E-01  0.8670E-01  0.8767E-01  0.9042E-01
  0.9072E-01  0.9268E-01  0.9373E-01  0.9409E-01  0.9681E-01  0.9745E-01
  0.1000      0.1001      0.1044      0.1057      0.1072      0.1077    
  0.1086      0.1094      0.1104      0.1119      0.1147      0.1155    
  0.1174      0.1204      0.1213      0.1213      0.1220      0.1225    
  0.1236      0.1240      0.1241      0.1253      0.1264      0.1272    
  0.1287      0.1292      0.1296      0.1310      0.1320      0.1335    
  0.1345      0.1350      0.1372      0.1380      0.1404      0.1412    
  0.1431      0.1451      0.1458      0.1477      0.1500      0.1515    
  0.1522      0.1563      0.1570      0.1581      0.1609      0.1619    
  0.1652      0.1673      0.1700      0.1737      0.1758      0.1848    
  0.1868      0.1904      0.1924      0.1972      0.1997      0.2103    
  0.2157      0.2199      0.2228      0.2253      0.2288      0.2335    
  0.2407      0.2476      0.2532      0.2534      0.2538      0.2549    
  0.2561      0.2570      0.2581      0.2604      0.2621      0.2629    
  0.2658      0.2734      0.2770      0.2800      0.2830      0.2885    
  0.2950      0.3010      0.3064      0.3189      0.3196      0.3208    
  0.3232      0.3240      0.3252      0.3267      0.3277      0.3289    
  0.3304      0.3364      0.3402      0.3424      0.3461      0.3476    
  0.3501      0.3508      0.3513      0.3540      0.3541      0.3563    
  0.3583      0.3616      0.3619      0.3625      0.3650      0.3710    
  0.3723      0.3744      0.3822      0.3950      0.3956      0.3970    
  0.3984      0.4000      0.4009      0.4011      0.4039      0.4045    
  0.4062      0.4069      0.4075      0.4095      0.4123      0.4156    
  0.4201      0.4224      0.4262      0.4276      0.4311      0.4397    
  0.4466      0.4537      0.4617      0.4648      0.4664      0.4668    
  0.4684      0.4690      0.4707      0.4716      0.4719      0.4732    
  0.4745      0.4755      0.4760      0.4775      0.4798      0.4813    
  0.4820      0.4827      0.4858      0.4881      0.4898      0.4899    
  0.4909      0.4919      0.4931      0.4952      0.4964      0.4979    
  0.5000      0.5007      0.5018      0.5043      0.5048      0.5059    
  0.5082      0.5086      0.5114      0.5127      0.5170      0.5174    
  0.5192      0.5224      0.5241      0.5293      0.5316      0.5334    
  0.5358      0.5377      0.5391      0.5429      0.5487      0.5528    
  0.5605      0.5728      0.5748      0.5908      0.5934      0.5974    
  0.6064      0.6088      0.6112      0.6122      0.6190      0.6493    
  0.8499       1.112       2.304    
 NEWTON STEP ( 0.1722686106E+02) EXCEEDS TRUST RADIUS ( 0.1250000000E+00)
 LEVEL SHIFT    -0.1717534273E-02

 PREDICTED ENERGY CHANGE    -0.230E-02

 MAX GRADIENT      0.048827  THRESHOLD              0.000450 CONVERGED NO
 RMS GRADIENT      0.003652  THRESHOLD              0.000300 CONVERGED NO
 MAX DISPLAC.      0.036398  THRESHOLD              0.001800 CONVERGED NO
 RMS DISPLAC.      0.006561  THRESHOLD              0.001200 CONVERGED NO
 TTTTTTTTTTTTTTTTTTTTTTTTTTTTTT OPTI        TELAPSE   262141.33 TCPU   261426.84
 *******************************************************************************
 COORDINATE AND CELL OPTIMIZATION - POINT    9
 *******************************************************************************
 LATTICE PARAMETERS (ANGSTROMS AND DEGREES) - BOHR = 0.5291772083 ANGSTROM
 PRIMITIVE CELL - CENTRING CODE 1/0 VOLUME=  1168.992321 - DENSITY  6.512 g/cm^3
         A              B              C           ALPHA      BETA       GAMMA 
    10.01534095    10.01670581    13.45603837    89.992969  90.036117 120.006112
 *******************************************************************************
 ATOMS IN THE ASYMMETRIC UNIT  120 - ATOMS IN THE UNIT CELL:  120
     ATOM                 X/A                 Y/B                 Z/C    
 *******************************************************************************
      1 T 277 IR    3.348227968584E-01  1.678410994991E-01 -3.169378066659E-01
      2 T  31 GA    1.680265141719E-01 -1.665759821771E-01  2.405571467864E-02
      3 T  31 GA   -1.866725211318E-04  4.992848985224E-01  3.556191511041E-01
      4 T  31 GA   -1.661843359399E-01  1.676556692237E-01 -3.104018615469E-01
      5 T  31 GA    1.664612710633E-01  3.327564169316E-01  2.368297421820E-02
      6 T  31 GA   -2.567309255510E-03 -1.240367736090E-03  3.553778393208E-01
      7 T  31 GA   -1.665039526757E-01 -3.336802423146E-01 -3.101652066953E-01
      8 T  31 GA   -3.323631453190E-01  3.346866246107E-01  2.414877202906E-02
      9 T  31 GA   -3.320112216796E-01 -1.663859018594E-01  2.315472014476E-02
     10 T  31 GA    4.994021784698E-01 -4.992236393399E-01  3.550045686935E-01
     11 T  31 GA   -4.982673499311E-01 -1.772735362924E-04  3.555198496079E-01
     12 T  31 GA    3.331894442712E-01 -3.333037160031E-01 -3.099583944657E-01
     13 T  31 GA   -3.287355737316E-01  3.341044055855E-01 -1.858509265325E-01
     14 T  31 GA   -4.991197739712E-01 -3.397647391406E-04  1.442376478441E-01
     15 T  31 GA    3.335220928006E-01 -3.334654833976E-01  4.776747680174E-01
     16 T  31 GA    1.649539207092E-01  3.361747911520E-01 -1.866947037190E-01
     17 T  31 GA   -4.992948509807E-01 -4.996817605410E-01  1.443308535585E-01
     18 T  31 GA    3.325474100643E-01  1.662419748220E-01  4.695683516675E-01
     19 T  31 GA    1.635735442499E-01 -1.703098717464E-01 -1.869957731457E-01
     20 T  31 GA    1.220300965378E-03 -4.996839890459E-01  1.455591548548E-01
     21 T  31 GA    8.174153515214E-04  6.739188677042E-04  1.447855699741E-01
     22 T  31 GA   -1.672017824723E-01 -3.333300570609E-01  4.770308127689E-01
     23 T  31 GA   -1.667162468196E-01  1.667225020175E-01  4.785938162431E-01
     24 T  31 GA   -3.330026802204E-01 -1.662618687349E-01 -1.884155085151E-01
     25 T  31 GA   -4.959694693914E-01 -1.928753203949E-03 -3.562971573366E-01
     26 T  31 GA    3.329920969268E-01 -3.350892645728E-01 -2.127146522794E-02
     27 T  31 GA    1.657844241951E-01  3.322684660169E-01  3.094530807609E-01
     28 T  31 GA   -5.913377951962E-03 -3.271253566780E-03 -3.557676951944E-01
     29 T  31 GA    3.336643832184E-01  1.671451023687E-01 -2.358681209461E-02
     30 T  31 GA    1.652465060001E-01 -1.672351591190E-01  3.095911290281E-01
     31 T  31 GA   -6.690826453590E-04  4.993525831060E-01 -3.556181952921E-01
     32 T  31 GA   -1.680192666945E-01  1.668371510994E-01 -2.144353725009E-02
     33 T  31 GA   -1.652944421603E-01 -3.319628057415E-01 -2.152716118766E-02
     34 T  31 GA   -3.339267855717E-01  3.327161440496E-01  3.100146134242E-01
     35 T  31 GA   -3.334519726572E-01 -1.668558784003E-01  3.097901640391E-01
     36 T  31 GA   -4.974010239220E-01 -4.934777303879E-01 -3.566408206192E-01
     37 T  31 GA   -3.287928615510E-01  3.357307850507E-01 -4.807822718986E-01
     38 T  31 GA    4.986482731853E-01 -2.345632820178E-03 -1.424990240223E-01
     39 T  31 GA    3.321964225001E-01 -3.337488750815E-01  1.895507125834E-01
     40 T  31 GA    1.647752428064E-01  3.363541274609E-01 -4.799188694168E-01
     41 T  31 GA   -4.974743989131E-01 -4.985908331429E-01 -1.427523324308E-01
     42 T  31 GA    3.331201511982E-01  1.664135838523E-01  1.879084986168E-01
     43 T  31 GA    1.638316578065E-01 -1.710176153510E-01 -4.793933484378E-01
     44 T  31 GA    4.006137214180E-04 -4.996592149041E-01 -1.444683821765E-01
     45 T  31 GA   -1.519009115897E-03  1.695299352512E-03 -1.420570540637E-01
     46 T  31 GA   -1.679753681096E-01 -3.348308481095E-01  1.887701171162E-01
     47 T  31 GA   -1.675174820352E-01  1.664990226586E-01  1.887624625602E-01
     48 T  31 GA   -3.331299538432E-01 -1.665163274978E-01 -4.795888554034E-01
     49 T   8 O     4.915475058204E-01  1.626512567138E-01 -4.242847515552E-01
     50 T   8 O     3.178217629333E-01 -1.686330837973E-01 -7.992437001224E-02
     51 T   8 O     1.502983019049E-01  4.993292489691E-01  2.502381222207E-01
     52 T   8 O    -1.461594556321E-02  1.674671254563E-01 -4.170272799336E-01
     53 T   8 O     3.184368775945E-01  3.341309098268E-01 -8.367221532219E-02
     54 T   8 O     1.506774821102E-01 -5.292550501812E-04  2.486133570887E-01
     55 T   8 O    -1.717248473652E-02 -3.354318381212E-01 -4.171811595019E-01
     56 T   8 O    -1.815057119805E-01  3.337533259137E-01 -8.354256938516E-02
     57 T   8 O    -1.823442387569E-01 -1.663620237163E-01 -8.238541114414E-02
     58 T   8 O    -3.495520683506E-01  4.994231444028E-01  2.500922210434E-01
     59 T   8 O    -3.493843481852E-01 -4.925230435546E-04  2.493183552232E-01
     60 T   8 O     4.852232030298E-01 -3.301923868086E-01 -4.181225077731E-01
     61 T   8 O    -1.651672896904E-01  3.181649142691E-01 -4.183538386700E-01
     62 T   8 O    -3.337290845194E-01 -1.585204043387E-02 -8.214697786485E-02
     63 T   8 O     4.991577532563E-01 -3.490894309727E-01  2.499145254603E-01
     64 T   8 O     3.378353554761E-01  3.306841215688E-01 -4.238706112717E-01
     65 T   8 O    -3.312913066084E-01  4.865478733019E-01 -8.041605413544E-02
     66 T   8 O     4.990823280784E-01  1.506926982608E-01  2.499147478872E-01
     67 T   8 O     3.323316864714E-01 -1.819983289796E-01 -4.165285450430E-01
     68 T   8 O     1.663363855812E-01  4.843890829306E-01 -8.346967488019E-02
     69 T   8 O     1.657125449078E-01 -1.522853068775E-02 -8.267274734599E-02
     70 T   8 O    -1.072447701222E-03 -3.496162062655E-01  2.496931763956E-01
     71 T   8 O    -8.487593852477E-04  1.505959689091E-01  2.487158965308E-01
     72 T   8 O    -1.690869907614E-01 -1.839845398484E-01 -4.179092528583E-01
     73 T   8 O    -3.176099262101E-01 -4.854517949288E-01 -4.167125912100E-01
     74 T   8 O    -4.838729303545E-01  1.817131004464E-01 -8.289135890686E-02
     75 T   8 O     3.478260200324E-01 -1.519147350249E-01  2.504286309520E-01
     76 T   8 O     1.812738975422E-01 -4.830435325983E-01 -4.174520592069E-01
     77 T   8 O    -4.843441016922E-01 -3.179226480596E-01 -8.213844448262E-02
     78 T   8 O     3.478768744683E-01  3.479791699662E-01  2.491890682342E-01
     79 T   8 O     1.707693598284E-01  7.748063746670E-03 -4.226383009673E-01
     80 T   8 O     1.555356794217E-02 -3.182663351415E-01 -8.307092606027E-02
     81 T   8 O     1.356668755380E-02  1.826202016836E-01 -8.031049952773E-02
     82 T   8 O    -1.521817806545E-01 -1.520137561203E-01  2.484790095388E-01
     83 T   8 O    -1.518791719139E-01  3.481420976622E-01  2.501907447072E-01
     84 T   8 O    -3.154833639742E-01  1.523611661515E-02 -4.183392719907E-01
     85 T   8 O    -1.494906803894E-01 -4.984154772562E-01 -2.480836066877E-01
     86 T   8 O    -3.171299722244E-01  1.672993612747E-01  8.435609385310E-02
     87 T   8 O    -4.842473856902E-01 -1.665750233576E-01  4.173093997043E-01
     88 T   8 O     3.481709151045E-01  4.995924572698E-01 -2.500184501984E-01
     89 T   8 O    -3.167103886148E-01 -3.324533347988E-01  8.464863394337E-02
     90 T   8 O    -4.845368200319E-01  3.339417720257E-01  4.152057224076E-01
     91 T   8 O     3.499091670535E-01 -1.209569572103E-02 -2.428759346025E-01
     92 T   8 O     1.827196571417E-01 -3.333878178815E-01  8.503350948945E-02
     93 T   8 O     1.827396046288E-01  1.667585982577E-01  8.423237147322E-02
     94 T   8 O     1.361534504077E-02 -1.684161477945E-01  4.144820744552E-01
     95 T   8 O     1.483304461739E-02  3.328938208681E-01  4.169897799090E-01
     96 T   8 O    -1.535430677448E-01 -7.151849254902E-04 -2.503305964377E-01
     97 T   8 O    -4.870655075469E-01  3.610969736360E-01 -2.426931967360E-01
     98 T   8 O     3.345898522524E-01  1.570567874805E-02  8.418166691859E-02
     99 T   8 O     1.664200258289E-01 -3.190376682656E-01  4.164718241311E-01
    100 T   8 O    -1.638399736544E-03  3.495782628207E-01 -2.487277161802E-01
    101 T   8 O     3.340896755333E-01 -4.845540998104E-01  8.355931320703E-02
    102 T   8 O     1.653761082121E-01  1.816104940605E-01  4.145892519718E-01
    103 T   8 O     1.645145304118E-04 -1.512297431411E-01 -2.505854658437E-01
    104 T   8 O    -1.654340182561E-01 -4.842208312589E-01  8.570600846506E-02
    105 T   8 O    -1.663924234448E-01  1.547415958984E-02  8.448490928901E-02
    106 T   8 O    -3.339344008932E-01 -3.182481298385E-01  4.161676235626E-01
    107 T   8 O    -3.318836584274E-01  1.824869384575E-01  4.160150128058E-01
    108 T   8 O    -4.983622590296E-01 -1.524688129666E-01 -2.500991573672E-01
    109 T   8 O    -3.480617783756E-01  1.521919204838E-01 -2.501999107175E-01
    110 T   8 O     4.858407067478E-01 -1.820995196037E-01  8.350740176404E-02
    111 T   8 O     3.170191764480E-01  4.854991818885E-01  4.150193061442E-01
    112 T   8 O     1.392192197012E-01  1.513798841223E-01 -2.448382423813E-01
    113 T   8 O     4.851153684035E-01  3.183349445836E-01  8.405932787108E-02
    114 T   8 O     3.179337671091E-01 -1.595698135003E-02  4.140582428065E-01
    115 T   8 O     1.509877931296E-01 -3.504769838538E-01 -2.486285833593E-01
    116 T   8 O    -1.467836471640E-02  3.185724359765E-01  8.497097183009E-02
    117 T   8 O    -1.403153565624E-02 -1.815294347830E-01  8.493778972817E-02
    118 T   8 O    -1.820842596726E-01  4.847508215676E-01  4.161684810587E-01
    119 T   8 O    -1.823740260598E-01 -1.557292785791E-02  4.182896345708E-01
    120 T   8 O    -3.473179089335E-01 -3.459237783364E-01 -2.502421066054E-01

 T = ATOM BELONGING TO THE ASYMMETRIC UNIT

 TOTAL ENERGY(DFT)(AU)(  9) -9.5963455612238E+04     DE (AU)   -1.507E-03

 UPDATED TRUST RADIUS     0.125E+00

 SYMMETRY ALLOWED FORCES  (COORDINATE, FORCE)

    1  1.1093745E-03    2  4.9139215E-03    3  4.6515295E-02    4 -3.9276615E-05
    5  1.8825914E-03    6 -1.5985858E-03    7 -7.7441417E-04    8  6.1125892E-04
    9  1.0690970E-04   10  1.2884530E-03   11 -1.0226565E-03   12  3.1129435E-04
   13 -4.8351879E-06   14 -1.3779408E-03   15 -5.3399136E-04   16  2.5625434E-03
   17 -3.5561485E-04   18 -8.2379490E-04   19 -1.8480666E-04   20 -1.1981005E-03
   21 -7.6918108E-04   22 -2.3054862E-03   23  5.0978064E-04   24 -1.4165497E-03
   25 -2.8268880E-03   26 -9.8544152E-05   27  4.9883471E-04   28 -8.6529676E-04
   29 -1.6029450E-03   30  9.3008595E-04   31 -4.0165597E-03   32  4.3790506E-05
   33  1.0748850E-04   34 -2.1556729E-03   35  1.1209577E-03   36 -4.2235793E-04
   37 -2.6865403E-03   38 -2.0912219E-03   39 -1.6265752E-03   40 -3.5498060E-03
   41 -2.1902387E-03   42  5.3513442E-04   43 -1.0276711E-03   44  1.8866130E-03
   45  8.2712906E-04   46  3.5801311E-03   47  9.4867436E-05   48 -1.7083314E-03
   49 -1.2382609E-03   50 -7.8599073E-04   51  3.3078818E-04   52  1.4932624E-04
   53  1.0077597E-04   54  3.2046915E-03   55 -2.8461732E-04   56  3.2839450E-03
   57 -2.7109507E-04   58 -2.4816417E-03   59 -8.5240196E-04   60 -8.2912565E-04
   61 -6.8063753E-04   62 -1.9672887E-03   63 -1.3026900E-03   64 -1.2670390E-03
   65 -2.9926829E-04   66  2.7317100E-03   67  1.2572340E-03   68 -1.2787855E-03
   69 -9.4452358E-04   70 -1.2822010E-03   71 -7.6624274E-04   72 -4.3431721E-04
   73 -1.5548078E-03   74 -2.2148694E-03   75  4.7487609E-03   76  1.2556090E-03
   77  3.5434045E-03   78  2.4625199E-04   79  1.1849751E-03   80  4.8410466E-04
   81  1.1106849E-03   82 -7.1500643E-05   83  2.3542108E-03   84  3.1454861E-03
   85  8.4230072E-04   86 -6.8875458E-04   87  1.7835670E-03   88  1.1177512E-03
   89  1.3011924E-03   90  3.5322083E-04   91  3.1304296E-04   92  2.1739063E-03
   93  2.5261906E-03   94  1.6390714E-03   95 -5.7861924E-04   96  1.3633838E-03
   97  9.7739264E-04   98 -3.2888097E-04   99  1.9200961E-03  100 -7.1705346E-04
  101 -7.4855720E-04  102 -8.4541203E-04  103  8.8570358E-06  104 -1.2715119E-03
  105  1.7436163E-03  106  2.9441068E-03  107 -1.6003516E-03  108  3.7949391E-03
  109 -4.9735264E-03  110 -6.5576672E-04  111  4.4705815E-03  112  1.2677054E-05
  113 -5.5084220E-04  114 -4.8984861E-04  115  2.0557641E-03  116  2.4426250E-03
  117  3.1004089E-04  118  3.2076986E-03  119 -3.2750341E-03  120  3.5858723E-03
  121 -7.5183434E-04  122  1.0741379E-03  123  2.6868707E-05  124  1.3574748E-03
  125 -7.6450660E-04  126  1.8938684E-03  127  2.3689128E-03  128  1.6078064E-03
  129  1.0845411E-03  130 -5.1131318E-04  131  1.3741129E-03  132  1.5493913E-03
  133  3.6038136E-03  134  2.8641519E-04  135 -3.3288408E-03  136  2.1990729E-03
  137  2.5631838E-03  138  2.3298651E-03  139  2.4493345E-03  140  1.2669184E-03
  141  1.4681076E-03  142  1.0371650E-04  143 -8.1043475E-05  144  3.1324638E-03
  145 -3.2911663E-04  146 -4.5793039E-03  147 -5.2300684E-03  148 -9.7693167E-04
  149 -1.5932558E-03  150  2.3602571E-03  151  1.0551084E-03  152 -6.2562297E-05
  153  1.2858171E-03  154  9.1406593E-04  155  1.4949378E-04  156  2.9227091E-03
  157 -1.4735821E-03  158 -1.2986303E-03  159  5.4360035E-03  160 -3.7572057E-04
  161  5.6172927E-04  162  4.5235614E-03  163  3.2789199E-04  164  3.3581375E-04
  165  1.5733615E-03  166  8.7468813E-04  167 -6.5765255E-04  168  7.0487598E-03
  169  1.5042901E-03  170  5.1526953E-04  171  8.5626643E-04  172  9.9094491E-08
  173  7.5211796E-04  174  1.1118621E-03  175  1.3267250E-03  176 -8.2956395E-04
  177  4.3875451E-03  178 -6.5861406E-04  179 -2.4592860E-03  180  4.5909600E-03
  181  4.0831054E-05  182  1.5422842E-03  183  6.7686430E-03  184  2.6554345E-04
  185  1.5678197E-03  186  1.6587218E-04  187  7.4966335E-04  188  8.1662625E-04
  189  1.5442194E-03  190 -4.3278328E-04  191  4.3560779E-04  192 -8.5285495E-03
  193  2.7067178E-03  194  1.2129008E-03  195  5.9183518E-03  196  2.5072236E-03
  197  9.9783755E-04  198  1.7691732E-03  199  3.9293566E-04  200  1.6558508E-03
  201  1.7508723E-03  202  3.2757649E-04  203  5.9448563E-04  204  5.7687432E-03
  205  9.9776063E-04  206 -1.2662201E-03  207  3.8078075E-03  208  2.1615483E-03
  209  2.0139562E-04  210  4.7358337E-03  211 -9.3118522E-05  212  6.8730292E-04
  213  7.0254282E-03  214  2.0924875E-03  215 -6.3311172E-04  216  3.7022168E-03
  217 -1.0989026E-03  218 -3.0137096E-04  219  2.2617117E-03  220  7.9780945E-04
  221  1.6763191E-03  222  6.5901920E-03  223  3.1283684E-03  224 -7.2063066E-04
  225  5.6132890E-04  226  9.3070400E-04  227 -1.5336364E-05  228  4.8682806E-03
  229  1.9869095E-03  230 -8.8143238E-04  231  5.7340195E-04  232  2.9148788E-04
  233  1.4131128E-03  234  3.7551267E-03  235  1.4197073E-03  236  1.0583013E-04
  237 -1.0434373E-02  238 -5.5346072E-04  239  7.9214069E-04  240  5.9666573E-03
  241  1.9136959E-04  242  9.9410094E-04  243  3.4818669E-03  244 -1.9096947E-03
  245  1.8793119E-03  246  8.9187502E-03  247  9.6390855E-04  248  1.1234012E-04
  249  4.0648440E-03  250 -2.2474575E-03  251  1.5837835E-03  252  8.3831919E-03
  253  4.6451929E-04  254  9.4818753E-04  255 -1.9522929E-03  256 -2.6762088E-04
  257  1.5149644E-03  258  1.9194011E-04  259 -5.3002591E-04  260  1.5306822E-03
  261 -2.3553261E-03  262  1.7122909E-03  263  1.7064094E-03  264  5.5974943E-04
  265 -3.7568471E-04  266 -6.6905211E-04  267  1.1495687E-03  268  2.1707660E-03
  269  1.4382717E-03  270  2.9013864E-04  271  1.3848420E-03  272 -1.2441678E-03
  273 -8.9792548E-03  274  8.2611023E-05  275 -1.0458139E-03  276  1.3637117E-03
  277  5.1913205E-04  278  1.8422565E-03  279 -1.2725338E-03  280  6.9127322E-04
  281 -5.0737092E-04  282  2.0519102E-03  283  3.3088154E-04  284  7.1895209E-04
  285 -9.4306943E-04  286 -1.7466845E-03  287 -3.4230978E-04  288  3.2929435E-03
  289 -4.8020795E-03  290  1.4699776E-03  291 -1.0106548E-02  292 -7.3465467E-04
  293  9.0184206E-04  294 -4.1453292E-05  295 -1.3097473E-03  296  1.7822900E-03
  297  1.8917723E-03  298 -1.6225919E-05  299 -1.0262273E-03  300 -1.4506284E-03
  301 -1.9808700E-03  302 -7.6164087E-04  303  2.0620283E-03  304 -1.2481541E-03
  305  6.5472939E-04  306  8.5827842E-04  307 -1.2230738E-03  308  6.8771320E-04
  309  3.3388425E-03  310 -1.1161122E-03  311 -1.2776574E-03  312 -2.5388549E-03
  313 -1.5156199E-03  314  2.8404640E-04  315  2.3081147E-04  316  4.8298363E-04
  317  4.7219831E-04  318  5.5465395E-04  319  6.6605572E-04  320  8.5302245E-05
  321 -2.7364616E-03  322  2.0780216E-03  323 -1.0747154E-03  324  9.8363751E-04
  325  1.3534641E-03  326 -1.1628089E-03  327 -1.6855793E-04  328 -8.5689733E-04
  329  3.9965657E-04  330  5.9579975E-03  331 -5.3464126E-04  332  1.2837167E-03
  333  1.0480155E-04  334 -2.0678364E-03  335 -2.5902334E-03  336 -1.5388819E-03
  337  1.5972483E-05  338 -8.3368201E-05  339  7.6229501E-04  340 -2.0916049E-03
  341 -1.6162678E-03  342  5.4604148E-03  343 -9.6931781E-05  344 -5.4182369E-04
  345  7.4672815E-04  346 -1.2705534E-03  347  3.3487188E-04  348  1.5865790E-03
  349 -3.8857742E-04  350 -2.4973119E-03  351 -1.5795026E-03  352 -9.3318172E-04
  353 -1.3392307E-05  354  3.3736631E-03  355  1.6277216E-03  356 -1.6184628E-03
  357 -6.1164639E-03  358 -3.0078314E-04  359 -4.2993767E-04  360  2.4539898E-04
  361 -1.6895350E-05  362  5.5684659E-04  363 -2.1714751E-04

 GRADIENT NORM     0.064564  GRADIENT THRESHOLD     0.500000

 EIGENVALUES OF THE ESTIMATED HESSIAN
  0.5844E-04  0.1170E-03  0.2253E-03  0.2454E-03  0.3046E-03  0.3465E-03
  0.3754E-03  0.5969E-03  0.6588E-03  0.8184E-03  0.8583E-03  0.1049E-02
[truncated: 1,705,810 more chars]
