# Supplementary material for: Ir impurities in α- and β-Ga2O3 and their detrimental effect on p-type conductivity
Source: Sci Rep. 2023 May 26;13:8522. doi: 10.1038/s41598-023-35112-9 (PMC10220028; doi:10.1038/s41598-023-35112-9)
Supplement: Supplementary file 1 — Supplementary Information. [file 41598_2023_35112_MOESM1_ESM.zip › Ga2O3 outputs/Ir_doped_Ga2O3/Ir3+/beta/Ga2/b-Ga2O3-HSE06-dzvp2-dzvp2.gui]

   3   4   2 E -8.1486160752824E+03 DE-1.5E-07(  3)
  0.613052438791E+01  0.152178710385E+01  0.564888033814E-02
 -0.613052438791E+01  0.152178710385E+01 -0.564888033814E-02
 -0.139589677463E+01  0.355190283675E-15  0.564642055643E+01
    4
  0.100000000000E+01  0.000000000000E+00  0.000000000000E+00
 -0.123259516441E-31  0.100000000000E+01 -0.123259516441E-31
  0.000000000000E+00  0.000000000000E+00  0.100000000000E+01
  0.000000000000E+00  0.000000000000E+00  0.000000000000E+00
 -0.100000000000E+01  0.000000000000E+00  0.000000000000E+00
 -0.122464679915E-15  0.100000000000E+01 -0.156466005395E-15
  0.000000000000E+00  0.000000000000E+00 -0.100000000000E+01
  0.000000000000E+00  0.000000000000E+00  0.000000000000E+00
 -0.100000000000E+01  0.000000000000E+00  0.000000000000E+00
  0.123259516441E-31 -0.100000000000E+01  0.123259516441E-31
  0.000000000000E+00  0.000000000000E+00 -0.100000000000E+01
  0.000000000000E+00  0.000000000000E+00  0.000000000000E+00
  0.100000000000E+01  0.000000000000E+00  0.000000000000E+00
  0.122464679915E-15 -0.100000000000E+01  0.156466005395E-15
  0.000000000000E+00  0.000000000000E+00  0.100000000000E+01
  0.000000000000E+00  0.000000000000E+00  0.000000000000E+00
   10
   31      1.397852221326     -0.000000000000     -1.149977954589
   31     -1.397852221326      0.000000000000      1.149977954589
   31     -1.506236787198     -1.521787103852     -1.783143760905
   31      1.506236787198     -1.521787103852      1.783143760905
    8      1.881433849779      0.000000000000      0.623028087105
    8     -1.881433849779     -0.000000000000     -0.623028087105
    8     -0.402529639595     -1.521787103852      1.439303231334
    8      0.402529639595     -1.521787103852     -1.439303231334
    8     -1.333813816820     -0.000000000000     -3.178033848654
    8      1.333813816820      0.000000000000      3.178033848654
   12    4
