# Supplementary material for: Ir impurities in α- and β-Ga2O3 and their detrimental effect on p-type conductivity
Source: Sci Rep. 2023 May 26;13:8522. doi: 10.1038/s41598-023-35112-9 (PMC10220028; doi:10.1038/s41598-023-35112-9)
Supplement: Supplementary file 1 — Supplementary Information. [file 41598_2023_35112_MOESM1_ESM.zip › Ga2O3 outputs/Ir_doped_Ga2O3/Ir4+/beta/Ga1/b-Ga2O3-HSE06-dzvp2-dzvp2.final.gui]

   3   1   1 E -9.5963967659824E+04 DE-5.0E-08(  3)
  0.120003600180E+02 -0.377095589173E-03 -0.106781808854E+00
  0.487342446375E-04  0.910641086129E+01 -0.287738318004E-03
 -0.284112860702E+01  0.113571695722E-02  0.114153969159E+02
    1
  0.100000000000E+01  0.000000000000E+00  0.000000000000E+00
 -0.123259516441E-31  0.100000000000E+01 -0.123259516441E-31
  0.000000000000E+00  0.000000000000E+00  0.100000000000E+01
  0.000000000000E+00  0.000000000000E+00  0.000000000000E+00
  120
  277     -3.970214457346     -1.517642570047     -0.945493545973
   31     -6.064389860998     -1.517230286017      4.590432766232
   31      1.448895728705      0.007361807558     -1.161067461754
   31      0.016751056812     -0.002276396244      4.578588913990
   31     -4.534849599948      1.491069588618     -1.074459914034
   31     -6.043716228153      1.525619362756      4.595380536076
   31      1.351544828042      3.035304122476     -1.176362903841
   31      0.039998689097      3.035226708153      4.599693222032
   31     -4.534963792076      4.580346769137     -1.074347139596
   31     -6.043212400891      4.546753059166      4.595483664097
   31      1.448665178614     -3.042982777460     -1.161403465003
   31      0.016599764783     -3.033138275610      4.578425412242
   31      4.590101550447     -1.518104514006      1.120969382636
   31      5.995946702821     -1.518418258698     -4.633711643319
   31     -1.533695668077     -0.018804097526      1.124050241027
   31      0.065417810865      0.014047592186     -4.554826944764
   31      4.570192949903      1.519486047619      1.126268867165
   31      5.962681168890      1.518990233848     -4.650458058718
   31     -1.482115732918      3.035447640984      1.117469709296
   31      0.037095082250      3.035200492156     -4.559099800289
   31      4.570694077065      4.550803340257      1.126300673567
   31      5.962929862689      4.550851609770     -4.650628159558
   31     -1.533710600724     -3.016455821768      1.123703828791
   31      0.065655752132     -3.050226576156     -4.554928507611
   31      4.671574618926     -2.994006381529     -1.810240067856
   31      3.082961364718     -3.034774642261      3.836197584508
   31     -1.348232586549     -1.517589488943     -1.969622967464
   31     -2.869634717854     -1.517195327486      3.966999136559
   31      4.672099599318     -0.041432924755     -1.810884513685
   31      3.082924778771     -0.000942763246      3.836739287889
   31     -1.491608740583      1.544942776018     -1.877700004381
   31     -2.838368304657      1.526395481156      3.943236825593
   31      4.604357208305      3.035397671221     -1.808736010401
   31      3.082303402602      3.035630379697      3.828162307515
   31     -1.491531427701      4.526359310461     -1.877489385139
   31     -2.838092068146      4.545000457946      3.943030202972
   31     -4.592309657482     -3.083525984489      1.960446329564
   31     -3.141706104232     -3.050741794223     -3.967605319881
   31      1.402435228335     -1.517611938845      1.760988094818
   31      2.905397388859     -1.518008809420     -3.885829391052
   31     -4.592566616103      0.049736886785      1.959859957835
   31     -3.141860832031      0.014965108746     -3.967989883842
   31      1.388321086952      1.514218782928      1.761392694822
   31      2.915287762214      1.511238815423     -3.871676572226
   31     -4.548024794439      3.035807886866      1.851891045602
   31     -3.171324628001      3.035185767142     -3.903216130664
   31      1.388281551440      4.557142073092      1.760434807550
   31      2.915556917651      4.558979480350     -3.872063803273
    8     -4.216152964234     -1.517024076801      0.913691874370
    8     -2.668858393680     -1.518097915012     -5.093217714999
    8      1.859913977279      0.004341492195      0.617900693595
    8      3.316516847820     -0.001640257331     -5.050455966545
    8     -4.100107556509      1.512210238227      0.720916663436
    8     -2.702987215120      1.531888478944     -5.055909259159
    8      1.819836069542      3.035405452145      0.596490400276
    8      3.351037806774      3.034850164403     -5.028685939322
    8     -4.100180028591      4.559733596350      0.721086292541
    8     -2.702760385573      4.538468788227     -5.055689634661
    8      1.859590739550     -3.039481273123      0.617613410447
    8      3.316570747565     -3.034635114057     -5.050583853576
    8      4.164318470498     -1.518813134052     -0.662708908634
    8      2.651347345482     -1.517683161036      5.006412946535
    8     -2.218541548501     -0.181841966025     -0.661422267736
    8     -3.253195964318      0.017888150089      5.104230985437
    8      4.249174637222      1.486857683407     -0.677927853487
    8      2.628179745968      1.521961983941      4.992381819868
    8     -1.937667856784      3.035547968571     -0.678147987561
    8     -3.261981887007      3.035935323294      5.092039053506
    8      4.249231446880      4.583604997362     -0.677843773805
    8      2.628066354339      4.549468461657      4.992194802633
    8     -2.218252942971     -2.853826252116     -0.662046965270
    8     -3.252935866305     -3.052511841789      5.104152876445
    8      5.555154784479     -3.044184149437      1.441721616898
    8      6.977559196775     -3.048407128679     -4.390304502538
    8     -0.492301387822     -1.517650528172      1.335767427657
    8      1.012075000616     -1.517953520887     -4.213375353385
    8      5.555029169634      0.008195911734      1.441192210926
    8      6.977458708164      0.011739244295     -4.390846961545
    8     -0.505741333588      1.486778560597      1.314267059704
    8      1.033430375795      1.531744916906     -4.228877848750
    8      5.569365660115      3.035022092810      1.415750570181
    8      6.965857459006      3.034881811310     -4.385329445554
    8     -0.505732072085      4.584287605567      1.312445183541
    8      1.033601963126      4.538555332595     -4.229005448538
    8     -5.374402648789     -2.891625438661     -1.305755577886
    8     -7.042775142508     -3.046237867738      4.327002145198
    8      0.424856821066     -1.517718089051     -1.402272475932
    8     -0.983884398652     -1.517579477618      4.306494562604
    8     -5.374450459712     -0.143298568005     -1.305938387496
    8     -7.042446344959      0.011862831082      4.325986034007
    8      0.358006718831      1.485355859494     -1.417669392943
    8     -0.962691091489      1.525159082780      4.304399956331
    8     -5.502799166622      3.035698727188     -1.362780263351
    8     -7.042902334510      3.036305388384      4.324190271222
    8      0.358046630505      4.585196113411     -1.417940979237
    8     -0.962173887594      4.545343869704      4.304432816110
    8      4.784986752375     -1.518058229437     -3.204462442214
    8      3.286332853665     -1.517821322961      2.467033920441
    8     -1.227597878950      0.028736554122     -3.185210341822
    8     -2.692137410213      0.002681151770      2.577613080356
    8      4.795998667013      1.496620195513     -3.185613320199
    8      3.271196168340      1.526742979494      2.461637389838
    8     -1.264471677347      3.035418964131     -3.211255664086
    8     -2.674458365954      3.035674678897      2.552302067148
    8      4.796123727106      4.573660253694     -3.185700647730
    8      3.271166282776      4.544093967730      2.461173487603
    8     -1.226903798240     -3.063625322480     -3.184623779009
    8     -2.691570405396     -3.037754027048      2.577557601606
    8     -4.746242320067     -1.517833200586      3.304884880865
    8     -3.258316229746     -1.517582307475     -2.733038373611
    8      1.211784044028     -0.003753087509      3.135847735257
    8      2.726722380201     -0.000093744421     -2.503283656564
    8     -4.740729699227      1.538896896223      3.265960033131
    8     -3.327683635485      1.512498507736     -2.526363910916
    8      1.198336578822      3.035765651435      3.123010735974
    8      2.701375828730      3.035164917098     -2.476094365523
    8     -4.740572602730      4.533042422079      3.265874340023
    8     -3.327714767661      4.558613501245     -2.526404030306
    8      1.211470925526     -3.031406450290      3.135528013522
    8      2.726545833445     -3.036054327133     -2.503578946581
    0    0
