# Supplementary material for: Ir impurities in α- and β-Ga2O3 and their detrimental effect on p-type conductivity
Source: Sci Rep. 2023 May 26;13:8522. doi: 10.1038/s41598-023-35112-9 (PMC10220028; doi:10.1038/s41598-023-35112-9)
Supplement: Supplementary file 1 — Supplementary Information. [file 41598_2023_35112_MOESM1_ESM.zip › Ga2O3 outputs/Ir_doped_Ga2O3/Ir4+/beta/Ga2/b-Ga2O3-HSE06-dzvp2-dzvp2.gui]

   3   1   1 E -9.5964038353778E+04 DE 1.8E-08(  3)
  0.121910799935E+02 -0.217180824416E-03  0.138239292406E-01
 -0.159441443741E-03  0.911766615567E+01  0.144773925092E-02
 -0.277351932038E+01  0.185648350555E-02  0.112695069423E+02
    1
  0.100000000000E+01  0.000000000000E+00  0.000000000000E+00
 -0.123259516441E-31  0.100000000000E+01 -0.123259516441E-31
  0.000000000000E+00  0.000000000000E+00  0.100000000000E+01
  0.000000000000E+00  0.000000000000E+00  0.000000000000E+00
  120
   31     -4.732590521110     -1.520363059598     -1.121819185955
   31     -6.084344758740     -1.517875846373      4.486784569938
   31      1.418267633571      0.032897557610     -1.130221912055
   31      0.007906922406      0.001036215603      4.492391233498
   31     -4.707650220085      1.521395306078     -1.152405152908
   31     -6.088400179411      1.523578171894      4.469841972330
   31      1.400341041398      3.038397638377     -1.136962394755
   31      0.003970503802      3.039889818360      4.491796112679
   31     -4.707373624352      4.555987577219     -1.151655509218
   31     -6.088111938159      4.558679802334      4.470008921674
   31      1.418551717128     -3.073146237467     -1.131110622244
   31      0.008311668635     -3.038088527616      4.491324642159
   31      4.704564413779     -1.520713268865      1.153072078663
   31      6.067193399366     -1.520033653015     -4.492195119792
   31     -1.380626035715     -0.002368481047      1.169517573471
   31      0.011894779455      0.003224509795     -4.511854509339
   31      4.705775465463      1.518958462765      1.149550586802
   31      6.074673136658      1.522781619055     -4.485986134058
   31     -1.387257363378      3.038314522444      1.155225625495
   31     -0.004541116043      3.039435407799     -4.499356801145
   31      4.706008823073      4.557276352506      1.150007616864
   31      6.074699412669      4.554808215263     -4.485988041588
   31     -1.379921646914     -3.038908643109      1.168886199686
   31      0.011931424442     -3.042046807933     -4.512841790792
   31      4.594383076451     -3.039150281148     -1.772998687333
   31      3.210517072810     -3.038813193643      3.862478026410
  277     -1.489132412892     -1.519791401187     -1.839943591828
   31     -2.887649869714     -1.517714561119      3.849254783525
   31      4.594286085194     -0.001215799726     -1.772193158985
   31      3.210846261505      0.002597583511      3.863475513751
   31     -1.500852972980      1.559861257084     -1.782816626031
   31     -2.887596658803      1.524717447528      3.853105851593
   31      4.592200793815      3.038842031562     -1.769792103388
   31      3.208650072785      3.040688009550      3.864015291767
   31     -1.500620790511      4.518448887641     -1.781965592681
   31     -2.887031183376      4.557235142977      3.853139789419
   31     -4.595689234003     -3.043031288946      1.775771098434
   31     -3.242874172385     -3.070548742312     -3.901774397672
   31      1.512827385596     -1.519511159062      1.790497092003
   31      2.886707260218     -1.520384828397     -3.853193073158
   31     -4.595759095566      0.002623097706      1.775679748101
   31     -3.242953664453      0.031153595900     -3.901210069676
   31      1.506910828599      1.522304321745      1.791214265991
   31      2.885177451083      1.522115998529     -3.854210970239
   31     -4.587856135407      3.038529785505      1.761421107779
   31     -3.220813927220      3.039382759020     -3.872770447625
   31      1.507363224129      4.555351708179      1.788439632341
   31      2.885305006490      4.554747990348     -3.854426207560
    8     -4.190356237753     -1.520412973685      0.619624134441
    8     -2.831010946475     -1.519676303289     -4.999223910155
    8      1.887476045485     -0.001248344864      0.629616660484
    8      3.253947899046     -0.002077787034     -5.005801112608
    8     -4.194856993682      1.513174343336      0.607838021353
    8     -2.814588806786      1.525080119926     -5.027598621184
    8      1.888384174723      3.038346212132      0.626465300856
    8      3.264930145347      3.038469465519     -5.010116352833
    8     -4.195205870842      4.564092698754      0.608624795549
    8     -2.814523512548      4.553713869671     -5.027276051006
    8      1.887855928450     -3.037191237731      0.628634236473
    8      3.254161432787     -3.038127402149     -5.006709374933
    8      4.216564696352     -1.520414402390     -0.615721756132
    8      2.813246060286     -1.518209336449      5.013844617774
    8     -1.859769461701      0.008428683487     -0.625919499882
    8     -3.281429098673      0.000072275534      5.010142249237
    8      4.207712017025      1.516222381887     -0.616684326394
    8      2.818445284602      1.520618421986      5.017855236479
    8     -1.893737771615      3.038816945361     -0.612748716422
    8     -3.276876945396      3.041028233524      5.010432269928
    8      4.207538255689      4.560830498855     -0.616140802091
    8      2.818054805895      4.560714432689      5.017811300569
    8     -1.859848908181     -3.048954756992     -0.626116703452
    8     -3.281483726442     -3.036188972111      5.009290482919
    8      5.703194667637     -3.039697902063      1.431015069920
    8      7.067101612595     -3.037393938989     -4.193859846159
    8     -0.389478948100     -1.520431031342      1.420742366646
    8      0.967057914297     -1.519538068889     -4.156759334899
    8      5.703202158864     -0.001564318387      1.431044830127
    8      7.067099863034     -0.002774374228     -4.193415931727
    8     -0.394210817182      1.518332371218      1.420518406259
    8      0.980224676580      1.521283672057     -4.191235178233
    8      5.705267950287      3.038126232760      1.429448916539
    8      7.078697951214      3.038772631539     -4.198073101292
    8     -0.392859538337      4.557970170018      1.419516269460
    8      0.980148409253      4.557470070707     -4.190914059647
    8     -5.693495951840     -3.039728405093     -1.450620860063
    8     -7.081039820177     -3.035877588230      4.209264580466
    8      0.404407386951     -1.520182823815     -1.401037723817
    8     -0.993044699450     -1.518524832621      4.214132336785
    8     -5.693376828161     -0.000741190699     -1.450410417420
    8     -7.080880447955      0.000156909775      4.209983748151
    8      0.393793082586      1.524043164707     -1.430380651914
    8     -0.991544516884      1.519188279541      4.206325765682
    8     -5.697983335151      3.038849512389     -1.443142099708
    8     -7.083673020271      3.041198743849      4.198867497909
    8      0.394157963211      4.553309060705     -1.429913413417
    8     -0.990847913217      4.561176506287      4.206281519087
    8      4.764097302174     -1.520121983349     -3.159132741164
    8      3.390804762271     -1.519498119235      2.478873160352
    8     -1.322974625665      0.016846125615     -3.156235420409
    8     -2.708553601824     -0.001224938440      2.469068887899
    8      4.764311664422      1.517256482941     -3.158531228333
    8      3.390946489211      1.518147726129      2.477597896811
    8     -1.329528930332      3.039357153481     -3.171829436832
    8     -2.708604924480      3.039070089827      2.467504249615
    8      4.764290089077      4.560182588382     -3.158543008409
    8      3.390252116399      4.559707468849      2.477310744262
    8     -1.322449286079     -3.055869493440     -3.156470801867
    8     -2.707816480616     -3.038327995733      2.468562749766
    8     -4.770299152068     -1.519042867187      3.161092376301
    8     -3.369767619766     -1.519757312140     -2.457382317903
    8      1.321856319861      0.000735437349      3.166422989526
    8      2.704241748171     -0.005490620457     -2.464365070521
    8     -4.767518968692      1.520419715769      3.153316170732
    8     -3.384506201177      1.513552219562     -2.480502013374
    8      1.321355221379      3.038603810993      3.165869282000
    8      2.707288971242      3.039120684400     -2.466285423141
    8     -4.767387435099      4.559166875312      3.153650254185
    8     -3.384350886129      4.564941550461     -2.480076426992
    8      1.322078317195     -3.038496410159      3.164951845299
    8      2.704477091407     -3.034701562626     -2.465097327350
    0    0
