# Supplementary material for: Ir impurities in α- and β-Ga2O3 and their detrimental effect on p-type conductivity
Source: Sci Rep. 2023 May 26;13:8522. doi: 10.1038/s41598-023-35112-9 (PMC10220028; doi:10.1038/s41598-023-35112-9)
Supplement: Supplementary file 1 — Supplementary Information. [file 41598_2023_35112_MOESM1_ESM.zip › Ga2O3 outputs/Ir_doped_Ga2O3/Ir3+/beta/Ga2/b-Ga2O3-HSE06-dzvp2-dzvp2.cryst.out]

Thu Mar 17 01:38:57 EET 2022
 
CRYSTAL will run on 40 processors
mpich109 is in use
mpich109 is in use
 
CRYSTAL input is expected from /home/azacinskis/Marconi_inputs/Iridium/beta/Ga27/run1_2_optc029/b-Ga2O3-HSE06-dzvp2-dzvp2.d12
OUTPUT is going to /home/azacinskis/Marconi_inputs/Iridium/beta/Ga27/run1_2_optc029/b-Ga2O3-HSE06-dzvp2-dzvp2.cryst.out
 
Executable from /install_linux/2020/crystal17/new_v17102_v01/bin/Linux-ifort17_XE_emt64_omp2.1.0/v1.0.2 are used
Creating temporary directory /work/azacinskis/b-Ga2O3-HSE06-dzvp2-dzvp2.tmp178166
 
Input data from /home/azacinskis/Marconi_inputs/Iridium/beta/Ga27/run1_2_optc029/b-Ga2O3-HSE06-dzvp2-dzvp2.d12 :
 
Ga2O3 - beta
EXTERNAL
OPTGEOM
END
END
277 12
INPUT
17 5 6 5 5 5 0
823.5880147 -0.1578014 -1
364.6613336 -1517.5270446 0
55.7082801 -316.5306529 0
12.0464544 -91.8880941 0
3.5120610 -9.2241773 0
188.0490770 3.1578014 -2
340.4194712 26.8322577 -1
128.2373673 800.4250007 0
33.8644961 369.4050683 0
4.7560005 242.4171899 0
3.9649974 -118.2173282 0
289.7291139 2.1578014 -2
87.4633789 61.9678610 -1
30.4363766 269.0581986 0
4.0553412 231.1654793 0
3.5525341 -133.6952667 0
136.4017106 3.1578014 -2
95.0776925 45.9349803 -1
49.2258410 359.0344668 0
15.0874145 176.4740119 0
4.0405764 54.5155286 0
127.3507908 3.9546197 -2
66.2364374 52.9773655 -1
34.4299229 274.8643383 0
10.1995721 137.2047338 0
2.5409702 14.8633305 0
0 0 1 2. 1.
2.3500000 1.0000000
0 0 1 2. 1.
1.5820000 1.0000000
0 0 1 0. 1.
0.5018000 1.0000000
0 0 1 0. 1.
0.2500000 1.0000000
0 2 1 6. 1.
2.7920000 1.0000000
0 2 1 0. 1.
1.5410000 1.0000000
0 2 1 0. 1.
0.5100000 1.0000000
0 2 1 0. 1.
0.0980000 1.0000000
0 3 1 7. 1.
1.2400000 1.0000000
0 3 1 0. 1.
0.4647000 1.0000000
0 3 1 0. 1.
0.1529000 1.0000000
0 4 1 0. 1.
0.9380000 1.0000000
31 12
0 0 6 2 1
  87842.126296      0.0014271588798
  13189.496402      0.0109388940970
  3000.9482141      0.0543082001270
  847.38425966      0.1895105598300
  276.00980642      0.3861518591800
  95.216672071      0.3005108271900
0 0 3 2 1
  184.00703968     -0.1112446196300
  21.827051433      0.6483132291800
  9.0026963761      0.4435838359400
0 0 3 2 1
  16.033176938     -0.2301429955500
  2.6707724878      0.7294686151600
  1.1252834170      0.4621497695100
0 0 1 2 1
  0.9338577400      1.0000000000000 
0 0 1 0 1
  0.1574498300      1.0000000000000
0 2 5 6 1
  1167.2665844      0.0090974021307
  275.38062789      0.0684562733430
  87.375073070      0.2692229388800
  31.597254670      0.5350789788200
  11.824122798      0.3527906276000
0 2 3 6 1
  6.2881845133      0.3393824453000
  2.5199853240      0.5687194760800
  1.0169726306      0.2771769493900
0 2 1 1 1
  0.3650037800      1.0000000000000
0 2 1 0 1
  0.1507841800      1.0000000000000
0 3 4 10 1
  65.354237674      0.0273701463820
  18.504656747      0.1509946397600
  6.3179620632      0.3748532854500
  2.1641389426      0.4751060685100
0 3 1 0 1
  0.6662863400      1.0000000000000 
0 3 1 0 1
  0.1526260800      1.0000000000000
8 6
0 0 5 2 1
  2266.1767785      -0.005343180993
  340.87010191      -0.039890039230
  77.363135167      -0.178539119850
  21.479644940      -0.464276849590
  6.6589433124      -0.443097451720
0 0 1 2 1
  0.8478937000       1.000000000000
0 0 1 0 1
  0.2790534900       1.000000000000
0 2 3 4 1
  17.721504317       0.043394573193
  3.8635505440       0.230941207650
  1.0480920883       0.513753110640
0 2 1 0 1
  0.2623818000       1.000000000000
0 3 1 0 1
  0.4790426200       1.000000000000
99 0
END
DFT
HSE06
SPIN
END
SHRINK
4 8
TOLDEE
7
MAXCYCLE
200
FMIXING
85
ANDERSON
SAVEWF
PPAN
END 
External geometry input found in  /home/azacinskis/Marconi_inputs/Iridium/beta/Ga27/run1_2_optc029/b-Ga2O3-HSE06-dzvp2-dzvp2.gui
External geometry input copied to  /home/azacinskis/Marconi_inputs/Iridium/beta/Ga27/run1_2_optc029/b-Ga2O3-HSE06-dzvp2-dzvp2.gui_old
          40 PROCESSORS WORKING

         
 *******************************************************************************
 *                                                                             *
 *                               CRYSTAL17                                     *
 *                      public : 1.0.2 - March 1st, 2018                       *
 *                       HTTP://WWW.CRYSTAL.UNITO.IT                           *
 *                                                                             *
 *                              MAIN AUTHORS                                   *
 *                                                                             *
 *  R. DOVESI(1,11), V.R. SAUNDERS(2), C. ROETTI(1,11), R. ORLANDO(1,11),      *
 *  C.M. ZICOVICH-WILSON(1,3), F. PASCALE(4), B. CIVALLERI(1,11),              *
 *  K. DOLL(5), N.M. HARRISON(2,6), I.J. BUSH(7), Ph. D'ARCO(8),               *
 *  M. LLUNELL(9), M. CAUSA'(10), Y. NOEL(8), L. MASCHIO(1,11), A. ERBA(1,11)  *
 *  M. RE'RAT(14), S. CASASSA(1,11)                                            *
 *                                                                             *
 *        CONTRIBUTIONS TO THE CODE HAVE ALSO BEEN GIVEN BY                    *
 *                                                                             *
 *  M. FERRABONE(1,11), M. DE LA PIERRE(1,11), M. FERRERO(1,11),               *
 *  J. BAIMA(1,11), E. ALBANESE(1,11), M.F. PEINTINGER(12), R. BAST(13),       *
 *  B. KIRTMAN(15), V. LACIVITA(1,11), R. DEMICHELIS(1,16)                     *
 *  G. BRANDEBURG(17), S. SALUSTRO(1,11), G. SANSONE(1,11)                     *
 *  M.T. RUGGIERO(18)                                                          *
 *                                                                             *
 * (1) THEORETICAL CHEMISTRY GROUP - UNIVERSITA' DI TORINO - TORINO (ITALY)    *
 * (2) COMPUTATIONAL SCIENCE & ENGINEERING DEPARTMENT - STFC DARESBURY (UK)    *
 * (3) UNIVERSIDAD AUTONOMA DEL ESTADO DE MORELOS - CUERNAVACA (MEXICO)        *
 * (4) UNIVERSITE' DE LORRAINE - NANCY (FRANCE)                                *
 * (5) UNIVERSITAET STUTTGART- STUTTGART (GERMANY)                             *
 * (6) IMPERIAL COLLEGE - LONDON (UK)                                          *
 * (7) OXFORD E-RESEARCH CENTRE - OXFORD (UK)                                  *
 * (8) UPMC - SORBONNE UNIVERSITES - PARIS (FRANCE)                            *
 * (9) UNIVERSIDAD DE BARCELONA - BARCELONA (SPAIN)                            *
 *(10) UNIVERSITA' DI NAPOLI "FEDERICO II" - NAPOLI (ITALY)                    *
 *(11) NIS - NANOSTRUCTURED INTERFACES AND SURFACES - TORINO (ITALY)           *
 *(12) MPI FUER CHEMISCHE ENERGIEKONVERSION - MUELHEIM AN DER RUHR (GERMANY)   *
 *(13) UNIVERSITY OF TROMSO - TROMSO (NORWAY)                                  *
 *(14) UNIVERSITE' DE PAU ET DES PAYS DE L'ADOUR - PAU (FRANCE)                *
 *(15) UNIVERSITY OF CALIFORNIA SANTA BARBARA - SANTA BARBARA (USA)            *
 *(16) CURTIN UNIVERSITY - PERTH (AUSTRALIA)                                   *
 *(17) UNIVERSITY COLLEGE LONDON - LONDON (UK)                                 *
 *(18) CAMBRIDGE UNIVERSITY - CAMBRIDGE (UK)                                   *
 *                                                                             *
 *******************************************************************************
 EEEEEEEEEE STARTING  DATE 17 03 2022 TIME 01:39:00.0
 Ga2O3 - beta                                                                    

 GEOMETRY INPUT FROM EXTERNAL FILE (FORTRAN UNIT 34)
 3D - CRYSTAL 

 *******************************************************************************
 LATTICE PARAMETERS  (ANGSTROMS AND DEGREES) - PRIMITIVE CELL
       A          B          C        ALPHA      BETA     GAMMA        VOLUME
   12.27261    9.14137   11.63243    90.00025 103.72557  90.00011   1267.756955
 INFORMATION **** CHKGRP **** SPGR WITH NO INVERSION

 NUMBER OF IRREDUCIBLE ATOMS IN THE CELL:  120

 CARTESIAN COORDINATES (ANGSTROM) - IRREDUCIBLE ATOMS AND SYMMETRY RELATED

 AT.IRR.  AT  AT.N.          X                   Y                   Z
     1     1    31   -4.750975037334E+00 -1.523591540341E+00 -1.151856406691E+00
     2     2    31   -6.129294480159E+00 -1.523577631593E+00  4.481687690814E+00
     3     3    31    1.411318804273E+00  1.304304146400E-02 -1.130496211684E+00
     4     4    31    5.043748945000E-03 -5.416085410000E-04  4.501057194735E+00
     5     5    31   -4.742049140164E+00  1.524576221440E+00 -1.163761731888E+00
     6     6    31   -6.134230788939E+00  1.525001638663E+00  4.475930337084E+00
     7     7    31    1.408030333971E+00  3.046995521481E+00 -1.140157074944E+00
     8     8    31    5.193392375000E-03  3.047053776313E+00  4.502738343704E+00
     9     9    31   -4.742081824521E+00  4.569628658896E+00 -1.163815427793E+00
    10    10    31   -6.134261212644E+00  4.569233698941E+00  4.475900698699E+00
    11    11    31    1.411509182706E+00 -3.060259906328E+00 -1.130584400425E+00
    12    12    31    4.996059491000E-03 -3.046594178536E+00  4.500939229501E+00
    13    13    31    4.742784724204E+00 -1.523533689150E+00  1.164808140232E+00
    14    14    31    6.119279449380E+00 -1.523569690517E+00 -4.490017924703E+00
    15    15    31   -1.385098480066E+00 -9.574774500000E-04  1.142859534799E+00
    16    16    31    2.239081821000E-03  2.088180486000E-03 -4.504139040155E+00
    17    17    31    4.742684286917E+00  1.523042291932E+00  1.162589048631E+00
    18    18    31    6.120656617916E+00  1.525653122582E+00 -4.489412703522E+00
    19    19    31   -1.385267920330E+00  3.047128510721E+00  1.155025817594E+00
    20    20    31   -2.370823726000E-03  3.047180708474E+00 -4.501306199504E+00
    21    21    31    4.742474494113E+00  4.571249194906E+00  1.162357032265E+00
    22    22    31    6.120741592023E+00  4.568667778327E+00 -4.489458938004E+00
    23    23    31   -1.385121388411E+00 -3.046158520053E+00  1.142803412343E+00
    24    24    31    2.212127519000E-03 -3.049065890572E+00 -4.504159304347E+00
    25    25    31    4.625654637782E+00 -3.046073019496E+00 -1.771348824372E+00
    26    26    31    3.234757267727E+00 -3.046584978767E+00  3.873799575036E+00
    27    27   277   -1.523651284377E+00 -1.523554791579E+00 -1.865978009758E+00
    28    28    31   -2.897864713824E+00 -1.523505485958E+00  3.853872669949E+00
    29    29    31    4.625651397805E+00 -8.932783980000E-04 -1.771415983616E+00
    30    30    31    3.234809206799E+00 -4.841575510000E-04  3.873699079558E+00
    31    31    31   -1.505587042652E+00  1.548134038689E+00 -1.786840786062E+00
    32    32    31   -2.898641464810E+00  1.524224183176E+00  3.858506383629E+00
    33    33    31    4.627714595738E+00  3.047106883193E+00 -1.770684607209E+00
    34    34    31    3.235563764051E+00  3.047099714058E+00  3.874639934424E+00
    35    35    31   -1.505486420091E+00  4.546103903001E+00 -1.786821356809E+00
    36    36    31   -2.898617243039E+00  4.570065516375E+00  3.858401720511E+00
    37    37    31   -4.621780086100E+00 -3.048685649147E+00  1.771384932942E+00
    38    38    31   -3.259121823985E+00 -3.063138734056E+00 -3.898445125297E+00
    39    39    31    1.515642937447E+00 -1.523669144100E+00  1.784503229083E+00
    40    40    31    2.897434663375E+00 -1.523652843548E+00 -3.851777118636E+00
    41    41    31   -4.621712309783E+00  1.551376833000E-03  1.771373928697E+00
    42    42    31   -3.259190271989E+00  1.596211485500E-02 -3.898403588847E+00
    43    43    31    1.515718222186E+00  1.524500551026E+00  1.794988300627E+00
    44    44    31    2.901525232230E+00  1.523628744570E+00 -3.856691320506E+00
    45    45    31   -4.622761393871E+00  3.047191356906E+00  1.769010428260E+00
    46    46    31   -3.249591095974E+00  3.047184237905E+00 -3.873936780911E+00
    47    47    31    1.515685057559E+00  4.569628773456E+00  1.794927885553E+00
    48    48    31    2.901533614228E+00  4.570594735355E+00 -3.856759482193E+00
    49    49     8   -4.251854244090E+00 -1.523572629396E+00  6.132278393700E-01
    50    50     8   -2.863490809453E+00 -1.523588930948E+00 -5.038042103446E+00
    51    51     8    1.903044715248E+00  7.732386468000E-03  6.410998384870E-01
    52    52     8    3.264990967121E+00 -2.680546557000E-03 -5.017557784784E+00
    53    53     8   -4.258197213857E+00  1.524177775442E+00  6.102068849880E-01
    54    54     8   -2.869917035193E+00  1.531764856757E+00 -5.045260456947E+00
    55    55     8    1.890869944096E+00  3.047047597420E+00  6.331530472640E-01
    56    56     8    3.274557542538E+00  3.047039201256E+00 -5.018986470563E+00
    57    57     8   -4.258151171972E+00  4.570124773846E+00  6.101423823260E-01
    58    58     8   -2.869845821246E+00  4.562523394394E+00 -5.045332753425E+00
    59    59     8    1.903106102911E+00 -3.054966312058E+00  6.410599758140E-01
    60    60     8    3.264801296942E+00 -3.044407278537E+00 -5.017688476863E+00
    61    61     8    4.257027915005E+00 -1.523506832997E+00 -6.089734544340E-01
    62    62     8    2.857558092824E+00 -1.523533847616E+00  5.032830387370E+00
    63    63     8   -1.888092703596E+00  5.318734274800E-02 -6.238748926780E-01
    64    64     8   -3.269295341031E+00 -9.482093980000E-04  5.020363481308E+00
    65    65     8    4.254531311475E+00  1.523228614636E+00 -6.101858480110E-01
    66    66     8    2.858505874843E+00  1.523203646456E+00  5.032719999684E+00
    67    67     8   -1.881928633913E+00  3.047132100776E+00 -6.161572053710E-01
    68    68     8   -3.271820961793E+00  3.047155802308E+00  5.021097333502E+00
    69    69     8    4.253961420177E+00  4.571051176759E+00 -6.104407688370E-01
    70    70     8    2.858410230546E+00  4.571054132968E+00  5.032685798916E+00
    71    71     8   -1.888019614284E+00 -3.100314647264E+00 -6.239348057260E-01
    72    72     8   -3.269226375301E+00 -3.046107834525E+00  5.020308967434E+00
    73    73     8    5.738917842109E+00 -3.046752235242E+00  1.453751949899E+00
    74    74     8    7.113705131812E+00 -3.047700881809E+00 -4.204257059349E+00
    75    75     8   -3.974822209790E-01 -1.523572624177E+00  1.449960211855E+00
    76    76     8    9.790008983110E-01 -1.523511288757E+00 -4.182289922286E+00
    77    77     8    5.738974891252E+00 -3.957562920000E-04  1.454029876136E+00
    78    78     8    7.113575109903E+00  6.420348240000E-04 -4.204036628797E+00
    79    79     8   -3.929395169800E-01  1.523630991803E+00  1.444795083189E+00
    80    80     8    9.917923591560E-01  1.525254393140E+00 -4.206626159439E+00
    81    81     8    5.737370659476E+00  3.047199144396E+00  1.452547901950E+00
    82    82     8    7.115811882680E+00  3.047137057920E+00 -4.203620001847E+00
    83    83     8   -3.929769554890E-01  4.570654268706E+00  1.444748782010E+00
    84    84     8    9.917250423170E-01  4.569122169366E+00 -4.206799720554E+00
    85    85     8   -5.738692792171E+00 -3.047984006599E+00 -1.451727313800E+00
    86    86     8   -7.127102792550E+00 -3.045942622578E+00  4.196372764845E+00
    87    87     8    4.471866762760E-01 -1.523653961403E+00 -1.361726481319E+00
    88    88     8   -9.924683102730E-01 -1.523540565279E+00  4.217545680978E+00
    89    89     8   -5.738682089819E+00  8.326012670000E-04 -1.451722796941E+00
    90    90     8   -7.127100025564E+00 -1.230275460000E-03  4.196587941442E+00
    91    91     8    4.115796338400E-01  1.528929343940E+00 -1.438150933771E+00
    92    92     8   -9.899271880250E-01  1.523822125696E+00  4.211195682789E+00
    93    93     8   -5.740036543210E+00  3.047087631455E+00 -1.450262968895E+00
    94    94     8   -7.128226076717E+00  3.047115174814E+00  4.188615637759E+00
    95    95     8    4.117287494850E-01  4.565166828470E+00 -1.438175556945E+00
    96    96     8   -9.898805322660E-01  4.570337163361E+00  4.211006408199E+00
    97    97     8    4.794995712582E+00 -1.523878232128E+00 -3.167066872945E+00
    98    98     8    3.409933050407E+00 -1.523531933543E+00  2.482410896089E+00
    99    99     8   -1.353976607435E+00  4.990405355700E-02 -3.196833953088E+00
   100   100     8   -2.725276783105E+00  7.436552450000E-04  2.460775229126E+00
   101   101     8    4.795253512733E+00  1.522892476044E+00 -3.168226889979E+00
   102   102     8    3.411785216657E+00  1.523978630819E+00  2.483823116356E+00
   103   103     8   -1.341023232755E+00  3.047256036741E+00 -3.185300510845E+00
   104   104     8   -2.726807014908E+00  3.047077097068E+00  2.464449220466E+00
   105   105     8    4.795444584541E+00  4.571781817678E+00 -3.168284748135E+00
   106   106     8    3.411789801339E+00  4.570346806850E+00  2.483786542362E+00
   107   107     8   -1.353922655201E+00 -3.097031995847E+00 -3.196778826614E+00
   108   108     8   -2.725260604801E+00 -3.047885408938E+00  2.460739765030E+00
   109   109     8   -4.793237637618E+00 -1.523536951860E+00  3.167861447026E+00
   110   110     8   -3.449272393851E+00 -1.523658666518E+00 -2.507361249828E+00
   111   111     8    1.339684149824E+00 -3.601540500000E-04  3.187039737599E+00
   112   112     8    2.733564437507E+00  2.628422014000E-03 -2.461525500090E+00
   113   113     8   -4.793672176325E+00  1.523323680112E+00  3.167538428492E+00
   114   114     8   -3.419419893741E+00  1.534135406589E+00 -2.488554408223E+00
   115   115     8    1.340490367446E+00  3.046820016769E+00  3.186508839501E+00
   116   116     8    2.735047733317E+00  3.046735101451E+00 -2.463314134961E+00
   117   117     8   -4.793708929505E+00  4.570974642032E+00  3.167514667126E+00
   118   118     8   -3.419404621202E+00  4.560306017637E+00 -2.488610552273E+00
   119   119     8    1.339696736158E+00 -3.046548674495E+00  3.186984960764E+00
   120   120     8    2.733774524739E+00 -3.049629616796E+00 -2.461640674543E+00

 SYMMETRY CHANGED DURING OLD RUN :  INFORMATION ON SPACE GROUP LOST 
 NUMBER OF SYMMETRY OPERATORS         :    1
 *******************************************************************************
 LATTICE PARAMETERS (ANGSTROMS AND DEGREES) - BOHR = 0.5291772083 ANGSTROM
 PRIMITIVE CELL - CENTRING CODE 1/0 VOLUME=  1267.756955 - DENSITY  6.004 g/cm^3
         A              B              C           ALPHA      BETA       GAMMA 
    12.27260693     9.14137109    11.63242782    90.000249 103.725569  90.000106
 *******************************************************************************
 ATOMS IN THE ASYMMETRIC UNIT  120 - ATOMS IN THE UNIT CELL:  120
     ATOM                 X/A                 Y/B                 Z/C    
 *******************************************************************************
      1 T  31 GA   -4.100422412548E-01 -1.666708128613E-01 -1.011007756633E-01
      2 T  31 GA   -4.092713152005E-01 -1.666685239891E-01  3.976724103170E-01
      3 T  31 GA    9.226070367942E-02  1.426827712358E-03 -1.002885434646E-01
      4 T  31 GA    9.071490698846E-02 -5.847202647526E-05  3.983133677936E-01
      5 T  31 GA   -4.095538192083E-01  1.667767328169E-01 -1.021549789182E-01
      6 T  31 GA   -4.097885234961E-01  1.668240367626E-01  3.971646886430E-01
      7 T  31 GA    9.179938272224E-02  3.333193227826E-01 -1.011419930312E-01
      8 T  31 GA    9.076115030514E-02  3.333264607959E-01  3.984630147865E-01
      9 T  31 GA   -4.095572314123E-01  4.998834852275E-01 -1.021588232432E-01
     10 T  31 GA   -4.097912690116E-01  4.998410458372E-01  3.971629726133E-01
     11 T  31 GA    9.227410927760E-02 -3.347703265712E-01 -1.002972909703E-01
     12 T  31 GA    9.070832920465E-02 -3.332746317576E-01  3.983020349957E-01
     13 T  31 GA    4.096347212721E-01 -1.666626870225E-01  1.022474508168E-01
     14 T  31 GA    4.082882078007E-01 -1.666673966022E-01 -3.984087313553E-01
     15 T  31 GA   -8.987720298986E-02 -1.047482714167E-04  1.013780318184E-01
     16 T  31 GA   -9.018360363416E-02  2.276563733587E-04 -3.985873651520E-01
     17 T  31 GA    4.095823471912E-01  1.666107296783E-01  1.020519953824E-01
     18 T  31 GA    4.084128381272E-01  1.668955651161E-01 -3.983545113121E-01
     19 T  31 GA   -8.964658478982E-02  3.333338547709E-01  1.024556008632E-01
     20 T  31 GA   -9.050188516091E-02  3.333387942217E-01 -3.983349687192E-01
     21 T  31 GA    4.095609335042E-01 -4.999374422145E-01  1.020324027876E-01
     22 T  31 GA    4.084191578322E-01  4.997793989382E-01 -3.983577165446E-01
     23 T  31 GA   -8.988052169658E-02 -3.332277570393E-01  1.013721676189E-01
     24 T  31 GA   -9.018653307433E-02 -3.335465707231E-01 -3.985900571834E-01
     25 T  31 GA    3.411874213398E-01 -3.332180205478E-01 -1.575632721251E-01
     26 T  31 GA    3.411667818120E-01 -3.332732576941E-01  3.422390201090E-01
     27 T 277 IR   -1.615274093563E-01 -1.666664404782E-01 -1.648606999848E-01
     28 T  31 GA   -1.586905203946E-01 -1.666602639729E-01  3.415493379067E-01
     29 T  31 GA    3.411861370678E-01 -9.734203590539E-05 -1.575683129833E-01
     30 T  31 GA    3.411693227525E-01 -5.181966474938E-05  3.422310198270E-01
     31 T  31 GA   -1.584681578389E-01  1.693541573062E-01 -1.578598228692E-01
     32 T  31 GA   -1.586604882587E-01  1.667393589524E-01  3.419604298170E-01
     33 T  31 GA    3.413691704282E-01  3.333318705574E-01 -1.575030494479E-01
     34 T  31 GA    3.412499794955E-01  3.333318536533E-01  3.423150497434E-01
     35 T  31 GA   -1.584592511147E-01  4.973104161670E-01 -1.578572333659E-01
     36 T  31 GA   -1.586602883344E-01  4.999324108612E-01  3.419520655000E-01
     37 T  31 GA   -3.408717971945E-01 -3.335045751599E-01  1.575639846507E-01
     38 T  31 GA   -3.436462151707E-01 -3.350864142150E-01 -3.444175359765E-01
     39 T  31 GA    1.592402422121E-01 -1.666778733878E-01  1.576512116645E-01
     40 T  31 GA    1.586972114535E-01 -1.666768575406E-01 -3.413647223153E-01
     41 T  31 GA   -3.408661705298E-01  1.693338263779E-04  1.575639022133E-01
     42 T  31 GA   -3.436506257742E-01  1.744988601998E-03 -3.444129365170E-01
     43 T  31 GA    1.594570615769E-01  1.667698863375E-01  1.585799616573E-01
     44 T  31 GA    1.589320929158E-01  1.666737476288E-01 -3.417994107155E-01
     45 T  31 GA   -3.409987023831E-01  3.333403586098E-01  1.573558332825E-01
     46 T  31 GA   -3.423776424406E-01  3.333388101089E-01 -3.422485656947E-01
     47 T  31 GA    1.594534754606E-01  4.998849290758E-01  1.585755228361E-01
     48 T  31 GA    1.589317352495E-01  4.999898289619E-01 -3.418045417883E-01
     49 T   8 O    -3.339798074221E-01 -1.666683665960E-01  5.501033485214E-02
     50 T   8 O    -3.342883543873E-01 -1.666709187976E-01 -4.453332308031E-01
     51 T   8 O     1.678515227866E-01  8.462579737773E-04  5.640011190705E-02
     52 T   8 O     1.652432682857E-01 -2.936158141962E-04 -4.445925951758E-01
     53 T   8 O    -3.345566781360E-01  1.667335225272E-01  5.474501263468E-02
     54 T   8 O    -3.349562167585E-01  1.675627247822E-01 -4.459699786868E-01
     55 T   8 O     1.667008667230E-01  3.333253960777E-01  5.569990333022E-02
     56 T   8 O     1.659940605711E-01  3.333237078300E-01 -4.447197957319E-01
     57 T   8 O    -3.345538953759E-01  4.999381334568E-01  5.474019846909E-02
     58 T   8 O    -3.349515419135E-01  4.991058277617E-01 -4.459754914573E-01
     59 T   8 O     1.678553937186E-01 -3.341908680098E-01  5.639566665845E-02
     60 T   8 O     1.652248723269E-01 -3.330365601206E-01 -4.446050280877E-01
     61 T   8 O     3.344861934377E-01 -1.666601262275E-01 -5.463565722552E-02
     62 T   8 O     3.337002883523E-01 -1.666623157686E-01  4.448721638461E-01
     63 T   8 O    -1.662882012455E-01  5.817925752095E-03 -5.487841507970E-02
     64 T   8 O    -1.655375384493E-01 -1.033440396088E-04  4.448416332799E-01
     65 T   8 O     3.342588662286E-01  1.666307347832E-01 -5.474160704098E-02
     66 T   8 O     3.337755908194E-01  1.666287698048E-01  4.448631315756E-01
     67 T   8 O    -1.656310219115E-01  3.333338692644E-01 -5.419564222375E-02
     68 T   8 O    -1.657281814770E-01  3.333372283310E-01  4.449079190247E-01
     69 T   8 O     3.342076655551E-01 -4.999594812808E-01 -5.476316362443E-02
     70 T   8 O     3.337674424128E-01 -4.999583914248E-01  4.448610242904E-01
     71 T   8 O    -1.662837893180E-01 -3.391524247532E-01 -5.488466359225E-02
     72 T   8 O    -1.655333424004E-01 -3.332218220208E-01  4.448358953628E-01
     73 T   8 O     4.965594329265E-01 -3.332916023639E-01  1.276423123826E-01
     74 T   8 O     4.950100020942E-01 -3.333961495393E-01 -3.732952410863E-01
     75 T   8 O    -3.281848890110E-03 -1.666676542056E-01  1.283811486212E-01
     76 T   8 O    -4.176369577526E-03 -1.666617119566E-01 -3.702772086311E-01
     77 T   8 O     4.965699822988E-01 -4.219715835236E-05  1.276677991395E-01
     78 T   8 O     4.950041625681E-01  7.055756997224E-05 -3.732748089956E-01
     79 T   8 O    -3.015178612981E-03  1.666744213982E-01  1.279241756825E-01
     80 T   8 O    -3.622525066821E-03  1.668512402937E-01 -3.724321429774E-01
     81 T   8 O     4.964099238417E-01  3.333426818966E-01  1.275378372765E-01
     82 T   8 O     4.951950174038E-01  3.333351188498E-01 -3.732374295605E-01
     83 T   8 O    -3.018829437254E-03  4.999967694160E-01  1.279209871582E-01
     84 T   8 O    -3.631162803369E-03  4.998283992927E-01 -3.724465888828E-01
     85 T   8 O    -4.965011387107E-01 -3.334285402085E-01 -1.274649894153E-01
     86 T   8 O    -4.962599805469E-01 -3.332044591581E-01  3.725980726522E-01
     87 T   8 O     9.099811764784E-03 -1.666769118084E-01 -1.205826391472E-01
     88 T   8 O     3.786550877496E-03 -1.666637581176E-01  3.733985683307E-01
     89 T   8 O    -4.964998490619E-01  8.998528526025E-05 -1.274636887683E-01
     90 T   8 O    -4.962551111778E-01 -1.349101237007E-04  3.726180154876E-01
     91 T   8 O     4.666909734904E-03  1.672536447844E-01 -1.273385700105E-01
     92 T   8 O     3.866434940287E-03  1.666957186432E-01  3.728370924984E-01
     93 T   8 O    -4.965805440223E-01  3.333282927244E-01 -1.273333644013E-01
     94 T   8 O    -4.965064398474E-01  3.333320725897E-01  3.719136182654E-01
     95 T   8 O     4.678886161049E-03  4.993961050176E-01 -1.273398760152E-01
     96 T   8 O     3.866764473811E-03  4.999624689455E-01  3.728212368905E-01
     97 T   8 O     3.269770784524E-01 -1.667011160005E-01 -2.811044160254E-01
     98 T   8 O     3.275184933289E-01 -1.666624643286E-01  2.190799763515E-01
     99 T   8 O    -1.744092572035E-01  5.458393101420E-03 -2.826620131592E-01
    100 T   8 O    -1.725838532308E-01  8.137298183139E-05  2.182395331040E-01
    101 T   8 O     3.269751283155E-01  1.665936026732E-01 -2.812062128947E-01
    102 T   8 O     3.276979993160E-01  1.667131899488E-01  2.192055269224E-01
    103 T   8 O    -1.731225827507E-01  3.333470641040E-01 -2.816427580248E-01
    104 T   8 O    -1.726344415896E-01  3.333282584432E-01  2.185658272899E-01
    105 T   8 O     3.269898563369E-01 -4.998799152680E-01 -2.812104635751E-01
    106 T   8 O     3.276979660614E-01  4.999638746687E-01  2.192031916422E-01
    107 T   8 O    -1.744040951243E-01 -3.387936908882E-01 -2.826580761297E-01
    108 T   8 O    -1.725835745150E-01 -3.334166365884E-01  2.182354891792E-01
    109 T   8 O    -3.268182817815E-01 -1.666641034406E-01  2.811735205846E-01
    110 T   8 O    -3.312233010835E-01 -1.666781977400E-01 -2.212819377403E-01
    111 T   8 O     1.730487452121E-01 -3.865197740224E-05  2.817978048578E-01
    112 T   8 O     1.732437704715E-01  2.875090164857E-04 -2.183073766196E-01
    113 T   8 O    -3.268598253050E-01  1.666404522898E-01  2.811459138246E-01
    114 T   8 O    -3.284143834095E-01  1.678224052709E-01 -2.196219737394E-01
    115 T   8 O     1.731040816849E-01  3.333008591429E-01  2.817515850604E-01
    116 T   8 O     1.733290159216E-01  3.332908022522E-01 -2.184650173364E-01
    117 T   8 O    -3.268629680334E-01 -4.999685354792E-01  2.811447199929E-01
    118 T   8 O    -3.284139410160E-01  4.988636221994E-01 -2.196260486934E-01
    119 T   8 O     1.730483441810E-01 -3.332696836865E-01  2.817920532326E-01
    120 T   8 O     1.732582420578E-01 -3.336074841632E-01 -2.183185094025E-01

 T = ATOM BELONGING TO THE ASYMMETRIC UNIT
 *******************************************************************************
 * GEOMETRY EDITING - INPUT COORDINATES ARE GIVEN IN ANGSTROM         
 *******************************************************************************
 INFORMATION **** NEW DEFAULT **** FINALRUN 4 FOR GEOMETRY OPTIMIZATIONS
 INFORMATION **** NEW DEFAULT **** OPTGEOM OPTIMIZES BOTH ATOMIC COORDINATES AND CELL PARAMETERS
 INFORMATION **** NEW DEFAULT **** TOL. ON ATOMIC DISP TO REDEFINE REF. GEOMETRY: 0.8 Angs
 INFORMATION **** NEW DEFAULT **** N POINTS TO REDEFINE REF. GEOMETRY: N OF OPT DEGS OF FREEDOM
 INFORMATION **** NEW DEFAULT **** TOL. ON ENERGY TO REDEFINE REF. GEOMETRY: 10**-3*(5*N. ATOMS)

 IMPORTANT INFORMATION:
 THE COORDINATE SYSTEM ADOPTED IN THE OPTIMIZATION IS NOT IN
 GENERAL HOMOGENEOUS UNITS. FOR THIS REASON THE GRADIENT AND 
 HESSIAN MATRIX IN TERMS OF THIS SYSTEM ARE GIVEN WITHOUT
 UNITS. FOR MORE DETAILS SEE THE MANUAL.

 *******************************************************************************
 COMBINED CELL/ATOM OPTIMIZATION CONTROL

 INITIAL TRUST RADIUS         0.50000 MAXIMUM TRUST RADIUS               4.00000
 MAXIMUM GRADIENT COMPONENT   0.00045 MAXIMUM DISPLACEMENT COMPONENT     0.00180
 R.M.S. OF GRADIENT COMPONENT 0.00030 R.M.S. OF DISPLACEMENT COMPONENTS  0.00120
 THRESHOLD ON ENERGY CHANGE 0.100E-06 EXTRAPOLATING POLYNOMIAL ORDER           2
 MAXIMUM ALLOWED NUMBER OF STEPS   -1 SORTING OF ENERGY POINTS:               NO
 ANALYTICAL  GRADIENT                 HESSIAN UPDATING                      BFGS
 STEP SIZE NUMERICAL GRADIENT 0.00100
 INITIAL HESSIAN MATRIX: SCHLEGEL MODEL 2
 *******************************************************************************


 GCALCO - MAX INDICES DIRECT LATTICE VECTOR    13    17    14
 NO.OF VECTORS CREATED 6999 STARS 3500 RMAX   242.54815 BOHR

 GEOMETRY FOR WAVE FUNCTION - DIMENSIONALITY OF THE SYSTEM    3
 (NON PERIODIC DIRECTION: LATTICE PARAMETER FORMALLY SET TO 500)
 *******************************************************************************
 LATTICE PARAMETERS (ANGSTROMS AND DEGREES) - BOHR = 0.5291772083 ANGSTROM
 PRIMITIVE CELL - CENTRING CODE 1/0 VOLUME=  1267.756955 - DENSITY  6.004 g/cm^3
         A              B              C           ALPHA      BETA       GAMMA 
    12.27260693     9.14137109    11.63242782    90.000249 103.725569  90.000106
 *******************************************************************************
 ATOMS IN THE ASYMMETRIC UNIT  120 - ATOMS IN THE UNIT CELL:  120
     ATOM                 X/A                 Y/B                 Z/C    
 *******************************************************************************
      1 T  31 GA   -4.100422412548E-01 -1.666708128613E-01 -1.011007756633E-01
      2 T  31 GA   -4.092713152005E-01 -1.666685239891E-01  3.976724103170E-01
      3 T  31 GA    9.226070367942E-02  1.426827712358E-03 -1.002885434646E-01
      4 T  31 GA    9.071490698846E-02 -5.847202647526E-05  3.983133677936E-01
      5 T  31 GA   -4.095538192083E-01  1.667767328169E-01 -1.021549789182E-01
      6 T  31 GA   -4.097885234961E-01  1.668240367626E-01  3.971646886430E-01
      7 T  31 GA    9.179938272224E-02  3.333193227826E-01 -1.011419930312E-01
      8 T  31 GA    9.076115030514E-02  3.333264607959E-01  3.984630147865E-01
      9 T  31 GA   -4.095572314123E-01  4.998834852275E-01 -1.021588232432E-01
     10 T  31 GA   -4.097912690116E-01  4.998410458372E-01  3.971629726133E-01
     11 T  31 GA    9.227410927760E-02 -3.347703265712E-01 -1.002972909703E-01
     12 T  31 GA    9.070832920465E-02 -3.332746317576E-01  3.983020349957E-01
     13 T  31 GA    4.096347212721E-01 -1.666626870225E-01  1.022474508168E-01
     14 T  31 GA    4.082882078007E-01 -1.666673966022E-01 -3.984087313553E-01
     15 T  31 GA   -8.987720298986E-02 -1.047482714167E-04  1.013780318184E-01
     16 T  31 GA   -9.018360363416E-02  2.276563733587E-04 -3.985873651520E-01
     17 T  31 GA    4.095823471912E-01  1.666107296783E-01  1.020519953824E-01
     18 T  31 GA    4.084128381272E-01  1.668955651161E-01 -3.983545113121E-01
     19 T  31 GA   -8.964658478982E-02  3.333338547709E-01  1.024556008632E-01
     20 T  31 GA   -9.050188516091E-02  3.333387942217E-01 -3.983349687192E-01
     21 T  31 GA    4.095609335042E-01 -4.999374422145E-01  1.020324027876E-01
     22 T  31 GA    4.084191578322E-01  4.997793989382E-01 -3.983577165446E-01
     23 T  31 GA   -8.988052169658E-02 -3.332277570393E-01  1.013721676189E-01
     24 T  31 GA   -9.018653307433E-02 -3.335465707231E-01 -3.985900571834E-01
     25 T  31 GA    3.411874213398E-01 -3.332180205478E-01 -1.575632721251E-01
     26 T  31 GA    3.411667818120E-01 -3.332732576941E-01  3.422390201090E-01
     27 T 277 IR   -1.615274093563E-01 -1.666664404782E-01 -1.648606999848E-01
     28 T  31 GA   -1.586905203946E-01 -1.666602639729E-01  3.415493379067E-01
     29 T  31 GA    3.411861370678E-01 -9.734203590539E-05 -1.575683129833E-01
     30 T  31 GA    3.411693227525E-01 -5.181966474938E-05  3.422310198270E-01
     31 T  31 GA   -1.584681578389E-01  1.693541573062E-01 -1.578598228692E-01
     32 T  31 GA   -1.586604882587E-01  1.667393589524E-01  3.419604298170E-01
     33 T  31 GA    3.413691704282E-01  3.333318705574E-01 -1.575030494479E-01
     34 T  31 GA    3.412499794955E-01  3.333318536533E-01  3.423150497434E-01
     35 T  31 GA   -1.584592511147E-01  4.973104161670E-01 -1.578572333659E-01
     36 T  31 GA   -1.586602883344E-01  4.999324108612E-01  3.419520655000E-01
     37 T  31 GA   -3.408717971945E-01 -3.335045751599E-01  1.575639846507E-01
     38 T  31 GA   -3.436462151707E-01 -3.350864142150E-01 -3.444175359765E-01
     39 T  31 GA    1.592402422121E-01 -1.666778733878E-01  1.576512116645E-01
     40 T  31 GA    1.586972114535E-01 -1.666768575406E-01 -3.413647223153E-01
     41 T  31 GA   -3.408661705298E-01  1.693338263779E-04  1.575639022133E-01
     42 T  31 GA   -3.436506257742E-01  1.744988601998E-03 -3.444129365170E-01
     43 T  31 GA    1.594570615769E-01  1.667698863375E-01  1.585799616573E-01
     44 T  31 GA    1.589320929158E-01  1.666737476288E-01 -3.417994107155E-01
     45 T  31 GA   -3.409987023831E-01  3.333403586098E-01  1.573558332825E-01
     46 T  31 GA   -3.423776424406E-01  3.333388101089E-01 -3.422485656947E-01
     47 T  31 GA    1.594534754606E-01  4.998849290758E-01  1.585755228361E-01
     48 T  31 GA    1.589317352495E-01  4.999898289619E-01 -3.418045417883E-01
     49 T   8 O    -3.339798074221E-01 -1.666683665960E-01  5.501033485214E-02
     50 T   8 O    -3.342883543873E-01 -1.666709187976E-01 -4.453332308031E-01
     51 T   8 O     1.678515227866E-01  8.462579737773E-04  5.640011190705E-02
     52 T   8 O     1.652432682857E-01 -2.936158141962E-04 -4.445925951758E-01
     53 T   8 O    -3.345566781360E-01  1.667335225272E-01  5.474501263468E-02
     54 T   8 O    -3.349562167585E-01  1.675627247822E-01 -4.459699786868E-01
     55 T   8 O     1.667008667230E-01  3.333253960777E-01  5.569990333022E-02
     56 T   8 O     1.659940605711E-01  3.333237078300E-01 -4.447197957319E-01
     57 T   8 O    -3.345538953759E-01  4.999381334568E-01  5.474019846909E-02
     58 T   8 O    -3.349515419135E-01  4.991058277617E-01 -4.459754914573E-01
     59 T   8 O     1.678553937186E-01 -3.341908680098E-01  5.639566665845E-02
     60 T   8 O     1.652248723269E-01 -3.330365601206E-01 -4.446050280877E-01
     61 T   8 O     3.344861934377E-01 -1.666601262275E-01 -5.463565722552E-02
     62 T   8 O     3.337002883523E-01 -1.666623157686E-01  4.448721638461E-01
     63 T   8 O    -1.662882012455E-01  5.817925752095E-03 -5.487841507970E-02
     64 T   8 O    -1.655375384493E-01 -1.033440396088E-04  4.448416332799E-01
     65 T   8 O     3.342588662286E-01  1.666307347832E-01 -5.474160704098E-02
     66 T   8 O     3.337755908194E-01  1.666287698048E-01  4.448631315756E-01
     67 T   8 O    -1.656310219115E-01  3.333338692644E-01 -5.419564222375E-02
     68 T   8 O    -1.657281814770E-01  3.333372283310E-01  4.449079190247E-01
     69 T   8 O     3.342076655551E-01 -4.999594812808E-01 -5.476316362443E-02
     70 T   8 O     3.337674424128E-01 -4.999583914248E-01  4.448610242904E-01
     71 T   8 O    -1.662837893180E-01 -3.391524247532E-01 -5.488466359225E-02
     72 T   8 O    -1.655333424004E-01 -3.332218220208E-01  4.448358953628E-01
     73 T   8 O     4.965594329265E-01 -3.332916023639E-01  1.276423123826E-01
     74 T   8 O     4.950100020942E-01 -3.333961495393E-01 -3.732952410863E-01
     75 T   8 O    -3.281848890110E-03 -1.666676542056E-01  1.283811486212E-01
     76 T   8 O    -4.176369577526E-03 -1.666617119566E-01 -3.702772086311E-01
     77 T   8 O     4.965699822988E-01 -4.219715835236E-05  1.276677991395E-01
     78 T   8 O     4.950041625681E-01  7.055756997224E-05 -3.732748089956E-01
     79 T   8 O    -3.015178612981E-03  1.666744213982E-01  1.279241756825E-01
     80 T   8 O    -3.622525066822E-03  1.668512402937E-01 -3.724321429774E-01
     81 T   8 O     4.964099238417E-01  3.333426818966E-01  1.275378372765E-01
     82 T   8 O     4.951950174038E-01  3.333351188498E-01 -3.732374295605E-01
     83 T   8 O    -3.018829437254E-03  4.999967694160E-01  1.279209871582E-01
     84 T   8 O    -3.631162803369E-03  4.998283992927E-01 -3.724465888828E-01
     85 T   8 O    -4.965011387107E-01 -3.334285402085E-01 -1.274649894153E-01
     86 T   8 O    -4.962599805469E-01 -3.332044591581E-01  3.725980726522E-01
     87 T   8 O     9.099811764784E-03 -1.666769118084E-01 -1.205826391472E-01
     88 T   8 O     3.786550877496E-03 -1.666637581176E-01  3.733985683307E-01
     89 T   8 O    -4.964998490619E-01  8.998528526025E-05 -1.274636887683E-01
     90 T   8 O    -4.962551111778E-01 -1.349101237007E-04  3.726180154876E-01
     91 T   8 O     4.666909734904E-03  1.672536447844E-01 -1.273385700105E-01
     92 T   8 O     3.866434940287E-03  1.666957186432E-01  3.728370924984E-01
     93 T   8 O    -4.965805440223E-01  3.333282927244E-01 -1.273333644013E-01
     94 T   8 O    -4.965064398474E-01  3.333320725897E-01  3.719136182654E-01
     95 T   8 O     4.678886161049E-03  4.993961050176E-01 -1.273398760152E-01
     96 T   8 O     3.866764473811E-03  4.999624689455E-01  3.728212368905E-01
     97 T   8 O     3.269770784524E-01 -1.667011160005E-01 -2.811044160254E-01
     98 T   8 O     3.275184933289E-01 -1.666624643286E-01  2.190799763515E-01
     99 T   8 O    -1.744092572035E-01  5.458393101420E-03 -2.826620131592E-01
    100 T   8 O    -1.725838532309E-01  8.137298183139E-05  2.182395331040E-01
    101 T   8 O     3.269751283155E-01  1.665936026732E-01 -2.812062128947E-01
    102 T   8 O     3.276979993160E-01  1.667131899488E-01  2.192055269224E-01
    103 T   8 O    -1.731225827507E-01  3.333470641040E-01 -2.816427580248E-01
    104 T   8 O    -1.726344415896E-01  3.333282584432E-01  2.185658272899E-01
    105 T   8 O     3.269898563369E-01 -4.998799152680E-01 -2.812104635751E-01
    106 T   8 O     3.276979660614E-01  4.999638746687E-01  2.192031916422E-01
    107 T   8 O    -1.744040951243E-01 -3.387936908882E-01 -2.826580761297E-01
    108 T   8 O    -1.725835745150E-01 -3.334166365884E-01  2.182354891792E-01
    109 T   8 O    -3.268182817815E-01 -1.666641034406E-01  2.811735205846E-01
    110 T   8 O    -3.312233010835E-01 -1.666781977400E-01 -2.212819377403E-01
    111 T   8 O     1.730487452121E-01 -3.865197740224E-05  2.817978048578E-01
    112 T   8 O     1.732437704715E-01  2.875090164857E-04 -2.183073766196E-01
    113 T   8 O    -3.268598253050E-01  1.666404522898E-01  2.811459138246E-01
    114 T   8 O    -3.284143834095E-01  1.678224052709E-01 -2.196219737394E-01
    115 T   8 O     1.731040816849E-01  3.333008591429E-01  2.817515850604E-01
    116 T   8 O     1.733290159216E-01  3.332908022522E-01 -2.184650173364E-01
    117 T   8 O    -3.268629680334E-01 -4.999685354792E-01  2.811447199929E-01
    118 T   8 O    -3.284139410160E-01  4.988636221994E-01 -2.196260486934E-01
    119 T   8 O     1.730483441810E-01 -3.332696836865E-01  2.817920532326E-01
    120 T   8 O     1.732582420578E-01 -3.336074841632E-01 -2.183185094025E-01

 T = ATOM BELONGING TO THE ASYMMETRIC UNIT

 ****    1 SYMMOPS - TRANSLATORS IN FRACTIONAL UNITS
 **** MATRICES AND TRANSLATORS IN THE CRYSTALLOGRAPHIC REFERENCE FRAME
   V INV                    ROTATION MATRICES                   TRANSLATORS
   1   1  1.00 -0.00  0.00  0.00  1.00  0.00  0.00 -0.00  1.00  0.00  0.00  0.00

 DIRECT LATTICE VECTORS CARTESIAN COMPONENTS (ANGSTROM)
          X                    Y                    Z
   0.122725829268E+02  -0.165619617964E-04   0.242709456903E-01
  -0.451568333276E-05   0.914137109293E+01  -0.305978309928E-04
  -0.278238833954E+01  -0.140382725317E-04   0.112947639224E+02


 CARTESIAN COORDINATES - PRIMITIVE CELL
 *******************************************************************************
 *      ATOM          X(ANGSTROM)         Y(ANGSTROM)         Z(ANGSTROM)
 *******************************************************************************
    1    31 GA   -4.750975037334E+00 -1.523591540341E+00 -1.151856406691E+00
    2    31 GA   -6.129294480159E+00 -1.523577631593E+00  4.481687690814E+00
    3    31 GA    1.411318804273E+00  1.304304146400E-02 -1.130496211684E+00
    4    31 GA    5.043748945000E-03 -5.416085410000E-04  4.501057194735E+00
    5    31 GA   -4.742049140164E+00  1.524576221440E+00 -1.163761731888E+00
    6    31 GA   -6.134230788939E+00  1.525001638663E+00  4.475930337084E+00
    7    31 GA    1.408030333971E+00  3.046995521481E+00 -1.140157074944E+00
    8    31 GA    5.193392375000E-03  3.047053776313E+00  4.502738343704E+00
    9    31 GA   -4.742081824521E+00  4.569628658896E+00 -1.163815427793E+00
   10    31 GA   -6.134261212644E+00  4.569233698941E+00  4.475900698699E+00
   11    31 GA    1.411509182706E+00 -3.060259906328E+00 -1.130584400425E+00
   12    31 GA    4.996059491000E-03 -3.046594178536E+00  4.500939229501E+00
   13    31 GA    4.742784724204E+00 -1.523533689150E+00  1.164808140232E+00
   14    31 GA    6.119279449380E+00 -1.523569690517E+00 -4.490017924703E+00
   15    31 GA   -1.385098480066E+00 -9.574774500000E-04  1.142859534799E+00
   16    31 GA    2.239081821000E-03  2.088180486000E-03 -4.504139040155E+00
   17    31 GA    4.742684286917E+00  1.523042291932E+00  1.162589048631E+00
   18    31 GA    6.120656617916E+00  1.525653122582E+00 -4.489412703522E+00
   19    31 GA   -1.385267920330E+00  3.047128510721E+00  1.155025817594E+00
   20    31 GA   -2.370823726000E-03  3.047180708474E+00 -4.501306199504E+00
   21    31 GA    4.742474494113E+00  4.571249194906E+00  1.162357032265E+00
   22    31 GA    6.120741592023E+00  4.568667778327E+00 -4.489458938004E+00
   23    31 GA   -1.385121388411E+00 -3.046158520053E+00  1.142803412343E+00
   24    31 GA    2.212127519000E-03 -3.049065890572E+00 -4.504159304347E+00
   25    31 GA    4.625654637782E+00 -3.046073019496E+00 -1.771348824372E+00
   26    31 GA    3.234757267727E+00 -3.046584978767E+00  3.873799575036E+00
   27   277 IR   -1.523651284377E+00 -1.523554791579E+00 -1.865978009758E+00
   28    31 GA   -2.897864713824E+00 -1.523505485958E+00  3.853872669949E+00
   29    31 GA    4.625651397805E+00 -8.932783980000E-04 -1.771415983616E+00
   30    31 GA    3.234809206799E+00 -4.841575510000E-04  3.873699079558E+00
   31    31 GA   -1.505587042652E+00  1.548134038689E+00 -1.786840786062E+00
   32    31 GA   -2.898641464810E+00  1.524224183176E+00  3.858506383629E+00
   33    31 GA    4.627714595738E+00  3.047106883193E+00 -1.770684607209E+00
   34    31 GA    3.235563764051E+00  3.047099714058E+00  3.874639934424E+00
   35    31 GA   -1.505486420091E+00  4.546103903001E+00 -1.786821356809E+00
   36    31 GA   -2.898617243039E+00  4.570065516375E+00  3.858401720511E+00
   37    31 GA   -4.621780086100E+00 -3.048685649147E+00  1.771384932942E+00
   38    31 GA   -3.259121823985E+00 -3.063138734056E+00 -3.898445125297E+00
   39    31 GA    1.515642937447E+00 -1.523669144100E+00  1.784503229083E+00
   40    31 GA    2.897434663375E+00 -1.523652843548E+00 -3.851777118636E+00
   41    31 GA   -4.621712309783E+00  1.551376833000E-03  1.771373928697E+00
   42    31 GA   -3.259190271989E+00  1.596211485500E-02 -3.898403588847E+00
   43    31 GA    1.515718222186E+00  1.524500551026E+00  1.794988300627E+00
   44    31 GA    2.901525232230E+00  1.523628744570E+00 -3.856691320506E+00
   45    31 GA   -4.622761393871E+00  3.047191356906E+00  1.769010428260E+00
   46    31 GA   -3.249591095974E+00  3.047184237905E+00 -3.873936780911E+00
   47    31 GA    1.515685057559E+00  4.569628773456E+00  1.794927885553E+00
   48    31 GA    2.901533614228E+00  4.570594735355E+00 -3.856759482193E+00
   49     8 O    -4.251854244090E+00 -1.523572629396E+00  6.132278393700E-01
   50     8 O    -2.863490809453E+00 -1.523588930948E+00 -5.038042103446E+00
   51     8 O     1.903044715248E+00  7.732386468000E-03  6.410998384870E-01
   52     8 O     3.264990967121E+00 -2.680546557000E-03 -5.017557784784E+00
   53     8 O    -4.258197213857E+00  1.524177775442E+00  6.102068849880E-01
   54     8 O    -2.869917035193E+00  1.531764856757E+00 -5.045260456947E+00
   55     8 O     1.890869944096E+00  3.047047597420E+00  6.331530472640E-01
   56     8 O     3.274557542538E+00  3.047039201256E+00 -5.018986470563E+00
   57     8 O    -4.258151171972E+00  4.570124773846E+00  6.101423823260E-01
   58     8 O    -2.869845821246E+00  4.562523394394E+00 -5.045332753425E+00
   59     8 O     1.903106102911E+00 -3.054966312058E+00  6.410599758140E-01
   60     8 O     3.264801296942E+00 -3.044407278537E+00 -5.017688476863E+00
   61     8 O     4.257027915005E+00 -1.523506832997E+00 -6.089734544340E-01
   62     8 O     2.857558092824E+00 -1.523533847616E+00  5.032830387370E+00
   63     8 O    -1.888092703596E+00  5.318734274800E-02 -6.238748926780E-01
   64     8 O    -3.269295341031E+00 -9.482093980000E-04  5.020363481308E+00
   65     8 O     4.254531311475E+00  1.523228614636E+00 -6.101858480110E-01
   66     8 O     2.858505874843E+00  1.523203646456E+00  5.032719999684E+00
   67     8 O    -1.881928633913E+00  3.047132100776E+00 -6.161572053710E-01
   68     8 O    -3.271820961793E+00  3.047155802308E+00  5.021097333502E+00
   69     8 O     4.253961420177E+00  4.571051176759E+00 -6.104407688370E-01
   70     8 O     2.858410230546E+00  4.571054132968E+00  5.032685798916E+00
   71     8 O    -1.888019614284E+00 -3.100314647264E+00 -6.239348057260E-01
   72     8 O    -3.269226375301E+00 -3.046107834525E+00  5.020308967434E+00
   73     8 O     5.738917842109E+00 -3.046752235242E+00  1.453751949899E+00
   74     8 O     7.113705131812E+00 -3.047700881809E+00 -4.204257059349E+00
   75     8 O    -3.974822209790E-01 -1.523572624177E+00  1.449960211855E+00
   76     8 O     9.790008983110E-01 -1.523511288757E+00 -4.182289922286E+00
   77     8 O     5.738974891252E+00 -3.957562920000E-04  1.454029876136E+00
   78     8 O     7.113575109903E+00  6.420348240000E-04 -4.204036628797E+00
   79     8 O    -3.929395169800E-01  1.523630991803E+00  1.444795083189E+00
   80     8 O     9.917923591560E-01  1.525254393140E+00 -4.206626159439E+00
   81     8 O     5.737370659476E+00  3.047199144396E+00  1.452547901950E+00
   82     8 O     7.115811882680E+00  3.047137057920E+00 -4.203620001847E+00
   83     8 O    -3.929769554890E-01  4.570654268706E+00  1.444748782010E+00
   84     8 O     9.917250423170E-01  4.569122169366E+00 -4.206799720554E+00
   85     8 O    -5.738692792171E+00 -3.047984006599E+00 -1.451727313800E+00
   86     8 O    -7.127102792550E+00 -3.045942622578E+00  4.196372764845E+00
   87     8 O     4.471866762760E-01 -1.523653961403E+00 -1.361726481319E+00
   88     8 O    -9.924683102730E-01 -1.523540565279E+00  4.217545680978E+00
   89     8 O    -5.738682089819E+00  8.326012670000E-04 -1.451722796941E+00
   90     8 O    -7.127100025564E+00 -1.230275460000E-03  4.196587941442E+00
   91     8 O     4.115796338400E-01  1.528929343940E+00 -1.438150933771E+00
   92     8 O    -9.899271880250E-01  1.523822125696E+00  4.211195682789E+00
   93     8 O    -5.740036543210E+00  3.047087631455E+00 -1.450262968895E+00
   94     8 O    -7.128226076717E+00  3.047115174814E+00  4.188615637759E+00
   95     8 O     4.117287494850E-01  4.565166828470E+00 -1.438175556945E+00
   96     8 O    -9.898805322660E-01  4.570337163361E+00  4.211006408199E+00
   97     8 O     4.794995712582E+00 -1.523878232128E+00 -3.167066872945E+00
   98     8 O     3.409933050407E+00 -1.523531933543E+00  2.482410896089E+00
   99     8 O    -1.353976607435E+00  4.990405355700E-02 -3.196833953088E+00
  100     8 O    -2.725276783105E+00  7.436552450000E-04  2.460775229126E+00
  101     8 O     4.795253512733E+00  1.522892476044E+00 -3.168226889979E+00
  102     8 O     3.411785216657E+00  1.523978630819E+00  2.483823116356E+00
  103     8 O    -1.341023232755E+00  3.047256036741E+00 -3.185300510845E+00
  104     8 O    -2.726807014908E+00  3.047077097068E+00  2.464449220466E+00
  105     8 O     4.795444584541E+00  4.571781817678E+00 -3.168284748135E+00
  106     8 O     3.411789801339E+00  4.570346806850E+00  2.483786542362E+00
  107     8 O    -1.353922655201E+00 -3.097031995847E+00 -3.196778826614E+00
  108     8 O    -2.725260604801E+00 -3.047885408938E+00  2.460739765030E+00
  109     8 O    -4.793237637618E+00 -1.523536951860E+00  3.167861447026E+00
  110     8 O    -3.449272393851E+00 -1.523658666518E+00 -2.507361249828E+00
  111     8 O     1.339684149824E+00 -3.601540500000E-04  3.187039737599E+00
  112     8 O     2.733564437507E+00  2.628422014000E-03 -2.461525500090E+00
  113     8 O    -4.793672176325E+00  1.523323680112E+00  3.167538428492E+00
  114     8 O    -3.419419893741E+00  1.534135406589E+00 -2.488554408223E+00
  115     8 O     1.340490367446E+00  3.046820016769E+00  3.186508839501E+00
  116     8 O     2.735047733317E+00  3.046735101451E+00 -2.463314134961E+00
  117     8 O    -4.793708929505E+00  4.570974642032E+00  3.167514667126E+00
  118     8 O    -3.419404621202E+00  4.560306017637E+00 -2.488610552273E+00
  119     8 O     1.339696736158E+00 -3.046548674495E+00  3.186984960764E+00
  120     8 O     2.733774524739E+00 -3.049629616796E+00 -2.461640674543E+00

 *******************************************************************************
 *** PSEUDOPOTENTIAL INFORMATION ***
 *******************************************************************************

 ATOMIC NUMBER  77, NUCLEAR CHARGE 17.000, GIVEN IN INPUT       PSEUDOPOTENTIAL
   TYPE       EXPONENT      COEFF.    N      EXPONENT      COEFF.    N
  W0 TMS   823.5880147   -0.1578014  -1   364.6613336-1517.5270446   0
            55.7082801 -316.5306529   0    12.0464544  -91.8880941   0
             3.5120610   -9.2241773   0
  P0 TMS   188.0490770    3.1578014  -2   340.4194712   26.8322577  -1
           128.2373673  800.4250007   0    33.8644961  369.4050683   0
             4.7560005  242.4171899   0     3.9649974 -118.2173282   0
  P1 TMS   289.7291139    2.1578014  -2    87.4633789   61.9678610  -1
            30.4363766  269.0581986   0     4.0553412  231.1654793   0
             3.5525341 -133.6952667   0
  P2 TMS   136.4017106    3.1578014  -2    95.0776925   45.9349803  -1
            49.2258410  359.0344668   0    15.0874145  176.4740119   0
             4.0405764   54.5155286   0
  P3 TMS   127.3507908    3.9546197  -2    66.2364374   52.9773655  -1
            34.4299229  274.8643383   0    10.1995721  137.2047338   0
             2.5409702   14.8633305   0

 *******************************************************************************
 LOCAL ATOMIC FUNCTIONS BASIS SET
 *******************************************************************************
   ATOM   X(AU)   Y(AU)   Z(AU)  N. TYPE  EXPONENT  S COEF   P COEF   D/F/G COEF
 *******************************************************************************
   1 GA  -8.978  -2.879  -2.177
                                  1 S  
                                         8.784E+04 1.427E-03 0.000E+00 0.000E+00
                                         1.319E+04 1.094E-02 0.000E+00 0.000E+00
                                         3.001E+03 5.431E-02 0.000E+00 0.000E+00
                                         8.474E+02 1.895E-01 0.000E+00 0.000E+00
                                         2.760E+02 3.862E-01 0.000E+00 0.000E+00
                                         9.522E+01 3.005E-01 0.000E+00 0.000E+00
                                  2 S  
                                         1.840E+02-1.112E-01 0.000E+00 0.000E+00
                                         2.183E+01 6.483E-01 0.000E+00 0.000E+00
                                         9.003E+00 4.436E-01 0.000E+00 0.000E+00
                                  3 S  
                                         1.603E+01-2.301E-01 0.000E+00 0.000E+00
                                         2.671E+00 7.295E-01 0.000E+00 0.000E+00
                                         1.125E+00 4.621E-01 0.000E+00 0.000E+00
                                  4 S  
                                         9.339E-01 1.000E+00 0.000E+00 0.000E+00
                                  5 S  
                                         1.574E-01 1.000E+00 0.000E+00 0.000E+00
                           6-     8 P  
                                         1.167E+03 0.000E+00 9.097E-03 0.000E+00
                                         2.754E+02 0.000E+00 6.846E-02 0.000E+00
                                         8.738E+01 0.000E+00 2.692E-01 0.000E+00
                                         3.160E+01 0.000E+00 5.351E-01 0.000E+00
                                         1.182E+01 0.000E+00 3.528E-01 0.000E+00
                           9-    11 P  
                                         6.288E+00 0.000E+00 3.394E-01 0.000E+00
                                         2.520E+00 0.000E+00 5.687E-01 0.000E+00
                                         1.017E+00 0.000E+00 2.772E-01 0.000E+00
                          12-    14 P  
                                         3.650E-01 0.000E+00 1.000E+00 0.000E+00
                          15-    17 P  
                                         1.508E-01 0.000E+00 1.000E+00 0.000E+00
                          18-    22 D  
                                         6.535E+01 0.000E+00 0.000E+00 2.737E-02
                                         1.850E+01 0.000E+00 0.000E+00 1.510E-01
                                         6.318E+00 0.000E+00 0.000E+00 3.749E-01
                                         2.164E+00 0.000E+00 0.000E+00 4.751E-01
                          23-    27 D  
                                         6.663E-01 0.000E+00 0.000E+00 1.000E+00
                          28-    32 D  
                                         1.526E-01 0.000E+00 0.000E+00 1.000E+00
   2 GA -11.583  -2.879   8.469
   3 GA   2.667   0.025  -2.136
   4 GA   0.010  -0.001   8.506
   5 GA  -8.961   2.881  -2.199
   6 GA -11.592   2.882   8.458
   7 GA   2.661   5.758  -2.155
   8 GA   0.010   5.758   8.509
   9 GA  -8.961   8.635  -2.199
  10 GA -11.592   8.635   8.458
  11 GA   2.667  -5.783  -2.136
  12 GA   0.009  -5.757   8.506
  13 GA   8.963  -2.879   2.201
  14 GA  11.564  -2.879  -8.485
  15 GA  -2.617  -0.002   2.160
  16 GA   0.004   0.004  -8.512
  17 GA   8.962   2.878   2.197
  18 GA  11.566   2.883  -8.484
  19 GA  -2.618   5.758   2.183
  20 GA  -0.004   5.758  -8.506
  21 GA   8.962   8.638   2.197
  22 GA  11.567   8.634  -8.484
  23 GA  -2.618  -5.756   2.160
  24 GA   0.004  -5.762  -8.512
  25 GA   8.741  -5.756  -3.347
  26 GA   6.113  -5.757   7.320
  27 IR  -2.879  -2.879  -3.526
                                833 S  
                                         2.350E+00 1.000E+00 0.000E+00 0.000E+00
                                834 S  
                                         1.582E+00 1.000E+00 0.000E+00 0.000E+00
                                835 S  
                                         5.018E-01 1.000E+00 0.000E+00 0.000E+00
                                836 S  
                                         2.500E-01 1.000E+00 0.000E+00 0.000E+00
                         837-   839 P  
                                         2.792E+00 0.000E+00 1.000E+00 0.000E+00
                         840-   842 P  
                                         1.541E+00 0.000E+00 1.000E+00 0.000E+00
                         843-   845 P  
                                         5.100E-01 0.000E+00 1.000E+00 0.000E+00
                         846-   848 P  
                                         9.800E-02 0.000E+00 1.000E+00 0.000E+00
                         849-   853 D  
                                         1.240E+00 0.000E+00 0.000E+00 1.000E+00
                         854-   858 D  
                                         4.647E-01 0.000E+00 0.000E+00 1.000E+00
                         859-   863 D  
                                         1.529E-01 0.000E+00 0.000E+00 1.000E+00
                         864-   870 F  
                                         9.380E-01 0.000E+00 0.000E+00 1.000E+00
  28 GA  -5.476  -2.879   7.283
  29 GA   8.741  -0.002  -3.347
  30 GA   6.113  -0.001   7.320
  31 GA  -2.845   2.926  -3.377
  32 GA  -5.478   2.880   7.292
  33 GA   8.745   5.758  -3.346
  34 GA   6.114   5.758   7.322
  35 GA  -2.845   8.591  -3.377
  36 GA  -5.478   8.636   7.291
  37 GA  -8.734  -5.761   3.347
  38 GA  -6.159  -5.788  -7.367
  39 GA   2.864  -2.879   3.372
  40 GA   5.475  -2.879  -7.279
  41 GA  -8.734   0.003   3.347
  42 GA  -6.159   0.030  -7.367
  43 GA   2.864   2.881   3.392
  44 GA   5.483   2.879  -7.288
  45 GA  -8.736   5.758   3.343
  46 GA  -6.141   5.758  -7.321
  47 GA   2.864   8.635   3.392
  48 GA   5.483   8.637  -7.288
  49 O   -8.035  -2.879   1.159
                               1543 S  
                                         2.266E+03-5.343E-03 0.000E+00 0.000E+00
                                         3.409E+02-3.989E-02 0.000E+00 0.000E+00
                                         7.736E+01-1.785E-01 0.000E+00 0.000E+00
                                         2.148E+01-4.643E-01 0.000E+00 0.000E+00
                                         6.659E+00-4.431E-01 0.000E+00 0.000E+00
                               1544 S  
                                         8.479E-01 1.000E+00 0.000E+00 0.000E+00
                               1545 S  
                                         2.791E-01 1.000E+00 0.000E+00 0.000E+00
                        1546-  1548 P  
                                         1.772E+01 0.000E+00 4.339E-02 0.000E+00
                                         3.864E+00 0.000E+00 2.309E-01 0.000E+00
                                         1.048E+00 0.000E+00 5.138E-01 0.000E+00
                        1549-  1551 P  
                                         2.624E-01 0.000E+00 1.000E+00 0.000E+00
                        1552-  1556 D  
                                         4.790E-01 0.000E+00 0.000E+00 1.000E+00
  50 O   -5.411  -2.879  -9.521
  51 O    3.596   0.015   1.212
  52 O    6.170  -0.005  -9.482
  53 O   -8.047   2.880   1.153
  54 O   -5.423   2.895  -9.534
  55 O    3.573   5.758   1.196
  56 O    6.188   5.758  -9.485
  57 O   -8.047   8.636   1.153
  58 O   -5.423   8.622  -9.534
  59 O    3.596  -5.773   1.211
  60 O    6.170  -5.753  -9.482
  61 O    8.045  -2.879  -1.151
  62 O    5.400  -2.879   9.511
  63 O   -3.568   0.101  -1.179
  64 O   -6.178  -0.002   9.487
  65 O    8.040   2.878  -1.153
  66 O    5.402   2.878   9.510
  67 O   -3.556   5.758  -1.164
  68 O   -6.183   5.758   9.488
  69 O    8.039   8.638  -1.154
  70 O    5.402   8.638   9.510
  71 O   -3.568  -5.859  -1.179
  72 O   -6.178  -5.756   9.487
  73 O   10.845  -5.758   2.747
  74 O   13.443  -5.759  -7.945
  75 O   -0.751  -2.879   2.740
  76 O    1.850  -2.879  -7.903
  77 O   10.845  -0.001   2.748
  78 O   13.443   0.001  -7.944
  79 O   -0.743   2.879   2.730
  80 O    1.874   2.882  -7.949
  81 O   10.842   5.758   2.745
  82 O   13.447   5.758  -7.944
  83 O   -0.743   8.637   2.730
  84 O    1.874   8.634  -7.950
  85 O  -10.845  -5.760  -2.743
  86 O  -13.468  -5.756   7.930
  87 O    0.845  -2.879  -2.573
  88 O   -1.875  -2.879   7.970
  89 O  -10.845   0.002  -2.743
  90 O  -13.468  -0.002   7.930
  91 O    0.778   2.889  -2.718
  92 O   -1.871   2.880   7.958
  93 O  -10.847   5.758  -2.741
  94 O  -13.470   5.758   7.915
  95 O    0.778   8.627  -2.718
  96 O   -1.871   8.637   7.958
  97 O    9.061  -2.880  -5.985
  98 O    6.444  -2.879   4.691
  99 O   -2.559   0.094  -6.041
 100 O   -5.150   0.001   4.650
 101 O    9.062   2.878  -5.987
 102 O    6.447   2.880   4.694
 103 O   -2.534   5.758  -6.019
 104 O   -5.153   5.758   4.657
 105 O    9.062   8.639  -5.987
 106 O    6.447   8.637   4.694
 107 O   -2.559  -5.853  -6.041
 108 O   -5.150  -5.760   4.650
 109 O   -9.058  -2.879   5.986
 110 O   -6.518  -2.879  -4.738
 111 O    2.532  -0.001   6.023
 112 O    5.166   0.005  -4.652
 113 O   -9.059   2.879   5.986
 114 O   -6.462   2.899  -4.703
 115 O    2.533   5.758   6.022
 116 O    5.168   5.757  -4.655
 117 O   -9.059   8.638   5.986
 118 O   -6.462   8.618  -4.703
 119 O    2.532  -5.757   6.023
 120 O    5.166  -5.763  -4.652
 INFORMATION **** SET_MPP **** PCRYSTAL CALCULATION
 INFORMATION **** READM2 **** NEW DEFAULT: FOCK/KS MATRIX MIXING SET TO 30 %
 INFORMATION **** READM2 **** NEW DEFAULT: FULL DIRECT SCF MODE
 INFORMATION **** READM2 **** NEW DEFAULT: COULOMB BIPOLAR BUFFER SET TO 32 Mb
 INFORMATION **** READM2 **** NEW DEFAULT: EXCHANGE BIPOLAR BUFFER SET TO 32 Mb

 *******************************************************************************
 NEW DEFAULT: DFT INTEGRATION GRID INCREASED TO XLGRID
 NEW DEFAULT: DIIS ACCELERATOR ACTIVE
 USE KEYWORD NODIIS TO TURN IT OFF
 *******************************************************************************

 WARNING **** RDDFTP **** HSE06-HJS ACTIVE
 RANGE SEPARATION - OMEGA:   0.110000000000000     
 INFORMATION **** TOLDEE **** SCF TOL ON TOTAL ENERGY SET TO           7
 INFORMATION **** MAXCYCLE **** MAX NUMBER OF SCF CYCLES SET TO         200
 INFORMATION **** SAVEWF **** not fully tested
 INFORMATION **** PPAN ****  MULLIKEN POPULATION ANALYSIS AT THE END OF SCF
 *******************************************************************************
 N. OF ATOMS PER CELL       120  COULOMB OVERLAP TOL         (T1) 10**   -6
 NUMBER OF SHELLS          1008  COULOMB PENETRATION TOL     (T2) 10**   -6
 NUMBER OF AO              2550  EXCHANGE OVERLAP TOL        (T3) 10**   -6
 N. OF ELECTRONS PER CELL  2050  EXCHANGE PSEUDO OVP (F(G))  (T4) 10**   -6
 CORE ELECTRONS PER CELL   1460  EXCHANGE PSEUDO OVP (P(G))  (T5) 10**  -12
 N. OF SYMMETRY OPERATORS     1  POLE ORDER IN MONO ZONE                  4
 *******************************************************************************
 TYPE OF CALCULATION :  UNRESTRICTED OPEN SHELL
 KOHN-SHAM HAMILTONIAN

 (EXCHANGE)[CORRELATION] FUNCTIONAL:(HSE06 SR/GGA)[PERDEW-BURKE-ERNZERHOF]

 RANGE-SEPARATED HYBRID FUNCTIONAL 
 OMEGA (SHORT-RANGE)[LONG-RANGE]:(    0.1100)[    0.0000]

 HYBRID EXCHANGE - PERCENTAGE OF FOCK EXCHANGE    25.0000

 SPIN POLARIZED DFT SELECTED
 CORE  PSEUDO POTENTIAL         TOL. ON PSEUDO              (TP) 10**- 6

 CAPPA:IS1  4;IS2  4;IS3  4; K PTS MONK NET  36; SYMMOPS:K SPACE   2;G SPACE   1

 *******************************************************************************
 MAX NUMBER OF SCF CYCLES     200  CONVERGENCE ON DELTAP        10**-17
 WEIGHT OF F(I) IN F(I+1)      85% CONVERGENCE ON ENERGY        10**- 7
 SHRINK. FACT.(MONKH.)    4  4  4  NUMBER OF K POINTS IN THE IBZ     36
 SHRINKING FACTOR(GILAT NET)    8  NUMBER OF K POINTS(GILAT NET)    260
 *******************************************************************************
 *** K POINTS COORDINATES (OBLIQUE COORDINATES IN UNITS OF IS =  4)
   1-R(  0  0  0)   2-C(  1  0  0)   3-R(  2  0  0)   4-C(  0  1  0)
   5-C(  1  1  0)   6-C(  2  1  0)   7-C(  3  1  0)   8-R(  0  2  0)
   9-C(  1  2  0)  10-R(  2  2  0)  11-C(  0  0  1)  12-C(  1  0  1)
  13-C(  2  0  1)  14-C(  3  0  1)  15-C(  0  1  1)  16-C(  1  1  1)
  17-C(  2  1  1)  18-C(  3  1  1)  19-C(  0  2  1)  20-C(  1  2  1)
  21-C(  2  2  1)  22-C(  3  2  1)  23-C(  0  3  1)  24-C(  1  3  1)
  25-C(  2  3  1)  26-C(  3  3  1)  27-R(  0  0  2)  28-C(  1  0  2)
  29-R(  2  0  2)  30-C(  0  1  2)  31-C(  1  1  2)  32-C(  2  1  2)
  33-C(  3  1  2)  34-R(  0  2  2)  35-C(  1  2  2)  36-R(  2  2  2)

 DIRECT LATTICE VECTORS COMPON. (A.U.)     RECIP. LATTICE VECTORS COMPON. (A.U.) 
        X            Y            Z              X            Y            Z
   23.1918207   -0.0000313    0.0458654      0.2707905    0.0000004    0.0667074
   -0.0000085   17.2746879   -0.0000578      0.0000005    0.3637221    0.0000006
   -5.2579520   -0.0000265   21.3440106     -0.0005819    0.0000010    0.2942336

 DISK SPACE FOR EIGENVECTORS (FTN 10)   416160000 REALS

 SYMMETRY ADAPTION OF THE BLOCH FUNCTIONS DISABLED
 TTTTTTTTTTTTTTTTTTTTTTTTTTTTTT gordsh1     TELAPSE        0.30 TCPU        0.16

 MATRIX SIZE: P(G) 5437020, F(G)  917875, P(G) IRR 2724671, F(G) IRR  921064
 MAX G-VECTOR INDEX FOR 1- AND 2-ELECTRON INTEGRALS  29

 TTTTTTTTTTTTTTTTTTTTTTTTTTTTTT INPUT       TELAPSE        2.84 TCPU        2.70

 NEIGHBORS OF THE NON-EQUIVALENT ATOMS

 N = NUMBER OF NEIGHBORS AT DISTANCE R
    ATOM  N     R/ANG      R/AU   NEIGHBORS (ATOM LABELS AND CELL INDICES)
   1 GA   1     1.8343     3.4663   49 O    0 0 0
   1 GA   1     1.8410     3.4790   85 O    0 0 0
   1 GA   1     1.8410     3.4790   89 O    0 0 0
   1 GA   1     1.8793     3.5514  110 O    0 0 0
   1 GA   1     3.0482     5.7602    9 GA   0-1 0
   1 GA   1     3.0482     5.7603    5 GA   0 0 0

   2 GA   1     1.8397     3.4765   50 O    0 0 1
   2 GA   1     1.8424     3.4816   90 O    0 0 0
   2 GA   1     1.8424     3.4817   86 O    0 0 0
   2 GA   1     1.8738     3.5410  109 O    0 0 0
   2 GA   1     3.0486     5.7610   10 GA   0-1 0
   2 GA   1     3.0486     5.7610    6 GA   0 0 0

   3 GA   1     1.8288     3.4559   87 O    0 0 0
   3 GA   1     1.8386     3.4744   51 O    0 0 0
   3 GA   1     1.8417     3.4804   91 O    0 0 0
   3 GA   1     1.8762     3.5455  112 O    0 0 0
   3 GA   1     3.0340     5.7334    7 GA   0 0 0
   3 GA   1     3.0733     5.8077   11 GA   0 0 0

   4 GA   1     1.8392     3.4756   52 O    0 0 1
   4 GA   1     1.8425     3.4819   88 O    0 0 0
   4 GA   1     1.8433     3.4833   92 O    0 0 0
   4 GA   1     1.8729     3.5393  111 O    0 0 0
   4 GA   1     3.0461     5.7562   12 GA   0 0 0
   4 GA   1     3.0476     5.7591    8 GA   0 0 0

   5 GA   1     1.8388     3.4748   53 O    0 0 0
   5 GA   1     1.8429     3.4825   93 O    0 0 0
   5 GA   1     1.8434     3.4835   89 O    0 0 0
   5 GA   1     1.8720     3.5376  114 O    0 0 0
   5 GA   1     3.0451     5.7543    9 GA   0 0 0
   5 GA   1     3.0482     5.7603    1 GA   0 0 0

   6 GA   1     1.8379     3.4731   54 O    0 0 1
   6 GA   1     1.8405     3.4780   94 O    0 0 0
   6 GA   1     1.8421     3.4810   90 O    0 0 0
   6 GA   1     1.8732     3.5399  113 O    0 0 0
   6 GA   1     3.0442     5.7528   10 GA   0 0 0
   6 GA   1     3.0486     5.7610    2 GA   0 0 0

   7 GA   1     1.8379     3.4731   55 O    0 0 0
   7 GA   1     1.8402     3.4774   91 O    0 0 0
   7 GA   1     1.8402     3.4774   95 O    0 0 0
   7 GA   1     1.8740     3.5413  116 O    0 0 0
   7 GA   1     3.0340     5.7334    3 GA   0 0 0
   7 GA   1     3.0341     5.7337   11 GA   0 1 0

   8 GA   1     1.8387     3.4746   56 O    0 0 1
   8 GA   1     1.8427     3.4822   92 O    0 0 0
   8 GA   1     1.8427     3.4823   96 O    0 0 0
   8 GA   1     1.8750     3.5432  115 O    0 0 0
   8 GA   1     3.0476     5.7591    4 GA   0 0 0
   8 GA   1     3.0477     5.7594   12 GA   0 1 0

   9 GA   1     1.8388     3.4748   57 O    0 0 0
   9 GA   1     1.8429     3.4825   93 O    0 0 0
   9 GA   1     1.8434     3.4835   85 O    0 1 0
   9 GA   1     1.8721     3.5377  118 O    0 0 0
   9 GA   1     3.0451     5.7543    5 GA   0 0 0
   9 GA   1     3.0482     5.7602    1 GA   0 1 0

  10 GA   1     1.8379     3.4731   58 O    0 0 1
  10 GA   1     1.8405     3.4780   94 O    0 0 0
  10 GA   1     1.8421     3.4810   86 O    0 1 0
  10 GA   1     1.8732     3.5399  117 O    0 0 0
  10 GA   1     3.0442     5.7528    6 GA   0 0 0
  10 GA   1     3.0486     5.7610    2 GA   0 1 0

  11 GA   1     1.8288     3.4559   87 O    0 0 0
  11 GA   1     1.8386     3.4744   59 O    0 0 0
  11 GA   1     1.8418     3.4805   95 O    0-1 0
  11 GA   1     1.8762     3.5455  120 O    0 0 0
  11 GA   1     3.0341     5.7337    7 GA   0-1 0
  11 GA   1     3.0733     5.8077    3 GA   0 0 0

  12 GA   1     1.8392     3.4756   60 O    0 0 1
  12 GA   1     1.8425     3.4819   88 O    0 0 0
  12 GA   1     1.8433     3.4833   96 O    0-1 0
  12 GA   1     1.8729     3.5393  119 O    0 0 0
  12 GA   1     3.0461     5.7562    4 GA   0 0 0
  12 GA   1     3.0477     5.7594    8 GA   0-1 0

  13 GA   1     1.8391     3.4754   61 O    0 0 0
  13 GA   1     1.8428     3.4824   73 O    0 0 0
  13 GA   1     1.8428     3.4824   77 O    0 0 0
  13 GA   1     1.8742     3.5417   98 O    0 0 0
  13 GA   1     3.0466     5.7572   17 GA   0 0 0
  13 GA   1     3.0466     5.7572   21 GA   0-1 0

  14 GA   1     1.8356     3.4688   62 O    0 0-1
  14 GA   1     1.8422     3.4812   74 O    0 0 0
  14 GA   1     1.8422     3.4812   78 O    0 0 0
  14 GA   1     1.8719     3.5373   97 O    0 0 0
  14 GA   1     3.0491     5.7620   22 GA   0-1 0
  14 GA   1     3.0492     5.7622   18 GA   0 0 0

  15 GA   1     1.8377     3.4728   63 O    0 0 0
  15 GA   1     1.8407     3.4784   75 O    0 0 0
  15 GA   1     1.8439     3.4844   79 O    0 0 0
  15 GA   1     1.8796     3.5520  100 O    0 0 0
  15 GA   1     3.0452     5.7546   23 GA   0 0 0
  15 GA   1     3.0481     5.7601   19 GA   0 0 0

  16 GA   1     1.8366     3.4707   64 O    0 0-1
  16 GA   1     1.8399     3.4768   76 O    0 0 0
  16 GA   1     1.8406     3.4782   80 O    0 0 0
  16 GA   1     1.8843     3.5608   99 O    0 0 0
  16 GA   1     3.0451     5.7544   20 GA   0 0 0
  16 GA   1     3.0512     5.7658   24 GA   0 0 0

  17 GA   1     1.8388     3.4747   65 O    0 0 0
  17 GA   1     1.8430     3.4827   81 O    0 0 0
  17 GA   1     1.8435     3.4837   77 O    0 0 0
  17 GA   1     1.8754     3.5439  102 O    0 0 0
  17 GA   1     3.0466     5.7572   13 GA   0 0 0
  17 GA   1     3.0482     5.7603   21 GA   0 0 0

  18 GA   1     1.8364     3.4703   66 O    0 0-1
  18 GA   1     1.8404     3.4778   82 O    0 0 0
  18 GA   1     1.8420     3.4809   78 O    0 0 0
  18 GA   1     1.8714     3.5365  101 O    0 0 0
  18 GA   1     3.0430     5.7505   22 GA   0 0 0
  18 GA   1     3.0492     5.7622   14 GA   0 0 0

  19 GA   1     1.8395     3.4762   67 O    0 0 0
  19 GA   1     1.8411     3.4792   83 O    0 0 0
  19 GA   1     1.8411     3.4792   79 O    0 0 0
  19 GA   1     1.8747     3.5426  104 O    0 0 0
  19 GA   1     3.0481     5.7601   23 GA   0 1 0
  19 GA   1     3.0481     5.7601   15 GA   0 0 0

  20 GA   1     1.8381     3.4734   68 O    0 0-1
  20 GA   1     1.8415     3.4800   84 O    0 0 0
  20 GA   1     1.8416     3.4801   80 O    0 0 0
  20 GA   1     1.8772     3.5474  103 O    0 0 0
  20 GA   1     3.0451     5.7544   16 GA   0 0 0
  20 GA   1     3.0451     5.7545   24 GA   0 1 0

  21 GA   1     1.8389     3.4750   69 O    0 0 0
  21 GA   1     1.8430     3.4828   81 O    0 0 0
  21 GA   1     1.8435     3.4837   73 O    0 1 0
  21 GA   1     1.8753     3.5439  106 O    0 0 0
  21 GA   1     3.0466     5.7572   13 GA   0 1 0
  21 GA   1     3.0482     5.7603   17 GA   0 0 0

  22 GA   1     1.8364     3.4704   70 O    0 0-1
  22 GA   1     1.8404     3.4778   82 O    0 0 0
  22 GA   1     1.8420     3.4809   74 O    0 1 0
  22 GA   1     1.8713     3.5363  105 O    0 0 0
  22 GA   1     3.0430     5.7505   18 GA   0 0 0
  22 GA   1     3.0491     5.7620   14 GA   0 1 0

  23 GA   1     1.8377     3.4728   71 O    0 0 0
  23 GA   1     1.8407     3.4784   75 O    0 0 0
  23 GA   1     1.8439     3.4844   83 O    0-1 0
  23 GA   1     1.8796     3.5519  108 O    0 0 0
  23 GA   1     3.0452     5.7546   15 GA   0 0 0
  23 GA   1     3.0481     5.7601   19 GA   0-1 0

  24 GA   1     1.8366     3.4707   72 O    0 0-1
  24 GA   1     1.8398     3.4768   76 O    0 0 0
  24 GA   1     1.8406     3.4782   84 O    0-1 0
  24 GA   1     1.8843     3.5608  107 O    0 0 0
  24 GA   1     3.0451     5.7545   20 GA   0-1 0
  24 GA   1     3.0512     5.7658   16 GA   0 0 0

  25 GA   1     1.9390     3.6641   85 O    1 0 0
  25 GA   1     1.9507     3.6863   61 O    0 0 0
  25 GA   1     1.9517     3.6882   69 O    0-1 0
  25 GA   1     2.0139     3.8057  120 O    0 0 0
  25 GA   1     2.0721     3.9158   97 O    0 0 0
  25 GA   1     2.0740     3.9192  105 O    0-1 0

  26 GA   1     1.9419     3.6698   86 O    1 0 0
  26 GA   1     1.9507     3.6863   62 O    0 0 0
  26 GA   1     1.9510     3.6869   70 O    0-1 0
  26 GA   1     2.0157     3.8091  119 O    0 0 0
  26 GA   1     2.0703     3.9124   98 O    0 0 0
  26 GA   1     2.0706     3.9128  106 O    0-1 0

  27 IR   1     2.0296     3.8354  110 O    0 0 0
  27 IR   1     2.0343     3.8443   87 O    0 0 0
  27 IR   1     2.0400     3.8550   71 O    0 0 0
  27 IR   1     2.0400     3.8551   63 O    0 0 0
  27 IR   1     2.0678     3.9075  107 O    0 0 0
  27 IR   1     2.0678     3.9075   99 O    0 0 0

  28 GA   1     1.9398     3.6657   88 O    0 0 0
  28 GA   1     1.9537     3.6919   72 O    0 0 0
  28 GA   1     1.9537     3.6919   64 O    0 0 0
  28 GA   1     2.0157     3.8091  109 O    0 0 0
  28 GA   1     2.0722     3.9158  100 O    0 0 0
  28 GA   1     2.0723     3.9160  108 O    0 0 0

  29 GA   1     1.9390     3.6642   89 O    1 0 0
  29 GA   1     1.9508     3.6864   61 O    0 0 0
  29 GA   1     1.9517     3.6882   65 O    0 0 0
  29 GA   1     2.0140     3.8059  112 O    0 0 0
  29 GA   1     2.0727     3.9168   97 O    0 0 0
  29 GA   1     2.0741     3.9194  101 O    0 0 0

  30 GA   1     1.9420     3.6698   90 O    1 0 0
  30 GA   1     1.9508     3.6865   62 O    0 0 0
  30 GA   1     1.9510     3.6869   66 O    0 0 0
  30 GA   1     2.0157     3.8091  111 O    0 0 0
  30 GA   1     2.0703     3.9122   98 O    0 0 0
  30 GA   1     2.0705     3.9127  102 O    0 0 0

  31 GA   1     1.9323     3.6515   63 O    0 0 0
  31 GA   1     1.9388     3.6639   67 O    0 0 0
  31 GA   1     1.9487     3.6825   91 O    0 0 0
  31 GA   1     2.0385     3.8521  114 O    0 0 0
  31 GA   1     2.0567     3.8867  103 O    0 0 0
  31 GA   1     2.0629     3.8984   99 O    0 0 0

  32 GA   1     1.9410     3.6680   92 O    0 0 0
  32 GA   1     1.9520     3.6887   68 O    0 0 0
  32 GA   1     1.9528     3.6903   64 O    0 0 0
  32 GA   1     2.0171     3.8117  113 O    0 0 0
  32 GA   1     2.0717     3.9150  104 O    0 0 0
  32 GA   1     2.0748     3.9208  100 O    0 0 0

  33 GA   1     1.9358     3.6581   93 O    1 0 0
  33 GA   1     1.9515     3.6877   65 O    0 0 0
  33 GA   1     1.9515     3.6878   69 O    0 0 0
  33 GA   1     2.0154     3.8086  116 O    0 0 0
  33 GA   1     2.0747     3.9206  101 O    0 0 0
  33 GA   1     2.0751     3.9214  105 O    0 0 0

  34 GA   1     1.9385     3.6633   94 O    1 0 0
  34 GA   1     1.9508     3.6865   66 O    0 0 0
  34 GA   1     1.9508     3.6865   70 O    0 0 0
  34 GA   1     2.0161     3.8100  115 O    0 0 0
  34 GA   1     2.0701     3.9119  102 O    0 0 0
  34 GA   1     2.0702     3.9121  106 O    0 0 0

  35 GA   1     1.9322     3.6514   71 O    0 1 0
  35 GA   1     1.9388     3.6639   67 O    0 0 0
  35 GA   1     1.9488     3.6826   95 O    0 0 0
  35 GA   1     2.0386     3.8524  118 O    0 0 0
  35 GA   1     2.0565     3.8863  103 O    0 0 0
  35 GA   1     2.0629     3.8984  107 O    0 1 0

  36 GA   1     1.9410     3.6680   96 O    0 0 0
  36 GA   1     1.9520     3.6888   68 O    0 0 0
  36 GA   1     1.9528     3.6903   72 O    0 1 0
  36 GA   1     2.0171     3.8118  117 O    0 0 0
  36 GA   1     2.0717     3.9150  104 O    0 0 0
  36 GA   1     2.0747     3.9206  108 O    0 1 0

  37 GA   1     1.9422     3.6703   73 O   -1 0 0
  37 GA   1     1.9491     3.6832   57 O    0-1 0
  37 GA   1     1.9504     3.6858   49 O    0 0 0
  37 GA   1     2.0179     3.8133  108 O    0 0 0
  37 GA   1     2.0723     3.9161  117 O    0-1 0
  37 GA   1     2.0750     3.9212  109 O    0 0 0

  38 GA   1     1.9283     3.6439   74 O   -1 0 0
  38 GA   1     1.9402     3.6664   58 O    0-1 0
  38 GA   1     1.9559     3.6961   50 O    0 0 0
  38 GA   1     2.0306     3.8372  107 O    0 0 0
  38 GA   1     2.0779     3.9266  118 O    0-1 0
  38 GA   1     2.0836     3.9374  110 O    0 0 0

  39 GA   1     1.9422     3.6701   75 O    0 0 0
  39 GA   1     1.9500     3.6849   59 O    0 0 0
  39 GA   1     1.9500     3.6850   51 O    0 0 0
  39 GA   1     2.0188     3.8149   98 O    0 0 0
  39 GA   1     2.0778     3.9264  119 O    0 0 0
  39 GA   1     2.0781     3.9271  111 O    0 0 0

  40 GA   1     1.9467     3.6787   76 O    0 0 0
  40 GA   1     1.9512     3.6871   60 O    0 0 0
  40 GA   1     1.9513     3.6874   52 O    0 0 0
  40 GA   1     2.0173     3.8122   97 O    0 0 0
  40 GA   1     2.0707     3.9131  120 O    0 0 0
  40 GA   1     2.0710     3.9137  112 O    0 0 0

  41 GA   1     1.9422     3.6702   77 O   -1 0 0
  41 GA   1     1.9491     3.6832   53 O    0 0 0
  41 GA   1     1.9504     3.6857   49 O    0 0 0
  41 GA   1     2.0179     3.8132  100 O    0 0 0
  41 GA   1     2.0724     3.9162  113 O    0 0 0
  41 GA   1     2.0750     3.9211  109 O    0 0 0

  42 GA   1     1.9283     3.6440   78 O   -1 0 0
  42 GA   1     1.9402     3.6665   54 O    0 0 0
  42 GA   1     1.9559     3.6961   50 O    0 0 0
  42 GA   1     2.0306     3.8372   99 O    0 0 0
  42 GA   1     2.0780     3.9269  114 O    0 0 0
  42 GA   1     2.0836     3.9375  110 O    0 0 0

  43 GA   1     1.9405     3.6670   79 O    0 0 0
  43 GA   1     1.9448     3.6751   51 O    0 0 0
  43 GA   1     1.9516     3.6880   55 O    0 0 0
  43 GA   1     2.0173     3.8122  102 O    0 0 0
  43 GA   1     2.0699     3.9115  115 O    0 0 0
  43 GA   1     2.0722     3.9159  111 O    0 0 0

  44 GA   1     1.9415     3.6690   80 O    0 0 0
  44 GA   1     1.9518     3.6883   52 O    0 0 0
  44 GA   1     1.9521     3.6890   56 O    0 0 0
  44 GA   1     2.0150     3.8078  101 O    0 0 0
  44 GA   1     2.0708     3.9132  112 O    0 0 0
  44 GA   1     2.0710     3.9136  116 O    0 0 0

  45 GA   1     1.9426     3.6709   81 O   -1 0 0
  45 GA   1     1.9481     3.6814   57 O    0 0 0
  45 GA   1     1.9482     3.6815   53 O    0 0 0
  45 GA   1     2.0195     3.8163  104 O    0 0 0
  45 GA   1     2.0753     3.9218  117 O    0 0 0
  45 GA   1     2.0754     3.9219  113 O    0 0 0

  46 GA   1     1.9397     3.6656   82 O   -1 0 0
  46 GA   1     1.9526     3.6899   58 O    0 0 0
  46 GA   1     1.9526     3.6899   54 O    0 0 0
  46 GA   1     2.0290     3.8343  103 O    0 0 0
  46 GA   1     2.0585     3.8900  114 O    0 0 0
  46 GA   1     2.0585     3.8900  118 O    0 0 0

  47 GA   1     1.9405     3.6671   83 O    0 0 0
  47 GA   1     1.9448     3.6751   59 O    0 1 0
  47 GA   1     1.9516     3.6880   55 O    0 0 0
  47 GA   1     2.0174     3.8123  106 O    0 0 0
  47 GA   1     2.0703     3.9123  115 O    0 0 0
  47 GA   1     2.0724     3.9163  119 O    0 1 0

  48 GA   1     1.9416     3.6691   84 O    0 0 0
  48 GA   1     1.9518     3.6884   60 O    0 1 0
  48 GA   1     1.9522     3.6892   56 O    0 0 0
  48 GA   1     2.0152     3.8081  105 O    0 0 0
  48 GA   1     2.0708     3.9133  120 O    0 1 0
  48 GA   1     2.0716     3.9148  116 O    0 0 0

  49 O    1     1.8343     3.4663    1 GA   0 0 0
  49 O    1     1.9504     3.6857   41 GA   0 0 0
  49 O    1     1.9504     3.6858   37 GA   0 0 0
  49 O    1     2.6114     4.9348  109 O    0 0 0
  49 O    1     2.8403     5.3674  108 O    0 0 0
  49 O    1     2.8403     5.3674  100 O    0 0 0

  50 O    1     1.8397     3.4765    2 GA   0 0-1
  50 O    1     1.9559     3.6961   38 GA   0 0 0
  50 O    1     1.9559     3.6961   42 GA   0 0 0
  50 O    1     2.5976     4.9087  110 O    0 0 0
  50 O    1     2.8539     5.3930   99 O    0 0 0
  50 O    1     2.8539     5.3931  107 O    0 0 0

  51 O    1     1.8386     3.4744    3 GA   0 0 0
  51 O    1     1.9448     3.6751   43 GA   0 0 0
  51 O    1     1.9500     3.6850   39 GA   0 0 0
  51 O    1     2.6075     4.9275  111 O    0 0 0
  51 O    1     2.8233     5.3352  102 O    0 0 0
  51 O    1     2.8295     5.3469   98 O    0 0 0

  52 O    1     1.8392     3.4756    4 GA   0 0-1
  52 O    1     1.9513     3.6874   40 GA   0 0 0
  52 O    1     1.9518     3.6883   44 GA   0 0 0
  52 O    1     2.6107     4.9335  112 O    0 0 0
  52 O    1     2.8424     5.3714   97 O    0 0 0
  52 O    1     2.8441     5.3746  101 O    0 0 0

  53 O    1     1.8388     3.4748    5 GA   0 0 0
  53 O    1     1.9482     3.6815   45 GA   0 0 0
  53 O    1     1.9491     3.6832   41 GA   0 0 0
  53 O    1     2.6128     4.9375  113 O    0 0 0
  53 O    1     2.8452     5.3767  100 O    0 0 0
  53 O    1     2.8465     5.3791  104 O    0 0 0

  54 O    1     1.8379     3.4731    6 GA   0 0-1
  54 O    1     1.9402     3.6665   42 GA   0 0 0
  54 O    1     1.9526     3.6899   46 GA   0 0 0
  54 O    1     2.6151     4.9418  114 O    0 0 0
  54 O    1     2.8126     5.3150   99 O    0 0 0
  54 O    1     2.8449     5.3762  103 O    0 0 0

  55 O    1     1.8379     3.4731    7 GA   0 0 0
  55 O    1     1.9516     3.6880   47 GA   0 0 0
  55 O    1     1.9516     3.6880   43 GA   0 0 0
  55 O    1     2.6120     4.9360  115 O    0 0 0
  55 O    1     2.8386     5.3643  102 O    0 0 0
  55 O    1     2.8387     5.3645  106 O    0 0 0

  56 O    1     1.8387     3.4746    8 GA   0 0-1
  56 O    1     1.9521     3.6890   44 GA   0 0 0
  56 O    1     1.9522     3.6892   48 GA   0 0 0
  56 O    1     2.6120     4.9360  116 O    0 0 0
  56 O    1     2.8392     5.3652  101 O    0 0 0
  56 O    1     2.8395     5.3660  105 O    0 0 0

  57 O    1     1.8388     3.4748    9 GA   0 0 0
  57 O    1     1.9481     3.6814   45 GA   0 0 0
  57 O    1     1.9491     3.6832   37 GA   0 1 0
  57 O    1     2.6128     4.9376  117 O    0 0 0
  57 O    1     2.8452     5.3766  108 O    0 1 0
  57 O    1     2.8466     5.3793  104 O    0 0 0

  58 O    1     1.8379     3.4731   10 GA   0 0-1
  58 O    1     1.9402     3.6664   38 GA   0 1 0
  58 O    1     1.9526     3.6899   46 GA   0 0 0
  58 O    1     2.6151     4.9419  118 O    0 0 0
  58 O    1     2.8126     5.3151  107 O    0 1 0
  58 O    1     2.8448     5.3759  103 O    0 0 0

  59 O    1     1.8386     3.4744   11 GA   0 0 0
  59 O    1     1.9448     3.6751   47 GA   0-1 0
  59 O    1     1.9500     3.6849   39 GA   0 0 0
  59 O    1     2.6075     4.9275  119 O    0 0 0
  59 O    1     2.8232     5.3350  106 O    0-1 0
  59 O    1     2.8296     5.3471   98 O    0 0 0

  60 O    1     1.8392     3.4756   12 GA   0 0-1
  60 O    1     1.9512     3.6871   40 GA   0 0 0
  60 O    1     1.9518     3.6884   48 GA   0-1 0
  60 O    1     2.6106     4.9334  120 O    0 0 0
  60 O    1     2.8422     5.3710   97 O    0 0 0
  60 O    1     2.8442     5.3748  105 O    0-1 0

  61 O    1     1.8391     3.4754   13 GA   0 0 0
  61 O    1     1.9507     3.6863   25 GA   0 0 0
  61 O    1     1.9508     3.6864   29 GA   0 0 0
  61 O    1     2.6140     4.9398   97 O    0 0 0
  61 O    1     2.8428     5.3722  120 O    0 0 0
  61 O    1     2.8429     5.3723  112 O    0 0 0

  62 O    1     1.8356     3.4688   14 GA   0 0 1
  62 O    1     1.9507     3.6863   26 GA   0 0 0
  62 O    1     1.9508     3.6865   30 GA   0 0 0
  62 O    1     2.6096     4.9313   98 O    0 0 0
  62 O    1     2.8338     5.3552  119 O    0 0 0
  62 O    1     2.8339     5.3553  111 O    0 0 0

  63 O    1     1.8377     3.4728   15 GA   0 0 0
  63 O    1     1.9323     3.6515   31 GA   0 0 0
  63 O    1     2.0400     3.8551   27 IR   0 0 0
  63 O    1     2.6278     4.9658   99 O    0 0 0
  63 O    1     2.8311     5.3500  114 O    0 0 0
  63 O    1     2.8512     5.3880   91 O    0 0 0

  64 O    1     1.8366     3.4707   16 GA   0 0 1
  64 O    1     1.9528     3.6903   32 GA   0 0 0
  64 O    1     1.9537     3.6919   28 GA   0 0 0
  64 O    1     2.6168     4.9450  100 O    0 0 0
  64 O    1     2.8412     5.3691  109 O    0 0 0
  64 O    1     2.8425     5.3716  113 O    0 0 0

  65 O    1     1.8388     3.4747   17 GA   0 0 0
  65 O    1     1.9515     3.6877   33 GA   0 0 0
  65 O    1     1.9517     3.6882   29 GA   0 0 0
  65 O    1     2.6146     4.9408  101 O    0 0 0
  65 O    1     2.8378     5.3626  112 O    0 0 0
  65 O    1     2.8397     5.3663  116 O    0 0 0

  66 O    1     1.8364     3.4703   18 GA   0 0 1
  66 O    1     1.9508     3.6865   34 GA   0 0 0
  66 O    1     1.9510     3.6869   30 GA   0 0 0
  66 O    1     2.6083     4.9289  102 O    0 0 0
  66 O    1     2.8345     5.3564  115 O    0 0 0
  66 O    1     2.8345     5.3565  111 O    0 0 0

  67 O    1     1.8395     3.4762   19 GA   0 0 0
  67 O    1     1.9388     3.6639   35 GA   0 0 0
  67 O    1     1.9388     3.6639   31 GA   0 0 0
  67 O    1     2.6255     4.9614  103 O    0 0 0
  67 O    1     2.8564     5.3978  114 O    0 0 0
  67 O    1     2.8565     5.3980  118 O    0 0 0

  68 O    1     1.8381     3.4734   20 GA   0 0 1
  68 O    1     1.9520     3.6887   32 GA   0 0 0
  68 O    1     1.9520     3.6888   36 GA   0 0 0
  68 O    1     2.6141     4.9399  104 O    0 0 0
  68 O    1     2.8414     5.3695  113 O    0 0 0
  68 O    1     2.8415     5.3696  117 O    0 0 0

  69 O    1     1.8389     3.4750   21 GA   0 0 0
  69 O    1     1.9515     3.6878   33 GA   0 0 0
  69 O    1     1.9517     3.6882   25 GA   0 1 0
  69 O    1     2.6145     4.9407  105 O    0 0 0
  69 O    1     2.8373     5.3618  120 O    0 1 0
  69 O    1     2.8397     5.3662  116 O    0 0 0

  70 O    1     1.8364     3.4704   22 GA   0 0 1
  70 O    1     1.9508     3.6865   34 GA   0 0 0
  70 O    1     1.9510     3.6869   26 GA   0 1 0
  70 O    1     2.6083     4.9289  106 O    0 0 0
  70 O    1     2.8346     5.3567  119 O    0 1 0
  70 O    1     2.8347     5.3569  115 O    0 0 0

  71 O    1     1.8377     3.4728   23 GA   0 0 0
  71 O    1     1.9322     3.6514   35 GA   0-1 0
  71 O    1     2.0400     3.8550   27 IR   0 0 0
  71 O    1     2.6277     4.9656  107 O    0 0 0
  71 O    1     2.8310     5.3498  118 O    0-1 0
  71 O    1     2.8513     5.3882   95 O    0-1 0

  72 O    1     1.8366     3.4707   24 GA   0 0 1
  72 O    1     1.9528     3.6903   36 GA   0-1 0
  72 O    1     1.9537     3.6919   28 GA   0 0 0
  72 O    1     2.6167     4.9449  108 O    0 0 0
  72 O    1     2.8412     5.3691  109 O    0 0 0
  72 O    1     2.8426     5.3717  117 O    0-1 0

  73 O    1     1.8428     3.4824   13 GA   0 0 0
  73 O    1     1.8435     3.4837   21 GA   0-1 0
  73 O    1     1.9422     3.6703   37 GA   1 0 0
  73 O    1     2.8298     5.3476   86 O    1 0 0
  73 O    1     2.8589     5.4026   57 O    1-1 0
  73 O    1     2.8623     5.4090   49 O    1 0 0

  74 O    1     1.8420     3.4809   22 GA   0-1 0
  74 O    1     1.8422     3.4812   14 GA   0 0 0
  74 O    1     1.9283     3.6439   38 GA   1 0 0
  74 O    1     2.8367     5.3606   85 O    1 0 0
  74 O    1     2.8649     5.4139  110 O    1 0 0
  74 O    1     2.8718     5.4268   50 O    1 0 0

  75 O    1     1.8407     3.4784   23 GA   0 0 0
  75 O    1     1.8407     3.4784   15 GA   0 0 0
  75 O    1     1.9422     3.6701   39 GA   0 0 0
  75 O    1     2.8308     5.3495   88 O    0 0 0
  75 O    1     2.8795     5.4415   51 O    0 0 0
  75 O    1     2.8796     5.4417   59 O    0 0 0

  76 O    1     1.8398     3.4768   24 GA   0 0 0
  76 O    1     1.8399     3.4768   16 GA   0 0 0
  76 O    1     1.9467     3.6787   40 GA   0 0 0
  76 O    1     2.8698     5.4232   60 O    0 0 0
  76 O    1     2.8699     5.4233   52 O    0 0 0
  76 O    1     2.8703     5.4240   87 O    0 0 0

  77 O    1     1.8428     3.4824   13 GA   0 0 0
  77 O    1     1.8435     3.4837   17 GA   0 0 0
  77 O    1     1.9422     3.6702   41 GA   1 0 0
  77 O    1     2.8298     5.3475   90 O    1 0 0
  77 O    1     2.8589     5.4026   53 O    1 0 0
  77 O    1     2.8624     5.4091   49 O    1 0 0

  78 O    1     1.8420     3.4809   18 GA   0 0 0
  78 O    1     1.8422     3.4812   14 GA   0 0 0
  78 O    1     1.9283     3.6440   42 GA   1 0 0
  78 O    1     2.8364     5.3601   89 O    1 0 0
  78 O    1     2.8650     5.4141  110 O    1 0 0
  78 O    1     2.8720     5.4273   50 O    1 0 0

  79 O    1     1.8411     3.4792   19 GA   0 0 0
  79 O    1     1.8439     3.4844   15 GA   0 0 0
  79 O    1     1.9405     3.6670   43 GA   0 0 0
  79 O    1     2.8301     5.3481   92 O    0 0 0
  79 O    1     2.8628     5.4098   55 O    0 0 0
  79 O    1     2.8663     5.4164   51 O    0 0 0

  80 O    1     1.8406     3.4782   16 GA   0 0 0
  80 O    1     1.8416     3.4801   20 GA   0 0 0
  80 O    1     1.9415     3.6690   44 GA   0 0 0
  80 O    1     2.8286     5.3453   91 O    0 0 0
  80 O    1     2.8565     5.3980   52 O    0 0 0
  80 O    1     2.8613     5.4070   56 O    0 0 0

  81 O    1     1.8430     3.4827   17 GA   0 0 0
  81 O    1     1.8430     3.4828   21 GA   0 0 0
  81 O    1     1.9426     3.6709   45 GA   1 0 0
  81 O    1     2.8233     5.3353   94 O    1 0 0
  81 O    1     2.8590     5.4026   57 O    1 0 0
  81 O    1     2.8590     5.4027   53 O    1 0 0

  82 O    1     1.8404     3.4778   22 GA   0 0 0
  82 O    1     1.8404     3.4778   18 GA   0 0 0
  82 O    1     1.9397     3.6656   46 GA   1 0 0
  82 O    1     2.8382     5.3634   93 O    1 0 0
  82 O    1     2.8626     5.4094   54 O    1 0 0
  82 O    1     2.8626     5.4096   58 O    1 0 0

  83 O    1     1.8411     3.4792   19 GA   0 0 0
  83 O    1     1.8439     3.4844   23 GA   0 1 0
  83 O    1     1.9405     3.6671   47 GA   0 0 0
  83 O    1     2.8299     5.3478   96 O    0 0 0
  83 O    1     2.8629     5.4100   55 O    0 0 0
  83 O    1     2.8663     5.4164   59 O    0 1 0

  84 O    1     1.8406     3.4782   24 GA   0 1 0
  84 O    1     1.8415     3.4800   20 GA   0 0 0
  84 O    1     1.9416     3.6691   48 GA   0 0 0
  84 O    1     2.8287     5.3455   95 O    0 0 0
  84 O    1     2.8564     5.3977   60 O    0 1 0
  84 O    1     2.8614     5.4073   56 O    0 0 0

  85 O    1     1.8410     3.4790    1 GA   0 0 0
  85 O    1     1.8434     3.4835    9 GA   0-1 0
  85 O    1     1.9390     3.6641   25 GA  -1 0 0
  85 O    1     2.8367     5.3606   74 O   -1 0 0
  85 O    1     2.8597     5.4041   61 O   -1 0 0
  85 O    1     2.8606     5.4058   69 O   -1-1 0

  86 O    1     1.8421     3.4810   10 GA   0-1 0
  86 O    1     1.8424     3.4817    2 GA   0 0 0
  86 O    1     1.9419     3.6698   26 GA  -1 0 0
  86 O    1     2.8298     5.3476   73 O   -1 0 0
  86 O    1     2.8657     5.4153   62 O   -1 0 0
  86 O    1     2.8660     5.4159   70 O   -1-1 0

  87 O    1     1.8288     3.4559    3 GA   0 0 0
  87 O    1     1.8288     3.4559   11 GA   0 0 0
  87 O    1     2.0343     3.8443   27 IR   0 0 0
  87 O    1     2.8703     5.4240   76 O    0 0 0
  87 O    1     2.9113     5.5016   59 O    0 0 0
  87 O    1     2.9114     5.5017   51 O    0 0 0

  88 O    1     1.8425     3.4819    4 GA   0 0 0
  88 O    1     1.8425     3.4819   12 GA   0 0 0
  88 O    1     1.9398     3.6657   28 GA   0 0 0
  88 O    1     2.8308     5.3495   75 O    0 0 0
  88 O    1     2.8542     5.3936   72 O    0 0 0
  88 O    1     2.8543     5.3938   64 O    0 0 0

  89 O    1     1.8410     3.4790    1 GA   0 0 0
  89 O    1     1.8434     3.4835    5 GA   0 0 0
  89 O    1     1.9390     3.6642   29 GA  -1 0 0
  89 O    1     2.8364     5.3601   78 O   -1 0 0
  89 O    1     2.8597     5.4040   61 O   -1 0 0
  89 O    1     2.8603     5.4051   65 O   -1 0 0

  90 O    1     1.8421     3.4810    6 GA   0 0 0
  90 O    1     1.8424     3.4816    2 GA   0 0 0
  90 O    1     1.9420     3.6698   30 GA  -1 0 0
  90 O    1     2.8298     5.3475   77 O   -1 0 0
  90 O    1     2.8655     5.4151   62 O   -1 0 0
  90 O    1     2.8659     5.4157   66 O   -1 0 0

  91 O    1     1.8402     3.4774    7 GA   0 0 0
  91 O    1     1.8417     3.4804    3 GA   0 0 0
  91 O    1     1.9487     3.6825   31 GA   0 0 0
  91 O    1     2.8286     5.3453   80 O    0 0 0
  91 O    1     2.8512     5.3880   63 O    0 0 0
  91 O    1     2.8707     5.4248   67 O    0 0 0

  92 O    1     1.8427     3.4822    8 GA   0 0 0
  92 O    1     1.8433     3.4833    4 GA   0 0 0
  92 O    1     1.9410     3.6680   32 GA   0 0 0
  92 O    1     2.8301     5.3481   79 O    0 0 0
  92 O    1     2.8592     5.4032   64 O    0 0 0
  92 O    1     2.8607     5.4059   68 O    0 0 0

  93 O    1     1.8429     3.4825    9 GA   0 0 0
  93 O    1     1.8429     3.4825    5 GA   0 0 0
  93 O    1     1.9358     3.6581   33 GA  -1 0 0
  93 O    1     2.8382     5.3634   82 O   -1 0 0
  93 O    1     2.8595     5.4038   65 O   -1 0 0
  93 O    1     2.8600     5.4046   69 O   -1 0 0

  94 O    1     1.8405     3.4780   10 GA   0 0 0
  94 O    1     1.8405     3.4780    6 GA   0 0 0
  94 O    1     1.9385     3.6633   34 GA  -1 0 0
  94 O    1     2.8233     5.3353   81 O   -1 0 0
  94 O    1     2.8670     5.4178   66 O   -1 0 0
  94 O    1     2.8671     5.4180   70 O   -1 0 0

  95 O    1     1.8402     3.4774    7 GA   0 0 0
  95 O    1     1.8418     3.4805   11 GA   0 1 0
  95 O    1     1.9488     3.6826   35 GA   0 0 0
  95 O    1     2.8287     5.3455   84 O    0 0 0
  95 O    1     2.8513     5.3882   71 O    0 1 0
  95 O    1     2.8707     5.4249   67 O    0 0 0

  96 O    1     1.8427     3.4823    8 GA   0 0 0
  96 O    1     1.8433     3.4833   12 GA   0 1 0
  96 O    1     1.9410     3.6680   36 GA   0 0 0
  96 O    1     2.8299     5.3478   83 O    0 0 0
  96 O    1     2.8593     5.4033   72 O    0 1 0
  96 O    1     2.8607     5.4059   68 O    0 0 0

  97 O    1     1.8719     3.5373   14 GA   0 0 0
  97 O    1     2.0173     3.8122   40 GA   0 0 0
  97 O    1     2.0721     3.9158   25 GA   0 0 0
  97 O    1     2.0727     3.9168   29 GA   0 0 0
  97 O    1     2.6140     4.9398   61 O    0 0 0
  97 O    1     2.6597     5.0262  120 O    0 0 0

  98 O    1     1.8742     3.5417   13 GA   0 0 0
  98 O    1     2.0188     3.8149   39 GA   0 0 0
  98 O    1     2.0703     3.9122   30 GA   0 0 0
  98 O    1     2.0703     3.9124   26 GA   0 0 0
  98 O    1     2.6096     4.9313   62 O    0 0 0
  98 O    1     2.6649     5.0360  119 O    0 0 0

  99 O    1     1.8843     3.5608   16 GA   0 0 0
  99 O    1     2.0306     3.8372   42 GA   0 0 0
  99 O    1     2.0629     3.8984   31 GA   0 0 0
  99 O    1     2.0678     3.9075   27 IR   0 0 0
  99 O    1     2.6278     4.9658   63 O    0 0 0
  99 O    1     2.6402     4.9893  114 O    0 0 0

 100 O    1     1.8796     3.5520   15 GA   0 0 0
 100 O    1     2.0179     3.8132   41 GA   0 0 0
 100 O    1     2.0722     3.9158   28 GA   0 0 0
 100 O    1     2.0748     3.9208   32 GA   0 0 0
 100 O    1     2.6168     4.9450   64 O    0 0 0
 100 O    1     2.6638     5.0339  113 O    0 0 0

 101 O    1     1.8714     3.5365   18 GA   0 0 0
 101 O    1     2.0150     3.8078   44 GA   0 0 0
 101 O    1     2.0741     3.9194   29 GA   0 0 0
 101 O    1     2.0747     3.9206   33 GA   0 0 0
 101 O    1     2.6146     4.9408   65 O    0 0 0
 101 O    1     2.6573     5.0216  112 O    0 0 0

 102 O    1     1.8754     3.5439   17 GA   0 0 0
 102 O    1     2.0173     3.8122   43 GA   0 0 0
 102 O    1     2.0701     3.9119   34 GA   0 0 0
 102 O    1     2.0705     3.9127   30 GA   0 0 0
 102 O    1     2.6083     4.9289   66 O    0 0 0
 102 O    1     2.6652     5.0364  115 O    0 0 0

 103 O    1     1.8772     3.5474   20 GA   0 0 0
 103 O    1     2.0290     3.8343   46 GA   0 0 0
 103 O    1     2.0565     3.8863   35 GA   0 0 0
 103 O    1     2.0567     3.8867   31 GA   0 0 0
 103 O    1     2.6255     4.9614   67 O    0 0 0
 103 O    1     2.6635     5.0333  118 O    0 0 0

 104 O    1     1.8747     3.5426   19 GA   0 0 0
 104 O    1     2.0195     3.8163   45 GA   0 0 0
 104 O    1     2.0717     3.9150   32 GA   0 0 0
 104 O    1     2.0717     3.9150   36 GA   0 0 0
 104 O    1     2.6141     4.9399   68 O    0 0 0
 104 O    1     2.6623     5.0311  113 O    0 0 0

 105 O    1     1.8713     3.5363   22 GA   0 0 0
 105 O    1     2.0152     3.8081   48 GA   0 0 0
 105 O    1     2.0740     3.9192   25 GA   0 1 0
 105 O    1     2.0751     3.9214   33 GA   0 0 0
 105 O    1     2.6145     4.9407   69 O    0 0 0
 105 O    1     2.6571     5.0212  120 O    0 1 0

 106 O    1     1.8753     3.5439   21 GA   0 0 0
 106 O    1     2.0174     3.8123   47 GA   0 0 0
 106 O    1     2.0702     3.9121   34 GA   0 0 0
 106 O    1     2.0706     3.9128   26 GA   0 1 0
 106 O    1     2.6083     4.9289   70 O    0 0 0
 106 O    1     2.6656     5.0372  115 O    0 0 0

 107 O    1     1.8843     3.5608   24 GA   0 0 0
 107 O    1     2.0306     3.8372   38 GA   0 0 0
 107 O    1     2.0629     3.8984   35 GA   0-1 0
 107 O    1     2.0678     3.9075   27 IR   0 0 0
 107 O    1     2.6277     4.9656   71 O    0 0 0
 107 O    1     2.6401     4.9891  118 O    0-1 0

 108 O    1     1.8796     3.5519   23 GA   0 0 0
 108 O    1     2.0179     3.8133   37 GA   0 0 0
 108 O    1     2.0723     3.9160   28 GA   0 0 0
 108 O    1     2.0747     3.9206   36 GA   0-1 0
 108 O    1     2.6167     4.9449   72 O    0 0 0
 108 O    1     2.6638     5.0339  117 O    0-1 0

 109 O    1     1.8738     3.5410    2 GA   0 0 0
 109 O    1     2.0157     3.8091   28 GA   0 0 0
 109 O    1     2.0750     3.9211   41 GA   0 0 0
 109 O    1     2.0750     3.9212   37 GA   0 0 0
 109 O    1     2.6114     4.9348   49 O    0 0 0
 109 O    1     2.6646     5.0353  100 O    0 0 0

 110 O    1     1.8793     3.5514    1 GA   0 0 0
 110 O    1     2.0296     3.8354   27 IR   0 0 0
 110 O    1     2.0836     3.9374   38 GA   0 0 0
 110 O    1     2.0836     3.9375   42 GA   0 0 0
 110 O    1     2.5976     4.9087   50 O    0 0 0
 110 O    1     2.7095     5.1202  107 O    0 0 0

 111 O    1     1.8729     3.5393    4 GA   0 0 0
 111 O    1     2.0157     3.8091   30 GA   0 0 0
 111 O    1     2.0722     3.9159   43 GA   0 0 0
 111 O    1     2.0781     3.9271   39 GA   0 0 0
 111 O    1     2.6075     4.9275   51 O    0 0 0
 111 O    1     2.6650     5.0362   98 O    0 0 0

 112 O    1     1.8762     3.5455    3 GA   0 0 0
 112 O    1     2.0140     3.8059   29 GA   0 0 0
 112 O    1     2.0708     3.9132   44 GA   0 0 0
 112 O    1     2.0710     3.9137   40 GA   0 0 0
 112 O    1     2.6107     4.9335   52 O    0 0 0
 112 O    1     2.6573     5.0216  101 O    0 0 0

 113 O    1     1.8732     3.5399    6 GA   0 0 0
 113 O    1     2.0171     3.8117   32 GA   0 0 0
 113 O    1     2.0724     3.9162   41 GA   0 0 0
 113 O    1     2.0754     3.9219   45 GA   0 0 0
 113 O    1     2.6128     4.9375   53 O    0 0 0
 113 O    1     2.6623     5.0311  104 O    0 0 0

 114 O    1     1.8720     3.5376    5 GA   0 0 0
 114 O    1     2.0385     3.8521   31 GA   0 0 0
 114 O    1     2.0585     3.8900   46 GA   0 0 0
 114 O    1     2.0780     3.9269   42 GA   0 0 0
 114 O    1     2.6151     4.9418   54 O    0 0 0
 114 O    1     2.6402     4.9893   99 O    0 0 0

 115 O    1     1.8750     3.5432    8 GA   0 0 0
 115 O    1     2.0161     3.8100   34 GA   0 0 0
 115 O    1     2.0699     3.9115   43 GA   0 0 0
 115 O    1     2.0703     3.9123   47 GA   0 0 0
 115 O    1     2.6120     4.9360   55 O    0 0 0
 115 O    1     2.6652     5.0364  102 O    0 0 0

 116 O    1     1.8740     3.5413    7 GA   0 0 0
 116 O    1     2.0154     3.8086   33 GA   0 0 0
 116 O    1     2.0710     3.9136   44 GA   0 0 0
 116 O    1     2.0716     3.9148   48 GA   0 0 0
 116 O    1     2.6120     4.9360   56 O    0 0 0
 116 O    1     2.6577     5.0224  101 O    0 0 0

 117 O    1     1.8732     3.5399   10 GA   0 0 0
 117 O    1     2.0171     3.8118   36 GA   0 0 0
 117 O    1     2.0723     3.9161   37 GA   0 1 0
 117 O    1     2.0753     3.9218   45 GA   0 0 0
 117 O    1     2.6128     4.9376   57 O    0 0 0
 117 O    1     2.6625     5.0313  104 O    0 0 0

 118 O    1     1.8721     3.5377    9 GA   0 0 0
 118 O    1     2.0386     3.8524   35 GA   0 0 0
 118 O    1     2.0585     3.8900   46 GA   0 0 0
 118 O    1     2.0779     3.9266   38 GA   0 1 0
 118 O    1     2.6151     4.9419   58 O    0 0 0
 118 O    1     2.6401     4.9891  107 O    0 1 0

 119 O    1     1.8729     3.5393   12 GA   0 0 0
 119 O    1     2.0157     3.8091   26 GA   0 0 0
 119 O    1     2.0724     3.9163   47 GA   0-1 0
 119 O    1     2.0778     3.9264   39 GA   0 0 0
 119 O    1     2.6075     4.9275   59 O    0 0 0
 119 O    1     2.6649     5.0360   98 O    0 0 0

 120 O    1     1.8762     3.5455   11 GA   0 0 0
 120 O    1     2.0139     3.8057   25 GA   0 0 0
 120 O    1     2.0707     3.9131   40 GA   0 0 0
 120 O    1     2.0708     3.9133   48 GA   0-1 0
 120 O    1     2.6106     4.9334   60 O    0 0 0
 120 O    1     2.6571     5.0212  105 O    0-1 0


 SYMMETRY ALLOWED ELASTIC DISTORTION 1
  0.5773503  0.0000000  0.0000000
  0.0000000  0.5773503  0.0000000
  0.0000000  0.0000000  0.5773503

 SYMMETRY ALLOWED ELASTIC DISTORTION 2
  0.8164966  0.0000000  0.0000000
  0.0000000 -0.4082483  0.0000000
  0.0000000  0.0000000 -0.4082483

 SYMMETRY ALLOWED ELASTIC DISTORTION 3
  0.0000000  0.7071068  0.0000000
  0.7071068  0.0000000  0.0000000
  0.0000000  0.0000000  0.0000000

 SYMMETRY ALLOWED ELASTIC DISTORTION 4
  0.0000000  0.0000000  0.0000000
  0.0000000  0.7071068  0.0000000
  0.0000000  0.0000000 -0.7071068

 SYMMETRY ALLOWED ELASTIC DISTORTION 5
  0.0000000  0.0000000  0.7071068
  0.0000000  0.0000000  0.0000000
  0.7071068  0.0000000  0.0000000

 SYMMETRY ALLOWED ELASTIC DISTORTION 6
  0.0000000  0.0000000  0.0000000
  0.0000000  0.0000000  0.7071068
  0.0000000  0.7071068  0.0000000

 SYMMETRY ALLOWED INTERNAL DEGREE(S) OF FREEDOM: 357
 TTTTTTTTTTTTTTTTTTTTTTTTTTTTTT SYMM        TELAPSE        2.87 TCPU        2.72
 TTTTTTTTTTTTTTTTTTTTTTTTTTTTTT INT_SCREEN  TELAPSE        3.01 TCPU        2.85

 *******************************************************************************
 *                             OPTIMIZATION STARTS                             *
 *******************************************************************************
 RECLASIFICATION OF INDICES FOR INTEGRAL CALC ACCORDING TO DIFFERENT CRITERIA:
           FIXDELTE                  FIXDELTX              FIXDELTN
           1.0000000               0.80000000                363
 DEFAULT MAX NUM OF POINTS  726
 *******************************************************************************

 *******************************************************************************
 COORDINATE AND CELL OPTIMIZATION - POINT    1

 DFT PARAMETERS

     ATOM       ELECTRONS   NET CHARGE   R(ANGSTROM)
   1  31  GA     31.0000      0.0000     1.53000000
  27 277  IR     17.0000      0.0000     1.36000000
  49   8  O       8.0000      0.0000     0.74000000

 SIZE OF GRID=    2608004
 TTTTTTTTTTTTTTTTTTTTTTTTTTTTTT MAKE_GRID2  TELAPSE       18.04 TCPU       17.84
 BECKE WEIGHT FUNCTION
 RADSAFE =     2.00
 TOLERANCES - DENSITY:10**- 6; POTENTIAL:10**- 9; GRID WGT:10**-14

 RADIAL INTEGRATION  - INTERVALS (POINTS,UPPER LIMIT):            1( 75,  4.0*R)

 ANGULAR INTEGRATION - INTERVALS (ACCURACY LEVEL [N. POINTS] UPPER LIMIT):
  1(  4[  86]   0.2)  2(  8[ 194]   0.5)  3( 12[ 350]   0.9)  4( 16[ 974]   3.5)
  5( 12[ 350]9999.0)
 TTTTTTTTTTTTTTTTTTTTTTTTTTTTTT INT_CALC    TELAPSE       18.15 TCPU       17.95

 *******************************************************************************
 Ga2O3 - beta                                                                    
 CRYSTAL - SCF - TYPE OF CALCULATION :  UNRESTRICTED OPEN SHELL
 *******************************************************************************

 CAPPA:IS1  4;IS2  4;IS3  4; K PTS MONK NET  36; SYMMOPS:K SPACE   2;G SPACE   1

 TTTTTTTTTTTTTTTTTTTTTTTTTTTTTT SDIK        TELAPSE       90.69 TCPU       90.32

 AAAAAAAAAAAAAAAAAAAAAAAAAAAAAAAAAAAAAAAAAAAAAAAAAAAAAAAAAAAAAAAAAAAAAAAAAAAAAAA
         ATOMIC WAVEFUNCTION(S)


 NUCLEAR CHARGE 31.0  SYMMETRY SPECIES            S    P    D
 N. ELECTRONS   31.0  NUMBER OF PRIMITIVE GTOS   14   10    6
                      NUMBER OF CONTRACTED GTOS   5    4    3
                      NUMBER OF CLOSED SHELLS     4    2    1
                      OPEN SHELL OCCUPATION       0    1    0

  ZNUC SCFIT  TOTAL HF ENERGY   KINETIC ENERGY   VIRIAL THEOREM ACCURACY
  31.0  22   -1.922924209E+03  1.922239062E+03 -2.000356432E+00  4.4E-06

 NUCLEAR CHARGE 17.0  SYMMETRY SPECIES            S    P    D
 N. ELECTRONS   17.0  NUMBER OF PRIMITIVE GTOS    4    4    3
                      NUMBER OF CONTRACTED GTOS   4    4    3
                      NUMBER OF CLOSED SHELLS     2    1    0
                      OPEN SHELL OCCUPATION       0    0    7

  ZNUC SCFIT  TOTAL HF ENERGY   KINETIC ENERGY   VIRIAL THEOREM ACCURACY
  17.0  39   -1.035695462E+02  3.298575698E+01 -4.139826266E+00  3.7E-06

 NUCLEAR CHARGE  8.0  SYMMETRY SPECIES            S    P
 N. ELECTRONS    8.0  NUMBER OF PRIMITIVE GTOS    7    4
                      NUMBER OF CONTRACTED GTOS   3    2
                      NUMBER OF CLOSED SHELLS     2    0
                      OPEN SHELL OCCUPATION       0    4

  ZNUC SCFIT  TOTAL HF ENERGY   KINETIC ENERGY   VIRIAL THEOREM ACCURACY
   8.0  13   -7.471200414E+01  7.474432650E+01 -1.999567561E+00  2.0E-06

 AAAAAAAAAAAAAAAAAAAAAAAAAAAAAAAAAAAAAAAAAAAAAAAAAAAAAAAAAAAAAAAAAAAAAAAAAAAAAAA

 CHARGE NORMALIZATION FACTOR   1.00000000
 TOTAL ATOMIC CHARGES:
  31.0000000  31.0000000  31.0000000  31.0000000  31.0000000  31.0000000
  31.0000000  31.0000000  31.0000000  31.0000000  31.0000000  31.0000000
  31.0000000  31.0000000  31.0000000  31.0000000  31.0000000  31.0000000
  31.0000000  31.0000000  31.0000000  31.0000000  31.0000000  31.0000000
  31.0000000  31.0000000  17.0000000  31.0000000  31.0000000  31.0000000
  31.0000000  31.0000000  31.0000000  31.0000000  31.0000000  31.0000000
  31.0000000  31.0000000  31.0000000  31.0000000  31.0000000  31.0000000
  31.0000000  31.0000000  31.0000000  31.0000000  31.0000000  31.0000000
   8.0000000   8.0000000   8.0000000   8.0000000   8.0000000   8.0000000
   8.0000000   8.0000000   8.0000000   8.0000000   8.0000000   8.0000000
   8.0000000   8.0000000   8.0000000   8.0000000   8.0000000   8.0000000
   8.0000000   8.0000000   8.0000000   8.0000000   8.0000000   8.0000000
   8.0000000   8.0000000   8.0000000   8.0000000   8.0000000   8.0000000
   8.0000000   8.0000000   8.0000000   8.0000000   8.0000000   8.0000000
   8.0000000   8.0000000   8.0000000   8.0000000   8.0000000   8.0000000
   8.0000000   8.0000000   8.0000000   8.0000000   8.0000000   8.0000000
   8.0000000   8.0000000   8.0000000   8.0000000   8.0000000   8.0000000
   8.0000000   8.0000000   8.0000000   8.0000000   8.0000000   8.0000000
   8.0000000   8.0000000   8.0000000   8.0000000   8.0000000   8.0000000
   8.0000000   8.0000000   8.0000000   8.0000000   8.0000000   8.0000000
 SUMMED SPIN DENSITY           0.00000000
 TOTAL ATOMIC SPINS  :
   0.0000000   0.0000000   0.0000000   0.0000000   0.0000000   0.0000000
   0.0000000   0.0000000   0.0000000   0.0000000   0.0000000   0.0000000
   0.0000000   0.0000000   0.0000000   0.0000000   0.0000000   0.0000000
   0.0000000   0.0000000   0.0000000   0.0000000   0.0000000   0.0000000
   0.0000000   0.0000000   0.0000000   0.0000000   0.0000000   0.0000000
   0.0000000   0.0000000   0.0000000   0.0000000   0.0000000   0.0000000
   0.0000000   0.0000000   0.0000000   0.0000000   0.0000000   0.0000000
   0.0000000   0.0000000   0.0000000   0.0000000   0.0000000   0.0000000
   0.0000000   0.0000000   0.0000000   0.0000000   0.0000000   0.0000000
   0.0000000   0.0000000   0.0000000   0.0000000   0.0000000   0.0000000
   0.0000000   0.0000000   0.0000000   0.0000000   0.0000000   0.0000000
   0.0000000   0.0000000   0.0000000   0.0000000   0.0000000   0.0000000
   0.0000000   0.0000000   0.0000000   0.0000000   0.0000000   0.0000000
   0.0000000   0.0000000   0.0000000   0.0000000   0.0000000   0.0000000
   0.0000000   0.0000000   0.0000000   0.0000000   0.0000000   0.0000000
   0.0000000   0.0000000   0.0000000   0.0000000   0.0000000   0.0000000
   0.0000000   0.0000000   0.0000000   0.0000000   0.0000000   0.0000000
   0.0000000   0.0000000   0.0000000   0.0000000   0.0000000   0.0000000
   0.0000000   0.0000000   0.0000000   0.0000000   0.0000000   0.0000000
   0.0000000   0.0000000   0.0000000   0.0000000   0.0000000   0.0000000
 TTTTTTTTTTTTTTTTTTTTTTTTTTTTTT MOQGAD      TELAPSE      133.34 TCPU      132.86
 TTTTTTTTTTTTTTTTTTTTTTTTTTTTTT SHELLXN     TELAPSE      802.30 TCPU      800.25
 TTTTTTTTTTTTTTTTTTTTTTTTTTTTTT MONMO3      TELAPSE      825.19 TCPU      823.08
 NUMERICALLY INTEGRATED DENSITY   1025.0003166102   1025.0003166102
 TTTTTTTTTTTTTTTTTTTTTTTTTTTTTT NUMDFT      TELAPSE      836.42 TCPU      834.28
 CYC   0 ETOT(AU) -9.597625213079E+04 DETOT -9.60E+04 tst  0.00E+00 PX  1.00E+00
 CYCLE  0 WAVE FUNCTION SAVED IN FORTRAN UNIT 79
 TTTTTTTTTTTTTTTTTTTTTTTTTTTTTT FDIK        TELAPSE     3035.24 TCPU     3027.21

    ALPHA      ELECTRONS
 INSULATING STATE
 TOP OF VALENCE BANDS -    BAND   1025; K   10; EIG -1.5166433E-01 AU
 TOP OF VALENCE BANDS -    BAND   1025; K    1; EIG -1.5192037E-01 AU
 BOTTOM OF VIRTUAL BANDS - BAND   1026; K    1; EIG -1.4208240E-01 AU
 INDIRECT ENERGY BAND GAP:   0.2607 eV

    BETA       ELECTRONS
 INSULATING STATE
 TOP OF VALENCE BANDS -    BAND   1025; K   10; EIG -1.5166433E-01 AU
 TOP OF VALENCE BANDS -    BAND   1025; K    1; EIG -1.5192037E-01 AU
 BOTTOM OF VIRTUAL BANDS - BAND   1026; K    1; EIG -1.4208240E-01 AU
 INDIRECT ENERGY BAND GAP:   0.2607 eV
 TTTTTTTTTTTTTTTTTTTTTTTTTTTTTT PDIG        TELAPSE     3056.67 TCPU     3048.58
 CHARGE NORMALIZATION FACTOR   1.00000000
 TOTAL ATOMIC CHARGES:
  28.8031286  28.8050409  28.8016616  28.8037484  28.8049636  28.8024108
  28.8031209  28.8041084  28.8049832  28.8023854  28.8016890  28.8037357
  28.8039522  28.7998593  28.8067439  28.8012434  28.8046039  28.8002988
  28.8041395  28.8039668  28.8046373  28.8003079  28.8067329  28.8012337
  28.9213332  28.9207698  14.8681335  28.9235907  28.9214127  28.9207623
  28.9447938  28.9226721  28.9207602  28.9197833  28.9447864  28.9226945
  28.9217458  28.9383085  28.9231394  28.9230098  28.9217218  28.9383591
  28.9211623  28.9218669  28.9212680  28.9221629  28.9212092  28.9219752
   9.4383569   9.4375478   9.4393821   9.4373739   9.4391556   9.4399034
   9.4393148   9.4373299   9.4391603   9.4399143   9.4394021   9.4374283
   9.4375631   9.4390735   9.4229658   9.4390445   9.4376517   9.4390443
   9.4429406   9.4384957   9.4375285   9.4390112   9.4229730   9.4390421
   9.4579702   9.4631370   9.4563518   9.4543173   9.4579738   9.4630987
   9.4606069   9.4608685   9.4582063   9.4621226   9.4606298   9.4608583
   9.4611083   9.4581460   9.4526947   9.4584600   9.4610771   9.4581561
   9.4638161   9.4576422   9.4595984   9.4610121   9.4638165   9.4576182
   9.3804061   9.3792933   9.3568827   9.3770294   9.3808288   9.3796776
   9.3788061   9.3789013   9.3808471   9.3796566   9.3569007   9.3770338
   9.3783957   9.3539275   9.3800919   9.3804378   9.3786745   9.3844050
   9.3789925   9.3802437   9.3786699   9.3844079   9.3800574   9.3804246
 SUMMED SPIN DENSITY          -0.00000000
 TOTAL ATOMIC SPINS  :
   0.0000000  -0.0000000  -0.0000000   0.0000000  -0.0000000  -0.0000000
  -0.0000000   0.0000000   0.0000000   0.0000000   0.0000000  -0.0000000
  -0.0000000  -0.0000000   0.0000000   0.0000000   0.0000000  -0.0000000
  -0.0000000  -0.0000000   0.0000000   0.0000000   0.0000000   0.0000000
  -0.0000000  -0.0000000  -0.0000000   0.0000000   0.0000000  -0.0000000
   0.0000000   0.0000000   0.0000000   0.0000000  -0.0000000  -0.0000000
  -0.0000000  -0.0000000   0.0000000  -0.0000000   0.0000000   0.0000000
   0.0000000  -0.0000000   0.0000000   0.0000000  -0.0000000   0.0000000
  -0.0000000   0.0000000  -0.0000000  -0.0000000  -0.0000000  -0.0000000
  -0.0000000  -0.0000000   0.0000000  -0.0000000   0.0000000   0.0000000
   0.0000000  -0.0000000   0.0000000  -0.0000000  -0.0000000   0.0000000
  -0.0000000   0.0000000   0.0000000  -0.0000000   0.0000000  -0.0000000
  -0.0000000   0.0000000   0.0000000  -0.0000000   0.0000000  -0.0000000
  -0.0000000  -0.0000000  -0.0000000   0.0000000  -0.0000000   0.0000000
  -0.0000000  -0.0000000   0.0000000  -0.0000000   0.0000000   0.0000000
   0.0000000  -0.0000000  -0.0000000  -0.0000000   0.0000000  -0.0000000
  -0.0000000   0.0000000  -0.0000000   0.0000000  -0.0000000  -0.0000000
  -0.0000000   0.0000000   0.0000000   0.0000000  -0.0000000  -0.0000000
  -0.0000000   0.0000000   0.0000000  -0.0000000  -0.0000000   0.0000000
  -0.0000000   0.0000000   0.0000000   0.0000000  -0.0000000   0.0000000
 TTTTTTTTTTTTTTTTTTTTTTTTTTTTTT MOQGAD      TELAPSE     3056.74 TCPU     3048.66
 TTTTTTTTTTTTTTTTTTTTTTTTTTTTTT SHELLXN     TELAPSE     3752.87 TCPU     3743.15
 TTTTTTTTTTTTTTTTTTTTTTTTTTTTTT MONMO3      TELAPSE     3776.20 TCPU     3766.43
 NUMERICALLY INTEGRATED DENSITY   1025.0003680850   1025.0003680850
 TTTTTTTTTTTTTTTTTTTTTTTTTTTTTT NUMDFT      TELAPSE     3803.24 TCPU     3793.40
 CYC   1 ETOT(AU) -9.595875784598E+04 DETOT  1.75E+01 tst  0.00E+00 PX  1.00E+00
 CYCLE  1 WAVE FUNCTION SAVED IN FORTRAN UNIT 79
 TTTTTTTTTTTTTTTTTTTTTTTTTTTTTT FDIK        TELAPSE     4326.58 TCPU     4313.44

    ALPHA      ELECTRONS
 INSULATING STATE
 TOP OF VALENCE BANDS -    BAND   1025; K    8; EIG -1.6020881E-01 AU
 TOP OF VALENCE BANDS -    BAND   1025; K    1; EIG -1.6051037E-01 AU
 BOTTOM OF VIRTUAL BANDS - BAND   1026; K    1; EIG -1.1689306E-01 AU
 INDIRECT ENERGY BAND GAP:   1.1787 eV

    BETA       ELECTRONS
 INSULATING STATE
 TOP OF VALENCE BANDS -    BAND   1025; K    8; EIG -1.6020881E-01 AU
 TOP OF VALENCE BANDS -    BAND   1025; K    1; EIG -1.6051037E-01 AU
 BOTTOM OF VIRTUAL BANDS - BAND   1026; K    1; EIG -1.1689306E-01 AU
 INDIRECT ENERGY BAND GAP:   1.1787 eV
 TTTTTTTTTTTTTTTTTTTTTTTTTTTTTT PDIG        TELAPSE     4347.99 TCPU     4334.80
 CHARGE NORMALIZATION FACTOR   1.00000000
 TOTAL ATOMIC CHARGES:
  28.9557176  28.9651858  28.9575641  28.9642753  28.9644649  28.9621791
  28.9641044  28.9645873  28.9644188  28.9621464  28.9575248  28.9643016
  28.9644135  28.9594435  28.9613725  28.9566247  28.9649803  28.9599050
  28.9633932  28.9641050  28.9650631  28.9599205  28.9613849  28.9566080
  29.0648749  29.0642457  15.1528537  29.0672599  29.0650143  29.0642374
  29.0790696  29.0666303  29.0644394  29.0629247  29.0790166  29.0666877
  29.0657532  29.0763021  29.0663773  29.0665180  29.0656576  29.0763237
  29.0640085  29.0651040  29.0651970  29.0647420  29.0640538  29.0653166
   9.3242517   9.3223017   9.3260786   9.3241363   9.3257687   9.3267580
   9.3261631   9.3240739   9.3257931   9.3267754   9.3260738   9.3241809
   9.3245696   9.3260616   9.2990202   9.3254366   9.3245955   9.3260218
   9.3299760   9.3250722   9.3244751   9.3259735   9.2990442   9.3254186
   9.3578279   9.3636576   9.3550479   9.3530890   9.3578134   9.3636329
   9.3596035   9.3602007   9.3579005   9.3621935   9.3596211   9.3601870
   9.3605270   9.3579740   9.3424856   9.3584653   9.3605046   9.3579853
   9.3618927   9.3574741   9.3596467   9.3612430   9.3619140   9.3574613
   9.2892430   9.2879496   9.2690214   9.2845980   9.2893613   9.2882432
   9.2872857   9.2875574   9.2893686   9.2882156   9.2690203   9.2846137
   9.2866979   9.2616178   9.2881875   9.2889145   9.2873514   9.2893511
   9.2880069   9.2890234   9.2873354   9.2893361   9.2881785   9.2888604
 SUMMED SPIN DENSITY          -0.00000000
 TOTAL ATOMIC SPINS  :
   0.0000000   0.0000000  -0.0000000   0.0000000   0.0000000  -0.0000000
  -0.0000000  -0.0000000   0.0000000   0.0000000   0.0000000  -0.0000000
  -0.0000000  -0.0000000   0.0000000  -0.0000000  -0.0000000  -0.0000000
  -0.0000000  -0.0000000  -0.0000000  -0.0000000  -0.0000000  -0.0000000
  -0.0000000   0.0000000   0.0000000  -0.0000000  -0.0000000  -0.0000000
  -0.0000000   0.0000000   0.0000000  -0.0000000  -0.0000000   0.0000000
  -0.0000000   0.0000000   0.0000000  -0.0000000  -0.0000000   0.0000000
  -0.0000000  -0.0000000  -0.0000000  -0.0000000  -0.0000000  -0.0000000
  -0.0000000  -0.0000000   0.0000000  -0.0000000   0.0000000   0.0000000
  -0.0000000  -0.0000000  -0.0000000  -0.0000000  -0.0000000   0.0000000
   0.0000000   0.0000000   0.0000000   0.0000000  -0.0000000   0.0000000
   0.0000000   0.0000000  -0.0000000  -0.0000000  -0.0000000  -0.0000000
  -0.0000000   0.0000000  -0.0000000   0.0000000  -0.0000000   0.0000000
   0.0000000   0.0000000  -0.0000000   0.0000000   0.0000000   0.0000000
  -0.0000000  -0.0000000  -0.0000000  -0.0000000  -0.0000000   0.0000000
   0.0000000   0.0000000  -0.0000000   0.0000000   0.0000000   0.0000000
  -0.0000000  -0.0000000   0.0000000  -0.0000000   0.0000000   0.0000000
   0.0000000  -0.0000000   0.0000000   0.0000000  -0.0000000  -0.0000000
  -0.0000000  -0.0000000  -0.0000000   0.0000000   0.0000000   0.0000000
   0.0000000   0.0000000   0.0000000   0.0000000  -0.0000000   0.0000000
 TTTTTTTTTTTTTTTTTTTTTTTTTTTTTT MOQGAD      TELAPSE     4348.07 TCPU     4334.88
 TTTTTTTTTTTTTTTTTTTTTTTTTTTTTT SHELLXN     TELAPSE     5044.69 TCPU     5029.84
 TTTTTTTTTTTTTTTTTTTTTTTTTTTTTT MONMO3      TELAPSE     5068.06 TCPU     5053.14
 NUMERICALLY INTEGRATED DENSITY   1025.0003937057   1025.0003937057
 TTTTTTTTTTTTTTTTTTTTTTTTTTTTTT NUMDFT      TELAPSE     5094.99 TCPU     5080.01
 CYC   2 ETOT(AU) -9.596176408185E+04 DETOT -3.01E+00 tst  5.36E-04 PX  1.24E-01
 CYCLE  2 WAVE FUNCTION SAVED IN FORTRAN UNIT 79
 TTTTTTTTTTTTTTTTTTTTTTTTTTTTTT FDIK        TELAPSE     5616.45 TCPU     5599.42

    ALPHA      ELECTRONS
 INSULATING STATE
 TOP OF VALENCE BANDS -    BAND   1025; K    8; EIG -1.5851109E-01 AU
 TOP OF VALENCE BANDS -    BAND   1025; K    1; EIG -1.5886589E-01 AU
 BOTTOM OF VIRTUAL BANDS - BAND   1026; K    1; EIG -9.9135687E-02 AU
 INDIRECT ENERGY BAND GAP:   1.6157 eV

    BETA       ELECTRONS
 INSULATING STATE
 TOP OF VALENCE BANDS -    BAND   1025; K    8; EIG -1.5851109E-01 AU
 TOP OF VALENCE BANDS -    BAND   1025; K    1; EIG -1.5886589E-01 AU
 BOTTOM OF VIRTUAL BANDS - BAND   1026; K    1; EIG -9.9135687E-02 AU
 INDIRECT ENERGY BAND GAP:   1.6157 eV
 TTTTTTTTTTTTTTTTTTTTTTTTTTTTTT PDIG        TELAPSE     5637.85 TCPU     5620.77
 CHARGE NORMALIZATION FACTOR   1.00000000
 TOTAL ATOMIC CHARGES:
  29.0589465  29.0727787  29.0622147  29.0721269  29.0714648  29.0695747
  29.0724478  29.0724530  29.0714840  29.0695295  29.0622554  29.0720894
  29.0721465  29.0669368  29.0655166  29.0615110  29.0728342  29.0671561
  29.0706252  29.0717636  29.0728588  29.0671358  29.0655048  29.0614476
  29.1601156  29.1595137  15.2935928  29.1620120  29.1603636  29.1594533
  29.1687815  29.1620884  29.1598270  29.1578200  29.1687129  29.1621564
  29.1610068  29.1685782  29.1613579  29.1617902  29.1609427  29.1687421
  29.1587268  29.1600397  29.1605912  29.1593433  29.1588086  29.1602426
   9.2479834   9.2453970   9.2505605   9.2482931   9.2500629   9.2514578
   9.2504249   9.2483008   9.2500613   9.2514940   9.2505826   9.2483866
   9.2490478   9.2501701   9.2214610   9.2493932   9.2488924   9.2502148
   9.2550735   9.2491042   9.2487474   9.2501771   9.2214892   9.2493481
   9.2898288   9.2964819   9.2867667   9.2847575   9.2898108   9.2964384
   9.2913538   9.2920441   9.2897094   9.2944828   9.2913796   9.2920619
   9.2926124   9.2900021   9.2705923   9.2904445   9.2925778   9.2900062
   9.2931345   9.2894859   9.2917675   9.2935489   9.2931366   9.2894558
   9.2299873   9.2286514   9.2155856   9.2247243   9.2299715   9.2288159
   9.2286930   9.2283643   9.2299522   9.2287971   9.2156253   9.2246997
   9.2273234   9.2066329   9.2284468   9.2294808   9.2280132   9.2280746
   9.2289352   9.2298125   9.2280381   9.2280843   9.2284075   9.2294696
 SUMMED SPIN DENSITY          -0.00000000
 TOTAL ATOMIC SPINS  :
   0.0000000  -0.0000000   0.0000000  -0.0000000   0.0000000   0.0000000
  -0.0000000   0.0000000   0.0000000   0.0000000   0.0000000   0.0000000
  -0.0000000   0.0000000   0.0000000  -0.0000000   0.0000000  -0.0000000
   0.0000000  -0.0000000   0.0000000  -0.0000000   0.0000000  -0.0000000
  -0.0000000  -0.0000000   0.0000000  -0.0000000   0.0000000  -0.0000000
  -0.0000000  -0.0000000  -0.0000000  -0.0000000  -0.0000000  -0.0000000
   0.0000000  -0.0000000   0.0000000  -0.0000000   0.0000000  -0.0000000
  -0.0000000  -0.0000000   0.0000000   0.0000000  -0.0000000  -0.0000000
  -0.0000000   0.0000000   0.0000000   0.0000000  -0.0000000   0.0000000
   0.0000000  -0.0000000  -0.0000000  -0.0000000   0.0000000   0.0000000
  -0.0000000  -0.0000000   0.0000000   0.0000000  -0.0000000   0.0000000
   0.0000000   0.0000000  -0.0000000   0.0000000  -0.0000000   0.0000000
   0.0000000   0.0000000  -0.0000000   0.0000000   0.0000000  -0.0000000
   0.0000000  -0.0000000   0.0000000   0.0000000  -0.0000000   0.0000000
  -0.0000000  -0.0000000  -0.0000000  -0.0000000  -0.0000000   0.0000000
   0.0000000   0.0000000   0.0000000  -0.0000000  -0.0000000   0.0000000
   0.0000000   0.0000000   0.0000000   0.0000000   0.0000000   0.0000000
  -0.0000000   0.0000000   0.0000000   0.0000000   0.0000000   0.0000000
  -0.0000000  -0.0000000   0.0000000   0.0000000   0.0000000   0.0000000
   0.0000000   0.0000000   0.0000000   0.0000000  -0.0000000   0.0000000
 TTTTTTTTTTTTTTTTTTTTTTTTTTTTTT MOQGAD      TELAPSE     5637.93 TCPU     5620.84
 TTTTTTTTTTTTTTTTTTTTTTTTTTTTTT SHELLXN     TELAPSE     6334.13 TCPU     6315.39
 TTTTTTTTTTTTTTTTTTTTTTTTTTTTTT MONMO3      TELAPSE     6357.74 TCPU     6338.94
 NUMERICALLY INTEGRATED DENSITY   1025.0004099969   1025.0004099969
 TTTTTTTTTTTTTTTTTTTTTTTTTTTTTT NUMDFT      TELAPSE     6384.65 TCPU     6365.78
 CYC   3 ETOT(AU) -9.596291208171E+04 DETOT -1.15E+00 tst  1.36E-04 PX  6.07E-02
 CYCLE  3 WAVE FUNCTION SAVED IN FORTRAN UNIT 79
 ANDERSON MIX: BETA=  -1.636919729303E+00
 TTTTTTTTTTTTTTTTTTTTTTTTTTTTTT FDIK        TELAPSE     6887.03 TCPU     6866.59

    ALPHA      ELECTRONS
 INSULATING STATE
 TOP OF VALENCE BANDS -    BAND   1025; K    8; EIG -1.4571337E-01 AU
 TOP OF VALENCE BANDS -    BAND   1025; K    1; EIG -1.4618999E-01 AU
 BOTTOM OF VIRTUAL BANDS - BAND   1026; K    1; EIG -6.5832738E-02 AU
 INDIRECT ENERGY BAND GAP:   2.1737 eV

    BETA       ELECTRONS
 INSULATING STATE
 TOP OF VALENCE BANDS -    BAND   1025; K    8; EIG -1.4571337E-01 AU
 TOP OF VALENCE BANDS -    BAND   1025; K    1; EIG -1.4618999E-01 AU
 BOTTOM OF VIRTUAL BANDS - BAND   1026; K    1; EIG -6.5832738E-02 AU
 INDIRECT ENERGY BAND GAP:   2.1737 eV
 TTTTTTTTTTTTTTTTTTTTTTTTTTTTTT PDIG        TELAPSE     6908.41 TCPU     6887.92
 CHARGE NORMALIZATION FACTOR   1.00000000
 TOTAL ATOMIC CHARGES:
  29.2457876  29.2660846  29.2504557  29.2653804  29.2630547  29.2622079
  29.2676281  29.2658041  29.2630853  29.2621909  29.2505455  29.2653358
  29.2652529  29.2600942  29.2530262  29.2510109  29.2659499  29.2596797
  29.2636903  29.2651280  29.2660325  29.2596434  29.2530016  29.2509244
  29.3314361  29.3305226  15.4728217  29.3321005  29.3317265  29.3305080
  29.3310623  29.3337245  29.3311685  29.3282754  29.3309701  29.3337919
  29.3322853  29.3352435  29.3322769  29.3326329  29.3322449  29.3353278
  29.3288447  29.3304049  29.3322168  29.3300689  29.3288913  29.3307127
   9.1118387   9.1082340   9.1159276   9.1128070   9.1149369   9.1172175
   9.1149145   9.1129137   9.1149186   9.1172457   9.1159373   9.1129263
   9.1142880   9.1147112   9.0932182   9.1135713   9.1135357   9.1146953
   9.1218617   9.1134071   9.1134282   9.1146778   9.0932857   9.1135467
   9.1653188   9.1735741   9.1623767   9.1601447   9.1652316   9.1735449
   9.1667395   9.1675592   9.1649060   9.1702141   9.1667780   9.1675775
   9.1684427   9.1655655   9.1453684   9.1658046   9.1684051   9.1655429
   9.1672315   9.1650399   9.1674458   9.1695468   9.1672307   9.1649850
   9.1257724   9.1243042   9.1270813   9.1198382   9.1253929   9.1242828
   9.1262304   9.1242924   9.1253379   9.1242607   9.1271073   9.1198089
   9.1227946   9.1175226   9.1234691   9.1253317   9.1237009   9.1207797
   9.1249206   9.1256208   9.1237364   9.1207735   9.1234334   9.1253350
 SUMMED SPIN DENSITY          -0.00000000
 TOTAL ATOMIC SPINS  :
  -0.0000000   0.0000000   0.0000000   0.0000000  -0.0000000   0.0000000
   0.0000000  -0.0000000   0.0000000  -0.0000000  -0.0000000  -0.0000000
   0.0000000   0.0000000   0.0000000  -0.0000000  -0.0000000  -0.0000000
   0.0000000  -0.0000000  -0.0000000   0.0000000  -0.0000000   0.0000000
   0.0000000  -0.0000000   0.0000000  -0.0000000  -0.0000000   0.0000000
  -0.0000000   0.0000000   0.0000000  -0.0000000   0.0000000  -0.0000000
  -0.0000000   0.0000000   0.0000000  -0.0000000   0.0000000  -0.0000000
  -0.0000000   0.0000000   0.0000000   0.0000000   0.0000000  -0.0000000
  -0.0000000   0.0000000   0.0000000   0.0000000  -0.0000000  -0.0000000
   0.0000000   0.0000000   0.0000000   0.0000000  -0.0000000  -0.0000000
   0.0000000   0.0000000  -0.0000000  -0.0000000   0.0000000  -0.0000000
   0.0000000   0.0000000  -0.0000000   0.0000000   0.0000000   0.0000000
  -0.0000000  -0.0000000   0.0000000   0.0000000   0.0000000   0.0000000
  -0.0000000   0.0000000  -0.0000000  -0.0000000   0.0000000  -0.0000000
  -0.0000000   0.0000000   0.0000000   0.0000000   0.0000000  -0.0000000
  -0.0000000  -0.0000000   0.0000000  -0.0000000   0.0000000   0.0000000
  -0.0000000  -0.0000000   0.0000000  -0.0000000  -0.0000000  -0.0000000
  -0.0000000   0.0000000   0.0000000   0.0000000  -0.0000000   0.0000000
  -0.0000000   0.0000000   0.0000000   0.0000000  -0.0000000   0.0000000
  -0.0000000   0.0000000   0.0000000  -0.0000000  -0.0000000  -0.0000000
 TTTTTTTTTTTTTTTTTTTTTTTTTTTTTT MOQGAD      TELAPSE     6908.49 TCPU     6888.00
 TTTTTTTTTTTTTTTTTTTTTTTTTTTTTT SHELLXN     TELAPSE     7604.67 TCPU     7582.55
 TTTTTTTTTTTTTTTTTTTTTTTTTTTTTT MONMO3      TELAPSE     7628.21 TCPU     7606.03
 NUMERICALLY INTEGRATED DENSITY   1025.0004367038   1025.0004367038
 TTTTTTTTTTTTTTTTTTTTTTTTTTTTTT NUMDFT      TELAPSE     7655.14 TCPU     7632.89
 CYC   4 ETOT(AU) -9.596360859818E+04 DETOT -6.97E-01 tst  3.07E-04 PX  7.01E-02
 CYCLE  4 WAVE FUNCTION SAVED IN FORTRAN UNIT 79
 ANDERSON MIX: BETA=  -4.180320503443E-02
 TTTTTTTTTTTTTTTTTTTTTTTTTTTTTT FDIK        TELAPSE     8218.93 TCPU     8193.25

    ALPHA      ELECTRONS
 INSULATING STATE
 TOP OF VALENCE BANDS -    BAND   1025; K    8; EIG -1.4120664E-01 AU
 TOP OF VALENCE BANDS -    BAND   1025; K    1; EIG -1.4167436E-01 AU
 BOTTOM OF VIRTUAL BANDS - BAND   1026; K    1; EIG -6.1363691E-02 AU
 INDIRECT ENERGY BAND GAP:   2.1726 eV

    BETA       ELECTRONS
 INSULATING STATE
 TOP OF VALENCE BANDS -    BAND   1025; K    8; EIG -1.4120664E-01 AU
 TOP OF VALENCE BANDS -    BAND   1025; K    1; EIG -1.4167436E-01 AU
 BOTTOM OF VIRTUAL BANDS - BAND   1026; K    1; EIG -6.1363691E-02 AU
 INDIRECT ENERGY BAND GAP:   2.1726 eV
 TTTTTTTTTTTTTTTTTTTTTTTTTTTTTT PDIG        TELAPSE     8240.50 TCPU     8214.76
 CHARGE NORMALIZATION FACTOR   1.00000000
 TOTAL ATOMIC CHARGES:
  29.2493950  29.2696419  29.2539959  29.2687861  29.2662815  29.2657638
  29.2713302  29.2692643  29.2663185  29.2657195  29.2540456  29.2687542
  29.2687995  29.2638669  29.2571460  29.2549046  29.2695029  29.2631409
  29.2674804  29.2688714  29.2695582  29.2631278  29.2571267  29.2548768
  29.3341907  29.3333669  15.4340794  29.3344726  29.3344910  29.3333458
  29.3330772  29.3364285  29.3341970  29.3310776  29.3330242  29.3364700
  29.3350057  29.3377760  29.3350214  29.3354370  29.3349580  29.3379035
  29.3311324  29.3327826  29.3350608  29.3328707  29.3313554  29.3331491
   9.1102503   9.1068860   9.1145752   9.1109718   9.1133971   9.1157649
   9.1131236   9.1111032   9.1134170   9.1158216   9.1146058   9.1110307
   9.1125387   9.1127968   9.0971592   9.1119837   9.1116701   9.1127980
   9.1207296   9.1115432   9.1115713   9.1127930   9.0971828   9.1119636
   9.1614092   9.1700517   9.1592648   9.1569534   9.1614236   9.1700265
   9.1633007   9.1641608   9.1610717   9.1663722   9.1633518   9.1641753
   9.1650276   9.1617235   9.1451302   9.1619756   9.1649862   9.1617751
   9.1639305   9.1612200   9.1636278   9.1657222   9.1639039   9.1611869
   9.1253193   9.1238134   9.1298114   9.1197285   9.1249576   9.1238024
   9.1264224   9.1239806   9.1248647   9.1237341   9.1298203   9.1196965
   9.1224895   9.1211442   9.1230119   9.1250623   9.1232753   9.1210156
   9.1245497   9.1251332   9.1233137   9.1210091   9.1230702   9.1251534
 SUMMED SPIN DENSITY          -0.00000000
 TOTAL ATOMIC SPINS  :
  -0.0000000   0.0000000   0.0000000   0.0000000  -0.0000000  -0.0000000
  -0.0000000   0.0000000  -0.0000000   0.0000000  -0.0000000  -0.0000000
   0.0000000  -0.0000000  -0.0000000   0.0000000  -0.0000000   0.0000000
   0.0000000  -0.0000000   0.0000000  -0.0000000   0.0000000  -0.0000000
  -0.0000000   0.0000000  -0.0000000  -0.0000000   0.0000000   0.0000000
  -0.0000000  -0.0000000  -0.0000000  -0.0000000  -0.0000000  -0.0000000
   0.0000000   0.0000000  -0.0000000  -0.0000000   0.0000000   0.0000000
   0.0000000  -0.0000000   0.0000000   0.0000000  -0.0000000  -0.0000000
  -0.0000000  -0.0000000  -0.0000000  -0.0000000  -0.0000000   0.0000000
  -0.0000000   0.0000000  -0.0000000  -0.0000000   0.0000000   0.0000000
  -0.0000000   0.0000000   0.0000000  -0.0000000   0.0000000  -0.0000000
   0.0000000  -0.0000000   0.0000000  -0.0000000  -0.0000000   0.0000000
  -0.0000000   0.0000000  -0.0000000  -0.0000000  -0.0000000  -0.0000000
   0.0000000  -0.0000000  -0.0000000  -0.0000000  -0.0000000   0.0000000
  -0.0000000  -0.0000000   0.0000000  -0.0000000   0.0000000   0.0000000
   0.0000000  -0.0000000   0.0000000   0.0000000  -0.0000000  -0.0000000
  -0.0000000  -0.0000000  -0.0000000   0.0000000  -0.0000000   0.0000000
  -0.0000000   0.0000000   0.0000000  -0.0000000   0.0000000  -0.0000000
   0.0000000   0.0000000   0.0000000  -0.0000000  -0.0000000   0.0000000
   0.0000000   0.0000000   0.0000000  -0.0000000   0.0000000   0.0000000
 TTTTTTTTTTTTTTTTTTTTTTTTTTTTTT MOQGAD      TELAPSE     8240.57 TCPU     8214.83
 TTTTTTTTTTTTTTTTTTTTTTTTTTTTTT SHELLXN     TELAPSE     8936.96 TCPU     8909.52
 TTTTTTTTTTTTTTTTTTTTTTTTTTTTTT MONMO3      TELAPSE     8960.00 TCPU     8932.51
 NUMERICALLY INTEGRATED DENSITY   1025.0004368383   1025.0004368383
 TTTTTTTTTTTTTTTTTTTTTTTTTTTTTT NUMDFT      TELAPSE     8986.95 TCPU     8959.39
 CYC   5 ETOT(AU) -9.596361503273E+04 DETOT -6.43E-03 tst  3.65E-06 PX  2.72E-02
 CYCLE  5 WAVE FUNCTION SAVED IN FORTRAN UNIT 79
 ANDERSON MIX: BETA=  -2.018688152728E+00
 TTTTTTTTTTTTTTTTTTTTTTTTTTTTTT FDIK        TELAPSE     9467.48 TCPU     9438.12

    ALPHA      ELECTRONS
 INSULATING STATE
 TOP OF VALENCE BANDS -    BAND   1025; K    8; EIG -1.3420547E-01 AU
 TOP OF VALENCE BANDS -    BAND   1025; K    1; EIG -1.3465266E-01 AU
 BOTTOM OF VIRTUAL BANDS - BAND   1026; K    1; EIG -5.0956427E-02 AU
 INDIRECT ENERGY BAND GAP:   2.2653 eV

    BETA       ELECTRONS
 INSULATING STATE
 TOP OF VALENCE BANDS -    BAND   1025; K    8; EIG -1.3420547E-01 AU
 TOP OF VALENCE BANDS -    BAND   1025; K    1; EIG -1.3465266E-01 AU
 BOTTOM OF VIRTUAL BANDS - BAND   1026; K    1; EIG -5.0956427E-02 AU
 INDIRECT ENERGY BAND GAP:   2.2653 eV
 TTTTTTTTTTTTTTTTTTTTTTTTTTTTTT PDIG        TELAPSE     9488.91 TCPU     9459.50
 CHARGE NORMALIZATION FACTOR   1.00000000
 TOTAL ATOMIC CHARGES:
  29.2564340  29.2754807  29.2605723  29.2743989  29.2716824  29.2716245
  29.2776329  29.2749592  29.2717057  29.2715831  29.2606369  29.2743854
  29.2744993  29.2702288  29.2650347  29.2623614  29.2752092  29.2688169
  29.2741188  29.2751579  29.2752645  29.2687960  29.2650160  29.2623304
  29.3407787  29.3399369  15.3679701  29.3404214  29.3411009  29.3399004
  29.3392646  29.3429176  29.3408097  29.3374077  29.3391908  29.3429524
  29.3416923  29.3444947  29.3417754  29.3419421  29.3416290  29.3446422
  29.3371656  29.3388589  29.3416951  29.3397815  29.3373935  29.3392360
   9.1066461   9.1037176   9.1109650   9.1068593   9.1097396   9.1122350
   9.1089619   9.1070671   9.1097628   9.1122818   9.1109994   9.1069162
   9.1087784   9.1086700   9.1017897   9.1080926   9.1076356   9.1086439
   9.1173520   9.1074758   9.1075425   9.1086341   9.1018203   9.1080790
   9.1542204   9.1632813   9.1534252   9.1509804   9.1542319   9.1632544
   9.1566104   9.1574854   9.1539343   9.1592097   9.1566606   9.1574923
   9.1583376   9.1545394   9.1443197   9.1547849   9.1582880   9.1545912
   9.1574922   9.1541022   9.1564117   9.1586451   9.1574672   9.1540753
   9.1243960   9.1229685   9.1342848   9.1193003   9.1240444   9.1228967
   9.1262357   9.1232248   9.1239700   9.1228348   9.1342999   9.1192644
   9.1217593   9.1267454   9.1221817   9.1245706   9.1224155   9.1209745
   9.1236376   9.1243197   9.1224449   9.1209672   9.1222271   9.1246421
 SUMMED SPIN DENSITY           0.00000000
 TOTAL ATOMIC SPINS  :
  -0.0000000  -0.0000000   0.0000000  -0.0000000  -0.0000000  -0.0000000
   0.0000000   0.0000000   0.0000000   0.0000000  -0.0000000  -0.0000000
  -0.0000000   0.0000000   0.0000000   0.0000000  -0.0000000   0.0000000
  -0.0000000   0.0000000   0.0000000  -0.0000000  -0.0000000  -0.0000000
   0.0000000  -0.0000000   0.0000000   0.0000000   0.0000000   0.0000000
  -0.0000000   0.0000000   0.0000000  -0.0000000   0.0000000   0.0000000
  -0.0000000   0.0000000  -0.0000000  -0.0000000   0.0000000  -0.0000000
   0.0000000   0.0000000  -0.0000000  -0.0000000  -0.0000000  -0.0000000
   0.0000000   0.0000000  -0.0000000  -0.0000000   0.0000000   0.0000000
   0.0000000   0.0000000   0.0000000  -0.0000000   0.0000000   0.0000000
   0.0000000   0.0000000   0.0000000  -0.0000000   0.0000000  -0.0000000
   0.0000000  -0.0000000  -0.0000000   0.0000000  -0.0000000   0.0000000
   0.0000000   0.0000000   0.0000000   0.0000000  -0.0000000  -0.0000000
   0.0000000  -0.0000000   0.0000000  -0.0000000  -0.0000000   0.0000000
   0.0000000  -0.0000000   0.0000000   0.0000000  -0.0000000   0.0000000
   0.0000000   0.0000000  -0.0000000   0.0000000  -0.0000000  -0.0000000
  -0.0000000  -0.0000000  -0.0000000   0.0000000  -0.0000000   0.0000000
  -0.0000000  -0.0000000   0.0000000  -0.0000000  -0.0000000  -0.0000000
  -0.0000000  -0.0000000  -0.0000000   0.0000000  -0.0000000   0.0000000
   0.0000000   0.0000000  -0.0000000  -0.0000000   0.0000000   0.0000000
 TTTTTTTTTTTTTTTTTTTTTTTTTTTTTT MOQGAD      TELAPSE     9488.99 TCPU     9459.57
 TTTTTTTTTTTTTTTTTTTTTTTTTTTTTT SHELLXN     TELAPSE    10185.09 TCPU    10154.04
 TTTTTTTTTTTTTTTTTTTTTTTTTTTTTT MONMO3      TELAPSE    10208.37 TCPU    10177.27
 NUMERICALLY INTEGRATED DENSITY   1025.0004357563   1025.0004357563
 TTTTTTTTTTTTTTTTTTTTTTTTTTTTTT NUMDFT      TELAPSE    10235.31 TCPU    10204.14
 CYC   6 ETOT(AU) -9.596362447435E+04 DETOT -9.44E-03 tst  1.32E-05 PX  7.10E-02
 CYCLE  6 WAVE FUNCTION SAVED IN FORTRAN UNIT 79
 ANDERSON MIX: BETA=  -4.892121771484E-01
 TTTTTTTTTTTTTTTTTTTTTTTTTTTTTT FDIK        TELAPSE    10742.85 TCPU    10710.29

    ALPHA      ELECTRONS
 INSULATING STATE
 TOP OF VALENCE BANDS -    BAND   1025; K    8; EIG -1.3356553E-01 AU
 TOP OF VALENCE BANDS -    BAND   1025; K    1; EIG -1.3400345E-01 AU
 BOTTOM OF VIRTUAL BANDS - BAND   1026; K    1; EIG -4.5352797E-02 AU
 INDIRECT ENERGY BAND GAP:   2.4004 eV

    BETA       ELECTRONS
 INSULATING STATE
 TOP OF VALENCE BANDS -    BAND   1025; K    8; EIG -1.3356553E-01 AU
 TOP OF VALENCE BANDS -    BAND   1025; K    1; EIG -1.3400345E-01 AU
 BOTTOM OF VIRTUAL BANDS - BAND   1026; K    1; EIG -4.5352797E-02 AU
 INDIRECT ENERGY BAND GAP:   2.4004 eV
 TTTTTTTTTTTTTTTTTTTTTTTTTTTTTT PDIG        TELAPSE    10764.35 TCPU    10731.74
 CHARGE NORMALIZATION FACTOR   1.00000000
 TOTAL ATOMIC CHARGES:
  29.2570333  29.2753003  29.2610543  29.2742631  29.2715164  29.2715607
  29.2776809  29.2748144  29.2715398  29.2715265  29.2611042  29.2742488
  29.2743795  29.2704290  29.2660433  29.2631693  29.2751092  29.2686065
  29.2743981  29.2753589  29.2751551  29.2685894  29.2660312  29.2631344
  29.3409226  29.3401207  15.3482968  29.3403393  29.3412325  29.3400904
  29.3390824  29.3430285  29.3410141  29.3374649  29.3390188  29.3430682
  29.3419621  29.3447618  29.3420566  29.3421045  29.3418865  29.3449063
  29.3370266  29.3387936  29.3418450  29.3400820  29.3372503  29.3391583
   9.1058959   9.1032408   9.1101994   9.1060076   9.1089961   9.1115445
   9.1080748   9.1062357   9.1090079   9.1115872   9.1102252   9.1060600
   9.1080907   9.1078200   9.1027720   9.1072493   9.1068216   9.1077962
   9.1166318   9.1066354   9.1067312   9.1077742   9.1028010   9.1072363
   9.1534364   9.1627041   9.1529998   9.1505999   9.1534434   9.1626651
   9.1558379   9.1567536   9.1531371   9.1584620   9.1558708   9.1567634
   9.1576173   9.1537193   9.1452311   9.1540028   9.1575721   9.1537756
   9.1569037   9.1533408   9.1556330   9.1578992   9.1568900   9.1533087
   9.1259385   9.1245197   9.1379211   9.1208336   9.1255768   9.1244263
   9.1279257   9.1248082   9.1255186   9.1243727   9.1379388   9.1207989
   9.1233189   9.1303093   9.1237047   9.1262052   9.1239896   9.1225996
   9.1252008   9.1259097   9.1240128   9.1225979   9.1237442   9.1262674
 SUMMED SPIN DENSITY           0.00000000
 TOTAL ATOMIC SPINS  :
  -0.0000000  -0.0000000   0.0000000   0.0000000  -0.0000000   0.0000000
  -0.0000000  -0.0000000   0.0000000  -0.0000000  -0.0000000  -0.0000000
  -0.0000000  -0.0000000  -0.0000000   0.0000000   0.0000000  -0.0000000
   0.0000000  -0.0000000  -0.0000000   0.0000000   0.0000000   0.0000000
   0.0000000   0.0000000   0.0000000   0.0000000   0.0000000   0.0000000
  -0.0000000  -0.0000000   0.0000000  -0.0000000   0.0000000   0.0000000
  -0.0000000   0.0000000   0.0000000  -0.0000000   0.0000000   0.0000000
  -0.0000000   0.0000000  -0.0000000   0.0000000  -0.0000000  -0.0000000
  -0.0000000   0.0000000   0.0000000  -0.0000000   0.0000000   0.0000000
  -0.0000000   0.0000000   0.0000000  -0.0000000  -0.0000000  -0.0000000
  -0.0000000   0.0000000   0.0000000  -0.0000000  -0.0000000   0.0000000
  -0.0000000   0.0000000   0.0000000  -0.0000000  -0.0000000  -0.0000000
   0.0000000  -0.0000000  -0.0000000  -0.0000000  -0.0000000  -0.0000000
   0.0000000  -0.0000000  -0.0000000  -0.0000000  -0.0000000   0.0000000
  -0.0000000   0.0000000  -0.0000000  -0.0000000   0.0000000  -0.0000000
  -0.0000000  -0.0000000   0.0000000   0.0000000  -0.0000000   0.0000000
  -0.0000000  -0.0000000   0.0000000  -0.0000000   0.0000000  -0.0000000
  -0.0000000   0.0000000  -0.0000000   0.0000000  -0.0000000   0.0000000
  -0.0000000  -0.0000000  -0.0000000   0.0000000   0.0000000   0.0000000
  -0.0000000   0.0000000  -0.0000000  -0.0000000  -0.0000000  -0.0000000
 TTTTTTTTTTTTTTTTTTTTTTTTTTTTTT MOQGAD      TELAPSE    10764.43 TCPU    10731.81
 TTTTTTTTTTTTTTTTTTTTTTTTTTTTTT SHELLXN     TELAPSE    11461.03 TCPU    11426.77
 TTTTTTTTTTTTTTTTTTTTTTTTTTTTTT MONMO3      TELAPSE    11479.40 TCPU    11445.11
 NUMERICALLY INTEGRATED DENSITY   1025.0004341546   1025.0004341546
 TTTTTTTTTTTTTTTTTTTTTTTTTTTTTT NUMDFT      TELAPSE    11506.36 TCPU    11472.00
 CYC   7 ETOT(AU) -9.596362739802E+04 DETOT -2.92E-03 tst  2.86E-06 PX  2.79E-02
 CYCLE  7 WAVE FUNCTION SAVED IN FORTRAN UNIT 79
 ANDERSON MIX: BETA=  -4.377870710868E-01
 TTTTTTTTTTTTTTTTTTTTTTTTTTTTTT FDIK        TELAPSE    12005.37 TCPU    11969.18

    ALPHA      ELECTRONS
 INSULATING STATE
 TOP OF VALENCE BANDS -    BAND   1025; K    8; EIG -1.3498562E-01 AU
 TOP OF VALENCE BANDS -    BAND   1025; K    1; EIG -1.3542043E-01 AU
 BOTTOM OF VIRTUAL BANDS - BAND   1026; K    1; EIG -4.2706215E-02 AU
 INDIRECT ENERGY BAND GAP:   2.5111 eV

    BETA       ELECTRONS
 INSULATING STATE
 TOP OF VALENCE BANDS -    BAND   1025; K    8; EIG -1.3498562E-01 AU
 TOP OF VALENCE BANDS -    BAND   1025; K    1; EIG -1.3542043E-01 AU
 BOTTOM OF VIRTUAL BANDS - BAND   1026; K    1; EIG -4.2706215E-02 AU
 INDIRECT ENERGY BAND GAP:   2.5111 eV
 TTTTTTTTTTTTTTTTTTTTTTTTTTTTTT PDIG        TELAPSE    12026.71 TCPU    11990.47
 CHARGE NORMALIZATION FACTOR   1.00000000
 TOTAL ATOMIC CHARGES:
  29.2557114  29.2736455  29.2597554  29.2726709  29.2699803  29.2699830
  29.2761092  29.2732080  29.2699993  29.2699474  29.2598074  29.2726515
  29.2727955  29.2689375  29.2648703  29.2619559  29.2735302  29.2669376
  29.2729142  29.2738877  29.2735790  29.2669319  29.2648553  29.2619280
  29.3391017  29.3383499  15.3474492  29.3384627  29.3394128  29.3383143
  29.3370270  29.3412184  29.3392465  29.3356251  29.3369640  29.3412486
  29.3402360  29.3430627  29.3402980  29.3403153  29.3401737  29.3431992
  29.3351056  29.3369117  29.3400179  29.3382717  29.3353276  29.3372655
   9.1060962   9.1035630   9.1104992   9.1063439   9.1092965   9.1118914
   9.1084024   9.1065525   9.1093097   9.1119304   9.1105223   9.1063919
   9.1084567   9.1081401   9.1026431   9.1075130   9.1071556   9.1081263
   9.1169479   9.1069489   9.1070556   9.1081030   9.1026718   9.1075020
   9.1547320   9.1640914   9.1541837   9.1518554   9.1547322   9.1640473
   9.1570248   9.1579772   9.1544293   9.1597981   9.1570482   9.1579824
   9.1588509   9.1549924   9.1463826   9.1552923   9.1588051   9.1550523
   9.1581344   9.1546467   9.1569628   9.1592155   9.1581280   9.1546149
   9.1276507   9.1262253   9.1400759   9.1224010   9.1272896   9.1261324
   9.1295998   9.1265118   9.1272312   9.1260821   9.1400889   9.1223613
   9.1250150   9.1322532   9.1253696   9.1278756   9.1256973   9.1241313
   9.1269300   9.1276409   9.1257270   9.1241344   9.1254038   9.1279317
 SUMMED SPIN DENSITY          -0.00000000
 TOTAL ATOMIC SPINS  :
   0.0000000   0.0000000  -0.0000000   0.0000000   0.0000000   0.0000000
   0.0000000   0.0000000  -0.0000000  -0.0000000   0.0000000  -0.0000000
   0.0000000  -0.0000000   0.0000000  -0.0000000  -0.0000000  -0.0000000
   0.0000000   0.0000000   0.0000000   0.0000000  -0.0000000   0.0000000
   0.0000000   0.0000000  -0.0000000   0.0000000   0.0000000   0.0000000
   0.0000000   0.0000000  -0.0000000   0.0000000  -0.0000000   0.0000000
  -0.0000000  -0.0000000  -0.0000000   0.0000000  -0.0000000   0.0000000
   0.0000000  -0.0000000  -0.0000000  -0.0000000  -0.0000000   0.0000000
   0.0000000  -0.0000000   0.0000000   0.0000000  -0.0000000   0.0000000
  -0.0000000  -0.0000000   0.0000000  -0.0000000  -0.0000000   0.0000000
   0.0000000   0.0000000  -0.0000000   0.0000000  -0.0000000   0.0000000
   0.0000000  -0.0000000   0.0000000  -0.0000000   0.0000000  -0.0000000
  -0.0000000   0.0000000  -0.0000000  -0.0000000   0.0000000   0.0000000
   0.0000000   0.0000000   0.0000000  -0.0000000  -0.0000000  -0.0000000
   0.0000000  -0.0000000  -0.0000000   0.0000000  -0.0000000  -0.0000000
  -0.0000000  -0.0000000  -0.0000000  -0.0000000   0.0000000  -0.0000000
  -0.0000000  -0.0000000  -0.0000000   0.0000000  -0.0000000  -0.0000000
   0.0000000  -0.0000000  -0.0000000  -0.0000000   0.0000000  -0.0000000
  -0.0000000   0.0000000  -0.0000000   0.0000000  -0.0000000  -0.0000000
   0.0000000  -0.0000000   0.0000000   0.0000000   0.0000000  -0.0000000
 TTTTTTTTTTTTTTTTTTTTTTTTTTTTTT MOQGAD      TELAPSE    12026.79 TCPU    11990.55
 TTTTTTTTTTTTTTTTTTTTTTTTTTTTTT SHELLXN     TELAPSE    12723.73 TCPU    12685.85
 TTTTTTTTTTTTTTTTTTTTTTTTTTTTTT MONMO3      TELAPSE    12741.96 TCPU    12704.04
 NUMERICALLY INTEGRATED DENSITY   1025.0004328849   1025.0004328849
 TTTTTTTTTTTTTTTTTTTTTTTTTTTTTT NUMDFT      TELAPSE    12768.88 TCPU    12730.90
 CYC   8 ETOT(AU) -9.596362823445E+04 DETOT -8.36E-04 tst  9.68E-07 PX  7.22E-03
 CYCLE  8 WAVE FUNCTION SAVED IN FORTRAN UNIT 79
 ANDERSON MIX: BETA=  -5.246698649461E-01
 TTTTTTTTTTTTTTTTTTTTTTTTTTTTTT FDIK        TELAPSE    13258.77 TCPU    13218.04

    ALPHA      ELECTRONS
 INSULATING STATE
 TOP OF VALENCE BANDS -    BAND   1025; K    8; EIG -1.3640862E-01 AU
 TOP OF VALENCE BANDS -    BAND   1025; K    1; EIG -1.3684230E-01 AU
 BOTTOM OF VIRTUAL BANDS - BAND   1026; K    1; EIG -4.1275784E-02 AU
 INDIRECT ENERGY BAND GAP:   2.5887 eV

    BETA       ELECTRONS
 INSULATING STATE
 TOP OF VALENCE BANDS -    BAND   1025; K    8; EIG -1.3640862E-01 AU
 TOP OF VALENCE BANDS -    BAND   1025; K    1; EIG -1.3684230E-01 AU
 BOTTOM OF VIRTUAL BANDS - BAND   1026; K    1; EIG -4.1275784E-02 AU
 INDIRECT ENERGY BAND GAP:   2.5887 eV
 TTTTTTTTTTTTTTTTTTTTTTTTTTTTTT PDIG        TELAPSE    13280.09 TCPU    13239.31
 CHARGE NORMALIZATION FACTOR   1.00000000
 TOTAL ATOMIC CHARGES:
  29.2544697  29.2723264  29.2585883  29.2713858  29.2687280  29.2686811
  29.2748370  29.2719169  29.2687505  29.2686486  29.2586380  29.2713625
  29.2715098  29.2676754  29.2636521  29.2607887  29.2722510  29.2655953
  29.2716270  29.2726278  29.2722991  29.2655871  29.2636413  29.2607561
  29.3373457  29.3366211  15.3500274  29.3366649  29.3376599  29.3365861
  29.3350428  29.3394744  29.3375163  29.3338583  29.3349732  29.3395019
  29.3385352  29.3413319  29.3385417  29.3385577  29.3384662  29.3414604
  29.3332811  29.3351130  29.3382504  29.3365055  29.3335042  29.3354725
   9.1063670   9.1038923   9.1109296   9.1068026   9.1097196   9.1123442
   9.1088732   9.1069963   9.1097314   9.1123812   9.1109534   9.1068492
   9.1089155   9.1085926   9.1025617   9.1079141   9.1076100   9.1085856
   9.1174114   9.1073913   9.1075072   9.1085607   9.1025917   9.1079033
   9.1560331   9.1654464   9.1552682   9.1529977   9.1560387   9.1654032
   9.1582536   9.1592159   9.1557312   9.1611421   9.1582720   9.1592217
   9.1601100   9.1562914   9.1472862   9.1565886   9.1600635   9.1563558
   9.1593117   9.1559621   9.1583035   9.1605427   9.1593045   9.1559286
   9.1288977   9.1274594   9.1413730   9.1235315   9.1285390   9.1273808
   9.1308161   9.1277488   9.1284842   9.1273269   9.1413850   9.1234902
   9.1262388   9.1334619   9.1265791   9.1290665   9.1269400   9.1251907
   9.1281919   9.1289020   9.1269666   9.1251960   9.1266170   9.1291241
 SUMMED SPIN DENSITY          -0.00000000
 TOTAL ATOMIC SPINS  :
  -0.0000000  -0.0000000  -0.0000000  -0.0000000   0.0000000   0.0000000
   0.0000000   0.0000000   0.0000000  -0.0000000  -0.0000000  -0.0000000
   0.0000000  -0.0000000  -0.0000000   0.0000000  -0.0000000  -0.0000000
  -0.0000000   0.0000000   0.0000000  -0.0000000   0.0000000  -0.0000000
  -0.0000000  -0.0000000  -0.0000000   0.0000000   0.0000000   0.0000000
  -0.0000000   0.0000000   0.0000000   0.0000000   0.0000000   0.0000000
  -0.0000000  -0.0000000   0.0000000  -0.0000000  -0.0000000   0.0000000
  -0.0000000  -0.0000000   0.0000000   0.0000000  -0.0000000  -0.0000000
   0.0000000  -0.0000000  -0.0000000   0.0000000  -0.0000000  -0.0000000
   0.0000000   0.0000000  -0.0000000   0.0000000   0.0000000  -0.0000000
  -0.0000000  -0.0000000   0.0000000  -0.0000000   0.0000000   0.0000000
   0.0000000  -0.0000000  -0.0000000  -0.0000000  -0.0000000   0.0000000
  -0.0000000   0.0000000   0.0000000  -0.0000000   0.0000000   0.0000000
   0.0000000  -0.0000000  -0.0000000  -0.0000000   0.0000000   0.0000000
   0.0000000  -0.0000000  -0.0000000   0.0000000  -0.0000000   0.0000000
  -0.0000000  -0.0000000  -0.0000000  -0.0000000  -0.0000000  -0.0000000
   0.0000000  -0.0000000   0.0000000  -0.0000000   0.0000000   0.0000000
   0.0000000   0.0000000   0.0000000   0.0000000   0.0000000   0.0000000
   0.0000000  -0.0000000   0.0000000   0.0000000  -0.0000000   0.0000000
   0.0000000  -0.0000000   0.0000000  -0.0000000   0.0000000   0.0000000
 TTTTTTTTTTTTTTTTTTTTTTTTTTTTTT MOQGAD      TELAPSE    13280.16 TCPU    13239.38
 TTTTTTTTTTTTTTTTTTTTTTTTTTTTTT SHELLXN     TELAPSE    13976.34 TCPU    13933.91
 TTTTTTTTTTTTTTTTTTTTTTTTTTTTTT MONMO3      TELAPSE    13994.44 TCPU    13951.97
 NUMERICALLY INTEGRATED DENSITY   1025.0004320129   1025.0004320129
 TTTTTTTTTTTTTTTTTTTTTTTTTTTTTT NUMDFT      TELAPSE    14021.28 TCPU    13978.75
 CYC   9 ETOT(AU) -9.596362845284E+04 DETOT -2.18E-04 tst  3.31E-07 PX  2.12E-03
 CYCLE  9 WAVE FUNCTION SAVED IN FORTRAN UNIT 79
 ANDERSON MIX: BETA=  -2.574422644230E-01
 TTTTTTTTTTTTTTTTTTTTTTTTTTTTTT FDIK        TELAPSE    14538.87 TCPU    14495.13

    ALPHA      ELECTRONS
 INSULATING STATE
 TOP OF VALENCE BANDS -    BAND   1025; K    8; EIG -1.3703675E-01 AU
 TOP OF VALENCE BANDS -    BAND   1025; K    1; EIG -1.3747024E-01 AU
 BOTTOM OF VIRTUAL BANDS - BAND   1026; K    1; EIG -4.0897605E-02 AU
 INDIRECT ENERGY BAND GAP:   2.6161 eV

    BETA       ELECTRONS
 INSULATING STATE
 TOP OF VALENCE BANDS -    BAND   1025; K    8; EIG -1.3703675E-01 AU
 TOP OF VALENCE BANDS -    BAND   1025; K    1; EIG -1.3747024E-01 AU
 BOTTOM OF VIRTUAL BANDS - BAND   1026; K    1; EIG -4.0897605E-02 AU
 INDIRECT ENERGY BAND GAP:   2.6161 eV
 TTTTTTTTTTTTTTTTTTTTTTTTTTTTTT PDIG        TELAPSE    14560.21 TCPU    14516.41
 CHARGE NORMALIZATION FACTOR   1.00000000
 TOTAL ATOMIC CHARGES:
  29.2539078  29.2718384  29.2580860  29.2708937  29.2682381  29.2681731
  29.2743755  29.2714315  29.2682573  29.2681438  29.2581365  29.2708666
  29.2710149  29.2671780  29.2630680  29.2602525  29.2717656  29.2650830
  29.2711025  29.2721226  29.2718142  29.2650779  29.2630543  29.2602195
  29.3364649  29.3357536  15.3517780  29.3357581  29.3367816  29.3357160
  29.3340420  29.3386126  29.3366491  29.3329795  29.3339748  29.3386460
  29.3376596  29.3404228  29.3376333  29.3376661  29.3375919  29.3405515
  29.3323796  29.3342199  29.3373720  29.3356238  29.3326027  29.3345785
   9.1065367   9.1040746   9.1112137   9.1070915   9.1099916   9.1126294
   9.1091666   9.1072739   9.1100038   9.1126640   9.1112368   9.1071378
   9.1091959   9.1088753   9.1026703   9.1081828   9.1078920   9.1088738
   9.1177198   9.1076689   9.1077859   9.1088460   9.1027020   9.1081720
   9.1566489   9.1660785   9.1557488   9.1534934   9.1566513   9.1660331
   9.1588578   9.1598134   9.1563471   9.1617748   9.1588724   9.1598169
   9.1607159   9.1569070   9.1477073   9.1572046   9.1606663   9.1569755
   9.1598427   9.1565842   9.1589422   9.1611724   9.1598346   9.1565504
   9.1293615   9.1279201   9.1417785   9.1239579   9.1290066   9.1278478
   9.1312825   9.1282136   9.1289544   9.1277937   9.1417916   9.1239170
   9.1266944   9.1338855   9.1270349   9.1295101   9.1273988   9.1255736
   9.1286622   9.1293702   9.1274245   9.1255810   9.1270712   9.1295651
 SUMMED SPIN DENSITY           0.00000000
 TOTAL ATOMIC SPINS  :
  -0.0000000  -0.0000000   0.0000000  -0.0000000  -0.0000000   0.0000000
  -0.0000000  -0.0000000   0.0000000  -0.0000000   0.0000000   0.0000000
   0.0000000   0.0000000   0.0000000  -0.0000000   0.0000000   0.0000000
  -0.0000000   0.0000000   0.0000000  -0.0000000   0.0000000  -0.0000000
   0.0000000  -0.0000000   0.0000000   0.0000000   0.0000000  -0.0000000
  -0.0000000  -0.0000000  -0.0000000   0.0000000  -0.0000000   0.0000000
   0.0000000   0.0000000   0.0000000  -0.0000000   0.0000000  -0.0000000
   0.0000000   0.0000000   0.0000000  -0.0000000   0.0000000   0.0000000
  -0.0000000   0.0000000   0.0000000   0.0000000  -0.0000000  -0.0000000
  -0.0000000  -0.0000000  -0.0000000  -0.0000000   0.0000000  -0.0000000
   0.0000000   0.0000000   0.0000000   0.0000000  -0.0000000  -0.0000000
   0.0000000   0.0000000   0.0000000   0.0000000   0.0000000  -0.0000000
  -0.0000000  -0.0000000  -0.0000000   0.0000000   0.0000000  -0.0000000
  -0.0000000   0.0000000  -0.0000000   0.0000000  -0.0000000   0.0000000
  -0.0000000   0.0000000  -0.0000000  -0.0000000  -0.0000000   0.0000000
  -0.0000000   0.0000000   0.0000000   0.0000000   0.0000000   0.0000000
  -0.0000000  -0.0000000  -0.0000000  -0.0000000   0.0000000  -0.0000000
  -0.0000000   0.0000000   0.0000000  -0.0000000  -0.0000000  -0.0000000
  -0.0000000   0.0000000   0.0000000   0.0000000  -0.0000000   0.0000000
   0.0000000   0.0000000  -0.0000000   0.0000000  -0.0000000  -0.0000000
 TTTTTTTTTTTTTTTTTTTTTTTTTTTTTT MOQGAD      TELAPSE    14560.28 TCPU    14516.48
 TTTTTTTTTTTTTTTTTTTTTTTTTTTTTT SHELLXN     TELAPSE    15256.37 TCPU    15210.93
 TTTTTTTTTTTTTTTTTTTTTTTTTTTTTT MONMO3      TELAPSE    15274.95 TCPU    15229.47
 NUMERICALLY INTEGRATED DENSITY   1025.0004317144   1025.0004317144
 TTTTTTTTTTTTTTTTTTTTTTTTTTTTTT NUMDFT      TELAPSE    15301.81 TCPU    15256.26
 CYC  10 ETOT(AU) -9.596362850340E+04 DETOT -5.06E-05 tst  3.15E-08 PX  8.69E-04
 CYCLE 10 WAVE FUNCTION SAVED IN FORTRAN UNIT 79
 ANDERSON MIX: BETA=  -6.775586507690E-01
 TTTTTTTTTTTTTTTTTTTTTTTTTTTTTT FDIK        TELAPSE    15777.26 TCPU    15728.93

    ALPHA      ELECTRONS
 INSULATING STATE
 TOP OF VALENCE BANDS -    BAND   1025; K    8; EIG -1.3746784E-01 AU
 TOP OF VALENCE BANDS -    BAND   1025; K    1; EIG -1.3790114E-01 AU
 BOTTOM OF VIRTUAL BANDS - BAND   1026; K    1; EIG -4.0652013E-02 AU
 INDIRECT ENERGY BAND GAP:   2.6345 eV

    BETA       ELECTRONS
 INSULATING STATE
 TOP OF VALENCE BANDS -    BAND   1025; K    8; EIG -1.3746784E-01 AU
 TOP OF VALENCE BANDS -    BAND   1025; K    1; EIG -1.3790114E-01 AU
 BOTTOM OF VIRTUAL BANDS - BAND   1026; K    1; EIG -4.0652013E-02 AU
 INDIRECT ENERGY BAND GAP:   2.6345 eV
 TTTTTTTTTTTTTTTTTTTTTTTTTTTTTT PDIG        TELAPSE    15798.69 TCPU    15750.30
 CHARGE NORMALIZATION FACTOR   1.00000000
 TOTAL ATOMIC CHARGES:
  29.2534532  29.2715045  29.2576961  29.2705491  29.2678808  29.2678150
  29.2740572  29.2710944  29.2678996  29.2677848  29.2577444  29.2705205
  29.2706703  29.2668148  29.2625884  29.2598223  29.2714241  29.2647253
  29.2707233  29.2717515  29.2714731  29.2647218  29.2625755  29.2597903
  29.3357108  29.3350004  15.3528752  29.3349772  29.3360294  29.3349623
  29.3331803  29.3378735  29.3358941  29.3322236  29.3331144  29.3379059
  29.3368967  29.3396146  29.3368412  29.3368970  29.3368292  29.3397432
  29.3316056  29.3334478  29.3366166  29.3348670  29.3318289  29.3338089
   9.1067393   9.1042920   9.1115098   9.1073870   9.1102773   9.1129239
   9.1094686   9.1075615   9.1102910   9.1129603   9.1115347   9.1074351
   9.1094812   9.1091665   9.1029179   9.1084697   9.1081823   9.1091684
   9.1180346   9.1079572   9.1080756   9.1091422   9.1029506   9.1084574
   9.1571429   9.1665829   9.1561439   9.1538889   9.1571463   9.1665384
   9.1593584   9.1603038   9.1568450   9.1622864   9.1593746   9.1603093
   9.1612132   9.1574049   9.1481270   9.1577048   9.1611643   9.1574759
   9.1602837   9.1570859   9.1594580   9.1616782   9.1602737   9.1570513
   9.1296769   9.1282334   9.1420473   9.1242589   9.1293303   9.1281691
   9.1316065   9.1285297   9.1292736   9.1281135   9.1420596   9.1242163
   9.1270088   9.1341891   9.1273479   9.1298084   9.1277092   9.1258476
   9.1289816   9.1296920   9.1277376   9.1258552   9.1273889   9.1298690
 SUMMED SPIN DENSITY          -0.00000000
 TOTAL ATOMIC SPINS  :
   0.0000000   0.0000000   0.0000000  -0.0000000  -0.0000000   0.0000000
   0.0000000  -0.0000000   0.0000000   0.0000000  -0.0000000  -0.0000000
  -0.0000000   0.0000000   0.0000000  -0.0000000  -0.0000000   0.0000000
  -0.0000000   0.0000000   0.0000000  -0.0000000   0.0000000   0.0000000
   0.0000000  -0.0000000  -0.0000000   0.0000000  -0.0000000   0.0000000
  -0.0000000   0.0000000   0.0000000   0.0000000  -0.0000000  -0.0000000
  -0.0000000   0.0000000  -0.0000000   0.0000000  -0.0000000  -0.0000000
   0.0000000  -0.0000000   0.0000000  -0.0000000  -0.0000000   0.0000000
   0.0000000  -0.0000000   0.0000000  -0.0000000  -0.0000000  -0.0000000
   0.0000000  -0.0000000  -0.0000000  -0.0000000  -0.0000000  -0.0000000
   0.0000000  -0.0000000  -0.0000000   0.0000000  -0.0000000  -0.0000000
   0.0000000  -0.0000000  -0.0000000  -0.0000000  -0.0000000   0.0000000
  -0.0000000   0.0000000  -0.0000000  -0.0000000  -0.0000000   0.0000000
   0.0000000   0.0000000   0.0000000  -0.0000000   0.0000000  -0.0000000
   0.0000000   0.0000000   0.0000000   0.0000000  -0.0000000  -0.0000000
  -0.0000000   0.0000000  -0.0000000  -0.0000000  -0.0000000   0.0000000
  -0.0000000  -0.0000000   0.0000000   0.0000000  -0.0000000   0.0000000
   0.0000000  -0.0000000  -0.0000000  -0.0000000  -0.0000000   0.0000000
   0.0000000  -0.0000000  -0.0000000  -0.0000000   0.0000000   0.0000000
   0.0000000   0.0000000   0.0000000   0.0000000   0.0000000   0.0000000
 TTTTTTTTTTTTTTTTTTTTTTTTTTTTTT MOQGAD      TELAPSE    15798.76 TCPU    15750.37
 TTTTTTTTTTTTTTTTTTTTTTTTTTTTTT SHELLXN     TELAPSE    16494.54 TCPU    16444.49
 TTTTTTTTTTTTTTTTTTTTTTTTTTTTTT MONMO3      TELAPSE    16513.57 TCPU    16463.47
 NUMERICALLY INTEGRATED DENSITY   1025.0004315210   1025.0004315210
 TTTTTTTTTTTTTTTTTTTTTTTTTTTTTT NUMDFT      TELAPSE    16540.45 TCPU    16490.29
 CYC  11 ETOT(AU) -9.596362853625E+04 DETOT -3.28E-05 tst  1.45E-08 PX  7.14E-04
 CYCLE 11 WAVE FUNCTION SAVED IN FORTRAN UNIT 79
 ANDERSON MIX: BETA=  -4.305331625141E-01
 TTTTTTTTTTTTTTTTTTTTTTTTTTTTTT FDIK        TELAPSE    17069.28 TCPU    17016.39

    ALPHA      ELECTRONS
 INSULATING STATE
 TOP OF VALENCE BANDS -    BAND   1025; K    8; EIG -1.3760521E-01 AU
 TOP OF VALENCE BANDS -    BAND   1025; K    1; EIG -1.3803836E-01 AU
 BOTTOM OF VIRTUAL BANDS - BAND   1026; K    1; EIG -4.0565362E-02 AU
 INDIRECT ENERGY BAND GAP:   2.6406 eV

    BETA       ELECTRONS
 INSULATING STATE
 TOP OF VALENCE BANDS -    BAND   1025; K    8; EIG -1.3760521E-01 AU
 TOP OF VALENCE BANDS -    BAND   1025; K    1; EIG -1.3803836E-01 AU
 BOTTOM OF VIRTUAL BANDS - BAND   1026; K    1; EIG -4.0565362E-02 AU
 INDIRECT ENERGY BAND GAP:   2.6406 eV
 TTTTTTTTTTTTTTTTTTTTTTTTTTTTTT PDIG        TELAPSE    17090.58 TCPU    17037.65
 CHARGE NORMALIZATION FACTOR   1.00000000
 TOTAL ATOMIC CHARGES:
  29.2532286  29.2713712  29.2575056  29.2704054  29.2677269  29.2676678
  29.2739330  29.2709541  29.2677452  29.2676371  29.2575523  29.2703761
  29.2705276  29.2666580  29.2623569  29.2596113  29.2712802  29.2645801
  29.2705600  29.2715909  29.2713305  29.2645780  29.2623442  29.2595798
  29.3353145  29.3346024  15.3530573  29.3345711  29.3356357  29.3345636
  29.3327367  29.3374866  29.3354943  29.3318256  29.3326702  29.3375196
  29.3364923  29.3391763  29.3364232  29.3364923  29.3364253  29.3393064
  29.3312029  29.3330415  29.3362209  29.3344797  29.3314279  29.3334043
   9.1069000   9.1044669   9.1117055   9.1075846   9.1104699   9.1131172
   9.1096690   9.1077543   9.1104850   9.1131555   9.1117318   9.1076337
   9.1096704   9.1093617   9.1031441   9.1086667   9.1083771   9.1093639
   9.1182343   9.1081511   9.1082701   9.1093392   9.1031770   9.1086525
   9.1573850   9.1668225   9.1563506   9.1540907   9.1573898   9.1667788
   9.1596100   9.1605483   9.1570895   9.1625350   9.1596276   9.1605558
   9.1614597   9.1576473   9.1484150   9.1579537   9.1614109   9.1577202
   9.1605152   9.1573313   9.1597086   9.1619238   9.1605036   9.1572961
   9.1297838   9.1283412   9.1421481   9.1243707   9.1294444   9.1282830
   9.1317134   9.1286383   9.1293842   9.1282254   9.1421600   9.1243264
   9.1271193   9.1343138   9.1274594   9.1299114   9.1278143   9.1259564
   9.1290912   9.1298043   9.1278449   9.1259641   9.1275046   9.1299763
 SUMMED SPIN DENSITY          -0.00000000
 TOTAL ATOMIC SPINS  :
   0.0000000  -0.0000000  -0.0000000  -0.0000000  -0.0000000   0.0000000
   0.0000000  -0.0000000   0.0000000  -0.0000000   0.0000000  -0.0000000
  -0.0000000   0.0000000   0.0000000   0.0000000   0.0000000   0.0000000
  -0.0000000  -0.0000000  -0.0000000  -0.0000000   0.0000000   0.0000000
   0.0000000   0.0000000  -0.0000000  -0.0000000   0.0000000   0.0000000
   0.0000000   0.0000000  -0.0000000   0.0000000   0.0000000  -0.0000000
  -0.0000000  -0.0000000   0.0000000  -0.0000000  -0.0000000   0.0000000
  -0.0000000   0.0000000   0.0000000  -0.0000000  -0.0000000  -0.0000000
   0.0000000  -0.0000000  -0.0000000  -0.0000000   0.0000000  -0.0000000
   0.0000000  -0.0000000   0.0000000  -0.0000000   0.0000000  -0.0000000
   0.0000000  -0.0000000  -0.0000000   0.0000000  -0.0000000  -0.0000000
   0.0000000  -0.0000000   0.0000000  -0.0000000   0.0000000  -0.0000000
  -0.0000000   0.0000000  -0.0000000   0.0000000   0.0000000   0.0000000
   0.0000000  -0.0000000   0.0000000  -0.0000000  -0.0000000  -0.0000000
  -0.0000000   0.0000000  -0.0000000   0.0000000  -0.0000000  -0.0000000
  -0.0000000   0.0000000  -0.0000000   0.0000000   0.0000000   0.0000000
   0.0000000  -0.0000000   0.0000000   0.0000000  -0.0000000   0.0000000
  -0.0000000   0.0000000  -0.0000000   0.0000000  -0.0000000  -0.0000000
   0.0000000   0.0000000  -0.0000000   0.0000000  -0.0000000   0.0000000
  -0.0000000  -0.0000000   0.0000000  -0.0000000   0.0000000  -0.0000000
 TTTTTTTTTTTTTTTTTTTTTTTTTTTTTT MOQGAD      TELAPSE    17090.66 TCPU    17037.72
 TTTTTTTTTTTTTTTTTTTTTTTTTTTTTT SHELLXN     TELAPSE    17786.08 TCPU    17731.45
 TTTTTTTTTTTTTTTTTTTTTTTTTTTTTT MONMO3      TELAPSE    17805.31 TCPU    17750.63
 NUMERICALLY INTEGRATED DENSITY   1025.0004314660   1025.0004314660
 TTTTTTTTTTTTTTTTTTTTTTTTTTTTTT NUMDFT      TELAPSE    17832.13 TCPU    17777.38
 CYC  12 ETOT(AU) -9.596362855793E+04 DETOT -2.17E-05 tst  2.40E-09 PX  3.50E-04
 CYCLE 12 WAVE FUNCTION SAVED IN FORTRAN UNIT 79
 ANDERSON MIX: BETA=  -8.351823082871E-01
 TTTTTTTTTTTTTTTTTTTTTTTTTTTTTT FDIK        TELAPSE    18297.03 TCPU    18241.19

    ALPHA      ELECTRONS
 INSULATING STATE
 TOP OF VALENCE BANDS -    BAND   1025; K    8; EIG -1.3767015E-01 AU
 TOP OF VALENCE BANDS -    BAND   1025; K    1; EIG -1.3810315E-01 AU
 BOTTOM OF VIRTUAL BANDS - BAND   1026; K    1; EIG -4.0518293E-02 AU
 INDIRECT ENERGY BAND GAP:   2.6436 eV

    BETA       ELECTRONS
 INSULATING STATE
 TOP OF VALENCE BANDS -    BAND   1025; K    8; EIG -1.3767015E-01 AU
 TOP OF VALENCE BANDS -    BAND   1025; K    1; EIG -1.3810315E-01 AU
 BOTTOM OF VIRTUAL BANDS - BAND   1026; K    1; EIG -4.0518293E-02 AU
 INDIRECT ENERGY BAND GAP:   2.6436 eV
 TTTTTTTTTTTTTTTTTTTTTTTTTTTTTT PDIG        TELAPSE    18318.39 TCPU    18262.50
 CHARGE NORMALIZATION FACTOR   1.00000000
 TOTAL ATOMIC CHARGES:
  29.2530145  29.2712480  29.2573226  29.2702727  29.2675823  29.2675331
  29.2738153  29.2708242  29.2676004  29.2675016  29.2573693  29.2702431
  29.2703967  29.2665098  29.2621417  29.2594069  29.2711477  29.2644483
  29.2704088  29.2714410  29.2711982  29.2644471  29.2621292  29.2593757
  29.3349632  29.3342470  15.3530517  29.3342177  29.3352849  29.3342075
  29.3323605  29.3371421  29.3351367  29.3314739  29.3322940  29.3371749
  29.3361314  29.3387834  29.3360519  29.3361338  29.3360646  29.3389137
  29.3308506  29.3326842  29.3358702  29.3341369  29.3310758  29.3330478
   9.1070850   9.1046646   9.1119077   9.1077882   9.1106695   9.1133146
   9.1098728   9.1079534   9.1106852   9.1133537   9.1119342   9.1078379
   9.1098647   9.1095629   9.1033746   9.1088720   9.1085779   9.1095655
   9.1184331   9.1083513   9.1084708   9.1095412   9.1034073   9.1088572
   9.1575945   9.1670252   9.1565454   9.1542770   9.1575995   9.1669820
   9.1598299   9.1607629   9.1573004   9.1627468   9.1598483   9.1607711
   9.1616749   9.1578561   9.1486885   9.1581715   9.1616264   9.1579296
   9.1607269   9.1575418   9.1599233   9.1621331   9.1607147   9.1575062
   9.1298637   9.1284233   9.1422223   9.1244611   9.1295299   9.1283687
   9.1317932   9.1287198   9.1294684   9.1283106   9.1422339   9.1244165
   9.1272035   9.1344000   9.1275475   9.1299932   9.1278935   9.1260528
   9.1291721   9.1298894   9.1279249   9.1260605   9.1275940   9.1300590
 SUMMED SPIN DENSITY          -0.00000000
 TOTAL ATOMIC SPINS  :
  -0.0000000   0.0000000  -0.0000000   0.0000000  -0.0000000  -0.0000000
  -0.0000000  -0.0000000   0.0000000  -0.0000000   0.0000000   0.0000000
   0.0000000   0.0000000   0.0000000   0.0000000   0.0000000   0.0000000
   0.0000000  -0.0000000   0.0000000   0.0000000   0.0000000  -0.0000000
   0.0000000   0.0000000   0.0000000  -0.0000000   0.0000000  -0.0000000
  -0.0000000   0.0000000   0.0000000  -0.0000000  -0.0000000  -0.0000000
  -0.0000000   0.0000000   0.0000000  -0.0000000  -0.0000000   0.0000000
  -0.0000000  -0.0000000   0.0000000   0.0000000   0.0000000  -0.0000000
   0.0000000  -0.0000000  -0.0000000   0.0000000  -0.0000000  -0.0000000
  -0.0000000   0.0000000  -0.0000000  -0.0000000  -0.0000000  -0.0000000
  -0.0000000   0.0000000   0.0000000   0.0000000  -0.0000000  -0.0000000
   0.0000000   0.0000000  -0.0000000   0.0000000  -0.0000000   0.0000000
  -0.0000000  -0.0000000  -0.0000000   0.0000000   0.0000000  -0.0000000
   0.0000000  -0.0000000   0.0000000  -0.0000000  -0.0000000  -0.0000000
   0.0000000   0.0000000  -0.0000000  -0.0000000  -0.0000000  -0.0000000
   0.0000000  -0.0000000  -0.0000000   0.0000000   0.0000000   0.0000000
  -0.0000000  -0.0000000   0.0000000  -0.0000000   0.0000000   0.0000000
   0.0000000  -0.0000000  -0.0000000   0.0000000  -0.0000000  -0.0000000
   0.0000000  -0.0000000  -0.0000000   0.0000000   0.0000000  -0.0000000
  -0.0000000   0.0000000   0.0000000  -0.0000000  -0.0000000   0.0000000
 TTTTTTTTTTTTTTTTTTTTTTTTTTTTTT MOQGAD      TELAPSE    18318.46 TCPU    18262.56
 TTTTTTTTTTTTTTTTTTTTTTTTTTTTTT SHELLXN     TELAPSE    19013.75 TCPU    18956.20
 TTTTTTTTTTTTTTTTTTTTTTTTTTTTTT MONMO3      TELAPSE    19032.98 TCPU    18975.39
 NUMERICALLY INTEGRATED DENSITY   1025.0004314532   1025.0004314532
 TTTTTTTTTTTTTTTTTTTTTTTTTTTTTT NUMDFT      TELAPSE    19059.80 TCPU    19002.15
 CYC  13 ETOT(AU) -9.596362857703E+04 DETOT -1.91E-05 tst  1.13E-09 PX  2.82E-04
 CYCLE 13 WAVE FUNCTION SAVED IN FORTRAN UNIT 79
 ANDERSON MIX: BETA=  -7.700853313115E-01
 TTTTTTTTTTTTTTTTTTTTTTTTTTTTTT FDIK        TELAPSE    19520.32 TCPU    19459.75

    ALPHA      ELECTRONS
 INSULATING STATE
 TOP OF VALENCE BANDS -    BAND   1025; K    8; EIG -1.3768941E-01 AU
 TOP OF VALENCE BANDS -    BAND   1025; K    1; EIG -1.3812230E-01 AU
 BOTTOM OF VIRTUAL BANDS - BAND   1026; K    1; EIG -4.0510083E-02 AU
 INDIRECT ENERGY BAND GAP:   2.6444 eV

    BETA       ELECTRONS
 INSULATING STATE
 TOP OF VALENCE BANDS -    BAND   1025; K    8; EIG -1.3768941E-01 AU
 TOP OF VALENCE BANDS -    BAND   1025; K    1; EIG -1.3812230E-01 AU
 BOTTOM OF VIRTUAL BANDS - BAND   1026; K    1; EIG -4.0510083E-02 AU
 INDIRECT ENERGY BAND GAP:   2.6444 eV
 TTTTTTTTTTTTTTTTTTTTTTTTTTTTTT PDIG        TELAPSE    19541.65 TCPU    19481.03
 CHARGE NORMALIZATION FACTOR   1.00000000
 TOTAL ATOMIC CHARGES:
  29.2528385  29.2711354  29.2571650  29.2701536  29.2674570  29.2674145
  29.2737037  29.2707055  29.2674751  29.2673830  29.2572117  29.2701240
  29.2702798  29.2663773  29.2619698  29.2592357  29.2710282  29.2643320
  29.2702768  29.2713094  29.2710787  29.2643312  29.2619575  29.2592042
  29.3347054  29.3339857  15.3529857  29.3339685  29.3350280  29.3339462
  29.3321016  29.3368885  29.3348744  29.3312174  29.3320350  29.3369211
  29.3358691  29.3384988  29.3357851  29.3358740  29.3358026  29.3386293
  29.3305973  29.3324262  29.3356137  29.3338893  29.3308232  29.3327901
   9.1072517   9.1048408   9.1120745   9.1079585   9.1108355   9.1134760
   9.1100417   9.1081196   9.1108513   9.1135153   9.1121009   9.1080083
   9.1100257   9.1097308   9.1035481   9.1090434   9.1087462   9.1097338
   9.1185903   9.1085187   9.1086389   9.1097093   9.1035809   9.1090285
   9.1577549   9.1671767   9.1567037   9.1544285   9.1577600   9.1671338
   9.1599953   9.1609269   9.1574613   9.1629059   9.1600136   9.1609353
   9.1618381   9.1580150   9.1489060   9.1583388   9.1617896   9.1580886
   9.1608967   9.1577013   9.1600852   9.1622908   9.1608843   9.1576656
   9.1299158   9.1284776   9.1422654   9.1245233   9.1295857   9.1284253
   9.1318403   9.1287724   9.1295246   9.1283673   9.1422771   9.1244788
   9.1272592   9.1344453   9.1276076   9.1300491   9.1279456   9.1261238
   9.1292247   9.1299454   9.1279771   9.1261316   9.1276541   9.1301147
 SUMMED SPIN DENSITY          -0.00000000
 TOTAL ATOMIC SPINS  :
   0.0000000   0.0000000  -0.0000000  -0.0000000  -0.0000000   0.0000000
  -0.0000000   0.0000000   0.0000000   0.0000000   0.0000000   0.0000000
   0.0000000  -0.0000000  -0.0000000   0.0000000   0.0000000   0.0000000
  -0.0000000   0.0000000   0.0000000  -0.0000000  -0.0000000   0.0000000
  -0.0000000  -0.0000000   0.0000000   0.0000000  -0.0000000  -0.0000000
  -0.0000000  -0.0000000   0.0000000   0.0000000   0.0000000  -0.0000000
  -0.0000000  -0.0000000   0.0000000  -0.0000000  -0.0000000  -0.0000000
  -0.0000000   0.0000000   0.0000000  -0.0000000  -0.0000000  -0.0000000
   0.0000000  -0.0000000  -0.0000000   0.0000000   0.0000000   0.0000000
   0.0000000   0.0000000  -0.0000000  -0.0000000  -0.0000000  -0.0000000
   0.0000000  -0.0000000  -0.0000000  -0.0000000   0.0000000  -0.0000000
   0.0000000  -0.0000000  -0.0000000   0.0000000   0.0000000  -0.0000000
  -0.0000000  -0.0000000   0.0000000  -0.0000000  -0.0000000   0.0000000
  -0.0000000   0.0000000  -0.0000000   0.0000000   0.0000000  -0.0000000
   0.0000000   0.0000000  -0.0000000  -0.0000000  -0.0000000  -0.0000000
   0.0000000  -0.0000000   0.0000000   0.0000000   0.0000000  -0.0000000
  -0.0000000   0.0000000   0.0000000  -0.0000000   0.0000000  -0.0000000
   0.0000000  -0.0000000  -0.0000000  -0.0000000  -0.0000000   0.0000000
   0.0000000  -0.0000000  -0.0000000   0.0000000   0.0000000   0.0000000
   0.0000000  -0.0000000  -0.0000000  -0.0000000   0.0000000  -0.0000000
 TTTTTTTTTTTTTTTTTTTTTTTTTTTTTT MOQGAD      TELAPSE    19541.72 TCPU    19481.10
 TTTTTTTTTTTTTTTTTTTTTTTTTTTTTT SHELLXN     TELAPSE    20236.94 TCPU    20174.68
 TTTTTTTTTTTTTTTTTTTTTTTTTTTTTT MONMO3      TELAPSE    20256.74 TCPU    20194.43
 NUMERICALLY INTEGRATED DENSITY   1025.0004314698   1025.0004314698
 TTTTTTTTTTTTTTTTTTTTTTTTTTTTTT NUMDFT      TELAPSE    20283.53 TCPU    20221.16
 CYC  14 ETOT(AU) -9.596362859132E+04 DETOT -1.43E-05 tst  5.29E-10 PX  1.85E-04
 CYCLE 14 WAVE FUNCTION SAVED IN FORTRAN UNIT 79
 ANDERSON MIX: BETA=  -6.651984527764E-01
 TTTTTTTTTTTTTTTTTTTTTTTTTTTTTT FDIK        TELAPSE    20741.22 TCPU    20677.40

    ALPHA      ELECTRONS
 INSULATING STATE
 TOP OF VALENCE BANDS -    BAND   1025; K    8; EIG -1.3768793E-01 AU
 TOP OF VALENCE BANDS -    BAND   1025; K    1; EIG -1.3812078E-01 AU
 BOTTOM OF VIRTUAL BANDS - BAND   1026; K    1; EIG -4.0531331E-02 AU
 INDIRECT ENERGY BAND GAP:   2.6438 eV

    BETA       ELECTRONS
 INSULATING STATE
 TOP OF VALENCE BANDS -    BAND   1025; K    8; EIG -1.3768793E-01 AU
 TOP OF VALENCE BANDS -    BAND   1025; K    1; EIG -1.3812078E-01 AU
 BOTTOM OF VIRTUAL BANDS - BAND   1026; K    1; EIG -4.0531331E-02 AU
 INDIRECT ENERGY BAND GAP:   2.6438 eV
 TTTTTTTTTTTTTTTTTTTTTTTTTTTTTT PDIG        TELAPSE    20762.57 TCPU    20698.69
 CHARGE NORMALIZATION FACTOR   1.00000000
 TOTAL ATOMIC CHARGES:
  29.2527175  29.2710426  29.2570493  29.2700566  29.2673614  29.2673204
  29.2736084  29.2706083  29.2673790  29.2672886  29.2570958  29.2700273
  29.2701855  29.2662723  29.2618539  29.2591146  29.2709314  29.2642385
  29.2701727  29.2712063  29.2709815  29.2642377  29.2618414  29.2590828
  29.3345574  29.3338354  15.3529542  29.3338338  29.3348798  29.3337953
  29.3319659  29.3367405  29.3347232  29.3310703  29.3318993  29.3367730
  29.3357222  29.3383417  29.3356367  29.3357292  29.3356557  29.3384723
  29.3304550  29.3322810  29.3354662  29.3337470  29.3306812  29.3326451
   9.1073668   9.1049612   9.1121836   9.1080715   9.1109446   9.1135810
   9.1101531   9.1082300   9.1109602   9.1136199   9.1122100   9.1081213
   9.1101314   9.1098422   9.1036426   9.1091565   9.1088575   9.1098452
   9.1186900   9.1086291   9.1087502   9.1098206   9.1036753   9.1091419
   9.1578581   9.1672722   9.1568074   9.1545294   9.1578628   9.1672289
   9.1600982   9.1610309   9.1575644   9.1630070   9.1601165   9.1610392
   9.1619414   9.1581170   9.1490383   9.1584454   9.1618927   9.1581906
   9.1610086   9.1578031   9.1601879   9.1623905   9.1609964   9.1577673
   9.1299464   9.1285101   9.1422809   9.1245599   9.1296182   9.1284590
   9.1318643   9.1288033   9.1295576   9.1284013   9.1422929   9.1245155
   9.1272917   9.1344592   9.1276433   9.1300828   9.1279764   9.1261677
   9.1292559   9.1299781   9.1280079   9.1261756   9.1276892   9.1301477
 SUMMED SPIN DENSITY          -0.00000000
 TOTAL ATOMIC SPINS  :
  -0.0000000  -0.0000000  -0.0000000  -0.0000000   0.0000000  -0.0000000
  -0.0000000  -0.0000000  -0.0000000  -0.0000000   0.0000000   0.0000000
   0.0000000   0.0000000   0.0000000   0.0000000   0.0000000  -0.0000000
   0.0000000  -0.0000000  -0.0000000   0.0000000  -0.0000000  -0.0000000
  -0.0000000   0.0000000  -0.0000000  -0.0000000  -0.0000000  -0.0000000
   0.0000000   0.0000000   0.0000000   0.0000000  -0.0000000  -0.0000000
  -0.0000000   0.0000000  -0.0000000   0.0000000   0.0000000   0.0000000
   0.0000000   0.0000000  -0.0000000   0.0000000  -0.0000000  -0.0000000
   0.0000000  -0.0000000   0.0000000  -0.0000000   0.0000000   0.0000000
  -0.0000000   0.0000000  -0.0000000   0.0000000   0.0000000   0.0000000
  -0.0000000   0.0000000  -0.0000000  -0.0000000  -0.0000000  -0.0000000
  -0.0000000   0.0000000   0.0000000   0.0000000   0.0000000   0.0000000
  -0.0000000  -0.0000000  -0.0000000  -0.0000000   0.0000000  -0.0000000
  -0.0000000   0.0000000   0.0000000  -0.0000000   0.0000000   0.0000000
   0.0000000   0.0000000   0.0000000   0.0000000  -0.0000000  -0.0000000
  -0.0000000   0.0000000  -0.0000000  -0.0000000   0.0000000   0.0000000
  -0.0000000   0.0000000   0.0000000  -0.0000000  -0.0000000  -0.0000000
   0.0000000  -0.0000000  -0.0000000  -0.0000000  -0.0000000   0.0000000
   0.0000000   0.0000000  -0.0000000   0.0000000  -0.0000000  -0.0000000
   0.0000000   0.0000000   0.0000000   0.0000000  -0.0000000   0.0000000
 TTTTTTTTTTTTTTTTTTTTTTTTTTTTTT MOQGAD      TELAPSE    20762.65 TCPU    20698.76
 TTTTTTTTTTTTTTTTTTTTTTTTTTTTTT SHELLXN     TELAPSE    21457.94 TCPU    21392.43
 TTTTTTTTTTTTTTTTTTTTTTTTTTTTTT MONMO3      TELAPSE    21477.64 TCPU    21412.08
 NUMERICALLY INTEGRATED DENSITY   1025.0004314989   1025.0004314989
 TTTTTTTTTTTTTTTTTTTTTTTTTTTTTT NUMDFT      TELAPSE    21504.44 TCPU    21438.81
 CYC  15 ETOT(AU) -9.596362860037E+04 DETOT -9.05E-06 tst  3.98E-10 PX  8.53E-05
 CYCLE 15 WAVE FUNCTION SAVED IN FORTRAN UNIT 79
 ANDERSON MIX: BETA=  -5.588971251338E-01
 TTTTTTTTTTTTTTTTTTTTTTTTTTTTTT FDIK        TELAPSE    21968.86 TCPU    21901.91

    ALPHA      ELECTRONS
 INSULATING STATE
 TOP OF VALENCE BANDS -    BAND   1025; K    8; EIG -1.3768015E-01 AU
 TOP OF VALENCE BANDS -    BAND   1025; K    1; EIG -1.3811300E-01 AU
 BOTTOM OF VIRTUAL BANDS - BAND   1026; K    1; EIG -4.0565758E-02 AU
 INDIRECT ENERGY BAND GAP:   2.6426 eV

    BETA       ELECTRONS
 INSULATING STATE
 TOP OF VALENCE BANDS -    BAND   1025; K    8; EIG -1.3768015E-01 AU
 TOP OF VALENCE BANDS -    BAND   1025; K    1; EIG -1.3811300E-01 AU
 BOTTOM OF VIRTUAL BANDS - BAND   1026; K    1; EIG -4.0565758E-02 AU
 INDIRECT ENERGY BAND GAP:   2.6426 eV
 TTTTTTTTTTTTTTTTTTTTTTTTTTTTTT PDIG        TELAPSE    21990.19 TCPU    21923.18
 CHARGE NORMALIZATION FACTOR   1.00000000
 TOTAL ATOMIC CHARGES:
  29.2526538  29.2709814  29.2569823  29.2699937  29.2673028  29.2672596
  29.2735437  29.2705449  29.2673205  29.2672281  29.2570292  29.2699646
  29.2701248  29.2662055  29.2617926  29.2590483  29.2708684  29.2641782
  29.2701067  29.2711414  29.2709186  29.2641772  29.2617802  29.2590162
  29.3345020  29.3337791  15.3529691  29.3337897  29.3348247  29.3337389
  29.3319257  29.3366837  29.3346665  29.3310162  29.3318588  29.3367164
  29.3356699  29.3382883  29.3355854  29.3356784  29.3356033  29.3384192
  29.3304052  29.3322301  29.3354108  29.3336944  29.3306314  29.3325941
   9.1074242   9.1050192   9.1122356   9.1081256   9.1109963   9.1136304
   9.1102062   9.1082831   9.1110119   9.1136690   9.1122619   9.1081752
   9.1101814   9.1098953   9.1036734   9.1092103   9.1089109   9.1098988
   9.1187360   9.1086822   9.1088035   9.1098740   9.1037060   9.1091959
   9.1579055   9.1673153   9.1568547   9.1545763   9.1579100   9.1672718
   9.1601436   9.1610782   9.1576119   9.1630523   9.1601618   9.1610864
   9.1619877   9.1581640   9.1490865   9.1584936   9.1619391   9.1582376
   9.1610601   9.1578493   9.1602344   9.1624360   9.1610481   9.1578135
   9.1299616   9.1285267   9.1422798   9.1245777   9.1296342   9.1284758
   9.1318754   9.1288187   9.1295743   9.1284184   9.1422920   9.1245333
   9.1273076   9.1344564   9.1276610   9.1301000   9.1279925   9.1261886
   9.1292717   9.1299944   9.1280236   9.1261967   9.1277065   9.1301645
 SUMMED SPIN DENSITY          -0.00000000
 TOTAL ATOMIC SPINS  :
  -0.0000000   0.0000000  -0.0000000  -0.0000000   0.0000000   0.0000000
   0.0000000   0.0000000  -0.0000000  -0.0000000   0.0000000   0.0000000
  -0.0000000  -0.0000000   0.0000000   0.0000000  -0.0000000  -0.0000000
  -0.0000000  -0.0000000  -0.0000000   0.0000000  -0.0000000  -0.0000000
   0.0000000   0.0000000   0.0000000   0.0000000   0.0000000   0.0000000
   0.0000000   0.0000000   0.0000000  -0.0000000  -0.0000000  -0.0000000
  -0.0000000  -0.0000000   0.0000000   0.0000000   0.0000000   0.0000000
   0.0000000  -0.0000000  -0.0000000   0.0000000  -0.0000000   0.0000000
  -0.0000000   0.0000000   0.0000000  -0.0000000   0.0000000  -0.0000000
   0.0000000   0.0000000  -0.0000000   0.0000000  -0.0000000   0.0000000
   0.0000000   0.0000000   0.0000000  -0.0000000  -0.0000000   0.0000000
  -0.0000000   0.0000000   0.0000000  -0.0000000   0.0000000   0.0000000
  -0.0000000  -0.0000000   0.0000000   0.0000000   0.0000000  -0.0000000
   0.0000000   0.0000000  -0.0000000   0.0000000   0.0000000  -0.0000000
   0.0000000   0.0000000   0.0000000   0.0000000  -0.0000000  -0.0000000
   0.0000000  -0.0000000   0.0000000   0.0000000   0.0000000   0.0000000
  -0.0000000  -0.0000000   0.0000000  -0.0000000   0.0000000  -0.0000000
  -0.0000000   0.0000000  -0.0000000   0.0000000  -0.0000000   0.0000000
  -0.0000000  -0.0000000  -0.0000000  -0.0000000   0.0000000  -0.0000000
   0.0000000   0.0000000   0.0000000   0.0000000   0.0000000  -0.0000000
 TTTTTTTTTTTTTTTTTTTTTTTTTTTTTT MOQGAD      TELAPSE    21990.26 TCPU    21923.25
 TTTTTTTTTTTTTTTTTTTTTTTTTTTTTT SHELLXN     TELAPSE    22685.50 TCPU    22616.86
 TTTTTTTTTTTTTTTTTTTTTTTTTTTTTT MONMO3      TELAPSE    22706.40 TCPU    22637.71
 NUMERICALLY INTEGRATED DENSITY   1025.0004315259   1025.0004315259
 TTTTTTTTTTTTTTTTTTTTTTTTTTTTTT NUMDFT      TELAPSE    22733.27 TCPU    22664.51
 CYC  16 ETOT(AU) -9.596362860484E+04 DETOT -4.47E-06 tst  2.42E-10 PX  1.22E-04
 CYCLE 16 WAVE FUNCTION SAVED IN FORTRAN UNIT 79
 ANDERSON MIX: BETA=  -5.957472578620E-01
 TTTTTTTTTTTTTTTTTTTTTTTTTTTTTT FDIK        TELAPSE    23224.51 TCPU    23154.27

    ALPHA      ELECTRONS
 INSULATING STATE
 TOP OF VALENCE BANDS -    BAND   1025; K    8; EIG -1.3767090E-01 AU
 TOP OF VALENCE BANDS -    BAND   1025; K    1; EIG -1.3810377E-01 AU
 BOTTOM OF VIRTUAL BANDS - BAND   1026; K    1; EIG -4.0603471E-02 AU
 INDIRECT ENERGY BAND GAP:   2.6413 eV

    BETA       ELECTRONS
 INSULATING STATE
 TOP OF VALENCE BANDS -    BAND   1025; K    8; EIG -1.3767090E-01 AU
 TOP OF VALENCE BANDS -    BAND   1025; K    1; EIG -1.3810377E-01 AU
 BOTTOM OF VIRTUAL BANDS - BAND   1026; K    1; EIG -4.0603471E-02 AU
 INDIRECT ENERGY BAND GAP:   2.6413 eV
 TTTTTTTTTTTTTTTTTTTTTTTTTTTTTT PDIG        TELAPSE    23245.90 TCPU    23175.61
 CHARGE NORMALIZATION FACTOR   1.00000000
 TOTAL ATOMIC CHARGES:
  29.2526263  29.2709451  29.2569487  29.2699566  29.2672707  29.2672243
  29.2735035  29.2705075  29.2672881  29.2671930  29.2569957  29.2699279
  29.2700894  29.2661674  29.2617653  29.2590176  29.2708316  29.2641429
  29.2700686  29.2711042  29.2708818  29.2641418  29.2617528  29.2589852
  29.3344937  29.3337705  15.3529965  29.3337892  29.3348161  29.3337301
  29.3319306  29.3366737  29.3346576  29.3310089  29.3318634  29.3367065
  29.3356648  29.3382865  29.3355819  29.3356743  29.3355982  29.3384175
  29.3304003  29.3322258  29.3354027  29.3336862  29.3306272  29.3325899
   9.1074471   9.1050409   9.1122553   9.1081458   9.1110153   9.1136486
   9.1102263   9.1083035   9.1110311   9.1136871   9.1122817   9.1081955
   9.1101998   9.1099158   9.1036744   9.1092306   9.1089314   9.1099190
   9.1187533   9.1087020   9.1088237   9.1098943   9.1037071   9.1092160
   9.1579205   9.1673287   9.1568692   9.1545914   9.1579249   9.1672850
   9.1601570   9.1610930   9.1576270   9.1630660   9.1601752   9.1611011
   9.1620019   9.1581790   9.1490901   9.1585081   9.1619534   9.1582529
   9.1610763   9.1578638   9.1602486   9.1624501   9.1610642   9.1578279
   9.1299691   9.1285347   9.1422723   9.1245858   9.1296417   9.1284836
   9.1318812   9.1288264   9.1295820   9.1284264   9.1422847   9.1245413
   9.1273145   9.1344478   9.1276689   9.1301085   9.1280004   9.1261971
   9.1292795   9.1300016   9.1280314   9.1262050   9.1277143   9.1301727
 SUMMED SPIN DENSITY          -0.00000000
 TOTAL ATOMIC SPINS  :
   0.0000000   0.0000000  -0.0000000  -0.0000000  -0.0000000   0.0000000
   0.0000000   0.0000000  -0.0000000   0.0000000  -0.0000000  -0.0000000
  -0.0000000  -0.0000000  -0.0000000  -0.0000000   0.0000000   0.0000000
   0.0000000  -0.0000000  -0.0000000   0.0000000   0.0000000   0.0000000
   0.0000000  -0.0000000   0.0000000   0.0000000  -0.0000000   0.0000000
   0.0000000  -0.0000000  -0.0000000  -0.0000000  -0.0000000   0.0000000
   0.0000000  -0.0000000   0.0000000   0.0000000  -0.0000000   0.0000000
   0.0000000  -0.0000000  -0.0000000   0.0000000  -0.0000000   0.0000000
  -0.0000000  -0.0000000  -0.0000000   0.0000000   0.0000000  -0.0000000
   0.0000000   0.0000000  -0.0000000   0.0000000  -0.0000000  -0.0000000
   0.0000000   0.0000000  -0.0000000  -0.0000000   0.0000000  -0.0000000
   0.0000000   0.0000000  -0.0000000   0.0000000   0.0000000   0.0000000
   0.0000000   0.0000000  -0.0000000   0.0000000   0.0000000  -0.0000000
   0.0000000   0.0000000  -0.0000000   0.0000000  -0.0000000  -0.0000000
  -0.0000000  -0.0000000   0.0000000   0.0000000  -0.0000000  -0.0000000
   0.0000000  -0.0000000  -0.0000000  -0.0000000   0.0000000   0.0000000
  -0.0000000  -0.0000000   0.0000000   0.0000000  -0.0000000   0.0000000
   0.0000000  -0.0000000   0.0000000  -0.0000000  -0.0000000  -0.0000000
   0.0000000  -0.0000000  -0.0000000   0.0000000  -0.0000000  -0.0000000
  -0.0000000   0.0000000   0.0000000   0.0000000   0.0000000  -0.0000000
 TTTTTTTTTTTTTTTTTTTTTTTTTTTTTT MOQGAD      TELAPSE    23245.97 TCPU    23175.68
 TTTTTTTTTTTTTTTTTTTTTTTTTTTTTT SHELLXN     TELAPSE    23940.80 TCPU    23868.88
 TTTTTTTTTTTTTTTTTTTTTTTTTTTTTT MONMO3      TELAPSE    23960.48 TCPU    23888.51
 NUMERICALLY INTEGRATED DENSITY   1025.0004315474   1025.0004315474
 TTTTTTTTTTTTTTTTTTTTTTTTTTTTTT NUMDFT      TELAPSE    23987.33 TCPU    23915.30
 CYC  17 ETOT(AU) -9.596362860730E+04 DETOT -2.46E-06 tst  1.31E-10 PX  1.47E-04
 CYCLE 17 WAVE FUNCTION SAVED IN FORTRAN UNIT 79
 ANDERSON MIX: BETA=  -6.624309721518E-01
 TTTTTTTTTTTTTTTTTTTTTTTTTTTTTT FDIK        TELAPSE    24488.98 TCPU    24415.62

    ALPHA      ELECTRONS
 INSULATING STATE
 TOP OF VALENCE BANDS -    BAND   1025; K    8; EIG -1.3766084E-01 AU
 TOP OF VALENCE BANDS -    BAND   1025; K    1; EIG -1.3809374E-01 AU
 BOTTOM OF VIRTUAL BANDS - BAND   1026; K    1; EIG -4.0639976E-02 AU
 INDIRECT ENERGY BAND GAP:   2.6401 eV

    BETA       ELECTRONS
 INSULATING STATE
 TOP OF VALENCE BANDS -    BAND   1025; K    8; EIG -1.3766084E-01 AU
 TOP OF VALENCE BANDS -    BAND   1025; K    1; EIG -1.3809374E-01 AU
 BOTTOM OF VIRTUAL BANDS - BAND   1026; K    1; EIG -4.0639976E-02 AU
 INDIRECT ENERGY BAND GAP:   2.6401 eV
 TTTTTTTTTTTTTTTTTTTTTTTTTTTTTT PDIG        TELAPSE    24510.39 TCPU    24436.97
 CHARGE NORMALIZATION FACTOR   1.00000000
 TOTAL ATOMIC CHARGES:
  29.2526217  29.2709291  29.2569380  29.2699400  29.2672580  29.2672089
  29.2734840  29.2704913  29.2672754  29.2671778  29.2569852  29.2699116
  29.2700740  29.2661510  29.2617596  29.2590102  29.2708155  29.2641275
  29.2700519  29.2710883  29.2708655  29.2641263  29.2617470  29.2589776
  29.3345090  29.3337860  15.3530205  29.3338090  29.3348313  29.3337453
  29.3319554  29.3366878  29.3346728  29.3310250  29.3318881  29.3367206
  29.3356826  29.3383093  29.3356014  29.3356930  29.3356156  29.3384401
  29.3304181  29.3322444  29.3354182  29.3337006  29.3306450  29.3326084
   9.1074501   9.1050415   9.1122569   9.1081469   9.1110161   9.1136496
   9.1102272   9.1083052   9.1110316   9.1136877   9.1122830   9.1081963
   9.1102004   9.1099172   9.1036623   9.1092317   9.1089327   9.1099206
   9.1187550   9.1087030   9.1088248   9.1098954   9.1036949   9.1092173
   9.1579160   9.1673240   9.1568640   9.1545868   9.1579203   9.1672802
   9.1601520   9.1610887   9.1576225   9.1630607   9.1601697   9.1610964
   9.1619972   9.1581750   9.1490693   9.1585025   9.1619485   9.1582487
   9.1610709   9.1578590   9.1602434   9.1624454   9.1610591   9.1578231
   9.1299715   9.1285371   9.1422628   9.1245879   9.1296432   9.1284855
   9.1318837   9.1288287   9.1295843   9.1284286   9.1422753   9.1245435
   9.1273161   9.1344379   9.1276710   9.1301118   9.1280030   9.1261983
   9.1292820   9.1300033   9.1280337   9.1262063   9.1277158   9.1301751
 SUMMED SPIN DENSITY          -0.00000000
 TOTAL ATOMIC SPINS  :
   0.0000000   0.0000000  -0.0000000   0.0000000  -0.0000000   0.0000000
  -0.0000000  -0.0000000   0.0000000  -0.0000000   0.0000000  -0.0000000
  -0.0000000  -0.0000000  -0.0000000   0.0000000   0.0000000   0.0000000
   0.0000000   0.0000000   0.0000000   0.0000000   0.0000000  -0.0000000
  -0.0000000   0.0000000  -0.0000000   0.0000000   0.0000000  -0.0000000
  -0.0000000  -0.0000000  -0.0000000   0.0000000  -0.0000000  -0.0000000
  -0.0000000   0.0000000   0.0000000  -0.0000000  -0.0000000   0.0000000
  -0.0000000  -0.0000000  -0.0000000  -0.0000000   0.0000000   0.0000000
   0.0000000  -0.0000000   0.0000000   0.0000000   0.0000000  -0.0000000
   0.0000000  -0.0000000  -0.0000000   0.0000000  -0.0000000  -0.0000000
   0.0000000  -0.0000000   0.0000000  -0.0000000  -0.0000000   0.0000000
  -0.0000000   0.0000000   0.0000000  -0.0000000  -0.0000000   0.0000000
   0.0000000   0.0000000   0.0000000   0.0000000   0.0000000  -0.0000000
   0.0000000   0.0000000   0.0000000  -0.0000000  -0.0000000   0.0000000
  -0.0000000  -0.0000000  -0.0000000   0.0000000   0.0000000  -0.0000000
   0.0000000  -0.0000000   0.0000000  -0.0000000  -0.0000000   0.0000000
   0.0000000  -0.0000000   0.0000000  -0.0000000  -0.0000000  -0.0000000
  -0.0000000   0.0000000  -0.0000000   0.0000000  -0.0000000   0.0000000
   0.0000000  -0.0000000  -0.0000000   0.0000000  -0.0000000  -0.0000000
  -0.0000000   0.0000000   0.0000000   0.0000000   0.0000000  -0.0000000
 TTTTTTTTTTTTTTTTTTTTTTTTTTTTTT MOQGAD      TELAPSE    24510.46 TCPU    24437.04
 TTTTTTTTTTTTTTTTTTTTTTTTTTTTTT SHELLXN     TELAPSE    25205.42 TCPU    25130.37
 TTTTTTTTTTTTTTTTTTTTTTTTTTTTTT MONMO3      TELAPSE    25224.96 TCPU    25149.86
 NUMERICALLY INTEGRATED DENSITY   1025.0004315636   1025.0004315636
 TTTTTTTTTTTTTTTTTTTTTTTTTTTTTT NUMDFT      TELAPSE    25251.91 TCPU    25176.74
 CYC  18 ETOT(AU) -9.596362860815E+04 DETOT -8.51E-07 tst  1.10E-10 PX  1.51E-04
 CYCLE 18 WAVE FUNCTION SAVED IN FORTRAN UNIT 79
 ANDERSON MIX: BETA=  -7.693161025012E-01
 TTTTTTTTTTTTTTTTTTTTTTTTTTTTTT FDIK        TELAPSE    25693.76 TCPU    25616.27

    ALPHA      ELECTRONS
 INSULATING STATE
 TOP OF VALENCE BANDS -    BAND   1025; K    8; EIG -1.3765000E-01 AU
 TOP OF VALENCE BANDS -    BAND   1025; K    1; EIG -1.3808292E-01 AU
 BOTTOM OF VIRTUAL BANDS - BAND   1026; K    1; EIG -4.0674012E-02 AU
 INDIRECT ENERGY BAND GAP:   2.6389 eV

    BETA       ELECTRONS
 INSULATING STATE
 TOP OF VALENCE BANDS -    BAND   1025; K    8; EIG -1.3765000E-01 AU
 TOP OF VALENCE BANDS -    BAND   1025; K    1; EIG -1.3808292E-01 AU
 BOTTOM OF VIRTUAL BANDS - BAND   1026; K    1; EIG -4.0674012E-02 AU
 INDIRECT ENERGY BAND GAP:   2.6389 eV
 TTTTTTTTTTTTTTTTTTTTTTTTTTTTTT PDIG        TELAPSE    25715.14 TCPU    25637.60
 CHARGE NORMALIZATION FACTOR   1.00000000
 TOTAL ATOMIC CHARGES:
  29.2526336  29.2709295  29.2569445  29.2699402  29.2672608  29.2672098
  29.2734818  29.2704921  29.2672783  29.2671789  29.2569918  29.2699118
  29.2700748  29.2661522  29.2617696  29.2590199  29.2708162  29.2641286
  29.2700529  29.2710896  29.2708660  29.2641272  29.2617570  29.2589872
  29.3345392  29.3338165  15.3530384  29.3338409  29.3348612  29.3337759
  29.3319919  29.3367171  29.3347032  29.3310557  29.3319246  29.3367500
  29.3357141  29.3383461  29.3356348  29.3357256  29.3356470  29.3384768
  29.3304496  29.3322769  29.3354488  29.3337296  29.3306763  29.3326407
   9.1074403   9.1050293   9.1122464   9.1081354   9.1110051   9.1136392
   9.1102158   9.1082945   9.1110204   9.1136771   9.1122724   9.1081846
   9.1101894   9.1099063   9.1036431   9.1092204   9.1089218   9.1099097
   9.1187461   9.1086918   9.1088138   9.1098843   9.1036757   9.1092062
   9.1578984   9.1673073   9.1568462   9.1545696   9.1579026   9.1672633
   9.1601345   9.1610714   9.1576049   9.1630426   9.1601520   9.1610788
   9.1619795   9.1581580   9.1490365   9.1584839   9.1619308   9.1582315
   9.1610516   9.1578413   9.1602252   9.1624280   9.1610402   9.1578055
   9.1299682   9.1285335   9.1422513   9.1245840   9.1296390   9.1284815
   9.1318815   9.1288254   9.1295806   9.1284247   9.1422639   9.1245397
   9.1273119   9.1344257   9.1276671   9.1301089   9.1279999   9.1261930
   9.1292787   9.1299989   9.1280303   9.1262010   9.1277114   9.1301717
 SUMMED SPIN DENSITY          -0.00000000
 TOTAL ATOMIC SPINS  :
  -0.0000000  -0.0000000  -0.0000000   0.0000000  -0.0000000   0.0000000
  -0.0000000  -0.0000000   0.0000000   0.0000000   0.0000000  -0.0000000
  -0.0000000  -0.0000000   0.0000000  -0.0000000   0.0000000   0.0000000
  -0.0000000   0.0000000  -0.0000000   0.0000000  -0.0000000   0.0000000
   0.0000000   0.0000000   0.0000000   0.0000000   0.0000000   0.0000000
  -0.0000000   0.0000000   0.0000000  -0.0000000   0.0000000   0.0000000
   0.0000000  -0.0000000   0.0000000  -0.0000000  -0.0000000   0.0000000
  -0.0000000   0.0000000  -0.0000000  -0.0000000   0.0000000   0.0000000
   0.0000000  -0.0000000   0.0000000   0.0000000   0.0000000   0.0000000
   0.0000000  -0.0000000   0.0000000  -0.0000000  -0.0000000  -0.0000000
   0.0000000  -0.0000000   0.0000000  -0.0000000  -0.0000000   0.0000000
  -0.0000000  -0.0000000   0.0000000  -0.0000000  -0.0000000   0.0000000
   0.0000000  -0.0000000  -0.0000000  -0.0000000  -0.0000000  -0.0000000
   0.0000000   0.0000000  -0.0000000  -0.0000000   0.0000000  -0.0000000
  -0.0000000   0.0000000   0.0000000  -0.0000000   0.0000000  -0.0000000
   0.0000000  -0.0000000   0.0000000  -0.0000000  -0.0000000   0.0000000
   0.0000000  -0.0000000   0.0000000  -0.0000000   0.0000000  -0.0000000
  -0.0000000   0.0000000  -0.0000000   0.0000000  -0.0000000   0.0000000
   0.0000000  -0.0000000  -0.0000000   0.0000000  -0.0000000  -0.0000000
   0.0000000   0.0000000  -0.0000000  -0.0000000   0.0000000  -0.0000000
 TTTTTTTTTTTTTTTTTTTTTTTTTTTTTT MOQGAD      TELAPSE    25715.21 TCPU    25637.67
 TTTTTTTTTTTTTTTTTTTTTTTTTTTTTT SHELLXN     TELAPSE    26411.34 TCPU    26332.14
 TTTTTTTTTTTTTTTTTTTTTTTTTTTTTT MONMO3      TELAPSE    26430.17 TCPU    26350.93
 NUMERICALLY INTEGRATED DENSITY   1025.0004315752   1025.0004315752
 TTTTTTTTTTTTTTTTTTTTTTTTTTTTTT NUMDFT      TELAPSE    26457.06 TCPU    26377.75
 CYC  19 ETOT(AU) -9.596362860816E+04 DETOT -2.87E-09 tst  1.10E-10 PX  1.31E-04
 CYCLE 19 WAVE FUNCTION SAVED IN FORTRAN UNIT 79
 ANDERSON MIX: BETA=  -8.445321225290E-01
 TTTTTTTTTTTTTTTTTTTTTTTTTTTTTT FDIK        TELAPSE    26929.85 TCPU    26848.75

    ALPHA      ELECTRONS
 INSULATING STATE
 TOP OF VALENCE BANDS -    BAND   1025; K    8; EIG -1.3763920E-01 AU
 TOP OF VALENCE BANDS -    BAND   1025; K    1; EIG -1.3807214E-01 AU
 BOTTOM OF VIRTUAL BANDS - BAND   1026; K    1; EIG -4.0703656E-02 AU
 INDIRECT ENERGY BAND GAP:   2.6378 eV

    BETA       ELECTRONS
 INSULATING STATE
 TOP OF VALENCE BANDS -    BAND   1025; K    8; EIG -1.3763920E-01 AU
 TOP OF VALENCE BANDS -    BAND   1025; K    1; EIG -1.3807214E-01 AU
 BOTTOM OF VIRTUAL BANDS - BAND   1026; K    1; EIG -4.0703656E-02 AU
 INDIRECT ENERGY BAND GAP:   2.6378 eV
 TTTTTTTTTTTTTTTTTTTTTTTTTTTTTT PDIG        TELAPSE    26951.29 TCPU    26870.13
 CHARGE NORMALIZATION FACTOR   1.00000000
 TOTAL ATOMIC CHARGES:
  29.2526552  29.2709414  29.2569621  29.2699524  29.2672742  29.2672222
  29.2734917  29.2705046  29.2672917  29.2671913  29.2570095  29.2699239
  29.2700868  29.2661655  29.2617894  29.2590401  29.2708285  29.2641412
  29.2700660  29.2711028  29.2708783  29.2641395  29.2617767  29.2590074
  29.3345777  29.3338551  15.3530526  29.3338789  29.3348994  29.3338147
  29.3320345  29.3367550  29.3347420  29.3310944  29.3319672  29.3367879
  29.3357526  29.3383903  29.3356749  29.3357651  29.3356854  29.3385208
  29.3304886  29.3323167  29.3354874  29.3337662  29.3307151  29.3326801
   9.1074238   9.1050101   9.1122290   9.1081166   9.1109871   9.1136220
   9.1101971   9.1082765   9.1110023   9.1136596   9.1122548   9.1081656
   9.1101718   9.1098881   9.1036200   9.1092020   9.1089037   9.1098914
   9.1187304   9.1086734   9.1087956   9.1098659   9.1036525   9.1091879
   9.1578730   9.1672829   9.1568220   9.1545456   9.1578771   9.1672388
   9.1601094   9.1610463   9.1575794   9.1630168   9.1601268   9.1610535
   9.1619542   9.1581330   9.1489968   9.1584575   9.1619054   9.1582064
   9.1610248   9.1578158   9.1601991   9.1624028   9.1610135   9.1577801
   9.1299607   9.1285258   9.1422383   9.1245763   9.1296307   9.1284731
   9.1318758   9.1288178   9.1295725   9.1284165   9.1422508   9.1245320
   9.1273038   9.1344116   9.1276588   9.1301019   9.1279927   9.1261839
   9.1292712   9.1299906   9.1280229   9.1261919   9.1277028   9.1301645
 SUMMED SPIN DENSITY          -0.00000000
 TOTAL ATOMIC SPINS  :
  -0.0000000  -0.0000000  -0.0000000   0.0000000  -0.0000000  -0.0000000
  -0.0000000   0.0000000   0.0000000   0.0000000   0.0000000  -0.0000000
   0.0000000  -0.0000000   0.0000000   0.0000000   0.0000000  -0.0000000
   0.0000000  -0.0000000  -0.0000000   0.0000000   0.0000000  -0.0000000
  -0.0000000  -0.0000000  -0.0000000  -0.0000000   0.0000000   0.0000000
  -0.0000000   0.0000000   0.0000000   0.0000000   0.0000000  -0.0000000
  -0.0000000  -0.0000000  -0.0000000  -0.0000000   0.0000000   0.0000000
  -0.0000000  -0.0000000   0.0000000   0.0000000   0.0000000   0.0000000
   0.0000000   0.0000000  -0.0000000   0.0000000  -0.0000000   0.0000000
   0.0000000  -0.0000000  -0.0000000   0.0000000   0.0000000  -0.0000000
  -0.0000000   0.0000000  -0.0000000  -0.0000000   0.0000000   0.0000000
  -0.0000000  -0.0000000  -0.0000000  -0.0000000   0.0000000   0.0000000
   0.0000000  -0.0000000  -0.0000000  -0.0000000   0.0000000  -0.0000000
   0.0000000   0.0000000  -0.0000000   0.0000000  -0.0000000  -0.0000000
  -0.0000000   0.0000000   0.0000000   0.0000000   0.0000000  -0.0000000
   0.0000000  -0.0000000  -0.0000000   0.0000000  -0.0000000   0.0000000
   0.0000000   0.0000000  -0.0000000  -0.0000000  -0.0000000  -0.0000000
  -0.0000000   0.0000000  -0.0000000  -0.0000000   0.0000000  -0.0000000
   0.0000000  -0.0000000  -0.0000000  -0.0000000   0.0000000   0.0000000
   0.0000000  -0.0000000  -0.0000000  -0.0000000  -0.0000000  -0.0000000
 TTTTTTTTTTTTTTTTTTTTTTTTTTTTTT MOQGAD      TELAPSE    26951.36 TCPU    26870.20
 TTTTTTTTTTTTTTTTTTTTTTTTTTTTTT SHELLXN     TELAPSE    27646.75 TCPU    27563.94
 +++ ENERGIES IN A.U. +++
 ::: EXT EL-POLE                                  -4.4037128595038E+04
 ::: EXT EL-SPHEROPOLE                             5.4162539455620E+02
 ::: BIELET ZONE E-E                               7.1398006800244E+04
 ::: TOTAL E-E                                     2.7902503599762E+04
 ::: TOTAL E-N + N-E                              -2.0211074216704E+05
 ::: TOTAL N-N                                    -1.4263991707511E+04
 ::: KINETIC ENERGY                                9.5673472448408E+04
 ::: PSEUDO TOTAL   ENERGY                        -9.2798757826378E+04
 ::: VIRIAL COEFFICIENT                            1.0152527224718E+00
 TTTTTTTTTTTTTTTTTTTTTTTTTTTTTT MONMO3      TELAPSE    27666.63 TCPU    27583.76
 NUMERICALLY INTEGRATED DENSITY   1025.0004315825   1025.0004315825
 TTTTTTTTTTTTTTTTTTTTTTTTTTTTTT NUMDFT      TELAPSE    27693.49 TCPU    27610.56
 CYC  20 ETOT(AU) -9.596362860743E+04 DETOT  7.25E-07 tst  9.49E-11 PX  1.31E-04

 == SCF ENDED - CONVERGENCE ON ENERGY      E(AU) -9.5963628607433E+04 CYCLES  20


 ENERGY EXPRESSION=HARTREE+FOCK EXCH*0.00000+(HSE06      EXCH)*1.00000+PBE        CORR


 TOTAL ENERGY(DFT)(AU)( 20) -9.5963628607433E+04 DE 7.2E-07 tester 9.5E-11
 TTTTTTTTTTTTTTTTTTTTTTTTTTTTTT EDFT        TELAPSE    27693.55 TCPU    27610.62

 *******************************************************************************
 *                             FORCE CALCULATION                               *
 *******************************************************************************

 TTTTTTTTTTTTTTTTTTTTTTTTTTTTTT NUMDFG      TELAPSE    27923.60 TCPU    27840.13
 WARNING **** GENPOG **** COULOMB BIPO BUFFER TOO SMALL - TO AVOID I/O SET BIPOSIZE =    12437000
 INFORMATION **** GENPOG **** BIPO BUFFER LENGTH (WORDS) =     4000000
 TTTTTTTTTTTTTTTTTTTTTTTTTTTTTT SHELXG      TELAPSE    33162.48 TCPU    33066.53

 CARTESIAN FORCES IN HARTREE/BOHR (ANALYTICAL)
   ATOM                     X                   Y                   Z
   1  31             4.515214116196E-05 -4.370134569220E-07  1.978769638955E-05
   2  31             2.777878781224E-06 -8.272118150354E-06  1.891577219304E-05
   3  31            -6.880188481162E-07 -1.216369967061E-05 -3.562593261952E-06
   4  31             4.045592776025E-05 -5.601896062024E-06  3.927714698904E-05
   5  31             1.357553704473E-05 -1.189085417019E-05  2.437833433211E-05
   6  31             4.592438441975E-06  1.458313396641E-05  6.124762623916E-05
   7  31            -3.689501549164E-05  5.230615847118E-06 -3.903460628818E-05
   8  31             3.130255924688E-05  1.527665826795E-05  1.114044573880E-05
   9  31             2.856735056866E-05  2.047447274611E-05  1.559710572874E-05
  10  31             2.638860634896E-06 -1.442027714127E-05  5.066437488654E-05
  11  31            -1.809680989062E-05 -3.070740428157E-06 -1.730994044102E-06
  12  31             1.661895861105E-05  1.151049891834E-05  4.007970595055E-05
  13  31            -2.515920063706E-05  1.049682975096E-06 -4.585568957527E-05
  14  31            -2.668742987577E-05  2.354799735871E-06 -6.670563615851E-05
  15  31            -3.237955986002E-06 -4.214954024029E-06  3.527897156630E-07
  16  31            -7.141224520169E-06  1.265200205580E-05 -1.361503622288E-05
  17  31             3.620562725182E-06 -3.284136523396E-06 -3.371517793926E-05
  18  31            -2.162936175765E-05  2.631759310112E-05 -7.715317086321E-06
  19  31            -6.973488449802E-06 -8.298515762006E-06  2.398978579787E-05
  20  31            -7.232260134771E-05 -8.039705435170E-06 -4.900592433232E-05
  21  31             2.392551934882E-05 -2.456328386069E-05 -1.112526125269E-05
  22  31            -2.561793336620E-05 -2.466143534186E-05 -1.159473442547E-05
  23  31            -9.689391642809E-06  1.298488649670E-05  1.388399780922E-06
  24  31            -1.545871648645E-05 -1.424870861300E-05 -1.955939823262E-05
  25  31            -2.606381447201E-05 -3.319645980532E-04  5.310563699901E-05
  26  31            -5.279709261208E-05 -8.542420763324E-05  4.691086695097E-05
  27 277            -3.664535101056E-05 -1.689941093685E-05 -3.057738721068E-05
  28  31            -2.842245851564E-05 -1.247913854425E-04  5.125038348730E-05
  29  31            -5.281550414349E-05  3.015800515334E-04  7.319055406541E-05
  30  31            -6.876147721924E-05  7.800894399723E-05  6.606452242863E-05
  31  31             1.261407569508E-07  6.194834487516E-05 -1.385827525979E-05
  32  31            -2.230081950128E-05  3.391297407562E-06  3.144081679451E-05
  33  31            -4.695417263179E-05  1.400480673253E-05 -6.891536424547E-05
  34  31             1.021454112893E-05  4.033664516234E-06  5.382057843129E-05
  35  31            -4.252848222031E-06 -5.587536385576E-05 -2.507503855131E-05
  36  31            -1.830083411347E-05  6.271331596652E-05  4.550368048761E-05
  37  31             4.475034943452E-05  1.863404921640E-04 -3.333115548898E-05
  38  31             9.079476311680E-05  5.612683715572E-05 -1.843752653752E-05
  39  31             3.550833020327E-05  3.460457622706E-05  3.420329817594E-05
  40  31             3.291188075139E-05  3.057260402528E-05 -6.740619649559E-05
  41  31             1.118672566625E-05 -5.699895372957E-05 -1.835895748492E-05
  42  31             9.256207145469E-05 -4.199713471564E-05 -3.687995085988E-05
  43  31            -1.192550695528E-06  9.012105581907E-05 -3.966788687393E-05
  44  31             3.619671774757E-05 -8.355504583868E-05  4.543575830862E-05
  45  31             5.247487299564E-05 -8.117964962157E-05 -3.358199117898E-06
  46  31             6.818706459683E-05 -4.947663601595E-06  7.432297294052E-06
  47  31             1.348630704445E-05 -9.894126164411E-05 -3.828418467755E-05
  48  31             6.226549747179E-05  6.595089468364E-05  3.892580045939E-05
  49   8             5.059164834620E-06  1.595898914256E-06 -6.717263674805E-05
  50   8             4.835148738280E-06  8.618538939562E-06  4.452185419307E-06
  51   8            -8.523463007393E-06 -5.062194292971E-06  1.100757446881E-05
  52   8            -6.083946691327E-05 -3.450043079378E-05  6.583548417538E-06
  53   8             1.543932609671E-05  3.617495895247E-05  5.972769359097E-07
  54   8             4.938807469657E-06 -1.833234892662E-05 -2.659890676382E-06
  55   8             2.709347011010E-05  5.871461492224E-06  4.746804597255E-05
  56   8             3.192152259057E-05  1.919845888509E-05  2.376946989813E-05
  57   8             6.882053959600E-06 -8.715263322134E-06  8.114445330332E-06
  58   8             2.332926140269E-06  1.054074872053E-05 -8.193835435932E-06
  59   8             5.821522177207E-06  1.605712605435E-05  3.466454352896E-05
  60   8            -3.068206070189E-05 -1.999768286193E-05  1.936429011051E-05
  61   8            -1.700990844178E-05  5.948535696798E-06 -2.535593520481E-05
  62   8             1.466088616198E-05  7.218799194519E-08  1.954021615180E-06
  63   8            -1.183714598341E-05 -1.404745480205E-05  2.320363573727E-05
  64   8             3.028855399378E-06 -6.315292506776E-06  6.841983200001E-06
  65   8            -1.664979913762E-05 -3.357053849462E-05 -4.582197283831E-06
  66   8             3.135525302334E-05  1.166418313733E-05  1.918443631466E-05
  67   8            -2.340159985792E-06  1.055917363726E-06 -1.549818847346E-05
  68   8             5.365309617389E-05 -1.573458219203E-05 -1.554209072596E-05
  69   8             4.332910137173E-05  6.171277592493E-05  5.365803729385E-05
  70   8             3.127901944033E-05 -1.845653500337E-05  1.015387924497E-05
  71   8            -1.174446472163E-05  1.651507343947E-05  3.449845589865E-05
  72   8             7.070796797848E-06 -1.271393750896E-05  1.088275648753E-05
  73   8            -1.330909322772E-04  2.528277925375E-04 -2.280629638252E-05
  74   8            -2.025890776785E-04  2.169505115899E-04 -2.754514825831E-05
  75   8            -3.751355769643E-05  8.880951474916E-07 -3.085195345975E-06
  76   8             9.541384844103E-06  4.491613195046E-06  9.406571167325E-06
  77   8            -1.059343695866E-04 -2.344041773280E-04 -2.370375039074E-05
  78   8            -2.055673062489E-04 -2.284113228789E-04 -3.088924098105E-05
  79   8            -1.444439510490E-05 -1.511067636795E-05  2.288366481362E-06
  80   8            -3.229479587886E-04 -3.899650004346E-05 -5.598547354779E-05
  81   8            -1.595725848529E-04 -1.944326221852E-04 -4.225860126583E-05
  82   8             7.172523422749E-06  6.283371353277E-06 -3.322913092885E-05
  83   8             1.892968830197E-05 -1.134134978253E-05  1.527279275271E-05
  84   8            -2.573689476351E-04  2.313537550669E-05 -2.457651882093E-05
  85   8             1.528176158930E-04 -2.586286749676E-04  1.508930368121E-05
  86   8             2.125757858982E-04 -2.331657019996E-04  3.650119496834E-05
  87   8             2.152673930489E-05  3.687807540897E-06  1.395078935662E-05
  88   8             2.547370071539E-04 -2.036936144897E-05 -6.375400926517E-06
  89   8             1.484002511885E-04  2.519299767419E-04  3.396480947604E-06
  90   8             2.056497697744E-04  2.556069281282E-04  2.261596649622E-05
  91   8             1.422596725043E-05  6.208799590679E-06 -3.396019681023E-06
  92   8             2.849822312481E-04  3.484148474925E-06  2.164817041828E-05
  93   8            -1.253396400491E-05  2.550128984985E-05  2.030324734692E-05
  94   8            -6.107979136849E-05  1.058221633420E-05 -2.108469646767E-05
  95   8             2.794670241091E-05  7.383640928227E-06 -7.798460360586E-06
  96   8             1.424712745894E-04  1.984903892359E-04  1.026101223633E-05
  97   8            -7.654244037791E-05  7.764237894969E-05 -1.499136559513E-05
  98   8             4.158068561155E-05 -1.612408557369E-05  9.137081282251E-06
  99   8             1.138119910316E-06  2.947849690482E-05 -2.270655223846E-06
 100   8            -1.297314268500E-05 -1.765166033590E-05 -3.406071279510E-05
 101   8             1.331358646244E-04  4.660118280950E-05 -2.484260215851E-05
 102   8             3.211746550758E-05  1.150915233145E-04 -4.619672401152E-05
 103   8             7.656435039749E-05 -2.180366728258E-05 -4.865593342007E-06
 104   8            -8.875049444068E-05 -4.338381104987E-06  2.331443980097E-07
 105   8             4.781574851620E-05 -1.460223249909E-04 -1.370756851005E-05
 106   8             2.259012824801E-06 -9.496724662966E-05 -4.636391878998E-05
 107   8             1.159365311487E-05 -1.662820138293E-05 -1.647284880191E-05
 108   8            -1.257369638763E-05  1.818069612619E-05 -1.695635462795E-05
 109   8            -1.175369654591E-04 -7.623285250058E-06  2.245799325928E-05
 110   8            -1.588345201942E-05  2.438319609270E-05  3.171957964021E-05
 111   8            -6.609551105274E-05 -1.390501325529E-04 -7.210822963932E-05
 112   8             4.878933253316E-05  4.677811107356E-07  1.745558922361E-05
 113   8            -5.960098198265E-05  3.627873187281E-05 -1.389737081658E-05
 114   8             2.582485433900E-05 -3.915476822436E-05  2.443732448798E-05
 115   8            -1.333863118802E-04  4.358509081610E-05 -3.002221089443E-05
 116   8             4.104537064187E-05  7.687588095751E-05  3.327679128606E-05
 117   8            -4.952565713223E-05 -1.317977772691E-05 -1.402307432752E-05
 118   8             1.224095544683E-05  7.970042342098E-06  3.273622872779E-05
 119   8            -5.128416877209E-05  5.928296951579E-05 -6.238171987993E-05
 120   8            -4.315004892863E-05 -4.555483665247E-05  3.958056678677E-05

 RESULTANT FORCE     5.238254274786E-12 -7.433449689120E-12  9.500650266503E-12

 ATOMIC PART

 SYMMETRY ALLOWED FORCES (ANALYTICAL) (DIRECTION, FORCE)

    1  4.5380668E-05    2 -4.3885069E-07    3  1.9780954E-05    4  3.2085609E-06
    5 -8.3108432E-06    6  1.9156405E-05    7 -2.8944118E-07    8 -1.2289681E-05
    9 -3.2478665E-06   10  4.1113982E-05   11 -5.8052351E-06   12  3.9666472E-05
   13  1.4443413E-05   14 -1.2171727E-05   15  2.5099860E-05   16  5.6203625E-06
   17  1.4311681E-05   18  6.2367583E-05   19 -3.6199845E-05   20  5.0442476E-06
   21 -3.7725319E-05   22  3.2079247E-05   23  1.5179802E-05   24  1.2202352E-05
   25  2.9628309E-05   26  2.0537103E-05   27  1.6793924E-05   28  3.9201274E-06
   29 -1.4330194E-05   30  5.2223538E-05   31 -1.6978711E-05   32 -3.0594380E-06
   33  1.0664588E-07   34  1.7823900E-05   35  1.1560860E-05   36  4.2042445E-05
   37 -2.4153870E-05   38  1.1590526E-06   39 -4.3819342E-05   40 -2.5957519E-05
   41  2.4812624E-06   42 -6.5175782E-05   43 -2.5094830E-06   44 -4.0963754E-06
   45  1.5366698E-06   46 -6.4832583E-06   47  1.2812319E-05   48 -1.2475603E-05
   49  4.2280597E-06   50 -3.0771173E-06   51 -3.2815023E-05   52 -2.1052407E-05
   53  2.6639222E-05   54 -6.9579482E-06   55 -6.4685471E-06   56 -7.8854567E-06
   57  2.4805865E-05   58 -7.2352910E-05   59 -7.7036635E-06   60 -4.8177058E-05
   61  2.3728033E-05   62 -2.4387906E-05   63 -1.0781197E-05   64 -2.5827486E-05
   65 -2.4734223E-05   66 -1.1264037E-05   67 -1.0056228E-05   68  1.2851942E-05
   69  1.6387550E-06   70 -1.6001330E-05   71 -1.4389881E-05   72 -1.9389463E-05
   73 -2.6684744E-05   74 -3.3392452E-04   75  5.3473854E-05   76 -5.3854828E-05
   77 -8.9609924E-05   78  4.7866088E-05   79 -3.8346676E-05   80 -2.1675839E-05
   81 -2.9557435E-05   82 -3.0330952E-05   83 -1.3038720E-04   84  5.2377427E-05
   85 -5.5146057E-05   86  2.9689539E-04   87  7.5060163E-05   88 -7.1803578E-05
   89  7.5366363E-05   90  6.8755043E-05   91 -3.4913898E-06   92  6.0058259E-05
   93 -1.0984164E-05   94 -2.5994651E-05   95  1.8479041E-06   96  3.4491781E-05
   97 -5.1285950E-05   98  1.2543660E-05   99 -6.5996039E-05  100  5.8652962E-06
  101  2.6593968E-06  102  5.6574447E-05  103 -8.7751778E-06  104 -5.7569656E-05
  105 -2.2093460E-05  106 -2.2870112E-05  107  6.1041242E-05  108  4.8670864E-05
  109  4.0128721E-05  110  1.8614234E-04  111 -3.0179424E-05  112  8.6969189E-05
  113  5.7393472E-05  114 -1.5653161E-05  115  3.2514559E-05  116  3.6442753E-05
  117  3.7229374E-05  118  3.0103666E-05  119  3.2838720E-05  120 -6.4545360E-05
  121  8.7178914E-06  122 -5.4872458E-05  123 -1.5957751E-05  124  9.0687230E-05
  125 -4.0473647E-05  126 -3.4962255E-05  127 -2.5095620E-06  128  9.1977306E-05
  129 -3.8032317E-05  130  3.5261650E-05  131 -8.1635534E-05  132  4.7057035E-05
  133  5.2017855E-05  134 -8.0325481E-05  135 -1.4701411E-06  136  6.8555460E-05
  137 -4.6583996E-06  138  9.3422381E-06  139  1.4323292E-05  140 -9.9356903E-05
  141 -3.6450503E-05  142  6.3791061E-05  143  6.5305691E-05  144  4.0694292E-05
  145  6.8644037E-06  146  1.4127656E-06  147 -6.5465606E-05  148  6.8788135E-06
  149  8.5051882E-06  150  5.7406997E-06  151 -6.4641680E-06  152 -5.1519814E-06
  153  1.2452575E-05  154 -5.9266487E-05  155 -3.4881157E-05  156  8.2820678E-06
  157  1.6689199E-05  158  3.5803045E-05  159  2.2222676E-06  160  6.3540145E-06
  161 -1.8577226E-05  162 -1.0053176E-06  163  2.8875279E-05  164  5.5282805E-06
  165  4.9447230E-05  166  3.4141350E-05  167  1.9044793E-05  168  2.6321365E-05
  169  9.4105127E-06  170 -8.7896397E-06  171  1.1006967E-05  172  4.9428945E-06
  173  1.0480447E-05  174 -5.2470179E-06  175  8.6257834E-06  176  1.6212142E-05
  177  3.7868887E-05  178 -2.8068543E-05  179 -1.9873893E-05  180  2.3140332E-05
  181 -1.4842035E-05  182  5.9574161E-06  183 -2.1595437E-05  184  1.6901307E-05
  185  1.3242153E-07  186  5.5165195E-06  187 -9.4917323E-06  188 -1.4108344E-05
  189  2.7100442E-05  190  5.3057204E-06  191 -6.5570991E-06  192  1.1043438E-05
  193 -1.4478140E-05  194 -3.4177148E-05  195 -2.4593369E-07  196  3.3750967E-05
  197  1.0847322E-05  198  2.3639532E-05  199  3.0091858E-07  200  3.4228820E-07
  201 -1.0859563E-05  202  5.6835565E-05  203 -1.6602292E-05  204 -1.1222604E-05
  205  4.7652656E-05  206  6.1278015E-05  207  5.8455469E-05  208  3.6339619E-05
  209 -1.8475346E-05  210  1.5699953E-05  211 -6.3377842E-06  212  1.6477895E-05
  213  4.0694911E-05  214  1.2494585E-05  215 -1.2714123E-05  216  1.7635994E-05
  217 -1.2895472E-04  218  2.5536988E-04  219 -1.5757153E-05  220 -2.0198704E-04
  221  2.2459710E-04  222 -2.0747323E-05  223 -3.9478359E-05  224  1.1084111E-05
  225  3.1960260E-06  226  7.2459150E-06  227  1.4977483E-05  228  1.5806654E-05
  229 -1.0946395E-04  230 -2.2633589E-04  231 -1.7092771E-05  232 -2.1286618E-04
  233 -2.2559851E-04  234 -2.4566133E-05  235 -2.4490847E-05  236 -1.5149041E-05
  237  8.0397028E-06  238 -3.3754774E-04  239 -3.9705927E-05  240 -5.0141796E-05
  241 -1.8061055E-04  242 -1.9812740E-04  243 -3.7837435E-05  244 -1.6360151E-05
  245  6.5616952E-08  246 -3.0006294E-05  247 -4.7843037E-06  248 -1.7794086E-05
  249  1.8322664E-05  250 -2.8510463E-04  251  1.6670358E-05  252 -2.1020080E-05
  253  1.2294691E-04  254 -2.6862044E-04  255  1.7792427E-05  256  1.8718474E-04
  257 -2.5057342E-04  258  3.9912885E-05  259 -1.1937680E-06  260 -1.7639640E-05
  261  1.8599407E-05  262  2.3555439E-04  263 -4.2612305E-05  264 -1.9379152E-06
  265  1.3501538E-04  266  2.3269081E-04  267  8.1433587E-06  268  1.9767766E-04
  269  2.4405978E-04  270  2.7832492E-05  271  9.6326509E-06  272 -1.3264951E-06
  273  2.7038100E-06  274  2.8556939E-04  275 -4.1456432E-06  276  2.7741195E-05
  277 -7.0207009E-06  278  1.8124310E-05  279  2.7979949E-05  280 -5.6839611E-05
  281  3.6052877E-06  282 -1.3042324E-05  283  3.1746732E-05  284  4.8488298E-07
  285 -1.8421277E-07  286  1.4996516E-04  287  1.9555229E-04  288  1.8009594E-05
  289 -6.7425151E-05  290  8.0429946E-05  291 -6.5771163E-06  292  5.0403319E-05
  293 -1.1867419E-05  294  1.7561927E-05  295  1.1331541E-05  296  3.4256030E-05
  297  6.7850451E-06  298 -2.6394498E-06  299 -1.2365923E-05  300 -2.5430402E-05
  301  1.4714811E-04  302  5.2921718E-05  303 -1.7574037E-05  304  5.1277905E-05
  305  1.2615146E-04  306 -4.0258404E-05  307  1.0003008E-04  308 -7.4982274E-06
  309 -1.2233392E-07  310 -6.4294021E-05  311  1.0049485E-05  312  5.4629509E-06
  313  7.2570244E-05  314 -1.3563181E-04  315 -8.8615504E-06  316  3.0358324E-05
  317 -9.2149433E-05  318 -4.3182429E-05  319  4.2358303E-05  320 -1.7688191E-05
  321 -1.5384887E-05  322  2.0597026E-05  323  1.7124787E-05  324 -1.7070957E-05
  325 -8.7157566E-05  326 -8.3350596E-06  327  2.2825497E-05  328  1.1157730E-05
  329  2.4438193E-05  330  3.4506959E-05  331 -4.0808929E-05  332 -1.4525612E-04
  333 -7.1190931E-05  334  7.6415441E-05  335 -1.4420340E-05  336  1.5162219E-05
  337 -2.9293266E-05  338  2.1932343E-05  339 -1.6096031E-05  340  5.8527316E-05
  341 -5.6152217E-05  342  2.2637275E-05  343 -1.0527440E-04  344  2.4196738E-05
  345 -3.2527310E-05  346  6.6225792E-05  347  6.6855094E-05  348  3.0547083E-05
  349 -1.9192954E-05  350 -1.7677722E-05  351 -1.4974479E-05  352  4.8618480E-05
  353  9.0297089E-07  354  3.5941473E-05  355 -5.8943653E-06  356  7.4131757E-05
  357 -7.2086460E-05

 CELL PART

 GRADIENT WITH RESPECT TO THE CELL PARAMETER IN HARTREE/BOHR
ORDER: -D/DA1X, -D/DA1Y, -D/DA1Z
       -D/DA2X, -D/DA2Y, -D/DA2Z
       -D/DA3X, -D/DA3Y, -D/DA3Z
  0.347106777326E-03  0.123666981229E-04 -0.187092817868E-03
  0.928302054180E-05  0.138706007374E-02  0.428863762766E-05
  0.401549944280E-03  0.423275340788E-05  0.346249005645E-04

STRESS TENSOR, IN HARTREE/BOHR^3:
ORDER: 11 12 13
       21 22 23
       31 32 33
 -0.694159615717E-06 -0.187416850976E-07 -0.100366532975E-05
 -0.309212300339E-07 -0.280074043316E-05 -0.106169843770E-07
  0.528456816667E-06 -0.866015951287E-08 -0.853806799163E-07

PRESSURE FROM THE STRESS TENSOR,
IN HARTREE/BOHR^3:  0.11934E-05
PRESSURE IN GIGAPASCAL:  0.3511E-01
CONVERSION FACTOR: 1 HARTREE/BOHR^3= 29421 GIGAPASCAL
WHEN USING VALUES FOR BOHR RADIUS AND HARTREE
FROM IUPAC WEBSITE, APRIL 2009
ENTHALPY: -9.5963618397369E+04

 SYMMETRY ALLOWED FORCES (ANALYTICAL) (DIRECTION, FORCE)

    1  2.6497531E-04    2 -7.2814926E-05    3  4.4734519E-06    4  2.6835883E-04
    5  4.0233591E-05    6  1.9051589E-06
 TTTTTTTTTTTTTTTTTTTTTTTTTTTTTT TOTGRA_C    TELAPSE    33431.88 TCPU    33335.29
 INFORMATION **** optc001 **** GEOMETRY OUTPUT FILE
 CLASSICAL MODEL (SCHLEGEL) USED AS INITIAL HESSIAN MATRIX
 REFERENCE GEOMETRY DEFINED

 MAX GRADIENT      0.000338  THRESHOLD              0.000450 CONVERGED YES
 RMS GRADIENT      0.000075  THRESHOLD              0.000300 CONVERGED YES

 WARNINGWARNINGWARNINGWARNINGWARNINGWARNINGWARNINGWARNINGWARNINGWARNINGWARNING

 CONVERGENCE ON GRADIENTS SATISFIED AFTER THE FIRST OPTIMIZATION CYCLE
 GEOMETRY OPTIMIZATION STOPPED

 WARNINGWARNINGWARNINGWARNINGWARNINGWARNINGWARNINGWARNINGWARNINGWARNINGWARNING


 ******************************************************************
 * OPT END - CONVERGED * E(AU):  -9.596362860743E+04  POINTS    1 *
 ******************************************************************

   ALPHA BAND GAP:                2.6378  eV 
   BETA BAND GAP:                 2.6378  eV 


 NEIGHBORS OF THE NON-EQUIVALENT ATOMS

 N = NUMBER OF NEIGHBORS AT DISTANCE R
    ATOM  N     R/ANG      R/AU   NEIGHBORS (ATOM LABELS AND CELL INDICES)
   1 GA   1     1.8343     3.4663   49 O    0 0 0
   1 GA   1     1.8410     3.4790   85 O    0 0 0
   1 GA   1     1.8410     3.4790   89 O    0 0 0
   1 GA   1     1.8793     3.5514  110 O    0 0 0
   1 GA   1     3.0482     5.7602    9 GA   0-1 0
   1 GA   1     3.0482     5.7603    5 GA   0 0 0

   2 GA   1     1.8397     3.4765   50 O    0 0 1
   2 GA   1     1.8424     3.4816   90 O    0 0 0
   2 GA   1     1.8424     3.4817   86 O    0 0 0
   2 GA   1     1.8738     3.5410  109 O    0 0 0
   2 GA   1     3.0486     5.7610   10 GA   0-1 0
   2 GA   1     3.0486     5.7610    6 GA   0 0 0

   3 GA   1     1.8288     3.4559   87 O    0 0 0
   3 GA   1     1.8386     3.4744   51 O    0 0 0
   3 GA   1     1.8417     3.4804   91 O    0 0 0
   3 GA   1     1.8762     3.5455  112 O    0 0 0
   3 GA   1     3.0340     5.7334    7 GA   0 0 0
   3 GA   1     3.0733     5.8077   11 GA   0 0 0

   4 GA   1     1.8392     3.4756   52 O    0 0 1
   4 GA   1     1.8425     3.4819   88 O    0 0 0
   4 GA   1     1.8433     3.4833   92 O    0 0 0
   4 GA   1     1.8729     3.5393  111 O    0 0 0
   4 GA   1     3.0461     5.7562   12 GA   0 0 0
   4 GA   1     3.0476     5.7591    8 GA   0 0 0

   5 GA   1     1.8388     3.4748   53 O    0 0 0
   5 GA   1     1.8429     3.4825   93 O    0 0 0
   5 GA   1     1.8434     3.4835   89 O    0 0 0
   5 GA   1     1.8720     3.5376  114 O    0 0 0
   5 GA   1     3.0451     5.7543    9 GA   0 0 0
   5 GA   1     3.0482     5.7603    1 GA   0 0 0

   6 GA   1     1.8379     3.4731   54 O    0 0 1
   6 GA   1     1.8405     3.4780   94 O    0 0 0
   6 GA   1     1.8421     3.4810   90 O    0 0 0
   6 GA   1     1.8732     3.5399  113 O    0 0 0
   6 GA   1     3.0442     5.7528   10 GA   0 0 0
   6 GA   1     3.0486     5.7610    2 GA   0 0 0

   7 GA   1     1.8379     3.4731   55 O    0 0 0
   7 GA   1     1.8402     3.4774   91 O    0 0 0
   7 GA   1     1.8402     3.4774   95 O    0 0 0
   7 GA   1     1.8740     3.5413  116 O    0 0 0
   7 GA   1     3.0340     5.7334    3 GA   0 0 0
   7 GA   1     3.0341     5.7337   11 GA   0 1 0

   8 GA   1     1.8387     3.4746   56 O    0 0 1
   8 GA   1     1.8427     3.4822   92 O    0 0 0
   8 GA   1     1.8427     3.4823   96 O    0 0 0
   8 GA   1     1.8750     3.5432  115 O    0 0 0
   8 GA   1     3.0476     5.7591    4 GA   0 0 0
   8 GA   1     3.0477     5.7594   12 GA   0 1 0

   9 GA   1     1.8388     3.4748   57 O    0 0 0
   9 GA   1     1.8429     3.4825   93 O    0 0 0
   9 GA   1     1.8434     3.4835   85 O    0 1 0
   9 GA   1     1.8721     3.5377  118 O    0 0 0
   9 GA   1     3.0451     5.7543    5 GA   0 0 0
   9 GA   1     3.0482     5.7602    1 GA   0 1 0

  10 GA   1     1.8379     3.4731   58 O    0 0 1
  10 GA   1     1.8405     3.4780   94 O    0 0 0
  10 GA   1     1.8421     3.4810   86 O    0 1 0
  10 GA   1     1.8732     3.5399  117 O    0 0 0
  10 GA   1     3.0442     5.7528    6 GA   0 0 0
  10 GA   1     3.0486     5.7610    2 GA   0 1 0

  11 GA   1     1.8288     3.4559   87 O    0 0 0
  11 GA   1     1.8386     3.4744   59 O    0 0 0
  11 GA   1     1.8418     3.4805   95 O    0-1 0
  11 GA   1     1.8762     3.5455  120 O    0 0 0
  11 GA   1     3.0341     5.7337    7 GA   0-1 0
  11 GA   1     3.0733     5.8077    3 GA   0 0 0

  12 GA   1     1.8392     3.4756   60 O    0 0 1
  12 GA   1     1.8425     3.4819   88 O    0 0 0
  12 GA   1     1.8433     3.4833   96 O    0-1 0
  12 GA   1     1.8729     3.5393  119 O    0 0 0
  12 GA   1     3.0461     5.7562    4 GA   0 0 0
  12 GA   1     3.0477     5.7594    8 GA   0-1 0

  13 GA   1     1.8391     3.4754   61 O    0 0 0
  13 GA   1     1.8428     3.4824   73 O    0 0 0
  13 GA   1     1.8428     3.4824   77 O    0 0 0
  13 GA   1     1.8742     3.5417   98 O    0 0 0
  13 GA   1     3.0466     5.7572   17 GA   0 0 0
  13 GA   1     3.0466     5.7572   21 GA   0-1 0

  14 GA   1     1.8356     3.4688   62 O    0 0-1
  14 GA   1     1.8422     3.4812   74 O    0 0 0
  14 GA   1     1.8422     3.4812   78 O    0 0 0
  14 GA   1     1.8719     3.5373   97 O    0 0 0
  14 GA   1     3.0491     5.7620   22 GA   0-1 0
  14 GA   1     3.0492     5.7622   18 GA   0 0 0

  15 GA   1     1.8377     3.4728   63 O    0 0 0
  15 GA   1     1.8407     3.4784   75 O    0 0 0
  15 GA   1     1.8439     3.4844   79 O    0 0 0
  15 GA   1     1.8796     3.5520  100 O    0 0 0
  15 GA   1     3.0452     5.7546   23 GA   0 0 0
  15 GA   1     3.0481     5.7601   19 GA   0 0 0

  16 GA   1     1.8366     3.4707   64 O    0 0-1
  16 GA   1     1.8399     3.4768   76 O    0 0 0
  16 GA   1     1.8406     3.4782   80 O    0 0 0
  16 GA   1     1.8843     3.5608   99 O    0 0 0
  16 GA   1     3.0451     5.7544   20 GA   0 0 0
  16 GA   1     3.0512     5.7658   24 GA   0 0 0

  17 GA   1     1.8388     3.4747   65 O    0 0 0
  17 GA   1     1.8430     3.4827   81 O    0 0 0
  17 GA   1     1.8435     3.4837   77 O    0 0 0
  17 GA   1     1.8754     3.5439  102 O    0 0 0
  17 GA   1     3.0466     5.7572   13 GA   0 0 0
  17 GA   1     3.0482     5.7603   21 GA   0 0 0

  18 GA   1     1.8364     3.4703   66 O    0 0-1
  18 GA   1     1.8404     3.4778   82 O    0 0 0
  18 GA   1     1.8420     3.4809   78 O    0 0 0
  18 GA   1     1.8714     3.5365  101 O    0 0 0
  18 GA   1     3.0430     5.7505   22 GA   0 0 0
  18 GA   1     3.0492     5.7622   14 GA   0 0 0

  19 GA   1     1.8395     3.4762   67 O    0 0 0
  19 GA   1     1.8411     3.4792   83 O    0 0 0
  19 GA   1     1.8411     3.4792   79 O    0 0 0
  19 GA   1     1.8747     3.5426  104 O    0 0 0
  19 GA   1     3.0481     5.7601   23 GA   0 1 0
  19 GA   1     3.0481     5.7601   15 GA   0 0 0

  20 GA   1     1.8381     3.4734   68 O    0 0-1
  20 GA   1     1.8415     3.4800   84 O    0 0 0
  20 GA   1     1.8416     3.4801   80 O    0 0 0
  20 GA   1     1.8772     3.5474  103 O    0 0 0
  20 GA   1     3.0451     5.7544   16 GA   0 0 0
  20 GA   1     3.0451     5.7545   24 GA   0 1 0

  21 GA   1     1.8389     3.4750   69 O    0 0 0
  21 GA   1     1.8430     3.4828   81 O    0 0 0
  21 GA   1     1.8435     3.4837   73 O    0 1 0
  21 GA   1     1.8753     3.5439  106 O    0 0 0
  21 GA   1     3.0466     5.7572   13 GA   0 1 0
  21 GA   1     3.0482     5.7603   17 GA   0 0 0

  22 GA   1     1.8364     3.4704   70 O    0 0-1
  22 GA   1     1.8404     3.4778   82 O    0 0 0
  22 GA   1     1.8420     3.4809   74 O    0 1 0
  22 GA   1     1.8713     3.5363  105 O    0 0 0
  22 GA   1     3.0430     5.7505   18 GA   0 0 0
  22 GA   1     3.0491     5.7620   14 GA   0 1 0

  23 GA   1     1.8377     3.4728   71 O    0 0 0
  23 GA   1     1.8407     3.4784   75 O    0 0 0
  23 GA   1     1.8439     3.4844   83 O    0-1 0
  23 GA   1     1.8796     3.5519  108 O    0 0 0
  23 GA   1     3.0452     5.7546   15 GA   0 0 0
  23 GA   1     3.0481     5.7601   19 GA   0-1 0

  24 GA   1     1.8366     3.4707   72 O    0 0-1
  24 GA   1     1.8398     3.4768   76 O    0 0 0
  24 GA   1     1.8406     3.4782   84 O    0-1 0
  24 GA   1     1.8843     3.5608  107 O    0 0 0
  24 GA   1     3.0451     5.7545   20 GA   0-1 0
  24 GA   1     3.0512     5.7658   16 GA   0 0 0

  25 GA   1     1.9390     3.6641   85 O    1 0 0
  25 GA   1     1.9507     3.6863   61 O    0 0 0
  25 GA   1     1.9517     3.6882   69 O    0-1 0
  25 GA   1     2.0139     3.8057  120 O    0 0 0
  25 GA   1     2.0721     3.9158   97 O    0 0 0
  25 GA   1     2.0740     3.9192  105 O    0-1 0

  26 GA   1     1.9419     3.6698   86 O    1 0 0
  26 GA   1     1.9507     3.6863   62 O    0 0 0
  26 GA   1     1.9510     3.6869   70 O    0-1 0
  26 GA   1     2.0157     3.8091  119 O    0 0 0
  26 GA   1     2.0703     3.9124   98 O    0 0 0
  26 GA   1     2.0706     3.9128  106 O    0-1 0

  27 IR   1     2.0296     3.8354  110 O    0 0 0
  27 IR   1     2.0343     3.8443   87 O    0 0 0
  27 IR   1     2.0400     3.8550   71 O    0 0 0
  27 IR   1     2.0400     3.8551   63 O    0 0 0
  27 IR   1     2.0678     3.9075  107 O    0 0 0
  27 IR   1     2.0678     3.9075   99 O    0 0 0

  28 GA   1     1.9398     3.6657   88 O    0 0 0
  28 GA   1     1.9537     3.6919   72 O    0 0 0
  28 GA   1     1.9537     3.6919   64 O    0 0 0
  28 GA   1     2.0157     3.8091  109 O    0 0 0
  28 GA   1     2.0722     3.9158  100 O    0 0 0
  28 GA   1     2.0723     3.9160  108 O    0 0 0

  29 GA   1     1.9390     3.6642   89 O    1 0 0
  29 GA   1     1.9508     3.6864   61 O    0 0 0
  29 GA   1     1.9517     3.6882   65 O    0 0 0
  29 GA   1     2.0140     3.8059  112 O    0 0 0
  29 GA   1     2.0727     3.9168   97 O    0 0 0
  29 GA   1     2.0741     3.9194  101 O    0 0 0

  30 GA   1     1.9420     3.6698   90 O    1 0 0
  30 GA   1     1.9508     3.6865   62 O    0 0 0
  30 GA   1     1.9510     3.6869   66 O    0 0 0
  30 GA   1     2.0157     3.8091  111 O    0 0 0
  30 GA   1     2.0703     3.9122   98 O    0 0 0
  30 GA   1     2.0705     3.9127  102 O    0 0 0

  31 GA   1     1.9323     3.6515   63 O    0 0 0
  31 GA   1     1.9388     3.6639   67 O    0 0 0
  31 GA   1     1.9487     3.6825   91 O    0 0 0
  31 GA   1     2.0385     3.8521  114 O    0 0 0
  31 GA   1     2.0567     3.8867  103 O    0 0 0
  31 GA   1     2.0629     3.8984   99 O    0 0 0

  32 GA   1     1.9410     3.6680   92 O    0 0 0
  32 GA   1     1.9520     3.6887   68 O    0 0 0
  32 GA   1     1.9528     3.6903   64 O    0 0 0
  32 GA   1     2.0171     3.8117  113 O    0 0 0
  32 GA   1     2.0717     3.9150  104 O    0 0 0
  32 GA   1     2.0748     3.9208  100 O    0 0 0

  33 GA   1     1.9358     3.6581   93 O    1 0 0
  33 GA   1     1.9515     3.6877   65 O    0 0 0
  33 GA   1     1.9515     3.6878   69 O    0 0 0
  33 GA   1     2.0154     3.8086  116 O    0 0 0
  33 GA   1     2.0747     3.9206  101 O    0 0 0
  33 GA   1     2.0751     3.9214  105 O    0 0 0

  34 GA   1     1.9385     3.6633   94 O    1 0 0
  34 GA   1     1.9508     3.6865   66 O    0 0 0
  34 GA   1     1.9508     3.6865   70 O    0 0 0
  34 GA   1     2.0161     3.8100  115 O    0 0 0
  34 GA   1     2.0701     3.9119  102 O    0 0 0
  34 GA   1     2.0702     3.9121  106 O    0 0 0

  35 GA   1     1.9322     3.6514   71 O    0 1 0
  35 GA   1     1.9388     3.6639   67 O    0 0 0
  35 GA   1     1.9488     3.6826   95 O    0 0 0
  35 GA   1     2.0386     3.8524  118 O    0 0 0
  35 GA   1     2.0565     3.8863  103 O    0 0 0
  35 GA   1     2.0629     3.8984  107 O    0 1 0

  36 GA   1     1.9410     3.6680   96 O    0 0 0
  36 GA   1     1.9520     3.6888   68 O    0 0 0
  36 GA   1     1.9528     3.6903   72 O    0 1 0
  36 GA   1     2.0171     3.8118  117 O    0 0 0
  36 GA   1     2.0717     3.9150  104 O    0 0 0
  36 GA   1     2.0747     3.9206  108 O    0 1 0

  37 GA   1     1.9422     3.6703   73 O   -1 0 0
  37 GA   1     1.9491     3.6832   57 O    0-1 0
  37 GA   1     1.9504     3.6858   49 O    0 0 0
  37 GA   1     2.0179     3.8133  108 O    0 0 0
  37 GA   1     2.0723     3.9161  117 O    0-1 0
  37 GA   1     2.0750     3.9212  109 O    0 0 0

  38 GA   1     1.9283     3.6439   74 O   -1 0 0
  38 GA   1     1.9402     3.6664   58 O    0-1 0
  38 GA   1     1.9559     3.6961   50 O    0 0 0
  38 GA   1     2.0306     3.8372  107 O    0 0 0
  38 GA   1     2.0779     3.9266  118 O    0-1 0
  38 GA   1     2.0836     3.9374  110 O    0 0 0

  39 GA   1     1.9422     3.6701   75 O    0 0 0
  39 GA   1     1.9500     3.6849   59 O    0 0 0
  39 GA   1     1.9500     3.6850   51 O    0 0 0
  39 GA   1     2.0188     3.8149   98 O    0 0 0
  39 GA   1     2.0778     3.9264  119 O    0 0 0
  39 GA   1     2.0781     3.9271  111 O    0 0 0

  40 GA   1     1.9467     3.6787   76 O    0 0 0
  40 GA   1     1.9512     3.6871   60 O    0 0 0
  40 GA   1     1.9513     3.6874   52 O    0 0 0
  40 GA   1     2.0173     3.8122   97 O    0 0 0
  40 GA   1     2.0707     3.9131  120 O    0 0 0
  40 GA   1     2.0710     3.9137  112 O    0 0 0

  41 GA   1     1.9422     3.6702   77 O   -1 0 0
  41 GA   1     1.9491     3.6832   53 O    0 0 0
  41 GA   1     1.9504     3.6857   49 O    0 0 0
  41 GA   1     2.0179     3.8132  100 O    0 0 0
  41 GA   1     2.0724     3.9162  113 O    0 0 0
  41 GA   1     2.0750     3.9211  109 O    0 0 0

  42 GA   1     1.9283     3.6440   78 O   -1 0 0
  42 GA   1     1.9402     3.6665   54 O    0 0 0
  42 GA   1     1.9559     3.6961   50 O    0 0 0
  42 GA   1     2.0306     3.8372   99 O    0 0 0
  42 GA   1     2.0780     3.9269  114 O    0 0 0
  42 GA   1     2.0836     3.9375  110 O    0 0 0

  43 GA   1     1.9405     3.6670   79 O    0 0 0
  43 GA   1     1.9448     3.6751   51 O    0 0 0
  43 GA   1     1.9516     3.6880   55 O    0 0 0
  43 GA   1     2.0173     3.8122  102 O    0 0 0
  43 GA   1     2.0699     3.9115  115 O    0 0 0
  43 GA   1     2.0722     3.9159  111 O    0 0 0

  44 GA   1     1.9415     3.6690   80 O    0 0 0
  44 GA   1     1.9518     3.6883   52 O    0 0 0
  44 GA   1     1.9521     3.6890   56 O    0 0 0
  44 GA   1     2.0150     3.8078  101 O    0 0 0
  44 GA   1     2.0708     3.9132  112 O    0 0 0
  44 GA   1     2.0710     3.9136  116 O    0 0 0

  45 GA   1     1.9426     3.6709   81 O   -1 0 0
  45 GA   1     1.9481     3.6814   57 O    0 0 0
  45 GA   1     1.9482     3.6815   53 O    0 0 0
  45 GA   1     2.0195     3.8163  104 O    0 0 0
  45 GA   1     2.0753     3.9218  117 O    0 0 0
  45 GA   1     2.0754     3.9219  113 O    0 0 0

  46 GA   1     1.9397     3.6656   82 O   -1 0 0
  46 GA   1     1.9526     3.6899   58 O    0 0 0
  46 GA   1     1.9526     3.6899   54 O    0 0 0
  46 GA   1     2.0290     3.8343  103 O    0 0 0
  46 GA   1     2.0585     3.8900  114 O    0 0 0
  46 GA   1     2.0585     3.8900  118 O    0 0 0

  47 GA   1     1.9405     3.6671   83 O    0 0 0
  47 GA   1     1.9448     3.6751   59 O    0 1 0
  47 GA   1     1.9516     3.6880   55 O    0 0 0
  47 GA   1     2.0174     3.8123  106 O    0 0 0
  47 GA   1     2.0703     3.9123  115 O    0 0 0
  47 GA   1     2.0724     3.9163  119 O    0 1 0

  48 GA   1     1.9416     3.6691   84 O    0 0 0
  48 GA   1     1.9518     3.6884   60 O    0 1 0
  48 GA   1     1.9522     3.6892   56 O    0 0 0
  48 GA   1     2.0152     3.8081  105 O    0 0 0
  48 GA   1     2.0708     3.9133  120 O    0 1 0
  48 GA   1     2.0716     3.9148  116 O    0 0 0

  49 O    1     1.8343     3.4663    1 GA   0 0 0
  49 O    1     1.9504     3.6857   41 GA   0 0 0
  49 O    1     1.9504     3.6858   37 GA   0 0 0
  49 O    1     2.6114     4.9348  109 O    0 0 0
  49 O    1     2.8403     5.3674  108 O    0 0 0
  49 O    1     2.8403     5.3674  100 O    0 0 0

  50 O    1     1.8397     3.4765    2 GA   0 0-1
  50 O    1     1.9559     3.6961   38 GA   0 0 0
  50 O    1     1.9559     3.6961   42 GA   0 0 0
  50 O    1     2.5976     4.9087  110 O    0 0 0
  50 O    1     2.8539     5.3930   99 O    0 0 0
  50 O    1     2.8539     5.3931  107 O    0 0 0

  51 O    1     1.8386     3.4744    3 GA   0 0 0
  51 O    1     1.9448     3.6751   43 GA   0 0 0
  51 O    1     1.9500     3.6850   39 GA   0 0 0
  51 O    1     2.6075     4.9275  111 O    0 0 0
  51 O    1     2.8233     5.3352  102 O    0 0 0
  51 O    1     2.8295     5.3469   98 O    0 0 0

  52 O    1     1.8392     3.4756    4 GA   0 0-1
  52 O    1     1.9513     3.6874   40 GA   0 0 0
  52 O    1     1.9518     3.6883   44 GA   0 0 0
  52 O    1     2.6107     4.9335  112 O    0 0 0
  52 O    1     2.8424     5.3714   97 O    0 0 0
  52 O    1     2.8441     5.3746  101 O    0 0 0

  53 O    1     1.8388     3.4748    5 GA   0 0 0
  53 O    1     1.9482     3.6815   45 GA   0 0 0
  53 O    1     1.9491     3.6832   41 GA   0 0 0
  53 O    1     2.6128     4.9375  113 O    0 0 0
  53 O    1     2.8452     5.3767  100 O    0 0 0
  53 O    1     2.8465     5.3791  104 O    0 0 0

  54 O    1     1.8379     3.4731    6 GA   0 0-1
  54 O    1     1.9402     3.6665   42 GA   0 0 0
  54 O    1     1.9526     3.6899   46 GA   0 0 0
  54 O    1     2.6151     4.9418  114 O    0 0 0
  54 O    1     2.8126     5.3150   99 O    0 0 0
  54 O    1     2.8449     5.3762  103 O    0 0 0

  55 O    1     1.8379     3.4731    7 GA   0 0 0
  55 O    1     1.9516     3.6880   47 GA   0 0 0
  55 O    1     1.9516     3.6880   43 GA   0 0 0
  55 O    1     2.6120     4.9360  115 O    0 0 0
  55 O    1     2.8386     5.3643  102 O    0 0 0
  55 O    1     2.8387     5.3645  106 O    0 0 0

  56 O    1     1.8387     3.4746    8 GA   0 0-1
  56 O    1     1.9521     3.6890   44 GA   0 0 0
  56 O    1     1.9522     3.6892   48 GA   0 0 0
  56 O    1     2.6120     4.9360  116 O    0 0 0
  56 O    1     2.8392     5.3652  101 O    0 0 0
  56 O    1     2.8395     5.3660  105 O    0 0 0

  57 O    1     1.8388     3.4748    9 GA   0 0 0
  57 O    1     1.9481     3.6814   45 GA   0 0 0
  57 O    1     1.9491     3.6832   37 GA   0 1 0
  57 O    1     2.6128     4.9376  117 O    0 0 0
  57 O    1     2.8452     5.3766  108 O    0 1 0
  57 O    1     2.8466     5.3793  104 O    0 0 0

  58 O    1     1.8379     3.4731   10 GA   0 0-1
  58 O    1     1.9402     3.6664   38 GA   0 1 0
  58 O    1     1.9526     3.6899   46 GA   0 0 0
  58 O    1     2.6151     4.9419  118 O    0 0 0
  58 O    1     2.8126     5.3151  107 O    0 1 0
  58 O    1     2.8448     5.3759  103 O    0 0 0

  59 O    1     1.8386     3.4744   11 GA   0 0 0
  59 O    1     1.9448     3.6751   47 GA   0-1 0
  59 O    1     1.9500     3.6849   39 GA   0 0 0
  59 O    1     2.6075     4.9275  119 O    0 0 0
  59 O    1     2.8232     5.3350  106 O    0-1 0
  59 O    1     2.8296     5.3471   98 O    0 0 0

  60 O    1     1.8392     3.4756   12 GA   0 0-1
  60 O    1     1.9512     3.6871   40 GA   0 0 0
  60 O    1     1.9518     3.6884   48 GA   0-1 0
  60 O    1     2.6106     4.9334  120 O    0 0 0
  60 O    1     2.8422     5.3710   97 O    0 0 0
  60 O    1     2.8442     5.3748  105 O    0-1 0

  61 O    1     1.8391     3.4754   13 GA   0 0 0
  61 O    1     1.9507     3.6863   25 GA   0 0 0
  61 O    1     1.9508     3.6864   29 GA   0 0 0
  61 O    1     2.6140     4.9398   97 O    0 0 0
  61 O    1     2.8428     5.3722  120 O    0 0 0
  61 O    1     2.8429     5.3723  112 O    0 0 0

  62 O    1     1.8356     3.4688   14 GA   0 0 1
  62 O    1     1.9507     3.6863   26 GA   0 0 0
  62 O    1     1.9508     3.6865   30 GA   0 0 0
  62 O    1     2.6096     4.9313   98 O    0 0 0
  62 O    1     2.8338     5.3552  119 O    0 0 0
  62 O    1     2.8339     5.3553  111 O    0 0 0

  63 O    1     1.8377     3.4728   15 GA   0 0 0
  63 O    1     1.9323     3.6515   31 GA   0 0 0
  63 O    1     2.0400     3.8551   27 IR   0 0 0
  63 O    1     2.6278     4.9658   99 O    0 0 0
  63 O    1     2.8311     5.3500  114 O    0 0 0
  63 O    1     2.8512     5.3880   91 O    0 0 0

  64 O    1     1.8366     3.4707   16 GA   0 0 1
  64 O    1     1.9528     3.6903   32 GA   0 0 0
  64 O    1     1.9537     3.6919   28 GA   0 0 0
  64 O    1     2.6168     4.9450  100 O    0 0 0
  64 O    1     2.8412     5.3691  109 O    0 0 0
  64 O    1     2.8425     5.3716  113 O    0 0 0

  65 O    1     1.8388     3.4747   17 GA   0 0 0
  65 O    1     1.9515     3.6877   33 GA   0 0 0
  65 O    1     1.9517     3.6882   29 GA   0 0 0
  65 O    1     2.6146     4.9408  101 O    0 0 0
  65 O    1     2.8378     5.3626  112 O    0 0 0
  65 O    1     2.8397     5.3663  116 O    0 0 0

  66 O    1     1.8364     3.4703   18 GA   0 0 1
  66 O    1     1.9508     3.6865   34 GA   0 0 0
  66 O    1     1.9510     3.6869   30 GA   0 0 0
  66 O    1     2.6083     4.9289  102 O    0 0 0
  66 O    1     2.8345     5.3564  115 O    0 0 0
  66 O    1     2.8345     5.3565  111 O    0 0 0

  67 O    1     1.8395     3.4762   19 GA   0 0 0
  67 O    1     1.9388     3.6639   35 GA   0 0 0
  67 O    1     1.9388     3.6639   31 GA   0 0 0
  67 O    1     2.6255     4.9614  103 O    0 0 0
  67 O    1     2.8564     5.3978  114 O    0 0 0
  67 O    1     2.8565     5.3980  118 O    0 0 0

  68 O    1     1.8381     3.4734   20 GA   0 0 1
  68 O    1     1.9520     3.6887   32 GA   0 0 0
  68 O    1     1.9520     3.6888   36 GA   0 0 0
  68 O    1     2.6141     4.9399  104 O    0 0 0
  68 O    1     2.8414     5.3695  113 O    0 0 0
  68 O    1     2.8415     5.3696  117 O    0 0 0

  69 O    1     1.8389     3.4750   21 GA   0 0 0
  69 O    1     1.9515     3.6878   33 GA   0 0 0
  69 O    1     1.9517     3.6882   25 GA   0 1 0
  69 O    1     2.6145     4.9407  105 O    0 0 0
  69 O    1     2.8373     5.3618  120 O    0 1 0
  69 O    1     2.8397     5.3662  116 O    0 0 0

  70 O    1     1.8364     3.4704   22 GA   0 0 1
  70 O    1     1.9508     3.6865   34 GA   0 0 0
  70 O    1     1.9510     3.6869   26 GA   0 1 0
  70 O    1     2.6083     4.9289  106 O    0 0 0
  70 O    1     2.8346     5.3567  119 O    0 1 0
  70 O    1     2.8347     5.3569  115 O    0 0 0

  71 O    1     1.8377     3.4728   23 GA   0 0 0
  71 O    1     1.9322     3.6514   35 GA   0-1 0
  71 O    1     2.0400     3.8550   27 IR   0 0 0
  71 O    1     2.6277     4.9656  107 O    0 0 0
  71 O    1     2.8310     5.3498  118 O    0-1 0
  71 O    1     2.8513     5.3882   95 O    0-1 0

  72 O    1     1.8366     3.4707   24 GA   0 0 1
  72 O    1     1.9528     3.6903   36 GA   0-1 0
  72 O    1     1.9537     3.6919   28 GA   0 0 0
  72 O    1     2.6167     4.9449  108 O    0 0 0
  72 O    1     2.8412     5.3691  109 O    0 0 0
  72 O    1     2.8426     5.3717  117 O    0-1 0

  73 O    1     1.8428     3.4824   13 GA   0 0 0
  73 O    1     1.8435     3.4837   21 GA   0-1 0
  73 O    1     1.9422     3.6703   37 GA   1 0 0
  73 O    1     2.8298     5.3476   86 O    1 0 0
  73 O    1     2.8589     5.4026   57 O    1-1 0
  73 O    1     2.8623     5.4090   49 O    1 0 0

  74 O    1     1.8420     3.4809   22 GA   0-1 0
  74 O    1     1.8422     3.4812   14 GA   0 0 0
  74 O    1     1.9283     3.6439   38 GA   1 0 0
  74 O    1     2.8367     5.3606   85 O    1 0 0
  74 O    1     2.8649     5.4139  110 O    1 0 0
  74 O    1     2.8718     5.4268   50 O    1 0 0

  75 O    1     1.8407     3.4784   23 GA   0 0 0
  75 O    1     1.8407     3.4784   15 GA   0 0 0
  75 O    1     1.9422     3.6701   39 GA   0 0 0
  75 O    1     2.8308     5.3495   88 O    0 0 0
  75 O    1     2.8795     5.4415   51 O    0 0 0
  75 O    1     2.8796     5.4417   59 O    0 0 0

  76 O    1     1.8398     3.4768   24 GA   0 0 0
  76 O    1     1.8399     3.4768   16 GA   0 0 0
  76 O    1     1.9467     3.6787   40 GA   0 0 0
  76 O    1     2.8698     5.4232   60 O    0 0 0
  76 O    1     2.8699     5.4233   52 O    0 0 0
  76 O    1     2.8703     5.4240   87 O    0 0 0

  77 O    1     1.8428     3.4824   13 GA   0 0 0
  77 O    1     1.8435     3.4837   17 GA   0 0 0
  77 O    1     1.9422     3.6702   41 GA   1 0 0
  77 O    1     2.8298     5.3475   90 O    1 0 0
  77 O    1     2.8589     5.4026   53 O    1 0 0
  77 O    1     2.8624     5.4091   49 O    1 0 0

  78 O    1     1.8420     3.4809   18 GA   0 0 0
  78 O    1     1.8422     3.4812   14 GA   0 0 0
  78 O    1     1.9283     3.6440   42 GA   1 0 0
  78 O    1     2.8364     5.3601   89 O    1 0 0
  78 O    1     2.8650     5.4141  110 O    1 0 0
  78 O    1     2.8720     5.4273   50 O    1 0 0

  79 O    1     1.8411     3.4792   19 GA   0 0 0
  79 O    1     1.8439     3.4844   15 GA   0 0 0
  79 O    1     1.9405     3.6670   43 GA   0 0 0
  79 O    1     2.8301     5.3481   92 O    0 0 0
  79 O    1     2.8628     5.4098   55 O    0 0 0
  79 O    1     2.8663     5.4164   51 O    0 0 0

  80 O    1     1.8406     3.4782   16 GA   0 0 0
  80 O    1     1.8416     3.4801   20 GA   0 0 0
  80 O    1     1.9415     3.6690   44 GA   0 0 0
  80 O    1     2.8286     5.3453   91 O    0 0 0
  80 O    1     2.8565     5.3980   52 O    0 0 0
  80 O    1     2.8613     5.4070   56 O    0 0 0

  81 O    1     1.8430     3.4827   17 GA   0 0 0
  81 O    1     1.8430     3.4828   21 GA   0 0 0
  81 O    1     1.9426     3.6709   45 GA   1 0 0
  81 O    1     2.8233     5.3353   94 O    1 0 0
  81 O    1     2.8590     5.4026   57 O    1 0 0
  81 O    1     2.8590     5.4027   53 O    1 0 0

  82 O    1     1.8404     3.4778   22 GA   0 0 0
  82 O    1     1.8404     3.4778   18 GA   0 0 0
  82 O    1     1.9397     3.6656   46 GA   1 0 0
  82 O    1     2.8382     5.3634   93 O    1 0 0
  82 O    1     2.8626     5.4094   54 O    1 0 0
  82 O    1     2.8626     5.4096   58 O    1 0 0

  83 O    1     1.8411     3.4792   19 GA   0 0 0
  83 O    1     1.8439     3.4844   23 GA   0 1 0
  83 O    1     1.9405     3.6671   47 GA   0 0 0
  83 O    1     2.8299     5.3478   96 O    0 0 0
  83 O    1     2.8629     5.4100   55 O    0 0 0
  83 O    1     2.8663     5.4164   59 O    0 1 0

  84 O    1     1.8406     3.4782   24 GA   0 1 0
  84 O    1     1.8415     3.4800   20 GA   0 0 0
  84 O    1     1.9416     3.6691   48 GA   0 0 0
  84 O    1     2.8287     5.3455   95 O    0 0 0
  84 O    1     2.8564     5.3977   60 O    0 1 0
  84 O    1     2.8614     5.4073   56 O    0 0 0

  85 O    1     1.8410     3.4790    1 GA   0 0 0
  85 O    1     1.8434     3.4835    9 GA   0-1 0
  85 O    1     1.9390     3.6641   25 GA  -1 0 0
  85 O    1     2.8367     5.3606   74 O   -1 0 0
  85 O    1     2.8597     5.4041   61 O   -1 0 0
  85 O    1     2.8606     5.4058   69 O   -1-1 0

  86 O    1     1.8421     3.4810   10 GA   0-1 0
  86 O    1     1.8424     3.4817    2 GA   0 0 0
  86 O    1     1.9419     3.6698   26 GA  -1 0 0
  86 O    1     2.8298     5.3476   73 O   -1 0 0
  86 O    1     2.8657     5.4153   62 O   -1 0 0
  86 O    1     2.8660     5.4159   70 O   -1-1 0

  87 O    1     1.8288     3.4559    3 GA   0 0 0
  87 O    1     1.8288     3.4559   11 GA   0 0 0
  87 O    1     2.0343     3.8443   27 IR   0 0 0
  87 O    1     2.8703     5.4240   76 O    0 0 0
  87 O    1     2.9113     5.5016   59 O    0 0 0
  87 O    1     2.9114     5.5017   51 O    0 0 0

  88 O    1     1.8425     3.4819    4 GA   0 0 0
  88 O    1     1.8425     3.4819   12 GA   0 0 0
  88 O    1     1.9398     3.6657   28 GA   0 0 0
  88 O    1     2.8308     5.3495   75 O    0 0 0
  88 O    1     2.8542     5.3936   72 O    0 0 0
  88 O    1     2.8543     5.3938   64 O    0 0 0

  89 O    1     1.8410     3.4790    1 GA   0 0 0
  89 O    1     1.8434     3.4835    5 GA   0 0 0
  89 O    1     1.9390     3.6642   29 GA  -1 0 0
  89 O    1     2.8364     5.3601   78 O   -1 0 0
  89 O    1     2.8597     5.4040   61 O   -1 0 0
  89 O    1     2.8603     5.4051   65 O   -1 0 0

  90 O    1     1.8421     3.4810    6 GA   0 0 0
  90 O    1     1.8424     3.4816    2 GA   0 0 0
  90 O    1     1.9420     3.6698   30 GA  -1 0 0
  90 O    1     2.8298     5.3475   77 O   -1 0 0
  90 O    1     2.8655     5.4151   62 O   -1 0 0
  90 O    1     2.8659     5.4157   66 O   -1 0 0

  91 O    1     1.8402     3.4774    7 GA   0 0 0
  91 O    1     1.8417     3.4804    3 GA   0 0 0
  91 O    1     1.9487     3.6825   31 GA   0 0 0
  91 O    1     2.8286     5.3453   80 O    0 0 0
  91 O    1     2.8512     5.3880   63 O    0 0 0
  91 O    1     2.8707     5.4248   67 O    0 0 0

  92 O    1     1.8427     3.4822    8 GA   0 0 0
  92 O    1     1.8433     3.4833    4 GA   0 0 0
  92 O    1     1.9410     3.6680   32 GA   0 0 0
  92 O    1     2.8301     5.3481   79 O    0 0 0
  92 O    1     2.8592     5.4032   64 O    0 0 0
  92 O    1     2.8607     5.4059   68 O    0 0 0

  93 O    1     1.8429     3.4825    9 GA   0 0 0
  93 O    1     1.8429     3.4825    5 GA   0 0 0
  93 O    1     1.9358     3.6581   33 GA  -1 0 0
  93 O    1     2.8382     5.3634   82 O   -1 0 0
  93 O    1     2.8595     5.4038   65 O   -1 0 0
  93 O    1     2.8600     5.4046   69 O   -1 0 0

  94 O    1     1.8405     3.4780   10 GA   0 0 0
  94 O    1     1.8405     3.4780    6 GA   0 0 0
  94 O    1     1.9385     3.6633   34 GA  -1 0 0
  94 O    1     2.8233     5.3353   81 O   -1 0 0
  94 O    1     2.8670     5.4178   66 O   -1 0 0
  94 O    1     2.8671     5.4180   70 O   -1 0 0

  95 O    1     1.8402     3.4774    7 GA   0 0 0
  95 O    1     1.8418     3.4805   11 GA   0 1 0
  95 O    1     1.9488     3.6826   35 GA   0 0 0
  95 O    1     2.8287     5.3455   84 O    0 0 0
  95 O    1     2.8513     5.3882   71 O    0 1 0
  95 O    1     2.8707     5.4249   67 O    0 0 0

  96 O    1     1.8427     3.4823    8 GA   0 0 0
  96 O    1     1.8433     3.4833   12 GA   0 1 0
  96 O    1     1.9410     3.6680   36 GA   0 0 0
  96 O    1     2.8299     5.3478   83 O    0 0 0
  96 O    1     2.8593     5.4033   72 O    0 1 0
  96 O    1     2.8607     5.4059   68 O    0 0 0

  97 O    1     1.8719     3.5373   14 GA   0 0 0
  97 O    1     2.0173     3.8122   40 GA   0 0 0
  97 O    1     2.0721     3.9158   25 GA   0 0 0
  97 O    1     2.0727     3.9168   29 GA   0 0 0
  97 O    1     2.6140     4.9398   61 O    0 0 0
  97 O    1     2.6597     5.0262  120 O    0 0 0

  98 O    1     1.8742     3.5417   13 GA   0 0 0
  98 O    1     2.0188     3.8149   39 GA   0 0 0
  98 O    1     2.0703     3.9122   30 GA   0 0 0
  98 O    1     2.0703     3.9124   26 GA   0 0 0
  98 O    1     2.6096     4.9313   62 O    0 0 0
  98 O    1     2.6649     5.0360  119 O    0 0 0

  99 O    1     1.8843     3.5608   16 GA   0 0 0
  99 O    1     2.0306     3.8372   42 GA   0 0 0
  99 O    1     2.0629     3.8984   31 GA   0 0 0
  99 O    1     2.0678     3.9075   27 IR   0 0 0
  99 O    1     2.6278     4.9658   63 O    0 0 0
  99 O    1     2.6402     4.9893  114 O    0 0 0

 100 O    1     1.8796     3.5520   15 GA   0 0 0
 100 O    1     2.0179     3.8132   41 GA   0 0 0
 100 O    1     2.0722     3.9158   28 GA   0 0 0
 100 O    1     2.0748     3.9208   32 GA   0 0 0
 100 O    1     2.6168     4.9450   64 O    0 0 0
 100 O    1     2.6638     5.0339  113 O    0 0 0

 101 O    1     1.8714     3.5365   18 GA   0 0 0
 101 O    1     2.0150     3.8078   44 GA   0 0 0
 101 O    1     2.0741     3.9194   29 GA   0 0 0
 101 O    1     2.0747     3.9206   33 GA   0 0 0
 101 O    1     2.6146     4.9408   65 O    0 0 0
 101 O    1     2.6573     5.0216  112 O    0 0 0

 102 O    1     1.8754     3.5439   17 GA   0 0 0
 102 O    1     2.0173     3.8122   43 GA   0 0 0
 102 O    1     2.0701     3.9119   34 GA   0 0 0
 102 O    1     2.0705     3.9127   30 GA   0 0 0
 102 O    1     2.6083     4.9289   66 O    0 0 0
 102 O    1     2.6652     5.0364  115 O    0 0 0

 103 O    1     1.8772     3.5474   20 GA   0 0 0
 103 O    1     2.0290     3.8343   46 GA   0 0 0
 103 O    1     2.0565     3.8863   35 GA   0 0 0
 103 O    1     2.0567     3.8867   31 GA   0 0 0
 103 O    1     2.6255     4.9614   67 O    0 0 0
 103 O    1     2.6635     5.0333  118 O    0 0 0

 104 O    1     1.8747     3.5426   19 GA   0 0 0
 104 O    1     2.0195     3.8163   45 GA   0 0 0
 104 O    1     2.0717     3.9150   32 GA   0 0 0
 104 O    1     2.0717     3.9150   36 GA   0 0 0
 104 O    1     2.6141     4.9399   68 O    0 0 0
 104 O    1     2.6623     5.0311  113 O    0 0 0

 105 O    1     1.8713     3.5363   22 GA   0 0 0
 105 O    1     2.0152     3.8081   48 GA   0 0 0
 105 O    1     2.0740     3.9192   25 GA   0 1 0
 105 O    1     2.0751     3.9214   33 GA   0 0 0
 105 O    1     2.6145     4.9407   69 O    0 0 0
 105 O    1     2.6571     5.0212  120 O    0 1 0

 106 O    1     1.8753     3.5439   21 GA   0 0 0
 106 O    1     2.0174     3.8123   47 GA   0 0 0
 106 O    1     2.0702     3.9121   34 GA   0 0 0
 106 O    1     2.0706     3.9128   26 GA   0 1 0
 106 O    1     2.6083     4.9289   70 O    0 0 0
 106 O    1     2.6656     5.0372  115 O    0 0 0

 107 O    1     1.8843     3.5608   24 GA   0 0 0
 107 O    1     2.0306     3.8372   38 GA   0 0 0
 107 O    1     2.0629     3.8984   35 GA   0-1 0
 107 O    1     2.0678     3.9075   27 IR   0 0 0
 107 O    1     2.6277     4.9656   71 O    0 0 0
 107 O    1     2.6401     4.9891  118 O    0-1 0

 108 O    1     1.8796     3.5519   23 GA   0 0 0
 108 O    1     2.0179     3.8133   37 GA   0 0 0
 108 O    1     2.0723     3.9160   28 GA   0 0 0
 108 O    1     2.0747     3.9206   36 GA   0-1 0
 108 O    1     2.6167     4.9449   72 O    0 0 0
 108 O    1     2.6638     5.0339  117 O    0-1 0

 109 O    1     1.8738     3.5410    2 GA   0 0 0
 109 O    1     2.0157     3.8091   28 GA   0 0 0
 109 O    1     2.0750     3.9211   41 GA   0 0 0
 109 O    1     2.0750     3.9212   37 GA   0 0 0
 109 O    1     2.6114     4.9348   49 O    0 0 0
 109 O    1     2.6646     5.0353  100 O    0 0 0

 110 O    1     1.8793     3.5514    1 GA   0 0 0
 110 O    1     2.0296     3.8354   27 IR   0 0 0
 110 O    1     2.0836     3.9374   38 GA   0 0 0
 110 O    1     2.0836     3.9375   42 GA   0 0 0
 110 O    1     2.5976     4.9087   50 O    0 0 0
 110 O    1     2.7095     5.1202  107 O    0 0 0

 111 O    1     1.8729     3.5393    4 GA   0 0 0
 111 O    1     2.0157     3.8091   30 GA   0 0 0
 111 O    1     2.0722     3.9159   43 GA   0 0 0
 111 O    1     2.0781     3.9271   39 GA   0 0 0
 111 O    1     2.6075     4.9275   51 O    0 0 0
 111 O    1     2.6650     5.0362   98 O    0 0 0

 112 O    1     1.8762     3.5455    3 GA   0 0 0
 112 O    1     2.0140     3.8059   29 GA   0 0 0
 112 O    1     2.0708     3.9132   44 GA   0 0 0
 112 O    1     2.0710     3.9137   40 GA   0 0 0
 112 O    1     2.6107     4.9335   52 O    0 0 0
 112 O    1     2.6573     5.0216  101 O    0 0 0

 113 O    1     1.8732     3.5399    6 GA   0 0 0
 113 O    1     2.0171     3.8117   32 GA   0 0 0
 113 O    1     2.0724     3.9162   41 GA   0 0 0
 113 O    1     2.0754     3.9219   45 GA   0 0 0
 113 O    1     2.6128     4.9375   53 O    0 0 0
 113 O    1     2.6623     5.0311  104 O    0 0 0

 114 O    1     1.8720     3.5376    5 GA   0 0 0
 114 O    1     2.0385     3.8521   31 GA   0 0 0
 114 O    1     2.0585     3.8900   46 GA   0 0 0
 114 O    1     2.0780     3.9269   42 GA   0 0 0
 114 O    1     2.6151     4.9418   54 O    0 0 0
 114 O    1     2.6402     4.9893   99 O    0 0 0

 115 O    1     1.8750     3.5432    8 GA   0 0 0
 115 O    1     2.0161     3.8100   34 GA   0 0 0
 115 O    1     2.0699     3.9115   43 GA   0 0 0
 115 O    1     2.0703     3.9123   47 GA   0 0 0
 115 O    1     2.6120     4.9360   55 O    0 0 0
 115 O    1     2.6652     5.0364  102 O    0 0 0

 116 O    1     1.8740     3.5413    7 GA   0 0 0
 116 O    1     2.0154     3.8086   33 GA   0 0 0
 116 O    1     2.0710     3.9136   44 GA   0 0 0
 116 O    1     2.0716     3.9148   48 GA   0 0 0
 116 O    1     2.6120     4.9360   56 O    0 0 0
 116 O    1     2.6577     5.0224  101 O    0 0 0

 117 O    1     1.8732     3.5399   10 GA   0 0 0
 117 O    1     2.0171     3.8118   36 GA   0 0 0
 117 O    1     2.0723     3.9161   37 GA   0 1 0
 117 O    1     2.0753     3.9218   45 GA   0 0 0
 117 O    1     2.6128     4.9376   57 O    0 0 0
 117 O    1     2.6625     5.0313  104 O    0 0 0

 118 O    1     1.8721     3.5377    9 GA   0 0 0
 118 O    1     2.0386     3.8524   35 GA   0 0 0
 118 O    1     2.0585     3.8900   46 GA   0 0 0
 118 O    1     2.0779     3.9266   38 GA   0 1 0
 118 O    1     2.6151     4.9419   58 O    0 0 0
 118 O    1     2.6401     4.9891  107 O    0 1 0

 119 O    1     1.8729     3.5393   12 GA   0 0 0
 119 O    1     2.0157     3.8091   26 GA   0 0 0
 119 O    1     2.0724     3.9163   47 GA   0-1 0
 119 O    1     2.0778     3.9264   39 GA   0 0 0
 119 O    1     2.6075     4.9275   59 O    0 0 0
 119 O    1     2.6649     5.0360   98 O    0 0 0

 120 O    1     1.8762     3.5455   11 GA   0 0 0
 120 O    1     2.0139     3.8057   25 GA   0 0 0
 120 O    1     2.0707     3.9131   40 GA   0 0 0
 120 O    1     2.0708     3.9133   48 GA   0-1 0
 120 O    1     2.6106     4.9334   60 O    0 0 0
 120 O    1     2.6571     5.0212  105 O    0-1 0

 TTTTTTTTTTTTTTTTTTTTTTTTTTTTTT AFTER FIRST TELAPSE    33437.20 TCPU    33340.57
 MMMMMMMMMMMMMMMMMMMMMMMMMMMMMMMMMMMMMMMMMMMMMMMMMMMMMMMMMMMMMMMMMMMMMMMMMMMMMMM
     ALPHA+BETA ELECTRONS
 MULLIKEN POPULATION ANALYSIS - NO. OF ELECTRONS 2050.000000

  ATOM    Z CHARGE  A.O. POPULATION

   1 GA  31 29.253  1.999  1.999  2.015 -0.026  0.647  1.998  1.998  1.998
                    1.993  1.994  1.994  0.129  0.145  0.154  0.057  0.028
                    0.036  1.620  1.619  1.613  1.612  1.617  0.372  0.372
                    0.374  0.373  0.373  0.008  0.028  0.059  0.033  0.021
   2 GA  31 29.271  1.999  1.999  2.015 -0.026  0.647  1.998  1.998  1.998
                    1.994  1.994  1.994  0.130  0.145  0.152  0.063  0.028
                    0.044  1.620  1.619  1.612  1.612  1.617  0.372  0.372
                    0.374  0.373  0.373  0.012  0.029  0.061  0.032  0.021
   3 GA  31 29.257  1.999  1.999  2.015 -0.026  0.645  1.998  1.998  1.998
                    1.993  1.994  1.994  0.130  0.147  0.152  0.060  0.022
                    0.043  1.620  1.619  1.613  1.612  1.617  0.372  0.372
                    0.374  0.373  0.373  0.010  0.028  0.060  0.031  0.021
   4 GA  31 29.270  1.999  1.999  2.015 -0.026  0.647  1.998  1.998  1.998
                    1.994  1.994  1.994  0.130  0.144  0.152  0.063  0.028
                    0.043  1.620  1.619  1.612  1.612  1.617  0.372  0.372
                    0.374  0.373  0.373  0.012  0.029  0.060  0.032  0.021
   5 GA  31 29.267  1.999  1.999  2.015 -0.026  0.647  1.998  1.998  1.998
                    1.994  1.994  1.994  0.130  0.144  0.153  0.063  0.027
                    0.042  1.620  1.619  1.612  1.612  1.617  0.372  0.372
                    0.374  0.373  0.373  0.011  0.029  0.060  0.033  0.021
   6 GA  31 29.267  1.999  1.999  2.015 -0.026  0.646  1.998  1.998  1.998
                    1.994  1.994  1.994  0.131  0.145  0.152  0.063  0.027
                    0.043  1.620  1.619  1.612  1.612  1.617  0.372  0.372
                    0.374  0.373  0.373  0.012  0.029  0.060  0.032  0.021
   7 GA  31 29.273  1.999  1.999  2.015 -0.026  0.648  1.998  1.998  1.998
                    1.993  1.994  1.994  0.130  0.145  0.153  0.064  0.029
                    0.042  1.620  1.619  1.612  1.612  1.617  0.372  0.372
                    0.374  0.373  0.373  0.012  0.029  0.060  0.033  0.022
   8 GA  31 29.271  1.999  1.999  2.015 -0.026  0.647  1.998  1.998  1.998
                    1.994  1.994  1.994  0.130  0.144  0.152  0.063  0.028
                    0.044  1.620  1.619  1.612  1.612  1.617  0.372  0.372
                    0.374  0.373  0.373  0.012  0.029  0.060  0.032  0.021
   9 GA  31 29.267  1.999  1.999  2.015 -0.026  0.647  1.998  1.998  1.998
                    1.994  1.994  1.994  0.130  0.144  0.153  0.063  0.027
                    0.042  1.620  1.619  1.612  1.612  1.617  0.372  0.372
                    0.374  0.373  0.373  0.011  0.029  0.060  0.033  0.021
  10 GA  31 29.267  1.999  1.999  2.015 -0.026  0.646  1.998  1.998  1.998
                    1.994  1.994  1.994  0.131  0.145  0.152  0.063  0.027
                    0.043  1.620  1.619  1.612  1.612  1.617  0.372  0.372
                    0.374  0.373  0.373  0.012  0.029  0.060  0.032  0.021
  11 GA  31 29.257  1.999  1.999  2.015 -0.026  0.645  1.998  1.998  1.998
                    1.993  1.994  1.994  0.130  0.147  0.152  0.060  0.022
                    0.043  1.620  1.619  1.613  1.612  1.617  0.372  0.372
                    0.374  0.373  0.373  0.010  0.028  0.060  0.031  0.021
  12 GA  31 29.270  1.999  1.999  2.015 -0.026  0.647  1.998  1.998  1.998
                    1.994  1.994  1.994  0.130  0.144  0.152  0.063  0.028
                    0.043  1.620  1.619  1.612  1.612  1.617  0.372  0.372
                    0.374  0.373  0.373  0.012  0.029  0.060  0.032  0.021
  13 GA  31 29.270  1.999  1.999  2.015 -0.026  0.647  1.998  1.998  1.998
                    1.994  1.994  1.994  0.130  0.144  0.152  0.063  0.028
                    0.043  1.620  1.619  1.612  1.612  1.617  0.372  0.372
                    0.374  0.373  0.373  0.012  0.029  0.060  0.032  0.021
  14 GA  31 29.266  1.999  1.999  2.015 -0.026  0.645  1.998  1.998  1.998
                    1.993  1.994  1.994  0.130  0.145  0.153  0.063  0.027
                    0.041  1.620  1.619  1.612  1.612  1.617  0.372  0.372
                    0.374  0.373  0.373  0.012  0.028  0.060  0.033  0.022
  15 GA  31 29.262  1.999  1.999  2.015 -0.026  0.647  1.998  1.998  1.998
                    1.993  1.994  1.994  0.130  0.145  0.153  0.064  0.024
                    0.041  1.620  1.619  1.612  1.612  1.617  0.372  0.372
                    0.374  0.373  0.373  0.013  0.028  0.058  0.033  0.021
  16 GA  31 29.259  1.999  1.999  2.015 -0.026  0.647  1.998  1.998  1.998
                    1.993  1.994  1.994  0.129  0.146  0.152  0.063  0.023
                    0.041  1.620  1.619  1.613  1.612  1.617  0.372  0.372
                    0.373  0.373  0.373  0.011  0.029  0.059  0.032  0.020
  17 GA  31 29.271  1.999  1.999  2.015 -0.026  0.647  1.998  1.998  1.998
                    1.994  1.994  1.994  0.130  0.144  0.152  0.064  0.028
                    0.043  1.620  1.619  1.612  1.612  1.617  0.372  0.372
                    0.374  0.373  0.373  0.012  0.029  0.060  0.032  0.021
  18 GA  31 29.264  1.999  1.999  2.015 -0.026  0.645  1.998  1.998  1.998
                    1.993  1.994  1.994  0.130  0.145  0.153  0.063  0.026
                    0.042  1.620  1.619  1.612  1.612  1.617  0.372  0.372
                    0.374  0.373  0.373  0.011  0.029  0.060  0.032  0.021
  19 GA  31 29.270  1.999  1.999  2.015 -0.026  0.646  1.998  1.998  1.998
                    1.994  1.994  1.994  0.131  0.145  0.152  0.063  0.028
                    0.044  1.620  1.619  1.612  1.612  1.617  0.372  0.372
                    0.374  0.373  0.373  0.013  0.029  0.060  0.032  0.021
  20 GA  31 29.271  1.999  1.999  2.015 -0.026  0.647  1.998  1.998  1.998
                    1.993  1.994  1.994  0.130  0.145  0.152  0.064  0.028
                    0.043  1.620  1.619  1.613  1.612  1.617  0.372  0.372
                    0.374  0.373  0.373  0.012  0.030  0.060  0.033  0.021
  21 GA  31 29.271  1.999  1.999  2.015 -0.026  0.647  1.998  1.998  1.998
                    1.994  1.994  1.994  0.130  0.144  0.152  0.064  0.028
                    0.043  1.620  1.619  1.612  1.612  1.617  0.372  0.372
                    0.374  0.373  0.372  0.012  0.029  0.060  0.032  0.021
  22 GA  31 29.264  1.999  1.999  2.015 -0.026  0.645  1.998  1.998  1.998
                    1.993  1.994  1.994  0.130  0.145  0.153  0.063  0.026
                    0.042  1.620  1.619  1.612  1.612  1.617  0.372  0.372
                    0.374  0.373  0.373  0.011  0.029  0.060  0.032  0.021
  23 GA  31 29.262  1.999  1.999  2.015 -0.026  0.647  1.998  1.998  1.998
                    1.993  1.994  1.994  0.130  0.145  0.153  0.064  0.024
                    0.041  1.620  1.619  1.612  1.612  1.617  0.372  0.372
                    0.374  0.373  0.373  0.013  0.028  0.058  0.033  0.021
  24 GA  31 29.259  1.999  1.999  2.015 -0.026  0.647  1.998  1.998  1.998
                    1.993  1.994  1.994  0.129  0.146  0.152  0.063  0.023
                    0.041  1.620  1.619  1.613  1.612  1.617  0.372  0.372
                    0.373  0.373  0.373  0.011  0.029  0.059  0.032  0.020
  25 GA  31 29.335  1.999  1.999  2.018 -0.039  0.703  1.998  1.998  1.998
                    1.994  1.994  1.993  0.132  0.133  0.119  0.045  0.021
                    0.069  1.612  1.615  1.633  1.629  1.611  0.373  0.372
                    0.368  0.369  0.373  0.042  0.053  0.029  0.028  0.053
  26 GA  31 29.334  1.999  1.999  2.018 -0.039  0.704  1.998  1.998  1.998
                    1.994  1.994  1.993  0.131  0.134  0.119  0.046  0.020
                    0.069  1.612  1.614  1.633  1.628  1.611  0.373  0.372
                    0.368  0.369  0.373  0.042  0.053  0.029  0.028  0.052
  27 IR 277 15.353 -2.328  3.641  0.690  0.245 -0.534 -0.535 -0.532  1.727
                    1.729  1.723  0.837  0.839  0.836  0.065  0.026  0.069
                    0.656  0.643  0.198  0.329  0.709  0.854  0.839  0.362
                    0.502  0.908  0.253  0.236  0.017  0.067  0.260  0.002
                    0.001  0.003  0.006  0.002  0.004  0.002
  28 GA  31 29.334  1.999  1.999  2.018 -0.039  0.704  1.998  1.998  1.998
                    1.994  1.994  1.993  0.131  0.133  0.120  0.046  0.021
                    0.069  1.612  1.615  1.633  1.628  1.611  0.373  0.372
                    0.368  0.369  0.373  0.043  0.053  0.028  0.028  0.052
  29 GA  31 29.335  1.999  1.999  2.018 -0.039  0.703  1.998  1.998  1.998
                    1.994  1.994  1.993  0.132  0.133  0.119  0.046  0.021
                    0.069  1.612  1.615  1.633  1.629  1.611  0.373  0.372
                    0.368  0.369  0.373  0.042  0.053  0.029  0.028  0.053
  30 GA  31 29.334  1.999  1.999  2.018 -0.039  0.704  1.998  1.998  1.998
                    1.994  1.994  1.993  0.131  0.134  0.119  0.046  0.020
                    0.069  1.612  1.614  1.633  1.628  1.611  0.373  0.372
                    0.368  0.369  0.373  0.042  0.053  0.029  0.028  0.052
  31 GA  31 29.332  1.999  1.999  2.018 -0.040  0.714  1.998  1.998  1.998
                    1.994  1.994  1.993  0.129  0.135  0.122  0.049  0.014
                    0.058  1.613  1.614  1.633  1.627  1.611  0.373  0.372
                    0.368  0.369  0.373  0.038  0.052  0.025  0.040  0.051
  32 GA  31 29.337  1.999  1.999  2.018 -0.039  0.704  1.998  1.998  1.998
                    1.994  1.994  1.993  0.131  0.133  0.119  0.047  0.021
                    0.069  1.612  1.615  1.633  1.628  1.611  0.373  0.372
                    0.368  0.369  0.373  0.042  0.053  0.029  0.029  0.053
  33 GA  31 29.335  1.999  1.999  2.018 -0.039  0.703  1.998  1.998  1.998
                    1.994  1.994  1.993  0.132  0.133  0.119  0.045  0.021
                    0.070  1.612  1.615  1.633  1.629  1.611  0.373  0.372
                    0.368  0.369  0.373  0.042  0.053  0.029  0.028  0.053
  34 GA  31 29.331  1.999  1.999  2.018 -0.039  0.703  1.998  1.998  1.998
                    1.994  1.994  1.993  0.132  0.134  0.119  0.045  0.020
                    0.069  1.612  1.614  1.633  1.629  1.611  0.373  0.372
                    0.368  0.369  0.373  0.042  0.053  0.029  0.027  0.052
  35 GA  31 29.332  1.999  1.999  2.018 -0.040  0.714  1.998  1.998  1.998
                    1.994  1.994  1.993  0.129  0.135  0.122  0.049  0.014
                    0.058  1.613  1.614  1.633  1.627  1.611  0.373  0.372
                    0.368  0.369  0.373  0.038  0.052  0.025  0.040  0.051
  36 GA  31 29.337  1.999  1.999  2.018 -0.039  0.704  1.998  1.998  1.998
                    1.994  1.994  1.993  0.131  0.133  0.119  0.047  0.021
                    0.069  1.612  1.615  1.633  1.628  1.611  0.373  0.372
                    0.368  0.369  0.373  0.042  0.053  0.029  0.029  0.053
  37 GA  31 29.336  1.999  1.999  2.018 -0.039  0.703  1.998  1.998  1.998
                    1.994  1.994  1.993  0.131  0.134  0.119  0.047  0.020
                    0.069  1.612  1.614  1.633  1.628  1.611  0.373  0.372
                    0.368  0.369  0.373  0.042  0.053  0.030  0.028  0.053
  38 GA  31 29.338  1.999  1.999  2.018 -0.039  0.710  1.998  1.998  1.998
                    1.994  1.994  1.993  0.131  0.134  0.118  0.043  0.019
                    0.069  1.612  1.614  1.632  1.628  1.611  0.373  0.372
                    0.368  0.369  0.373  0.041  0.055  0.033  0.027  0.051
  39 GA  31 29.336  1.999  1.999  2.018 -0.039  0.704  1.998  1.998  1.998
                    1.994  1.994  1.993  0.131  0.134  0.118  0.046  0.021
                    0.070  1.612  1.615  1.632  1.628  1.611  0.373  0.372
                    0.368  0.369  0.373  0.042  0.052  0.030  0.028  0.052
  40 GA  31 29.336  1.999  1.999  2.018 -0.039  0.704  1.998  1.998  1.998
                    1.994  1.994  1.993  0.130  0.134  0.119  0.047  0.021
                    0.069  1.612  1.614  1.633  1.628  1.611  0.373  0.372
                    0.368  0.369  0.373  0.042  0.053  0.029  0.028  0.053
  41 GA  31 29.336  1.999  1.999  2.018 -0.039  0.703  1.998  1.998  1.998
                    1.994  1.994  1.993  0.131  0.134  0.119  0.047  0.020
                    0.069  1.612  1.614  1.633  1.628  1.611  0.373  0.372
                    0.368  0.369  0.373  0.042  0.053  0.030  0.028  0.053
  42 GA  31 29.339  1.999  1.999  2.018 -0.039  0.710  1.998  1.998  1.998
                    1.994  1.994  1.993  0.131  0.134  0.118  0.043  0.019
                    0.069  1.612  1.614  1.632  1.628  1.611  0.373  0.372
                    0.368  0.369  0.373  0.041  0.055  0.033  0.027  0.051
  43 GA  31 29.330  1.999  1.999  2.018 -0.039  0.704  1.998  1.998  1.998
                    1.994  1.994  1.993  0.131  0.134  0.120  0.045  0.019
                    0.068  1.612  1.615  1.633  1.628  1.611  0.373  0.372
                    0.368  0.369  0.373  0.042  0.053  0.029  0.027  0.052
  44 GA  31 29.332  1.999  1.999  2.018 -0.039  0.704  1.998  1.998  1.998
                    1.994  1.994  1.993  0.131  0.134  0.119  0.046  0.020
                    0.069  1.612  1.614  1.633  1.628  1.611  0.373  0.372
                    0.368  0.369  0.373  0.042  0.053  0.029  0.027  0.053
  45 GA  31 29.335  1.999  1.999  2.018 -0.039  0.703  1.998  1.998  1.998
                    1.994  1.994  1.993  0.131  0.134  0.119  0.047  0.020
                    0.069  1.612  1.614  1.633  1.628  1.611  0.373  0.372
                    0.368  0.369  0.373  0.042  0.053  0.029  0.028  0.053
  46 GA  31 29.334  1.999  1.999  2.018 -0.039  0.704  1.998  1.998  1.998
                    1.994  1.994  1.993  0.130  0.134  0.121  0.046  0.019
                    0.067  1.612  1.614  1.633  1.628  1.611  0.373  0.372
                    0.368  0.369  0.373  0.041  0.053  0.029  0.030  0.052
  47 GA  31 29.331  1.999  1.999  2.018 -0.039  0.704  1.998  1.998  1.998
                    1.994  1.994  1.993  0.131  0.134  0.120  0.045  0.019
                    0.069  1.612  1.615  1.633  1.628  1.611  0.373  0.372
                    0.368  0.369  0.373  0.042  0.053  0.029  0.027  0.052
  48 GA  31 29.333  1.999  1.999  2.018 -0.039  0.704  1.998  1.998  1.998
                    1.994  1.994  1.993  0.131  0.134  0.119  0.046  0.020
                    0.069  1.612  1.614  1.633  1.628  1.611  0.373  0.372
                    0.368  0.369  0.373  0.042  0.053  0.029  0.027  0.053
  49 O    8  9.107  1.987  0.954  0.927  1.021  0.920  0.892  0.803  0.791
                    0.790  0.006  0.005  0.005  0.004  0.004
  50 O    8  9.105  1.987  0.954  0.927  1.020  0.918  0.893  0.804  0.792
                    0.788  0.006  0.005  0.005  0.003  0.004
  51 O    8  9.112  1.987  0.953  0.928  1.020  0.919  0.894  0.805  0.792
                    0.790  0.006  0.005  0.005  0.004  0.004
  52 O    8  9.108  1.987  0.953  0.927  1.021  0.920  0.892  0.804  0.791
                    0.789  0.006  0.005  0.005  0.003  0.004
  53 O    8  9.111  1.987  0.953  0.928  1.022  0.919  0.892  0.804  0.792
                    0.790  0.006  0.005  0.005  0.004  0.004
  54 O    8  9.114  1.987  0.953  0.928  1.020  0.920  0.893  0.804  0.793
                    0.791  0.006  0.005  0.005  0.004  0.004
  55 O    8  9.110  1.987  0.953  0.928  1.020  0.920  0.892  0.804  0.792
                    0.790  0.006  0.005  0.005  0.003  0.004
  56 O    8  9.108  1.987  0.954  0.927  1.020  0.920  0.892  0.804  0.792
                    0.789  0.006  0.005  0.005  0.003  0.004
  57 O    8  9.111  1.987  0.953  0.928  1.022  0.919  0.892  0.804  0.792
                    0.790  0.006  0.005  0.005  0.004  0.004
  58 O    8  9.114  1.987  0.953  0.928  1.020  0.920  0.893  0.804  0.793
                    0.791  0.006  0.005  0.005  0.004  0.004
  59 O    8  9.112  1.987  0.953  0.928  1.020  0.919  0.894  0.805  0.792
                    0.790  0.006  0.005  0.005  0.004  0.004
  60 O    8  9.108  1.987  0.953  0.927  1.021  0.920  0.892  0.804  0.792
                    0.789  0.006  0.005  0.005  0.003  0.004
  61 O    8  9.110  1.987  0.953  0.928  1.021  0.920  0.892  0.804  0.792
                    0.790  0.006  0.005  0.005  0.003  0.004
  62 O    8  9.110  1.987  0.953  0.928  1.021  0.920  0.892  0.804  0.792
                    0.789  0.006  0.005  0.005  0.003  0.004
  63 O    8  9.104  1.987  0.953  0.932  1.036  0.903  0.886  0.798  0.784
                    0.790  0.010  0.007  0.006  0.005  0.007
  64 O    8  9.109  1.987  0.954  0.927  1.021  0.920  0.891  0.804  0.792
                    0.790  0.006  0.005  0.005  0.003  0.004
  65 O    8  9.109  1.987  0.953  0.928  1.020  0.920  0.892  0.804  0.792
                    0.789  0.006  0.005  0.005  0.003  0.004
  66 O    8  9.110  1.987  0.953  0.927  1.020  0.920  0.893  0.804  0.792
                    0.790  0.006  0.005  0.005  0.003  0.004
  67 O    8  9.119  1.987  0.953  0.929  1.020  0.925  0.891  0.804  0.794
                    0.792  0.006  0.005  0.005  0.004  0.004
  68 O    8  9.109  1.987  0.954  0.927  1.021  0.920  0.891  0.804  0.792
                    0.790  0.006  0.005  0.005  0.003  0.004
  69 O    8  9.109  1.987  0.953  0.928  1.020  0.920  0.892  0.804  0.792
                    0.789  0.006  0.005  0.005  0.003  0.004
  70 O    8  9.110  1.987  0.953  0.927  1.020  0.920  0.893  0.804  0.792
                    0.790  0.006  0.005  0.005  0.003  0.004
  71 O    8  9.104  1.987  0.953  0.932  1.036  0.903  0.886  0.798  0.784
                    0.790  0.010  0.007  0.006  0.005  0.007
  72 O    8  9.109  1.987  0.954  0.927  1.021  0.920  0.891  0.804  0.792
                    0.790  0.006  0.005  0.005  0.003  0.004
  73 O    8  9.158  1.987  0.947  0.933  0.906  0.905  1.043  0.813  0.795
                    0.804  0.004  0.004  0.003  0.005  0.008
  74 O    8  9.167  1.987  0.946  0.935  0.907  0.905  1.044  0.816  0.798
                    0.805  0.004  0.004  0.003  0.005  0.008
  75 O    8  9.157  1.987  0.947  0.933  0.906  0.904  1.044  0.813  0.795
                    0.803  0.004  0.004  0.003  0.005  0.008
  76 O    8  9.155  1.987  0.947  0.933  0.907  0.904  1.042  0.812  0.795
                    0.803  0.004  0.004  0.003  0.005  0.008
  77 O    8  9.158  1.987  0.947  0.933  0.906  0.905  1.043  0.813  0.795
                    0.804  0.004  0.004  0.003  0.005  0.008
  78 O    8  9.167  1.987  0.946  0.935  0.907  0.905  1.044  0.816  0.798
                    0.805  0.004  0.004  0.003  0.005  0.008
  79 O    8  9.160  1.987  0.947  0.934  0.907  0.904  1.043  0.814  0.796
                    0.804  0.004  0.004  0.003  0.005  0.008
  80 O    8  9.161  1.987  0.947  0.934  0.907  0.904  1.043  0.813  0.797
                    0.804  0.004  0.004  0.003  0.005  0.008
  81 O    8  9.158  1.987  0.947  0.933  0.906  0.904  1.043  0.813  0.795
                    0.804  0.004  0.004  0.003  0.005  0.008
  82 O    8  9.163  1.987  0.947  0.934  0.907  0.905  1.044  0.815  0.796
                    0.805  0.004  0.004  0.003  0.005  0.008
  83 O    8  9.160  1.987  0.947  0.934  0.907  0.904  1.043  0.814  0.796
                    0.804  0.004  0.004  0.003  0.005  0.008
  84 O    8  9.161  1.987  0.947  0.934  0.907  0.904  1.043  0.813  0.797
                    0.804  0.004  0.004  0.003  0.005  0.008
  85 O    8  9.162  1.987  0.947  0.934  0.907  0.905  1.043  0.814  0.797
                    0.804  0.004  0.004  0.003  0.005  0.008
  86 O    8  9.158  1.987  0.947  0.933  0.906  0.905  1.044  0.813  0.796
                    0.804  0.004  0.004  0.003  0.005  0.008
  87 O    8  9.149  1.987  0.942  0.934  0.886  0.911  1.058  0.805  0.791
                    0.800  0.005  0.008  0.004  0.005  0.014
  88 O    8  9.158  1.987  0.947  0.933  0.907  0.905  1.043  0.812  0.796
                    0.805  0.004  0.004  0.003  0.005  0.008
  89 O    8  9.162  1.987  0.947  0.934  0.907  0.905  1.043  0.814  0.797
                    0.804  0.004  0.004  0.003  0.005  0.008
  90 O    8  9.158  1.987  0.947  0.933  0.906  0.905  1.044  0.813  0.796
                    0.804  0.004  0.004  0.003  0.005  0.008
  91 O    8  9.161  1.987  0.947  0.934  0.907  0.905  1.042  0.816  0.795
                    0.804  0.004  0.004  0.003  0.005  0.008
  92 O    8  9.158  1.987  0.947  0.933  0.906  0.905  1.043  0.813  0.795
                    0.804  0.004  0.004  0.003  0.005  0.008
  93 O    8  9.160  1.987  0.947  0.934  0.907  0.905  1.043  0.813  0.796
                    0.804  0.004  0.004  0.003  0.005  0.008
  94 O    8  9.162  1.987  0.947  0.934  0.907  0.905  1.044  0.814  0.796
                    0.804  0.004  0.004  0.003  0.005  0.008
  95 O    8  9.161  1.987  0.947  0.934  0.907  0.905  1.042  0.816  0.795
                    0.804  0.004  0.004  0.003  0.005  0.008
  96 O    8  9.158  1.987  0.947  0.933  0.906  0.905  1.043  0.813  0.795
                    0.804  0.004  0.004  0.003  0.005  0.008
  97 O    8  9.130  1.987  0.955  0.929  0.938  0.958  0.928  0.810  0.797
                    0.805  0.004  0.006  0.004  0.004  0.004
  98 O    8  9.129  1.987  0.955  0.928  0.937  0.957  0.929  0.810  0.797
                    0.805  0.004  0.006  0.004  0.005  0.004
  99 O    8  9.142  1.987  0.953  0.934  0.952  0.942  0.925  0.809  0.797
                    0.807  0.008  0.009  0.005  0.006  0.007
 100 O    8  9.125  1.987  0.955  0.928  0.937  0.957  0.928  0.810  0.796
                    0.804  0.004  0.006  0.004  0.004  0.004
 101 O    8  9.130  1.987  0.955  0.929  0.938  0.958  0.928  0.810  0.797
                    0.805  0.004  0.006  0.004  0.004  0.004
 102 O    8  9.128  1.987  0.955  0.928  0.937  0.957  0.929  0.810  0.797
                    0.805  0.004  0.006  0.004  0.005  0.004
 103 O    8  9.132  1.987  0.954  0.928  0.939  0.959  0.927  0.812  0.797
                    0.806  0.004  0.006  0.004  0.005  0.004
 104 O    8  9.129  1.987  0.955  0.928  0.937  0.957  0.929  0.811  0.797
                    0.805  0.004  0.006  0.004  0.005  0.004
 105 O    8  9.130  1.987  0.955  0.929  0.938  0.958  0.928  0.810  0.797
                    0.805  0.004  0.006  0.004  0.004  0.004
 106 O    8  9.128  1.987  0.955  0.928  0.937  0.957  0.929  0.810  0.797
                    0.805  0.004  0.006  0.004  0.005  0.004
 107 O    8  9.142  1.987  0.953  0.934  0.952  0.942  0.925  0.809  0.797
                    0.807  0.008  0.009  0.005  0.006  0.007
 108 O    8  9.125  1.987  0.955  0.928  0.937  0.957  0.928  0.810  0.796
                    0.804  0.004  0.006  0.004  0.004  0.004
 109 O    8  9.127  1.987  0.955  0.928  0.936  0.958  0.929  0.810  0.797
                    0.805  0.004  0.006  0.004  0.005  0.004
 110 O    8  9.134  1.987  0.954  0.935  0.909  0.972  0.937  0.808  0.795
                    0.802  0.007  0.011  0.004  0.006  0.009
 111 O    8  9.128  1.987  0.955  0.929  0.937  0.958  0.929  0.810  0.797
                    0.804  0.004  0.006  0.004  0.005  0.004
 112 O    8  9.130  1.987  0.955  0.929  0.939  0.957  0.928  0.811  0.797
                    0.805  0.004  0.006  0.004  0.005  0.004
 113 O    8  9.128  1.987  0.955  0.928  0.936  0.958  0.929  0.810  0.797
                    0.805  0.004  0.006  0.004  0.005  0.004
 114 O    8  9.126  1.987  0.955  0.927  0.940  0.956  0.926  0.812  0.796
                    0.804  0.004  0.006  0.004  0.004  0.004
 115 O    8  9.129  1.987  0.955  0.929  0.937  0.957  0.929  0.810  0.797
                    0.805  0.004  0.006  0.004  0.005  0.004
 116 O    8  9.130  1.987  0.955  0.929  0.938  0.957  0.928  0.811  0.797
                    0.805  0.004  0.006  0.004  0.005  0.004
 117 O    8  9.128  1.987  0.955  0.928  0.936  0.958  0.929  0.810  0.797
                    0.805  0.004  0.006  0.004  0.005  0.004
 118 O    8  9.126  1.987  0.955  0.927  0.940  0.956  0.926  0.812  0.796
                    0.804  0.004  0.006  0.004  0.004  0.004
 119 O    8  9.128  1.987  0.955  0.929  0.937  0.958  0.929  0.810  0.797
                    0.804  0.004  0.006  0.004  0.005  0.004
 120 O    8  9.130  1.987  0.955  0.929  0.939  0.957  0.928  0.811  0.797
                    0.805  0.004  0.006  0.004  0.005  0.004

  ATOM    Z CHARGE  SHELL POPULATION

   1 GA  31 29.253  1.999  1.999  2.015 -0.026  0.647  5.994  5.982  0.428
                    0.121  8.081  1.863  0.150
   2 GA  31 29.271  1.999  1.999  2.015 -0.026  0.647  5.994  5.982  0.427
                    0.135  8.081  1.863  0.155
   3 GA  31 29.257  1.999  1.999  2.015 -0.026  0.645  5.994  5.982  0.429
                    0.125  8.081  1.864  0.151
   4 GA  31 29.270  1.999  1.999  2.015 -0.026  0.647  5.994  5.982  0.427
                    0.135  8.081  1.863  0.155
   5 GA  31 29.267  1.999  1.999  2.015 -0.026  0.647  5.994  5.982  0.427
                    0.132  8.081  1.863  0.154
   6 GA  31 29.267  1.999  1.999  2.015 -0.026  0.646  5.994  5.982  0.428
                    0.133  8.081  1.863  0.154
   7 GA  31 29.273  1.999  1.999  2.015 -0.026  0.648  5.994  5.982  0.428
                    0.135  8.081  1.863  0.156
   8 GA  31 29.271  1.999  1.999  2.015 -0.026  0.647  5.994  5.982  0.427
                    0.135  8.081  1.863  0.155
   9 GA  31 29.267  1.999  1.999  2.015 -0.026  0.647  5.994  5.982  0.427
                    0.132  8.081  1.863  0.154
  10 GA  31 29.267  1.999  1.999  2.015 -0.026  0.646  5.994  5.982  0.428
                    0.133  8.081  1.863  0.154
  11 GA  31 29.257  1.999  1.999  2.015 -0.026  0.645  5.994  5.982  0.429
                    0.125  8.081  1.864  0.151
  12 GA  31 29.270  1.999  1.999  2.015 -0.026  0.647  5.994  5.982  0.427
                    0.135  8.081  1.863  0.155
  13 GA  31 29.270  1.999  1.999  2.015 -0.026  0.647  5.994  5.982  0.427
                    0.135  8.081  1.863  0.155
  14 GA  31 29.266  1.999  1.999  2.015 -0.026  0.645  5.994  5.982  0.428
                    0.132  8.081  1.863  0.154
  15 GA  31 29.262  1.999  1.999  2.015 -0.026  0.647  5.994  5.982  0.427
                    0.129  8.081  1.863  0.152
  16 GA  31 29.259  1.999  1.999  2.015 -0.026  0.647  5.994  5.982  0.427
                    0.127  8.081  1.863  0.152
  17 GA  31 29.271  1.999  1.999  2.015 -0.026  0.647  5.994  5.982  0.426
                    0.135  8.081  1.863  0.155
  18 GA  31 29.264  1.999  1.999  2.015 -0.026  0.645  5.994  5.982  0.428
                    0.131  8.081  1.863  0.153
  19 GA  31 29.270  1.999  1.999  2.015 -0.026  0.646  5.994  5.982  0.428
                    0.134  8.081  1.863  0.156
  20 GA  31 29.271  1.999  1.999  2.015 -0.026  0.647  5.994  5.982  0.427
                    0.135  8.081  1.863  0.156
  21 GA  31 29.271  1.999  1.999  2.015 -0.026  0.647  5.994  5.982  0.426
                    0.135  8.081  1.863  0.155
  22 GA  31 29.264  1.999  1.999  2.015 -0.026  0.645  5.994  5.982  0.428
                    0.131  8.081  1.863  0.153
  23 GA  31 29.262  1.999  1.999  2.015 -0.026  0.647  5.994  5.982  0.427
                    0.129  8.081  1.863  0.152
  24 GA  31 29.259  1.999  1.999  2.015 -0.026  0.647  5.994  5.982  0.427
                    0.127  8.081  1.863  0.152
  25 GA  31 29.335  1.999  1.999  2.018 -0.039  0.703  5.994  5.981  0.384
                    0.135  8.099  1.855  0.205
  26 GA  31 29.334  1.999  1.999  2.018 -0.039  0.704  5.994  5.981  0.384
                    0.135  8.099  1.855  0.204
  27 IR 277 15.353 -2.328  3.641  0.690  0.245 -1.601  5.179  2.511  0.160
                    2.535  3.466  0.832  0.021
  28 GA  31 29.334  1.999  1.999  2.018 -0.039  0.704  5.994  5.981  0.384
                    0.136  8.099  1.855  0.204
  29 GA  31 29.335  1.999  1.999  2.018 -0.039  0.703  5.994  5.981  0.384
                    0.135  8.099  1.855  0.205
  30 GA  31 29.334  1.999  1.999  2.018 -0.039  0.704  5.994  5.981  0.384
                    0.135  8.099  1.855  0.204
  31 GA  31 29.332  1.999  1.999  2.018 -0.040  0.714  5.994  5.981  0.386
                    0.120  8.098  1.855  0.206
  32 GA  31 29.337  1.999  1.999  2.018 -0.039  0.704  5.994  5.981  0.384
                    0.137  8.099  1.855  0.206
  33 GA  31 29.335  1.999  1.999  2.018 -0.039  0.703  5.994  5.981  0.384
                    0.136  8.099  1.855  0.205
  34 GA  31 29.331  1.999  1.999  2.018 -0.039  0.703  5.994  5.981  0.385
                    0.133  8.099  1.855  0.203
  35 GA  31 29.332  1.999  1.999  2.018 -0.040  0.714  5.994  5.981  0.386
                    0.120  8.098  1.855  0.206
  36 GA  31 29.337  1.999  1.999  2.018 -0.039  0.704  5.994  5.981  0.384
                    0.137  8.099  1.855  0.206
  37 GA  31 29.336  1.999  1.999  2.018 -0.039  0.703  5.994  5.981  0.384
                    0.137  8.099  1.855  0.205
  38 GA  31 29.338  1.999  1.999  2.018 -0.039  0.710  5.994  5.981  0.383
                    0.132  8.099  1.855  0.208
  39 GA  31 29.336  1.999  1.999  2.018 -0.039  0.704  5.994  5.981  0.383
                    0.138  8.099  1.855  0.204
  40 GA  31 29.336  1.999  1.999  2.018 -0.039  0.704  5.994  5.981  0.384
                    0.137  8.099  1.855  0.205
  41 GA  31 29.336  1.999  1.999  2.018 -0.039  0.703  5.994  5.981  0.384
                    0.137  8.099  1.855  0.205
  42 GA  31 29.339  1.999  1.999  2.018 -0.039  0.710  5.994  5.981  0.383
                    0.132  8.099  1.855  0.208
  43 GA  31 29.330  1.999  1.999  2.018 -0.039  0.704  5.994  5.981  0.385
                    0.133  8.099  1.855  0.202
  44 GA  31 29.332  1.999  1.999  2.018 -0.039  0.704  5.994  5.981  0.384
                    0.135  8.099  1.855  0.203
  45 GA  31 29.335  1.999  1.999  2.018 -0.039  0.703  5.994  5.981  0.384
                    0.137  8.099  1.855  0.205
  46 GA  31 29.334  1.999  1.999  2.018 -0.039  0.704  5.994  5.981  0.385
                    0.132  8.099  1.855  0.206
  47 GA  31 29.331  1.999  1.999  2.018 -0.039  0.704  5.994  5.981  0.385
                    0.133  8.099  1.855  0.202
  48 GA  31 29.333  1.999  1.999  2.018 -0.039  0.704  5.994  5.981  0.384
                    0.135  8.099  1.855  0.203
  49 O    8  9.107  1.987  0.954  0.927  2.833  2.384  0.023
  50 O    8  9.105  1.987  0.954  0.927  2.830  2.384  0.023
  51 O    8  9.112  1.987  0.953  0.928  2.833  2.387  0.023
  52 O    8  9.108  1.987  0.953  0.927  2.832  2.385  0.023
  53 O    8  9.111  1.987  0.953  0.928  2.833  2.387  0.023
  54 O    8  9.114  1.987  0.953  0.928  2.834  2.388  0.023
  55 O    8  9.110  1.987  0.953  0.928  2.832  2.386  0.023
  56 O    8  9.108  1.987  0.954  0.927  2.832  2.385  0.023
  57 O    8  9.111  1.987  0.953  0.928  2.833  2.387  0.023
  58 O    8  9.114  1.987  0.953  0.928  2.834  2.388  0.023
  59 O    8  9.112  1.987  0.953  0.928  2.833  2.387  0.023
  60 O    8  9.108  1.987  0.953  0.927  2.832  2.385  0.023
  61 O    8  9.110  1.987  0.953  0.928  2.833  2.386  0.023
  62 O    8  9.110  1.987  0.953  0.928  2.833  2.386  0.023
  63 O    8  9.104  1.987  0.953  0.932  2.825  2.372  0.035
  64 O    8  9.109  1.987  0.954  0.927  2.832  2.386  0.023
  65 O    8  9.109  1.987  0.953  0.928  2.832  2.385  0.023
  66 O    8  9.110  1.987  0.953  0.927  2.833  2.386  0.023
  67 O    8  9.119  1.987  0.953  0.929  2.836  2.391  0.024
  68 O    8  9.109  1.987  0.954  0.927  2.832  2.385  0.023
  69 O    8  9.109  1.987  0.953  0.928  2.832  2.385  0.023
  70 O    8  9.110  1.987  0.953  0.927  2.833  2.386  0.023
  71 O    8  9.104  1.987  0.953  0.932  2.825  2.372  0.035
  72 O    8  9.109  1.987  0.954  0.927  2.832  2.386  0.023
  73 O    8  9.158  1.987  0.947  0.933  2.854  2.412  0.024
  74 O    8  9.167  1.987  0.946  0.935  2.857  2.418  0.024
  75 O    8  9.157  1.987  0.947  0.933  2.854  2.411  0.024
  76 O    8  9.155  1.987  0.947  0.933  2.853  2.410  0.024
  77 O    8  9.158  1.987  0.947  0.933  2.854  2.412  0.024
  78 O    8  9.167  1.987  0.946  0.935  2.857  2.418  0.024
  79 O    8  9.160  1.987  0.947  0.934  2.854  2.414  0.024
  80 O    8  9.161  1.987  0.947  0.934  2.855  2.414  0.024
  81 O    8  9.158  1.987  0.947  0.933  2.854  2.412  0.024
  82 O    8  9.163  1.987  0.947  0.934  2.856  2.415  0.024
  83 O    8  9.160  1.987  0.947  0.934  2.854  2.414  0.024
  84 O    8  9.161  1.987  0.947  0.934  2.855  2.414  0.024
  85 O    8  9.162  1.987  0.947  0.934  2.855  2.415  0.024
  86 O    8  9.158  1.987  0.947  0.933  2.854  2.412  0.024
  87 O    8  9.149  1.987  0.942  0.934  2.854  2.396  0.035
  88 O    8  9.158  1.987  0.947  0.933  2.855  2.413  0.024
  89 O    8  9.162  1.987  0.947  0.934  2.855  2.415  0.024
  90 O    8  9.158  1.987  0.947  0.933  2.854  2.412  0.024
  91 O    8  9.161  1.987  0.947  0.934  2.854  2.415  0.024
  92 O    8  9.158  1.987  0.947  0.933  2.854  2.412  0.024
  93 O    8  9.160  1.987  0.947  0.934  2.855  2.413  0.024
  94 O    8  9.162  1.987  0.947  0.934  2.856  2.415  0.024
  95 O    8  9.161  1.987  0.947  0.934  2.854  2.415  0.024
  96 O    8  9.158  1.987  0.947  0.933  2.854  2.412  0.024
  97 O    8  9.130  1.987  0.955  0.929  2.824  2.413  0.023
  98 O    8  9.129  1.987  0.955  0.928  2.824  2.412  0.023
  99 O    8  9.142  1.987  0.953  0.934  2.819  2.413  0.036
 100 O    8  9.125  1.987  0.955  0.928  2.822  2.410  0.023
 101 O    8  9.130  1.987  0.955  0.929  2.824  2.412  0.023
 102 O    8  9.128  1.987  0.955  0.928  2.824  2.412  0.023
 103 O    8  9.132  1.987  0.954  0.928  2.824  2.415  0.023
 104 O    8  9.129  1.987  0.955  0.928  2.823  2.413  0.023
 105 O    8  9.130  1.987  0.955  0.929  2.824  2.412  0.023
 106 O    8  9.128  1.987  0.955  0.928  2.824  2.412  0.023
 107 O    8  9.142  1.987  0.953  0.934  2.819  2.413  0.036
 108 O    8  9.125  1.987  0.955  0.928  2.822  2.410  0.023
 109 O    8  9.127  1.987  0.955  0.928  2.823  2.411  0.023
 110 O    8  9.134  1.987  0.954  0.935  2.817  2.404  0.037
 111 O    8  9.128  1.987  0.955  0.929  2.823  2.411  0.023
 112 O    8  9.130  1.987  0.955  0.929  2.823  2.413  0.023
 113 O    8  9.128  1.987  0.955  0.928  2.823  2.412  0.023
 114 O    8  9.126  1.987  0.955  0.927  2.823  2.411  0.023
 115 O    8  9.129  1.987  0.955  0.929  2.824  2.412  0.023
 116 O    8  9.130  1.987  0.955  0.929  2.824  2.413  0.023
 117 O    8  9.128  1.987  0.955  0.928  2.823  2.412  0.023
 118 O    8  9.126  1.987  0.955  0.927  2.823  2.411  0.023
 119 O    8  9.128  1.987  0.955  0.929  2.823  2.411  0.023
 120 O    8  9.130  1.987  0.955  0.929  2.824  2.413  0.023

 OVERLAP POPULATION CONDENSED TO ATOMS FOR FIRST   6 NEIGHBORS

 ATOM A   1 GA   ATOM B     CELL      R(AB)/AU R(AB)/ANG    OVPOP(AB)
                 49 O    (  0  0  0)     3.466     1.834     0.166
                 85 O    (  0  0  0)     3.479     1.841     0.134
                 89 O    (  0  0  0)     3.479     1.841     0.134
                110 O    (  0  0  0)     3.551     1.879     0.124
                  9 GA   (  0 -1  0)     5.760     3.048    -0.011
                  5 GA   (  0  0  0)     5.760     3.048    -0.011

 ATOM A   2 GA   ATOM B     CELL      R(AB)/AU R(AB)/ANG    OVPOP(AB)
                 50 O    (  0  0  1)     3.476     1.840     0.169
                 90 O    (  0  0  0)     3.482     1.842     0.134
                 86 O    (  0  0  0)     3.482     1.842     0.134
                109 O    (  0  0  0)     3.541     1.874     0.131
                 10 GA   (  0 -1  0)     5.761     3.049    -0.011
                  6 GA   (  0  0  0)     5.761     3.049    -0.011

 ATOM A   3 GA   ATOM B     CELL      R(AB)/AU R(AB)/ANG    OVPOP(AB)
                 87 O    (  0  0  0)     3.456     1.829     0.137
                 51 O    (  0  0  0)     3.474     1.839     0.165
                 91 O    (  0  0  0)     3.480     1.842     0.133
                112 O    (  0  0  0)     3.545     1.876     0.128
                  7 GA   (  0  0  0)     5.733     3.034    -0.012
                 11 GA   (  0  0  0)     5.808     3.073    -0.010

 ATOM A   4 GA   ATOM B     CELL      R(AB)/AU R(AB)/ANG    OVPOP(AB)
                 52 O    (  0  0  1)     3.476     1.839     0.168
                 88 O    (  0  0  0)     3.482     1.843     0.135
                 92 O    (  0  0  0)     3.483     1.843     0.135
                111 O    (  0  0  0)     3.539     1.873     0.132
                 12 GA   (  0  0  0)     5.756     3.046    -0.012
                  8 GA   (  0  0  0)     5.759     3.048    -0.011

 ATOM A   5 GA   ATOM B     CELL      R(AB)/AU R(AB)/ANG    OVPOP(AB)
                 53 O    (  0  0  0)     3.475     1.839     0.167
                 93 O    (  0  0  0)     3.482     1.843     0.134
                 89 O    (  0  0  0)     3.483     1.843     0.133
                114 O    (  0  0  0)     3.538     1.872     0.132
                  9 GA   (  0  0  0)     5.754     3.045    -0.012
                  1 GA   (  0  0  0)     5.760     3.048    -0.011

 ATOM A   6 GA   ATOM B     CELL      R(AB)/AU R(AB)/ANG    OVPOP(AB)
                 54 O    (  0  0  1)     3.473     1.838     0.167
                 94 O    (  0  0  0)     3.478     1.840     0.134
                 90 O    (  0  0  0)     3.481     1.842     0.135
                113 O    (  0  0  0)     3.540     1.873     0.131
                 10 GA   (  0  0  0)     5.753     3.044    -0.012
                  2 GA   (  0  0  0)     5.761     3.049    -0.011

 ATOM A   7 GA   ATOM B     CELL      R(AB)/AU R(AB)/ANG    OVPOP(AB)
                 55 O    (  0  0  0)     3.473     1.838     0.168
                 91 O    (  0  0  0)     3.477     1.840     0.137
                 95 O    (  0  0  0)     3.477     1.840     0.137
                116 O    (  0  0  0)     3.541     1.874     0.129
                  3 GA   (  0  0  0)     5.733     3.034    -0.012
                 11 GA   (  0  1  0)     5.734     3.034    -0.012

 ATOM A   8 GA   ATOM B     CELL      R(AB)/AU R(AB)/ANG    OVPOP(AB)
                 56 O    (  0  0  1)     3.475     1.839     0.168
                 92 O    (  0  0  0)     3.482     1.843     0.135
                 96 O    (  0  0  0)     3.482     1.843     0.135
                115 O    (  0  0  0)     3.543     1.875     0.131
                  4 GA   (  0  0  0)     5.759     3.048    -0.011
                 12 GA   (  0  1  0)     5.759     3.048    -0.011

 ATOM A   9 GA   ATOM B     CELL      R(AB)/AU R(AB)/ANG    OVPOP(AB)
                 57 O    (  0  0  0)     3.475     1.839     0.167
                 93 O    (  0  0  0)     3.482     1.843     0.134
                 85 O    (  0  1  0)     3.483     1.843     0.133
                118 O    (  0  0  0)     3.538     1.872     0.132
                  5 GA   (  0  0  0)     5.754     3.045    -0.012
                  1 GA   (  0  1  0)     5.760     3.048    -0.011

 ATOM A  10 GA   ATOM B     CELL      R(AB)/AU R(AB)/ANG    OVPOP(AB)
                 58 O    (  0  0  1)     3.473     1.838     0.167
                 94 O    (  0  0  0)     3.478     1.840     0.134
                 86 O    (  0  1  0)     3.481     1.842     0.135
                117 O    (  0  0  0)     3.540     1.873     0.131
                  6 GA   (  0  0  0)     5.753     3.044    -0.012
                  2 GA   (  0  1  0)     5.761     3.049    -0.011

 ATOM A  11 GA   ATOM B     CELL      R(AB)/AU R(AB)/ANG    OVPOP(AB)
                 87 O    (  0  0  0)     3.456     1.829     0.137
                 59 O    (  0  0  0)     3.474     1.839     0.165
                 95 O    (  0 -1  0)     3.481     1.842     0.133
                120 O    (  0  0  0)     3.546     1.876     0.128
                  7 GA   (  0 -1  0)     5.734     3.034    -0.012
                  3 GA   (  0  0  0)     5.808     3.073    -0.010

 ATOM A  12 GA   ATOM B     CELL      R(AB)/AU R(AB)/ANG    OVPOP(AB)
                 60 O    (  0  0  1)     3.476     1.839     0.168
                 88 O    (  0  0  0)     3.482     1.843     0.135
                 96 O    (  0 -1  0)     3.483     1.843     0.135
                119 O    (  0  0  0)     3.539     1.873     0.132
                  4 GA   (  0  0  0)     5.756     3.046    -0.012
                  8 GA   (  0 -1  0)     5.759     3.048    -0.011

 ATOM A  13 GA   ATOM B     CELL      R(AB)/AU R(AB)/ANG    OVPOP(AB)
                 61 O    (  0  0  0)     3.475     1.839     0.168
                 73 O    (  0  0  0)     3.482     1.843     0.135
                 77 O    (  0  0  0)     3.482     1.843     0.135
                 98 O    (  0  0  0)     3.542     1.874     0.131
                 17 GA   (  0  0  0)     5.757     3.047    -0.011
                 21 GA   (  0 -1  0)     5.757     3.047    -0.011

 ATOM A  14 GA   ATOM B     CELL      R(AB)/AU R(AB)/ANG    OVPOP(AB)
                 62 O    (  0  0 -1)     3.469     1.836     0.169
                 74 O    (  0  0  0)     3.481     1.842     0.134
                 78 O    (  0  0  0)     3.481     1.842     0.134
                 97 O    (  0  0  0)     3.537     1.872     0.131
                 22 GA   (  0 -1  0)     5.762     3.049    -0.011
                 18 GA   (  0  0  0)     5.762     3.049    -0.011

 ATOM A  15 GA   ATOM B     CELL      R(AB)/AU R(AB)/ANG    OVPOP(AB)
                 63 O    (  0  0  0)     3.473     1.838     0.164
                 75 O    (  0  0  0)     3.478     1.841     0.135
                 79 O    (  0  0  0)     3.484     1.844     0.135
                100 O    (  0  0  0)     3.552     1.880     0.131
                 23 GA   (  0  0  0)     5.755     3.045    -0.011
                 19 GA   (  0  0  0)     5.760     3.048    -0.011

 ATOM A  16 GA   ATOM B     CELL      R(AB)/AU R(AB)/ANG    OVPOP(AB)
                 64 O    (  0  0 -1)     3.471     1.837     0.169
                 76 O    (  0  0  0)     3.477     1.840     0.135
                 80 O    (  0  0  0)     3.478     1.841     0.137
                 99 O    (  0  0  0)     3.561     1.884     0.120
                 20 GA   (  0  0  0)     5.754     3.045    -0.011
                 24 GA   (  0  0  0)     5.766     3.051    -0.010

 ATOM A  17 GA   ATOM B     CELL      R(AB)/AU R(AB)/ANG    OVPOP(AB)
                 65 O    (  0  0  0)     3.475     1.839     0.168
                 81 O    (  0  0  0)     3.483     1.843     0.135
                 77 O    (  0  0  0)     3.484     1.843     0.135
                102 O    (  0  0  0)     3.544     1.875     0.131
                 13 GA   (  0  0  0)     5.757     3.047    -0.011
                 21 GA   (  0  0  0)     5.760     3.048    -0.011

 ATOM A  18 GA   ATOM B     CELL      R(AB)/AU R(AB)/ANG    OVPOP(AB)
                 66 O    (  0  0 -1)     3.470     1.836     0.168
                 82 O    (  0  0  0)     3.478     1.840     0.134
                 78 O    (  0  0  0)     3.481     1.842     0.132
                101 O    (  0  0  0)     3.536     1.871     0.131
                 22 GA   (  0  0  0)     5.750     3.043    -0.012
                 14 GA   (  0  0  0)     5.762     3.049    -0.011

 ATOM A  19 GA   ATOM B     CELL      R(AB)/AU R(AB)/ANG    OVPOP(AB)
                 67 O    (  0  0  0)     3.476     1.840     0.168
                 83 O    (  0  0  0)     3.479     1.841     0.136
                 79 O    (  0  0  0)     3.479     1.841     0.136
                104 O    (  0  0  0)     3.543     1.875     0.131
                 23 GA   (  0  1  0)     5.760     3.048    -0.011
                 15 GA   (  0  0  0)     5.760     3.048    -0.011

 ATOM A  20 GA   ATOM B     CELL      R(AB)/AU R(AB)/ANG    OVPOP(AB)
                 68 O    (  0  0 -1)     3.473     1.838     0.170
                 84 O    (  0  0  0)     3.480     1.842     0.135
                 80 O    (  0  0  0)     3.480     1.842     0.135
                103 O    (  0  0  0)     3.547     1.877     0.132
                 16 GA   (  0  0  0)     5.754     3.045    -0.011
                 24 GA   (  0  1  0)     5.754     3.045    -0.011

 ATOM A  21 GA   ATOM B     CELL      R(AB)/AU R(AB)/ANG    OVPOP(AB)
                 69 O    (  0  0  0)     3.475     1.839     0.168
                 81 O    (  0  0  0)     3.483     1.843     0.135
                 73 O    (  0  1  0)     3.484     1.843     0.135
                106 O    (  0  0  0)     3.544     1.875     0.131
                 13 GA   (  0  1  0)     5.757     3.047    -0.011
                 17 GA   (  0  0  0)     5.760     3.048    -0.011

 ATOM A  22 GA   ATOM B     CELL      R(AB)/AU R(AB)/ANG    OVPOP(AB)
                 70 O    (  0  0 -1)     3.470     1.836     0.168
                 82 O    (  0  0  0)     3.478     1.840     0.134
                 74 O    (  0  1  0)     3.481     1.842     0.132
                105 O    (  0  0  0)     3.536     1.871     0.131
                 18 GA   (  0  0  0)     5.750     3.043    -0.012
                 14 GA   (  0  1  0)     5.762     3.049    -0.011

 ATOM A  23 GA   ATOM B     CELL      R(AB)/AU R(AB)/ANG    OVPOP(AB)
                 71 O    (  0  0  0)     3.473     1.838     0.164
                 75 O    (  0  0  0)     3.478     1.841     0.135
                 83 O    (  0 -1  0)     3.484     1.844     0.135
                108 O    (  0  0  0)     3.552     1.880     0.131
                 15 GA   (  0  0  0)     5.755     3.045    -0.011
                 19 GA   (  0 -1  0)     5.760     3.048    -0.011

 ATOM A  24 GA   ATOM B     CELL      R(AB)/AU R(AB)/ANG    OVPOP(AB)
                 72 O    (  0  0 -1)     3.471     1.837     0.169
                 76 O    (  0  0  0)     3.477     1.840     0.135
                 84 O    (  0 -1  0)     3.478     1.841     0.137
                107 O    (  0  0  0)     3.561     1.884     0.120
                 20 GA   (  0 -1  0)     5.754     3.045    -0.011
                 16 GA   (  0  0  0)     5.766     3.051    -0.010

 ATOM A  25 GA   ATOM B     CELL      R(AB)/AU R(AB)/ANG    OVPOP(AB)
                 85 O    (  1  0  0)     3.664     1.939     0.135
                 61 O    (  0  0  0)     3.686     1.951     0.133
                 69 O    (  0 -1  0)     3.688     1.952     0.133
                120 O    (  0  0  0)     3.806     2.014     0.105
                 97 O    (  0  0  0)     3.916     2.072     0.101
                105 O    (  0 -1  0)     3.919     2.074     0.101

 ATOM A  26 GA   ATOM B     CELL      R(AB)/AU R(AB)/ANG    OVPOP(AB)
                 86 O    (  1  0  0)     3.670     1.942     0.136
                 62 O    (  0  0  0)     3.686     1.951     0.133
                 70 O    (  0 -1  0)     3.687     1.951     0.133
                119 O    (  0  0  0)     3.809     2.016     0.105
                 98 O    (  0  0  0)     3.912     2.070     0.101
                106 O    (  0 -1  0)     3.913     2.071     0.102

 ATOM A  27 IR   ATOM B     CELL      R(AB)/AU R(AB)/ANG    OVPOP(AB)
                110 O    (  0  0  0)     3.835     2.030     0.013
                 87 O    (  0  0  0)     3.844     2.034     0.039
                 71 O    (  0  0  0)     3.855     2.040     0.052
                 63 O    (  0  0  0)     3.855     2.040     0.052
                107 O    (  0  0  0)     3.908     2.068     0.032
                 99 O    (  0  0  0)     3.908     2.068     0.032

 ATOM A  28 GA   ATOM B     CELL      R(AB)/AU R(AB)/ANG    OVPOP(AB)
                 88 O    (  0  0  0)     3.666     1.940     0.136
                 72 O    (  0  0  0)     3.692     1.954     0.132
                 64 O    (  0  0  0)     3.692     1.954     0.132
                109 O    (  0  0  0)     3.809     2.016     0.105
                100 O    (  0  0  0)     3.916     2.072     0.102
                108 O    (  0  0  0)     3.916     2.072     0.102

 ATOM A  29 GA   ATOM B     CELL      R(AB)/AU R(AB)/ANG    OVPOP(AB)
                 89 O    (  1  0  0)     3.664     1.939     0.135
                 61 O    (  0  0  0)     3.686     1.951     0.133
                 65 O    (  0  0  0)     3.688     1.952     0.133
                112 O    (  0  0  0)     3.806     2.014     0.105
                 97 O    (  0  0  0)     3.917     2.073     0.101
                101 O    (  0  0  0)     3.919     2.074     0.101

 ATOM A  30 GA   ATOM B     CELL      R(AB)/AU R(AB)/ANG    OVPOP(AB)
                 90 O    (  1  0  0)     3.670     1.942     0.135
                 62 O    (  0  0  0)     3.686     1.951     0.133
                 66 O    (  0  0  0)     3.687     1.951     0.133
                111 O    (  0  0  0)     3.809     2.016     0.105
                 98 O    (  0  0  0)     3.912     2.070     0.101
                102 O    (  0  0  0)     3.913     2.071     0.102

 ATOM A  31 GA   ATOM B     CELL      R(AB)/AU R(AB)/ANG    OVPOP(AB)
                 63 O    (  0  0  0)     3.651     1.932     0.140
                 67 O    (  0  0  0)     3.664     1.939     0.129
                 91 O    (  0  0  0)     3.683     1.949     0.133
                114 O    (  0  0  0)     3.852     2.038     0.101
                103 O    (  0  0  0)     3.887     2.057     0.099
                 99 O    (  0  0  0)     3.898     2.063     0.103

 ATOM A  32 GA   ATOM B     CELL      R(AB)/AU R(AB)/ANG    OVPOP(AB)
                 92 O    (  0  0  0)     3.668     1.941     0.136
                 68 O    (  0  0  0)     3.689     1.952     0.133
                 64 O    (  0  0  0)     3.690     1.953     0.133
                113 O    (  0  0  0)     3.812     2.017     0.105
                104 O    (  0  0  0)     3.915     2.072     0.101
                100 O    (  0  0  0)     3.921     2.075     0.103

 ATOM A  33 GA   ATOM B     CELL      R(AB)/AU R(AB)/ANG    OVPOP(AB)
                 93 O    (  1  0  0)     3.658     1.936     0.136
                 65 O    (  0  0  0)     3.688     1.951     0.133
                 69 O    (  0  0  0)     3.688     1.951     0.133
                116 O    (  0  0  0)     3.809     2.015     0.105
                101 O    (  0  0  0)     3.921     2.075     0.101
                105 O    (  0  0  0)     3.921     2.075     0.101

 ATOM A  34 GA   ATOM B     CELL      R(AB)/AU R(AB)/ANG    OVPOP(AB)
                 94 O    (  1  0  0)     3.663     1.939     0.134
                 66 O    (  0  0  0)     3.686     1.951     0.133
                 70 O    (  0  0  0)     3.687     1.951     0.133
                115 O    (  0  0  0)     3.810     2.016     0.104
                102 O    (  0  0  0)     3.912     2.070     0.101
                106 O    (  0  0  0)     3.912     2.070     0.101

 ATOM A  35 GA   ATOM B     CELL      R(AB)/AU R(AB)/ANG    OVPOP(AB)
                 71 O    (  0  1  0)     3.651     1.932     0.140
                 67 O    (  0  0  0)     3.664     1.939     0.129
                 95 O    (  0  0  0)     3.683     1.949     0.133
                118 O    (  0  0  0)     3.852     2.039     0.101
                103 O    (  0  0  0)     3.886     2.057     0.099
                107 O    (  0  1  0)     3.898     2.063     0.103

 ATOM A  36 GA   ATOM B     CELL      R(AB)/AU R(AB)/ANG    OVPOP(AB)
                 96 O    (  0  0  0)     3.668     1.941     0.136
                 68 O    (  0  0  0)     3.689     1.952     0.133
                 72 O    (  0  1  0)     3.690     1.953     0.133
                117 O    (  0  0  0)     3.812     2.017     0.105
                104 O    (  0  0  0)     3.915     2.072     0.101
                108 O    (  0  1  0)     3.921     2.075     0.103

 ATOM A  37 GA   ATOM B     CELL      R(AB)/AU R(AB)/ANG    OVPOP(AB)
                 73 O    ( -1  0  0)     3.670     1.942     0.136
                 57 O    (  0 -1  0)     3.683     1.949     0.134
                 49 O    (  0  0  0)     3.686     1.950     0.133
                108 O    (  0  0  0)     3.813     2.018     0.105
                117 O    (  0 -1  0)     3.916     2.072     0.101
                109 O    (  0  0  0)     3.921     2.075     0.101

 ATOM A  38 GA   ATOM B     CELL      R(AB)/AU R(AB)/ANG    OVPOP(AB)
                 74 O    ( -1  0  0)     3.644     1.928     0.133
                 58 O    (  0 -1  0)     3.666     1.940     0.132
                 50 O    (  0  0  0)     3.696     1.956     0.133
                107 O    (  0  0  0)     3.837     2.031     0.104
                118 O    (  0 -1  0)     3.927     2.078     0.102
                110 O    (  0  0  0)     3.937     2.084     0.106

 ATOM A  39 GA   ATOM B     CELL      R(AB)/AU R(AB)/ANG    OVPOP(AB)
                 75 O    (  0  0  0)     3.670     1.942     0.135
                 59 O    (  0  0  0)     3.685     1.950     0.134
                 51 O    (  0  0  0)     3.685     1.950     0.134
                 98 O    (  0  0  0)     3.815     2.019     0.104
                119 O    (  0  0  0)     3.926     2.078     0.101
                111 O    (  0  0  0)     3.927     2.078     0.101

 ATOM A  40 GA   ATOM B     CELL      R(AB)/AU R(AB)/ANG    OVPOP(AB)
                 76 O    (  0  0  0)     3.679     1.947     0.134
                 60 O    (  0  0  0)     3.687     1.951     0.134
                 52 O    (  0  0  0)     3.687     1.951     0.134
                 97 O    (  0  0  0)     3.812     2.017     0.104
                120 O    (  0  0  0)     3.913     2.071     0.103
                112 O    (  0  0  0)     3.914     2.071     0.103

 ATOM A  41 GA   ATOM B     CELL      R(AB)/AU R(AB)/ANG    OVPOP(AB)
                 77 O    ( -1  0  0)     3.670     1.942     0.136
                 53 O    (  0  0  0)     3.683     1.949     0.134
                 49 O    (  0  0  0)     3.686     1.950     0.133
                100 O    (  0  0  0)     3.813     2.018     0.105
                113 O    (  0  0  0)     3.916     2.072     0.101
                109 O    (  0  0  0)     3.921     2.075     0.101

 ATOM A  42 GA   ATOM B     CELL      R(AB)/AU R(AB)/ANG    OVPOP(AB)
                 78 O    ( -1  0  0)     3.644     1.928     0.133
                 54 O    (  0  0  0)     3.666     1.940     0.132
                 50 O    (  0  0  0)     3.696     1.956     0.133
                 99 O    (  0  0  0)     3.837     2.031     0.104
                114 O    (  0  0  0)     3.927     2.078     0.102
                110 O    (  0  0  0)     3.938     2.084     0.106

 ATOM A  43 GA   ATOM B     CELL      R(AB)/AU R(AB)/ANG    OVPOP(AB)
                 79 O    (  0  0  0)     3.667     1.941     0.134
                 51 O    (  0  0  0)     3.675     1.945     0.132
                 55 O    (  0  0  0)     3.688     1.952     0.133
                102 O    (  0  0  0)     3.812     2.017     0.104
                115 O    (  0  0  0)     3.912     2.070     0.101
                111 O    (  0  0  0)     3.916     2.072     0.101

 ATOM A  44 GA   ATOM B     CELL      R(AB)/AU R(AB)/ANG    OVPOP(AB)
                 80 O    (  0  0  0)     3.669     1.942     0.133
                 52 O    (  0  0  0)     3.688     1.952     0.133
                 56 O    (  0  0  0)     3.689     1.952     0.133
                101 O    (  0  0  0)     3.808     2.015     0.105
                112 O    (  0  0  0)     3.913     2.071     0.101
                116 O    (  0  0  0)     3.914     2.071     0.102

 ATOM A  45 GA   ATOM B     CELL      R(AB)/AU R(AB)/ANG    OVPOP(AB)
                 81 O    ( -1  0  0)     3.671     1.943     0.136
                 57 O    (  0  0  0)     3.681     1.948     0.133
                 53 O    (  0  0  0)     3.681     1.948     0.133
                104 O    (  0  0  0)     3.816     2.019     0.105
                117 O    (  0  0  0)     3.922     2.075     0.101
                113 O    (  0  0  0)     3.922     2.075     0.101

 ATOM A  46 GA   ATOM B     CELL      R(AB)/AU R(AB)/ANG    OVPOP(AB)
                 82 O    ( -1  0  0)     3.666     1.940     0.134
                 58 O    (  0  0  0)     3.690     1.953     0.132
                 54 O    (  0  0  0)     3.690     1.953     0.132
                103 O    (  0  0  0)     3.834     2.029     0.103
                114 O    (  0  0  0)     3.890     2.059     0.104
                118 O    (  0  0  0)     3.890     2.059     0.104

 ATOM A  47 GA   ATOM B     CELL      R(AB)/AU R(AB)/ANG    OVPOP(AB)
                 83 O    (  0  0  0)     3.667     1.941     0.134
                 59 O    (  0  1  0)     3.675     1.945     0.132
                 55 O    (  0  0  0)     3.688     1.952     0.133
                106 O    (  0  0  0)     3.812     2.017     0.104
                115 O    (  0  0  0)     3.912     2.070     0.101
                119 O    (  0  1  0)     3.916     2.072     0.101

 ATOM A  48 GA   ATOM B     CELL      R(AB)/AU R(AB)/ANG    OVPOP(AB)
                 84 O    (  0  0  0)     3.669     1.942     0.133
                 60 O    (  0  1  0)     3.688     1.952     0.133
                 56 O    (  0  0  0)     3.689     1.952     0.133
                105 O    (  0  0  0)     3.808     2.015     0.105
                120 O    (  0  1  0)     3.913     2.071     0.101
                116 O    (  0  0  0)     3.915     2.072     0.102

 ATOM A  49 O    ATOM B     CELL      R(AB)/AU R(AB)/ANG    OVPOP(AB)
                  1 GA   (  0  0  0)     3.466     1.834     0.166
                 41 GA   (  0  0  0)     3.686     1.950     0.133
                 37 GA   (  0  0  0)     3.686     1.950     0.133
                109 O    (  0  0  0)     4.935     2.611    -0.039
                108 O    (  0  0  0)     5.367     2.840    -0.014
                100 O    (  0  0  0)     5.367     2.840    -0.014

 ATOM A  50 O    ATOM B     CELL      R(AB)/AU R(AB)/ANG    OVPOP(AB)
                  2 GA   (  0  0 -1)     3.476     1.840     0.169
                 38 GA   (  0  0  0)     3.696     1.956     0.133
                 42 GA   (  0  0  0)     3.696     1.956     0.133
                110 O    (  0  0  0)     4.909     2.598    -0.041
                 99 O    (  0  0  0)     5.393     2.854    -0.014
                107 O    (  0  0  0)     5.393     2.854    -0.014

 ATOM A  51 O    ATOM B     CELL      R(AB)/AU R(AB)/ANG    OVPOP(AB)
                  3 GA   (  0  0  0)     3.474     1.839     0.165
                 43 GA   (  0  0  0)     3.675     1.945     0.132
                 39 GA   (  0  0  0)     3.685     1.950     0.134
                111 O    (  0  0  0)     4.928     2.608    -0.040
                102 O    (  0  0  0)     5.335     2.823    -0.015
                 98 O    (  0  0  0)     5.347     2.829    -0.015

 ATOM A  52 O    ATOM B     CELL      R(AB)/AU R(AB)/ANG    OVPOP(AB)
                  4 GA   (  0  0 -1)     3.476     1.839     0.168
                 40 GA   (  0  0  0)     3.687     1.951     0.134
                 44 GA   (  0  0  0)     3.688     1.952     0.133
                112 O    (  0  0  0)     4.934     2.611    -0.040
                 97 O    (  0  0  0)     5.371     2.842    -0.014
                101 O    (  0  0  0)     5.375     2.844    -0.014

 ATOM A  53 O    ATOM B     CELL      R(AB)/AU R(AB)/ANG    OVPOP(AB)
                  5 GA   (  0  0  0)     3.475     1.839     0.167
                 45 GA   (  0  0  0)     3.681     1.948     0.133
                 41 GA   (  0  0  0)     3.683     1.949     0.134
                113 O    (  0  0  0)     4.937     2.613    -0.039
                100 O    (  0  0  0)     5.377     2.845    -0.014
                104 O    (  0  0  0)     5.379     2.847    -0.014

 ATOM A  54 O    ATOM B     CELL      R(AB)/AU R(AB)/ANG    OVPOP(AB)
                  6 GA   (  0  0 -1)     3.473     1.838     0.167
                 42 GA   (  0  0  0)     3.666     1.940     0.132
                 46 GA   (  0  0  0)     3.690     1.953     0.132
                114 O    (  0  0  0)     4.942     2.615    -0.039
                 99 O    (  0  0  0)     5.315     2.813    -0.015
                103 O    (  0  0  0)     5.376     2.845    -0.014

 ATOM A  55 O    ATOM B     CELL      R(AB)/AU R(AB)/ANG    OVPOP(AB)
                  7 GA   (  0  0  0)     3.473     1.838     0.168
                 47 GA   (  0  0  0)     3.688     1.952     0.133
                 43 GA   (  0  0  0)     3.688     1.952     0.133
                115 O    (  0  0  0)     4.936     2.612    -0.039
                102 O    (  0  0  0)     5.364     2.839    -0.014
                106 O    (  0  0  0)     5.364     2.839    -0.014

 ATOM A  56 O    ATOM B     CELL      R(AB)/AU R(AB)/ANG    OVPOP(AB)
                  8 GA   (  0  0 -1)     3.475     1.839     0.168
                 44 GA   (  0  0  0)     3.689     1.952     0.133
                 48 GA   (  0  0  0)     3.689     1.952     0.133
                116 O    (  0  0  0)     4.936     2.612    -0.039
                101 O    (  0  0  0)     5.365     2.839    -0.015
                105 O    (  0  0  0)     5.366     2.840    -0.015

 ATOM A  57 O    ATOM B     CELL      R(AB)/AU R(AB)/ANG    OVPOP(AB)
                  9 GA   (  0  0  0)     3.475     1.839     0.167
                 45 GA   (  0  0  0)     3.681     1.948     0.133
                 37 GA   (  0  1  0)     3.683     1.949     0.134
                117 O    (  0  0  0)     4.938     2.613    -0.039
                108 O    (  0  1  0)     5.377     2.845    -0.014
                104 O    (  0  0  0)     5.379     2.847    -0.014

 ATOM A  58 O    ATOM B     CELL      R(AB)/AU R(AB)/ANG    OVPOP(AB)
                 10 GA   (  0  0 -1)     3.473     1.838     0.167
                 38 GA   (  0  1  0)     3.666     1.940     0.132
                 46 GA   (  0  0  0)     3.690     1.953     0.132
                118 O    (  0  0  0)     4.942     2.615    -0.039
                107 O    (  0  1  0)     5.315     2.813    -0.015
                103 O    (  0  0  0)     5.376     2.845    -0.014

 ATOM A  59 O    ATOM B     CELL      R(AB)/AU R(AB)/ANG    OVPOP(AB)
                 11 GA   (  0  0  0)     3.474     1.839     0.165
                 47 GA   (  0 -1  0)     3.675     1.945     0.132
                 39 GA   (  0  0  0)     3.685     1.950     0.134
                119 O    (  0  0  0)     4.928     2.608    -0.040
                106 O    (  0 -1  0)     5.335     2.823    -0.015
                 98 O    (  0  0  0)     5.347     2.830    -0.015

 ATOM A  60 O    ATOM B     CELL      R(AB)/AU R(AB)/ANG    OVPOP(AB)
                 12 GA   (  0  0 -1)     3.476     1.839     0.168
                 40 GA   (  0  0  0)     3.687     1.951     0.134
                 48 GA   (  0 -1  0)     3.688     1.952     0.133
                120 O    (  0  0  0)     4.933     2.611    -0.040
                 97 O    (  0  0  0)     5.371     2.842    -0.014
                105 O    (  0 -1  0)     5.375     2.844    -0.014

 ATOM A  61 O    ATOM B     CELL      R(AB)/AU R(AB)/ANG    OVPOP(AB)
                 13 GA   (  0  0  0)     3.475     1.839     0.168
                 25 GA   (  0  0  0)     3.686     1.951     0.133
                 29 GA   (  0  0  0)     3.686     1.951     0.133
                 97 O    (  0  0  0)     4.940     2.614    -0.039
                120 O    (  0  0  0)     5.372     2.843    -0.014
                112 O    (  0  0  0)     5.372     2.843    -0.014

 ATOM A  62 O    ATOM B     CELL      R(AB)/AU R(AB)/ANG    OVPOP(AB)
                 14 GA   (  0  0  1)     3.469     1.836     0.169
                 26 GA   (  0  0  0)     3.686     1.951     0.133
                 30 GA   (  0  0  0)     3.686     1.951     0.133
                 98 O    (  0  0  0)     4.931     2.610    -0.040
                119 O    (  0  0  0)     5.355     2.834    -0.015
                111 O    (  0  0  0)     5.355     2.834    -0.015

 ATOM A  63 O    ATOM B     CELL      R(AB)/AU R(AB)/ANG    OVPOP(AB)
                 15 GA   (  0  0  0)     3.473     1.838     0.164
                 31 GA   (  0  0  0)     3.651     1.932     0.140
                 27 IR   (  0  0  0)     3.855     2.040     0.052
                 99 O    (  0  0  0)     4.966     2.628    -0.026
                114 O    (  0  0  0)     5.350     2.831    -0.015
                 91 O    (  0  0  0)     5.388     2.851    -0.016

 ATOM A  64 O    ATOM B     CELL      R(AB)/AU R(AB)/ANG    OVPOP(AB)
                 16 GA   (  0  0  1)     3.471     1.837     0.169
                 32 GA   (  0  0  0)     3.690     1.953     0.133
                 28 GA   (  0  0  0)     3.692     1.954     0.132
                100 O    (  0  0  0)     4.945     2.617    -0.039
                109 O    (  0  0  0)     5.369     2.841    -0.014
                113 O    (  0  0  0)     5.372     2.843    -0.014

 ATOM A  65 O    ATOM B     CELL      R(AB)/AU R(AB)/ANG    OVPOP(AB)
                 17 GA   (  0  0  0)     3.475     1.839     0.168
                 33 GA   (  0  0  0)     3.688     1.951     0.133
                 29 GA   (  0  0  0)     3.688     1.952     0.133
                101 O    (  0  0  0)     4.941     2.615    -0.039
                112 O    (  0  0  0)     5.363     2.838    -0.015
                116 O    (  0  0  0)     5.366     2.840    -0.015

 ATOM A  66 O    ATOM B     CELL      R(AB)/AU R(AB)/ANG    OVPOP(AB)
                 18 GA   (  0  0  1)     3.470     1.836     0.168
                 34 GA   (  0  0  0)     3.686     1.951     0.133
                 30 GA   (  0  0  0)     3.687     1.951     0.133
                102 O    (  0  0  0)     4.929     2.608    -0.040
                115 O    (  0  0  0)     5.356     2.834    -0.015
                111 O    (  0  0  0)     5.356     2.835    -0.015

 ATOM A  67 O    ATOM B     CELL      R(AB)/AU R(AB)/ANG    OVPOP(AB)
                 19 GA   (  0  0  0)     3.476     1.840     0.168
                 35 GA   (  0  0  0)     3.664     1.939     0.129
                 31 GA   (  0  0  0)     3.664     1.939     0.129
                103 O    (  0  0  0)     4.961     2.625    -0.040
                114 O    (  0  0  0)     5.398     2.856    -0.013
                118 O    (  0  0  0)     5.398     2.857    -0.013

 ATOM A  68 O    ATOM B     CELL      R(AB)/AU R(AB)/ANG    OVPOP(AB)
                 20 GA   (  0  0  1)     3.473     1.838     0.170
                 32 GA   (  0  0  0)     3.689     1.952     0.133
                 36 GA   (  0  0  0)     3.689     1.952     0.133
                104 O    (  0  0  0)     4.940     2.614    -0.039
                113 O    (  0  0  0)     5.370     2.841    -0.014
                117 O    (  0  0  0)     5.370     2.841    -0.014

 ATOM A  69 O    ATOM B     CELL      R(AB)/AU R(AB)/ANG    OVPOP(AB)
                 21 GA   (  0  0  0)     3.475     1.839     0.168
                 33 GA   (  0  0  0)     3.688     1.951     0.133
                 25 GA   (  0  1  0)     3.688     1.952     0.133
                105 O    (  0  0  0)     4.941     2.615    -0.039
                120 O    (  0  1  0)     5.362     2.837    -0.015
                116 O    (  0  0  0)     5.366     2.840    -0.015

 ATOM A  70 O    ATOM B     CELL      R(AB)/AU R(AB)/ANG    OVPOP(AB)
                 22 GA   (  0  0  1)     3.470     1.836     0.168
                 34 GA   (  0  0  0)     3.687     1.951     0.133
                 26 GA   (  0  1  0)     3.687     1.951     0.133
                106 O    (  0  0  0)     4.929     2.608    -0.040
                119 O    (  0  1  0)     5.357     2.835    -0.015
                115 O    (  0  0  0)     5.357     2.835    -0.015

 ATOM A  71 O    ATOM B     CELL      R(AB)/AU R(AB)/ANG    OVPOP(AB)
                 23 GA   (  0  0  0)     3.473     1.838     0.164
                 35 GA   (  0 -1  0)     3.651     1.932     0.140
                 27 IR   (  0  0  0)     3.855     2.040     0.052
                107 O    (  0  0  0)     4.966     2.628    -0.026
                118 O    (  0 -1  0)     5.350     2.831    -0.015
                 95 O    (  0 -1  0)     5.388     2.851    -0.016

 ATOM A  72 O    ATOM B     CELL      R(AB)/AU R(AB)/ANG    OVPOP(AB)
                 24 GA   (  0  0  1)     3.471     1.837     0.169
                 36 GA   (  0 -1  0)     3.690     1.953     0.133
                 28 GA   (  0  0  0)     3.692     1.954     0.132
                108 O    (  0  0  0)     4.945     2.617    -0.039
                109 O    (  0  0  0)     5.369     2.841    -0.014
                117 O    (  0 -1  0)     5.372     2.843    -0.014

 ATOM A  73 O    ATOM B     CELL      R(AB)/AU R(AB)/ANG    OVPOP(AB)
                 13 GA   (  0  0  0)     3.482     1.843     0.135
                 21 GA   (  0 -1  0)     3.484     1.843     0.135
                 37 GA   (  1  0  0)     3.670     1.942     0.136
                 86 O    (  1  0  0)     5.348     2.830    -0.009
                 57 O    (  1 -1  0)     5.403     2.859    -0.015
                 49 O    (  1  0  0)     5.409     2.862    -0.015

 ATOM A  74 O    ATOM B     CELL      R(AB)/AU R(AB)/ANG    OVPOP(AB)
                 22 GA   (  0 -1  0)     3.481     1.842     0.132
                 14 GA   (  0  0  0)     3.481     1.842     0.134
                 38 GA   (  1  0  0)     3.644     1.928     0.133
                 85 O    (  1  0  0)     5.361     2.837    -0.009
                110 O    (  1  0  0)     5.414     2.865    -0.012
                 50 O    (  1  0  0)     5.427     2.872    -0.015

 ATOM A  75 O    ATOM B     CELL      R(AB)/AU R(AB)/ANG    OVPOP(AB)
                 23 GA   (  0  0  0)     3.478     1.841     0.135
                 15 GA   (  0  0  0)     3.478     1.841     0.135
                 39 GA   (  0  0  0)     3.670     1.942     0.135
                 88 O    (  0  0  0)     5.349     2.831    -0.009
                 51 O    (  0  0  0)     5.441     2.880    -0.014
                 59 O    (  0  0  0)     5.442     2.880    -0.014

 ATOM A  76 O    ATOM B     CELL      R(AB)/AU R(AB)/ANG    OVPOP(AB)
                 24 GA   (  0  0  0)     3.477     1.840     0.135
                 16 GA   (  0  0  0)     3.477     1.840     0.135
                 40 GA   (  0  0  0)     3.679     1.947     0.134
                 60 O    (  0  0  0)     5.423     2.870    -0.015
                 52 O    (  0  0  0)     5.423     2.870    -0.015
                 87 O    (  0  0  0)     5.424     2.870    -0.007

 ATOM A  77 O    ATOM B     CELL      R(AB)/AU R(AB)/ANG    OVPOP(AB)
                 13 GA   (  0  0  0)     3.482     1.843     0.135
                 17 GA   (  0  0  0)     3.484     1.843     0.135
                 41 GA   (  1  0  0)     3.670     1.942     0.136
                 90 O    (  1  0  0)     5.347     2.830    -0.009
                 53 O    (  1  0  0)     5.403     2.859    -0.015
                 49 O    (  1  0  0)     5.409     2.862    -0.015

 ATOM A  78 O    ATOM B     CELL      R(AB)/AU R(AB)/ANG    OVPOP(AB)
                 18 GA   (  0  0  0)     3.481     1.842     0.132
                 14 GA   (  0  0  0)     3.481     1.842     0.134
                 42 GA   (  1  0  0)     3.644     1.928     0.133
                 89 O    (  1  0  0)     5.360     2.836    -0.009
                110 O    (  1  0  0)     5.414     2.865    -0.012
                 50 O    (  1  0  0)     5.427     2.872    -0.015

 ATOM A  79 O    ATOM B     CELL      R(AB)/AU R(AB)/ANG    OVPOP(AB)
                 19 GA   (  0  0  0)     3.479     1.841     0.136
                 15 GA   (  0  0  0)     3.484     1.844     0.135
                 43 GA   (  0  0  0)     3.667     1.941     0.134
                 92 O    (  0  0  0)     5.348     2.830    -0.009
                 55 O    (  0  0  0)     5.410     2.863    -0.015
                 51 O    (  0  0  0)     5.416     2.866    -0.015

 ATOM A  80 O    ATOM B     CELL      R(AB)/AU R(AB)/ANG    OVPOP(AB)
                 16 GA   (  0  0  0)     3.478     1.841     0.137
                 20 GA   (  0  0  0)     3.480     1.842     0.135
                 44 GA   (  0  0  0)     3.669     1.942     0.133
                 91 O    (  0  0  0)     5.345     2.829    -0.009
                 52 O    (  0  0  0)     5.398     2.857    -0.015
                 56 O    (  0  0  0)     5.407     2.861    -0.015

 ATOM A  81 O    ATOM B     CELL      R(AB)/AU R(AB)/ANG    OVPOP(AB)
                 17 GA   (  0  0  0)     3.483     1.843     0.135
                 21 GA   (  0  0  0)     3.483     1.843     0.135
                 45 GA   (  1  0  0)     3.671     1.943     0.136
                 94 O    (  1  0  0)     5.335     2.823    -0.009
                 57 O    (  1  0  0)     5.403     2.859    -0.015
                 53 O    (  1  0  0)     5.403     2.859    -0.015

 ATOM A  82 O    ATOM B     CELL      R(AB)/AU R(AB)/ANG    OVPOP(AB)
                 22 GA   (  0  0  0)     3.478     1.840     0.134
                 18 GA   (  0  0  0)     3.478     1.840     0.134
                 46 GA   (  1  0  0)     3.666     1.940     0.134
                 93 O    (  1  0  0)     5.363     2.838    -0.009
                 54 O    (  1  0  0)     5.409     2.863    -0.015
                 58 O    (  1  0  0)     5.410     2.863    -0.015

 ATOM A  83 O    ATOM B     CELL      R(AB)/AU R(AB)/ANG    OVPOP(AB)
                 19 GA   (  0  0  0)     3.479     1.841     0.136
                 23 GA   (  0  1  0)     3.484     1.844     0.135
                 47 GA   (  0  0  0)     3.667     1.941     0.134
                 96 O    (  0  0  0)     5.348     2.830    -0.009
                 55 O    (  0  0  0)     5.410     2.863    -0.015
                 59 O    (  0  1  0)     5.416     2.866    -0.015

 ATOM A  84 O    ATOM B     CELL      R(AB)/AU R(AB)/ANG    OVPOP(AB)
                 24 GA   (  0  1  0)     3.478     1.841     0.137
                 20 GA   (  0  0  0)     3.480     1.842     0.135
                 48 GA   (  0  0  0)     3.669     1.942     0.133
                 95 O    (  0  0  0)     5.346     2.829    -0.009
                 60 O    (  0  1  0)     5.398     2.856    -0.015
                 56 O    (  0  0  0)     5.407     2.861    -0.015

 ATOM A  85 O    ATOM B     CELL      R(AB)/AU R(AB)/ANG    OVPOP(AB)
                  1 GA   (  0  0  0)     3.479     1.841     0.134
                  9 GA   (  0 -1  0)     3.483     1.843     0.133
                 25 GA   ( -1  0  0)     3.664     1.939     0.135
                 74 O    ( -1  0  0)     5.361     2.837    -0.009
                 61 O    ( -1  0  0)     5.404     2.860    -0.015
                 69 O    ( -1 -1  0)     5.406     2.861    -0.015

 ATOM A  86 O    ATOM B     CELL      R(AB)/AU R(AB)/ANG    OVPOP(AB)
                 10 GA   (  0 -1  0)     3.481     1.842     0.135
                  2 GA   (  0  0  0)     3.482     1.842     0.134
                 26 GA   ( -1  0  0)     3.670     1.942     0.136
                 73 O    ( -1  0  0)     5.348     2.830    -0.009
                 62 O    ( -1  0  0)     5.415     2.866    -0.015
                 70 O    ( -1 -1  0)     5.416     2.866    -0.015

 ATOM A  87 O    ATOM B     CELL      R(AB)/AU R(AB)/ANG    OVPOP(AB)
                  3 GA   (  0  0  0)     3.456     1.829     0.137
                 11 GA   (  0  0  0)     3.456     1.829     0.137
                 27 IR   (  0  0  0)     3.844     2.034     0.039
                 76 O    (  0  0  0)     5.424     2.870    -0.007
                 59 O    (  0  0  0)     5.502     2.911    -0.018
                 51 O    (  0  0  0)     5.502     2.911    -0.018

 ATOM A  88 O    ATOM B     CELL      R(AB)/AU R(AB)/ANG    OVPOP(AB)
                  4 GA   (  0  0  0)     3.482     1.843     0.135
                 12 GA   (  0  0  0)     3.482     1.843     0.135
                 28 GA   (  0  0  0)     3.666     1.940     0.136
                 75 O    (  0  0  0)     5.349     2.831    -0.009
                 72 O    (  0  0  0)     5.394     2.854    -0.015
                 64 O    (  0  0  0)     5.394     2.854    -0.015

 ATOM A  89 O    ATOM B     CELL      R(AB)/AU R(AB)/ANG    OVPOP(AB)
                  1 GA   (  0  0  0)     3.479     1.841     0.134
                  5 GA   (  0  0  0)     3.483     1.843     0.133
                 29 GA   ( -1  0  0)     3.664     1.939     0.135
                 78 O    ( -1  0  0)     5.360     2.836    -0.009
                 61 O    ( -1  0  0)     5.404     2.860    -0.015
                 65 O    ( -1  0  0)     5.405     2.860    -0.015

 ATOM A  90 O    ATOM B     CELL      R(AB)/AU R(AB)/ANG    OVPOP(AB)
                  6 GA   (  0  0  0)     3.481     1.842     0.135
                  2 GA   (  0  0  0)     3.482     1.842     0.134
                 30 GA   ( -1  0  0)     3.670     1.942     0.135
                 77 O    ( -1  0  0)     5.347     2.830    -0.009
                 62 O    ( -1  0  0)     5.415     2.866    -0.015
                 66 O    ( -1  0  0)     5.416     2.866    -0.015

 ATOM A  91 O    ATOM B     CELL      R(AB)/AU R(AB)/ANG    OVPOP(AB)
                  7 GA   (  0  0  0)     3.477     1.840     0.137
                  3 GA   (  0  0  0)     3.480     1.842     0.133
                 31 GA   (  0  0  0)     3.683     1.949     0.133
                 80 O    (  0  0  0)     5.345     2.829    -0.009
                 63 O    (  0  0  0)     5.388     2.851    -0.016
                 67 O    (  0  0  0)     5.425     2.871    -0.014

 ATOM A  92 O    ATOM B     CELL      R(AB)/AU R(AB)/ANG    OVPOP(AB)
                  8 GA   (  0  0  0)     3.482     1.843     0.135
                  4 GA   (  0  0  0)     3.483     1.843     0.135
                 32 GA   (  0  0  0)     3.668     1.941     0.136
                 79 O    (  0  0  0)     5.348     2.830    -0.009
                 64 O    (  0  0  0)     5.403     2.859    -0.015
                 68 O    (  0  0  0)     5.406     2.861    -0.015

 ATOM A  93 O    ATOM B     CELL      R(AB)/AU R(AB)/ANG    OVPOP(AB)
                  9 GA   (  0  0  0)     3.482     1.843     0.134
                  5 GA   (  0  0  0)     3.482     1.843     0.134
                 33 GA   ( -1  0  0)     3.658     1.936     0.136
                 82 O    ( -1  0  0)     5.363     2.838    -0.009
                 65 O    ( -1  0  0)     5.404     2.860    -0.015
                 69 O    ( -1  0  0)     5.405     2.860    -0.015

 ATOM A  94 O    ATOM B     CELL      R(AB)/AU R(AB)/ANG    OVPOP(AB)
                 10 GA   (  0  0  0)     3.478     1.840     0.134
                  6 GA   (  0  0  0)     3.478     1.840     0.134
                 34 GA   ( -1  0  0)     3.663     1.939     0.134
                 81 O    ( -1  0  0)     5.335     2.823    -0.009
                 66 O    ( -1  0  0)     5.418     2.867    -0.015
                 70 O    ( -1  0  0)     5.418     2.867    -0.015

 ATOM A  95 O    ATOM B     CELL      R(AB)/AU R(AB)/ANG    OVPOP(AB)
                  7 GA   (  0  0  0)     3.477     1.840     0.137
                 11 GA   (  0  1  0)     3.481     1.842     0.133
                 35 GA   (  0  0  0)     3.683     1.949     0.133
                 84 O    (  0  0  0)     5.346     2.829    -0.009
                 71 O    (  0  1  0)     5.388     2.851    -0.016
                 67 O    (  0  0  0)     5.425     2.871    -0.014

 ATOM A  96 O    ATOM B     CELL      R(AB)/AU R(AB)/ANG    OVPOP(AB)
                  8 GA   (  0  0  0)     3.482     1.843     0.135
                 12 GA   (  0  1  0)     3.483     1.843     0.135
                 36 GA   (  0  0  0)     3.668     1.941     0.136
                 83 O    (  0  0  0)     5.348     2.830    -0.009
                 72 O    (  0  1  0)     5.403     2.859    -0.015
                 68 O    (  0  0  0)     5.406     2.861    -0.015

 ATOM A  97 O    ATOM B     CELL      R(AB)/AU R(AB)/ANG    OVPOP(AB)
                 14 GA   (  0  0  0)     3.537     1.872     0.131
                 40 GA   (  0  0  0)     3.812     2.017     0.104
                 25 GA   (  0  0  0)     3.916     2.072     0.101
                 29 GA   (  0  0  0)     3.917     2.073     0.101
                 61 O    (  0  0  0)     4.940     2.614    -0.039
                120 O    (  0  0  0)     5.026     2.660    -0.032

 ATOM A  98 O    ATOM B     CELL      R(AB)/AU R(AB)/ANG    OVPOP(AB)
                 13 GA   (  0  0  0)     3.542     1.874     0.131
                 39 GA   (  0  0  0)     3.815     2.019     0.104
                 30 GA   (  0  0  0)     3.912     2.070     0.101
                 26 GA   (  0  0  0)     3.912     2.070     0.101
                 62 O    (  0  0  0)     4.931     2.610    -0.040
                119 O    (  0  0  0)     5.036     2.665    -0.031

 ATOM A  99 O    ATOM B     CELL      R(AB)/AU R(AB)/ANG    OVPOP(AB)
                 16 GA   (  0  0  0)     3.561     1.884     0.120
                 42 GA   (  0  0  0)     3.837     2.031     0.104
                 31 GA   (  0  0  0)     3.898     2.063     0.103
                 27 IR   (  0  0  0)     3.908     2.068     0.032
                 63 O    (  0  0  0)     4.966     2.628    -0.026
                114 O    (  0  0  0)     4.989     2.640    -0.033

 ATOM A 100 O    ATOM B     CELL      R(AB)/AU R(AB)/ANG    OVPOP(AB)
                 15 GA   (  0  0  0)     3.552     1.880     0.131
                 41 GA   (  0  0  0)     3.813     2.018     0.105
                 28 GA   (  0  0  0)     3.916     2.072     0.102
                 32 GA   (  0  0  0)     3.921     2.075     0.103
                 64 O    (  0  0  0)     4.945     2.617    -0.039
                113 O    (  0  0  0)     5.034     2.664    -0.031

 ATOM A 101 O    ATOM B     CELL      R(AB)/AU R(AB)/ANG    OVPOP(AB)
                 18 GA   (  0  0  0)     3.536     1.871     0.131
                 44 GA   (  0  0  0)     3.808     2.015     0.105
                 29 GA   (  0  0  0)     3.919     2.074     0.101
                 33 GA   (  0  0  0)     3.921     2.075     0.101
                 65 O    (  0  0  0)     4.941     2.615    -0.039
                112 O    (  0  0  0)     5.022     2.657    -0.032

 ATOM A 102 O    ATOM B     CELL      R(AB)/AU R(AB)/ANG    OVPOP(AB)
                 17 GA   (  0  0  0)     3.544     1.875     0.131
                 43 GA   (  0  0  0)     3.812     2.017     0.104
                 34 GA   (  0  0  0)     3.912     2.070     0.101
                 30 GA   (  0  0  0)     3.913     2.071     0.102
                 66 O    (  0  0  0)     4.929     2.608    -0.040
                115 O    (  0  0  0)     5.036     2.665    -0.031

 ATOM A 103 O    ATOM B     CELL      R(AB)/AU R(AB)/ANG    OVPOP(AB)
                 20 GA   (  0  0  0)     3.547     1.877     0.132
                 46 GA   (  0  0  0)     3.834     2.029     0.103
                 35 GA   (  0  0  0)     3.886     2.057     0.099
                 31 GA   (  0  0  0)     3.887     2.057     0.099
                 67 O    (  0  0  0)     4.961     2.625    -0.040
                118 O    (  0  0  0)     5.033     2.664    -0.031

 ATOM A 104 O    ATOM B     CELL      R(AB)/AU R(AB)/ANG    OVPOP(AB)
                 19 GA   (  0  0  0)     3.543     1.875     0.131
                 45 GA   (  0  0  0)     3.816     2.019     0.105
                 32 GA   (  0  0  0)     3.915     2.072     0.101
                 36 GA   (  0  0  0)     3.915     2.072     0.101
                 68 O    (  0  0  0)     4.940     2.614    -0.039
                113 O    (  0  0  0)     5.031     2.662    -0.031

 ATOM A 105 O    ATOM B     CELL      R(AB)/AU R(AB)/ANG    OVPOP(AB)
                 22 GA   (  0  0  0)     3.536     1.871     0.131
                 48 GA   (  0  0  0)     3.808     2.015     0.105
                 25 GA   (  0  1  0)     3.919     2.074     0.101
                 33 GA   (  0  0  0)     3.921     2.075     0.101
                 69 O    (  0  0  0)     4.941     2.615    -0.039
                120 O    (  0  1  0)     5.021     2.657    -0.032

 ATOM A 106 O    ATOM B     CELL      R(AB)/AU R(AB)/ANG    OVPOP(AB)
                 21 GA   (  0  0  0)     3.544     1.875     0.131
                 47 GA   (  0  0  0)     3.812     2.017     0.104
                 34 GA   (  0  0  0)     3.912     2.070     0.101
                 26 GA   (  0  1  0)     3.913     2.071     0.102
                 70 O    (  0  0  0)     4.929     2.608    -0.040
                115 O    (  0  0  0)     5.037     2.666    -0.031

 ATOM A 107 O    ATOM B     CELL      R(AB)/AU R(AB)/ANG    OVPOP(AB)
                 24 GA   (  0  0  0)     3.561     1.884     0.120
                 38 GA   (  0  0  0)     3.837     2.031     0.104
                 35 GA   (  0 -1  0)     3.898     2.063     0.103
                 27 IR   (  0  0  0)     3.908     2.068     0.032
                 71 O    (  0  0  0)     4.966     2.628    -0.026
                118 O    (  0 -1  0)     4.989     2.640    -0.033

 ATOM A 108 O    ATOM B     CELL      R(AB)/AU R(AB)/ANG    OVPOP(AB)
                 23 GA   (  0  0  0)     3.552     1.880     0.131
                 37 GA   (  0  0  0)     3.813     2.018     0.105
                 28 GA   (  0  0  0)     3.916     2.072     0.102
                 36 GA   (  0 -1  0)     3.921     2.075     0.103
                 72 O    (  0  0  0)     4.945     2.617    -0.039
                117 O    (  0 -1  0)     5.034     2.664    -0.031

 ATOM A 109 O    ATOM B     CELL      R(AB)/AU R(AB)/ANG    OVPOP(AB)
                  2 GA   (  0  0  0)     3.541     1.874     0.131
                 28 GA   (  0  0  0)     3.809     2.016     0.105
                 41 GA   (  0  0  0)     3.921     2.075     0.101
                 37 GA   (  0  0  0)     3.921     2.075     0.101
                 49 O    (  0  0  0)     4.935     2.611    -0.039
                100 O    (  0  0  0)     5.035     2.665    -0.031

 ATOM A 110 O    ATOM B     CELL      R(AB)/AU R(AB)/ANG    OVPOP(AB)
                  1 GA   (  0  0  0)     3.551     1.879     0.124
                 27 IR   (  0  0  0)     3.835     2.030     0.013
                 38 GA   (  0  0  0)     3.937     2.084     0.106
                 42 GA   (  0  0  0)     3.938     2.084     0.106
                 50 O    (  0  0  0)     4.909     2.598    -0.041
                107 O    (  0  0  0)     5.120     2.709    -0.018

 ATOM A 111 O    ATOM B     CELL      R(AB)/AU R(AB)/ANG    OVPOP(AB)
                  4 GA   (  0  0  0)     3.539     1.873     0.132
                 30 GA   (  0  0  0)     3.809     2.016     0.105
                 43 GA   (  0  0  0)     3.916     2.072     0.101
                 39 GA   (  0  0  0)     3.927     2.078     0.101
                 51 O    (  0  0  0)     4.928     2.608    -0.040
                 98 O    (  0  0  0)     5.036     2.665    -0.031

 ATOM A 112 O    ATOM B     CELL      R(AB)/AU R(AB)/ANG    OVPOP(AB)
                  3 GA   (  0  0  0)     3.545     1.876     0.128
                 29 GA   (  0  0  0)     3.806     2.014     0.105
                 44 GA   (  0  0  0)     3.913     2.071     0.101
                 40 GA   (  0  0  0)     3.914     2.071     0.103
                 52 O    (  0  0  0)     4.934     2.611    -0.040
                101 O    (  0  0  0)     5.022     2.657    -0.032

 ATOM A 113 O    ATOM B     CELL      R(AB)/AU R(AB)/ANG    OVPOP(AB)
                  6 GA   (  0  0  0)     3.540     1.873     0.131
                 32 GA   (  0  0  0)     3.812     2.017     0.105
                 41 GA   (  0  0  0)     3.916     2.072     0.101
                 45 GA   (  0  0  0)     3.922     2.075     0.101
                 53 O    (  0  0  0)     4.937     2.613    -0.039
                104 O    (  0  0  0)     5.031     2.662    -0.031

 ATOM A 114 O    ATOM B     CELL      R(AB)/AU R(AB)/ANG    OVPOP(AB)
                  5 GA   (  0  0  0)     3.538     1.872     0.132
                 31 GA   (  0  0  0)     3.852     2.038     0.101
                 46 GA   (  0  0  0)     3.890     2.059     0.104
                 42 GA   (  0  0  0)     3.927     2.078     0.102
                 54 O    (  0  0  0)     4.942     2.615    -0.039
                 99 O    (  0  0  0)     4.989     2.640    -0.033

 ATOM A 115 O    ATOM B     CELL      R(AB)/AU R(AB)/ANG    OVPOP(AB)
                  8 GA   (  0  0  0)     3.543     1.875     0.131
                 34 GA   (  0  0  0)     3.810     2.016     0.104
                 43 GA   (  0  0  0)     3.912     2.070     0.101
                 47 GA   (  0  0  0)     3.912     2.070     0.101
                 55 O    (  0  0  0)     4.936     2.612    -0.039
                102 O    (  0  0  0)     5.036     2.665    -0.031

 ATOM A 116 O    ATOM B     CELL      R(AB)/AU R(AB)/ANG    OVPOP(AB)
                  7 GA   (  0  0  0)     3.541     1.874     0.129
                 33 GA   (  0  0  0)     3.809     2.015     0.105
                 44 GA   (  0  0  0)     3.914     2.071     0.102
                 48 GA   (  0  0  0)     3.915     2.072     0.102
                 56 O    (  0  0  0)     4.936     2.612    -0.039
                101 O    (  0  0  0)     5.022     2.658    -0.032

 ATOM A 117 O    ATOM B     CELL      R(AB)/AU R(AB)/ANG    OVPOP(AB)
                 10 GA   (  0  0  0)     3.540     1.873     0.131
                 36 GA   (  0  0  0)     3.812     2.017     0.105
                 37 GA   (  0  1  0)     3.916     2.072     0.101
                 45 GA   (  0  0  0)     3.922     2.075     0.101
                 57 O    (  0  0  0)     4.938     2.613    -0.039
                104 O    (  0  0  0)     5.031     2.662    -0.031

 ATOM A 118 O    ATOM B     CELL      R(AB)/AU R(AB)/ANG    OVPOP(AB)
                  9 GA   (  0  0  0)     3.538     1.872     0.132
                 35 GA   (  0  0  0)     3.852     2.039     0.101
                 46 GA   (  0  0  0)     3.890     2.059     0.104
                 38 GA   (  0  1  0)     3.927     2.078     0.102
                 58 O    (  0  0  0)     4.942     2.615    -0.039
                107 O    (  0  1  0)     4.989     2.640    -0.033

 ATOM A 119 O    ATOM B     CELL      R(AB)/AU R(AB)/ANG    OVPOP(AB)
                 12 GA   (  0  0  0)     3.539     1.873     0.132
                 26 GA   (  0  0  0)     3.809     2.016     0.105
                 47 GA   (  0 -1  0)     3.916     2.072     0.101
                 39 GA   (  0  0  0)     3.926     2.078     0.101
                 59 O    (  0  0  0)     4.928     2.608    -0.040
                 98 O    (  0  0  0)     5.036     2.665    -0.031

 ATOM A 120 O    ATOM B     CELL      R(AB)/AU R(AB)/ANG    OVPOP(AB)
                 11 GA   (  0  0  0)     3.546     1.876     0.128
                 25 GA   (  0  0  0)     3.806     2.014     0.105
                 40 GA   (  0  0  0)     3.913     2.071     0.103
                 48 GA   (  0 -1  0)     3.913     2.071     0.101
                 60 O    (  0  0  0)     4.933     2.611    -0.040
                105 O    (  0 -1  0)     5.021     2.657    -0.032
 TTTTTTTTTTTTTTTTTTTTTTTTTTTTTT AFTER FIRST TELAPSE    33437.49 TCPU    33340.69
 MMMMMMMMMMMMMMMMMMMMMMMMMMMMMMMMMMMMMMMMMMMMMMMMMMMMMMMMMMMMMMMMMMMMMMMMMMMMMMM
     ALPHA-BETA ELECTRONS
 MULLIKEN POPULATION ANALYSIS - NO. OF ELECTRONS   -0.000000

  ATOM    Z CHARGE  A.O. POPULATION

   1 GA  31 -0.000  0.000 -0.000 -0.000  0.000 -0.000  0.000  0.000 -0.000
                   -0.000 -0.000  0.000 -0.000  0.000 -0.000  0.000 -0.000
                    0.000 -0.000  0.000  0.000 -0.000  0.000  0.000 -0.000
                   -0.000  0.000 -0.000  0.000  0.000 -0.000 -0.000 -0.000
   2 GA  31 -0.000  0.000 -0.000 -0.000  0.000  0.000 -0.000 -0.000 -0.000
                   -0.000 -0.000 -0.000  0.000  0.000 -0.000 -0.000 -0.000
                   -0.000  0.000 -0.000  0.000 -0.000 -0.000 -0.000  0.000
                   -0.000  0.000  0.000  0.000 -0.000  0.000 -0.000 -0.000
   3 GA  31 -0.000  0.000 -0.000 -0.000  0.000 -0.000 -0.000 -0.000  0.000
                   -0.000  0.000 -0.000  0.000  0.000  0.000 -0.000 -0.000
                    0.000  0.000 -0.000  0.000 -0.000  0.000 -0.000 -0.000
                   -0.000 -0.000 -0.000 -0.000  0.000 -0.000  0.000 -0.000
   4 GA  31  0.000 -0.000  0.000 -0.000 -0.000  0.000  0.000  0.000  0.000
                   -0.000  0.000 -0.000  0.000  0.000 -0.000 -0.000  0.000
                    0.000  0.000 -0.000  0.000 -0.000 -0.000 -0.000  0.000
                   -0.000  0.000  0.000  0.000  0.000 -0.000 -0.000 -0.000
   5 GA  31 -0.000  0.000  0.000  0.000 -0.000 -0.000 -0.000 -0.000  0.000
                    0.000  0.000 -0.000 -0.000  0.000  0.000 -0.000 -0.000
                   -0.000  0.000 -0.000  0.000 -0.000  0.000 -0.000  0.000
                   -0.000  0.000 -0.000 -0.000  0.000  0.000  0.000 -0.000
   6 GA  31 -0.000  0.000 -0.000 -0.000 -0.000  0.000 -0.000  0.000  0.000
                    0.000 -0.000  0.000 -0.000  0.000 -0.000  0.000 -0.000
                   -0.000  0.000 -0.000  0.000 -0.000 -0.000 -0.000 -0.000
                   -0.000  0.000  0.000 -0.000  0.000  0.000  0.000 -0.000
   7 GA  31 -0.000 -0.000  0.000  0.000  0.000  0.000  0.000  0.000 -0.000
                    0.000 -0.000  0.000  0.000 -0.000  0.000  0.000 -0.000
                   -0.000  0.000  0.000 -0.000 -0.000 -0.000 -0.000 -0.000
                   -0.000  0.000  0.000 -0.000 -0.000  0.000  0.000  0.000
   8 GA  31  0.000  0.000 -0.000 -0.000  0.000 -0.000  0.000 -0.000 -0.000
                   -0.000  0.000 -0.000 -0.000 -0.000  0.000  0.000  0.000
                    0.000 -0.000 -0.000 -0.000 -0.000 -0.000  0.000  0.000
                    0.000  0.000  0.000 -0.000 -0.000 -0.000  0.000  0.000
   9 GA  31  0.000 -0.000 -0.000  0.000 -0.000  0.000 -0.000  0.000 -0.000
                    0.000 -0.000 -0.000  0.000 -0.000  0.000 -0.000  0.000
                    0.000 -0.000 -0.000 -0.000  0.000 -0.000 -0.000 -0.000
                    0.000 -0.000  0.000  0.000 -0.000 -0.000 -0.000  0.000
  10 GA  31  0.000 -0.000  0.000  0.000  0.000 -0.000 -0.000  0.000  0.000
                    0.000 -0.000  0.000  0.000 -0.000 -0.000 -0.000  0.000
                    0.000 -0.000  0.000 -0.000  0.000  0.000  0.000 -0.000
                    0.000 -0.000 -0.000  0.000 -0.000  0.000  0.000  0.000
  11 GA  31  0.000 -0.000 -0.000 -0.000 -0.000  0.000  0.000 -0.000 -0.000
                    0.000  0.000  0.000 -0.000 -0.000  0.000  0.000  0.000
                    0.000 -0.000 -0.000  0.000  0.000 -0.000  0.000  0.000
                   -0.000 -0.000  0.000  0.000  0.000  0.000 -0.000  0.000
  12 GA  31 -0.000 -0.000 -0.000  0.000 -0.000 -0.000  0.000 -0.000  0.000
                   -0.000  0.000 -0.000 -0.000 -0.000  0.000  0.000 -0.000
                   -0.000 -0.000  0.000 -0.000 -0.000  0.000  0.000 -0.000
                    0.000  0.000 -0.000 -0.000 -0.000  0.000  0.000 -0.000
  13 GA  31  0.000 -0.000 -0.000 -0.000 -0.000  0.000 -0.000  0.000 -0.000
                    0.000 -0.000 -0.000  0.000 -0.000  0.000 -0.000  0.000
                   -0.000 -0.000 -0.000 -0.000  0.000  0.000  0.000  0.000
                    0.000 -0.000 -0.000 -0.000  0.000 -0.000 -0.000  0.000
  14 GA  31 -0.000 -0.000 -0.000 -0.000  0.000 -0.000 -0.000  0.000 -0.000
                    0.000  0.000  0.000  0.000 -0.000 -0.000 -0.000  0.000
                   -0.000 -0.000 -0.000  0.000  0.000 -0.000  0.000  0.000
                   -0.000 -0.000  0.000 -0.000 -0.000  0.000 -0.000  0.000
  15 GA  31  0.000  0.000  0.000 -0.000 -0.000 -0.000  0.000 -0.000 -0.000
                   -0.000 -0.000  0.000  0.000  0.000 -0.000  0.000  0.000
                    0.000 -0.000 -0.000 -0.000  0.000 -0.000  0.000  0.000
                    0.000  0.000  0.000 -0.000  0.000 -0.000 -0.000 -0.000
  16 GA  31  0.000 -0.000  0.000 -0.000  0.000  0.000  0.000 -0.000 -0.000
                   -0.000  0.000  0.000 -0.000  0.000 -0.000  0.000 -0.000
                    0.000  0.000 -0.000  0.000  0.000 -0.000 -0.000  0.000
                   -0.000  0.000  0.000 -0.000 -0.000 -0.000  0.000  0.000
  17 GA  31  0.000 -0.000 -0.000  0.000 -0.000  0.000 -0.000  0.000 -0.000
                    0.000 -0.000 -0.000 -0.000  0.000  0.000  0.000 -0.000
                    0.000 -0.000 -0.000  0.000  0.000  0.000  0.000  0.000
                   -0.000  0.000 -0.000 -0.000  0.000  0.000  0.000 -0.000
  18 GA  31 -0.000  0.000  0.000  0.000  0.000  0.000  0.000 -0.000 -0.000
                   -0.000  0.000  0.000  0.000  0.000  0.000  0.000 -0.000
                   -0.000 -0.000  0.000 -0.000  0.000  0.000  0.000 -0.000
                    0.000 -0.000 -0.000  0.000 -0.000 -0.000 -0.000  0.000
  19 GA  31  0.000 -0.000  0.000  0.000  0.000 -0.000 -0.000  0.000  0.000
                    0.000 -0.000 -0.000 -0.000  0.000  0.000  0.000  0.000
                    0.000 -0.000  0.000 -0.000  0.000 -0.000  0.000 -0.000
                    0.000 -0.000  0.000 -0.000 -0.000  0.000 -0.000 -0.000
  20 GA  31 -0.000  0.000 -0.000  0.000 -0.000  0.000 -0.000 -0.000 -0.000
                    0.000  0.000  0.000 -0.000  0.000  0.000  0.000 -0.000
                    0.000 -0.000  0.000 -0.000 -0.000  0.000  0.000 -0.000
                    0.000  0.000 -0.000  0.000 -0.000 -0.000 -0.000 -0.000
  21 GA  31 -0.000 -0.000 -0.000 -0.000  0.000 -0.000  0.000  0.000 -0.000
                   -0.000  0.000  0.000  0.000  0.000  0.000 -0.000 -0.000
                   -0.000 -0.000  0.000  0.000 -0.000 -0.000 -0.000 -0.000
                   -0.000 -0.000  0.000  0.000  0.000  0.000 -0.000  0.000
  22 GA  31  0.000  0.000  0.000  0.000  0.000 -0.000 -0.000 -0.000 -0.000
                   -0.000  0.000 -0.000  0.000 -0.000  0.000 -0.000 -0.000
                    0.000  0.000 -0.000 -0.000  0.000  0.000 -0.000 -0.000
                    0.000 -0.000 -0.000 -0.000  0.000  0.000  0.000  0.000
  23 GA  31  0.000  0.000 -0.000 -0.000  0.000  0.000 -0.000 -0.000  0.000
                    0.000  0.000 -0.000 -0.000  0.000  0.000  0.000 -0.000
                   -0.000 -0.000  0.000 -0.000 -0.000  0.000 -0.000 -0.000
                    0.000  0.000 -0.000  0.000 -0.000  0.000 -0.000  0.000
  24 GA  31 -0.000 -0.000  0.000 -0.000  0.000  0.000 -0.000 -0.000 -0.000
                   -0.000  0.000  0.000  0.000  0.000  0.000 -0.000  0.000
                   -0.000 -0.000 -0.000 -0.000 -0.000 -0.000  0.000 -0.000
                    0.000 -0.000  0.000 -0.000  0.000 -0.000 -0.000  0.000
  25 GA  31 -0.000 -0.000 -0.000 -0.000 -0.000  0.000 -0.000 -0.000  0.000
                    0.000 -0.000  0.000 -0.000 -0.000 -0.000 -0.000  0.000
                    0.000  0.000 -0.000  0.000  0.000 -0.000 -0.000  0.000
                   -0.000 -0.000  0.000  0.000  0.000 -0.000 -0.000 -0.000
  26 GA  31 -0.000 -0.000 -0.000 -0.000  0.000  0.000  0.000 -0.000  0.000
                   -0.000  0.000 -0.000  0.000  0.000  0.000 -0.000 -0.000
                   -0.000  0.000 -0.000 -0.000 -0.000  0.000 -0.000  0.000
                    0.000  0.000 -0.000 -0.000 -0.000 -0.000 -0.000 -0.000
  27 IR 277 -0.000 -0.000  0.000  0.000  0.000  0.000  0.000  0.000 -0.000
                   -0.000 -0.000  0.000  0.000  0.000  0.000 -0.000 -0.000
                   -0.000 -0.000 -0.000 -0.000 -0.000  0.000  0.000  0.000
                    0.000  0.000  0.000 -0.000 -0.000 -0.000 -0.000 -0.000
                   -0.000 -0.000  0.000  0.000 -0.000  0.000
  28 GA  31 -0.000 -0.000 -0.000 -0.000  0.000  0.000 -0.000  0.000  0.000
                   -0.000 -0.000 -0.000  0.000  0.000  0.000 -0.000  0.000
                   -0.000 -0.000 -0.000 -0.000  0.000  0.000 -0.000  0.000
                   -0.000 -0.000  0.000  0.000  0.000  0.000 -0.000 -0.000
  29 GA  31  0.000 -0.000  0.000  0.000  0.000 -0.000 -0.000 -0.000 -0.000
                   -0.000 -0.000  0.000  0.000  0.000  0.000 -0.000 -0.000
                   -0.000 -0.000  0.000 -0.000  0.000  0.000 -0.000 -0.000
                    0.000 -0.000 -0.000  0.000 -0.000  0.000  0.000  0.000
  30 GA  31  0.000  0.000  0.000  0.000 -0.000 -0.000 -0.000  0.000  0.000
                   -0.000  0.000  0.000 -0.000 -0.000  0.000  0.000  0.000
                   -0.000 -0.000  0.000  0.000  0.000 -0.000  0.000 -0.000
                   -0.000 -0.000  0.000  0.000  0.000  0.000  0.000  0.000
  31 GA  31 -0.000  0.000 -0.000  0.000  0.000 -0.000  0.000 -0.000 -0.000
                    0.000 -0.000 -0.000 -0.000  0.000 -0.000  0.000 -0.000
                    0.000  0.000 -0.000  0.000 -0.000  0.000 -0.000  0.000
                   -0.000  0.000 -0.000  0.000  0.000 -0.000 -0.000  0.000
  32 GA  31  0.000 -0.000 -0.000 -0.000  0.000  0.000 -0.000  0.000 -0.000
                   -0.000 -0.000 -0.000 -0.000  0.000  0.000  0.000 -0.000
                   -0.000 -0.000 -0.000  0.000 -0.000  0.000  0.000  0.000
                   -0.000  0.000 -0.000  0.000  0.000  0.000  0.000  0.000
  33 GA  31  0.000  0.000 -0.000 -0.000 -0.000  0.000 -0.000 -0.000 -0.000
                    0.000 -0.000 -0.000 -0.000  0.000  0.000  0.000  0.000
                    0.000  0.000 -0.000 -0.000 -0.000 -0.000 -0.000  0.000
                    0.000  0.000  0.000  0.000  0.000  0.000 -0.000  0.000
  34 GA  31  0.000 -0.000 -0.000 -0.000  0.000  0.000 -0.000  0.000 -0.000
                    0.000 -0.000  0.000  0.000  0.000 -0.000 -0.000  0.000
                    0.000  0.000  0.000 -0.000  0.000 -0.000 -0.000 -0.000
                    0.000 -0.000  0.000 -0.000  0.000  0.000  0.000 -0.000
  35 GA  31  0.000 -0.000 -0.000 -0.000 -0.000  0.000 -0.000 -0.000 -0.000
                   -0.000 -0.000 -0.000  0.000 -0.000  0.000  0.000 -0.000
                   -0.000 -0.000  0.000 -0.000  0.000 -0.000  0.000 -0.000
                    0.000 -0.000  0.000 -0.000  0.000  0.000 -0.000 -0.000
  36 GA  31 -0.000 -0.000  0.000 -0.000  0.000 -0.000 -0.000 -0.000 -0.000
                   -0.000  0.000 -0.000  0.000 -0.000  0.000 -0.000  0.000
                    0.000  0.000 -0.000 -0.000  0.000 -0.000 -0.000  0.000
                    0.000 -0.000  0.000 -0.000  0.000 -0.000  0.000 -0.000
  37 GA  31 -0.000 -0.000 -0.000 -0.000  0.000  0.000 -0.000  0.000 -0.000
                   -0.000 -0.000 -0.000  0.000  0.000  0.000 -0.000 -0.000
                   -0.000  0.000 -0.000 -0.000  0.000  0.000 -0.000  0.000
                    0.000 -0.000  0.000 -0.000 -0.000 -0.000  0.000  0.000
  38 GA  31 -0.000  0.000 -0.000  0.000 -0.000 -0.000  0.000  0.000 -0.000
                   -0.000 -0.000  0.000  0.000  0.000 -0.000 -0.000 -0.000
                   -0.000 -0.000 -0.000  0.000  0.000  0.000  0.000  0.000
                   -0.000 -0.000 -0.000 -0.000 -0.000 -0.000 -0.000  0.000
  39 GA  31 -0.000 -0.000 -0.000 -0.000  0.000 -0.000 -0.000 -0.000 -0.000
                    0.000 -0.000 -0.000  0.000  0.000  0.000  0.000  0.000
                   -0.000 -0.000  0.000 -0.000 -0.000  0.000  0.000 -0.000
                    0.000  0.000  0.000 -0.000  0.000  0.000 -0.000 -0.000
  40 GA  31 -0.000  0.000 -0.000  0.000 -0.000 -0.000  0.000 -0.000 -0.000
                    0.000 -0.000  0.000 -0.000  0.000  0.000 -0.000 -0.000
                    0.000  0.000 -0.000 -0.000 -0.000  0.000 -0.000  0.000
                    0.000  0.000 -0.000  0.000  0.000 -0.000  0.000 -0.000
  41 GA  31  0.000 -0.000 -0.000 -0.000  0.000 -0.000  0.000  0.000  0.000
                    0.000  0.000 -0.000 -0.000 -0.000  0.000  0.000  0.000
                    0.000 -0.000 -0.000  0.000 -0.000  0.000  0.000  0.000
                   -0.000  0.000 -0.000  0.000 -0.000 -0.000 -0.000  0.000
  42 GA  31  0.000 -0.000  0.000 -0.000  0.000  0.000  0.000  0.000 -0.000
                    0.000  0.000  0.000  0.000 -0.000  0.000 -0.000  0.000
                   -0.000  0.000  0.000 -0.000 -0.000 -0.000  0.000 -0.000
                    0.000 -0.000  0.000 -0.000  0.000  0.000 -0.000 -0.000
  43 GA  31 -0.000  0.000  0.000  0.000 -0.000 -0.000  0.000  0.000  0.000
                   -0.000 -0.000 -0.000  0.000  0.000  0.000 -0.000 -0.000
                   -0.000  0.000 -0.000  0.000  0.000  0.000 -0.000  0.000
                   -0.000  0.000 -0.000 -0.000 -0.000 -0.000 -0.000 -0.000
  44 GA  31 -0.000  0.000  0.000 -0.000  0.000 -0.000 -0.000  0.000 -0.000
                    0.000  0.000 -0.000 -0.000 -0.000  0.000  0.000  0.000
                   -0.000  0.000 -0.000 -0.000  0.000 -0.000 -0.000  0.000
                    0.000 -0.000  0.000 -0.000  0.000 -0.000  0.000 -0.000
  45 GA  31  0.000 -0.000  0.000 -0.000  0.000  0.000 -0.000 -0.000  0.000
                    0.000  0.000  0.000  0.000 -0.000 -0.000  0.000  0.000
                    0.000  0.000  0.000  0.000  0.000 -0.000 -0.000 -0.000
                   -0.000 -0.000  0.000 -0.000  0.000  0.000 -0.000 -0.000
  46 GA  31  0.000  0.000 -0.000  0.000  0.000 -0.000  0.000  0.000 -0.000
                   -0.000 -0.000  0.000  0.000 -0.000 -0.000 -0.000  0.000
                    0.000  0.000 -0.000 -0.000 -0.000  0.000 -0.000  0.000
                    0.000  0.000 -0.000 -0.000 -0.000  0.000  0.000  0.000
  47 GA  31  0.000  0.000 -0.000  0.000 -0.000  0.000  0.000  0.000  0.000
                    0.000 -0.000 -0.000 -0.000  0.000  0.000  0.000 -0.000
                    0.000 -0.000  0.000 -0.000  0.000 -0.000  0.000 -0.000
                   -0.000 -0.000  0.000  0.000  0.000  0.000  0.000  0.000
  48 GA  31  0.000  0.000 -0.000 -0.000 -0.000 -0.000 -0.000 -0.000  0.000
                   -0.000 -0.000  0.000  0.000 -0.000  0.000 -0.000  0.000
                   -0.000 -0.000  0.000  0.000  0.000  0.000  0.000 -0.000
                   -0.000 -0.000 -0.000 -0.000 -0.000  0.000  0.000 -0.000
  49 O    8  0.000  0.000  0.000 -0.000  0.000 -0.000 -0.000  0.000  0.000
                    0.000  0.000 -0.000 -0.000 -0.000 -0.000
  50 O    8  0.000 -0.000 -0.000  0.000  0.000 -0.000 -0.000 -0.000  0.000
                    0.000 -0.000 -0.000  0.000  0.000 -0.000
  51 O    8 -0.000 -0.000  0.000 -0.000 -0.000  0.000  0.000  0.000  0.000
                   -0.000 -0.000 -0.000 -0.000 -0.000  0.000
  52 O    8  0.000  0.000  0.000  0.000  0.000  0.000  0.000 -0.000  0.000
                   -0.000  0.000  0.000  0.000  0.000 -0.000
  53 O    8 -0.000  0.000 -0.000  0.000  0.000  0.000 -0.000 -0.000 -0.000
                   -0.000 -0.000 -0.000 -0.000  0.000 -0.000
  54 O    8  0.000  0.000 -0.000  0.000  0.000 -0.000 -0.000 -0.000  0.000
                    0.000 -0.000  0.000  0.000  0.000 -0.000
  55 O    8  0.000 -0.000 -0.000  0.000 -0.000 -0.000 -0.000  0.000 -0.000
                    0.000  0.000 -0.000  0.000  0.000  0.000
  56 O    8 -0.000  0.000 -0.000  0.000  0.000 -0.000  0.000 -0.000  0.000
                   -0.000 -0.000  0.000 -0.000  0.000 -0.000
  57 O    8 -0.000  0.000  0.000 -0.000 -0.000 -0.000  0.000 -0.000 -0.000
                    0.000 -0.000  0.000  0.000 -0.000  0.000
  58 O    8  0.000 -0.000  0.000 -0.000 -0.000  0.000  0.000  0.000  0.000
                   -0.000 -0.000 -0.000 -0.000 -0.000  0.000
  59 O    8  0.000 -0.000  0.000  0.000  0.000 -0.000  0.000  0.000 -0.000
                   -0.000  0.000 -0.000  0.000 -0.000  0.000
  60 O    8 -0.000 -0.000 -0.000 -0.000  0.000 -0.000 -0.000 -0.000 -0.000
                    0.000 -0.000 -0.000 -0.000 -0.000 -0.000
  61 O    8 -0.000  0.000 -0.000  0.000 -0.000  0.000  0.000 -0.000 -0.000
                    0.000 -0.000  0.000 -0.000 -0.000 -0.000
  62 O    8  0.000  0.000 -0.000  0.000 -0.000  0.000 -0.000  0.000 -0.000
                   -0.000 -0.000  0.000 -0.000  0.000 -0.000
  63 O    8 -0.000  0.000  0.000 -0.000 -0.000 -0.000  0.000 -0.000  0.000
                   -0.000 -0.000 -0.000  0.000 -0.000  0.000
  64 O    8 -0.000 -0.000  0.000 -0.000 -0.000  0.000 -0.000 -0.000  0.000
                   -0.000 -0.000  0.000  0.000  0.000 -0.000
  65 O    8  0.000 -0.000  0.000  0.000  0.000  0.000 -0.000 -0.000  0.000
                   -0.000 -0.000 -0.000 -0.000  0.000 -0.000
  66 O    8  0.000 -0.000 -0.000  0.000  0.000  0.000  0.000 -0.000  0.000
                    0.000 -0.000  0.000  0.000 -0.000 -0.000
  67 O    8 -0.000  0.000 -0.000  0.000  0.000 -0.000 -0.000 -0.000  0.000
                   -0.000 -0.000 -0.000  0.000 -0.000 -0.000
  68 O    8 -0.000  0.000  0.000 -0.000  0.000  0.000  0.000  0.000 -0.000
                   -0.000  0.000 -0.000 -0.000  0.000 -0.000
  69 O    8 -0.000 -0.000 -0.000 -0.000 -0.000 -0.000  0.000  0.000 -0.000
                    0.000 -0.000  0.000  0.000  0.000  0.000
  70 O    8 -0.000 -0.000  0.000 -0.000  0.000 -0.000 -0.000 -0.000  0.000
                   -0.000  0.000  0.000 -0.000 -0.000  0.000
  71 O    8  0.000 -0.000 -0.000  0.000  0.000  0.000 -0.000  0.000  0.000
                    0.000  0.000  0.000 -0.000  0.000 -0.000
  72 O    8  0.000 -0.000 -0.000  0.000  0.000 -0.000  0.000  0.000  0.000
                    0.000  0.000 -0.000 -0.000 -0.000  0.000
  73 O    8  0.000 -0.000  0.000 -0.000 -0.000 -0.000 -0.000  0.000  0.000
                    0.000 -0.000  0.000  0.000  0.000 -0.000
  74 O    8 -0.000  0.000  0.000  0.000 -0.000 -0.000  0.000 -0.000 -0.000
                    0.000  0.000  0.000  0.000 -0.000 -0.000
  75 O    8 -0.000 -0.000  0.000 -0.000  0.000  0.000  0.000 -0.000 -0.000
                    0.000 -0.000  0.000  0.000  0.000 -0.000
  76 O    8 -0.000 -0.000 -0.000  0.000 -0.000 -0.000  0.000  0.000  0.000
                   -0.000 -0.000  0.000  0.000 -0.000 -0.000
  77 O    8  0.000 -0.000  0.000 -0.000  0.000  0.000  0.000 -0.000 -0.000
                    0.000  0.000  0.000  0.000  0.000  0.000
  78 O    8 -0.000  0.000  0.000 -0.000  0.000  0.000 -0.000  0.000 -0.000
                   -0.000  0.000 -0.000  0.000  0.000  0.000
  79 O    8  0.000 -0.000 -0.000  0.000 -0.000 -0.000 -0.000  0.000  0.000
                    0.000  0.000 -0.000  0.000  0.000  0.000
  80 O    8  0.000  0.000  0.000  0.000  0.000  0.000  0.000  0.000 -0.000
                   -0.000 -0.000 -0.000  0.000  0.000 -0.000
  81 O    8 -0.000 -0.000  0.000  0.000  0.000  0.000 -0.000  0.000 -0.000
                    0.000 -0.000 -0.000 -0.000 -0.000  0.000
  82 O    8  0.000 -0.000 -0.000  0.000 -0.000 -0.000  0.000 -0.000  0.000
                   -0.000 -0.000  0.000  0.000  0.000  0.000
  83 O    8 -0.000 -0.000  0.000 -0.000  0.000  0.000  0.000 -0.000 -0.000
                   -0.000 -0.000  0.000  0.000  0.000 -0.000
  84 O    8 -0.000 -0.000 -0.000 -0.000  0.000 -0.000 -0.000 -0.000  0.000
                    0.000 -0.000  0.000 -0.000 -0.000 -0.000
  85 O    8 -0.000 -0.000  0.000 -0.000 -0.000 -0.000 -0.000 -0.000  0.000
                    0.000  0.000  0.000 -0.000 -0.000 -0.000
  86 O    8  0.000 -0.000 -0.000 -0.000  0.000  0.000  0.000  0.000  0.000
                   -0.000  0.000  0.000  0.000  0.000 -0.000
  87 O    8  0.000 -0.000 -0.000  0.000 -0.000  0.000  0.000  0.000  0.000
                   -0.000  0.000  0.000  0.000  0.000 -0.000
  88 O    8  0.000  0.000 -0.000  0.000  0.000 -0.000 -0.000 -0.000  0.000
                    0.000  0.000  0.000 -0.000 -0.000  0.000
  89 O    8  0.000 -0.000 -0.000  0.000  0.000 -0.000 -0.000  0.000  0.000
                   -0.000 -0.000 -0.000  0.000  0.000  0.000
  90 O    8 -0.000  0.000 -0.000  0.000 -0.000 -0.000 -0.000 -0.000 -0.000
                    0.000 -0.000 -0.000 -0.000 -0.000 -0.000
  91 O    8  0.000 -0.000  0.000  0.000 -0.000  0.000  0.000  0.000  0.000
                    0.000 -0.000 -0.000 -0.000 -0.000 -0.000
  92 O    8 -0.000  0.000 -0.000 -0.000 -0.000 -0.000 -0.000 -0.000  0.000
                   -0.000 -0.000 -0.000  0.000  0.000  0.000
  93 O    8 -0.000  0.000  0.000 -0.000 -0.000 -0.000 -0.000  0.000  0.000
                   -0.000 -0.000 -0.000 -0.000 -0.000 -0.000
  94 O    8  0.000  0.000 -0.000  0.000  0.000 -0.000 -0.000 -0.000  0.000
                   -0.000 -0.000 -0.000 -0.000  0.000  0.000
  95 O    8 -0.000  0.000  0.000 -0.000  0.000 -0.000 -0.000 -0.000 -0.000
                   -0.000  0.000  0.000  0.000 -0.000 -0.000
  96 O    8  0.000  0.000  0.000  0.000  0.000  0.000  0.000 -0.000 -0.000
                    0.000  0.000  0.000 -0.000 -0.000  0.000
  97 O    8  0.000  0.000 -0.000  0.000 -0.000  0.000  0.000  0.000  0.000
                   -0.000  0.000 -0.000  0.000 -0.000  0.000
  98 O    8  0.000  0.000 -0.000  0.000 -0.000  0.000  0.000  0.000 -0.000
                   -0.000  0.000 -0.000 -0.000  0.000  0.000
  99 O    8 -0.000 -0.000  0.000 -0.000  0.000 -0.000  0.000 -0.000  0.000
                   -0.000  0.000  0.000 -0.000  0.000 -0.000
 100 O    8 -0.000 -0.000 -0.000  0.000 -0.000 -0.000  0.000 -0.000 -0.000
                   -0.000 -0.000 -0.000  0.000  0.000 -0.000
 101 O    8 -0.000 -0.000  0.000 -0.000  0.000  0.000  0.000 -0.000 -0.000
                    0.000 -0.000  0.000 -0.000  0.000  0.000
 102 O    8 -0.000 -0.000 -0.000  0.000  0.000 -0.000 -0.000 -0.000 -0.000
                    0.000 -0.000  0.000  0.000 -0.000  0.000
 103 O    8 -0.000 -0.000 -0.000  0.000 -0.000  0.000  0.000 -0.000  0.000
                   -0.000 -0.000  0.000  0.000 -0.000 -0.000
 104 O    8  0.000 -0.000  0.000 -0.000 -0.000  0.000 -0.000  0.000 -0.000
                    0.000 -0.000  0.000 -0.000  0.000  0.000
 105 O    8 -0.000  0.000 -0.000  0.000 -0.000 -0.000 -0.000  0.000 -0.000
                   -0.000  0.000 -0.000  0.000 -0.000 -0.000
 106 O    8 -0.000 -0.000  0.000 -0.000 -0.000  0.000  0.000 -0.000  0.000
                    0.000 -0.000 -0.000 -0.000 -0.000  0.000
 107 O    8  0.000  0.000 -0.000  0.000 -0.000 -0.000 -0.000  0.000  0.000
                    0.000  0.000 -0.000  0.000 -0.000  0.000
 108 O    8 -0.000 -0.000  0.000 -0.000  0.000  0.000  0.000  0.000 -0.000
                   -0.000 -0.000  0.000 -0.000 -0.000  0.000
 109 O    8  0.000 -0.000  0.000 -0.000 -0.000  0.000 -0.000  0.000  0.000
                    0.000  0.000 -0.000 -0.000  0.000  0.000
 110 O    8 -0.000 -0.000  0.000 -0.000 -0.000  0.000 -0.000  0.000 -0.000
                   -0.000 -0.000 -0.000  0.000  0.000 -0.000
 111 O    8 -0.000  0.000  0.000 -0.000 -0.000  0.000 -0.000 -0.000 -0.000
                   -0.000  0.000 -0.000  0.000  0.000 -0.000
 112 O    8 -0.000 -0.000 -0.000  0.000  0.000 -0.000  0.000 -0.000 -0.000
                   -0.000 -0.000 -0.000 -0.000  0.000 -0.000
 113 O    8  0.000 -0.000 -0.000  0.000 -0.000 -0.000 -0.000  0.000  0.000
                    0.000 -0.000  0.000  0.000  0.000  0.000
 114 O    8  0.000  0.000 -0.000  0.000  0.000 -0.000  0.000 -0.000  0.000
                    0.000  0.000 -0.000  0.000  0.000 -0.000
 115 O    8  0.000  0.000  0.000 -0.000 -0.000 -0.000 -0.000 -0.000  0.000
                    0.000  0.000  0.000  0.000 -0.000  0.000
 116 O    8 -0.000 -0.000 -0.000  0.000 -0.000  0.000  0.000  0.000 -0.000
                   -0.000 -0.000 -0.000 -0.000  0.000 -0.000
 117 O    8 -0.000  0.000 -0.000 -0.000  0.000  0.000  0.000 -0.000 -0.000
                   -0.000 -0.000 -0.000 -0.000 -0.000  0.000
 118 O    8 -0.000 -0.000  0.000  0.000 -0.000  0.000  0.000 -0.000 -0.000
                   -0.000 -0.000  0.000 -0.000 -0.000 -0.000
 119 O    8 -0.000 -0.000 -0.000  0.000  0.000 -0.000  0.000 -0.000 -0.000
                    0.000 -0.000  0.000 -0.000 -0.000  0.000
 120 O    8 -0.000 -0.000  0.000 -0.000 -0.000  0.000 -0.000 -0.000 -0.000
                    0.000  0.000 -0.000  0.000 -0.000 -0.000

  ATOM    Z CHARGE  SHELL POPULATION

   1 GA  31 -0.000  0.000 -0.000 -0.000  0.000 -0.000  0.000  0.000 -0.000
                    0.000  0.000 -0.000 -0.000
   2 GA  31 -0.000  0.000 -0.000 -0.000  0.000  0.000 -0.000 -0.000  0.000
                   -0.000 -0.000  0.000  0.000
   3 GA  31 -0.000  0.000 -0.000 -0.000  0.000 -0.000 -0.000 -0.000  0.000
                   -0.000  0.000 -0.000 -0.000
   4 GA  31  0.000 -0.000  0.000 -0.000 -0.000  0.000  0.000 -0.000 -0.000
                    0.000 -0.000  0.000  0.000
   5 GA  31 -0.000  0.000  0.000  0.000 -0.000 -0.000 -0.000  0.000  0.000
                   -0.000  0.000 -0.000  0.000
   6 GA  31 -0.000  0.000 -0.000 -0.000 -0.000  0.000  0.000 -0.000 -0.000
                   -0.000  0.000 -0.000 -0.000
   7 GA  31 -0.000 -0.000  0.000  0.000  0.000  0.000  0.000  0.000 -0.000
                   -0.000 -0.000 -0.000  0.000
   8 GA  31  0.000  0.000 -0.000 -0.000  0.000 -0.000  0.000 -0.000 -0.000
                    0.000 -0.000  0.000 -0.000
   9 GA  31  0.000 -0.000 -0.000  0.000 -0.000  0.000 -0.000 -0.000 -0.000
                    0.000 -0.000  0.000 -0.000
  10 GA  31  0.000 -0.000  0.000  0.000  0.000 -0.000  0.000  0.000 -0.000
                    0.000  0.000  0.000  0.000
  11 GA  31  0.000 -0.000 -0.000 -0.000 -0.000  0.000 -0.000  0.000 -0.000
                    0.000 -0.000  0.000  0.000
  12 GA  31 -0.000 -0.000 -0.000  0.000 -0.000 -0.000  0.000  0.000 -0.000
                   -0.000 -0.000  0.000 -0.000
  13 GA  31  0.000 -0.000 -0.000 -0.000 -0.000  0.000  0.000  0.000 -0.000
                    0.000 -0.000  0.000 -0.000
  14 GA  31 -0.000 -0.000 -0.000 -0.000  0.000 -0.000 -0.000  0.000 -0.000
                   -0.000  0.000 -0.000 -0.000
  15 GA  31  0.000  0.000  0.000 -0.000 -0.000 -0.000 -0.000 -0.000 -0.000
                    0.000 -0.000  0.000 -0.000
  16 GA  31  0.000 -0.000  0.000 -0.000  0.000  0.000 -0.000 -0.000 -0.000
                    0.000  0.000  0.000 -0.000
  17 GA  31  0.000 -0.000 -0.000  0.000 -0.000  0.000 -0.000  0.000 -0.000
                    0.000  0.000 -0.000 -0.000
  18 GA  31 -0.000  0.000  0.000  0.000  0.000  0.000 -0.000  0.000  0.000
                   -0.000 -0.000  0.000 -0.000
  19 GA  31  0.000 -0.000  0.000  0.000  0.000 -0.000  0.000 -0.000  0.000
                    0.000 -0.000  0.000 -0.000
  20 GA  31 -0.000  0.000 -0.000  0.000 -0.000  0.000 -0.000  0.000  0.000
                   -0.000  0.000  0.000 -0.000
  21 GA  31 -0.000 -0.000 -0.000 -0.000  0.000 -0.000  0.000  0.000  0.000
                   -0.000  0.000 -0.000  0.000
  22 GA  31  0.000  0.000  0.000  0.000  0.000 -0.000 -0.000 -0.000 -0.000
                   -0.000  0.000 -0.000  0.000
  23 GA  31  0.000  0.000 -0.000 -0.000  0.000  0.000 -0.000  0.000  0.000
                   -0.000  0.000 -0.000  0.000
  24 GA  31 -0.000 -0.000  0.000 -0.000  0.000  0.000 -0.000  0.000  0.000
                   -0.000 -0.000  0.000  0.000
  25 GA  31 -0.000 -0.000 -0.000 -0.000 -0.000  0.000 -0.000  0.000 -0.000
                    0.000 -0.000  0.000 -0.000
  26 GA  31 -0.000 -0.000 -0.000 -0.000  0.000  0.000 -0.000 -0.000  0.000
                   -0.000 -0.000  0.000 -0.000
  27 IR 277 -0.000 -0.000  0.000  0.000  0.000  0.000 -0.000  0.000 -0.000
                   -0.000  0.000 -0.000 -0.000
  28 GA  31 -0.000 -0.000 -0.000 -0.000  0.000  0.000 -0.000 -0.000  0.000
                   -0.000 -0.000 -0.000 -0.000
  29 GA  31  0.000 -0.000  0.000  0.000  0.000 -0.000 -0.000 -0.000  0.000
                   -0.000  0.000 -0.000  0.000
  30 GA  31  0.000  0.000  0.000  0.000 -0.000 -0.000  0.000  0.000 -0.000
                    0.000 -0.000 -0.000  0.000
  31 GA  31 -0.000  0.000 -0.000  0.000  0.000 -0.000 -0.000  0.000 -0.000
                    0.000  0.000 -0.000 -0.000
  32 GA  31  0.000 -0.000 -0.000 -0.000  0.000  0.000  0.000 -0.000  0.000
                   -0.000 -0.000  0.000  0.000
  33 GA  31  0.000  0.000 -0.000 -0.000 -0.000  0.000 -0.000  0.000  0.000
                    0.000 -0.000  0.000  0.000
  34 GA  31  0.000 -0.000 -0.000 -0.000  0.000  0.000 -0.000  0.000  0.000
                    0.000  0.000 -0.000  0.000
  35 GA  31  0.000 -0.000 -0.000 -0.000 -0.000  0.000 -0.000 -0.000  0.000
                   -0.000 -0.000  0.000  0.000
  36 GA  31 -0.000 -0.000  0.000 -0.000  0.000 -0.000 -0.000 -0.000  0.000
                   -0.000 -0.000  0.000 -0.000
  37 GA  31 -0.000 -0.000 -0.000 -0.000  0.000  0.000 -0.000 -0.000  0.000
                   -0.000  0.000 -0.000 -0.000
  38 GA  31 -0.000  0.000 -0.000  0.000 -0.000 -0.000  0.000 -0.000  0.000
                   -0.000  0.000 -0.000 -0.000
  39 GA  31 -0.000 -0.000 -0.000 -0.000  0.000 -0.000 -0.000 -0.000  0.000
                   -0.000 -0.000  0.000 -0.000
  40 GA  31 -0.000  0.000 -0.000  0.000 -0.000 -0.000 -0.000  0.000  0.000
                   -0.000 -0.000  0.000 -0.000
  41 GA  31  0.000 -0.000 -0.000 -0.000  0.000 -0.000  0.000  0.000 -0.000
                    0.000 -0.000  0.000  0.000
  42 GA  31  0.000 -0.000  0.000 -0.000  0.000  0.000 -0.000  0.000 -0.000
                    0.000 -0.000  0.000  0.000
  43 GA  31 -0.000  0.000  0.000  0.000 -0.000 -0.000  0.000 -0.000  0.000
                   -0.000  0.000 -0.000 -0.000
  44 GA  31 -0.000  0.000  0.000 -0.000  0.000 -0.000 -0.000  0.000 -0.000
                    0.000 -0.000  0.000 -0.000
  45 GA  31  0.000 -0.000  0.000 -0.000  0.000  0.000 -0.000  0.000 -0.000
                    0.000  0.000 -0.000 -0.000
  46 GA  31  0.000  0.000 -0.000  0.000  0.000 -0.000 -0.000 -0.000 -0.000
                   -0.000 -0.000  0.000  0.000
  47 GA  31  0.000  0.000 -0.000  0.000 -0.000  0.000  0.000 -0.000  0.000
                    0.000  0.000 -0.000  0.000
  48 GA  31  0.000  0.000 -0.000 -0.000 -0.000 -0.000 -0.000 -0.000  0.000
                   -0.000  0.000 -0.000  0.000
  49 O    8  0.000  0.000  0.000 -0.000 -0.000  0.000 -0.000
  50 O    8  0.000 -0.000 -0.000  0.000 -0.000  0.000 -0.000
  51 O    8 -0.000 -0.000  0.000 -0.000  0.000  0.000 -0.000
  52 O    8  0.000  0.000  0.000  0.000  0.000 -0.000  0.000
  53 O    8 -0.000  0.000 -0.000  0.000  0.000 -0.000 -0.000
  54 O    8  0.000  0.000 -0.000  0.000 -0.000  0.000 -0.000
  55 O    8  0.000 -0.000 -0.000  0.000 -0.000  0.000  0.000
  56 O    8 -0.000  0.000 -0.000  0.000  0.000 -0.000 -0.000
  57 O    8 -0.000  0.000  0.000 -0.000 -0.000  0.000 -0.000
  58 O    8  0.000 -0.000  0.000 -0.000  0.000  0.000 -0.000
  59 O    8  0.000 -0.000  0.000  0.000  0.000  0.000  0.000
  60 O    8 -0.000 -0.000 -0.000 -0.000 -0.000  0.000 -0.000
  61 O    8 -0.000  0.000 -0.000  0.000  0.000 -0.000 -0.000
  62 O    8  0.000  0.000 -0.000  0.000  0.000 -0.000  0.000
  63 O    8 -0.000  0.000  0.000 -0.000 -0.000 -0.000 -0.000
  64 O    8 -0.000 -0.000  0.000 -0.000 -0.000 -0.000  0.000
  65 O    8  0.000 -0.000  0.000  0.000  0.000 -0.000 -0.000
  66 O    8  0.000 -0.000 -0.000  0.000  0.000  0.000 -0.000
  67 O    8 -0.000  0.000 -0.000  0.000 -0.000 -0.000 -0.000
  68 O    8 -0.000  0.000  0.000 -0.000  0.000 -0.000 -0.000
  69 O    8 -0.000 -0.000 -0.000 -0.000 -0.000  0.000  0.000
  70 O    8 -0.000 -0.000  0.000 -0.000 -0.000 -0.000  0.000
  71 O    8  0.000 -0.000 -0.000  0.000  0.000  0.000  0.000
  72 O    8  0.000 -0.000 -0.000  0.000  0.000  0.000 -0.000
  73 O    8  0.000 -0.000  0.000 -0.000 -0.000  0.000  0.000
  74 O    8 -0.000  0.000  0.000  0.000 -0.000 -0.000 -0.000
  75 O    8 -0.000 -0.000  0.000 -0.000  0.000 -0.000  0.000
  76 O    8 -0.000 -0.000 -0.000  0.000 -0.000 -0.000  0.000
  77 O    8  0.000 -0.000  0.000 -0.000  0.000 -0.000  0.000
  78 O    8 -0.000  0.000  0.000 -0.000  0.000 -0.000  0.000
  79 O    8  0.000 -0.000 -0.000  0.000 -0.000  0.000  0.000
  80 O    8  0.000  0.000  0.000  0.000  0.000 -0.000  0.000
  81 O    8 -0.000 -0.000  0.000  0.000 -0.000 -0.000 -0.000
  82 O    8  0.000 -0.000 -0.000  0.000 -0.000 -0.000  0.000
  83 O    8 -0.000 -0.000  0.000 -0.000  0.000 -0.000 -0.000
  84 O    8 -0.000 -0.000 -0.000 -0.000 -0.000  0.000 -0.000
  85 O    8 -0.000 -0.000  0.000 -0.000 -0.000 -0.000 -0.000
  86 O    8  0.000 -0.000 -0.000 -0.000  0.000  0.000  0.000
  87 O    8  0.000 -0.000 -0.000  0.000  0.000  0.000  0.000
  88 O    8  0.000  0.000 -0.000  0.000 -0.000  0.000 -0.000
  89 O    8  0.000 -0.000 -0.000  0.000  0.000  0.000  0.000
  90 O    8 -0.000  0.000 -0.000  0.000 -0.000  0.000 -0.000
  91 O    8  0.000 -0.000  0.000  0.000  0.000  0.000 -0.000
  92 O    8 -0.000  0.000 -0.000 -0.000 -0.000 -0.000 -0.000
  93 O    8 -0.000  0.000  0.000 -0.000 -0.000  0.000 -0.000
  94 O    8  0.000  0.000 -0.000  0.000 -0.000 -0.000  0.000
  95 O    8 -0.000  0.000  0.000 -0.000 -0.000 -0.000 -0.000
  96 O    8  0.000  0.000  0.000  0.000  0.000 -0.000  0.000
  97 O    8  0.000  0.000 -0.000  0.000  0.000  0.000  0.000
  98 O    8  0.000  0.000 -0.000  0.000  0.000  0.000  0.000
  99 O    8 -0.000 -0.000  0.000 -0.000  0.000 -0.000 -0.000
 100 O    8 -0.000 -0.000 -0.000  0.000 -0.000 -0.000 -0.000
 101 O    8 -0.000 -0.000  0.000 -0.000  0.000 -0.000  0.000
 102 O    8 -0.000 -0.000 -0.000  0.000 -0.000 -0.000  0.000
 103 O    8 -0.000 -0.000 -0.000  0.000  0.000 -0.000 -0.000
 104 O    8  0.000 -0.000  0.000 -0.000 -0.000  0.000  0.000
 105 O    8 -0.000  0.000 -0.000  0.000 -0.000 -0.000  0.000
 106 O    8 -0.000 -0.000  0.000 -0.000 -0.000  0.000 -0.000
 107 O    8  0.000  0.000 -0.000  0.000 -0.000  0.000  0.000
 108 O    8 -0.000 -0.000  0.000 -0.000  0.000 -0.000  0.000
 109 O    8  0.000 -0.000  0.000 -0.000 -0.000  0.000  0.000
 110 O    8 -0.000 -0.000  0.000 -0.000 -0.000 -0.000 -0.000
 111 O    8 -0.000  0.000  0.000 -0.000  0.000 -0.000  0.000
 112 O    8 -0.000 -0.000 -0.000  0.000  0.000 -0.000 -0.000
 113 O    8  0.000 -0.000 -0.000  0.000 -0.000  0.000  0.000
 114 O    8  0.000  0.000 -0.000  0.000  0.000  0.000  0.000
 115 O    8  0.000  0.000  0.000 -0.000 -0.000  0.000  0.000
 116 O    8 -0.000 -0.000 -0.000  0.000  0.000 -0.000 -0.000
 117 O    8 -0.000  0.000 -0.000 -0.000  0.000 -0.000 -0.000
 118 O    8 -0.000 -0.000  0.000  0.000  0.000 -0.000 -0.000
 119 O    8 -0.000 -0.000 -0.000  0.000 -0.000 -0.000 -0.000
 120 O    8 -0.000 -0.000  0.000 -0.000 -0.000  0.000  0.000

 OVERLAP POPULATION CONDENSED TO ATOMS FOR FIRST   6 NEIGHBORS

 ATOM A   1 GA   ATOM B     CELL      R(AB)/AU R(AB)/ANG    OVPOP(AB)
                 49 O    (  0  0  0)     3.466     1.834     0.000
                 85 O    (  0  0  0)     3.479     1.841    -0.000
                 89 O    (  0  0  0)     3.479     1.841     0.000
                110 O    (  0  0  0)     3.551     1.879    -0.000
                  9 GA   (  0 -1  0)     5.760     3.048     0.000
                  5 GA   (  0  0  0)     5.760     3.048     0.000

 ATOM A   2 GA   ATOM B     CELL      R(AB)/AU R(AB)/ANG    OVPOP(AB)
                 50 O    (  0  0  1)     3.476     1.840    -0.000
                 90 O    (  0  0  0)     3.482     1.842    -0.000
                 86 O    (  0  0  0)     3.482     1.842     0.000
                109 O    (  0  0  0)     3.541     1.874     0.000
                 10 GA   (  0 -1  0)     5.761     3.049     0.000
                  6 GA   (  0  0  0)     5.761     3.049    -0.000

 ATOM A   3 GA   ATOM B     CELL      R(AB)/AU R(AB)/ANG    OVPOP(AB)
                 87 O    (  0  0  0)     3.456     1.829    -0.000
                 51 O    (  0  0  0)     3.474     1.839    -0.000
                 91 O    (  0  0  0)     3.480     1.842    -0.000
                112 O    (  0  0  0)     3.545     1.876     0.000
                  7 GA   (  0  0  0)     5.733     3.034    -0.000
                 11 GA   (  0  0  0)     5.808     3.073     0.000

 ATOM A   4 GA   ATOM B     CELL      R(AB)/AU R(AB)/ANG    OVPOP(AB)
                 52 O    (  0  0  1)     3.476     1.839     0.000
                 88 O    (  0  0  0)     3.482     1.843     0.000
                 92 O    (  0  0  0)     3.483     1.843     0.000
                111 O    (  0  0  0)     3.539     1.873    -0.000
                 12 GA   (  0  0  0)     5.756     3.046    -0.000
                  8 GA   (  0  0  0)     5.759     3.048     0.000

 ATOM A   5 GA   ATOM B     CELL      R(AB)/AU R(AB)/ANG    OVPOP(AB)
                 53 O    (  0  0  0)     3.475     1.839    -0.000
                 93 O    (  0  0  0)     3.482     1.843     0.000
                 89 O    (  0  0  0)     3.483     1.843    -0.000
                114 O    (  0  0  0)     3.538     1.872    -0.000
                  9 GA   (  0  0  0)     5.754     3.045     0.000
                  1 GA   (  0  0  0)     5.760     3.048     0.000

 ATOM A   6 GA   ATOM B     CELL      R(AB)/AU R(AB)/ANG    OVPOP(AB)
                 54 O    (  0  0  1)     3.473     1.838    -0.000
                 94 O    (  0  0  0)     3.478     1.840    -0.000
                 90 O    (  0  0  0)     3.481     1.842    -0.000
                113 O    (  0  0  0)     3.540     1.873     0.000
                 10 GA   (  0  0  0)     5.753     3.044     0.000
                  2 GA   (  0  0  0)     5.761     3.049    -0.000

 ATOM A   7 GA   ATOM B     CELL      R(AB)/AU R(AB)/ANG    OVPOP(AB)
                 55 O    (  0  0  0)     3.473     1.838    -0.000
                 91 O    (  0  0  0)     3.477     1.840    -0.000
                 95 O    (  0  0  0)     3.477     1.840     0.000
                116 O    (  0  0  0)     3.541     1.874    -0.000
                  3 GA   (  0  0  0)     5.733     3.034    -0.000
                 11 GA   (  0  1  0)     5.734     3.034     0.000

 ATOM A   8 GA   ATOM B     CELL      R(AB)/AU R(AB)/ANG    OVPOP(AB)
                 56 O    (  0  0  1)     3.475     1.839     0.000
                 92 O    (  0  0  0)     3.482     1.843     0.000
                 96 O    (  0  0  0)     3.482     1.843     0.000
                115 O    (  0  0  0)     3.543     1.875    -0.000
                  4 GA   (  0  0  0)     5.759     3.048     0.000
                 12 GA   (  0  1  0)     5.759     3.048     0.000

 ATOM A   9 GA   ATOM B     CELL      R(AB)/AU R(AB)/ANG    OVPOP(AB)
                 57 O    (  0  0  0)     3.475     1.839     0.000
                 93 O    (  0  0  0)     3.482     1.843     0.000
                 85 O    (  0  1  0)     3.483     1.843     0.000
                118 O    (  0  0  0)     3.538     1.872     0.000
                  5 GA   (  0  0  0)     5.754     3.045     0.000
                  1 GA   (  0  1  0)     5.760     3.048     0.000

 ATOM A  10 GA   ATOM B     CELL      R(AB)/AU R(AB)/ANG    OVPOP(AB)
                 58 O    (  0  0  1)     3.473     1.838     0.000
                 94 O    (  0  0  0)     3.478     1.840     0.000
                 86 O    (  0  1  0)     3.481     1.842     0.000
                117 O    (  0  0  0)     3.540     1.873    -0.000
                  6 GA   (  0  0  0)     5.753     3.044     0.000
                  2 GA   (  0  1  0)     5.761     3.049     0.000

 ATOM A  11 GA   ATOM B     CELL      R(AB)/AU R(AB)/ANG    OVPOP(AB)
                 87 O    (  0  0  0)     3.456     1.829     0.000
                 59 O    (  0  0  0)     3.474     1.839     0.000
                 95 O    (  0 -1  0)     3.481     1.842     0.000
                120 O    (  0  0  0)     3.546     1.876     0.000
                  7 GA   (  0 -1  0)     5.734     3.034     0.000
                  3 GA   (  0  0  0)     5.808     3.073     0.000

 ATOM A  12 GA   ATOM B     CELL      R(AB)/AU R(AB)/ANG    OVPOP(AB)
                 60 O    (  0  0  1)     3.476     1.839    -0.000
                 88 O    (  0  0  0)     3.482     1.843    -0.000
                 96 O    (  0 -1  0)     3.483     1.843    -0.000
                119 O    (  0  0  0)     3.539     1.873     0.000
                  4 GA   (  0  0  0)     5.756     3.046    -0.000
                  8 GA   (  0 -1  0)     5.759     3.048     0.000

 ATOM A  13 GA   ATOM B     CELL      R(AB)/AU R(AB)/ANG    OVPOP(AB)
                 61 O    (  0  0  0)     3.475     1.839     0.000
                 73 O    (  0  0  0)     3.482     1.843     0.000
                 77 O    (  0  0  0)     3.482     1.843    -0.000
                 98 O    (  0  0  0)     3.542     1.874     0.000
                 17 GA   (  0  0  0)     5.757     3.047    -0.000
                 21 GA   (  0 -1  0)     5.757     3.047     0.000

 ATOM A  14 GA   ATOM B     CELL      R(AB)/AU R(AB)/ANG    OVPOP(AB)
                 62 O    (  0  0 -1)     3.469     1.836    -0.000
                 74 O    (  0  0  0)     3.481     1.842     0.000
                 78 O    (  0  0  0)     3.481     1.842     0.000
                 97 O    (  0  0  0)     3.537     1.872    -0.000
                 22 GA   (  0 -1  0)     5.762     3.049    -0.000
                 18 GA   (  0  0  0)     5.762     3.049    -0.000

 ATOM A  15 GA   ATOM B     CELL      R(AB)/AU R(AB)/ANG    OVPOP(AB)
                 63 O    (  0  0  0)     3.473     1.838    -0.000
                 75 O    (  0  0  0)     3.478     1.841     0.000
                 79 O    (  0  0  0)     3.484     1.844     0.000
                100 O    (  0  0  0)     3.552     1.880     0.000
                 23 GA   (  0  0  0)     5.755     3.045     0.000
                 19 GA   (  0  0  0)     5.760     3.048    -0.000

 ATOM A  16 GA   ATOM B     CELL      R(AB)/AU R(AB)/ANG    OVPOP(AB)
                 64 O    (  0  0 -1)     3.471     1.837     0.000
                 76 O    (  0  0  0)     3.477     1.840    -0.000
                 80 O    (  0  0  0)     3.478     1.841    -0.000
                 99 O    (  0  0  0)     3.561     1.884     0.000
                 20 GA   (  0  0  0)     5.754     3.045    -0.000
                 24 GA   (  0  0  0)     5.766     3.051     0.000

 ATOM A  17 GA   ATOM B     CELL      R(AB)/AU R(AB)/ANG    OVPOP(AB)
                 65 O    (  0  0  0)     3.475     1.839     0.000
                 81 O    (  0  0  0)     3.483     1.843     0.000
                 77 O    (  0  0  0)     3.484     1.843     0.000
                102 O    (  0  0  0)     3.544     1.875     0.000
                 13 GA   (  0  0  0)     5.757     3.047    -0.000
                 21 GA   (  0  0  0)     5.760     3.048    -0.000

 ATOM A  18 GA   ATOM B     CELL      R(AB)/AU R(AB)/ANG    OVPOP(AB)
                 66 O    (  0  0 -1)     3.470     1.836    -0.000
                 82 O    (  0  0  0)     3.478     1.840     0.000
                 78 O    (  0  0  0)     3.481     1.842     0.000
                101 O    (  0  0  0)     3.536     1.871     0.000
                 22 GA   (  0  0  0)     5.750     3.043    -0.000
                 14 GA   (  0  0  0)     5.762     3.049    -0.000

 ATOM A  19 GA   ATOM B     CELL      R(AB)/AU R(AB)/ANG    OVPOP(AB)
                 67 O    (  0  0  0)     3.476     1.840    -0.000
                 83 O    (  0  0  0)     3.479     1.841     0.000
                 79 O    (  0  0  0)     3.479     1.841    -0.000
                104 O    (  0  0  0)     3.543     1.875    -0.000
                 23 GA   (  0  1  0)     5.760     3.048     0.000
                 15 GA   (  0  0  0)     5.760     3.048    -0.000

 ATOM A  20 GA   ATOM B     CELL      R(AB)/AU R(AB)/ANG    OVPOP(AB)
                 68 O    (  0  0 -1)     3.473     1.838     0.000
                 84 O    (  0  0  0)     3.480     1.842    -0.000
                 80 O    (  0  0  0)     3.480     1.842    -0.000
                103 O    (  0  0  0)     3.547     1.877     0.000
                 16 GA   (  0  0  0)     5.754     3.045    -0.000
                 24 GA   (  0  1  0)     5.754     3.045     0.000

 ATOM A  21 GA   ATOM B     CELL      R(AB)/AU R(AB)/ANG    OVPOP(AB)
                 69 O    (  0  0  0)     3.475     1.839    -0.000
                 81 O    (  0  0  0)     3.483     1.843     0.000
                 73 O    (  0  1  0)     3.484     1.843    -0.000
                106 O    (  0  0  0)     3.544     1.875    -0.000
                 13 GA   (  0  1  0)     5.757     3.047     0.000
                 17 GA   (  0  0  0)     5.760     3.048    -0.000

 ATOM A  22 GA   ATOM B     CELL      R(AB)/AU R(AB)/ANG    OVPOP(AB)
                 70 O    (  0  0 -1)     3.470     1.836     0.000
                 82 O    (  0  0  0)     3.478     1.840    -0.000
                 74 O    (  0  1  0)     3.481     1.842     0.000
                105 O    (  0  0  0)     3.536     1.871    -0.000
                 18 GA   (  0  0  0)     5.750     3.043    -0.000
                 14 GA   (  0  1  0)     5.762     3.049    -0.000

 ATOM A  23 GA   ATOM B     CELL      R(AB)/AU R(AB)/ANG    OVPOP(AB)
                 71 O    (  0  0  0)     3.473     1.838    -0.000
                 75 O    (  0  0  0)     3.478     1.841     0.000
                 83 O    (  0 -1  0)     3.484     1.844    -0.000
                108 O    (  0  0  0)     3.552     1.880     0.000
                 15 GA   (  0  0  0)     5.755     3.045     0.000
                 19 GA   (  0 -1  0)     5.760     3.048     0.000

 ATOM A  24 GA   ATOM B     CELL      R(AB)/AU R(AB)/ANG    OVPOP(AB)
                 72 O    (  0  0 -1)     3.471     1.837    -0.000
                 76 O    (  0  0  0)     3.477     1.840     0.000
                 84 O    (  0 -1  0)     3.478     1.841     0.000
                107 O    (  0  0  0)     3.561     1.884    -0.000
                 20 GA   (  0 -1  0)     5.754     3.045     0.000
                 16 GA   (  0  0  0)     5.766     3.051     0.000

 ATOM A  25 GA   ATOM B     CELL      R(AB)/AU R(AB)/ANG    OVPOP(AB)
                 85 O    (  1  0  0)     3.664     1.939    -0.000
                 61 O    (  0  0  0)     3.686     1.951    -0.000
                 69 O    (  0 -1  0)     3.688     1.952     0.000
                120 O    (  0  0  0)     3.806     2.014    -0.000
                 97 O    (  0  0  0)     3.916     2.072     0.000
                105 O    (  0 -1  0)     3.919     2.074     0.000

 ATOM A  26 GA   ATOM B     CELL      R(AB)/AU R(AB)/ANG    OVPOP(AB)
                 86 O    (  1  0  0)     3.670     1.942    -0.000
                 62 O    (  0  0  0)     3.686     1.951    -0.000
                 70 O    (  0 -1  0)     3.687     1.951     0.000
                119 O    (  0  0  0)     3.809     2.016     0.000
                 98 O    (  0  0  0)     3.912     2.070    -0.000
                106 O    (  0 -1  0)     3.913     2.071    -0.000

 ATOM A  27 IR   ATOM B     CELL      R(AB)/AU R(AB)/ANG    OVPOP(AB)
                110 O    (  0  0  0)     3.835     2.030     0.000
                 87 O    (  0  0  0)     3.844     2.034    -0.000
                 71 O    (  0  0  0)     3.855     2.040     0.000
                 63 O    (  0  0  0)     3.855     2.040    -0.000
                107 O    (  0  0  0)     3.908     2.068    -0.000
                 99 O    (  0  0  0)     3.908     2.068     0.000

 ATOM A  28 GA   ATOM B     CELL      R(AB)/AU R(AB)/ANG    OVPOP(AB)
                 88 O    (  0  0  0)     3.666     1.940    -0.000
                 72 O    (  0  0  0)     3.692     1.954    -0.000
                 64 O    (  0  0  0)     3.692     1.954     0.000
                109 O    (  0  0  0)     3.809     2.016     0.000
                100 O    (  0  0  0)     3.916     2.072     0.000
                108 O    (  0  0  0)     3.916     2.072    -0.000

 ATOM A  29 GA   ATOM B     CELL      R(AB)/AU R(AB)/ANG    OVPOP(AB)
                 89 O    (  1  0  0)     3.664     1.939    -0.000
                 61 O    (  0  0  0)     3.686     1.951     0.000
                 65 O    (  0  0  0)     3.688     1.952     0.000
                112 O    (  0  0  0)     3.806     2.014     0.000
                 97 O    (  0  0  0)     3.917     2.073     0.000
                101 O    (  0  0  0)     3.919     2.074    -0.000

 ATOM A  30 GA   ATOM B     CELL      R(AB)/AU R(AB)/ANG    OVPOP(AB)
                 90 O    (  1  0  0)     3.670     1.942    -0.000
                 62 O    (  0  0  0)     3.686     1.951     0.000
                 66 O    (  0  0  0)     3.687     1.951     0.000
                111 O    (  0  0  0)     3.809     2.016     0.000
                 98 O    (  0  0  0)     3.912     2.070     0.000
                102 O    (  0  0  0)     3.913     2.071     0.000

 ATOM A  31 GA   ATOM B     CELL      R(AB)/AU R(AB)/ANG    OVPOP(AB)
                 63 O    (  0  0  0)     3.651     1.932     0.000
                 67 O    (  0  0  0)     3.664     1.939    -0.000
                 91 O    (  0  0  0)     3.683     1.949    -0.000
                114 O    (  0  0  0)     3.852     2.038    -0.000
                103 O    (  0  0  0)     3.887     2.057    -0.000
                 99 O    (  0  0  0)     3.898     2.063    -0.000

 ATOM A  32 GA   ATOM B     CELL      R(AB)/AU R(AB)/ANG    OVPOP(AB)
                 92 O    (  0  0  0)     3.668     1.941    -0.000
                 68 O    (  0  0  0)     3.689     1.952    -0.000
                 64 O    (  0  0  0)     3.690     1.953     0.000
                113 O    (  0  0  0)     3.812     2.017     0.000
                104 O    (  0  0  0)     3.915     2.072     0.000
                100 O    (  0  0  0)     3.921     2.075     0.000

 ATOM A  33 GA   ATOM B     CELL      R(AB)/AU R(AB)/ANG    OVPOP(AB)
                 93 O    (  1  0  0)     3.658     1.936    -0.000
                 65 O    (  0  0  0)     3.688     1.951     0.000
                 69 O    (  0  0  0)     3.688     1.951    -0.000
                116 O    (  0  0  0)     3.809     2.015     0.000
                101 O    (  0  0  0)     3.921     2.075    -0.000
                105 O    (  0  0  0)     3.921     2.075     0.000

 ATOM A  34 GA   ATOM B     CELL      R(AB)/AU R(AB)/ANG    OVPOP(AB)
                 94 O    (  1  0  0)     3.663     1.939    -0.000
                 66 O    (  0  0  0)     3.686     1.951     0.000
                 70 O    (  0  0  0)     3.687     1.951    -0.000
                115 O    (  0  0  0)     3.810     2.016    -0.000
                102 O    (  0  0  0)     3.912     2.070     0.000
                106 O    (  0  0  0)     3.912     2.070    -0.000

 ATOM A  35 GA   ATOM B     CELL      R(AB)/AU R(AB)/ANG    OVPOP(AB)
                 71 O    (  0  1  0)     3.651     1.932    -0.000
                 67 O    (  0  0  0)     3.664     1.939    -0.000
                 95 O    (  0  0  0)     3.683     1.949     0.000
                118 O    (  0  0  0)     3.852     2.039     0.000
                103 O    (  0  0  0)     3.886     2.057     0.000
                107 O    (  0  1  0)     3.898     2.063     0.000

 ATOM A  36 GA   ATOM B     CELL      R(AB)/AU R(AB)/ANG    OVPOP(AB)
                 96 O    (  0  0  0)     3.668     1.941    -0.000
                 68 O    (  0  0  0)     3.689     1.952     0.000
                 72 O    (  0  1  0)     3.690     1.953     0.000
                117 O    (  0  0  0)     3.812     2.017    -0.000
                104 O    (  0  0  0)     3.915     2.072    -0.000
                108 O    (  0  1  0)     3.921     2.075    -0.000

 ATOM A  37 GA   ATOM B     CELL      R(AB)/AU R(AB)/ANG    OVPOP(AB)
                 73 O    ( -1  0  0)     3.670     1.942    -0.000
                 57 O    (  0 -1  0)     3.683     1.949    -0.000
                 49 O    (  0  0  0)     3.686     1.950    -0.000
                108 O    (  0  0  0)     3.813     2.018     0.000
                117 O    (  0 -1  0)     3.916     2.072    -0.000
                109 O    (  0  0  0)     3.921     2.075    -0.000

 ATOM A  38 GA   ATOM B     CELL      R(AB)/AU R(AB)/ANG    OVPOP(AB)
                 74 O    ( -1  0  0)     3.644     1.928     0.000
                 58 O    (  0 -1  0)     3.666     1.940    -0.000
                 50 O    (  0  0  0)     3.696     1.956    -0.000
                107 O    (  0  0  0)     3.837     2.031    -0.000
                118 O    (  0 -1  0)     3.927     2.078    -0.000
                110 O    (  0  0  0)     3.937     2.084    -0.000

 ATOM A  39 GA   ATOM B     CELL      R(AB)/AU R(AB)/ANG    OVPOP(AB)
                 75 O    (  0  0  0)     3.670     1.942     0.000
                 59 O    (  0  0  0)     3.685     1.950    -0.000
                 51 O    (  0  0  0)     3.685     1.950     0.000
                 98 O    (  0  0  0)     3.815     2.019     0.000
                119 O    (  0  0  0)     3.926     2.078    -0.000
                111 O    (  0  0  0)     3.927     2.078     0.000

 ATOM A  40 GA   ATOM B     CELL      R(AB)/AU R(AB)/ANG    OVPOP(AB)
                 76 O    (  0  0  0)     3.679     1.947    -0.000
                 60 O    (  0  0  0)     3.687     1.951     0.000
                 52 O    (  0  0  0)     3.687     1.951    -0.000
                 97 O    (  0  0  0)     3.812     2.017    -0.000
                120 O    (  0  0  0)     3.913     2.071    -0.000
                112 O    (  0  0  0)     3.914     2.071     0.000

 ATOM A  41 GA   ATOM B     CELL      R(AB)/AU R(AB)/ANG    OVPOP(AB)
                 77 O    ( -1  0  0)     3.670     1.942     0.000
                 53 O    (  0  0  0)     3.683     1.949     0.000
                 49 O    (  0  0  0)     3.686     1.950     0.000
                100 O    (  0  0  0)     3.813     2.018    -0.000
                113 O    (  0  0  0)     3.916     2.072    -0.000
                109 O    (  0  0  0)     3.921     2.075    -0.000

 ATOM A  42 GA   ATOM B     CELL      R(AB)/AU R(AB)/ANG    OVPOP(AB)
[truncated: 58,705 more chars]
