# Supplementary material for: Ir impurities in α- and β-Ga2O3 and their detrimental effect on p-type conductivity
Source: Sci Rep. 2023 May 26;13:8522. doi: 10.1038/s41598-023-35112-9 (PMC10220028; doi:10.1038/s41598-023-35112-9)
Supplement: Supplementary file 1 — Supplementary Information. [file 41598_2023_35112_MOESM1_ESM.zip › Ga2O3 outputs/Ir_doped_Ga2O3/Ir4+/beta/Ga2/b-Ga2O3-HSE06-dzvp2-dzvp2.final.gui]

   3   1   1 E -9.5964038487262E+04 DE 0.0E+00(  3)
  0.121906114433E+02 -0.250887740653E-03  0.132770194625E-01
 -0.184476864555E-03  0.911765541710E+01  0.124361870119E-02
 -0.277391798698E+01  0.161184067529E-02  0.112692356878E+02
    1
  0.100000000000E+01  0.000000000000E+00  0.000000000000E+00
 -0.123259516441E-31  0.100000000000E+01 -0.123259516441E-31
  0.000000000000E+00  0.000000000000E+00  0.100000000000E+01
  0.000000000000E+00  0.000000000000E+00  0.000000000000E+00
  120
   31     -4.732689413548     -1.520198771454     -1.121777441623
   31     -6.083983756289     -1.518142630826      4.487262197036
   31      1.418495977466      0.032599106532     -1.129847121654
   31      0.008112872515      0.000813304317      4.491821367685
   31     -4.707288173709      1.521658543465     -1.152310432947
   31     -6.088033551202      1.523391587797      4.470186603985
   31      1.400156931286      3.038519713000     -1.136661807153
   31      0.003905977373      3.039877974297      4.491371977502
   31     -4.707058154565      4.555900461908     -1.151753645028
   31     -6.087898453160      4.558338806502      4.470446059228
   31      1.418731680098     -3.072731502387     -1.130675766720
   31      0.008506564501     -3.038279454769      4.490886900153
   31      4.703887296767     -1.520609203616      1.152888074217
   31      6.067228124495     -1.519975995335     -4.492553044907
   31     -1.380764429833     -0.002167242827      1.169694420227
   31      0.012133775871      0.003241194091     -4.511776081509
   31      4.705241364759      1.519047010639      1.149453064190
   31      6.074571479178      1.522744534876     -4.486215298559
   31     -1.387602274668      3.038456267297      1.155385553063
   31     -0.004456897044      3.039409112278     -4.499284323356
   31      4.705497499349      4.557393951112      1.149819610372
   31      6.074568403192      4.554962210437     -4.486165463898
   31     -1.380164462522     -3.038753391379      1.169153393833
   31      0.012218583243     -3.042093438943     -4.512530886790
   31      4.594088785888     -3.039247108307     -1.773413801704
   31      3.210951577626     -3.039327165072      3.862068599626
  277     -1.489286905130     -1.519739072093     -1.839852028249
   31     -2.887325473702     -1.518218652478      3.849311453104
   31      4.594007448496     -0.001181864478     -1.772727228319
   31      3.211343372781      0.002261577745      3.862871508022
   31     -1.500570505285      1.560165810166     -1.782704271075
   31     -2.887156522374      1.524308670017      3.852883228014
   31      4.591822223413      3.038753882081     -1.769829783599
   31      3.208551064379      3.040247904072      3.863658444853
   31     -1.500369934565      4.518039981952     -1.782011610632
   31     -2.886755179371      4.556801158160      3.852987098621
   31     -4.596051756220     -3.042830987896      1.775720152145
   31     -3.242223497458     -3.070540009187     -3.901045755781
   31      1.511736290666     -1.519464508798      1.791378497296
   31      2.886989936332     -1.520218357308     -3.853402254537
   31     -4.596241818267      0.002739530406      1.775797123559
   31     -3.242306906524      0.031344092556     -3.900606997822
   31      1.506095579838      1.522370202009      1.790385607889
   31      2.885282995374      1.522319542369     -3.854303360683
   31     -4.588241548157      3.038742843133      1.761504810651
   31     -3.220495508000      3.039416845997     -3.871789239017
   31      1.506628297357      4.555590560655      1.788698265844
   31      2.885343665792      4.554932715193     -3.854421202896
    8     -4.189748373487     -1.520169871417      0.619556359316
    8     -2.830575710267     -1.519589062267     -4.998532836568
    8      1.887563929805     -0.001693673171      0.629960067573
    8      3.254590699815     -0.001904947952     -5.006028760346
    8     -4.194400293879      1.513253036931      0.607876940503
    8     -2.814002674109      1.525194357284     -5.026955586032
    8      1.888417621258      3.038529112950      0.626744114023
    8      3.265333812348      3.038650749865     -5.010225038372
    8     -4.194639510693      4.564261598112      0.608470949463
    8     -2.813968821267      4.553681705195     -5.026629448454
    8      1.887897840793     -3.037017328475      0.629101425941
    8      3.254750491771     -3.038076684146     -5.006808467476
    8      4.215982108277     -1.520388854351     -0.615990609763
    8      2.812494664300     -1.518497575728      5.013252987016
    8     -1.859858946176      0.008533766433     -0.625864681781
    8     -3.281644853889     -0.000207672440      5.009954020742
    8      4.207060219405      1.516132295552     -0.616747707440
    8      2.817683853137      1.520208578632      5.017278305701
    8     -1.894091903852      3.038844942260     -0.612688066328
    8     -3.277158468246      3.040681535407      5.010300731502
    8      4.206834470694      4.560882724005     -0.616286992012
    8      2.817416552549      4.560527541390      5.017327948419
    8     -1.859857587392     -3.048895078191     -0.626092689733
    8     -3.281618951965     -3.036494140345      5.009277443452
    8      5.702699490361     -3.039538772029      1.430812939047
    8      7.067204632459     -3.037272062176     -4.194028701225
    8     -0.389488538017     -1.520276504212      1.420288353590
    8      0.967305705754     -1.519515824607     -4.156860448448
    8      5.702649381067     -0.001515472222      1.430797887561
    8      7.067177698956     -0.002743524529     -4.193649264787
    8     -0.394030992616      1.518616124398      1.420193069996
    8      0.980444726083      1.521305778274     -4.191284164748
    8      5.704799401087      3.038244278965      1.429309508946
    8      7.078587053194      3.038849229563     -4.198631928883
    8     -0.393210551649      4.558091124273      1.419763707007
    8      0.980402923971      4.557430428862     -4.191009899344
    8     -5.693349185524     -3.039754590816     -1.450324490804
    8     -7.080583549232     -3.036160940543      4.209469321350
    8      0.404207164265     -1.520082481443     -1.401482328222
    8     -0.992844711160     -1.518743840185      4.213416705937
    8     -5.693284347168     -0.000497117561     -1.450115522857
    8     -7.080401368925     -0.000066101265      4.210050546380
    8      0.393947107437      1.523888345894     -1.429805600640
    8     -0.991345907492      1.518930625853      4.205482411739
    8     -5.698002353402      3.038903172135     -1.442831420882
    8     -7.083350447212      3.040887887486      4.198783945876
    8      0.394271762521      4.553540004687     -1.429459053529
    8     -0.990875967693      4.561108925012      4.205486385896
    8      4.764492880918     -1.520018649103     -3.158964757985
    8      3.390402843645     -1.519341584943      2.479207394092
    8     -1.322723870293      0.017042843373     -3.156045141855
    8     -2.708603369434     -0.001016855941      2.469418267925
    8      4.764573962274      1.517296864500     -3.158473150941
    8      3.390386511393      1.518687331363      2.477654415916
    8     -1.328641462902      3.039287514491     -3.171087136161
    8     -2.708596311008      3.039412735210      2.468030178013
    8      4.764524936698      4.560304872494     -3.158362517402
    8      3.389903512802      4.560162023007      2.477552731060
    8     -1.322301349418     -3.056031078739     -3.156248683307
    8     -2.708007674790     -3.037871541205      2.468912419894
    8     -4.770062770915     -1.519308827449      3.160969223847
    8     -3.369925487680     -1.519701053025     -2.457571307606
    8      1.321883463728      0.000407429401      3.165482837116
    8      2.703750947040     -0.005307814910     -2.464703154194
    8     -4.767361327348      1.520193359447      3.153078316243
    8     -3.384491574640      1.514522466118     -2.480608435250
    8      1.321276669371      3.039054228186      3.165806153181
    8      2.706921368360      3.038859783139     -2.466261639437
    8     -4.767330396933      4.559061795939      3.153444814530
    8     -3.384400330458      4.563877413452     -2.480254014642
    8      1.321999838624     -3.038954578434      3.164298528782
    8      2.703962279879     -3.034809992538     -2.465436685767
    0    0
