# Supplementary material for: Ir impurities in α- and β-Ga2O3 and their detrimental effect on p-type conductivity
Source: Sci Rep. 2023 May 26;13:8522. doi: 10.1038/s41598-023-35112-9 (PMC10220028; doi:10.1038/s41598-023-35112-9)
Supplement: Supplementary file 1 — Supplementary Information. [file 41598_2023_35112_MOESM1_ESM.zip › Ga2O3 outputs/Ir_doped_Ga2O3/Ir3+/beta/Ga2/b-Ga2O3-HSE06-dzvp2-dzvp2.final.gui]

   3   1   1 E -9.5963628607433E+04 DE 7.2E-07( 20)
  0.122725829268E+02 -0.165619617964E-04  0.242709456903E-01
 -0.451568333276E-05  0.914137109293E+01 -0.305978309928E-04
 -0.278238833954E+01 -0.140382725317E-04  0.112947639224E+02
    1
  0.100000000000E+01  0.000000000000E+00  0.000000000000E+00
 -0.123259516441E-31  0.100000000000E+01 -0.123259516441E-31
  0.000000000000E+00  0.000000000000E+00  0.100000000000E+01
  0.000000000000E+00  0.000000000000E+00  0.000000000000E+00
  120
   31     -4.750975037334     -1.523591540341     -1.151856406691
   31     -6.129294480159     -1.523577631593      4.481687690814
   31      1.411318804273      0.013043041464     -1.130496211684
   31      0.005043748945     -0.000541608541      4.501057194735
   31     -4.742049140164      1.524576221440     -1.163761731888
   31     -6.134230788939      1.525001638663      4.475930337084
   31      1.408030333971      3.046995521481     -1.140157074944
   31      0.005193392375      3.047053776313      4.502738343704
   31     -4.742081824521      4.569628658896     -1.163815427793
   31     -6.134261212644      4.569233698941      4.475900698699
   31      1.411509182706     -3.060259906328     -1.130584400425
   31      0.004996059491     -3.046594178536      4.500939229501
   31      4.742784724204     -1.523533689150      1.164808140232
   31      6.119279449380     -1.523569690517     -4.490017924703
   31     -1.385098480066     -0.000957477450      1.142859534799
   31      0.002239081821      0.002088180486     -4.504139040155
   31      4.742684286917      1.523042291932      1.162589048631
   31      6.120656617916      1.525653122582     -4.489412703522
   31     -1.385267920330      3.047128510721      1.155025817594
   31     -0.002370823726      3.047180708474     -4.501306199504
   31      4.742474494113      4.571249194906      1.162357032265
   31      6.120741592023      4.568667778327     -4.489458938004
   31     -1.385121388411     -3.046158520053      1.142803412343
   31      0.002212127519     -3.049065890572     -4.504159304347
   31      4.625654637782     -3.046073019496     -1.771348824372
   31      3.234757267727     -3.046584978767      3.873799575036
  277     -1.523651284377     -1.523554791579     -1.865978009758
   31     -2.897864713824     -1.523505485958      3.853872669949
   31      4.625651397805     -0.000893278398     -1.771415983616
   31      3.234809206799     -0.000484157551      3.873699079558
   31     -1.505587042652      1.548134038689     -1.786840786062
   31     -2.898641464810      1.524224183176      3.858506383629
   31      4.627714595738      3.047106883193     -1.770684607209
   31      3.235563764051      3.047099714058      3.874639934424
   31     -1.505486420091      4.546103903001     -1.786821356809
   31     -2.898617243039      4.570065516375      3.858401720511
   31     -4.621780086100     -3.048685649147      1.771384932942
   31     -3.259121823985     -3.063138734056     -3.898445125297
   31      1.515642937447     -1.523669144100      1.784503229083
   31      2.897434663375     -1.523652843548     -3.851777118636
   31     -4.621712309783      0.001551376833      1.771373928697
   31     -3.259190271989      0.015962114855     -3.898403588847
   31      1.515718222186      1.524500551026      1.794988300627
   31      2.901525232230      1.523628744570     -3.856691320506
   31     -4.622761393871      3.047191356906      1.769010428260
   31     -3.249591095974      3.047184237905     -3.873936780911
   31      1.515685057559      4.569628773456      1.794927885553
   31      2.901533614228      4.570594735355     -3.856759482193
    8     -4.251854244090     -1.523572629396      0.613227839370
    8     -2.863490809453     -1.523588930948     -5.038042103446
    8      1.903044715248      0.007732386468      0.641099838487
    8      3.264990967121     -0.002680546557     -5.017557784784
    8     -4.258197213857      1.524177775442      0.610206884988
    8     -2.869917035193      1.531764856757     -5.045260456947
    8      1.890869944096      3.047047597420      0.633153047264
    8      3.274557542538      3.047039201256     -5.018986470563
    8     -4.258151171972      4.570124773846      0.610142382326
    8     -2.869845821246      4.562523394394     -5.045332753425
    8      1.903106102911     -3.054966312058      0.641059975814
    8      3.264801296942     -3.044407278537     -5.017688476863
    8      4.257027915005     -1.523506832997     -0.608973454434
    8      2.857558092824     -1.523533847616      5.032830387370
    8     -1.888092703596      0.053187342748     -0.623874892678
    8     -3.269295341031     -0.000948209398      5.020363481308
    8      4.254531311475      1.523228614636     -0.610185848011
    8      2.858505874843      1.523203646456      5.032719999684
    8     -1.881928633913      3.047132100776     -0.616157205371
    8     -3.271820961793      3.047155802308      5.021097333502
    8      4.253961420177      4.571051176759     -0.610440768837
    8      2.858410230546      4.571054132968      5.032685798916
    8     -1.888019614284     -3.100314647264     -0.623934805726
    8     -3.269226375301     -3.046107834525      5.020308967434
    8      5.738917842109     -3.046752235242      1.453751949899
    8      7.113705131812     -3.047700881809     -4.204257059349
    8     -0.397482220979     -1.523572624177      1.449960211855
    8      0.979000898311     -1.523511288757     -4.182289922286
    8      5.738974891252     -0.000395756292      1.454029876136
    8      7.113575109903      0.000642034824     -4.204036628797
    8     -0.392939516980      1.523630991803      1.444795083189
    8      0.991792359156      1.525254393140     -4.206626159439
    8      5.737370659476      3.047199144396      1.452547901950
    8      7.115811882680      3.047137057920     -4.203620001847
    8     -0.392976955489      4.570654268706      1.444748782010
    8      0.991725042317      4.569122169366     -4.206799720554
    8     -5.738692792171     -3.047984006599     -1.451727313800
    8     -7.127102792550     -3.045942622578      4.196372764845
    8      0.447186676276     -1.523653961403     -1.361726481319
    8     -0.992468310273     -1.523540565279      4.217545680978
    8     -5.738682089819      0.000832601267     -1.451722796941
    8     -7.127100025564     -0.001230275460      4.196587941442
    8      0.411579633840      1.528929343940     -1.438150933771
    8     -0.989927188025      1.523822125696      4.211195682789
    8     -5.740036543210      3.047087631455     -1.450262968895
    8     -7.128226076717      3.047115174814      4.188615637759
    8      0.411728749485      4.565166828470     -1.438175556945
    8     -0.989880532266      4.570337163361      4.211006408199
    8      4.794995712582     -1.523878232128     -3.167066872945
    8      3.409933050407     -1.523531933543      2.482410896089
    8     -1.353976607435      0.049904053557     -3.196833953088
    8     -2.725276783105      0.000743655245      2.460775229126
    8      4.795253512733      1.522892476044     -3.168226889979
    8      3.411785216657      1.523978630819      2.483823116356
    8     -1.341023232755      3.047256036741     -3.185300510845
    8     -2.726807014908      3.047077097068      2.464449220466
    8      4.795444584541      4.571781817678     -3.168284748135
    8      3.411789801339      4.570346806850      2.483786542362
    8     -1.353922655201     -3.097031995847     -3.196778826614
    8     -2.725260604801     -3.047885408938      2.460739765030
    8     -4.793237637618     -1.523536951860      3.167861447026
    8     -3.449272393851     -1.523658666518     -2.507361249828
    8      1.339684149824     -0.000360154050      3.187039737599
    8      2.733564437507      0.002628422014     -2.461525500090
    8     -4.793672176325      1.523323680112      3.167538428492
    8     -3.419419893741      1.534135406589     -2.488554408223
    8      1.340490367446      3.046820016769      3.186508839501
    8      2.735047733317      3.046735101451     -2.463314134961
    8     -4.793708929505      4.570974642032      3.167514667126
    8     -3.419404621202      4.560306017637     -2.488610552273
    8      1.339696736158     -3.046548674495      3.186984960764
    8      2.733774524739     -3.049629616796     -2.461640674543
    0    0
