# Supplementary material for: Ir impurities in α- and β-Ga2O3 and their detrimental effect on p-type conductivity
Source: Sci Rep. 2023 May 26;13:8522. doi: 10.1038/s41598-023-35112-9 (PMC10220028; doi:10.1038/s41598-023-35112-9)
Supplement: Supplementary file 1 — Supplementary Information. [file 41598_2023_35112_MOESM1_ESM.zip › Ga2O3 outputs/Ir_doped_Ga2O3/Ir4+/beta/Ga1/b-Ga2O3-HSE06-dzvp2-dzvp2.gui]

   3   1   1 E -9.5963967138105E+04 DE 4.0E-08(  3)
  0.120159289131E+02 -0.487924731720E-03 -0.110270824946E+00
 -0.256728320691E-04  0.911354548879E+01  0.758528286523E-03
 -0.284826032490E+01  0.247257091156E-02  0.114010719377E+02
    1
  0.100000000000E+01  0.000000000000E+00  0.000000000000E+00
 -0.123259516441E-31  0.100000000000E+01 -0.123259516441E-31
  0.000000000000E+00  0.000000000000E+00  0.100000000000E+01
  0.000000000000E+00  0.000000000000E+00  0.000000000000E+00
  120
  277     -3.968861578060     -1.518733865430     -0.945716434811
   31     -6.079235505137     -1.514727509120      4.579704228426
   31      1.446448498951      0.005971144063     -1.160524325567
   31      0.008546220791     -0.001947091032      4.568880530581
   31     -4.539053576298      1.493251728374     -1.080203619332
   31     -6.059022020218      1.529907521628      4.586134357823
   31      1.352679813997      3.036165595730     -1.166314544976
   31      0.035608341197      3.037323207829      4.592292462859
   31     -4.539649538021      4.583265153133     -1.079940239621
   31     -6.058046338991      4.554991835279      4.587206819794
   31      1.445463601118     -3.049232791474     -1.156040362295
   31      0.010397052540     -3.035207131492      4.568412701807
   31      4.604658403179     -1.520959581258      1.118191194856
   31      6.005418206719     -1.517961550133     -4.629210971481
   31     -1.526432702079     -0.019363849037      1.125201853274
   31      0.070636451341      0.011814696935     -4.543912561180
   31      4.577921617289      1.518157378998      1.125152346007
   31      5.973048440161      1.522509761038     -4.646632933800
   31     -1.479942620975      3.036790562322      1.121392316154
   31      0.040810929563      3.035232622976     -4.546347690425
   31      4.578537434712      4.553035097482      1.126220613800
   31      5.973140576519      4.555382019054     -4.646359763339
   31     -1.527235424791     -3.016610039643      1.128633293318
   31      0.070084036831     -3.055960392284     -4.546111278104
   31      4.685222227327     -2.997922404557     -1.813375975841
   31      3.083127115781     -3.033361648811      3.827712772086
   31     -1.348670213302     -1.522478755159     -1.965571487390
   31     -2.879736528128     -1.520274053122      3.964624822951
   31      4.686500607658     -0.042184003959     -1.814513542402
   31      3.082325498124      0.002719218264      3.825665593107
   31     -1.492522939561      1.545287023530     -1.871325831608
   31     -2.847174883862      1.528843986554      3.943108215787
   31      4.610717917353      3.036137156514     -1.809167994617
   31      3.081812146365      3.041521047731      3.817088564290
   31     -1.491817546400      4.527134929625     -1.871774672831
   31     -2.843305186172      4.542610013684      3.938229124877
   31     -4.595591328984     -3.085016963176      1.951450692185
   31     -3.146623872204     -3.050857887889     -3.965125598105
   31      1.411438745262     -1.519373571673      1.761445285731
   31      2.909255689777     -1.521255305814     -3.880965619840
   31     -4.595126636042      0.053346147933      1.952580671986
   31     -3.146440140188      0.015160232624     -3.964405337078
   31      1.393591904681      1.512179597992      1.764468642868
   31      2.920270803558      1.510988996112     -3.865992541044
   31     -4.554259413195      3.036733582095      1.847568976957
   31     -3.173728704049      3.038476571804     -3.898013949332
   31      1.392762167340      4.559386897089      1.770137353601
   31      2.920440715145      4.560667056641     -3.866345751528
    8     -4.240941949647     -1.516126615690      0.907894490748
    8     -2.673072044459     -1.517607135451     -5.089821488510
    8      1.865892938464      0.003678349792      0.617774434504
    8      3.316907091746     -0.002851100589     -5.046224914606
    8     -4.106156625304      1.515805377758      0.715777241959
    8     -2.711449949300      1.533484654116     -5.050705977946
    8      1.825966955972      3.036455967592      0.605355663383
    8      3.354185532653      3.035574606613     -5.022153444706
    8     -4.107614791996      4.562014727113      0.716729172458
    8     -2.710205915523      4.544307054010     -5.049340141452
    8      1.864548221232     -3.045568951271      0.621775830924
    8      3.317831150263     -3.038077230457     -5.046404007705
    8      4.179120847790     -1.520881065573     -0.666609338464
    8      2.652613338479     -1.515042710787      4.996215011401
    8     -2.217864808639     -0.184312957541     -0.658090483743
    8     -3.255295286323      0.017712714361      5.101165626466
    8      4.260555966786      1.484395290537     -0.680306159947
    8      2.627549945821      1.527322806586      4.982084249346
    8     -1.937902876899      3.036296241845     -0.673014603003
    8     -3.268399863765      3.036475051074      5.092462115205
    8      4.261741313214      4.587706920194     -0.679210196219
    8      2.627292564138      4.556102247869      4.982704048173
    8     -2.216449955595     -2.852170779151     -0.656253724974
    8     -3.253907588836     -3.059840985074      5.098931586892
    8      5.562168480840     -3.049640749212      1.447523988697
    8      6.985844909985     -3.049028312949     -4.383889339413
    8     -0.485795295451     -1.517885600075      1.340581648114
    8      1.014628413394     -1.522066247841     -4.204512376768
    8      5.563491919029      0.008074385022      1.444140610199
    8      6.985835632857      0.012991690559     -4.384581299267
    8     -0.502364130132      1.488159571064      1.317337569986
    8      1.036958021466      1.531585123720     -4.219090450231
    8      5.577616563621      3.035121350808      1.410815647441
    8      6.976632890710      3.038778978505     -4.380172965113
    8     -0.503839252871      4.586918174683      1.324049716286
    8      1.037256030669      4.539018350835     -4.218550657903
    8     -5.375847361653     -2.893060195125     -1.308335581902
    8     -7.058599553379     -3.044692892458      4.322786692591
    8      0.421995381650     -1.522046728097     -1.392745714693
    8     -0.990644966186     -1.518949306769      4.296387994191
    8     -5.374643061515     -0.143617478719     -1.310215137199
    8     -7.058048906898      0.015568668451      4.318953793946
    8      0.355659650771      1.486293940558     -1.406148611588
    8     -0.968496301842      1.528312767467      4.293566097518
    8     -5.508588967142      3.037699862628     -1.368762160323
    8     -7.057084745886      3.042635670177      4.313458594111
    8      0.354773509373      4.585126051977     -1.403957221841
    8     -0.965450110514      4.547849589240      4.295518458358
    8      4.790237595232     -1.519391028119     -3.202095195206
    8      3.295268798347     -1.518654499621      2.463409099896
    8     -1.223875284228      0.027012695123     -3.175935162945
    8     -2.695697696324      0.007022188028      2.570484282246
    8      4.802182685851      1.499539453274     -3.182952122725
    8      3.279217425638      1.523508588666      2.462936845444
    8     -1.266843513983      3.036392831492     -3.205135128135
    8     -2.678616795053      3.039439412249      2.550349724899
    8      4.802466240822      4.577614953613     -3.183181145242
    8      3.279100375343      4.547026997809      2.464035589550
    8     -1.223775194957     -3.069875393179     -3.177269358478
    8     -2.697574112067     -3.026004110992      2.572406012767
    8     -4.753378981771     -1.517524544549      3.302747796387
    8     -3.258043625956     -1.518372010069     -2.731534974318
    8      1.208069756393     -0.001938100721      3.127953898716
    8      2.712516525955      0.002233330968     -2.513697321409
    8     -4.748001538431      1.540370860679      3.263295239392
    8     -3.325798821952      1.514735597666     -2.525567441444
    8      1.195198646419      3.040166309246      3.115007255684
    8      2.704094864672      3.038068243416     -2.467577942717
    8     -4.749489285962      4.541424481586      3.263987663303
    8     -3.326414473749      4.562443555486     -2.524944772933
    8      1.210340533626     -3.032618207857      3.126786737421
    8      2.711767719993     -3.046728246805     -2.508428991248
    0    0
