# Supplementary material for: Ir impurities in α- and β-Ga2O3 and their detrimental effect on p-type conductivity
Source: Sci Rep. 2023 May 26;13:8522. doi: 10.1038/s41598-023-35112-9 (PMC10220028; doi:10.1038/s41598-023-35112-9)
Supplement: Supplementary file 1 — Supplementary Information. [file 41598_2023_35112_MOESM1_ESM.zip › Ga2O3 outputs/Ir_doped_Ga2O3/Ir4+/beta/Ga2/b-Ga2O3-HSE06-dzvp2-dzvp2.d12]

Ga2O3 - beta
EXTERNAL
OPTGEOM
END
END
277 12
INPUT
17 5 6 5 5 5 0
823.5880147 -0.1578014 -1
364.6613336 -1517.5270446 0
55.7082801 -316.5306529 0
12.0464544 -91.8880941 0
3.5120610 -9.2241773 0
188.0490770 3.1578014 -2
340.4194712 26.8322577 -1
128.2373673 800.4250007 0
33.8644961 369.4050683 0
4.7560005 242.4171899 0
3.9649974 -118.2173282 0
289.7291139 2.1578014 -2
87.4633789 61.9678610 -1
30.4363766 269.0581986 0
4.0553412 231.1654793 0
3.5525341 -133.6952667 0
136.4017106 3.1578014 -2
95.0776925 45.9349803 -1
49.2258410 359.0344668 0
15.0874145 176.4740119 0
4.0405764 54.5155286 0
127.3507908 3.9546197 -2
66.2364374 52.9773655 -1
34.4299229 274.8643383 0
10.1995721 137.2047338 0
2.5409702 14.8633305 0
0 0 1 2. 1.
2.3500000 1.0000000
0 0 1 2. 1.
1.5820000 1.0000000
0 0 1 0. 1.
0.5018000 1.0000000
0 0 1 0. 1.
0.2500000 1.0000000
0 2 1 6. 1.
2.7920000 1.0000000
0 2 1 0. 1.
1.5410000 1.0000000
0 2 1 0. 1.
0.5100000 1.0000000
0 2 1 0. 1.
0.0980000 1.0000000
0 3 1 6. 1.
1.2400000 1.0000000
0 3 1 0. 1.
0.4647000 1.0000000
0 3 1 0. 1.
0.1529000 1.0000000
0 4 1 0. 1.
0.9380000 1.0000000
31 12
0 0 6 2 1
  87842.126296      0.0014271588798
  13189.496402      0.0109388940970
  3000.9482141      0.0543082001270
  847.38425966      0.1895105598300
  276.00980642      0.3861518591800
  95.216672071      0.3005108271900
0 0 3 2 1
  184.00703968     -0.1112446196300
  21.827051433      0.6483132291800
  9.0026963761      0.4435838359400
0 0 3 2 1
  16.033176938     -0.2301429955500
  2.6707724878      0.7294686151600
  1.1252834170      0.4621497695100
0 0 1 2 1
  0.9338577400      1.0000000000000 
0 0 1 0 1
  0.1574498300      1.0000000000000
0 2 5 6 1
  1167.2665844      0.0090974021307
  275.38062789      0.0684562733430
  87.375073070      0.2692229388800
  31.597254670      0.5350789788200
  11.824122798      0.3527906276000
0 2 3 6 1
  6.2881845133      0.3393824453000
  2.5199853240      0.5687194760800
  1.0169726306      0.2771769493900
0 2 1 1 1
  0.3650037800      1.0000000000000
0 2 1 0 1
  0.1507841800      1.0000000000000
0 3 4 10 1
  65.354237674      0.0273701463820
  18.504656747      0.1509946397600
  6.3179620632      0.3748532854500
  2.1641389426      0.4751060685100
0 3 1 0 1
  0.6662863400      1.0000000000000 
0 3 1 0 1
  0.1526260800      1.0000000000000
8 6
0 0 5 2 1
  2266.1767785      -0.005343180993
  340.87010191      -0.039890039230
  77.363135167      -0.178539119850
  21.479644940      -0.464276849590
  6.6589433124      -0.443097451720
0 0 1 2 1
  0.8478937000       1.000000000000
0 0 1 0 1
  0.2790534900       1.000000000000
0 2 3 4 1
  17.721504317       0.043394573193
  3.8635505440       0.230941207650
  1.0480920883       0.513753110640
0 2 1 0 1
  0.2623818000       1.000000000000
0 3 1 0 1
  0.4790426200       1.000000000000
99 0
CHARGED
END
DFT
HSE06
SPIN
END
SPINLOCK
1 50
SHRINK
4 8
TOLDEE
10
MAXCYCLE
200
FMIXING
85
ANDERSON
SAVEWF
PPAN
END
