# Supplementary material for: Ir impurities in α- and β-Ga2O3 and their detrimental effect on p-type conductivity
Source: Sci Rep. 2023 May 26;13:8522. doi: 10.1038/s41598-023-35112-9 (PMC10220028; doi:10.1038/s41598-023-35112-9)
Supplement: Supplementary file 1 — Supplementary Information. [file 41598_2023_35112_MOESM1_ESM.zip › Ga2O3 outputs/Ir_doped_Ga2O3/Ir4+/beta/Ga1/b-Ga2O3-HSE06-dzvp2-dzvp2.cryst.out]

Tue Jan 11 08:21:30 EET 2022
 
CRYSTAL will run on 40 processors
mpich119 is in use
mpich119 is in use
 
CRYSTAL input is expected from /home/azacinskis/Marconi_inputs/Ir_charged/beta/Ga1_4_plus_state/run13_optc026/b-Ga2O3-HSE06-dzvp2-dzvp2.d12
OUTPUT is going to /home/azacinskis/Marconi_inputs/Ir_charged/beta/Ga1_4_plus_state/run13_optc026/b-Ga2O3-HSE06-dzvp2-dzvp2.cryst.out
 
Executable from /install_linux/2020/crystal17/new_v17102_v01/bin/Linux-ifort17_XE_emt64_omp2.1.0/v1.0.2 are used
Creating temporary directory /work/azacinskis/b-Ga2O3-HSE06-dzvp2-dzvp2.tmp213056
 
Input data from /home/azacinskis/Marconi_inputs/Ir_charged/beta/Ga1_4_plus_state/run13_optc026/b-Ga2O3-HSE06-dzvp2-dzvp2.d12 :
 
Ga2O3 - beta
EXTERNAL
OPTGEOM
END
END
277 12
INPUT
17 5 6 5 5 5 0
823.5880147 -0.1578014 -1
364.6613336 -1517.5270446 0
55.7082801 -316.5306529 0
12.0464544 -91.8880941 0
3.5120610 -9.2241773 0
188.0490770 3.1578014 -2
340.4194712 26.8322577 -1
128.2373673 800.4250007 0
33.8644961 369.4050683 0
4.7560005 242.4171899 0
3.9649974 -118.2173282 0
289.7291139 2.1578014 -2
87.4633789 61.9678610 -1
30.4363766 269.0581986 0
4.0553412 231.1654793 0
3.5525341 -133.6952667 0
136.4017106 3.1578014 -2
95.0776925 45.9349803 -1
49.2258410 359.0344668 0
15.0874145 176.4740119 0
4.0405764 54.5155286 0
127.3507908 3.9546197 -2
66.2364374 52.9773655 -1
34.4299229 274.8643383 0
10.1995721 137.2047338 0
2.5409702 14.8633305 0
0 0 1 2. 1.
2.3500000 1.0000000
0 0 1 2. 1.
1.5820000 1.0000000
0 0 1 0. 1.
0.5018000 1.0000000
0 0 1 0. 1.
0.2500000 1.0000000
0 2 1 6. 1.
2.7920000 1.0000000
0 2 1 0. 1.
1.5410000 1.0000000
0 2 1 0. 1.
0.5100000 1.0000000
0 2 1 0. 1.
0.0980000 1.0000000
0 3 1 6. 1.
1.2400000 1.0000000
0 3 1 0. 1.
0.4647000 1.0000000
0 3 1 0. 1.
0.1529000 1.0000000
0 4 1 0. 1.
0.9380000 1.0000000
31 12
0 0 6 2 1
  87842.126296      0.0014271588798
  13189.496402      0.0109388940970
  3000.9482141      0.0543082001270
  847.38425966      0.1895105598300
  276.00980642      0.3861518591800
  95.216672071      0.3005108271900
0 0 3 2 1
  184.00703968     -0.1112446196300
  21.827051433      0.6483132291800
  9.0026963761      0.4435838359400
0 0 3 2 1
  16.033176938     -0.2301429955500
  2.6707724878      0.7294686151600
  1.1252834170      0.4621497695100
0 0 1 2 1
  0.9338577400      1.0000000000000 
0 0 1 0 1
  0.1574498300      1.0000000000000
0 2 5 6 1
  1167.2665844      0.0090974021307
  275.38062789      0.0684562733430
  87.375073070      0.2692229388800
  31.597254670      0.5350789788200
  11.824122798      0.3527906276000
0 2 3 6 1
  6.2881845133      0.3393824453000
  2.5199853240      0.5687194760800
  1.0169726306      0.2771769493900
0 2 1 1 1
  0.3650037800      1.0000000000000
0 2 1 0 1
  0.1507841800      1.0000000000000
0 3 4 10 1
  65.354237674      0.0273701463820
  18.504656747      0.1509946397600
  6.3179620632      0.3748532854500
  2.1641389426      0.4751060685100
0 3 1 0 1
  0.6662863400      1.0000000000000 
0 3 1 0 1
  0.1526260800      1.0000000000000
8 6
0 0 5 2 1
  2266.1767785      -0.005343180993
  340.87010191      -0.039890039230
  77.363135167      -0.178539119850
  21.479644940      -0.464276849590
  6.6589433124      -0.443097451720
0 0 1 2 1
  0.8478937000       1.000000000000
0 0 1 0 1
  0.2790534900       1.000000000000
0 2 3 4 1
  17.721504317       0.043394573193
  3.8635505440       0.230941207650
  1.0480920883       0.513753110640
0 2 1 0 1
  0.2623818000       1.000000000000
0 3 1 0 1
  0.4790426200       1.000000000000
99 0
CHARGED
END
DFT
HSE06
SPIN
END
SPINLOCK
1 50
SHRINK
4 8
TOLDEE
7
MAXCYCLE
200
FMIXING
85
ANDERSON
SAVEWF
PPAN
END 
External geometry input found in  /home/azacinskis/Marconi_inputs/Ir_charged/beta/Ga1_4_plus_state/run13_optc026/b-Ga2O3-HSE06-dzvp2-dzvp2.gui
External geometry input copied to  /home/azacinskis/Marconi_inputs/Ir_charged/beta/Ga1_4_plus_state/run13_optc026/b-Ga2O3-HSE06-dzvp2-dzvp2.gui_old
          40 PROCESSORS WORKING

         
 *******************************************************************************
 *                                                                             *
 *                               CRYSTAL17                                     *
 *                      public : 1.0.2 - March 1st, 2018                       *
 *                       HTTP://WWW.CRYSTAL.UNITO.IT                           *
 *                                                                             *
 *                              MAIN AUTHORS                                   *
 *                                                                             *
 *  R. DOVESI(1,11), V.R. SAUNDERS(2), C. ROETTI(1,11), R. ORLANDO(1,11),      *
 *  C.M. ZICOVICH-WILSON(1,3), F. PASCALE(4), B. CIVALLERI(1,11),              *
 *  K. DOLL(5), N.M. HARRISON(2,6), I.J. BUSH(7), Ph. D'ARCO(8),               *
 *  M. LLUNELL(9), M. CAUSA'(10), Y. NOEL(8), L. MASCHIO(1,11), A. ERBA(1,11)  *
 *  M. RE'RAT(14), S. CASASSA(1,11)                                            *
 *                                                                             *
 *        CONTRIBUTIONS TO THE CODE HAVE ALSO BEEN GIVEN BY                    *
 *                                                                             *
 *  M. FERRABONE(1,11), M. DE LA PIERRE(1,11), M. FERRERO(1,11),               *
 *  J. BAIMA(1,11), E. ALBANESE(1,11), M.F. PEINTINGER(12), R. BAST(13),       *
 *  B. KIRTMAN(15), V. LACIVITA(1,11), R. DEMICHELIS(1,16)                     *
 *  G. BRANDEBURG(17), S. SALUSTRO(1,11), G. SANSONE(1,11)                     *
 *  M.T. RUGGIERO(18)                                                          *
 *                                                                             *
 * (1) THEORETICAL CHEMISTRY GROUP - UNIVERSITA' DI TORINO - TORINO (ITALY)    *
 * (2) COMPUTATIONAL SCIENCE & ENGINEERING DEPARTMENT - STFC DARESBURY (UK)    *
 * (3) UNIVERSIDAD AUTONOMA DEL ESTADO DE MORELOS - CUERNAVACA (MEXICO)        *
 * (4) UNIVERSITE' DE LORRAINE - NANCY (FRANCE)                                *
 * (5) UNIVERSITAET STUTTGART- STUTTGART (GERMANY)                             *
 * (6) IMPERIAL COLLEGE - LONDON (UK)                                          *
 * (7) OXFORD E-RESEARCH CENTRE - OXFORD (UK)                                  *
 * (8) UPMC - SORBONNE UNIVERSITES - PARIS (FRANCE)                            *
 * (9) UNIVERSIDAD DE BARCELONA - BARCELONA (SPAIN)                            *
 *(10) UNIVERSITA' DI NAPOLI "FEDERICO II" - NAPOLI (ITALY)                    *
 *(11) NIS - NANOSTRUCTURED INTERFACES AND SURFACES - TORINO (ITALY)           *
 *(12) MPI FUER CHEMISCHE ENERGIEKONVERSION - MUELHEIM AN DER RUHR (GERMANY)   *
 *(13) UNIVERSITY OF TROMSO - TROMSO (NORWAY)                                  *
 *(14) UNIVERSITE' DE PAU ET DES PAYS DE L'ADOUR - PAU (FRANCE)                *
 *(15) UNIVERSITY OF CALIFORNIA SANTA BARBARA - SANTA BARBARA (USA)            *
 *(16) CURTIN UNIVERSITY - PERTH (AUSTRALIA)                                   *
 *(17) UNIVERSITY COLLEGE LONDON - LONDON (UK)                                 *
 *(18) CAMBRIDGE UNIVERSITY - CAMBRIDGE (UK)                                   *
 *                                                                             *
 *******************************************************************************
 EEEEEEEEEE STARTING  DATE 11 01 2022 TIME 08:21:33.5
 Ga2O3 - beta                                                                    

 GEOMETRY INPUT FROM EXTERNAL FILE (FORTRAN UNIT 34)
 3D - CRYSTAL 

 *******************************************************************************
 LATTICE PARAMETERS  (ANGSTROMS AND DEGREES) - PRIMITIVE CELL
       A          B          C        ALPHA      BETA     GAMMA        VOLUME
   12.01643    9.11355   11.75147    89.98328 104.55254  90.00253   1245.642929
 INFORMATION **** CHKGRP **** SPGR WITH NO INVERSION

 NUMBER OF IRREDUCIBLE ATOMS IN THE CELL:  120

 CARTESIAN COORDINATES (ANGSTROM) - IRREDUCIBLE ATOMS AND SYMMETRY RELATED

 AT.IRR.  AT  AT.N.          X                   Y                   Z
     1     1   277   -3.968861578060E+00 -1.518733865430E+00 -9.457164348110E-01
     2     2    31   -6.079235505137E+00 -1.514727509120E+00  4.579704228426E+00
     3     3    31    1.446448498951E+00  5.971144063000E-03 -1.160524325567E+00
     4     4    31    8.546220791000E-03 -1.947091032000E-03  4.568880530581E+00
     5     5    31   -4.539053576298E+00  1.493251728374E+00 -1.080203619332E+00
     6     6    31   -6.059022020218E+00  1.529907521628E+00  4.586134357823E+00
     7     7    31    1.352679813997E+00  3.036165595730E+00 -1.166314544976E+00
     8     8    31    3.560834119700E-02  3.037323207829E+00  4.592292462859E+00
     9     9    31   -4.539649538021E+00  4.583265153133E+00 -1.079940239621E+00
    10    10    31   -6.058046338991E+00  4.554991835279E+00  4.587206819794E+00
    11    11    31    1.445463601118E+00 -3.049232791474E+00 -1.156040362295E+00
    12    12    31    1.039705254000E-02 -3.035207131492E+00  4.568412701807E+00
    13    13    31    4.604658403179E+00 -1.520959581258E+00  1.118191194856E+00
    14    14    31    6.005418206719E+00 -1.517961550133E+00 -4.629210971481E+00
    15    15    31   -1.526432702079E+00 -1.936384903700E-02  1.125201853274E+00
    16    16    31    7.063645134100E-02  1.181469693500E-02 -4.543912561180E+00
    17    17    31    4.577921617289E+00  1.518157378998E+00  1.125152346007E+00
    18    18    31    5.973048440161E+00  1.522509761038E+00 -4.646632933800E+00
    19    19    31   -1.479942620975E+00  3.036790562322E+00  1.121392316154E+00
    20    20    31    4.081092956300E-02  3.035232622976E+00 -4.546347690425E+00
    21    21    31    4.578537434712E+00  4.553035097482E+00  1.126220613800E+00
    22    22    31    5.973140576519E+00  4.555382019054E+00 -4.646359763339E+00
    23    23    31   -1.527235424791E+00 -3.016610039643E+00  1.128633293318E+00
    24    24    31    7.008403683100E-02 -3.055960392284E+00 -4.546111278104E+00
    25    25    31    4.685222227327E+00 -2.997922404557E+00 -1.813375975841E+00
    26    26    31    3.083127115781E+00 -3.033361648811E+00  3.827712772086E+00
    27    27    31   -1.348670213302E+00 -1.522478755159E+00 -1.965571487390E+00
    28    28    31   -2.879736528128E+00 -1.520274053122E+00  3.964624822951E+00
    29    29    31    4.686500607658E+00 -4.218400395900E-02 -1.814513542402E+00
    30    30    31    3.082325498124E+00  2.719218264000E-03  3.825665593107E+00
    31    31    31   -1.492522939561E+00  1.545287023530E+00 -1.871325831608E+00
    32    32    31   -2.847174883862E+00  1.528843986554E+00  3.943108215787E+00
    33    33    31    4.610717917353E+00  3.036137156514E+00 -1.809167994617E+00
    34    34    31    3.081812146365E+00  3.041521047731E+00  3.817088564290E+00
    35    35    31   -1.491817546400E+00  4.527134929625E+00 -1.871774672831E+00
    36    36    31   -2.843305186172E+00  4.542610013684E+00  3.938229124877E+00
    37    37    31   -4.595591328984E+00 -3.085016963176E+00  1.951450692185E+00
    38    38    31   -3.146623872204E+00 -3.050857887889E+00 -3.965125598105E+00
    39    39    31    1.411438745262E+00 -1.519373571673E+00  1.761445285731E+00
    40    40    31    2.909255689777E+00 -1.521255305814E+00 -3.880965619840E+00
    41    41    31   -4.595126636042E+00  5.334614793300E-02  1.952580671986E+00
    42    42    31   -3.146440140188E+00  1.516023262400E-02 -3.964405337078E+00
    43    43    31    1.393591904681E+00  1.512179597992E+00  1.764468642868E+00
    44    44    31    2.920270803558E+00  1.510988996112E+00 -3.865992541044E+00
    45    45    31   -4.554259413195E+00  3.036733582095E+00  1.847568976957E+00
    46    46    31   -3.173728704049E+00  3.038476571804E+00 -3.898013949332E+00
    47    47    31    1.392762167340E+00  4.559386897089E+00  1.770137353601E+00
    48    48    31    2.920440715145E+00  4.560667056641E+00 -3.866345751528E+00
    49    49     8   -4.240941949647E+00 -1.516126615690E+00  9.078944907480E-01
    50    50     8   -2.673072044459E+00 -1.517607135451E+00 -5.089821488510E+00
    51    51     8    1.865892938464E+00  3.678349792000E-03  6.177744345040E-01
    52    52     8    3.316907091746E+00 -2.851100589000E-03 -5.046224914606E+00
    53    53     8   -4.106156625304E+00  1.515805377758E+00  7.157772419590E-01
    54    54     8   -2.711449949300E+00  1.533484654116E+00 -5.050705977946E+00
    55    55     8    1.825966955972E+00  3.036455967592E+00  6.053556633830E-01
    56    56     8    3.354185532653E+00  3.035574606613E+00 -5.022153444706E+00
    57    57     8   -4.107614791996E+00  4.562014727113E+00  7.167291724580E-01
    58    58     8   -2.710205915523E+00  4.544307054010E+00 -5.049340141452E+00
    59    59     8    1.864548221232E+00 -3.045568951271E+00  6.217758309240E-01
    60    60     8    3.317831150263E+00 -3.038077230457E+00 -5.046404007705E+00
    61    61     8    4.179120847790E+00 -1.520881065573E+00 -6.666093384640E-01
    62    62     8    2.652613338479E+00 -1.515042710787E+00  4.996215011401E+00
    63    63     8   -2.217864808639E+00 -1.843129575410E-01 -6.580904837430E-01
    64    64     8   -3.255295286323E+00  1.771271436100E-02  5.101165626466E+00
    65    65     8    4.260555966786E+00  1.484395290537E+00 -6.803061599470E-01
    66    66     8    2.627549945821E+00  1.527322806586E+00  4.982084249346E+00
    67    67     8   -1.937902876899E+00  3.036296241845E+00 -6.730146030030E-01
    68    68     8   -3.268399863765E+00  3.036475051074E+00  5.092462115205E+00
    69    69     8    4.261741313214E+00  4.587706920194E+00 -6.792101962190E-01
    70    70     8    2.627292564138E+00  4.556102247869E+00  4.982704048173E+00
    71    71     8   -2.216449955595E+00 -2.852170779151E+00 -6.562537249740E-01
    72    72     8   -3.253907588836E+00 -3.059840985074E+00  5.098931586892E+00
    73    73     8    5.562168480840E+00 -3.049640749212E+00  1.447523988697E+00
    74    74     8    6.985844909985E+00 -3.049028312949E+00 -4.383889339413E+00
    75    75     8   -4.857952954510E-01 -1.517885600075E+00  1.340581648114E+00
    76    76     8    1.014628413394E+00 -1.522066247841E+00 -4.204512376768E+00
    77    77     8    5.563491919029E+00  8.074385022000E-03  1.444140610199E+00
    78    78     8    6.985835632857E+00  1.299169055900E-02 -4.384581299267E+00
    79    79     8   -5.023641301320E-01  1.488159571064E+00  1.317337569986E+00
    80    80     8    1.036958021466E+00  1.531585123720E+00 -4.219090450231E+00
    81    81     8    5.577616563621E+00  3.035121350808E+00  1.410815647441E+00
    82    82     8    6.976632890710E+00  3.038778978505E+00 -4.380172965113E+00
    83    83     8   -5.038392528710E-01  4.586918174683E+00  1.324049716286E+00
    84    84     8    1.037256030669E+00  4.539018350835E+00 -4.218550657903E+00
    85    85     8   -5.375847361653E+00 -2.893060195125E+00 -1.308335581902E+00
    86    86     8   -7.058599553379E+00 -3.044692892458E+00  4.322786692591E+00
    87    87     8    4.219953816500E-01 -1.522046728097E+00 -1.392745714693E+00
    88    88     8   -9.906449661860E-01 -1.518949306769E+00  4.296387994191E+00
    89    89     8   -5.374643061515E+00 -1.436174787190E-01 -1.310215137199E+00
    90    90     8   -7.058048906898E+00  1.556866845100E-02  4.318953793946E+00
    91    91     8    3.556596507710E-01  1.486293940558E+00 -1.406148611588E+00
    92    92     8   -9.684963018420E-01  1.528312767467E+00  4.293566097518E+00
    93    93     8   -5.508588967142E+00  3.037699862628E+00 -1.368762160323E+00
    94    94     8   -7.057084745886E+00  3.042635670177E+00  4.313458594111E+00
    95    95     8    3.547735093730E-01  4.585126051977E+00 -1.403957221841E+00
    96    96     8   -9.654501105140E-01  4.547849589240E+00  4.295518458358E+00
    97    97     8    4.790237595232E+00 -1.519391028119E+00 -3.202095195206E+00
    98    98     8    3.295268798347E+00 -1.518654499621E+00  2.463409099896E+00
    99    99     8   -1.223875284228E+00  2.701269512300E-02 -3.175935162945E+00
   100   100     8   -2.695697696324E+00  7.022188028000E-03  2.570484282246E+00
   101   101     8    4.802182685851E+00  1.499539453274E+00 -3.182952122725E+00
   102   102     8    3.279217425638E+00  1.523508588666E+00  2.462936845444E+00
   103   103     8   -1.266843513983E+00  3.036392831492E+00 -3.205135128135E+00
   104   104     8   -2.678616795053E+00  3.039439412249E+00  2.550349724899E+00
   105   105     8    4.802466240822E+00  4.577614953613E+00 -3.183181145242E+00
   106   106     8    3.279100375343E+00  4.547026997809E+00  2.464035589550E+00
   107   107     8   -1.223775194957E+00 -3.069875393179E+00 -3.177269358478E+00
   108   108     8   -2.697574112067E+00 -3.026004110992E+00  2.572406012767E+00
   109   109     8   -4.753378981771E+00 -1.517524544549E+00  3.302747796387E+00
   110   110     8   -3.258043625956E+00 -1.518372010069E+00 -2.731534974318E+00
   111   111     8    1.208069756393E+00 -1.938100721000E-03  3.127953898716E+00
   112   112     8    2.712516525955E+00  2.233330968000E-03 -2.513697321409E+00
   113   113     8   -4.748001538431E+00  1.540370860679E+00  3.263295239392E+00
   114   114     8   -3.325798821952E+00  1.514735597666E+00 -2.525567441444E+00
   115   115     8    1.195198646419E+00  3.040166309246E+00  3.115007255684E+00
   116   116     8    2.704094864672E+00  3.038068243416E+00 -2.467577942717E+00
   117   117     8   -4.749489285962E+00  4.541424481586E+00  3.263987663303E+00
   118   118     8   -3.326414473749E+00  4.562443555486E+00 -2.524944772933E+00
   119   119     8    1.210340533626E+00 -3.032618207857E+00  3.126786737421E+00
   120   120     8    2.711767719993E+00 -3.046728246805E+00 -2.508428991248E+00

 SYMMETRY CHANGED DURING OLD RUN :  INFORMATION ON SPACE GROUP LOST 
 NUMBER OF SYMMETRY OPERATORS         :    1
 *******************************************************************************
 LATTICE PARAMETERS (ANGSTROMS AND DEGREES) - BOHR = 0.5291772083 ANGSTROM
 PRIMITIVE CELL - CENTRING CODE 1/0 VOLUME=  1245.642929 - DENSITY  6.111 g/cm^3
         A              B              C           ALPHA      BETA       GAMMA 
    12.01643489     9.11354552    11.75146945    89.983279 104.552539  90.002532
 *******************************************************************************
 ATOMS IN THE ASYMMETRIC UNIT  120 - ATOMS IN THE UNIT CELL:  120
     ATOM                 X/A                 Y/B                 Z/C    
 *******************************************************************************
      1 T 277 IR   -3.507643762176E-01 -1.666411336516E-01 -8.633127790992E-02
      2 T  31 GA   -4.116559867778E-01 -1.663361157905E-01  3.977202125026E-01
      3 T  31 GA    9.647021581691E-02  6.877227232239E-04 -1.008577968130E-01
      4 T  31 GA    9.592303492175E-02 -3.174881984988E-04  4.016690981884E-01
      5 T  31 GA   -4.011335023435E-01  1.638549884745E-01 -9.863644719879E-02
      6 T  31 GA   -4.098404659748E-01  1.677418275693E-01  3.982795389272E-01
      7 T  31 GA    8.852338011923E-02  3.331809415713E-01 -1.014646458081E-01
      8 T  31 GA    9.866371756753E-02  3.331714433898E-01  4.037269037136E-01
      9 T  31 GA   -4.011823587711E-01 -4.970877911993E-01 -9.863637634755E-02
     10 T  31 GA   -4.097412675259E-01  4.996745737677E-01  3.983524812166E-01
     11 T  31 GA    9.648608317622E-02 -3.345500790220E-01 -1.004420464029E-01
     12 T  31 GA    9.607221962522E-02 -3.331473323311E-01  4.016516509516E-01
     13 T  31 GA    4.073975284788E-01 -1.668958670525E-01  1.020291651517E-01
     14 T  31 GA    4.044714675869E-01 -1.664302828408E-01 -4.021098500261E-01
     15 T  31 GA   -1.038780854229E-01 -2.156797751220E-03  9.768807469847E-02
     16 T  31 GA   -8.879779481598E-02  1.399997462133E-03 -3.994102882684E-01
     17 T  31 GA    4.053078087730E-01  1.665763847208E-01  1.025973369811E-01
     18 T  31 GA    4.014037601013E-01  1.671911079425E-01 -4.036898156920E-01
     19 T  31 GA   -1.000841259707E-01  3.331854745730E-01  9.736832049461E-02
     20 T  31 GA   -9.134094266655E-02  3.331498452462E-01 -3.996705450158E-01
     21 T  31 GA    4.053768874193E-01  4.995837282814E-01  1.026695485825E-01
     22 T  31 GA    4.014125904655E-01  4.999784146330E-01 -4.036879109933E-01
     23 T  31 GA   -1.038690423547E-01 -3.310350579608E-01  9.801101807730E-02
     24 T  31 GA   -8.888509268229E-02 -3.352170427485E-01 -3.995815888089E-01
     25 T  31 GA    3.530294516931E-01 -3.288912512718E-01 -1.556167405442E-01
     26 T  31 GA    3.369459093965E-01 -3.329149433593E-01  3.390137894050E-01
     27 T  31 GA   -1.534560551354E-01 -1.670177334006E-01 -1.738754510400E-01
     28 T  31 GA   -1.575901852422E-01 -1.669171477975E-01  3.462283069670E-01
     29 T  31 GA    3.531079490726E-01 -4.567557412387E-03 -1.557373361596E-01
     30 T  31 GA    3.368318298775E-01  2.244826361544E-04  3.388109616084E-01
     31 T  31 GA   -1.634960311812E-01  1.695955791638E-01 -1.657285672094E-01
     32 T  31 GA   -1.553270380311E-01  1.676533895343E-01  3.443406924174E-01
     33 T  31 GA    3.468933832333E-01  3.332062735192E-01 -1.553510521766E-01
     34 T  31 GA    3.366057172431E-01  3.336626207629E-01  3.380342903663E-01
     35 T  31 GA   -1.634510159267E-01  4.967841669440E-01 -1.657892684449E-01
     36 T  31 GA   -1.551104442681E-01  4.983443641803E-01  3.438928358103E-01
     37 T  31 GA   -3.426665332179E-01 -3.385728680469E-01  1.678720561050E-01
     38 T  31 GA   -3.450968347444E-01 -3.346840317215E-01 -3.511008320382E-01
     39 T  31 GA    1.544426443192E-01 -1.667500256430E-01  1.560030756632E-01
     40 T  31 GA    1.618004207313E-01 -1.668218572152E-01 -3.388275449871E-01
     41 T  31 GA   -3.426089296498E-01  5.789592565869E-03  1.679488140741E-01
     42 T  31 GA   -3.450710968641E-01  1.740254015146E-03 -3.510597910001E-01
     43 T  31 GA    1.530124237084E-01  1.658924030141E-01  1.562322933063E-01
     44 T  31 GA    1.630267113793E-01  1.658962580520E-01 -3.375245160389E-01
     45 T  31 GA   -3.413928220297E-01  3.331496556768E-01  1.587281104174E-01
     46 T  31 GA   -3.459683619277E-01  3.334774009588E-01 -3.452672818450E-01
     47 T  31 GA    1.530567720957E-01 -4.997474789568E-01  1.567076854000E-01
     48 T  31 GA    1.630289510444E-01 -4.994723740607E-01 -3.375777383039E-01
     49 T   8 O    -3.348326239336E-01 -1.663983470927E-01  7.640495943725E-02
     50 T   8 O    -3.290355878627E-01 -1.664177790979E-01 -4.496049415036E-01
     51 T   8 O     1.685154783500E-01  3.974923806166E-04  5.581549500660E-02
     52 T   8 O     1.715193708927E-01 -1.840260803543E-04 -4.409507474355E-01
     53 T   8 O    -3.275976734820E-01  1.662907335520E-01  5.960199564934E-02
     54 T   8 O    -3.314262995482E-01  1.683676516687E-01 -4.462194755749E-01
     55 T   8 O     1.649217481231E-01  3.331745331083E-01  5.466933299766E-02
     56 T   8 O     1.751259839980E-01  3.332122595767E-01 -4.388267117552E-01
     57 T   8 O    -3.277040356825E-01 -4.994585456624E-01  5.966222360234E-02
     58 T   8 O    -3.312985817435E-01  4.987354784376E-01 -4.461204211433E-01
     59 T   8 O     1.684912666337E-01 -3.341866975901E-01  5.618848784180E-02
     60 T   8 O     1.715972695034E-01 -3.332296133770E-01 -4.409435444861E-01
     61 T   8 O     3.347085280863E-01 -1.668484804284E-01 -5.522061408820E-02
     62 T   8 O     3.253829404932E-01 -1.663430875669E-01  4.413814297557E-01
     63 T   8 O    -1.987147644094E-01 -2.021852477593E-02 -5.964242591715E-02
     64 T   8 O    -1.652351992411E-01  1.813755683043E-03  4.458303268961E-01
     65 T   8 O     3.412114332614E-01  1.629114798330E-01 -5.638102015306E-02
     66 T   8 O     3.229932695679E-01  1.674861045695E-01  4.400966828473E-01
     67 T   8 O    -1.756778218491E-01  3.331700864375E-01 -6.075213489246E-02
     68 T   8 O    -1.665142033525E-01  3.330529741619E-01  4.450325245082E-01
     69 T   8 O     3.413284931954E-01 -4.965721419776E-01 -5.630641482443E-02
     70 T   8 O     3.229801746677E-01  4.998243102860E-01  4.401288085030E-01
     71 T   8 O    -1.985544694587E-01 -3.129540136162E-01 -5.946029543104E-02
     72 T   8 O    -1.651613858286E-01 -3.358762509144E-01  4.456575578182E-01
     73 T   8 O     4.941325759703E-01 -3.346365530988E-01  1.317653493445E-01
     74 T   8 O     4.913673934850E-01 -3.344307251595E-01 -3.797407998191E-01
     75 T   8 O    -1.258373966346E-02 -1.665852442032E-01  1.174731986342E-01
     76 T   8 O    -2.980548284996E-03 -1.669115296606E-01 -3.687999216342E-01
     77 T   8 O     4.941678787920E-01  8.767708132645E-04  1.314466089670E-01
     78 T   8 O     4.913476086352E-01  1.554891352944E-03 -3.798240372677E-01
     79 T   8 O    -1.445470111414E-02  1.632588765001E-01  1.153943952712E-01
     80 T   8 O    -1.426313005069E-03  1.681562343825E-01 -3.700858397578E-01
     81 T   8 O     4.946470809364E-01  3.330257104052E-01  1.285061779890E-01
     82 T   8 O     4.906672976854E-01  3.335646535876E-01 -3.794660466392E-01
     83 T   8 O    -1.444252028524E-02 -4.967244731917E-01  1.159606207347E-01
     84 T   8 O    -1.394715708104E-03  4.981521928924E-01 -3.700601434618E-01
     85 T   8 O    -4.756813318590E-01 -3.174392700143E-01 -1.193351445852E-01
     86 T   8 O    -4.987003275237E-01 -3.342126117297E-01  3.743549842608E-01
     87 T   8 O     6.179446939793E-03 -1.669758320569E-01 -1.220883135985E-01
     88 T   8 O     6.900246875602E-03 -1.667713075724E-01  3.769185401463E-01
     89 T   8 O    -4.756241666630E-01 -1.575172112744E-02 -1.195195211241E-01
     90 T   8 O    -4.987388577235E-01  1.580130324555E-03  3.739960832980E-01
     91 T   8 O     3.622998836543E-04  1.631197310971E-01 -1.233421207317E-01
     92 T   8 O     8.684383529429E-03  1.675951113845E-01  3.766660389030E-01
     93 T   8 O    -4.880219661632E-01  3.333247548915E-01 -1.247978777043E-01
     94 T   8 O    -4.987774856298E-01  3.337305797758E-01  3.734916215326E-01
     95 T   8 O     3.294026427936E-04 -4.968554475366E-01 -1.231728521133E-01
     96 T   8 O     8.974636105506E-03  4.989191379403E-01  3.768180464155E-01
     97 T   8 O     3.328477038069E-01 -1.666247421023E-01 -2.776287556154E-01
     98 T   8 O     3.262087441680E-01 -1.666790832069E-01  2.192343712659E-01
     99 T   8 O    -1.682712929921E-01  3.031025283062E-03 -2.801923269858E-01
    100 T   8 O    -1.712933090356E-01  7.006319100323E-04  2.238030871347E-01
    101 T   8 O     3.342384854195E-01  1.646323996263E-01 -2.759582839871E-01
    102 T   8 O     3.248554305074E-01  1.671276247761E-01  2.191576515241E-01
    103 T   8 O    -1.724684550256E-01  3.332411042819E-01 -2.828160507513E-01
    104 T   8 O    -1.702926487402E-01  3.334385453403E-01  2.220246048182E-01
    105 T   8 O     3.342527498974E-01 -4.976202751452E-01 -2.760007046002E-01
    106 T   8 O     3.248640297752E-01  4.988885440738E-01  2.192320342065E-01
    107 T   8 O    -1.682861035676E-01 -3.367805075100E-01 -2.802868858179E-01
    108 T   8 O    -1.714052340468E-01 -3.321036346843E-01  2.239927035076E-01
    109 T   8 O    -3.276711388043E-01 -1.666083621767E-01  2.865293390487E-01
    110 T   8 O    -3.286865173594E-01 -1.665578078600E-01 -2.427537677203E-01
    111 T   8 O     1.659529777447E-01 -2.786469746708E-04  2.759612340864E-01
    112 T   8 O     1.738795969416E-01  3.137267441205E-04 -2.187972961152E-01
    113 T   8 O    -3.280493147871E-01  1.689255795647E-01  2.830429325971E-01
    114 T   8 O    -3.300506803302E-01  1.662503582572E-01 -2.247234752870E-01
    115 T   8 O     1.646049911807E-01  3.335219195450E-01  2.747904245461E-01
    116 T   8 O     1.741336337428E-01  3.334250374698E-01 -2.147718222441E-01
    117 T   8 O    -3.281634845532E-01  4.982215133619E-01  2.830806530885E-01
    118 T   8 O    -3.300936285917E-01 -4.993344724090E-01 -2.246915248522E-01
    119 T   8 O     1.661226146786E-01 -3.328253856431E-01  2.758826266373E-01
    120 T   8 O     1.739314936258E-01 -3.342391380032E-01 -2.183124451562E-01

 T = ATOM BELONGING TO THE ASYMMETRIC UNIT
 *******************************************************************************
 * GEOMETRY EDITING - INPUT COORDINATES ARE GIVEN IN ANGSTROM         
 *******************************************************************************
 INFORMATION **** NEW DEFAULT **** FINALRUN 4 FOR GEOMETRY OPTIMIZATIONS
 INFORMATION **** NEW DEFAULT **** OPTGEOM OPTIMIZES BOTH ATOMIC COORDINATES AND CELL PARAMETERS
 INFORMATION **** NEW DEFAULT **** TOL. ON ATOMIC DISP TO REDEFINE REF. GEOMETRY: 0.8 Angs
 INFORMATION **** NEW DEFAULT **** N POINTS TO REDEFINE REF. GEOMETRY: N OF OPT DEGS OF FREEDOM
 INFORMATION **** NEW DEFAULT **** TOL. ON ENERGY TO REDEFINE REF. GEOMETRY: 10**-3*(5*N. ATOMS)

 IMPORTANT INFORMATION:
 THE COORDINATE SYSTEM ADOPTED IN THE OPTIMIZATION IS NOT IN
 GENERAL HOMOGENEOUS UNITS. FOR THIS REASON THE GRADIENT AND 
 HESSIAN MATRIX IN TERMS OF THIS SYSTEM ARE GIVEN WITHOUT
 UNITS. FOR MORE DETAILS SEE THE MANUAL.

 *******************************************************************************
 COMBINED CELL/ATOM OPTIMIZATION CONTROL

 INITIAL TRUST RADIUS         0.50000 MAXIMUM TRUST RADIUS               4.00000
 MAXIMUM GRADIENT COMPONENT   0.00045 MAXIMUM DISPLACEMENT COMPONENT     0.00180
 R.M.S. OF GRADIENT COMPONENT 0.00030 R.M.S. OF DISPLACEMENT COMPONENTS  0.00120
 THRESHOLD ON ENERGY CHANGE 0.100E-06 EXTRAPOLATING POLYNOMIAL ORDER           2
 MAXIMUM ALLOWED NUMBER OF STEPS   -1 SORTING OF ENERGY POINTS:               NO
 ANALYTICAL  GRADIENT                 HESSIAN UPDATING                      BFGS
 STEP SIZE NUMERICAL GRADIENT 0.00100
 INITIAL HESSIAN MATRIX: SCHLEGEL MODEL 2
 *******************************************************************************


 GCALCO - MAX INDICES DIRECT LATTICE VECTOR    13    17    14
 NO.OF VECTORS CREATED 6999 STARS 3500 RMAX   241.48939 BOHR

 GEOMETRY FOR WAVE FUNCTION - DIMENSIONALITY OF THE SYSTEM    3
 (NON PERIODIC DIRECTION: LATTICE PARAMETER FORMALLY SET TO 500)
 *******************************************************************************
 LATTICE PARAMETERS (ANGSTROMS AND DEGREES) - BOHR = 0.5291772083 ANGSTROM
 PRIMITIVE CELL - CENTRING CODE 1/0 VOLUME=  1245.642929 - DENSITY  6.111 g/cm^3
         A              B              C           ALPHA      BETA       GAMMA 
    12.01643489     9.11354552    11.75146945    89.983279 104.552539  90.002532
 *******************************************************************************
 ATOMS IN THE ASYMMETRIC UNIT  120 - ATOMS IN THE UNIT CELL:  120
     ATOM                 X/A                 Y/B                 Z/C    
 *******************************************************************************
      1 T 277 IR   -3.507643762176E-01 -1.666411336516E-01 -8.633127790992E-02
      2 T  31 GA   -4.116559867778E-01 -1.663361157905E-01  3.977202125026E-01
      3 T  31 GA    9.647021581691E-02  6.877227232239E-04 -1.008577968130E-01
      4 T  31 GA    9.592303492175E-02 -3.174881984988E-04  4.016690981884E-01
      5 T  31 GA   -4.011335023435E-01  1.638549884745E-01 -9.863644719879E-02
      6 T  31 GA   -4.098404659748E-01  1.677418275693E-01  3.982795389272E-01
      7 T  31 GA    8.852338011923E-02  3.331809415713E-01 -1.014646458081E-01
      8 T  31 GA    9.866371756753E-02  3.331714433898E-01  4.037269037136E-01
      9 T  31 GA   -4.011823587711E-01 -4.970877911993E-01 -9.863637634755E-02
     10 T  31 GA   -4.097412675259E-01  4.996745737677E-01  3.983524812166E-01
     11 T  31 GA    9.648608317622E-02 -3.345500790220E-01 -1.004420464029E-01
     12 T  31 GA    9.607221962522E-02 -3.331473323311E-01  4.016516509516E-01
     13 T  31 GA    4.073975284788E-01 -1.668958670525E-01  1.020291651517E-01
     14 T  31 GA    4.044714675869E-01 -1.664302828408E-01 -4.021098500261E-01
     15 T  31 GA   -1.038780854229E-01 -2.156797751220E-03  9.768807469847E-02
     16 T  31 GA   -8.879779481598E-02  1.399997462133E-03 -3.994102882684E-01
     17 T  31 GA    4.053078087730E-01  1.665763847208E-01  1.025973369811E-01
     18 T  31 GA    4.014037601013E-01  1.671911079425E-01 -4.036898156920E-01
     19 T  31 GA   -1.000841259707E-01  3.331854745730E-01  9.736832049461E-02
     20 T  31 GA   -9.134094266655E-02  3.331498452462E-01 -3.996705450158E-01
     21 T  31 GA    4.053768874193E-01  4.995837282814E-01  1.026695485825E-01
     22 T  31 GA    4.014125904655E-01  4.999784146330E-01 -4.036879109933E-01
     23 T  31 GA   -1.038690423547E-01 -3.310350579608E-01  9.801101807730E-02
     24 T  31 GA   -8.888509268229E-02 -3.352170427485E-01 -3.995815888089E-01
     25 T  31 GA    3.530294516931E-01 -3.288912512718E-01 -1.556167405442E-01
     26 T  31 GA    3.369459093965E-01 -3.329149433593E-01  3.390137894050E-01
     27 T  31 GA   -1.534560551354E-01 -1.670177334006E-01 -1.738754510400E-01
     28 T  31 GA   -1.575901852422E-01 -1.669171477975E-01  3.462283069670E-01
     29 T  31 GA    3.531079490726E-01 -4.567557412387E-03 -1.557373361596E-01
     30 T  31 GA    3.368318298775E-01  2.244826361544E-04  3.388109616084E-01
     31 T  31 GA   -1.634960311812E-01  1.695955791638E-01 -1.657285672094E-01
     32 T  31 GA   -1.553270380311E-01  1.676533895343E-01  3.443406924174E-01
     33 T  31 GA    3.468933832333E-01  3.332062735192E-01 -1.553510521766E-01
     34 T  31 GA    3.366057172431E-01  3.336626207629E-01  3.380342903663E-01
     35 T  31 GA   -1.634510159267E-01  4.967841669440E-01 -1.657892684449E-01
     36 T  31 GA   -1.551104442681E-01  4.983443641803E-01  3.438928358103E-01
     37 T  31 GA   -3.426665332179E-01 -3.385728680469E-01  1.678720561050E-01
     38 T  31 GA   -3.450968347444E-01 -3.346840317215E-01 -3.511008320382E-01
     39 T  31 GA    1.544426443192E-01 -1.667500256430E-01  1.560030756632E-01
     40 T  31 GA    1.618004207313E-01 -1.668218572152E-01 -3.388275449871E-01
     41 T  31 GA   -3.426089296498E-01  5.789592565869E-03  1.679488140741E-01
     42 T  31 GA   -3.450710968641E-01  1.740254015146E-03 -3.510597910001E-01
     43 T  31 GA    1.530124237084E-01  1.658924030141E-01  1.562322933063E-01
     44 T  31 GA    1.630267113793E-01  1.658962580520E-01 -3.375245160389E-01
     45 T  31 GA   -3.413928220297E-01  3.331496556768E-01  1.587281104174E-01
     46 T  31 GA   -3.459683619277E-01  3.334774009588E-01 -3.452672818450E-01
     47 T  31 GA    1.530567720957E-01 -4.997474789568E-01  1.567076854000E-01
     48 T  31 GA    1.630289510444E-01 -4.994723740607E-01 -3.375777383039E-01
     49 T   8 O    -3.348326239336E-01 -1.663983470927E-01  7.640495943725E-02
     50 T   8 O    -3.290355878627E-01 -1.664177790979E-01 -4.496049415036E-01
     51 T   8 O     1.685154783500E-01  3.974923806166E-04  5.581549500660E-02
     52 T   8 O     1.715193708927E-01 -1.840260803543E-04 -4.409507474355E-01
     53 T   8 O    -3.275976734820E-01  1.662907335520E-01  5.960199564934E-02
     54 T   8 O    -3.314262995482E-01  1.683676516687E-01 -4.462194755749E-01
     55 T   8 O     1.649217481231E-01  3.331745331083E-01  5.466933299766E-02
     56 T   8 O     1.751259839980E-01  3.332122595767E-01 -4.388267117552E-01
     57 T   8 O    -3.277040356825E-01 -4.994585456624E-01  5.966222360234E-02
     58 T   8 O    -3.312985817435E-01  4.987354784376E-01 -4.461204211433E-01
     59 T   8 O     1.684912666337E-01 -3.341866975901E-01  5.618848784180E-02
     60 T   8 O     1.715972695034E-01 -3.332296133770E-01 -4.409435444861E-01
     61 T   8 O     3.347085280863E-01 -1.668484804284E-01 -5.522061408820E-02
     62 T   8 O     3.253829404932E-01 -1.663430875669E-01  4.413814297557E-01
     63 T   8 O    -1.987147644094E-01 -2.021852477593E-02 -5.964242591715E-02
     64 T   8 O    -1.652351992411E-01  1.813755683043E-03  4.458303268961E-01
     65 T   8 O     3.412114332614E-01  1.629114798330E-01 -5.638102015306E-02
     66 T   8 O     3.229932695679E-01  1.674861045695E-01  4.400966828473E-01
     67 T   8 O    -1.756778218491E-01  3.331700864375E-01 -6.075213489246E-02
     68 T   8 O    -1.665142033525E-01  3.330529741619E-01  4.450325245082E-01
     69 T   8 O     3.413284931954E-01 -4.965721419776E-01 -5.630641482443E-02
     70 T   8 O     3.229801746677E-01  4.998243102860E-01  4.401288085030E-01
     71 T   8 O    -1.985544694587E-01 -3.129540136162E-01 -5.946029543104E-02
     72 T   8 O    -1.651613858286E-01 -3.358762509144E-01  4.456575578182E-01
     73 T   8 O     4.941325759703E-01 -3.346365530988E-01  1.317653493445E-01
     74 T   8 O     4.913673934850E-01 -3.344307251595E-01 -3.797407998191E-01
     75 T   8 O    -1.258373966346E-02 -1.665852442032E-01  1.174731986342E-01
     76 T   8 O    -2.980548284996E-03 -1.669115296606E-01 -3.687999216342E-01
     77 T   8 O     4.941678787920E-01  8.767708132645E-04  1.314466089670E-01
     78 T   8 O     4.913476086352E-01  1.554891352944E-03 -3.798240372677E-01
     79 T   8 O    -1.445470111414E-02  1.632588765001E-01  1.153943952712E-01
     80 T   8 O    -1.426313005069E-03  1.681562343825E-01 -3.700858397578E-01
     81 T   8 O     4.946470809364E-01  3.330257104052E-01  1.285061779890E-01
     82 T   8 O     4.906672976854E-01  3.335646535876E-01 -3.794660466392E-01
     83 T   8 O    -1.444252028524E-02 -4.967244731917E-01  1.159606207347E-01
     84 T   8 O    -1.394715708104E-03  4.981521928924E-01 -3.700601434618E-01
     85 T   8 O    -4.756813318590E-01 -3.174392700143E-01 -1.193351445852E-01
     86 T   8 O    -4.987003275237E-01 -3.342126117297E-01  3.743549842608E-01
     87 T   8 O     6.179446939793E-03 -1.669758320569E-01 -1.220883135985E-01
     88 T   8 O     6.900246875602E-03 -1.667713075724E-01  3.769185401463E-01
     89 T   8 O    -4.756241666630E-01 -1.575172112744E-02 -1.195195211241E-01
     90 T   8 O    -4.987388577235E-01  1.580130324555E-03  3.739960832980E-01
     91 T   8 O     3.622998836543E-04  1.631197310971E-01 -1.233421207317E-01
     92 T   8 O     8.684383529429E-03  1.675951113845E-01  3.766660389030E-01
     93 T   8 O    -4.880219661632E-01  3.333247548915E-01 -1.247978777043E-01
     94 T   8 O    -4.987774856298E-01  3.337305797758E-01  3.734916215326E-01
     95 T   8 O     3.294026427936E-04 -4.968554475366E-01 -1.231728521133E-01
     96 T   8 O     8.974636105506E-03  4.989191379403E-01  3.768180464155E-01
     97 T   8 O     3.328477038069E-01 -1.666247421023E-01 -2.776287556154E-01
     98 T   8 O     3.262087441680E-01 -1.666790832069E-01  2.192343712659E-01
     99 T   8 O    -1.682712929921E-01  3.031025283062E-03 -2.801923269858E-01
    100 T   8 O    -1.712933090356E-01  7.006319100323E-04  2.238030871347E-01
    101 T   8 O     3.342384854195E-01  1.646323996263E-01 -2.759582839871E-01
    102 T   8 O     3.248554305074E-01  1.671276247761E-01  2.191576515241E-01
    103 T   8 O    -1.724684550256E-01  3.332411042819E-01 -2.828160507513E-01
    104 T   8 O    -1.702926487402E-01  3.334385453403E-01  2.220246048182E-01
    105 T   8 O     3.342527498974E-01 -4.976202751452E-01 -2.760007046002E-01
    106 T   8 O     3.248640297752E-01  4.988885440738E-01  2.192320342065E-01
    107 T   8 O    -1.682861035676E-01 -3.367805075100E-01 -2.802868858179E-01
    108 T   8 O    -1.714052340468E-01 -3.321036346843E-01  2.239927035076E-01
    109 T   8 O    -3.276711388043E-01 -1.666083621767E-01  2.865293390487E-01
    110 T   8 O    -3.286865173594E-01 -1.665578078600E-01 -2.427537677203E-01
    111 T   8 O     1.659529777447E-01 -2.786469746708E-04  2.759612340864E-01
    112 T   8 O     1.738795969416E-01  3.137267441205E-04 -2.187972961152E-01
    113 T   8 O    -3.280493147871E-01  1.689255795647E-01  2.830429325971E-01
    114 T   8 O    -3.300506803302E-01  1.662503582572E-01 -2.247234752870E-01
    115 T   8 O     1.646049911807E-01  3.335219195450E-01  2.747904245461E-01
    116 T   8 O     1.741336337428E-01  3.334250374698E-01 -2.147718222441E-01
    117 T   8 O    -3.281634845532E-01  4.982215133619E-01  2.830806530885E-01
    118 T   8 O    -3.300936285917E-01 -4.993344724090E-01 -2.246915248522E-01
    119 T   8 O     1.661226146786E-01 -3.328253856431E-01  2.758826266373E-01
    120 T   8 O     1.739314936258E-01 -3.342391380032E-01 -2.183124451562E-01

 T = ATOM BELONGING TO THE ASYMMETRIC UNIT

 ****    1 SYMMOPS - TRANSLATORS IN FRACTIONAL UNITS
 **** MATRICES AND TRANSLATORS IN THE CRYSTALLOGRAPHIC REFERENCE FRAME
   V INV                    ROTATION MATRICES                   TRANSLATORS
   1   1  1.00 -0.00  0.00  0.00  1.00  0.00  0.00 -0.00  1.00  0.00  0.00  0.00

 DIRECT LATTICE VECTORS CARTESIAN COMPONENTS (ANGSTROM)
          X                    Y                    Z
   0.120159289131E+02  -0.487924731720E-03  -0.110270824946E+00
  -0.256728320691E-04   0.911354548879E+01   0.758528286523E-03
  -0.284826032490E+01   0.247257091156E-02   0.114010719377E+02


 CARTESIAN COORDINATES - PRIMITIVE CELL
 *******************************************************************************
 *      ATOM          X(ANGSTROM)         Y(ANGSTROM)         Z(ANGSTROM)
 *******************************************************************************
    1   277 IR   -3.968861578060E+00 -1.518733865430E+00 -9.457164348110E-01
    2    31 GA   -6.079235505137E+00 -1.514727509120E+00  4.579704228426E+00
    3    31 GA    1.446448498951E+00  5.971144063000E-03 -1.160524325567E+00
    4    31 GA    8.546220791000E-03 -1.947091032000E-03  4.568880530581E+00
    5    31 GA   -4.539053576298E+00  1.493251728374E+00 -1.080203619332E+00
    6    31 GA   -6.059022020218E+00  1.529907521628E+00  4.586134357823E+00
    7    31 GA    1.352679813997E+00  3.036165595730E+00 -1.166314544976E+00
    8    31 GA    3.560834119700E-02  3.037323207829E+00  4.592292462859E+00
    9    31 GA   -4.539649538021E+00  4.583265153133E+00 -1.079940239621E+00
   10    31 GA   -6.058046338991E+00  4.554991835279E+00  4.587206819794E+00
   11    31 GA    1.445463601118E+00 -3.049232791474E+00 -1.156040362295E+00
   12    31 GA    1.039705254000E-02 -3.035207131492E+00  4.568412701807E+00
   13    31 GA    4.604658403179E+00 -1.520959581258E+00  1.118191194856E+00
   14    31 GA    6.005418206719E+00 -1.517961550133E+00 -4.629210971481E+00
   15    31 GA   -1.526432702079E+00 -1.936384903700E-02  1.125201853274E+00
   16    31 GA    7.063645134100E-02  1.181469693500E-02 -4.543912561180E+00
   17    31 GA    4.577921617289E+00  1.518157378998E+00  1.125152346007E+00
   18    31 GA    5.973048440161E+00  1.522509761038E+00 -4.646632933800E+00
   19    31 GA   -1.479942620975E+00  3.036790562322E+00  1.121392316154E+00
   20    31 GA    4.081092956300E-02  3.035232622976E+00 -4.546347690425E+00
   21    31 GA    4.578537434712E+00  4.553035097482E+00  1.126220613800E+00
   22    31 GA    5.973140576519E+00  4.555382019054E+00 -4.646359763339E+00
   23    31 GA   -1.527235424791E+00 -3.016610039643E+00  1.128633293318E+00
   24    31 GA    7.008403683100E-02 -3.055960392284E+00 -4.546111278104E+00
   25    31 GA    4.685222227327E+00 -2.997922404557E+00 -1.813375975841E+00
   26    31 GA    3.083127115781E+00 -3.033361648811E+00  3.827712772086E+00
   27    31 GA   -1.348670213302E+00 -1.522478755159E+00 -1.965571487390E+00
   28    31 GA   -2.879736528128E+00 -1.520274053122E+00  3.964624822951E+00
   29    31 GA    4.686500607658E+00 -4.218400395900E-02 -1.814513542402E+00
   30    31 GA    3.082325498124E+00  2.719218264000E-03  3.825665593107E+00
   31    31 GA   -1.492522939561E+00  1.545287023530E+00 -1.871325831608E+00
   32    31 GA   -2.847174883862E+00  1.528843986554E+00  3.943108215787E+00
   33    31 GA    4.610717917353E+00  3.036137156514E+00 -1.809167994617E+00
   34    31 GA    3.081812146365E+00  3.041521047731E+00  3.817088564290E+00
   35    31 GA   -1.491817546400E+00  4.527134929625E+00 -1.871774672831E+00
   36    31 GA   -2.843305186172E+00  4.542610013684E+00  3.938229124877E+00
   37    31 GA   -4.595591328984E+00 -3.085016963176E+00  1.951450692185E+00
   38    31 GA   -3.146623872204E+00 -3.050857887889E+00 -3.965125598105E+00
   39    31 GA    1.411438745262E+00 -1.519373571673E+00  1.761445285731E+00
   40    31 GA    2.909255689777E+00 -1.521255305814E+00 -3.880965619840E+00
   41    31 GA   -4.595126636042E+00  5.334614793300E-02  1.952580671986E+00
   42    31 GA   -3.146440140188E+00  1.516023262400E-02 -3.964405337078E+00
   43    31 GA    1.393591904681E+00  1.512179597992E+00  1.764468642868E+00
   44    31 GA    2.920270803558E+00  1.510988996112E+00 -3.865992541044E+00
   45    31 GA   -4.554259413195E+00  3.036733582095E+00  1.847568976957E+00
   46    31 GA   -3.173728704049E+00  3.038476571804E+00 -3.898013949332E+00
   47    31 GA    1.392762167340E+00  4.559386897089E+00  1.770137353601E+00
   48    31 GA    2.920440715145E+00  4.560667056641E+00 -3.866345751528E+00
   49     8 O    -4.240941949647E+00 -1.516126615690E+00  9.078944907480E-01
   50     8 O    -2.673072044459E+00 -1.517607135451E+00 -5.089821488510E+00
   51     8 O     1.865892938464E+00  3.678349792000E-03  6.177744345040E-01
   52     8 O     3.316907091746E+00 -2.851100589000E-03 -5.046224914606E+00
   53     8 O    -4.106156625304E+00  1.515805377758E+00  7.157772419590E-01
   54     8 O    -2.711449949300E+00  1.533484654116E+00 -5.050705977946E+00
   55     8 O     1.825966955972E+00  3.036455967592E+00  6.053556633830E-01
   56     8 O     3.354185532653E+00  3.035574606613E+00 -5.022153444706E+00
   57     8 O    -4.107614791996E+00  4.562014727113E+00  7.167291724580E-01
   58     8 O    -2.710205915523E+00  4.544307054010E+00 -5.049340141452E+00
   59     8 O     1.864548221232E+00 -3.045568951271E+00  6.217758309240E-01
   60     8 O     3.317831150263E+00 -3.038077230457E+00 -5.046404007705E+00
   61     8 O     4.179120847790E+00 -1.520881065573E+00 -6.666093384640E-01
   62     8 O     2.652613338479E+00 -1.515042710787E+00  4.996215011401E+00
   63     8 O    -2.217864808639E+00 -1.843129575410E-01 -6.580904837430E-01
   64     8 O    -3.255295286323E+00  1.771271436100E-02  5.101165626466E+00
   65     8 O     4.260555966786E+00  1.484395290537E+00 -6.803061599470E-01
   66     8 O     2.627549945821E+00  1.527322806586E+00  4.982084249346E+00
   67     8 O    -1.937902876899E+00  3.036296241845E+00 -6.730146030030E-01
   68     8 O    -3.268399863765E+00  3.036475051074E+00  5.092462115205E+00
   69     8 O     4.261741313214E+00  4.587706920194E+00 -6.792101962190E-01
   70     8 O     2.627292564138E+00  4.556102247869E+00  4.982704048173E+00
   71     8 O    -2.216449955595E+00 -2.852170779151E+00 -6.562537249740E-01
   72     8 O    -3.253907588836E+00 -3.059840985074E+00  5.098931586892E+00
   73     8 O     5.562168480840E+00 -3.049640749212E+00  1.447523988697E+00
   74     8 O     6.985844909985E+00 -3.049028312949E+00 -4.383889339413E+00
   75     8 O    -4.857952954510E-01 -1.517885600075E+00  1.340581648114E+00
   76     8 O     1.014628413394E+00 -1.522066247841E+00 -4.204512376768E+00
   77     8 O     5.563491919029E+00  8.074385022000E-03  1.444140610199E+00
   78     8 O     6.985835632857E+00  1.299169055900E-02 -4.384581299267E+00
   79     8 O    -5.023641301320E-01  1.488159571064E+00  1.317337569986E+00
   80     8 O     1.036958021466E+00  1.531585123720E+00 -4.219090450231E+00
   81     8 O     5.577616563621E+00  3.035121350808E+00  1.410815647441E+00
   82     8 O     6.976632890710E+00  3.038778978505E+00 -4.380172965113E+00
   83     8 O    -5.038392528710E-01  4.586918174683E+00  1.324049716286E+00
   84     8 O     1.037256030669E+00  4.539018350835E+00 -4.218550657903E+00
   85     8 O    -5.375847361653E+00 -2.893060195125E+00 -1.308335581902E+00
   86     8 O    -7.058599553379E+00 -3.044692892458E+00  4.322786692591E+00
   87     8 O     4.219953816500E-01 -1.522046728097E+00 -1.392745714693E+00
   88     8 O    -9.906449661860E-01 -1.518949306769E+00  4.296387994191E+00
   89     8 O    -5.374643061515E+00 -1.436174787190E-01 -1.310215137199E+00
   90     8 O    -7.058048906898E+00  1.556866845100E-02  4.318953793946E+00
   91     8 O     3.556596507710E-01  1.486293940558E+00 -1.406148611588E+00
   92     8 O    -9.684963018420E-01  1.528312767467E+00  4.293566097518E+00
   93     8 O    -5.508588967142E+00  3.037699862628E+00 -1.368762160323E+00
   94     8 O    -7.057084745886E+00  3.042635670177E+00  4.313458594111E+00
   95     8 O     3.547735093730E-01  4.585126051977E+00 -1.403957221841E+00
   96     8 O    -9.654501105140E-01  4.547849589240E+00  4.295518458358E+00
   97     8 O     4.790237595232E+00 -1.519391028119E+00 -3.202095195206E+00
   98     8 O     3.295268798347E+00 -1.518654499621E+00  2.463409099896E+00
   99     8 O    -1.223875284228E+00  2.701269512300E-02 -3.175935162945E+00
  100     8 O    -2.695697696324E+00  7.022188028000E-03  2.570484282246E+00
  101     8 O     4.802182685851E+00  1.499539453274E+00 -3.182952122725E+00
  102     8 O     3.279217425638E+00  1.523508588666E+00  2.462936845444E+00
  103     8 O    -1.266843513983E+00  3.036392831492E+00 -3.205135128135E+00
  104     8 O    -2.678616795053E+00  3.039439412249E+00  2.550349724899E+00
  105     8 O     4.802466240822E+00  4.577614953613E+00 -3.183181145242E+00
  106     8 O     3.279100375343E+00  4.547026997809E+00  2.464035589550E+00
  107     8 O    -1.223775194957E+00 -3.069875393179E+00 -3.177269358478E+00
  108     8 O    -2.697574112067E+00 -3.026004110992E+00  2.572406012767E+00
  109     8 O    -4.753378981771E+00 -1.517524544549E+00  3.302747796387E+00
  110     8 O    -3.258043625956E+00 -1.518372010069E+00 -2.731534974318E+00
  111     8 O     1.208069756393E+00 -1.938100721000E-03  3.127953898716E+00
  112     8 O     2.712516525955E+00  2.233330968000E-03 -2.513697321409E+00
  113     8 O    -4.748001538431E+00  1.540370860679E+00  3.263295239392E+00
  114     8 O    -3.325798821952E+00  1.514735597666E+00 -2.525567441444E+00
  115     8 O     1.195198646419E+00  3.040166309246E+00  3.115007255684E+00
  116     8 O     2.704094864672E+00  3.038068243416E+00 -2.467577942717E+00
  117     8 O    -4.749489285962E+00  4.541424481586E+00  3.263987663303E+00
  118     8 O    -3.326414473749E+00  4.562443555486E+00 -2.524944772933E+00
  119     8 O     1.210340533626E+00 -3.032618207857E+00  3.126786737421E+00
  120     8 O     2.711767719993E+00 -3.046728246805E+00 -2.508428991248E+00

 *******************************************************************************
 *** PSEUDOPOTENTIAL INFORMATION ***
 *******************************************************************************

 ATOMIC NUMBER  77, NUCLEAR CHARGE 17.000, GIVEN IN INPUT       PSEUDOPOTENTIAL
   TYPE       EXPONENT      COEFF.    N      EXPONENT      COEFF.    N
  W0 TMS   823.5880147   -0.1578014  -1   364.6613336-1517.5270446   0
            55.7082801 -316.5306529   0    12.0464544  -91.8880941   0
             3.5120610   -9.2241773   0
  P0 TMS   188.0490770    3.1578014  -2   340.4194712   26.8322577  -1
           128.2373673  800.4250007   0    33.8644961  369.4050683   0
             4.7560005  242.4171899   0     3.9649974 -118.2173282   0
  P1 TMS   289.7291139    2.1578014  -2    87.4633789   61.9678610  -1
            30.4363766  269.0581986   0     4.0553412  231.1654793   0
             3.5525341 -133.6952667   0
  P2 TMS   136.4017106    3.1578014  -2    95.0776925   45.9349803  -1
            49.2258410  359.0344668   0    15.0874145  176.4740119   0
             4.0405764   54.5155286   0
  P3 TMS   127.3507908    3.9546197  -2    66.2364374   52.9773655  -1
            34.4299229  274.8643383   0    10.1995721  137.2047338   0
             2.5409702   14.8633305   0
 INFORMATION **** CHARGED ****  CHARGED CELL - NO TOTAL ENERGY

 NUCLEAR CHARGE  2.050E+03 CHARGE ON SHELLS  2.049E+03
 WARNING **** INPBAS **** UNIT CELL NOT NEUTRAL

 *******************************************************************************
 LOCAL ATOMIC FUNCTIONS BASIS SET
 *******************************************************************************
   ATOM   X(AU)   Y(AU)   Z(AU)  N. TYPE  EXPONENT  S COEF   P COEF   D/F/G COEF
 *******************************************************************************
   1 IR  -7.500  -2.870  -1.787
                                  1 S  
                                         2.350E+00 1.000E+00 0.000E+00 0.000E+00
                                  2 S  
                                         1.582E+00 1.000E+00 0.000E+00 0.000E+00
                                  3 S  
                                         5.018E-01 1.000E+00 0.000E+00 0.000E+00
                                  4 S  
                                         2.500E-01 1.000E+00 0.000E+00 0.000E+00
                           5-     7 P  
                                         2.792E+00 0.000E+00 1.000E+00 0.000E+00
                           8-    10 P  
                                         1.541E+00 0.000E+00 1.000E+00 0.000E+00
                          11-    13 P  
                                         5.100E-01 0.000E+00 1.000E+00 0.000E+00
                          14-    16 P  
                                         9.800E-02 0.000E+00 1.000E+00 0.000E+00
                          17-    21 D  
                                         1.240E+00 0.000E+00 0.000E+00 1.000E+00
                          22-    26 D  
                                         4.647E-01 0.000E+00 0.000E+00 1.000E+00
                          27-    31 D  
                                         1.529E-01 0.000E+00 0.000E+00 1.000E+00
                          32-    38 F  
                                         9.380E-01 0.000E+00 0.000E+00 1.000E+00
   2 GA -11.488  -2.862   8.654
                                 39 S  
                                         8.784E+04 1.427E-03 0.000E+00 0.000E+00
                                         1.319E+04 1.094E-02 0.000E+00 0.000E+00
                                         3.001E+03 5.431E-02 0.000E+00 0.000E+00
                                         8.474E+02 1.895E-01 0.000E+00 0.000E+00
                                         2.760E+02 3.862E-01 0.000E+00 0.000E+00
                                         9.522E+01 3.005E-01 0.000E+00 0.000E+00
                                 40 S  
                                         1.840E+02-1.112E-01 0.000E+00 0.000E+00
                                         2.183E+01 6.483E-01 0.000E+00 0.000E+00
                                         9.003E+00 4.436E-01 0.000E+00 0.000E+00
                                 41 S  
                                         1.603E+01-2.301E-01 0.000E+00 0.000E+00
                                         2.671E+00 7.295E-01 0.000E+00 0.000E+00
                                         1.125E+00 4.621E-01 0.000E+00 0.000E+00
                                 42 S  
                                         9.339E-01 1.000E+00 0.000E+00 0.000E+00
                                 43 S  
                                         1.574E-01 1.000E+00 0.000E+00 0.000E+00
                          44-    46 P  
                                         1.167E+03 0.000E+00 9.097E-03 0.000E+00
                                         2.754E+02 0.000E+00 6.846E-02 0.000E+00
                                         8.738E+01 0.000E+00 2.692E-01 0.000E+00
                                         3.160E+01 0.000E+00 5.351E-01 0.000E+00
                                         1.182E+01 0.000E+00 3.528E-01 0.000E+00
                          47-    49 P  
                                         6.288E+00 0.000E+00 3.394E-01 0.000E+00
                                         2.520E+00 0.000E+00 5.687E-01 0.000E+00
                                         1.017E+00 0.000E+00 2.772E-01 0.000E+00
                          50-    52 P  
                                         3.650E-01 0.000E+00 1.000E+00 0.000E+00
                          53-    55 P  
                                         1.508E-01 0.000E+00 1.000E+00 0.000E+00
                          56-    60 D  
                                         6.535E+01 0.000E+00 0.000E+00 2.737E-02
                                         1.850E+01 0.000E+00 0.000E+00 1.510E-01
                                         6.318E+00 0.000E+00 0.000E+00 3.749E-01
                                         2.164E+00 0.000E+00 0.000E+00 4.751E-01
                          61-    65 D  
                                         6.663E-01 0.000E+00 0.000E+00 1.000E+00
                          66-    70 D  
                                         1.526E-01 0.000E+00 0.000E+00 1.000E+00
   3 GA   2.733   0.011  -2.193
   4 GA   0.016  -0.004   8.634
   5 GA  -8.578   2.822  -2.041
   6 GA -11.450   2.891   8.667
   7 GA   2.556   5.738  -2.204
   8 GA   0.067   5.740   8.678
   9 GA  -8.579   8.661  -2.041
  10 GA -11.448   8.608   8.669
  11 GA   2.732  -5.762  -2.185
  12 GA   0.020  -5.736   8.633
  13 GA   8.702  -2.874   2.113
  14 GA  11.349  -2.869  -8.748
  15 GA  -2.885  -0.037   2.126
  16 GA   0.133   0.022  -8.587
  17 GA   8.651   2.869   2.126
  18 GA  11.287   2.877  -8.781
  19 GA  -2.797   5.739   2.119
  20 GA   0.077   5.736  -8.591
  21 GA   8.652   8.604   2.128
  22 GA  11.288   8.608  -8.780
  23 GA  -2.886  -5.701   2.133
  24 GA   0.132  -5.775  -8.591
  25 GA   8.854  -5.665  -3.427
  26 GA   5.826  -5.732   7.233
  27 GA  -2.549  -2.877  -3.714
  28 GA  -5.442  -2.873   7.492
  29 GA   8.856  -0.080  -3.429
  30 GA   5.825   0.005   7.229
  31 GA  -2.820   2.920  -3.536
  32 GA  -5.380   2.889   7.451
  33 GA   8.713   5.737  -3.419
  34 GA   5.824   5.748   7.213
  35 GA  -2.819   8.555  -3.537
  36 GA  -5.373   8.584   7.442
  37 GA  -8.684  -5.830   3.688
  38 GA  -5.946  -5.765  -7.493
  39 GA   2.667  -2.871   3.329
  40 GA   5.498  -2.875  -7.334
  41 GA  -8.684   0.101   3.690
  42 GA  -5.946   0.029  -7.492
  43 GA   2.634   2.858   3.334
  44 GA   5.519   2.855  -7.306
  45 GA  -8.606   5.739   3.491
  46 GA  -5.997   5.742  -7.366
  47 GA   2.632   8.616   3.345
  48 GA   5.519   8.618  -7.306
  49 O   -8.014  -2.865   1.716
                               1543 S  
                                         2.266E+03-5.343E-03 0.000E+00 0.000E+00
                                         3.409E+02-3.989E-02 0.000E+00 0.000E+00
                                         7.736E+01-1.785E-01 0.000E+00 0.000E+00
                                         2.148E+01-4.643E-01 0.000E+00 0.000E+00
                                         6.659E+00-4.431E-01 0.000E+00 0.000E+00
                               1544 S  
                                         8.479E-01 1.000E+00 0.000E+00 0.000E+00
                               1545 S  
                                         2.791E-01 1.000E+00 0.000E+00 0.000E+00
                        1546-  1548 P  
                                         1.772E+01 0.000E+00 4.339E-02 0.000E+00
                                         3.864E+00 0.000E+00 2.309E-01 0.000E+00
                                         1.048E+00 0.000E+00 5.138E-01 0.000E+00
                        1549-  1551 P  
                                         2.624E-01 0.000E+00 1.000E+00 0.000E+00
                        1552-  1556 D  
                                         4.790E-01 0.000E+00 0.000E+00 1.000E+00
  50 O   -5.051  -2.868  -9.618
  51 O    3.526   0.007   1.167
  52 O    6.268  -0.005  -9.536
  53 O   -7.760   2.864   1.353
  54 O   -5.124   2.898  -9.544
  55 O    3.451   5.738   1.144
  56 O    6.338   5.736  -9.490
  57 O   -7.762   8.621   1.354
  58 O   -5.122   8.587  -9.542
  59 O    3.523  -5.755   1.175
  60 O    6.270  -5.741  -9.536
  61 O    7.897  -2.874  -1.260
  62 O    5.013  -2.863   9.441
  63 O   -4.191  -0.348  -1.244
  64 O   -6.152   0.033   9.640
  65 O    8.051   2.805  -1.286
  66 O    4.965   2.886   9.415
  67 O   -3.662   5.738  -1.272
  68 O   -6.176   5.738   9.623
  69 O    8.054   8.670  -1.284
  70 O    4.965   8.610   9.416
  71 O   -4.188  -5.390  -1.240
  72 O   -6.149  -5.782   9.636
  73 O   10.511  -5.763   2.735
  74 O   13.201  -5.762  -8.284
  75 O   -0.918  -2.868   2.533
  76 O    1.917  -2.876  -7.945
  77 O   10.513   0.015   2.729
  78 O   13.201   0.025  -8.286
  79 O   -0.949   2.812   2.489
  80 O    1.960   2.894  -7.973
  81 O   10.540   5.736   2.666
  82 O   13.184   5.742  -8.277
  83 O   -0.952   8.668   2.502
  84 O    1.960   8.578  -7.972
  85 O  -10.159  -5.467  -2.472
  86 O  -13.339  -5.754   8.169
  87 O    0.797  -2.876  -2.632
  88 O   -1.872  -2.870   8.119
  89 O  -10.157  -0.271  -2.476
  90 O  -13.338   0.029   8.162
  91 O    0.672   2.809  -2.657
  92 O   -1.830   2.888   8.114
  93 O  -10.410   5.740  -2.587
  94 O  -13.336   5.750   8.151
  95 O    0.670   8.665  -2.653
  96 O   -1.824   8.594   8.117
  97 O    9.052  -2.871  -6.051
  98 O    6.227  -2.870   4.655
  99 O   -2.313   0.051  -6.002
 100 O   -5.094   0.013   4.858
 101 O    9.075   2.834  -6.015
 102 O    6.197   2.879   4.654
 103 O   -2.394   5.738  -6.057
 104 O   -5.062   5.744   4.819
 105 O    9.075   8.650  -6.015
 106 O    6.197   8.593   4.656
 107 O   -2.313  -5.801  -6.004
 108 O   -5.098  -5.718   4.861
 109 O   -8.983  -2.868   6.241
 110 O   -6.157  -2.869  -5.162
 111 O    2.283  -0.004   5.911
 112 O    5.126   0.004  -4.750
 113 O   -8.972   2.911   6.167
 114 O   -6.285   2.862  -4.773
 115 O    2.259   5.745   5.887
 116 O    5.110   5.741  -4.663
 117 O   -8.975   8.582   6.168
 118 O   -6.286   8.622  -4.771
 119 O    2.287  -5.731   5.909
 120 O    5.124  -5.757  -4.740
 INFORMATION **** SET_MPP **** PCRYSTAL CALCULATION
 INFORMATION **** READM2 **** NEW DEFAULT: FOCK/KS MATRIX MIXING SET TO 30 %
 INFORMATION **** READM2 **** NEW DEFAULT: FULL DIRECT SCF MODE
 INFORMATION **** READM2 **** NEW DEFAULT: COULOMB BIPOLAR BUFFER SET TO 32 Mb
 INFORMATION **** READM2 **** NEW DEFAULT: EXCHANGE BIPOLAR BUFFER SET TO 32 Mb

 *******************************************************************************
 NEW DEFAULT: DFT INTEGRATION GRID INCREASED TO XLGRID
 NEW DEFAULT: DIIS ACCELERATOR ACTIVE
 USE KEYWORD NODIIS TO TURN IT OFF
 *******************************************************************************

 WARNING **** RDDFTP **** HSE06-HJS ACTIVE
 RANGE SEPARATION - OMEGA:   0.110000000000000     
 INFORMATION **** SPINLOCK **** LOCK IN A GIVEN SPIN STATE
 ALPHA-BETA ELECTRONS LOCKED TO   1 FOR  50 SCF CYCLES
 INFORMATION **** TOLDEE **** SCF TOL ON TOTAL ENERGY SET TO           7
 INFORMATION **** MAXCYCLE **** MAX NUMBER OF SCF CYCLES SET TO         200
 INFORMATION **** SAVEWF **** not fully tested
 INFORMATION **** PPAN ****  MULLIKEN POPULATION ANALYSIS AT THE END OF SCF
 *******************************************************************************
 N. OF ATOMS PER CELL       120  COULOMB OVERLAP TOL         (T1) 10**   -6
 NUMBER OF SHELLS          1008  COULOMB PENETRATION TOL     (T2) 10**   -6
 NUMBER OF AO              2550  EXCHANGE OVERLAP TOL        (T3) 10**   -6
 N. OF ELECTRONS PER CELL  2049  EXCHANGE PSEUDO OVP (F(G))  (T4) 10**   -6
 CORE ELECTRONS PER CELL   1460  EXCHANGE PSEUDO OVP (P(G))  (T5) 10**  -12
 N. OF SYMMETRY OPERATORS     1  POLE ORDER IN MONO ZONE                  4
 *******************************************************************************
 TYPE OF CALCULATION :  UNRESTRICTED OPEN SHELL
 KOHN-SHAM HAMILTONIAN

 (EXCHANGE)[CORRELATION] FUNCTIONAL:(HSE06 SR/GGA)[PERDEW-BURKE-ERNZERHOF]

 RANGE-SEPARATED HYBRID FUNCTIONAL 
 OMEGA (SHORT-RANGE)[LONG-RANGE]:(    0.1100)[    0.0000]

 HYBRID EXCHANGE - PERCENTAGE OF FOCK EXCHANGE    25.0000

 SPIN POLARIZED DFT SELECTED
 CORE  PSEUDO POTENTIAL         TOL. ON PSEUDO              (TP) 10**- 6
 SPIN POLARIZATION - ALPHA-BETA =  1 FOR  50 CYCLES

 CAPPA:IS1  4;IS2  4;IS3  4; K PTS MONK NET  36; SYMMOPS:K SPACE   2;G SPACE   1

 *******************************************************************************
 MAX NUMBER OF SCF CYCLES     200  CONVERGENCE ON DELTAP        10**-17
 WEIGHT OF F(I) IN F(I+1)      85% CONVERGENCE ON ENERGY        10**- 7
 SPIN POLARIZATION - ALPHA-BETA =  1 FOR  50 CYCLES
 SHRINK. FACT.(MONKH.)    4  4  4  NUMBER OF K POINTS IN THE IBZ     36
 SHRINKING FACTOR(GILAT NET)    8  NUMBER OF K POINTS(GILAT NET)    260
 *******************************************************************************
 *** K POINTS COORDINATES (OBLIQUE COORDINATES IN UNITS OF IS =  4)
   1-R(  0  0  0)   2-C(  1  0  0)   3-R(  2  0  0)   4-C(  0  1  0)
   5-C(  1  1  0)   6-C(  2  1  0)   7-C(  3  1  0)   8-R(  0  2  0)
   9-C(  1  2  0)  10-R(  2  2  0)  11-C(  0  0  1)  12-C(  1  0  1)
  13-C(  2  0  1)  14-C(  3  0  1)  15-C(  0  1  1)  16-C(  1  1  1)
  17-C(  2  1  1)  18-C(  3  1  1)  19-C(  0  2  1)  20-C(  1  2  1)
  21-C(  2  2  1)  22-C(  3  2  1)  23-C(  0  3  1)  24-C(  1  3  1)
  25-C(  2  3  1)  26-C(  3  3  1)  27-R(  0  0  2)  28-C(  1  0  2)
  29-R(  2  0  2)  30-C(  0  1  2)  31-C(  1  1  2)  32-C(  2  1  2)
  33-C(  3  1  2)  34-R(  0  2  2)  35-C(  1  2  2)  36-R(  2  2  2)

 DIRECT LATTICE VECTORS COMPON. (A.U.)     RECIP. LATTICE VECTORS COMPON. (A.U.) 
        X            Y            Z              X            Y            Z
   22.7068149   -0.0009220   -0.2083817      0.2773451   -0.0000050    0.0692874
   -0.0000485   17.2221051    0.0014334      0.0000141    0.3648326   -0.0000756
   -5.3824320    0.0046725   21.5449036      0.0026825   -0.0000243    0.2923022

 DISK SPACE FOR EIGENVECTORS (FTN 10)   416160000 REALS

 SYMMETRY ADAPTION OF THE BLOCH FUNCTIONS DISABLED
 TTTTTTTTTTTTTTTTTTTTTTTTTTTTTT gordsh1     TELAPSE        0.28 TCPU        0.17

 MATRIX SIZE: P(G) 5542890, F(G)  931798, P(G) IRR 2777606, F(G) IRR  934987
 MAX G-VECTOR INDEX FOR 1- AND 2-ELECTRON INTEGRALS  29

 TTTTTTTTTTTTTTTTTTTTTTTTTTTTTT INPUT       TELAPSE        2.81 TCPU        2.70

 NEIGHBORS OF THE NON-EQUIVALENT ATOMS

 N = NUMBER OF NEIGHBORS AT DISTANCE R
    ATOM  N     R/ANG      R/AU   NEIGHBORS (ATOM LABELS AND CELL INDICES)
   1 IR   1     1.8735     3.5404   49 O    0 0 0
   1 IR   1     1.9221     3.6322  110 O    0 0 0
   1 IR   1     2.0000     3.7794   85 O    0 0 0
   1 IR   1     2.0000     3.7795   89 O    0 0 0
   1 IR   1     2.2202     4.1956   63 O    0 0 0
   1 IR   1     2.2210     4.1971   71 O    0 0 0

   2 GA   1     1.8192     3.4378   50 O    0 0 1
   2 GA   1     1.8347     3.4670   86 O    0 0 0
   2 GA   1     1.8352     3.4680   90 O    0 0 0
   2 GA   1     1.8408     3.4786  109 O    0 0 0
   2 GA   1     3.0439     5.7522   10 GA   0-1 0
   2 GA   1     3.0447     5.7537    6 GA   0 0 0

   3 GA   1     1.8271     3.4527   51 O    0 0 0
   3 GA   1     1.8531     3.5019  112 O    0 0 0
   3 GA   1     1.8543     3.5040   87 O    0 0 0
   3 GA   1     1.8551     3.5057   91 O    0 0 0
   3 GA   1     3.0317     5.7290    7 GA   0 0 0
   3 GA   1     3.0552     5.7735   11 GA   0 0 0

   4 GA   1     1.8363     3.4702   92 O    0 0 0
   4 GA   1     1.8368     3.4711   88 O    0 0 0
   4 GA   1     1.8443     3.4852   52 O    0 0 1
   4 GA   1     1.8749     3.5430  111 O    0 0 0
   4 GA   1     3.0333     5.7320   12 GA   0 0 0
   4 GA   1     3.0395     5.7438    8 GA   0 0 0

   5 GA   1     1.8462     3.4889   93 O    0 0 0
   5 GA   1     1.8476     3.4914   53 O    0 0 0
   5 GA   1     1.8521     3.5001   89 O    0 0 0
   5 GA   1     1.8872     3.5663  114 O    0 0 0
   5 GA   1     2.8949     5.4705   63 O    0 0 0
   5 GA   1     3.0517     5.7668   67 O    0 0 0

   6 GA   1     1.8327     3.4633   94 O    0 0 0
   6 GA   1     1.8335     3.4649   54 O    0 0 1
   6 GA   1     1.8338     3.4653   90 O    0 0 0
   6 GA   1     1.8625     3.5196  113 O    0 0 0
   6 GA   1     3.0251     5.7166   10 GA   0 0 0
   6 GA   1     3.0447     5.7537    2 GA   0 0 0

   7 GA   1     1.8338     3.4654   55 O    0 0 0
   7 GA   1     1.8578     3.5108   95 O    0 0 0
   7 GA   1     1.8584     3.5119   91 O    0 0 0
   7 GA   1     1.8761     3.5452  116 O    0 0 0
   7 GA   1     3.0296     5.7251   11 GA   0 1 0
   7 GA   1     3.0317     5.7290    3 GA   0 0 0

   8 GA   1     1.8363     3.4700   96 O    0 0 0
   8 GA   1     1.8370     3.4714   92 O    0 0 0
   8 GA   1     1.8475     3.4913   56 O    0 0 1
   8 GA   1     1.8780     3.5490  115 O    0 0 0
   8 GA   1     3.0249     5.7163   66 O    0 0 0
   8 GA   1     3.0292     5.7243   70 O    0 0 0

   9 GA   1     1.8469     3.4901   93 O    0 0 0
   9 GA   1     1.8480     3.4922   57 O    0 0 0
   9 GA   1     1.8525     3.5006   85 O    0 1 0
   9 GA   1     1.8869     3.5657  118 O    0 0 0
   9 GA   1     2.8971     5.4748   71 O    0 1 0
   9 GA   1     3.0541     5.7715   67 O    0 0 0

  10 GA   1     1.8331     3.4640   94 O    0 0 0
  10 GA   1     1.8337     3.4652   86 O    0 1 0
  10 GA   1     1.8339     3.4656   58 O    0 0 1
  10 GA   1     1.8610     3.5168  117 O    0 0 0
  10 GA   1     3.0251     5.7166    6 GA   0 0 0
  10 GA   1     3.0439     5.7522    2 GA   0 1 0

  11 GA   1     1.8265     3.4517   59 O    0 0 0
  11 GA   1     1.8527     3.5011  120 O    0 0 0
  11 GA   1     1.8536     3.5028   87 O    0 0 0
  11 GA   1     1.8546     3.5046   95 O    0-1 0
  11 GA   1     3.0296     5.7251    7 GA   0-1 0
  11 GA   1     3.0552     5.7735    3 GA   0 0 0

  12 GA   1     1.8356     3.4688   96 O    0-1 0
  12 GA   1     1.8372     3.4717   88 O    0 0 0
  12 GA   1     1.8443     3.4853   60 O    0 0 1
  12 GA   1     1.8757     3.5445  119 O    0 0 0
  12 GA   1     3.0333     5.7320    4 GA   0 0 0
  12 GA   1     3.0412     5.7470    8 GA   0-1 0

  13 GA   1     1.8336     3.4650   73 O    0 0 0
  13 GA   1     1.8340     3.4658   77 O    0 0 0
  13 GA   1     1.8348     3.4673   61 O    0 0 0
  13 GA   1     1.8773     3.5475   98 O    0 0 0
  13 GA   1     3.0392     5.7433   17 GA   0 0 0
  13 GA   1     3.0397     5.7441   21 GA   0-1 0

  14 GA   1     1.8344     3.4664   78 O    0 0 0
  14 GA   1     1.8346     3.4668   74 O    0 0 0
  14 GA   1     1.8459     3.4883   62 O    0 0-1
  14 GA   1     1.8744     3.5421   97 O    0 0 0
  14 GA   1     3.0404     5.7456   22 GA   0-1 0
  14 GA   1     3.0407     5.7461   18 GA   0 0 0

  15 GA   1     1.8326     3.4630   79 O    0 0 0
  15 GA   1     1.8371     3.4716   75 O    0 0 0
  15 GA   1     1.8592     3.5134  100 O    0 0 0
  15 GA   1     1.9197     3.6278   63 O    0 0 0
  15 GA   1     2.9972     5.6640   23 GA   0 0 0
  15 GA   1     3.0297     5.7254   53 O    0 0 0

  16 GA   1     1.8198     3.4389   64 O    0 0-1
  16 GA   1     1.8300     3.4582   80 O    0 0 0
  16 GA   1     1.8328     3.4635   76 O    0 0 0
  16 GA   1     1.8834     3.5592   99 O    0 0 0
  16 GA   1     3.0236     5.7137   20 GA   0 0 0
  16 GA   1     3.0678     5.7973   24 GA   0 0 0

  17 GA   1     1.8312     3.4605   77 O    0 0 0
  17 GA   1     1.8335     3.4647   65 O    0 0 0
  17 GA   1     1.8391     3.4753   81 O    0 0 0
  17 GA   1     1.8645     3.5234  102 O    0 0 0
  17 GA   1     3.0349     5.7351   21 GA   0 0 0
  17 GA   1     3.0392     5.7433   13 GA   0 0 0

  18 GA   1     1.8366     3.4706   78 O    0 0 0
  18 GA   1     1.8377     3.4728   82 O    0 0 0
  18 GA   1     1.8408     3.4786   66 O    0 0-1
  18 GA   1     1.8745     3.5423  101 O    0 0 0
  18 GA   1     3.0329     5.7313   22 GA   0 0 0
  18 GA   1     3.0407     5.7461   14 GA   0 0 0

  19 GA   1     1.8418     3.4805   79 O    0 0 0
  19 GA   1     1.8430     3.4828   83 O    0 0 0
  19 GA   1     1.8519     3.4996   67 O    0 0 0
  19 GA   1     1.8651     3.5246  104 O    0 0 0
  19 GA   1     3.0565     5.7760   15 GA   0 0 0
  19 GA   1     3.0605     5.7835   23 GA   0 1 0

  20 GA   1     1.8216     3.4422   68 O    0 0-1
  20 GA   1     1.8331     3.4641   80 O    0 0 0
  20 GA   1     1.8335     3.4648   84 O    0 0 0
  20 GA   1     1.8732     3.5398  103 O    0 0 0
  20 GA   1     3.0225     5.7117   24 GA   0 1 0
  20 GA   1     3.0236     5.7137   16 GA   0 0 0

  21 GA   1     1.8314     3.4608   73 O    0 1 0
  21 GA   1     1.8333     3.4645   69 O    0 0 0
  21 GA   1     1.8394     3.4759   81 O    0 0 0
  21 GA   1     1.8650     3.5244  106 O    0 0 0
  21 GA   1     3.0349     5.7351   17 GA   0 0 0
  21 GA   1     3.0397     5.7441   13 GA   0 1 0

  22 GA   1     1.8364     3.4703   74 O    0 1 0
  22 GA   1     1.8379     3.4732   82 O    0 0 0
  22 GA   1     1.8405     3.4781   70 O    0 0-1
  22 GA   1     1.8740     3.5413  105 O    0 0 0
  22 GA   1     3.0329     5.7313   18 GA   0 0 0
  22 GA   1     3.0404     5.7456   14 GA   0 1 0

  23 GA   1     1.8345     3.4667   83 O    0-1 0
  23 GA   1     1.8373     3.4720   75 O    0 0 0
  23 GA   1     1.8586     3.5122  108 O    0 0 0
  23 GA   1     1.9204     3.6290   71 O    0 0 0
  23 GA   1     2.9972     5.6640   15 GA   0 0 0
  23 GA   1     3.0306     5.7270   57 O    0-1 0

  24 GA   1     1.8193     3.4381   72 O    0 0-1
  24 GA   1     1.8298     3.4579   84 O    0-1 0
  24 GA   1     1.8335     3.4648   76 O    0 0 0
  24 GA   1     1.8836     3.5595  107 O    0 0 0
  24 GA   1     3.0225     5.7117   20 GA   0-1 0
  24 GA   1     3.0678     5.7973   16 GA   0 0 0

  25 GA   1     1.9372     3.6608   61 O    0 0 0
  25 GA   1     1.9490     3.6830   69 O    0-1 0
  25 GA   1     1.9971     3.7739   85 O    1 0 0
  25 GA   1     2.0312     3.8383   97 O    0 0 0
  25 GA   1     2.0634     3.8993  105 O    0-1 0
  25 GA   1     2.0928     3.9549  120 O    0 0 0

  26 GA   1     1.9133     3.6157   86 O    1 0 0
  26 GA   1     1.9637     3.7108   62 O    0 0 0
  26 GA   1     1.9654     3.7141   70 O    0-1 0
  26 GA   1     1.9997     3.7788  119 O    0 0 0
  26 GA   1     2.0496     3.8731   98 O    0 0 0
  26 GA   1     2.0617     3.8961  106 O    0-1 0

  27 GA   1     1.8610     3.5168   87 O    0 0 0
  27 GA   1     1.9693     3.7215  107 O    0 0 0
  27 GA   1     1.9701     3.7230   99 O    0 0 0
  27 GA   1     2.0573     3.8877  110 O    0 0 0
  27 GA   1     2.0580     3.8891   71 O    0 0 0
  27 GA   1     2.0629     3.8984   63 O    0 0 0

  28 GA   1     1.9180     3.6245   88 O    0 0 0
  28 GA   1     1.9486     3.6823   72 O    0 0 0
  28 GA   1     1.9489     3.6829   64 O    0 0 0
  28 GA   1     1.9871     3.7551  109 O    0 0 0
  28 GA   1     2.0588     3.8906  108 O    0 0 0
  28 GA   1     2.0761     3.9232  100 O    0 0 0

  29 GA   1     1.9395     3.6651   61 O    0 0 0
  29 GA   1     1.9489     3.6829   65 O    0 0 0
  29 GA   1     1.9967     3.7732   89 O    1 0 0
  29 GA   1     2.0294     3.8349   97 O    0 0 0
  29 GA   1     2.0647     3.9017  101 O    0 0 0
  29 GA   1     2.0946     3.9583  112 O    0 0 0

  30 GA   1     1.9143     3.6175   90 O    1 0 0
  30 GA   1     1.9643     3.7120   62 O    0 0 0
  30 GA   1     1.9669     3.7168   66 O    0 0 0
  30 GA   1     1.9999     3.7793  111 O    0 0 0
  30 GA   1     2.0515     3.8767  102 O    0 0 0
  30 GA   1     2.0532     3.8800   98 O    0 0 0

  31 GA   1     1.9067     3.6032   91 O    0 0 0
  31 GA   1     1.9468     3.6788  114 O    0 0 0
  31 GA   1     1.9640     3.7115   67 O    0 0 0
  31 GA   1     2.0133     3.8046  103 O    0 0 0
  31 GA   1     2.0197     3.8167   99 O    0 0 0
  31 GA   1     2.2337     4.2211   63 O    0 0 0

  32 GA   1     1.9111     3.6114   92 O    0 0 0
  32 GA   1     1.9420     3.6699   68 O    0 0 0
  32 GA   1     1.9471     3.6795   64 O    0 0 0
  32 GA   1     2.0188     3.8149  113 O    0 0 0
  32 GA   1     2.0550     3.8834  100 O    0 0 0
  32 GA   1     2.0616     3.8958  104 O    0 0 0

  33 GA   1     1.9251     3.6380   93 O    1 0 0
  33 GA   1     1.9506     3.6861   65 O    0 0 0
  33 GA   1     1.9509     3.6866   69 O    0 0 0
  33 GA   1     2.0171     3.8118  116 O    0 0 0
  33 GA   1     2.0700     3.9118  101 O    0 0 0
  33 GA   1     2.0738     3.9190  105 O    0 0 0

  34 GA   1     1.9163     3.6213   94 O    1 0 0
  34 GA   1     1.9638     3.7110   66 O    0 0 0
  34 GA   1     1.9645     3.7123   70 O    0 0 0
  34 GA   1     2.0130     3.8040  115 O    0 0 0
  34 GA   1     2.0338     3.8433  106 O    0 0 0
  34 GA   1     2.0438     3.8622  102 O    0 0 0

  35 GA   1     1.9058     3.6015   95 O    0 0 0
  35 GA   1     1.9477     3.6807  118 O    0 0 0
  35 GA   1     1.9643     3.7121   67 O    0 0 0
  35 GA   1     2.0127     3.8034  103 O    0 0 0
  35 GA   1     2.0184     3.8143  107 O    0 1 0
  35 GA   1     2.2388     4.2306   71 O    0 1 0

  36 GA   1     1.9115     3.6123   96 O    0 0 0
  36 GA   1     1.9446     3.6747   68 O    0 0 0
  36 GA   1     1.9496     3.6842   72 O    0 1 0
  36 GA   1     2.0219     3.8209  117 O    0 0 0
  36 GA   1     2.0525     3.8787  104 O    0 0 0
  36 GA   1     2.0667     3.9056  108 O    0 1 0

  37 GA   1     1.8997     3.5900   73 O   -1 0 0
  37 GA   1     1.9173     3.6233   49 O    0 0 0
  37 GA   1     1.9787     3.7392   57 O    0-1 0
  37 GA   1     1.9889     3.7586  117 O    0-1 0
  37 GA   1     1.9979     3.7755  108 O    0 0 0
  37 GA   1     2.0756     3.9222  109 O    0 0 0

  38 GA   1     1.9086     3.6067   74 O   -1 0 0
  38 GA   1     1.9165     3.6217   58 O    0-1 0
  38 GA   1     1.9596     3.7031   50 O    0 0 0
  38 GA   1     1.9704     3.7236  110 O    0 0 0
  38 GA   1     2.0781     3.9270  107 O    0 0 0
  38 GA   1     2.0869     3.9436  118 O    0-1 0

  39 GA   1     1.9434     3.6724   75 O    0 0 0
  39 GA   1     1.9579     3.6999   59 O    0 0 0
  39 GA   1     1.9581     3.7003   51 O    0 0 0
  39 GA   1     2.0104     3.7990   98 O    0 0 0
  39 GA   1     2.0480     3.8703  119 O    0 0 0
  39 GA   1     2.0521     3.8780  111 O    0 0 0

  40 GA   1     1.9221     3.6322   76 O    0 0 0
  40 GA   1     1.9560     3.6963   60 O    0 0 0
  40 GA   1     1.9569     3.6981   52 O    0 0 0
  40 GA   1     1.9997     3.7790   97 O    0 0 0
  40 GA   1     2.0565     3.8862  112 O    0 0 0
  40 GA   1     2.0615     3.8957  120 O    0 0 0

  41 GA   1     1.9000     3.5906   77 O   -1 0 0
  41 GA   1     1.9183     3.6252   49 O    0 0 0
  41 GA   1     1.9768     3.7355   53 O    0 0 0
  41 GA   1     1.9881     3.7570  113 O    0 0 0
  41 GA   1     1.9979     3.7756  100 O    0 0 0
  41 GA   1     2.0774     3.9257  109 O    0 0 0

  42 GA   1     1.9090     3.6074   78 O   -1 0 0
  42 GA   1     1.9169     3.6225   54 O    0 0 0
  42 GA   1     1.9596     3.7031   50 O    0 0 0
  42 GA   1     1.9708     3.7243  110 O    0 0 0
  42 GA   1     2.0780     3.9268   99 O    0 0 0
  42 GA   1     2.0859     3.9419  114 O    0 0 0

  43 GA   1     1.9481     3.6814   79 O    0 0 0
  43 GA   1     1.9528     3.6903   51 O    0 0 0
  43 GA   1     1.9631     3.7098   55 O    0 0 0
  43 GA   1     2.0109     3.8000  102 O    0 0 0
  43 GA   1     2.0460     3.8664  111 O    0 0 0
  43 GA   1     2.0489     3.8719  115 O    0 0 0

  44 GA   1     1.9162     3.6212   80 O    0 0 0
  44 GA   1     1.9601     3.7040   52 O    0 0 0
  44 GA   1     1.9620     3.7076   56 O    0 0 0
  44 GA   1     2.0021     3.7834  101 O    0 0 0
  44 GA   1     2.0367     3.8488  112 O    0 0 0
  44 GA   1     2.0819     3.9342  116 O    0 0 0

  45 GA   1     1.9121     3.6134   81 O   -1 0 0
  45 GA   1     1.9481     3.6813   53 O    0 0 0
  45 GA   1     1.9506     3.6861   57 O    0 0 0
  45 GA   1     2.0030     3.7851  104 O    0 0 0
  45 GA   1     2.0690     3.9099  113 O    0 0 0
  45 GA   1     2.0757     3.9225  117 O    0 0 0

  46 GA   1     1.9023     3.5948   82 O   -1 0 0
  46 GA   1     1.9513     3.6873   54 O    0 0 0
  46 GA   1     1.9514     3.6876   58 O    0 0 0
  46 GA   1     2.0289     3.8340  103 O    0 0 0
  46 GA   1     2.0563     3.8859  114 O    0 0 0
  46 GA   1     2.0570     3.8871  118 O    0 0 0

  47 GA   1     1.9486     3.6822   83 O    0 0 0
  47 GA   1     1.9533     3.6912   59 O    0 1 0
  47 GA   1     1.9656     3.7145   55 O    0 0 0
  47 GA   1     2.0100     3.7983  106 O    0 0 0
  47 GA   1     2.0386     3.8523  115 O    0 0 0
  47 GA   1     2.0472     3.8686  119 O    0 1 0

  48 GA   1     1.9160     3.6206   84 O    0 0 0
  48 GA   1     1.9604     3.7047   60 O    0 1 0
  48 GA   1     1.9621     3.7079   56 O    0 0 0
  48 GA   1     2.0023     3.7837  105 O    0 0 0
  48 GA   1     2.0391     3.8534  120 O    0 1 0
  48 GA   1     2.0789     3.9285  116 O    0 0 0

  49 O    1     1.8735     3.5404    1 IR   0 0 0
  49 O    1     1.9173     3.6233   37 GA   0 0 0
  49 O    1     1.9183     3.6252   41 GA   0 0 0
  49 O    1     2.4491     4.6281  109 O    0 0 0
  49 O    1     2.7262     5.1518  108 O    0 0 0
  49 O    1     2.7335     5.1655  100 O    0 0 0

  50 O    1     1.8192     3.4378    2 GA   0 0-1
  50 O    1     1.9596     3.7031   42 GA   0 0 0
  50 O    1     1.9596     3.7031   38 GA   0 0 0
  50 O    1     2.4298     4.5916  110 O    0 0 0
  50 O    1     2.8546     5.3945   99 O    0 0 0
  50 O    1     2.8579     5.4007  107 O    0 0 0

  51 O    1     1.8271     3.4527    3 GA   0 0 0
  51 O    1     1.9528     3.6903   43 GA   0 0 0
  51 O    1     1.9581     3.7003   39 GA   0 0 0
  51 O    1     2.5949     4.9037  111 O    0 0 0
  51 O    1     2.7770     5.2479  102 O    0 0 0
  51 O    1     2.7869     5.2665   98 O    0 0 0

  52 O    1     1.8443     3.4852    4 GA   0 0-1
  52 O    1     1.9569     3.6981   40 GA   0 0 0
  52 O    1     1.9601     3.7040   44 GA   0 0 0
  52 O    1     2.6037     4.9202  112 O    0 0 0
  52 O    1     2.8056     5.3018   97 O    0 0 0
  52 O    1     2.8169     5.3232  101 O    0 0 0

  53 O    1     1.8476     3.4914    5 GA   0 0 0
  53 O    1     1.9481     3.6813   45 GA   0 0 0
  53 O    1     1.9768     3.7355   41 GA   0 0 0
  53 O    1     2.6272     4.9648  113 O    0 0 0
  53 O    1     2.7759     5.2457  100 O    0 0 0
  53 O    1     2.7794     5.2523  104 O    0 0 0

  54 O    1     1.8335     3.4649    6 GA   0 0-1
  54 O    1     1.9169     3.6225   42 GA   0 0 0
  54 O    1     1.9513     3.6873   46 GA   0 0 0
  54 O    1     2.5989     4.9111  114 O    0 0 0
  54 O    1     2.7842     5.2614  103 O    0 0 0
  54 O    1     2.8279     5.3440   99 O    0 0 0

  55 O    1     1.8338     3.4654    7 GA   0 0 0
  55 O    1     1.9631     3.7098   43 GA   0 0 0
  55 O    1     1.9656     3.7145   47 GA   0 0 0
  55 O    1     2.5877     4.8901  115 O    0 0 0
  55 O    1     2.8014     5.2940  106 O    0 0 0
  55 O    1     2.8021     5.2951  102 O    0 0 0

  56 O    1     1.8475     3.4913    8 GA   0 0-1
  56 O    1     1.9620     3.7076   44 GA   0 0 0
  56 O    1     1.9621     3.7079   48 GA   0 0 0
  56 O    1     2.6360     4.9813  116 O    0 0 0
  56 O    1     2.7998     5.2908  101 O    0 0 0
  56 O    1     2.8031     5.2970  105 O    0 0 0

  57 O    1     1.8480     3.4922    9 GA   0 0 0
  57 O    1     1.9506     3.6861   45 GA   0 0 0
  57 O    1     1.9787     3.7392   37 GA   0 1 0
  57 O    1     2.6270     4.9642  117 O    0 0 0
  57 O    1     2.7789     5.2514  104 O    0 0 0
  57 O    1     2.7860     5.2648  108 O    0 1 0

  58 O    1     1.8339     3.4656   10 GA   0 0-1
  58 O    1     1.9165     3.6217   38 GA   0 1 0
  58 O    1     1.9514     3.6876   46 GA   0 0 0
  58 O    1     2.5986     4.9106  118 O    0 0 0
  58 O    1     2.7854     5.2636  103 O    0 0 0
  58 O    1     2.8222     5.3332  107 O    0 1 0

  59 O    1     1.8265     3.4517   11 GA   0 0 0
  59 O    1     1.9533     3.6912   47 GA   0-1 0
  59 O    1     1.9579     3.6999   39 GA   0 0 0
  59 O    1     2.5891     4.8926  119 O    0 0 0
  59 O    1     2.7759     5.2456  106 O    0-1 0
  59 O    1     2.7875     5.2676   98 O    0 0 0

  60 O    1     1.8443     3.4853   12 GA   0 0-1
  60 O    1     1.9560     3.6963   40 GA   0 0 0
  60 O    1     1.9604     3.7047   48 GA   0-1 0
  60 O    1     2.6093     4.9310  120 O    0 0 0
  60 O    1     2.8064     5.3033   97 O    0 0 0
  60 O    1     2.8136     5.3170  105 O    0-1 0

  61 O    1     1.8348     3.4673   13 GA   0 0 0
  61 O    1     1.9372     3.6608   25 GA   0 0 0
  61 O    1     1.9395     3.6651   29 GA   0 0 0
  61 O    1     2.6081     4.9286   97 O    0 0 0
  61 O    1     2.8060     5.3026  120 O    0 0 0
  61 O    1     2.8076     5.3056  112 O    0 0 0

  62 O    1     1.8459     3.4883   14 GA   0 0 1
  62 O    1     1.9637     3.7108   26 GA   0 0 0
  62 O    1     1.9643     3.7120   30 GA   0 0 0
  62 O    1     2.6131     4.9380   98 O    0 0 0
  62 O    1     2.8047     5.3002  111 O    0 0 0
  62 O    1     2.8068     5.3040  119 O    0 0 0

  63 O    1     1.9197     3.6278   15 GA   0 0 0
  63 O    1     2.0629     3.8984   27 GA   0 0 0
  63 O    1     2.2202     4.1956    1 IR   0 0 0
  63 O    1     2.2337     4.2211   31 GA   0 0 0
  63 O    1     2.6679     5.0415   71 O    0 0 0
  63 O    1     2.6760     5.0569  110 O    0 0 0

  64 O    1     1.8198     3.4389   16 GA   0 0 1
  64 O    1     1.9471     3.6795   32 GA   0 0 0
  64 O    1     1.9489     3.6829   28 GA   0 0 0
  64 O    1     2.5918     4.8979  100 O    0 0 0
  64 O    1     2.7992     5.2897  109 O    0 0 0
  64 O    1     2.8150     5.3196  113 O    0 0 0

  65 O    1     1.8335     3.4647   17 GA   0 0 0
  65 O    1     1.9489     3.6829   29 GA   0 0 0
  65 O    1     1.9506     3.6861   33 GA   0 0 0
  65 O    1     2.5606     4.8389  101 O    0 0 0
  65 O    1     2.8204     5.3297  112 O    0 0 0
  65 O    1     2.8339     5.3552  116 O    0 0 0

  66 O    1     1.8408     3.4786   18 GA   0 0 1
  66 O    1     1.9638     3.7110   34 GA   0 0 0
  66 O    1     1.9669     3.7168   30 GA   0 0 0
  66 O    1     2.6021     4.9172  102 O    0 0 0
  66 O    1     2.7913     5.2748  111 O    0 0 0
  66 O    1     2.7976     5.2866  115 O    0 0 0

  67 O    1     1.8519     3.4996   19 GA   0 0 0
  67 O    1     1.9640     3.7115   31 GA   0 0 0
  67 O    1     1.9643     3.7121   35 GA   0 0 0
  67 O    1     2.6195     4.9502  103 O    0 0 0
  67 O    1     2.7701     5.2347  114 O    0 0 0
  67 O    1     2.7725     5.2393  118 O    0 0 0

  68 O    1     1.8216     3.4422   20 GA   0 0 1
  68 O    1     1.9420     3.6699   32 GA   0 0 0
  68 O    1     1.9446     3.6747   36 GA   0 0 0
  68 O    1     2.6096     4.9315  104 O    0 0 0
  68 O    1     2.7881     5.2687  113 O    0 0 0
  68 O    1     2.7932     5.2783  117 O    0 0 0

  69 O    1     1.8333     3.4645   21 GA   0 0 0
  69 O    1     1.9490     3.6830   25 GA   0 1 0
  69 O    1     1.9509     3.6866   33 GA   0 0 0
  69 O    1     2.5617     4.8409  105 O    0 0 0
  69 O    1     2.8167     5.3227  120 O    0 1 0
  69 O    1     2.8330     5.3536  116 O    0 0 0

  70 O    1     1.8405     3.4781   22 GA   0 0 1
  70 O    1     1.9645     3.7123   34 GA   0 0 0
  70 O    1     1.9654     3.7141   26 GA   0 1 0
  70 O    1     2.6017     4.9164  106 O    0 0 0
  70 O    1     2.7883     5.2691  119 O    0 1 0
  70 O    1     2.7995     5.2903  115 O    0 0 0

  71 O    1     1.9204     3.6290   23 GA   0 0 0
  71 O    1     2.0580     3.8891   27 GA   0 0 0
  71 O    1     2.2210     4.1971    1 IR   0 0 0
  71 O    1     2.2388     4.2306   35 GA   0-1 0
  71 O    1     2.6679     5.0415   63 O    0 0 0
  71 O    1     2.6778     5.0603  110 O    0 0 0

  72 O    1     1.8193     3.4381   24 GA   0 0 1
  72 O    1     1.9486     3.6823   28 GA   0 0 0
  72 O    1     1.9496     3.6842   36 GA   0-1 0
  72 O    1     2.5873     4.8892  108 O    0 0 0
  72 O    1     2.8024     5.2958  109 O    0 0 0
  72 O    1     2.8095     5.3093  117 O    0-1 0

  73 O    1     1.8314     3.4608   21 GA   0-1 0
  73 O    1     1.8336     3.4650   13 GA   0 0 0
  73 O    1     1.8997     3.5900   37 GA   1 0 0
  73 O    1     2.7693     5.2332   49 O    1 0 0
  73 O    1     2.8304     5.3486   86 O    1 0 0
  73 O    1     2.8518     5.3891  117 O    1-1 0

  74 O    1     1.8346     3.4668   14 GA   0 0 0
  74 O    1     1.8364     3.4703   22 GA   0-1 0
  74 O    1     1.9086     3.6067   38 GA   1 0 0
  74 O    1     2.8035     5.2978  110 O    1 0 0
  74 O    1     2.8663     5.4165  118 O    1-1 0
  74 O    1     2.8805     5.4434   58 O    1-1 0

  75 O    1     1.8371     3.4716   15 GA   0 0 0
  75 O    1     1.8373     3.4720   23 GA   0 0 0
  75 O    1     1.9434     3.6724   39 GA   0 0 0
  75 O    1     2.8801     5.4427   87 O    0 0 0
  75 O    1     2.8917     5.4645  119 O    0 0 0
  75 O    1     2.8917     5.4645  111 O    0 0 0

  76 O    1     1.8328     3.4635   16 GA   0 0 0
  76 O    1     1.8335     3.4648   24 GA   0 0 0
  76 O    1     1.9221     3.6322   40 GA   0 0 0
  76 O    1     2.8399     5.3667  112 O    0 0 0
  76 O    1     2.8428     5.3721  120 O    0 0 0
  76 O    1     2.8735     5.4302   87 O    0 0 0

  77 O    1     1.8312     3.4605   17 GA   0 0 0
  77 O    1     1.8340     3.4658   13 GA   0 0 0
  77 O    1     1.9000     3.5906   41 GA   1 0 0
  77 O    1     2.7629     5.2210   49 O    1 0 0
  77 O    1     2.8301     5.3481   90 O    1 0 0
  77 O    1     2.8586     5.4020  113 O    1 0 0

  78 O    1     1.8344     3.4664   14 GA   0 0 0
  78 O    1     1.8366     3.4706   18 GA   0 0 0
  78 O    1     1.9090     3.6074   42 GA   1 0 0
  78 O    1     2.8048     5.3003  110 O    1 0 0
  78 O    1     2.8664     5.4168  114 O    1 0 0
  78 O    1     2.8791     5.4407   54 O    1 0 0

  79 O    1     1.8326     3.4630   15 GA   0 0 0
  79 O    1     1.8418     3.4805   19 GA   0 0 0
  79 O    1     1.9481     3.6814   43 GA   0 0 0
  79 O    1     2.8554     5.3960   91 O    0 0 0
  79 O    1     2.8813     5.4448   51 O    0 0 0
  79 O    1     2.8854     5.4525   55 O    0 0 0

  80 O    1     1.8300     3.4582   16 GA   0 0 0
  80 O    1     1.8331     3.4641   20 GA   0 0 0
  80 O    1     1.9162     3.6212   44 GA   0 0 0
  80 O    1     2.8381     5.3632  112 O    0 0 0
  80 O    1     2.8490     5.3838  116 O    0 0 0
  80 O    1     2.8700     5.4235   52 O    0 0 0

  81 O    1     1.8391     3.4753   17 GA   0 0 0
  81 O    1     1.8394     3.4759   21 GA   0 0 0
  81 O    1     1.9121     3.6134   45 GA   1 0 0
  81 O    1     2.8510     5.3876  113 O    1 0 0
  81 O    1     2.8561     5.3972  117 O    1 0 0
  81 O    1     2.8601     5.4048   94 O    1 0 0

  82 O    1     1.8377     3.4728   18 GA   0 0 0
  82 O    1     1.8379     3.4732   22 GA   0 0 0
  82 O    1     1.9023     3.5948   46 GA   1 0 0
  82 O    1     2.8803     5.4429   54 O    1 0 0
  82 O    1     2.8805     5.4434   58 O    1 0 0
  82 O    1     2.8808     5.4439  118 O    1 0 0

  83 O    1     1.8345     3.4667   23 GA   0 1 0
  83 O    1     1.8430     3.4828   19 GA   0 0 0
  83 O    1     1.9486     3.6822   47 GA   0 0 0
  83 O    1     2.8599     5.4045   95 O    0 0 0
  83 O    1     2.8801     5.4425   59 O    0 1 0
  83 O    1     2.8894     5.4601   55 O    0 0 0

  84 O    1     1.8298     3.4579   24 GA   0 1 0
  84 O    1     1.8335     3.4648   20 GA   0 0 0
  84 O    1     1.9160     3.6206   48 GA   0 0 0
  84 O    1     2.8399     5.3667  120 O    0 1 0
  84 O    1     2.8455     5.3773  116 O    0 0 0
  84 O    1     2.8715     5.4264   60 O    0 1 0

  85 O    1     1.8525     3.5006    9 GA   0-1 0
  85 O    1     1.9971     3.7739   25 GA  -1 0 0
  85 O    1     2.0000     3.7794    1 IR   0 0 0
  85 O    1     2.7494     5.1957   89 O    0 0 0
  85 O    1     2.8453     5.3768   49 O    0 0 0
  85 O    1     2.8983     5.4771  110 O    0 0 0

  86 O    1     1.8337     3.4652   10 GA   0-1 0
  86 O    1     1.8347     3.4670    2 GA   0 0 0
  86 O    1     1.9133     3.6157   26 GA  -1 0 0
  86 O    1     2.8304     5.3486   73 O   -1 0 0
  86 O    1     2.8552     5.3955   98 O   -1 0 0
  86 O    1     2.8619     5.4083  106 O   -1-1 0

  87 O    1     1.8536     3.5028   11 GA   0 0 0
  87 O    1     1.8543     3.5040    3 GA   0 0 0
  87 O    1     1.8610     3.5168   27 GA   0 0 0
  87 O    1     2.8735     5.4302   76 O    0 0 0
  87 O    1     2.8789     5.4404   99 O    0 0 0
  87 O    1     2.8790     5.4406  107 O    0 0 0

  88 O    1     1.8368     3.4711    4 GA   0 0 0
  88 O    1     1.8372     3.4717   12 GA   0 0 0
  88 O    1     1.9180     3.6245   28 GA   0 0 0
  88 O    1     2.8527     5.3907   64 O    0 0 0
  88 O    1     2.8532     5.3918   72 O    0 0 0
  88 O    1     2.8560     5.3971  108 O    0 0 0

  89 O    1     1.8521     3.5001    5 GA   0 0 0
  89 O    1     1.9967     3.7732   29 GA  -1 0 0
  89 O    1     2.0000     3.7795    1 IR   0 0 0
  89 O    1     2.7494     5.1957   85 O    0 0 0
  89 O    1     2.8441     5.3746   49 O    0 0 0
  89 O    1     2.8966     5.4737  110 O    0 0 0

  90 O    1     1.8338     3.4653    6 GA   0 0 0
  90 O    1     1.8352     3.4680    2 GA   0 0 0
  90 O    1     1.9143     3.6175   30 GA  -1 0 0
  90 O    1     2.8301     5.3481   77 O   -1 0 0
  90 O    1     2.8532     5.3918  102 O   -1 0 0
  90 O    1     2.8570     5.3990   98 O   -1 0 0

  91 O    1     1.8551     3.5057    3 GA   0 0 0
  91 O    1     1.8584     3.5119    7 GA   0 0 0
  91 O    1     1.9067     3.6032   31 GA   0 0 0
  91 O    1     2.7851     5.2630   99 O    0 0 0
  91 O    1     2.8554     5.3960   79 O    0 0 0
  91 O    1     2.8636     5.4115   67 O    0 0 0

  92 O    1     1.8363     3.4702    4 GA   0 0 0
  92 O    1     1.8370     3.4714    8 GA   0 0 0
  92 O    1     1.9111     3.6114   32 GA   0 0 0
  92 O    1     2.8572     5.3993   64 O    0 0 0
  92 O    1     2.8640     5.4121   68 O    0 0 0
  92 O    1     2.8717     5.4268  104 O    0 0 0

  93 O    1     1.8462     3.4889    5 GA   0 0 0
  93 O    1     1.8469     3.4901    9 GA   0 0 0
  93 O    1     1.9251     3.6380   33 GA  -1 0 0
  93 O    1     2.8437     5.3738   69 O   -1 0 0
  93 O    1     2.8456     5.3773   65 O   -1 0 0
  93 O    1     2.8593     5.4032  101 O   -1 0 0

  94 O    1     1.8327     3.4633    6 GA   0 0 0
  94 O    1     1.8331     3.4640   10 GA   0 0 0
  94 O    1     1.9163     3.6213   34 GA  -1 0 0
  94 O    1     2.8480     5.3819  106 O   -1 0 0
  94 O    1     2.8559     5.3968  102 O   -1 0 0
  94 O    1     2.8601     5.4048   81 O   -1 0 0

  95 O    1     1.8546     3.5046   11 GA   0 1 0
  95 O    1     1.8578     3.5108    7 GA   0 0 0
  95 O    1     1.9058     3.6015   35 GA   0 0 0
  95 O    1     2.7859     5.2646  107 O    0 1 0
  95 O    1     2.8599     5.4045   83 O    0 0 0
  95 O    1     2.8617     5.4079   67 O    0 0 0

  96 O    1     1.8356     3.4688   12 GA   0 1 0
  96 O    1     1.8363     3.4700    8 GA   0 0 0
  96 O    1     1.9115     3.6123   36 GA   0 0 0
  96 O    1     2.8551     5.3953   72 O    0 1 0
  96 O    1     2.8676     5.4189   68 O    0 0 0
  96 O    1     2.8733     5.4298  104 O    0 0 0

  97 O    1     1.8744     3.5421   14 GA   0 0 0
  97 O    1     1.9997     3.7790   40 GA   0 0 0
  97 O    1     2.0294     3.8349   29 GA   0 0 0
  97 O    1     2.0312     3.8383   25 GA   0 0 0
  97 O    1     2.6081     4.9286   61 O    0 0 0
  97 O    1     2.6657     5.0375  112 O    0 0 0

  98 O    1     1.8773     3.5475   13 GA   0 0 0
  98 O    1     2.0104     3.7990   39 GA   0 0 0
  98 O    1     2.0496     3.8731   26 GA   0 0 0
  98 O    1     2.0532     3.8800   30 GA   0 0 0
  98 O    1     2.6131     4.9380   62 O    0 0 0
  98 O    1     2.6607     5.0279  119 O    0 0 0

  99 O    1     1.8834     3.5592   16 GA   0 0 0
  99 O    1     1.9701     3.7230   27 GA   0 0 0
  99 O    1     2.0197     3.8167   31 GA   0 0 0
  99 O    1     2.0780     3.9268   42 GA   0 0 0
  99 O    1     2.5930     4.9000  110 O    0 0 0
  99 O    1     2.6560     5.0191  114 O    0 0 0

 100 O    1     1.8592     3.5134   15 GA   0 0 0
 100 O    1     1.9979     3.7756   41 GA   0 0 0
 100 O    1     2.0550     3.8834   32 GA   0 0 0
 100 O    1     2.0761     3.9232   28 GA   0 0 0
 100 O    1     2.5918     4.8979   64 O    0 0 0
 100 O    1     2.6539     5.0151  113 O    0 0 0

 101 O    1     1.8745     3.5423   18 GA   0 0 0
 101 O    1     2.0021     3.7834   44 GA   0 0 0
 101 O    1     2.0647     3.9017   29 GA   0 0 0
 101 O    1     2.0700     3.9118   33 GA   0 0 0
 101 O    1     2.5606     4.8389   65 O    0 0 0
 101 O    1     2.6564     5.0199  112 O    0 0 0

 102 O    1     1.8645     3.5234   17 GA   0 0 0
 102 O    1     2.0109     3.8000   43 GA   0 0 0
 102 O    1     2.0438     3.8622   34 GA   0 0 0
 102 O    1     2.0515     3.8767   30 GA   0 0 0
 102 O    1     2.6021     4.9172   66 O    0 0 0
 102 O    1     2.6569     5.0207  111 O    0 0 0

 103 O    1     1.8732     3.5398   20 GA   0 0 0
 103 O    1     2.0127     3.8034   35 GA   0 0 0
 103 O    1     2.0133     3.8046   31 GA   0 0 0
 103 O    1     2.0289     3.8340   46 GA   0 0 0
 103 O    1     2.6195     4.9502   67 O    0 0 0
 103 O    1     2.6489     5.0057  114 O    0 0 0

 104 O    1     1.8651     3.5246   19 GA   0 0 0
 104 O    1     2.0030     3.7851   45 GA   0 0 0
 104 O    1     2.0525     3.8787   36 GA   0 0 0
 104 O    1     2.0616     3.8958   32 GA   0 0 0
 104 O    1     2.6096     4.9315   68 O    0 0 0
 104 O    1     2.6529     5.0132  113 O    0 0 0

 105 O    1     1.8740     3.5413   22 GA   0 0 0
 105 O    1     2.0023     3.7837   48 GA   0 0 0
 105 O    1     2.0634     3.8993   25 GA   0 1 0
 105 O    1     2.0738     3.9190   33 GA   0 0 0
 105 O    1     2.5617     4.8409   69 O    0 0 0
 105 O    1     2.6543     5.0158  120 O    0 1 0

 106 O    1     1.8650     3.5244   21 GA   0 0 0
 106 O    1     2.0100     3.7983   47 GA   0 0 0
 106 O    1     2.0338     3.8433   34 GA   0 0 0
 106 O    1     2.0617     3.8961   26 GA   0 1 0
 106 O    1     2.6017     4.9164   70 O    0 0 0
 106 O    1     2.6527     5.0130  115 O    0 0 0

 107 O    1     1.8836     3.5595   24 GA   0 0 0
 107 O    1     1.9693     3.7215   27 GA   0 0 0
 107 O    1     2.0184     3.8143   35 GA   0-1 0
 107 O    1     2.0781     3.9270   38 GA   0 0 0
 107 O    1     2.5969     4.9075  110 O    0 0 0
 107 O    1     2.6532     5.0139  118 O    0-1 0

 108 O    1     1.8586     3.5122   23 GA   0 0 0
 108 O    1     1.9979     3.7755   37 GA   0 0 0
 108 O    1     2.0588     3.8906   28 GA   0 0 0
 108 O    1     2.0667     3.9056   36 GA   0-1 0
 108 O    1     2.5873     4.8892   72 O    0 0 0
 108 O    1     2.6524     5.0123  109 O    0 0 0

 109 O    1     1.8408     3.4786    2 GA   0 0 0
 109 O    1     1.9871     3.7551   28 GA   0 0 0
 109 O    1     2.0756     3.9222   37 GA   0 0 0
 109 O    1     2.0774     3.9257   41 GA   0 0 0
 109 O    1     2.4491     4.6281   49 O    0 0 0
 109 O    1     2.6524     5.0123  108 O    0 0 0

 110 O    1     1.9221     3.6322    1 IR   0 0 0
 110 O    1     1.9704     3.7236   38 GA   0 0 0
 110 O    1     1.9708     3.7243   42 GA   0 0 0
 110 O    1     2.0573     3.8877   27 GA   0 0 0
 110 O    1     2.4298     4.5916   50 O    0 0 0
 110 O    1     2.5930     4.9000   99 O    0 0 0

 111 O    1     1.8749     3.5430    4 GA   0 0 0
 111 O    1     1.9999     3.7793   30 GA   0 0 0
 111 O    1     2.0460     3.8664   43 GA   0 0 0
 111 O    1     2.0521     3.8780   39 GA   0 0 0
 111 O    1     2.5949     4.9037   51 O    0 0 0
 111 O    1     2.6569     5.0207  102 O    0 0 0

 112 O    1     1.8531     3.5019    3 GA   0 0 0
 112 O    1     2.0367     3.8488   44 GA   0 0 0
 112 O    1     2.0565     3.8862   40 GA   0 0 0
 112 O    1     2.0946     3.9583   29 GA   0 0 0
 112 O    1     2.6037     4.9202   52 O    0 0 0
 112 O    1     2.6564     5.0199  101 O    0 0 0

 113 O    1     1.8625     3.5196    6 GA   0 0 0
 113 O    1     1.9881     3.7570   41 GA   0 0 0
 113 O    1     2.0188     3.8149   32 GA   0 0 0
 113 O    1     2.0690     3.9099   45 GA   0 0 0
 113 O    1     2.6272     4.9648   53 O    0 0 0
 113 O    1     2.6529     5.0132  104 O    0 0 0

 114 O    1     1.8872     3.5663    5 GA   0 0 0
 114 O    1     1.9468     3.6788   31 GA   0 0 0
 114 O    1     2.0563     3.8859   46 GA   0 0 0
 114 O    1     2.0859     3.9419   42 GA   0 0 0
 114 O    1     2.5989     4.9111   54 O    0 0 0
 114 O    1     2.6489     5.0057  103 O    0 0 0

 115 O    1     1.8780     3.5490    8 GA   0 0 0
 115 O    1     2.0130     3.8040   34 GA   0 0 0
 115 O    1     2.0386     3.8523   47 GA   0 0 0
 115 O    1     2.0489     3.8719   43 GA   0 0 0
 115 O    1     2.5877     4.8901   55 O    0 0 0
 115 O    1     2.6527     5.0130  106 O    0 0 0

 116 O    1     1.8761     3.5452    7 GA   0 0 0
 116 O    1     2.0171     3.8118   33 GA   0 0 0
 116 O    1     2.0789     3.9285   48 GA   0 0 0
 116 O    1     2.0819     3.9342   44 GA   0 0 0
 116 O    1     2.6360     4.9813   56 O    0 0 0
 116 O    1     2.6983     5.0990  101 O    0 0 0

 117 O    1     1.8610     3.5168   10 GA   0 0 0
 117 O    1     1.9889     3.7586   37 GA   0 1 0
 117 O    1     2.0219     3.8209   36 GA   0 0 0
 117 O    1     2.0757     3.9225   45 GA   0 0 0
 117 O    1     2.6270     4.9642   57 O    0 0 0
 117 O    1     2.6559     5.0189  104 O    0 0 0

 118 O    1     1.8869     3.5657    9 GA   0 0 0
 118 O    1     1.9477     3.6807   35 GA   0 0 0
 118 O    1     2.0570     3.8871   46 GA   0 0 0
 118 O    1     2.0869     3.9436   38 GA   0 1 0
 118 O    1     2.5986     4.9106   58 O    0 0 0
 118 O    1     2.6520     5.0116  103 O    0 0 0

 119 O    1     1.8757     3.5445   12 GA   0 0 0
 119 O    1     1.9997     3.7788   26 GA   0 0 0
 119 O    1     2.0472     3.8686   47 GA   0-1 0
 119 O    1     2.0480     3.8703   39 GA   0 0 0
 119 O    1     2.5891     4.8926   59 O    0 0 0
 119 O    1     2.6595     5.0257  106 O    0-1 0

 120 O    1     1.8527     3.5011   11 GA   0 0 0
 120 O    1     2.0391     3.8534   48 GA   0-1 0
 120 O    1     2.0615     3.8957   40 GA   0 0 0
 120 O    1     2.0928     3.9549   25 GA   0 0 0
 120 O    1     2.6093     4.9310   60 O    0 0 0
 120 O    1     2.6543     5.0158  105 O    0-1 0


 SYMMETRY ALLOWED ELASTIC DISTORTION 1
  0.5773503  0.0000000  0.0000000
  0.0000000  0.5773503  0.0000000
  0.0000000  0.0000000  0.5773503

 SYMMETRY ALLOWED ELASTIC DISTORTION 2
  0.8164966  0.0000000  0.0000000
  0.0000000 -0.4082483  0.0000000
  0.0000000  0.0000000 -0.4082483

 SYMMETRY ALLOWED ELASTIC DISTORTION 3
  0.0000000  0.7071068  0.0000000
  0.7071068  0.0000000  0.0000000
  0.0000000  0.0000000  0.0000000

 SYMMETRY ALLOWED ELASTIC DISTORTION 4
  0.0000000  0.0000000  0.0000000
  0.0000000  0.7071068  0.0000000
  0.0000000  0.0000000 -0.7071068

 SYMMETRY ALLOWED ELASTIC DISTORTION 5
  0.0000000  0.0000000  0.7071068
  0.0000000  0.0000000  0.0000000
  0.7071068  0.0000000  0.0000000

 SYMMETRY ALLOWED ELASTIC DISTORTION 6
  0.0000000  0.0000000  0.0000000
  0.0000000  0.0000000  0.7071068
  0.0000000  0.7071068  0.0000000

 SYMMETRY ALLOWED INTERNAL DEGREE(S) OF FREEDOM: 357
 TTTTTTTTTTTTTTTTTTTTTTTTTTTTTT SYMM        TELAPSE        2.86 TCPU        2.74
 TTTTTTTTTTTTTTTTTTTTTTTTTTTTTT INT_SCREEN  TELAPSE        3.01 TCPU        2.88

 *******************************************************************************
 *                             OPTIMIZATION STARTS                             *
 *******************************************************************************
 RECLASIFICATION OF INDICES FOR INTEGRAL CALC ACCORDING TO DIFFERENT CRITERIA:
           FIXDELTE                  FIXDELTX              FIXDELTN
           1.0000000               0.80000000                363
 DEFAULT MAX NUM OF POINTS  726
 *******************************************************************************

 *******************************************************************************
 COORDINATE AND CELL OPTIMIZATION - POINT    1

 DFT PARAMETERS

     ATOM       ELECTRONS   NET CHARGE   R(ANGSTROM)
   1 277  IR     16.0000      1.0000     1.13333333
   2  31  GA     31.0000      0.0000     1.53000000
  49   8  O       8.0000      0.0000     0.74000000

 SIZE OF GRID=    2596870
 TTTTTTTTTTTTTTTTTTTTTTTTTTTTTT MAKE_GRID2  TELAPSE       18.39 TCPU       18.23
 BECKE WEIGHT FUNCTION
 RADSAFE =     2.00
 TOLERANCES - DENSITY:10**- 6; POTENTIAL:10**- 9; GRID WGT:10**-14

 RADIAL INTEGRATION  - INTERVALS (POINTS,UPPER LIMIT):            1( 75,  4.0*R)

 ANGULAR INTEGRATION - INTERVALS (ACCURACY LEVEL [N. POINTS] UPPER LIMIT):
  1(  4[  86]   0.2)  2(  8[ 194]   0.5)  3( 12[ 350]   0.9)  4( 16[ 974]   3.5)
  5( 12[ 350]9999.0)
 TTTTTTTTTTTTTTTTTTTTTTTTTTTTTT INT_CALC    TELAPSE       18.50 TCPU       18.34

 *******************************************************************************
 Ga2O3 - beta                                                                    
 CRYSTAL - SCF - TYPE OF CALCULATION :  UNRESTRICTED OPEN SHELL
 *******************************************************************************

 CAPPA:IS1  4;IS2  4;IS3  4; K PTS MONK NET  36; SYMMOPS:K SPACE   2;G SPACE   1

 TTTTTTTTTTTTTTTTTTTTTTTTTTTTTT SDIK        TELAPSE       92.08 TCPU       91.74

 AAAAAAAAAAAAAAAAAAAAAAAAAAAAAAAAAAAAAAAAAAAAAAAAAAAAAAAAAAAAAAAAAAAAAAAAAAAAAAA
         ATOMIC WAVEFUNCTION(S)


 NUCLEAR CHARGE 17.0  SYMMETRY SPECIES            S    P    D
 N. ELECTRONS   16.0  NUMBER OF PRIMITIVE GTOS    4    4    3
                      NUMBER OF CONTRACTED GTOS   4    4    3
                      NUMBER OF CLOSED SHELLS     2    1    0
                      OPEN SHELL OCCUPATION       0    0    6

  ZNUC SCFIT  TOTAL HF ENERGY   KINETIC ENERGY   VIRIAL THEOREM ACCURACY
  17.0  36   -1.033199443E+02  3.227961086E+01 -4.200780354E+00  4.2E-06

 NUCLEAR CHARGE 31.0  SYMMETRY SPECIES            S    P    D
 N. ELECTRONS   31.0  NUMBER OF PRIMITIVE GTOS   14   10    6
                      NUMBER OF CONTRACTED GTOS   5    4    3
                      NUMBER OF CLOSED SHELLS     4    2    1
                      OPEN SHELL OCCUPATION       0    1    0

  ZNUC SCFIT  TOTAL HF ENERGY   KINETIC ENERGY   VIRIAL THEOREM ACCURACY
  31.0  22   -1.922924209E+03  1.922239062E+03 -2.000356432E+00  4.4E-06

 NUCLEAR CHARGE  8.0  SYMMETRY SPECIES            S    P
 N. ELECTRONS    8.0  NUMBER OF PRIMITIVE GTOS    7    4
                      NUMBER OF CONTRACTED GTOS   3    2
                      NUMBER OF CLOSED SHELLS     2    0
                      OPEN SHELL OCCUPATION       0    4

  ZNUC SCFIT  TOTAL HF ENERGY   KINETIC ENERGY   VIRIAL THEOREM ACCURACY
   8.0  13   -7.471200414E+01  7.474432650E+01 -1.999567561E+00  2.0E-06

 AAAAAAAAAAAAAAAAAAAAAAAAAAAAAAAAAAAAAAAAAAAAAAAAAAAAAAAAAAAAAAAAAAAAAAAAAAAAAAA

 CHARGE NORMALIZATION FACTOR   1.00000000
 TOTAL ATOMIC CHARGES:
  15.9999999  31.0000000  31.0000000  31.0000000  31.0000000  31.0000000
  31.0000000  31.0000000  31.0000000  31.0000000  31.0000000  31.0000000
  31.0000000  31.0000000  31.0000000  31.0000000  31.0000000  31.0000000
  31.0000000  31.0000000  31.0000000  31.0000000  31.0000000  31.0000000
  31.0000000  31.0000000  31.0000000  31.0000000  31.0000000  31.0000000
  31.0000000  31.0000000  31.0000000  31.0000000  31.0000000  31.0000000
  31.0000000  31.0000000  31.0000000  31.0000000  31.0000000  31.0000000
  31.0000000  31.0000000  31.0000000  31.0000000  31.0000000  31.0000000
   8.0000000   8.0000000   8.0000000   8.0000000   8.0000000   8.0000000
   8.0000000   8.0000000   8.0000000   8.0000000   8.0000000   8.0000000
   8.0000000   8.0000000   8.0000000   8.0000000   8.0000000   8.0000000
   8.0000000   8.0000000   8.0000000   8.0000000   8.0000000   8.0000000
   8.0000000   8.0000000   8.0000000   8.0000000   8.0000000   8.0000000
   8.0000000   8.0000000   8.0000000   8.0000000   8.0000000   8.0000000
   8.0000000   8.0000000   8.0000000   8.0000000   8.0000000   8.0000000
   8.0000000   8.0000000   8.0000000   8.0000000   8.0000000   8.0000000
   8.0000000   8.0000000   8.0000000   8.0000000   8.0000000   8.0000000
   8.0000000   8.0000000   8.0000000   8.0000000   8.0000000   8.0000000
   8.0000000   8.0000000   8.0000000   8.0000000   8.0000000   8.0000000
   8.0000000   8.0000000   8.0000000   8.0000000   8.0000000   8.0000000
 SUMMED SPIN DENSITY           0.00000000
 TOTAL ATOMIC SPINS  :
   0.0000000   0.0000000   0.0000000   0.0000000   0.0000000   0.0000000
   0.0000000   0.0000000   0.0000000   0.0000000   0.0000000   0.0000000
   0.0000000   0.0000000   0.0000000   0.0000000   0.0000000   0.0000000
   0.0000000   0.0000000   0.0000000   0.0000000   0.0000000   0.0000000
   0.0000000   0.0000000   0.0000000   0.0000000   0.0000000   0.0000000
   0.0000000   0.0000000   0.0000000   0.0000000   0.0000000   0.0000000
   0.0000000   0.0000000   0.0000000   0.0000000   0.0000000   0.0000000
   0.0000000   0.0000000   0.0000000   0.0000000   0.0000000   0.0000000
   0.0000000   0.0000000   0.0000000   0.0000000   0.0000000   0.0000000
   0.0000000   0.0000000   0.0000000   0.0000000   0.0000000   0.0000000
   0.0000000   0.0000000   0.0000000   0.0000000   0.0000000   0.0000000
   0.0000000   0.0000000   0.0000000   0.0000000   0.0000000   0.0000000
   0.0000000   0.0000000   0.0000000   0.0000000   0.0000000   0.0000000
   0.0000000   0.0000000   0.0000000   0.0000000   0.0000000   0.0000000
   0.0000000   0.0000000   0.0000000   0.0000000   0.0000000   0.0000000
   0.0000000   0.0000000   0.0000000   0.0000000   0.0000000   0.0000000
   0.0000000   0.0000000   0.0000000   0.0000000   0.0000000   0.0000000
   0.0000000   0.0000000   0.0000000   0.0000000   0.0000000   0.0000000
   0.0000000   0.0000000   0.0000000   0.0000000   0.0000000   0.0000000
   0.0000000   0.0000000   0.0000000   0.0000000   0.0000000   0.0000000
 TTTTTTTTTTTTTTTTTTTTTTTTTTTTTT MOQGAD      TELAPSE      136.83 TCPU      135.96
 TTTTTTTTTTTTTTTTTTTTTTTTTTTTTT SHELLXN     TELAPSE      828.25 TCPU      825.75
 TTTTTTTTTTTTTTTTTTTTTTTTTTTTTT MONMO3      TELAPSE      859.68 TCPU      857.12
 NUMERICALLY INTEGRATED DENSITY   1024.5000737827   1024.5000737827
 TTTTTTTTTTTTTTTTTTTTTTTTTTTTTT NUMDFT      TELAPSE      870.84 TCPU      868.24
 CYC   0 ETOT(AU) -9.597721163861E+04 DETOT -9.60E+04 tst  0.00E+00 PX  1.00E+00
 CYCLE  0 WAVE FUNCTION SAVED IN FORTRAN UNIT 79
 TTTTTTTTTTTTTTTTTTTTTTTTTTTTTT FDIK        TELAPSE     2873.53 TCPU     2865.22
 SPIN LOCKING: NO ENERGY GAP COMPUTED
 TTTTTTTTTTTTTTTTTTTTTTTTTTTTTT PDIG        TELAPSE     2895.01 TCPU     2886.65
 CHARGE NORMALIZATION FACTOR   1.00000000
 TOTAL ATOMIC CHARGES:
  15.8230803  28.7600236  28.7810850  28.7762076  28.8512291  28.7653913
  28.7936935  28.7702481  28.8518718  28.7653522  28.7809393  28.7759147
  28.8038791  28.8011088  28.8127573  28.7604127  28.7749438  28.7763369
  28.7952451  28.7668058  28.7754789  28.7762684  28.8133002  28.7604967
  28.9484721  28.9046767  28.9583998  28.8955071  28.9486825  28.9048305
  28.9036253  28.8871544  28.9025055  28.9018950  28.9032649  28.8896311
  28.9283380  28.9162132  28.9043165  28.8993316  28.9284088  28.9163906
  28.9032062  28.9024353  28.8906185  28.8840195  28.9027944  28.9023423
   9.5446898   9.4181963   9.4072945   9.3979434   9.4313607   9.4192915
   9.3781105   9.2597059   9.4304904   9.4192106   9.4071363   9.3970658
   9.4074179   9.3964557   9.3150612   9.4370588   9.4001762   9.3192206
   9.4149287   9.4309759   9.4002757   9.3212025   9.3149753   9.4373833
   9.4754345   9.4886519   9.4472180   9.4522147   9.4765144   9.4884050
   9.4345752   9.4315307   9.4571179   9.4736989   9.4335140   9.4315493
   9.4579710   9.4536187   9.4615529   9.4580920   9.4580131   9.4534689
   9.4205538   9.4567366   9.4371981   9.4467394   9.4212141   9.4559125
   9.3694350   9.3710276   9.3827152   9.3743197   9.3537267   9.3539127
   9.3898822   9.3703974   9.3540830   9.3541769   9.3829382   9.3735585
   9.3938284   9.4801789   9.3330726   9.3721254   9.3769679   9.3855956
   9.3091341   9.3338667   9.3774123   9.3854791   9.3334559   9.3724572
 SUMMED SPIN DENSITY           1.00000000
 TOTAL ATOMIC SPINS  :
   0.0002347   0.0003597   0.0004312   0.0008012   0.0000314   0.0003007
   0.0013441   0.0021428   0.0000314   0.0002998   0.0004381   0.0008011
   0.0001169   0.0001771   0.0000519   0.0005319   0.0006414   0.0008243
   0.0000840   0.0006745   0.0006339   0.0008090   0.0000526   0.0005363
   0.0001389   0.0021218   0.0000477   0.0000799   0.0001401   0.0021783
   0.0000823   0.0001429   0.0004736   0.0011084   0.0000827   0.0001440
   0.0000422   0.0000325   0.0020469   0.0010902   0.0000424   0.0000328
   0.0022905   0.0016561   0.0000824   0.0000308   0.0022995   0.0016946
   0.0000534   0.0002192   0.0202383   0.0274602   0.0002394   0.0009051
   0.0435388   0.1541360   0.0002370   0.0008943   0.0205635   0.0277441
   0.0005090   0.0185292   0.0000707   0.0020273   0.0036550   0.0928389
   0.0010056   0.0080808   0.0036275   0.0911612   0.0000707   0.0021253
   0.0009485   0.0010485   0.0002367   0.0025200   0.0009728   0.0010688
   0.0047493   0.0311729   0.0051336   0.0008335   0.0048472   0.0313110
   0.0000475   0.0066245   0.0014526   0.0089886   0.0000484   0.0067894
   0.0126208   0.0146317   0.0003829   0.0203410   0.0125827   0.0152586
   0.0005759   0.0084235   0.0009115   0.0004812   0.0026126   0.0259817
   0.0030086   0.0011503   0.0025729   0.0259366   0.0009176   0.0004824
   0.0011877   0.0001347   0.0395338   0.0072581   0.0020359   0.0001531
   0.0591118   0.0338223   0.0020438   0.0001519   0.0392186   0.0073203
 TTTTTTTTTTTTTTTTTTTTTTTTTTTTTT MOQGAD      TELAPSE     2895.09 TCPU     2886.73
 TTTTTTTTTTTTTTTTTTTTTTTTTTTTTT SHELLXN     TELAPSE     3617.36 TCPU     3607.30
 TTTTTTTTTTTTTTTTTTTTTTTTTTTTTT MONMO3      TELAPSE     3646.72 TCPU     3636.59
 NUMERICALLY INTEGRATED DENSITY   1025.0000858790   1024.0000858554
 TTTTTTTTTTTTTTTTTTTTTTTTTTTTTT NUMDFT      TELAPSE     3673.28 TCPU     3663.09
 CYC   1 ETOT(AU) -9.595859430921E+04 DETOT  1.86E+01 tst  0.00E+00 PX  1.00E+00
 CYCLE  1 WAVE FUNCTION SAVED IN FORTRAN UNIT 79
 TTTTTTTTTTTTTTTTTTTTTTTTTTTTTT FDIK        TELAPSE     4198.32 TCPU     4185.20
 SPIN LOCKING: NO ENERGY GAP COMPUTED
 TTTTTTTTTTTTTTTTTTTTTTTTTTTTTT PDIG        TELAPSE     4219.95 TCPU     4206.77
 CHARGE NORMALIZATION FACTOR   1.00000000
 TOTAL ATOMIC CHARGES:
  14.9624725  28.9255190  28.9443934  28.9431232  29.0058259  28.9284075
  28.9606269  28.9343513  29.0066548  28.9284420  28.9442035  28.9427163
  28.9478675  28.9500761  28.9656135  28.9272076  28.9377009  28.9400451
  28.9539336  28.9324561  28.9381564  28.9400830  28.9662000  28.9274047
  29.0854794  29.0559151  29.0977825  29.0445312  29.0860766  29.0557355
  29.0630979  29.0406871  29.0544428  29.0527216  29.0629206  29.0441854
  29.0529300  29.0501117  29.0559242  29.0547809  29.0530382  29.0502961
  29.0570439  29.0589490  29.0452613  29.0367362  29.0561315  29.0585174
   9.2731281   9.3056981   9.3149667   9.3163992   9.3140765   9.3129647
   9.3160582   9.3417978   9.3130715   9.3128342   9.3151437   9.3159945
   9.3081355   9.3092716   9.2321282   9.3225238   9.3026583   9.3274629
   9.2916428   9.3249028   9.3026537   9.3274541   9.2324724   9.3226206
   9.3679742   9.3777665   9.3540773   9.3567125   9.3688164   9.3775862
   9.3485087   9.3728691   9.3624618   9.3712200   9.3473949   9.3729871
   9.2972194   9.3611886   9.3672147   9.3647609   9.2978699   9.3611925
   9.3379910   9.3726126   9.3404176   9.3722134   9.3386060   9.3728499
   9.2831197   9.2893490   9.3021251   9.2830419   9.2684225   9.2972229
   9.3114408   9.2822872   9.2685738   9.2972908   9.3026634   9.2826396
   9.3011489   9.2849081   9.2928072   9.2860462   9.2941187   9.2880471
   9.2934733   9.2856581   9.2936672   9.2877101   9.2928013   9.2860893
 SUMMED SPIN DENSITY           1.00000000
 TOTAL ATOMIC SPINS  :
   0.6169263   0.0002280  -0.0004114  -0.0008194   0.0007615  -0.0003662
  -0.0009067  -0.0020357   0.0006585  -0.0002494  -0.0003448  -0.0007449
   0.0000488  -0.0002928   0.0009740  -0.0002939  -0.0001374  -0.0008133
  -0.0002175  -0.0007967  -0.0001184  -0.0008685   0.0009429  -0.0002680
   0.0002673  -0.0014453   0.0038539  -0.0002068   0.0002644  -0.0015661
  -0.0002654  -0.0000308  -0.0002573  -0.0018900  -0.0002057  -0.0000594
   0.0017386   0.0009344  -0.0010987  -0.0007542   0.0017156   0.0009590
  -0.0015498  -0.0017517  -0.0001534  -0.0001772  -0.0015921  -0.0017672
   0.1381716   0.0074468   0.0006606   0.0007421   0.0011095   0.0002676
   0.0012933   0.0038065   0.0010371   0.0001814   0.0006370   0.0007997
   0.0005264   0.0008348   0.0036911   0.0006343   0.0011024   0.0024894
   0.0001517   0.0003553   0.0011198   0.0024364   0.0036275   0.0006944
   0.0049446   0.0026318   0.0006768   0.0002824   0.0048991   0.0026444
   0.0003573   0.0009706   0.0001912   0.0001274   0.0004015   0.0009884
   0.0437221   0.0003461   0.0001534   0.0003994   0.0430936   0.0004329
   0.0004116   0.0005373   0.0001161   0.0005679   0.0003235   0.0005755
   0.0002920   0.0004439   0.0036188   0.0026142   0.0005172   0.0011906
   0.0003356   0.0003312   0.0005303   0.0011607   0.0035255   0.0026604
   0.0047634   0.0802667   0.0012871   0.0003621   0.0003387   0.0007076
   0.0019348   0.0010534   0.0002396   0.0007728   0.0012969   0.0003280
 TTTTTTTTTTTTTTTTTTTTTTTTTTTTTT MOQGAD      TELAPSE     4220.03 TCPU     4206.84
 TTTTTTTTTTTTTTTTTTTTTTTTTTTTTT SHELLXN     TELAPSE     4942.61 TCPU     4927.73
 TTTTTTTTTTTTTTTTTTTTTTTTTTTTTT MONMO3      TELAPSE     4967.36 TCPU     4952.42
 NUMERICALLY INTEGRATED DENSITY   1025.0000915872   1024.0000909267
 TTTTTTTTTTTTTTTTTTTTTTTTTTTTTT NUMDFT      TELAPSE     4993.96 TCPU     4978.96
 CYC   2 ETOT(AU) -9.596200019107E+04 DETOT -3.41E+00 tst  1.30E-03 PX  1.61E-01
 CYCLE  2 WAVE FUNCTION SAVED IN FORTRAN UNIT 79
 TTTTTTTTTTTTTTTTTTTTTTTTTTTTTT FDIK        TELAPSE     5582.04 TCPU     5564.62
 SPIN LOCKING: NO ENERGY GAP COMPUTED
 TTTTTTTTTTTTTTTTTTTTTTTTTTTTTT PDIG        TELAPSE     5603.63 TCPU     5586.15
 CHARGE NORMALIZATION FACTOR   1.00000000
 TOTAL ATOMIC CHARGES:
  15.0454938  29.0237712  29.0453364  29.0437039  29.0982504  29.0269424
  29.0657767  29.0379426  29.0991232  29.0268534  29.0450494  29.0433732
  29.0394564  29.0430841  29.0648879  29.0280993  29.0372929  29.0406413
  29.0509108  29.0319462  29.0379227  29.0405830  29.0659422  29.0282424
  29.1703024  29.1408546  29.1823926  29.1259145  29.1707546  29.1408152
  29.1554228  29.1246938  29.1404597  29.1388247  29.1554603  29.1283407
  29.1224163  29.1261547  29.1402355  29.1408844  29.1227656  29.1262825
  29.1423995  29.1462772  29.1317542  29.1205097  29.1412453  29.1460211
   9.2071332   9.2408211   9.2450972   9.2453746   9.2447795   9.2498296
   9.2436322   9.2588365   9.2434869   9.2496535   9.2451246   9.2451355
   9.2446119   9.2406175   9.1561275   9.2563412   9.2363380   9.2509723
   9.2214129   9.2586067   9.2360901   9.2511473   9.1563726   9.2561555
   9.3095505   9.3170985   9.2949383   9.2991398   9.3102411   9.3169807
   9.2890599   9.3120172   9.3035239   9.3134737   9.2877625   9.3121315
   9.2129999   9.3028406   9.3122323   9.3051587   9.2137024   9.3026098
   9.2769930   9.3131874   9.2800967   9.3119966   9.2778382   9.3136158
   9.2351906   9.2391932   9.2574793   9.2326964   9.2173281   9.2461034
   9.2658548   9.2330138   9.2171747   9.2461454   9.2581757   9.2328270
   9.2518712   9.2256817   9.2395683   9.2322115   9.2484107   9.2347742
   9.2377929   9.2306572   9.2474332   9.2342899   9.2397342   9.2316977
 SUMMED SPIN DENSITY           1.00000000
 TOTAL ATOMIC SPINS  :
   0.6107094   0.0003690  -0.0002995  -0.0006889   0.0007794  -0.0002060
  -0.0008242  -0.0018077   0.0007050  -0.0002094  -0.0002574  -0.0006274
   0.0000925  -0.0002621   0.0012022  -0.0000651   0.0000390  -0.0006843
  -0.0001253  -0.0004782   0.0000197  -0.0006511   0.0011537  -0.0000576
   0.0004617  -0.0011354   0.0041791  -0.0000148   0.0004105  -0.0012072
  -0.0001112   0.0001008  -0.0001387  -0.0015356  -0.0000575   0.0000154
   0.0018737   0.0008594  -0.0009103  -0.0005138   0.0018178   0.0009255
  -0.0012370  -0.0014024  -0.0000070  -0.0000496  -0.0012164  -0.0014067
   0.1470797   0.0068700   0.0005528   0.0006624   0.0010822   0.0000882
   0.0010920   0.0035874   0.0011328   0.0000857   0.0005489   0.0006436
   0.0004743   0.0006466   0.0019378   0.0004401   0.0009613   0.0023362
   0.0000291   0.0002211   0.0009391   0.0022933   0.0019520   0.0004796
   0.0049579   0.0025610   0.0005007   0.0000440   0.0049903   0.0025594
   0.0002482   0.0007552   0.0001354  -0.0000201   0.0002060   0.0007516
   0.0458671   0.0002661   0.0000068   0.0002335   0.0452282   0.0002394
   0.0002829   0.0003876   0.0000453   0.0004304   0.0002659   0.0003588
   0.0002091   0.0003274   0.0030685   0.0023413   0.0003477   0.0009739
   0.0001112   0.0001965   0.0003607   0.0009727   0.0029999   0.0023319
   0.0042925   0.0798194   0.0010540   0.0001832   0.0001449   0.0006566
   0.0016145   0.0009659   0.0001722   0.0006797   0.0010169   0.0001956
 TTTTTTTTTTTTTTTTTTTTTTTTTTTTTT MOQGAD      TELAPSE     5603.71 TCPU     5586.23
 TTTTTTTTTTTTTTTTTTTTTTTTTTTTTT SHELLXN     TELAPSE     6326.88 TCPU     6307.70
 TTTTTTTTTTTTTTTTTTTTTTTTTTTTTT MONMO3      TELAPSE     6351.32 TCPU     6332.08
 NUMERICALLY INTEGRATED DENSITY   1025.0000946397   1024.0000942544
 TTTTTTTTTTTTTTTTTTTTTTTTTTTTTT NUMDFT      TELAPSE     6377.90 TCPU     6358.60
 CYC   3 ETOT(AU) -9.596322186377E+04 DETOT -1.22E+00 tst  9.04E-05 PX  4.05E-02
 CYCLE  3 WAVE FUNCTION SAVED IN FORTRAN UNIT 79
 ANDERSON MIX: BETA=  -1.601083967736E+00
 TTTTTTTTTTTTTTTTTTTTTTTTTTTTTT FDIK        TELAPSE     6939.39 TCPU     6918.72
 SPIN LOCKING: NO ENERGY GAP COMPUTED
 TTTTTTTTTTTTTTTTTTTTTTTTTTTTTT PDIG        TELAPSE     6960.97 TCPU     6940.24
 CHARGE NORMALIZATION FACTOR   1.00000000
 TOTAL ATOMIC CHARGES:
  15.1165605  29.2162043  29.2386405  29.2365471  29.2754390  29.2182595
  29.2664934  29.2353194  29.2764298  29.2179583  29.2382398  29.2363592
  29.2162867  29.2209755  29.2549564  29.2245225  29.2312113  29.2342807
  29.2373503  29.2250009  29.2319052  29.2341538  29.2562709  29.2247671
  29.3408173  29.3139191  29.3522376  29.2937385  29.3417530  29.3134620
  29.3438798  29.2957704  29.3132866  29.3121128  29.3441398  29.3005470
  29.2713334  29.2832761  29.3111826  29.3150747  29.2720412  29.2833618
  29.3138670  29.3214987  29.3091115  29.2928285  29.3119111  29.3210220
   9.0817786   9.1132180   9.1127132   9.1102103   9.1105661   9.1264093
   9.1065093   9.1033186   9.1090668   9.1261816   9.1126059   9.1101101
   9.1235379   9.1083623   9.0119453   9.1277112   9.1086790   9.1058388
   9.0875152   9.1301538   9.1083923   9.1063633   9.0122485   9.1272438
   9.1926401   9.1964641   9.1775082   9.1828291   9.1930965   9.1962861
   9.1716534   9.1899413   9.1853441   9.1972773   9.1701593   9.1900378
   9.0634145   9.1855944   9.1981036   9.1853866   9.0639306   9.1852629
   9.1562540   9.1942051   9.1595971   9.1919292   9.1572605   9.1947149
   9.1410212   9.1380977   9.1645180   9.1326296   9.1175478   9.1436501
   9.1725684   9.1347370   9.1171435   9.1436392   9.1653909   9.1333584
   9.1518466   9.1055315   9.1348661   9.1265196   9.1557632   9.1292681
   9.1289429   9.1236897   9.1540606   9.1286095   9.1353027   9.1254235
 SUMMED SPIN DENSITY           1.00000000
 TOTAL ATOMIC SPINS  :
   0.6206110   0.0003744  -0.0001389  -0.0004543   0.0005825  -0.0000645
  -0.0004819  -0.0013443   0.0004825  -0.0000312  -0.0000563  -0.0004399
   0.0000778  -0.0002946   0.0013226   0.0000785   0.0002572  -0.0004558
   0.0000017  -0.0003355   0.0001798  -0.0004247   0.0012075   0.0001104
   0.0002766  -0.0007143   0.0042814   0.0001909   0.0002287  -0.0007224
  -0.0000207   0.0002633   0.0000846  -0.0010885  -0.0000354   0.0003640
   0.0015112   0.0004963  -0.0004841  -0.0002311   0.0014487   0.0005153
  -0.0008597  -0.0009323   0.0001472   0.0001603  -0.0007895  -0.0010296
   0.1578523   0.0058218   0.0003982   0.0004353   0.0010422  -0.0000515
   0.0007542   0.0029008   0.0010399  -0.0000910   0.0003438   0.0003924
   0.0003165   0.0004018  -0.0010081   0.0002342   0.0006346   0.0018494
  -0.0000861   0.0000402   0.0006741   0.0018132  -0.0009572   0.0002800
   0.0046249   0.0022301   0.0003189  -0.0001065   0.0046166   0.0022165
   0.0000541   0.0004767   0.0000371  -0.0001298   0.0000273   0.0005012
   0.0457588   0.0000767  -0.0001549   0.0000269   0.0450734   0.0001068
   0.0000949   0.0001861  -0.0001447   0.0001796   0.0000542   0.0001741
  -0.0000105   0.0001454   0.0023290   0.0018353   0.0001860   0.0006922
  -0.0001181   0.0000526   0.0001860   0.0006622   0.0022665   0.0018484
   0.0034460   0.0770701   0.0006559   0.0001009   0.0000061   0.0004455
   0.0011935   0.0006431  -0.0000479   0.0004939   0.0007005   0.0000629
 TTTTTTTTTTTTTTTTTTTTTTTTTTTTTT MOQGAD      TELAPSE     6961.05 TCPU     6940.32
 TTTTTTTTTTTTTTTTTTTTTTTTTTTTTT SHELLXN     TELAPSE     7684.55 TCPU     7662.09
 TTTTTTTTTTTTTTTTTTTTTTTTTTTTTT MONMO3      TELAPSE     7708.82 TCPU     7686.31
 NUMERICALLY INTEGRATED DENSITY   1025.0000993576   1024.0000992448
 TTTTTTTTTTTTTTTTTTTTTTTTTTTTTT NUMDFT      TELAPSE     7735.36 TCPU     7712.79
 CYC   4 ETOT(AU) -9.596394571674E+04 DETOT -7.24E-01 tst  1.93E-04 PX  7.44E-02
 CYCLE  4 WAVE FUNCTION SAVED IN FORTRAN UNIT 79
 ANDERSON MIX: BETA=  -7.183993325613E-02
 TTTTTTTTTTTTTTTTTTTTTTTTTTTTTT FDIK        TELAPSE     8319.55 TCPU     8294.26
 SPIN LOCKING: NO ENERGY GAP COMPUTED
 TTTTTTTTTTTTTTTTTTTTTTTTTTTTTT PDIG        TELAPSE     8341.08 TCPU     8315.74
 CHARGE NORMALIZATION FACTOR   1.00000000
 TOTAL ATOMIC CHARGES:
  15.0830495  29.2233598  29.2459913  29.2434215  29.2788717  29.2259995
  29.2739394  29.2419501  29.2798842  29.2256734  29.2453851  29.2432435
  29.2231126  29.2271564  29.2617094  29.2321634  29.2384122  29.2409911
  29.2445278  29.2324195  29.2390013  29.2408389  29.2631864  29.2322248
  29.3470178  29.3185800  29.3544977  29.2983623  29.3478964  29.3180398
  29.3511815  29.3009875  29.3189116  29.3162986  29.3513132  29.3056046
  29.2741122  29.2871515  29.3156720  29.3197729  29.2750345  29.2873049
  29.3186812  29.3256227  29.3134549  29.2977204  29.3166808  29.3253285
   9.0815456   9.1082967   9.1093513   9.1061718   9.1081946   9.1219325
   9.1027688   9.1001934   9.1065706   9.1217768   9.1092558   9.1060624
   9.1205482   9.1037365   9.0113662   9.1235188   9.1040375   9.1019176
   9.0838050   9.1260763   9.1037143   9.1025258   9.0114672   9.1229326
   9.1892769   9.1929042   9.1720305   9.1768683   9.1896841   9.1928132
   9.1660139   9.1840905   9.1799583   9.1923529   9.1644678   9.1841877
   9.0649720   9.1802877   9.1928221   9.1799486   9.0655279   9.1798158
   9.1500132   9.1884699   9.1535324   9.1867252   9.1511473   9.1890607
   9.1409688   9.1361756   9.1617506   9.1308260   9.1159784   9.1414549
   9.1700498   9.1325220   9.1154918   9.1414234   9.1625821   9.1318246
   9.1508318   9.1063718   9.1330634   9.1245491   9.1539708   9.1285930
   9.1269243   9.1213335   9.1520848   9.1279693   9.1333925   9.1233901
 SUMMED SPIN DENSITY           1.00000000
 TOTAL ATOMIC SPINS  :
   0.6340888   0.0001654  -0.0002236  -0.0004957   0.0001593  -0.0001777
  -0.0006040  -0.0013837   0.0001533  -0.0001829  -0.0002266  -0.0004973
  -0.0002084  -0.0004947   0.0010919  -0.0000861   0.0000650  -0.0005091
  -0.0001039  -0.0003853   0.0000588  -0.0004984   0.0010509  -0.0000957
  -0.0000422  -0.0008628   0.0037907  -0.0000611  -0.0000431  -0.0008878
  -0.0002866   0.0000342  -0.0001192  -0.0011105  -0.0002785   0.0000345
   0.0008098  -0.0000315  -0.0006700  -0.0004121   0.0007653  -0.0000515
  -0.0009287  -0.0010563  -0.0000691  -0.0000598  -0.0009277  -0.0010610
   0.1578432   0.0056280   0.0004112   0.0004686   0.0010556   0.0000343
   0.0008018   0.0026745   0.0010630   0.0000315   0.0004142   0.0004703
   0.0003448   0.0004718  -0.0015362   0.0003308   0.0007123   0.0017438
  -0.0000232   0.0001392   0.0007193   0.0017166  -0.0015412   0.0003353
   0.0044699   0.0021441   0.0004275   0.0000273   0.0044925   0.0021210
   0.0001210   0.0005387   0.0001238  -0.0000068   0.0001215   0.0005390
   0.0436591   0.0001843  -0.0000039   0.0001616   0.0429600   0.0001854
   0.0001507   0.0002589  -0.0000255   0.0002988   0.0001442   0.0002673
   0.0000835   0.0002543   0.0023412   0.0018476   0.0002746   0.0007479
   0.0000964   0.0001726   0.0002826   0.0007483   0.0022981   0.0018677
   0.0033544   0.0757687   0.0007530   0.0001599   0.0001231   0.0005742
   0.0011578   0.0006774   0.0001253   0.0005825   0.0007445   0.0001594
 TTTTTTTTTTTTTTTTTTTTTTTTTTTTTT MOQGAD      TELAPSE     8341.16 TCPU     8315.81
 TTTTTTTTTTTTTTTTTTTTTTTTTTTTTT SHELLXN     TELAPSE     9064.44 TCPU     9037.37
 TTTTTTTTTTTTTTTTTTTTTTTTTTTTTT MONMO3      TELAPSE     9088.97 TCPU     9061.84
 NUMERICALLY INTEGRATED DENSITY   1025.0000993639   1024.0000991738
 TTTTTTTTTTTTTTTTTTTTTTTTTTTTTT NUMDFT      TELAPSE     9115.53 TCPU     9088.34
 CYC   5 ETOT(AU) -9.596395273736E+04 DETOT -7.02E-03 tst  4.99E-06 PX  2.08E-02
 CYCLE  5 WAVE FUNCTION SAVED IN FORTRAN UNIT 79
 ANDERSON MIX: BETA=  -6.801300688350E-01
 TTTTTTTTTTTTTTTTTTTTTTTTTTTTTT FDIK        TELAPSE     9679.87 TCPU     9649.19
 SPIN LOCKING: NO ENERGY GAP COMPUTED
 TTTTTTTTTTTTTTTTTTTTTTTTTTTTTT PDIG        TELAPSE     9701.39 TCPU     9670.66
 CHARGE NORMALIZATION FACTOR   1.00000000
 TOTAL ATOMIC CHARGES:
  15.0535823  29.2259004  29.2488225  29.2458944  29.2795462  29.2295416
  29.2766643  29.2441546  29.2805240  29.2292020  29.2481511  29.2457613
  29.2264650  29.2296540  29.2640451  29.2352993  29.2415618  29.2434413
  29.2475047  29.2355467  29.2421461  29.2432916  29.2655487  29.2353412
  29.3509765  29.3213397  29.3549265  29.3018164  29.3518672  29.3207215
  29.3561161  29.3042095  29.3223590  29.3185776  29.3562280  29.3088070
  29.2768880  29.2902459  29.3185416  29.3221204  29.2778565  29.2904083
  29.3213256  29.3277192  29.3155568  29.3004177  29.3192848  29.3274319
   9.0824902   9.1052820   9.1081754   9.1044603   9.1082152   9.1194566
   9.1013240   9.0998037   9.1066034   9.1193121   9.1081366   9.1043125
   9.1199007   9.1013735   9.0136413   9.1211985   9.1012695   9.1005701
   9.0820418   9.1240893   9.1009856   9.1011216   9.0136842   9.1206786
   9.1875495   9.1915214   9.1687658   9.1728208   9.1879753   9.1914239
   9.1624279   9.1802330   9.1764532   9.1894044   9.1608723   9.1803574
   9.0682523   9.1766125   9.1890943   9.1765576   9.0688146   9.1761558
   9.1457680   9.1848999   9.1492195   9.1834063   9.1469265   9.1854716
   9.1425606   9.1354400   9.1603870   9.1305709   9.1156880   9.1406034
   9.1690875   9.1316897   9.1152412   9.1406080   9.1612048   9.1315431
   9.1506843   9.1086234   9.1327732   9.1240577   9.1532750   9.1296510
   9.1265326   9.1207892   9.1514434   9.1290320   9.1331086   9.1229630
 SUMMED SPIN DENSITY           1.00000000
 TOTAL ATOMIC SPINS  :
   0.6491756   0.0001094  -0.0001850  -0.0004063  -0.0001292  -0.0001429
  -0.0005032  -0.0011427  -0.0001426  -0.0001434  -0.0001795  -0.0004051
  -0.0003380  -0.0005583   0.0009698  -0.0000675   0.0000447  -0.0004271
  -0.0000849  -0.0003067   0.0000408  -0.0004141   0.0009366  -0.0000765
  -0.0002695  -0.0007077   0.0033745  -0.0000638  -0.0002749  -0.0007244
  -0.0002997   0.0000487  -0.0000765  -0.0009051  -0.0002994   0.0000435
   0.0002184  -0.0003739  -0.0005352  -0.0003238   0.0001740  -0.0003866
  -0.0007501  -0.0008539  -0.0000633  -0.0000305  -0.0007462  -0.0008617
   0.1582594   0.0053328   0.0003386   0.0003813   0.0009661   0.0000179
   0.0006525   0.0021971   0.0009780   0.0000145   0.0003389   0.0003826
   0.0002584   0.0003934  -0.0023937   0.0002942   0.0006223   0.0014474
  -0.0000365   0.0001101   0.0006263   0.0014243  -0.0023935   0.0002969
   0.0042274   0.0019783   0.0003902   0.0000099   0.0042480   0.0019554
   0.0000860   0.0004430   0.0000955  -0.0000192   0.0000866   0.0004392
   0.0413887   0.0001468  -0.0000366   0.0001270   0.0406937   0.0001491
   0.0000967   0.0002093  -0.0000693   0.0002396   0.0000955   0.0002154
   0.0000144   0.0002057   0.0021659   0.0017230   0.0002187   0.0006305
   0.0000596   0.0001362   0.0002208   0.0006281   0.0021268   0.0017394
   0.0030860   0.0742648   0.0006077   0.0001197   0.0000891   0.0005075
   0.0009421   0.0005464   0.0000885   0.0005137   0.0006029   0.0001201
 TTTTTTTTTTTTTTTTTTTTTTTTTTTTTT MOQGAD      TELAPSE     9701.46 TCPU     9670.73
 TTTTTTTTTTTTTTTTTTTTTTTTTTTTTT SHELLXN     TELAPSE    10424.11 TCPU    10391.68
 TTTTTTTTTTTTTTTTTTTTTTTTTTTTTT MONMO3      TELAPSE    10449.44 TCPU    10416.95
 NUMERICALLY INTEGRATED DENSITY   1025.0000990793   1024.0000988219
 TTTTTTTTTTTTTTTTTTTTTTTTTTTTTT NUMDFT      TELAPSE    10475.99 TCPU    10443.43
 CYC   6 ETOT(AU) -9.596395954537E+04 DETOT -6.81E-03 tst  5.35E-06 PX  1.66E-02
 CYCLE  6 WAVE FUNCTION SAVED IN FORTRAN UNIT 79
 ANDERSON MIX: BETA=  -1.846089979637E+00
 TTTTTTTTTTTTTTTTTTTTTTTTTTTTTT FDIK        TELAPSE    11045.97 TCPU    11010.70
 SPIN LOCKING: NO ENERGY GAP COMPUTED
 TTTTTTTTTTTTTTTTTTTTTTTTTTTTTT PDIG        TELAPSE    11067.45 TCPU    11032.12
 CHARGE NORMALIZATION FACTOR   1.00000000
 TOTAL ATOMIC CHARGES:
  15.0173514  29.2272029  29.2512507  29.2476400  29.2794085  29.2328668
  29.2789048  29.2456082  29.2803626  29.2325226  29.2504911  29.2475736
  29.2300479  29.2318325  29.2658565  29.2379543  29.2443669  29.2452009
  29.2500010  29.2383179  29.2449459  29.2450600  29.2673578  29.2379837
  29.3553172  29.3234019  29.3535456  29.3053365  29.3562022  29.3226968
  29.3621883  29.3070926  29.3257499  29.3199890  29.3622827  29.3116446
  29.2794422  29.2933135  29.3210108  29.3236846  29.2804546  29.2934803
  29.3234354  29.3290193  29.3163103  29.3020913  29.3213475  29.3287661
   9.0841110   9.1010782   9.1065065   9.1021165   9.1086020   9.1164671
   9.0991643   9.0989483   9.1069756   9.1163352   9.1065399   9.1019235
   9.1197318   9.0983335   9.0161991   9.1180818   9.0974969   9.0987280
   9.0793231   9.1215744   9.0972564   9.0992227   9.0161831   9.1176282
   9.1861615   9.1907629   9.1657593   9.1684761   9.1866106   9.1906511
   9.1586442   9.1762442   9.1727905   9.1867252   9.1570611   9.1763962
   9.0709891   9.1725506   9.1855211   9.1731245   9.0715616   9.1720988
   9.1409336   9.1814044   9.1440814   9.1799562   9.1421451   9.1819671
   9.1467919   9.1360596   9.1607926   9.1317602   9.1166850   9.1412361
   9.1702629   9.1323062   9.1162711   9.1412731   9.1616050   9.1327521
   9.1518130   9.1131939   9.1341103   9.1248237   9.1542555   9.1328147
   9.1276240   9.1216528   9.1524324   9.1321878   9.1344575   9.1237833
 SUMMED SPIN DENSITY           1.00000000
 TOTAL ATOMIC SPINS  :
   0.6750859  -0.0000090  -0.0001078  -0.0002230  -0.0006898  -0.0000768
  -0.0002962  -0.0006506  -0.0007117  -0.0000848  -0.0001114  -0.0002237
  -0.0006079  -0.0006795   0.0007280  -0.0000331   0.0000062  -0.0002450
  -0.0000558  -0.0001694   0.0000092  -0.0002414   0.0006979  -0.0000415
  -0.0007349  -0.0004138   0.0024456  -0.0001059  -0.0007289  -0.0004269
  -0.0003380   0.0000380  -0.0000310  -0.0004984  -0.0003296   0.0000316
  -0.0010568  -0.0010814  -0.0002949  -0.0001733  -0.0011016  -0.0010994
  -0.0004224  -0.0004819  -0.0000857  -0.0000294  -0.0004214  -0.0004722
   0.1600534   0.0048897   0.0001892   0.0002063   0.0008322  -0.0000030
   0.0003579   0.0012147   0.0008414  -0.0000056   0.0001915   0.0002029
   0.0001310   0.0002525  -0.0041562   0.0002382   0.0004646   0.0008419
  -0.0000672   0.0000559   0.0004641   0.0008264  -0.0041536   0.0002491
   0.0039002   0.0017438   0.0003419  -0.0000086   0.0039187   0.0017243
   0.0000317   0.0002599   0.0000576  -0.0000189   0.0000285   0.0002615
   0.0375862   0.0000913  -0.0000529   0.0000647   0.0368944   0.0000924
  -0.0000035   0.0001204  -0.0001390   0.0001255   0.0000020   0.0001280
  -0.0000638   0.0001494   0.0019079   0.0015465   0.0001457   0.0004358
   0.0000324   0.0001067   0.0001477   0.0004300   0.0018718   0.0015570
   0.0026888   0.0716652   0.0003409   0.0000678   0.0000754   0.0004238
   0.0005349   0.0003054   0.0000690   0.0004305   0.0003388   0.0000688
 TTTTTTTTTTTTTTTTTTTTTTTTTTTTTT MOQGAD      TELAPSE    11067.53 TCPU    11032.19
 TTTTTTTTTTTTTTTTTTTTTTTTTTTTTT SHELLXN     TELAPSE    11789.98 TCPU    11752.88
 TTTTTTTTTTTTTTTTTTTTTTTTTTTTTT MONMO3      TELAPSE    11815.27 TCPU    11778.11
 NUMERICALLY INTEGRATED DENSITY   1025.0000982940   1024.0000979749
 TTTTTTTTTTTTTTTTTTTTTTTTTTTTTT NUMDFT      TELAPSE    11841.79 TCPU    11804.56
 CYC   7 ETOT(AU) -9.596396592561E+04 DETOT -6.38E-03 tst  1.39E-05 PX  2.68E-02
 CYCLE  7 WAVE FUNCTION SAVED IN FORTRAN UNIT 79
 ANDERSON MIX: BETA=  -1.153251058280E-01
 TTTTTTTTTTTTTTTTTTTTTTTTTTTTTT FDIK        TELAPSE    12398.53 TCPU    12359.12
 SPIN LOCKING: NO ENERGY GAP COMPUTED
 TTTTTTTTTTTTTTTTTTTTTTTTTTTTTT PDIG        TELAPSE    12420.08 TCPU    12380.61
 CHARGE NORMALIZATION FACTOR   1.00000000
 TOTAL ATOMIC CHARGES:
  15.0207876  29.2252165  29.2497852  29.2461043  29.2785910  29.2312275
  29.2774905  29.2441916  29.2795439  29.2308776  29.2490128  29.2460456
  29.2287191  29.2305042  29.2644767  29.2363370  29.2428324  29.2437340
  29.2483771  29.2367508  29.2434380  29.2435920  29.2659770  29.2363673
  29.3537095  29.3215253  29.3517471  29.3036768  29.3545863  29.3208087
  29.3607586  29.3052306  29.3240539  29.3182178  29.3608677  29.3097832
  29.2776982  29.2917548  29.3192441  29.3219193  29.2787182  29.2919146
  29.3216993  29.3273628  29.3142617  29.2999619  29.3195996  29.3271221
   9.0847244   9.1016398   9.1067407   9.1024582   9.1088555   9.1171501
   9.0993352   9.0988569   9.1072123   9.1170215   9.1067777   9.1022658
   9.1204229   9.0988848   9.0156152   9.1185536   9.0980038   9.0989847
   9.0794347   9.1220851   9.0977673   9.0994815   9.0155823   9.1180808
   9.1872649   9.1918614   9.1672764   9.1699815   9.1877031   9.1917589
   9.1600495   9.1777637   9.1741603   9.1881818   9.1584384   9.1779247
   9.0702658   9.1738915   9.1872405   9.1744981   9.0708266   9.1734280
   9.1422617   9.1829400   9.1453265   9.1813228   9.1434928   9.1835115
   9.1482576   9.1375447   9.1628183   9.1331010   9.1179477   9.1428363
   9.1723942   9.1338759   9.1175129   9.1428590   9.1636163   9.1341565
   9.1531463   9.1143321   9.1355716   9.1261139   9.1559777   9.1340089
   9.1289914   9.1230162   9.1540841   9.1333780   9.1359164   9.1250356
 SUMMED SPIN DENSITY           1.00000000
 TOTAL ATOMIC SPINS  :
   0.6788560  -0.0000435  -0.0001171  -0.0002048  -0.0007936  -0.0000910
  -0.0002717  -0.0005635  -0.0008143  -0.0000906  -0.0001150  -0.0002038
  -0.0006515  -0.0007042   0.0006817  -0.0000522  -0.0000143  -0.0002234
  -0.0000692  -0.0001584  -0.0000157  -0.0002192   0.0006484  -0.0000574
  -0.0008256  -0.0003652   0.0022552  -0.0001197  -0.0008207  -0.0003747
  -0.0003660   0.0000215  -0.0000347  -0.0004298  -0.0003646   0.0000190
  -0.0013232  -0.0012236  -0.0002503  -0.0001693  -0.0013625  -0.0012302
  -0.0003725  -0.0004196  -0.0001094  -0.0000507  -0.0003705  -0.0004240
   0.1608574   0.0048434   0.0001793   0.0001888   0.0008364   0.0000142
   0.0003131   0.0010261   0.0008448   0.0000127   0.0001798   0.0001900
   0.0001243   0.0002397  -0.0045262   0.0002526   0.0004517   0.0007373
  -0.0000529   0.0000632   0.0004528   0.0007246  -0.0045134   0.0002539
   0.0038923   0.0017370   0.0003523   0.0000132   0.0039129   0.0017136
   0.0000381   0.0002415   0.0000684   0.0000008   0.0000397   0.0002406
   0.0369887   0.0001055  -0.0000362   0.0000683   0.0362992   0.0001067
   0.0000057   0.0001235  -0.0001380   0.0001245   0.0000046   0.0001263
  -0.0000756   0.0001396   0.0018619   0.0015229   0.0001329   0.0003978
   0.0000237   0.0001070   0.0001390   0.0003961   0.0018314   0.0015414
   0.0026195   0.0712549   0.0002841   0.0000668   0.0000629   0.0004177
   0.0004504   0.0002580   0.0000665   0.0004282   0.0002815   0.0000682
 TTTTTTTTTTTTTTTTTTTTTTTTTTTTTT MOQGAD      TELAPSE    12420.17 TCPU    12380.68
 TTTTTTTTTTTTTTTTTTTTTTTTTTTTTT SHELLXN     TELAPSE    13142.93 TCPU    13101.75
 TTTTTTTTTTTTTTTTTTTTTTTTTTTTTT MONMO3      TELAPSE    13168.18 TCPU    13126.94
 NUMERICALLY INTEGRATED DENSITY   1025.0000980364   1024.0000977295
 TTTTTTTTTTTTTTTTTTTTTTTTTTTTTT NUMDFT      TELAPSE    13194.68 TCPU    13153.38
 CYC   8 ETOT(AU) -9.596396662088E+04 DETOT -6.95E-04 tst  2.41E-07 PX  1.94E-03
 CYCLE  8 WAVE FUNCTION SAVED IN FORTRAN UNIT 79
 ANDERSON MIX: BETA=  -9.905855123504E-01
 TTTTTTTTTTTTTTTTTTTTTTTTTTTTTT FDIK        TELAPSE    13679.73 TCPU    13635.04
 SPIN LOCKING: NO ENERGY GAP COMPUTED
 TTTTTTTTTTTTTTTTTTTTTTTTTTTTTT PDIG        TELAPSE    13701.29 TCPU    13656.52
 CHARGE NORMALIZATION FACTOR   1.00000000
 TOTAL ATOMIC CHARGES:
  15.0245073  29.2226588  29.2478699  29.2441628  29.2776314  29.2290429
  29.2756872  29.2424178  29.2786007  29.2286976  29.2471120  29.2440995
  29.2268848  29.2287721  29.2626873  29.2342248  29.2407802  29.2418297
  29.2462275  29.2347065  29.2413877  29.2416896  29.2641833  29.2342516
  29.3512963  29.3189019  29.3493276  29.3012109  29.3521720  29.3181911
  29.3584686  29.3025760  29.3216170  29.3157562  29.3585913  29.3071157
  29.2751867  29.2894594  29.3166983  29.3194408  29.2761972  29.2896164
  29.3192353  29.3250747  29.3115183  29.2970496  29.3171283  29.3248412
   9.0860194   9.1026466   9.1072532   9.1030942   9.1091909   9.1181921
   9.0997703   9.0989340   9.1075230   9.1180584   9.1072596   9.1029184
   9.1213174   9.0997880   9.0149670   9.1194113   9.0989299   9.0994886
   9.0798274   9.1229336   9.0986726   9.1000131   9.0149585   9.1189060
   9.1887959   9.1933176   9.1693506   9.1721142   9.1892228   9.1932239
   9.1620028   9.1799158   9.1761120   9.1901898   9.1603709   9.1800743
   9.0700011   9.1758595   9.1895748   9.1764012   9.0705530   9.1753765
   9.1441802   9.1850455   9.1471878   9.1832774   9.1454250   9.1856398
   9.1499039   9.1394104   9.1652466   9.1347578   9.1195177   9.1448280
   9.1749831   9.1358233   9.1190503   9.1448342   9.1660602   9.1358735
   9.1548989   9.1158216   9.1373431   9.1277244   9.1580490   9.1353561
   9.1306722   9.1246755   9.1560961   9.1347151   9.1376911   9.1265980
 SUMMED SPIN DENSITY           1.00000000
 TOTAL ATOMIC SPINS  :
   0.6839998  -0.0000548  -0.0000921  -0.0001486  -0.0008864  -0.0000666
  -0.0002041  -0.0004117  -0.0009074  -0.0000668  -0.0000896  -0.0001480
  -0.0006908  -0.0007027   0.0006495  -0.0000331  -0.0000059  -0.0001537
  -0.0000560  -0.0001134  -0.0000069  -0.0001491   0.0006162  -0.0000370
  -0.0008985  -0.0002759   0.0020332  -0.0001180  -0.0008950  -0.0002811
  -0.0003531   0.0000235  -0.0000124  -0.0003131  -0.0003499   0.0000210
  -0.0016391  -0.0013508  -0.0001735  -0.0001246  -0.0016772  -0.0013633
  -0.0002721  -0.0003103  -0.0001107  -0.0000489  -0.0002751  -0.0003108
   0.1617724   0.0047506   0.0001355   0.0001395   0.0008146   0.0000115
   0.0002241   0.0007438   0.0008214   0.0000095   0.0001372   0.0001389
   0.0000925   0.0001992  -0.0050471   0.0002409   0.0004075   0.0005633
  -0.0000632   0.0000504   0.0004077   0.0005547  -0.0050305   0.0002445
   0.0038516   0.0016953   0.0003409   0.0000083   0.0038695   0.0016775
   0.0000227   0.0001876   0.0000596   0.0000017   0.0000255   0.0001870
   0.0360549   0.0000904  -0.0000381   0.0000503   0.0353638   0.0000909
  -0.0000223   0.0001010  -0.0001610   0.0000903  -0.0000239   0.0001021
  -0.0000925   0.0001247   0.0018125   0.0014918   0.0001126   0.0003449
   0.0000171   0.0001024   0.0001187   0.0003433   0.0017810   0.0015119
   0.0025380   0.0706943   0.0002085   0.0000533   0.0000610   0.0004064
   0.0003341   0.0001883   0.0000622   0.0004128   0.0002088   0.0000541
 TTTTTTTTTTTTTTTTTTTTTTTTTTTTTT MOQGAD      TELAPSE    13701.37 TCPU    13656.59
 TTTTTTTTTTTTTTTTTTTTTTTTTTTTTT SHELLXN     TELAPSE    14423.00 TCPU    14376.53
 TTTTTTTTTTTTTTTTTTTTTTTTTTTTTT MONMO3      TELAPSE    14449.12 TCPU    14402.59
 NUMERICALLY INTEGRATED DENSITY   1025.0000977310   1024.0000974380
 TTTTTTTTTTTTTTTTTTTTTTTTTTTTTT NUMDFT      TELAPSE    14475.61 TCPU    14429.02
 CYC   9 ETOT(AU) -9.596396696556E+04 DETOT -3.45E-04 tst  3.03E-07 PX  3.99E-03
 CYCLE  9 WAVE FUNCTION SAVED IN FORTRAN UNIT 79
 ANDERSON MIX: BETA=  -1.871856736396E-01
 TTTTTTTTTTTTTTTTTTTTTTTTTTTTTT FDIK        TELAPSE    15045.36 TCPU    14996.32
 SPIN LOCKING: NO ENERGY GAP COMPUTED
 TTTTTTTTTTTTTTTTTTTTTTTTTTTTTT PDIG        TELAPSE    15066.93 TCPU    15017.84
 CHARGE NORMALIZATION FACTOR   1.00000000
 TOTAL ATOMIC CHARGES:
  15.0248414  29.2220942  29.2474346  29.2437540  29.2774913  29.2285299
  29.2753233  29.2420689  29.2784661  29.2281872  29.2466817  29.2436910
  29.2263827  29.2283513  29.2622354  29.2337748  29.2403109  29.2414082
  29.2457145  29.2342628  29.2409193  29.2412704  29.2637353  29.2338064
  29.3505042  29.3181588  29.3486348  29.3004559  29.3513780  29.3174527
  29.3577036  29.3017790  29.3209125  29.3150644  29.3578319  29.3063253
  29.2743598  29.2887474  29.3159145  29.3187415  29.2753716  29.2889048
  29.3184944  29.3244296  29.3108031  29.2962289  29.3163903  29.3241987
   9.0866630   9.1029554   9.1074436   9.1033144   9.1092735   9.1184626
   9.0999335   9.0990106   9.1075981   9.1183260   9.1074422   9.1031390
   9.1215188   9.1000594   9.0149267   9.1196933   9.0992172   9.0996549
   9.0799914   9.1231907   9.0989587   9.1001881   9.0149159   9.1191780
   9.1891918   9.1936866   9.1698629   9.1726737   9.1896171   9.1935948
   9.1625160   9.1804829   9.1766331   9.1907082   9.1608776   9.1806390
   9.0703578   9.1764151   9.1901430   9.1768973   9.0709044   9.1759282
   9.1446764   9.1855848   9.1476997   9.1838155   9.1459286   9.1861820
   9.1502491   9.1398859   9.1657951   9.1351578   9.1198987   9.1453186
   9.1755896   9.1363023   9.1194230   9.1453178   9.1666031   9.1362907
   9.1553694   9.1163464   9.1377629   9.1281258   9.1585377   9.1356404
   9.1310691   9.1250625   9.1565663   9.1349981   9.1381119   9.1269844
 SUMMED SPIN DENSITY           1.00000000
 TOTAL ATOMIC SPINS  :
   0.6862888  -0.0000524  -0.0000764  -0.0001232  -0.0009039  -0.0000551
  -0.0001736  -0.0003466  -0.0009277  -0.0000558  -0.0000751  -0.0001233
  -0.0006967  -0.0006996   0.0006474  -0.0000206   0.0000028  -0.0001214
  -0.0000465  -0.0000923   0.0000010  -0.0001181   0.0006177  -0.0000234
  -0.0009097  -0.0002303   0.0019715  -0.0001038  -0.0009034  -0.0002337
  -0.0003357   0.0000313   0.0000078  -0.0002581  -0.0003332   0.0000299
  -0.0017468  -0.0013749  -0.0001342  -0.0000972  -0.0017840  -0.0013831
  -0.0002254  -0.0002524  -0.0001031  -0.0000422  -0.0002244  -0.0002555
   0.1619750   0.0047023   0.0001153   0.0001143   0.0007981   0.0000046
   0.0001854   0.0006252   0.0008062   0.0000037   0.0001156   0.0001144
   0.0000743   0.0001799  -0.0052505   0.0002339   0.0003817   0.0004886
  -0.0000711   0.0000389   0.0003821   0.0004821  -0.0052354   0.0002345
   0.0038267   0.0016751   0.0003295   0.0000021   0.0038454   0.0016553
   0.0000109   0.0001629   0.0000504  -0.0000030   0.0000116   0.0001619
   0.0355525   0.0000785  -0.0000416   0.0000378   0.0348625   0.0000795
  -0.0000406   0.0000850  -0.0001755   0.0000730  -0.0000402   0.0000863
  -0.0000987   0.0001187   0.0017914   0.0014792   0.0001037   0.0003222
   0.0000158   0.0001003   0.0001093   0.0003207   0.0017620   0.0014993
   0.0025008   0.0704222   0.0001789   0.0000465   0.0000614   0.0004011
   0.0002892   0.0001593   0.0000620   0.0004094   0.0001781   0.0000469
 TTTTTTTTTTTTTTTTTTTTTTTTTTTTTT MOQGAD      TELAPSE    15067.01 TCPU    15017.91
 TTTTTTTTTTTTTTTTTTTTTTTTTTTTTT SHELLXN     TELAPSE    15788.50 TCPU    15737.71
 TTTTTTTTTTTTTTTTTTTTTTTTTTTTTT MONMO3      TELAPSE    15814.99 TCPU    15764.13
 NUMERICALLY INTEGRATED DENSITY   1025.0000976508   1024.0000973589
 TTTTTTTTTTTTTTTTTTTTTTTTTTTTTT NUMDFT      TELAPSE    15841.48 TCPU    15790.57
 CYC  10 ETOT(AU) -9.596396702963E+04 DETOT -6.41E-05 tst  5.95E-08 PX  2.53E-03
 CYCLE 10 WAVE FUNCTION SAVED IN FORTRAN UNIT 79
 ANDERSON MIX: BETA=  -9.811773722391E-01
 TTTTTTTTTTTTTTTTTTTTTTTTTTTTTT FDIK        TELAPSE    16328.85 TCPU    16276.04
 SPIN LOCKING: NO ENERGY GAP COMPUTED
 TTTTTTTTTTTTTTTTTTTTTTTTTTTTTT PDIG        TELAPSE    16350.43 TCPU    16297.57
 CHARGE NORMALIZATION FACTOR   1.00000000
 TOTAL ATOMIC CHARGES:
  15.0247875  29.2215527  29.2470036  29.2433618  29.2773513  29.2280105
  29.2749756  29.2417332  29.2783322  29.2276679  29.2462531  29.2432968
  29.2258422  29.2279250  29.2617684  29.2333317  29.2398372  29.2409862
  29.2451941  29.2338202  29.2404444  29.2408489  29.2632714  29.2333617
  29.3495673  29.3173129  29.3478452  29.2995604  29.3504424  29.3166116
  29.3567543  29.3008648  29.3200917  29.3142722  29.3568880  29.3054112
  29.2733630  29.2878847  29.3150057  29.3179333  29.2743721  29.2880417
  29.3176364  29.3236791  29.3100173  29.2953175  29.3155295  29.3234485
   9.0874756   9.1033623   9.1077428   9.1036390   9.1094523   9.1187996
   9.1002170   9.0992270   9.1077754   9.1186618   9.1077373   9.1034640
   9.1217615   9.1004202   9.0150724   9.1200774   9.0995920   9.0999391
   9.0802830   9.1235347   9.0993324   9.1004743   9.0150618   9.1195582
   9.1896239   9.1940890   9.1703930   9.1732471   9.1900491   9.1939983
   9.1630423   9.1810704   9.1771815   9.1912523   9.1614021   9.1812247
   9.0709847   9.1770204   9.1907089   9.1774192   9.0715305   9.1765311
   9.1452008   9.1861385   9.1482513   9.1843919   9.1464533   9.1867399
   9.1505539   9.1403557   9.1662620   9.1355628   9.1202680   9.1457916
   9.1761369   9.1367656   9.1197892   9.1457900   9.1670716   9.1367000
   9.1558615   9.1170062   9.1381694   9.1285263   9.1589843   9.1359233
   9.1314592   9.1254254   9.1570053   9.1352782   9.1385186   9.1273814
 SUMMED SPIN DENSITY           1.00000000
 TOTAL ATOMIC SPINS  :
   0.6894548  -0.0000566  -0.0000669  -0.0000963  -0.0009270  -0.0000500
  -0.0001388  -0.0002623  -0.0009517  -0.0000507  -0.0000658  -0.0000961
  -0.0007121  -0.0006949   0.0006441  -0.0000133   0.0000076  -0.0000830
  -0.0000421  -0.0000721   0.0000061  -0.0000798   0.0006148  -0.0000160
  -0.0009274  -0.0001799   0.0018772  -0.0000975  -0.0009205  -0.0001823
  -0.0003232   0.0000310   0.0000232  -0.0001929  -0.0003204   0.0000301
  -0.0019069  -0.0014080  -0.0000906  -0.0000732  -0.0019440  -0.0014165
  -0.0001717  -0.0001891  -0.0001086  -0.0000450  -0.0001705  -0.0001915
   0.1622786   0.0046440   0.0000935   0.0000876   0.0007814   0.0000067
   0.0001385   0.0004675   0.0007895   0.0000052   0.0000936   0.0000879
   0.0000534   0.0001592  -0.0055428   0.0002307   0.0003543   0.0003923
  -0.0000734   0.0000331   0.0003547   0.0003873  -0.0055260   0.0002306
   0.0037999   0.0016495   0.0003226   0.0000016   0.0038181   0.0016307
   0.0000032   0.0001345   0.0000467  -0.0000007   0.0000036   0.0001333
   0.0348210   0.0000733  -0.0000395   0.0000282   0.0341341   0.0000736
  -0.0000543   0.0000725  -0.0001876   0.0000557  -0.0000543   0.0000734
  -0.0001045   0.0001161   0.0017710   0.0014674   0.0000977   0.0002979
   0.0000191   0.0001041   0.0001037   0.0002964   0.0017430   0.0014876
   0.0024601   0.0700506   0.0001427   0.0000439   0.0000690   0.0003982
   0.0002309   0.0001244   0.0000685   0.0004058   0.0001424   0.0000437
 TTTTTTTTTTTTTTTTTTTTTTTTTTTTTT MOQGAD      TELAPSE    16350.51 TCPU    16297.64
 TTTTTTTTTTTTTTTTTTTTTTTTTTTTTT SHELLXN     TELAPSE    17071.92 TCPU    17017.36
 TTTTTTTTTTTTTTTTTTTTTTTTTTTTTT MONMO3      TELAPSE    17098.43 TCPU    17043.81
 NUMERICALLY INTEGRATED DENSITY   1025.0000975753   1024.0000972822
 TTTTTTTTTTTTTTTTTTTTTTTTTTTTTT NUMDFT      TELAPSE    17124.89 TCPU    17070.21
 CYC  11 ETOT(AU) -9.596396707207E+04 DETOT -4.24E-05 tst  1.18E-07 PX  3.41E-03
 CYCLE 11 WAVE FUNCTION SAVED IN FORTRAN UNIT 79
 ANDERSON MIX: BETA=  -2.848144365308E-01
 TTTTTTTTTTTTTTTTTTTTTTTTTTTTTT FDIK        TELAPSE    17654.94 TCPU    17599.01
 SPIN LOCKING: NO ENERGY GAP COMPUTED
 TTTTTTTTTTTTTTTTTTTTTTTTTTTTTT PDIG        TELAPSE    17676.53 TCPU    17620.55
 CHARGE NORMALIZATION FACTOR   1.00000000
 TOTAL ATOMIC CHARGES:
  15.0245304  29.2214970  29.2469346  29.2433057  29.2773073  29.2279338
  29.2749357  29.2416816  29.2782906  29.2275906  29.2461830  29.2432395
  29.2257325  29.2278508  29.2616501  29.2332758  29.2397612  29.2409091
  29.2450970  29.2337560  29.2403665  29.2407712  29.2631551  29.2333054
  29.3492636  29.3170840  29.3475912  29.2992988  29.3501392  29.3163822
  29.3564425  29.3006045  29.3198475  29.3140449  29.3565776  29.3051517
  29.2730356  29.2875958  29.3147331  29.3177096  29.2740468  29.2877526
  29.3173842  29.3234525  29.3098412  29.2950878  29.3152748  29.3232221
   9.0877900   9.1034878   9.1078657   9.1037689   9.1095655   9.1188926
   9.1003390   9.0993639   9.1078899   9.1187546   9.1078607   9.1035918
   9.1218369   9.1005453   9.0152617   9.1202091   9.0997100   9.1000686
   9.0804151   9.1236496   9.0994524   9.1006030   9.0152494   9.1196923
   9.1897296   9.1942017   9.1705183   9.1733629   9.1901574   9.1941115
   9.1631596   9.1812034   9.1773078   9.1913771   9.1615207   9.1813574
   9.0713355   9.1771604   9.1908125   9.1775453   9.0718823   9.1766718
   9.1453216   9.1862651   9.1483863   9.1845281   9.1465739   9.1868656
   9.1505757   9.1404332   9.1662881   9.1356296   9.1203102   9.1458610
   9.1761920   9.1368332   9.1198319   9.1458599   9.1670947   9.1367635
   9.1559466   9.1173022   9.1382304   9.1285959   9.1590170   9.1359806
   9.1315211   9.1254784   9.1570423   9.1353358   9.1385777   9.1274555
 SUMMED SPIN DENSITY           1.00000000
 TOTAL ATOMIC SPINS  :
   0.6910405  -0.0000430  -0.0000501  -0.0000748  -0.0009356  -0.0000316
  -0.0001102  -0.0002165  -0.0009602  -0.0000324  -0.0000493  -0.0000749
  -0.0006979  -0.0006778   0.0006520   0.0000046   0.0000227  -0.0000547
  -0.0000306  -0.0000517   0.0000206  -0.0000523   0.0006232   0.0000022
  -0.0009218  -0.0001439   0.0018335  -0.0000832  -0.0009146  -0.0001466
  -0.0003011   0.0000423   0.0000368  -0.0001548  -0.0002987   0.0000411
  -0.0019678  -0.0014111  -0.0000594  -0.0000514  -0.0020029  -0.0014200
  -0.0001345  -0.0001528  -0.0000967  -0.0000331  -0.0001342  -0.0001542
   0.1624146   0.0046053   0.0000781   0.0000723   0.0007765  -0.0000003
   0.0001109   0.0003909   0.0007845  -0.0000011   0.0000787   0.0000722
   0.0000397   0.0001450  -0.0056816   0.0002235   0.0003328   0.0003432
  -0.0000785   0.0000251   0.0003334   0.0003396  -0.0056645   0.0002239
   0.0037822   0.0016365   0.0003185  -0.0000047   0.0038011   0.0016178
  -0.0000045   0.0001194   0.0000414  -0.0000033  -0.0000036   0.0001181
   0.0344254   0.0000625  -0.0000429   0.0000217   0.0337408   0.0000634
  -0.0000643   0.0000654  -0.0001995   0.0000436  -0.0000640   0.0000656
  -0.0001194   0.0001002   0.0017465   0.0014467   0.0000780   0.0002726
   0.0000050   0.0000909   0.0000834   0.0002711   0.0017175   0.0014672
   0.0024221   0.0698553   0.0001126   0.0000316   0.0000529   0.0003894
   0.0001897   0.0000972   0.0000535   0.0003973   0.0001122   0.0000322
 TTTTTTTTTTTTTTTTTTTTTTTTTTTTTT MOQGAD      TELAPSE    17676.60 TCPU    17620.62
 TTTTTTTTTTTTTTTTTTTTTTTTTTTTTT SHELLXN     TELAPSE    18397.84 TCPU    18340.17
 TTTTTTTTTTTTTTTTTTTTTTTTTTTTTT MONMO3      TELAPSE    18425.02 TCPU    18367.29
 NUMERICALLY INTEGRATED DENSITY   1025.0000975589   1024.0000972660
 TTTTTTTTTTTTTTTTTTTTTTTTTTTTTT NUMDFT      TELAPSE    18451.43 TCPU    18393.63
 CYC  12 ETOT(AU) -9.596396709283E+04 DETOT -2.08E-05 tst  2.97E-08 PX  1.42E-03
 CYCLE 12 WAVE FUNCTION SAVED IN FORTRAN UNIT 79
 ANDERSON MIX: BETA=  -7.274263160551E-01
 TTTTTTTTTTTTTTTTTTTTTTTTTTTTTT FDIK        TELAPSE    18934.04 TCPU    18873.88
 SPIN LOCKING: NO ENERGY GAP COMPUTED
 TTTTTTTTTTTTTTTTTTTTTTTTTTTTTT PDIG        TELAPSE    18955.71 TCPU    18895.49
 CHARGE NORMALIZATION FACTOR   1.00000000
 TOTAL ATOMIC CHARGES:
  15.0244154  29.2214788  29.2468737  29.2432582  29.2772423  29.2278747
  29.2748964  29.2416357  29.2782270  29.2275305  29.2461213  29.2431914
  29.2256310  29.2277821  29.2615421  29.2332313  29.2396998  29.2408458
  29.2450202  29.2337001  29.2403043  29.2407080  29.2630477  29.2332599
  29.3490090  29.3169064  29.3473990  29.2990881  29.3498840  29.3162045
  29.3561701  29.3003985  29.3196472  29.3138636  29.3563048  29.3049475
  29.2727491  29.2873417  29.3145158  29.3175332  29.2737617  29.2874985
  29.3171796  29.3232659  29.3097244  29.2949262  29.3150692  29.3230360
   9.0880485   9.1036065   9.1079869   9.1038943   9.1096865   9.1189814
   9.1004637   9.0995066   9.1080129   9.1188437   9.1079833   9.1037157
   9.1219086   9.1006662   9.0154529   9.1203326   9.0998229   9.1001983
   9.0805526   9.1237577   9.0995667   9.1007313   9.0154399   9.1198178
   9.1898115   9.1942909   9.1706118   9.1734395   9.1902406   9.1942006
   9.1632472   9.1812955   9.1773994   9.1914664   9.1616101   9.1814494
   9.0716348   9.1772618   9.1908731   9.1776415   9.0721822   9.1767741
   9.1454132   9.1863550   9.1484978   9.1846253   9.1466646   9.1869543
   9.1505756   9.1404842   9.1662810   9.1356800   9.1203369   9.1459000
   9.1762044   9.1368729   9.1198600   9.1458997   9.1670864   9.1368100
   9.1559994   9.1175567   9.1382681   9.1286443   9.1590225   9.1360263
   9.1315652   9.1255112   9.1570519   9.1353814   9.1386147   9.1275076
 SUMMED SPIN DENSITY           1.00000000
 TOTAL ATOMIC SPINS  :
   0.6927648  -0.0000376  -0.0000410  -0.0000573  -0.0009339  -0.0000245
  -0.0000869  -0.0001672  -0.0009595  -0.0000250  -0.0000404  -0.0000570
  -0.0006976  -0.0006691   0.0006603   0.0000137   0.0000315  -0.0000286
  -0.0000249  -0.0000375   0.0000294  -0.0000265   0.0006318   0.0000123
  -0.0009149  -0.0001115   0.0017985  -0.0000744  -0.0009075  -0.0001142
  -0.0002843   0.0000471   0.0000495  -0.0001158  -0.0002819   0.0000459
  -0.0020431  -0.0014146  -0.0000313  -0.0000340  -0.0020781  -0.0014231
  -0.0001011  -0.0001142  -0.0000944  -0.0000299  -0.0001012  -0.0001154
   0.1625713   0.0045696   0.0000647   0.0000562   0.0007672  -0.0000011
   0.0000832   0.0003027   0.0007752  -0.0000019   0.0000651   0.0000563
   0.0000265   0.0001324  -0.0058524   0.0002201   0.0003139   0.0002890
  -0.0000812   0.0000202   0.0003142   0.0002863  -0.0058346   0.0002202
   0.0037661   0.0016212   0.0003135  -0.0000076   0.0037846   0.0016028
  -0.0000108   0.0001021   0.0000374  -0.0000041  -0.0000101   0.0001007
   0.0339683   0.0000559  -0.0000436   0.0000148   0.0332857   0.0000567
  -0.0000748   0.0000572  -0.0002093   0.0000317  -0.0000742   0.0000572
  -0.0001250   0.0000950   0.0017325   0.0014367   0.0000705   0.0002560
   0.0000031   0.0000895   0.0000758   0.0002545   0.0017040   0.0014577
   0.0023953   0.0696315   0.0000902   0.0000275   0.0000534   0.0003863
   0.0001551   0.0000754   0.0000533   0.0003939   0.0000898   0.0000277
 TTTTTTTTTTTTTTTTTTTTTTTTTTTTTT MOQGAD      TELAPSE    18955.79 TCPU    18895.56
 TTTTTTTTTTTTTTTTTTTTTTTTTTTTTT SHELLXN     TELAPSE    19678.06 TCPU    19616.06
 TTTTTTTTTTTTTTTTTTTTTTTTTTTTTT MONMO3      TELAPSE    19703.53 TCPU    19641.47
 NUMERICALLY INTEGRATED DENSITY   1025.0000975541   1024.0000972611
 TTTTTTTTTTTTTTTTTTTTTTTTTTTTTT NUMDFT      TELAPSE    19729.97 TCPU    19667.84
 CYC  13 ETOT(AU) -9.596396710883E+04 DETOT -1.60E-05 tst  2.95E-08 PX  1.04E-03
 CYCLE 13 WAVE FUNCTION SAVED IN FORTRAN UNIT 79
 ANDERSON MIX: BETA=  -8.057304657982E-01
 TTTTTTTTTTTTTTTTTTTTTTTTTTTTTT FDIK        TELAPSE    20206.18 TCPU    20141.95
 SPIN LOCKING: NO ENERGY GAP COMPUTED
 TTTTTTTTTTTTTTTTTTTTTTTTTTTTTT PDIG        TELAPSE    20227.84 TCPU    20163.55
 CHARGE NORMALIZATION FACTOR   1.00000000
 TOTAL ATOMIC CHARGES:
  15.0244056  29.2214537  29.2467961  29.2431898  29.2771400  29.2278049
  29.2748338  29.2415641  29.2781253  29.2274606  29.2460433  29.2431223
  29.2255302  29.2277053  29.2614251  29.2331671  29.2396246  29.2407677
  29.2449326  29.2336245  29.2402284  29.2406301  29.2629314  29.2331950
  29.3487860  29.3167509  29.3472325  29.2989057  29.3496613  29.3160487
  29.3559287  29.3002217  29.3194626  29.3137006  29.3560631  29.3047712
  29.2724987  29.2871092  29.3143289  29.3173777  29.2735122  29.2872657
  29.3170017  29.3230957  29.3096324  29.2947982  29.3148906  29.3228664
   9.0882675   9.1037255   9.1081026   9.1040159   9.1098060   9.1190736
   9.1005852   9.0996449   9.1081341   9.1189360   9.1081000   9.1038358
   9.1219843   9.1007858   9.0156224   9.1204492   9.0999370   9.1003254
   9.0806877   9.1238623   9.0996820   9.1008568   9.0156089   9.1199365
   9.1898916   9.1943770   9.1707072   9.1735162   9.1903220   9.1942872
   9.1633365   9.1813865   9.1774881   9.1915518   9.1617011   9.1815403
   9.0718802   9.1773538   9.1909348   9.1777374   9.0724277   9.1768671
   9.1455091   9.1864447   9.1486137   9.1847165   9.1467594   9.1870426
   9.1505727   9.1405277   9.1662796   9.1357278   9.1203633   9.1459332
   9.1762118   9.1369068   9.1198879   9.1459336   9.1670842   9.1368536
   9.1560404   9.1177783   9.1383028   9.1286876   9.1590250   9.1360706
   9.1316086   9.1255451   9.1570588   9.1354261   9.1386487   9.1275554
 SUMMED SPIN DENSITY           1.00000000
 TOTAL ATOMIC SPINS  :
   0.6944884  -0.0000349  -0.0000344  -0.0000424  -0.0009306  -0.0000199
  -0.0000660  -0.0001206  -0.0009567  -0.0000206  -0.0000342  -0.0000425
  -0.0006961  -0.0006601   0.0006684   0.0000201   0.0000373  -0.0000050
  -0.0000232  -0.0000265   0.0000353  -0.0000031   0.0006400   0.0000187
  -0.0009065  -0.0000837   0.0017634  -0.0000695  -0.0008989  -0.0000855
  -0.0002701   0.0000471   0.0000569  -0.0000805  -0.0002679   0.0000461
  -0.0021224  -0.0014191  -0.0000074  -0.0000211  -0.0021567  -0.0014279
  -0.0000711  -0.0000801  -0.0000959  -0.0000307  -0.0000710  -0.0000808
   0.1627408   0.0045362   0.0000534   0.0000433   0.0007606   0.0000002
   0.0000576   0.0002156   0.0007683  -0.0000006   0.0000535   0.0000432
   0.0000148   0.0001222  -0.0060292   0.0002198   0.0002967   0.0002364
  -0.0000810   0.0000178   0.0002968   0.0002347  -0.0060105   0.0002198
   0.0037538   0.0016100   0.0003137  -0.0000066   0.0037724   0.0015916
  -0.0000133   0.0000897   0.0000376  -0.0000004  -0.0000125   0.0000882
   0.0334966   0.0000536  -0.0000396   0.0000123   0.0328174   0.0000546
  -0.0000798   0.0000538  -0.0002152   0.0000245  -0.0000794   0.0000536
  -0.0001311   0.0000908   0.0017184   0.0014273   0.0000624   0.0002401
   0.0000018   0.0000888   0.0000674   0.0002388   0.0016900   0.0014480
   0.0023686   0.0694037   0.0000679   0.0000243   0.0000527   0.0003839
   0.0001204   0.0000541   0.0000529   0.0003915   0.0000675   0.0000247
 TTTTTTTTTTTTTTTTTTTTTTTTTTTTTT MOQGAD      TELAPSE    20227.92 TCPU    20163.62
 TTTTTTTTTTTTTTTTTTTTTTTTTTTTTT SHELLXN     TELAPSE    20950.15 TCPU    20884.04
 TTTTTTTTTTTTTTTTTTTTTTTTTTTTTT MONMO3      TELAPSE    20975.75 TCPU    20909.59
 NUMERICALLY INTEGRATED DENSITY   1025.0000975554   1024.0000972630
 TTTTTTTTTTTTTTTTTTTTTTTTTTTTTT NUMDFT      TELAPSE    21002.21 TCPU    20935.98
 CYC  14 ETOT(AU) -9.596396712234E+04 DETOT -1.35E-05 tst  2.61E-08 PX  6.17E-04
 CYCLE 14 WAVE FUNCTION SAVED IN FORTRAN UNIT 79
 ANDERSON MIX: BETA=  -5.727165986553E-01
 TTTTTTTTTTTTTTTTTTTTTTTTTTTTTT FDIK        TELAPSE    21483.28 TCPU    21415.26
 SPIN LOCKING: NO ENERGY GAP COMPUTED
 TTTTTTTTTTTTTTTTTTTTTTTTTTTTTT PDIG        TELAPSE    21504.84 TCPU    21436.77
 CHARGE NORMALIZATION FACTOR   1.00000000
 TOTAL ATOMIC CHARGES:
  15.0244535  29.2214185  29.2467225  29.2431193  29.2770415  29.2277391
  29.2747668  29.2414904  29.2780272  29.2273948  29.2459699  29.2430512
  29.2254563  29.2276420  29.2613353  29.2330987  29.2395549  29.2406968
  29.2448569  29.2335503  29.2401578  29.2405588  29.2628415  29.2331269
  29.3486549  29.3166552  29.3471363  29.2987983  29.3495303  29.3159531
  29.3557881  29.3001165  29.3193450  29.3135999  29.3559215  29.3046663
  29.2723506  29.2869663  29.3142192  29.3172818  29.2733658  29.2871223
  29.3168958  29.3229892  29.3095786  29.2947286  29.3147849  29.3227593
   9.0884028   9.1038091   9.1081775   9.1040964   9.1098818   9.1191414
   9.1006645   9.0997324   9.1082109   9.1190037   9.1081753   9.1039158
   9.1220399   9.1008662   9.0157120   9.1205256   9.1000177   9.1004081
   9.0807763   9.1239332   9.0997634   9.1009390   9.0156992   9.1200139
   9.1899487   9.1944354   9.1707769   9.1735767   9.1903799   9.1943461
   9.1634037   9.1814550   9.1775526   9.1916127   9.1617696   9.1816087
   9.0720075   9.1774169   9.1909854   9.1778070   9.0725556   9.1769308
   9.1455828   9.1865108   9.1487000   9.1847807   9.1468326   9.1871078
   9.1505763   9.1405583   9.1662941   9.1357636   9.1203892   9.1459595
   9.1762236   9.1369335   9.1199146   9.1459602   9.1670978   9.1368869
   9.1560668   9.1179063   9.1383311   9.1287199   9.1590345   9.1361021
   9.1316428   9.1255751   9.1570714   9.1354579   9.1386762   9.1275899
 SUMMED SPIN DENSITY           1.00000000
 TOTAL ATOMIC SPINS  :
   0.6957227  -0.0000263  -0.0000247  -0.0000270  -0.0009182  -0.0000120
  -0.0000454  -0.0000811  -0.0009447  -0.0000124  -0.0000244  -0.0000268
  -0.0006918  -0.0006511   0.0006827   0.0000307   0.0000478   0.0000180
  -0.0000159  -0.0000137   0.0000459   0.0000195   0.0006547   0.0000291
  -0.0008899  -0.0000567   0.0017543  -0.0000590  -0.0008818  -0.0000576
  -0.0002512   0.0000540   0.0000705  -0.0000491  -0.0002491   0.0000533
  -0.0021712  -0.0014125   0.0000156  -0.0000055  -0.0022052  -0.0014211
  -0.0000443  -0.0000486  -0.0000914  -0.0000259  -0.0000439  -0.0000493
   0.1628553   0.0045074   0.0000416   0.0000295   0.0007524  -0.0000024
   0.0000348   0.0001482   0.0007599  -0.0000030   0.0000415   0.0000293
   0.0000039   0.0001108  -0.0061676   0.0002155   0.0002793   0.0001938
  -0.0000855   0.0000123   0.0002792   0.0001928  -0.0061487   0.0002149
   0.0037400   0.0015969   0.0003076  -0.0000115   0.0037583   0.0015788
  -0.0000206   0.0000738   0.0000318  -0.0000040  -0.0000203   0.0000724
   0.0331398   0.0000458  -0.0000430   0.0000043   0.0324622   0.0000466
  -0.0000908   0.0000447  -0.0002256   0.0000129  -0.0000900   0.0000443
  -0.0001347   0.0000861   0.0017074   0.0014188   0.0000562   0.0002271
  -0.0000002   0.0000869   0.0000612   0.0002257   0.0016795   0.0014401
   0.0023475   0.0692290   0.0000508   0.0000204   0.0000528   0.0003815
   0.0000946   0.0000374   0.0000526   0.0003889   0.0000508   0.0000202
 TTTTTTTTTTTTTTTTTTTTTTTTTTTTTT MOQGAD      TELAPSE    21504.91 TCPU    21436.84
 TTTTTTTTTTTTTTTTTTTTTTTTTTTTTT SHELLXN     TELAPSE    22226.18 TCPU    22156.42
 TTTTTTTTTTTTTTTTTTTTTTTTTTTTTT MONMO3      TELAPSE    22252.72 TCPU    22182.89
 NUMERICALLY INTEGRATED DENSITY   1025.0000975596   1024.0000972685
 TTTTTTTTTTTTTTTTTTTTTTTTTTTTTT NUMDFT      TELAPSE    22279.23 TCPU    22209.34
 CYC  15 ETOT(AU) -9.596396713024E+04 DETOT -7.90E-06 tst  1.07E-08 PX  2.67E-04
 CYCLE 15 WAVE FUNCTION SAVED IN FORTRAN UNIT 79
 ANDERSON MIX: BETA=  -7.532544732215E-01
 TTTTTTTTTTTTTTTTTTTTTTTTTTTTTT FDIK        TELAPSE    22730.79 TCPU    22658.57
 SPIN LOCKING: NO ENERGY GAP COMPUTED
 TTTTTTTTTTTTTTTTTTTTTTTTTTTTTT PDIG        TELAPSE    22752.38 TCPU    22680.11
 CHARGE NORMALIZATION FACTOR   1.00000000
 TOTAL ATOMIC CHARGES:
  15.0245007  29.2213733  29.2466497  29.2430473  29.2769470  29.2276729
  29.2746963  29.2414146  29.2779328  29.2273287  29.2458973  29.2429789
  29.2253915  29.2275842  29.2612577  29.2330274  29.2394856  29.2406279
  29.2447844  29.2334753  29.2400884  29.2404903  29.2627634  29.2330560
  29.3485663  29.3165847  29.3470699  29.2987224  29.3494416  29.3158819
  29.3556939  29.3000425  29.3192569  29.3135255  29.3558264  29.3045928
  29.2722520  29.2868648  29.3141435  29.3172114  29.2732679  29.2870206
  29.3168219  29.3229098  29.3095388  29.2946816  29.3147108  29.3226807
   9.0884872   9.1038784   9.1082352   9.1041586   9.1099375   9.1191992
   9.1007261   9.0997982   9.1082672   9.1190616   9.1082329   9.1039780
   9.1220871   9.1009289   9.0157701   9.1205846   9.1000837   9.1004712
   9.0808448   9.1239899   9.0998295   9.1010020   9.0157580   9.1200732
   9.1899961   9.1944803   9.1708318   9.1736305   9.1904274   9.1943913
   9.1634597   9.1815125   9.1776053   9.1916610   9.1618261   9.1816661
   9.0720821   9.1774673   9.1910311   9.1778630   9.0726298   9.1769813
   9.1456450   9.1865647   9.1487711   9.1848330   9.1468943   9.1871613
   9.1505865   9.1405872   9.1663192   9.1357964   9.1204188   9.1459864
   9.1762408   9.1369602   9.1199443   9.1459868   9.1671231   9.1369188
   9.1560922   9.1179892   9.1383596   9.1287499   9.1590524   9.1361298
   9.1316763   9.1256057   9.1570902   9.1354858   9.1387042   9.1276206
 SUMMED SPIN DENSITY           1.00000000
 TOTAL ATOMIC SPINS  :
   0.6967749  -0.0000218  -0.0000201  -0.0000171  -0.0009061  -0.0000084
  -0.0000312  -0.0000506  -0.0009331  -0.0000088  -0.0000198  -0.0000170
  -0.0006880  -0.0006437   0.0006940   0.0000360   0.0000533   0.0000342
  -0.0000142  -0.0000063   0.0000513   0.0000358   0.0006659   0.0000348
  -0.0008742  -0.0000378   0.0017469  -0.0000537  -0.0008659  -0.0000387
  -0.0002384   0.0000559   0.0000772  -0.0000254  -0.0002359   0.0000553
  -0.0022174  -0.0014091   0.0000316   0.0000043  -0.0022508  -0.0014177
  -0.0000243  -0.0000258  -0.0000902  -0.0000247  -0.0000243  -0.0000261
   0.1629633   0.0044852   0.0000339   0.0000208   0.0007477  -0.0000019
   0.0000183   0.0000923   0.0007552  -0.0000026   0.0000340   0.0000206
  -0.0000041   0.0001039  -0.0062912   0.0002145   0.0002668   0.0001599
  -0.0000856   0.0000101   0.0002667   0.0001595  -0.0062717   0.0002138
   0.0037314   0.0015890   0.0003073  -0.0000116   0.0037498   0.0015712
  -0.0000231   0.0000652   0.0000312  -0.0000025  -0.0000224   0.0000637
   0.0328244   0.0000435  -0.0000411   0.0000021   0.0321493   0.0000443
  -0.0000949   0.0000418  -0.0002303   0.0000075  -0.0000942   0.0000413
  -0.0001387   0.0000830   0.0016976   0.0014119   0.0000505   0.0002169
  -0.0000016   0.0000861   0.0000554   0.0002154   0.0016702   0.0014333
   0.0023295   0.0690775   0.0000364   0.0000178   0.0000525   0.0003800
   0.0000725   0.0000234   0.0000519   0.0003872   0.0000364   0.0000177
 TTTTTTTTTTTTTTTTTTTTTTTTTTTTTT MOQGAD      TELAPSE    22752.46 TCPU    22680.18
 TTTTTTTTTTTTTTTTTTTTTTTTTTTTTT SHELLXN     TELAPSE    23473.80 TCPU    23399.83
 TTTTTTTTTTTTTTTTTTTTTTTTTTTTTT MONMO3      TELAPSE    23500.66 TCPU    23426.62
 NUMERICALLY INTEGRATED DENSITY   1025.0000975643   1024.0000972748
 TTTTTTTTTTTTTTTTTTTTTTTTTTTTTT NUMDFT      TELAPSE    23527.12 TCPU    23453.02
 CYC  16 ETOT(AU) -9.596396713571E+04 DETOT -5.47E-06 tst  9.63E-09 PX  2.30E-04
 CYCLE 16 WAVE FUNCTION SAVED IN FORTRAN UNIT 79
 ANDERSON MIX: BETA=  -4.628868383125E-01
 TTTTTTTTTTTTTTTTTTTTTTTTTTTTTT FDIK        TELAPSE    24010.98 TCPU    23935.51
 SPIN LOCKING: NO ENERGY GAP COMPUTED
 TTTTTTTTTTTTTTTTTTTTTTTTTTTTTT PDIG        TELAPSE    24032.57 TCPU    23957.05
 CHARGE NORMALIZATION FACTOR   1.00000000
 TOTAL ATOMIC CHARGES:
  15.0244933  29.2213383  29.2466053  29.2430024  29.2768944  29.2276316
  29.2746517  29.2413670  29.2778805  29.2272874  29.2458533  29.2429334
  29.2253590  29.2275534  29.2612183  29.2329819  29.2394432  29.2405870
  29.2447409  29.2334292  29.2400461  29.2404492  29.2627238  29.2330100
  29.3485364  29.3165527  29.3470423  29.2986924  29.3494114  29.3158500
  29.3556632  29.3000131  29.3192187  29.3134934  29.3557949  29.3045631
  29.2722181  29.2868266  29.3141149  29.3171803  29.2732347  29.2869823
  29.3167935  29.3228763  29.3095182  29.2946630  29.3146827  29.3226474
   9.0885152   9.1039120   9.1082622   9.1041875   9.1099610   9.1192292
   9.1007549   9.0998280   9.1082908   9.1190915   9.1082595   9.1040071
   9.1221115   9.1009579   9.0157915   9.1206119   9.1001161   9.1005000
   9.0808763   9.1240175   9.0998617   9.1010311   9.0157803   9.1201008
   9.1900213   9.1945017   9.1708585   9.1736611   9.1904529   9.1944128
   9.1634880   9.1815432   9.1776327   9.1916855   9.1618547   9.1816966
   9.0721030   9.1774938   9.1910579   9.1778913   9.0726512   9.1770076
   9.1456778   9.1865920   9.1488055   9.1848609   9.1469271   9.1871886
   9.1505964   9.1406031   9.1663387   9.1358146   9.1204373   9.1460025
   9.1762535   9.1369759   9.1199630   9.1460029   9.1671426   9.1369363
   9.1561069   9.1180178   9.1383765   9.1287666   9.1590667   9.1361440
   9.1316951   9.1256240   9.1571052   9.1355001   9.1387208   9.1276378
 SUMMED SPIN DENSITY           1.00000000
 TOTAL ATOMIC SPINS  :
   0.6973366  -0.0000211  -0.0000197  -0.0000140  -0.0008968  -0.0000087
  -0.0000249  -0.0000358  -0.0009236  -0.0000089  -0.0000193  -0.0000141
  -0.0006862  -0.0006407   0.0007007   0.0000367   0.0000547   0.0000413
  -0.0000159  -0.0000047   0.0000526   0.0000427   0.0006729   0.0000351
  -0.0008640  -0.0000315   0.0017458  -0.0000542  -0.0008557  -0.0000321
  -0.0002328   0.0000533   0.0000772  -0.0000164  -0.0002308   0.0000526
  -0.0022450  -0.0014082   0.0000368   0.0000058  -0.0022780  -0.0014170
  -0.0000170  -0.0000165  -0.0000925  -0.0000276  -0.0000170  -0.0000167
   0.1630234   0.0044744   0.0000316   0.0000181   0.0007469   0.0000001
   0.0000108   0.0000632   0.0007544  -0.0000004   0.0000314   0.0000178
  -0.0000067   0.0001023  -0.0063623   0.0002161   0.0002612   0.0001431
  -0.0000839   0.0000110   0.0002610   0.0001432  -0.0063425   0.0002157
   0.0037291   0.0015871   0.0003107  -0.0000088   0.0037478   0.0015696
  -0.0000218   0.0000636   0.0000337   0.0000014  -0.0000211   0.0000620
   0.0326440   0.0000453  -0.0000371   0.0000038   0.0319712   0.0000460
  -0.0000943   0.0000433  -0.0002301   0.0000076  -0.0000936   0.0000426
  -0.0001399   0.0000826   0.0016932   0.0014095   0.0000476   0.0002125
  -0.0000011   0.0000868   0.0000528   0.0002111   0.0016656   0.0014305
   0.0023205   0.0689921   0.0000296   0.0000177   0.0000528   0.0003800
   0.0000618   0.0000171   0.0000528   0.0003873   0.0000297   0.0000178
 TTTTTTTTTTTTTTTTTTTTTTTTTTTTTT MOQGAD      TELAPSE    24032.64 TCPU    23957.12
 TTTTTTTTTTTTTTTTTTTTTTTTTTTTTT SHELLXN     TELAPSE    24753.97 TCPU    24676.75
 TTTTTTTTTTTTTTTTTTTTTTTTTTTTTT MONMO3      TELAPSE    24780.29 TCPU    24703.00
 NUMERICALLY INTEGRATED DENSITY   1025.0000975670   1024.0000972789
 TTTTTTTTTTTTTTTTTTTTTTTTTTTTTT NUMDFT      TELAPSE    24806.80 TCPU    24729.46
 CYC  17 ETOT(AU) -9.596396713872E+04 DETOT -3.01E-06 tst  4.35E-09 PX  2.44E-04
 CYCLE 17 WAVE FUNCTION SAVED IN FORTRAN UNIT 79
 ANDERSON MIX: BETA=  -1.015694916197E+00
 TTTTTTTTTTTTTTTTTTTTTTTTTTTTTT FDIK        TELAPSE    25238.07 TCPU    25159.38
 SPIN LOCKING: NO ENERGY GAP COMPUTED
 TTTTTTTTTTTTTTTTTTTTTTTTTTTTTT PDIG        TELAPSE    25259.61 TCPU    25180.86
 CHARGE NORMALIZATION FACTOR   1.00000000
 TOTAL ATOMIC CHARGES:
  15.0244688  29.2213071  29.2465704  29.2429656  29.2768535  29.2275983
  29.2746153  29.2413272  29.2778397  29.2272542  29.2458186  29.2428966
  29.2253357  29.2275323  29.2611919  29.2329441  29.2394096  29.2405547
  29.2447072  29.2333925  29.2400127  29.2404167  29.2626971  29.2329724
  29.3485273  29.3165352  29.3470306  29.2986784  29.3494021  29.3158323
  29.3556559  29.2999999  29.3191970  29.3134765  29.3557874  29.3045501
  29.2722088  29.2868104  29.3141032  29.3171635  29.2732257  29.2869659
  29.3167814  29.3228582  29.3095056  29.2946559  29.3146710  29.3226294
   9.0885148   9.1039348   9.1082809   9.1042071   9.1099763   9.1192516
   9.1007747   9.0998493   9.1083061   9.1191139   9.1082780   9.1040269
   9.1221309   9.1009766   9.0158048   9.1206303   9.1001386   9.1005196
   9.0808976   9.1240373   9.0998839   9.1010510   9.0157940   9.1201188
   9.1900380   9.1945135   9.1708710   9.1736811   9.1904695   9.1944246
   9.1635046   9.1815618   9.1776486   9.1916977   9.1618711   9.1817151
   9.0721045   9.1775089   9.1910744   9.1779072   9.0726520   9.1770227
   9.1456980   9.1866070   9.1488250   9.1848778   9.1469473   9.1872038
   9.1506071   9.1406145   9.1663563   9.1358275   9.1204538   9.1460147
   9.1762624   9.1369876   9.1199794   9.1460150   9.1671604   9.1369496
   9.1561176   9.1180288   9.1383902   9.1287791   9.1590810   9.1361550
   9.1317099   9.1256390   9.1571192   9.1355112   9.1387344   9.1276497
 SUMMED SPIN DENSITY           1.00000000
 TOTAL ATOMIC SPINS  :
   0.6979416  -0.0000175  -0.0000177  -0.0000089  -0.0008808  -0.0000076
  -0.0000164  -0.0000179  -0.0009078  -0.0000079  -0.0000172  -0.0000090
  -0.0006831  -0.0006361   0.0007123   0.0000395   0.0000579   0.0000510
  -0.0000164  -0.0000012   0.0000559   0.0000523   0.0006848   0.0000378
  -0.0008483  -0.0000231   0.0017552  -0.0000529  -0.0008399  -0.0000234
  -0.0002249   0.0000517   0.0000787  -0.0000044  -0.0002229   0.0000511
  -0.0022743  -0.0014047   0.0000429   0.0000087  -0.0023068  -0.0014135
  -0.0000082  -0.0000049  -0.0000939  -0.0000292  -0.0000084  -0.0000049
   0.1630929   0.0044614   0.0000284   0.0000140   0.0007450   0.0000019
   0.0000020   0.0000297   0.0007525   0.0000014   0.0000282   0.0000138
  -0.0000103   0.0000996  -0.0064476   0.0002169   0.0002539   0.0001232
  -0.0000824   0.0000111   0.0002536   0.0001237  -0.0064276   0.0002164
   0.0037249   0.0015833   0.0003125  -0.0000079   0.0037435   0.0015659
  -0.0000222   0.0000591   0.0000343   0.0000033  -0.0000215   0.0000575
   0.0324367   0.0000452  -0.0000353   0.0000035   0.0317663   0.0000459
  -0.0000961   0.0000426  -0.0002314   0.0000052  -0.0000953   0.0000417
  -0.0001404   0.0000826   0.0016882   0.0014067   0.0000459   0.0002079
  -0.0000006   0.0000879   0.0000510   0.0002066   0.0016609   0.0014277
   0.0023104   0.0688949   0.0000227   0.0000178   0.0000546   0.0003807
   0.0000506   0.0000101   0.0000546   0.0003879   0.0000228   0.0000178
 TTTTTTTTTTTTTTTTTTTTTTTTTTTTTT MOQGAD      TELAPSE    25259.68 TCPU    25180.93
 TTTTTTTTTTTTTTTTTTTTTTTTTTTTTT SHELLXN     TELAPSE    25980.91 TCPU    25900.47
 TTTTTTTTTTTTTTTTTTTTTTTTTTTTTT MONMO3      TELAPSE    26007.21 TCPU    25926.72
 NUMERICALLY INTEGRATED DENSITY   1025.0000975695   1024.0000972830
 TTTTTTTTTTTTTTTTTTTTTTTTTTTTTT NUMDFT      TELAPSE    26033.70 TCPU    25953.14
 CYC  18 ETOT(AU) -9.596396714089E+04 DETOT -2.17E-06 tst  6.85E-09 PX  3.38E-04
 CYCLE 18 WAVE FUNCTION SAVED IN FORTRAN UNIT 79
 ANDERSON MIX: BETA=  -3.772742410144E-01
 TTTTTTTTTTTTTTTTTTTTTTTTTTTTTT FDIK        TELAPSE    26512.75 TCPU    26428.53
 SPIN LOCKING: NO ENERGY GAP COMPUTED
 TTTTTTTTTTTTTTTTTTTTTTTTTTTTTT PDIG        TELAPSE    26534.43 TCPU    26450.15
 CHARGE NORMALIZATION FACTOR   1.00000000
 TOTAL ATOMIC CHARGES:
  15.0244463  29.2212993  29.2465657  29.2429603  29.2768519  29.2275931
  29.2746101  29.2413209  29.2778382  29.2272492  29.2458141  29.2428913
  29.2253357  29.2275349  29.2611940  29.2329376  29.2394049  29.2405504
  29.2447009  29.2333879  29.2400079  29.2404123  29.2626991  29.2329659
  29.3485358  29.3165350  29.3470395  29.2986820  29.3494107  29.3158321
  29.3556655  29.3000028  29.3191966  29.3134784  29.3557969  29.3045531
  29.2722147  29.2868165  29.3141071  29.3171633  29.2732315  29.2869722
  29.3167857  29.3228604  29.3095026  29.2946579  29.3146753  29.3226316
   9.0885053   9.1039364   9.1082834   9.1042086   9.1099769   9.1192557
   9.1007770   9.0998510   9.1083066   9.1191180   9.1082802   9.1040287
   9.1221346   9.1009778   9.0158009   9.1206314   9.1001408   9.1005211
   9.0809003   9.1240397   9.0998859   9.1010526   9.0157903   9.1201199
   9.1900389   9.1945114   9.1708670   9.1736811   9.1904703   9.1944226
   9.1635029   9.1815596   9.1776466   9.1916947   9.1618694   9.1817128
   9.0720861   9.1775076   9.1910728   9.1779052   9.0726342   9.1770214
   9.1456970   9.1866043   9.1488231   9.1848763   9.1469462   9.1872013
   9.1506118   9.1406165   9.1663604   9.1358302   9.1204589   9.1460168
   9.1762632   9.1369899   9.1199844   9.1460170   9.1671648   9.1369524
   9.1561192   9.1180201   9.1383931   9.1287813   9.1590867   9.1361572
   9.1317128   9.1256418   9.1571246   9.1355135   9.1387373   9.1276516
 SUMMED SPIN DENSITY           1.00000000
 TOTAL ATOMIC SPINS  :
   0.6981706  -0.0000139  -0.0000152  -0.0000057  -0.0008708  -0.0000056
  -0.0000120  -0.0000102  -0.0008977  -0.0000059  -0.0000149  -0.0000056
  -0.0006802  -0.0006339   0.0007199   0.0000423   0.0000614   0.0000563
  -0.0000140   0.0000015   0.0000593   0.0000574   0.0006923   0.0000407
  -0.0008347  -0.0000158   0.0017642  -0.0000480  -0.0008265  -0.0000160
  -0.0002160   0.0000560   0.0000841   0.0000036  -0.0002140   0.0000553
  -0.0022770  -0.0013969   0.0000495   0.0000143  -0.0023095  -0.0014057
  -0.0000012   0.0000031  -0.0000905  -0.0000259  -0.0000014   0.0000031
   0.1631069   0.0044538   0.0000252   0.0000104   0.0007430   0.0000004
  -0.0000032   0.0000165   0.0007505  -0.0000001   0.0000250   0.0000102
  -0.0000129   0.0000963  -0.0064832   0.0002151   0.0002485   0.0001145
  -0.0000846   0.0000091   0.0002481   0.0001153  -0.0064631   0.0002145
   0.0037214   0.0015802   0.0003110  -0.0000097   0.0037402   0.0015629
  -0.0000246   0.0000558   0.0000325   0.0000018  -0.0000240   0.0000542
   0.0323487   0.0000428  -0.0000363   0.0000012   0.0316796   0.0000434
  -0.0000988   0.0000403  -0.0002349   0.0000025  -0.0000980   0.0000394
  -0.0001416   0.0000803   0.0016850   0.0014036   0.0000431   0.0002046
  -0.0000020   0.0000863   0.0000482   0.0002033   0.0016577   0.0014247
   0.0023045   0.0688506   0.0000188   0.0000158   0.0000535   0.0003796
   0.0000451   0.0000062   0.0000534   0.0003866   0.0000189   0.0000159
 TTTTTTTTTTTTTTTTTTTTTTTTTTTTTT MOQGAD      TELAPSE    26534.50 TCPU    26450.22
 TTTTTTTTTTTTTTTTTTTTTTTTTTTTTT SHELLXN     TELAPSE    27256.30 TCPU    27170.33
 TTTTTTTTTTTTTTTTTTTTTTTTTTTTTT MONMO3      TELAPSE    27282.71 TCPU    27196.68
 NUMERICALLY INTEGRATED DENSITY   1025.0000975700   1024.0000972846
 TTTTTTTTTTTTTTTTTTTTTTTTTTTTTT NUMDFT      TELAPSE    27309.25 TCPU    27223.15
 CYC  19 ETOT(AU) -9.596396714123E+04 DETOT -3.40E-07 tst  1.98E-09 PX  1.80E-04
 CYCLE 19 WAVE FUNCTION SAVED IN FORTRAN UNIT 79
 ANDERSON MIX: BETA=  -1.331710386082E+00
 TTTTTTTTTTTTTTTTTTTTTTTTTTTTTT FDIK        TELAPSE    27732.62 TCPU    27644.01
 SPIN LOCKING: NO ENERGY GAP COMPUTED
 TTTTTTTTTTTTTTTTTTTTTTTTTTTTTT PDIG        TELAPSE    27754.24 TCPU    27665.58
 CHARGE NORMALIZATION FACTOR   1.00000000
 TOTAL ATOMIC CHARGES:
  15.0244035  29.2213001  29.2465729  29.2429662  29.2768636  29.2275997
  29.2746152  29.2413253  29.2778501  29.2272556  29.2458212  29.2428972
  29.2253484  29.2275494  29.2612094  29.2329422  29.2394117  29.2405571
  29.2447071  29.2333953  29.2400148  29.2404190  29.2627146  29.2329706
  29.3485660  29.3165521  29.3470608  29.2987046  29.3494410  29.3158493
  29.3556989  29.3000249  29.3192162  29.3134976  29.3558305  29.3045754
  29.2722457  29.2868458  29.3141307  29.3171805  29.2732623  29.2870015
  29.3168090  29.3228805  29.3095120  29.2946747  29.3146987  29.3226517
   9.0884734   9.1039255   9.1082755   9.1041995   9.1099684   9.1192495
   9.1007688   9.0998432   9.1082982   9.1191118   9.1082725   9.1040198
   9.1221303   9.1009679   9.0157905   9.1206219   9.1001312   9.1005127
   9.0808910   9.1240323   9.0998764   9.1010442   9.0157800   9.1201104
   9.1900304   9.1944997   9.1708503   9.1736698   9.1904616   9.1944110
   9.1634893   9.1815456   9.1776332   9.1916801   9.1618557   9.1816989
   9.0720559   9.1774950   9.1910618   9.1778915   9.0726035   9.1770087
   9.1456840   9.1865901   9.1488063   9.1848637   9.1469332   9.1871871
   9.1506115   9.1406103   9.1663571   9.1358241   9.1204560   9.1460111
   9.1762561   9.1369843   9.1199816   9.1460113   9.1671615   9.1369461
   9.1561127   9.1179976   9.1383882   9.1287756   9.1590854   9.1361521
   9.1317074   9.1256378   9.1571233   9.1355084   9.1387326   9.1276458
 SUMMED SPIN DENSITY           1.00000000
 TOTAL ATOMIC SPINS  :
   0.6984601  -0.0000087  -0.0000126  -0.0000016  -0.0008533  -0.0000037
  -0.0000062   0.0000005  -0.0008802  -0.0000039  -0.0000123  -0.0000015
  -0.0006763  -0.0006305   0.0007325   0.0000457   0.0000655   0.0000631
  -0.0000122   0.0000048   0.0000634   0.0000641   0.0007048   0.0000442
  -0.0008156  -0.0000075   0.0017841  -0.0000423  -0.0008075  -0.0000076
  -0.0002054   0.0000600   0.0000898   0.0000140  -0.0002034   0.0000592
  -0.0022844  -0.0013873   0.0000560   0.0000199  -0.0023167  -0.0013962
   0.0000066   0.0000129  -0.0000870  -0.0000228   0.0000065   0.0000130
   0.1631396   0.0044443   0.0000220   0.0000064   0.0007406  -0.0000003
  -0.0000094  -0.0000022   0.0007479  -0.0000008   0.0000217   0.0000062
  -0.0000159   0.0000928  -0.0065373   0.0002133   0.0002418   0.0001027
  -0.0000861   0.0000072   0.0002414   0.0001037  -0.0065171   0.0002127
   0.0037167   0.0015762   0.0003099  -0.0000114   0.0037356   0.0015590
  -0.0000273   0.0000512   0.0000305   0.0000004  -0.0000266   0.0000496
   0.0322247   0.0000401  -0.0000375  -0.0000015   0.0315580   0.0000407
  -0.0001023   0.0000374  -0.0002386  -0.0000010  -0.0001013   0.0000365
  -0.0001421   0.0000786   0.0016813   0.0014001   0.0000411   0.0002010
  -0.0000031   0.0000853   0.0000461   0.0001997   0.0016542   0.0014213
   0.0022969   0.0687919   0.0000144   0.0000144   0.0000535   0.0003791
   0.0000385   0.0000017   0.0000534   0.0003861   0.0000145   0.0000144
 TTTTTTTTTTTTTTTTTTTTTTTTTTTTTT MOQGAD      TELAPSE    27754.32 TCPU    27665.65
 TTTTTTTTTTTTTTTTTTTTTTTTTTTTTT SHELLXN     TELAPSE    28476.20 TCPU    28385.84
 TTTTTTTTTTTTTTTTTTTTTTTTTTTTTT MONMO3      TELAPSE    28502.59 TCPU    28412.17
 NUMERICALLY INTEGRATED DENSITY   1025.0000975700   1024.0000972862
 TTTTTTTTTTTTTTTTTTTTTTTTTTTTTT NUMDFT      TELAPSE    28529.08 TCPU    28438.60
 CYC  20 ETOT(AU) -9.596396714132E+04 DETOT -8.96E-08 tst  4.71E-09 PX  2.25E-04
 CYCLE 20 WAVE FUNCTION SAVED IN FORTRAN UNIT 79
 ANDERSON MIX: BETA=  -3.186934873980E-01
 TTTTTTTTTTTTTTTTTTTTTTTTTTTTTT FDIK        TELAPSE    29023.81 TCPU    28931.00
 SPIN LOCKING: NO ENERGY GAP COMPUTED
 TTTTTTTTTTTTTTTTTTTTTTTTTTTTTT PDIG        TELAPSE    29045.46 TCPU    28952.59
 CHARGE NORMALIZATION FACTOR   1.00000000
 TOTAL ATOMIC CHARGES:
  15.0244053  29.2213096  29.2465854  29.2429790  29.2768811  29.2276113
  29.2746268  29.2413384  29.2778676  29.2272673  29.2458337  29.2429101
  29.2253606  29.2275634  29.2612255  29.2329541  29.2394239  29.2405692
  29.2447194  29.2334088  29.2400270  29.2404309  29.2627306  29.2329826
  29.3485890  29.3165719  29.3470823  29.2987263  29.3494640  29.3158691
  29.3557229  29.3000458  29.3192371  29.3135184  29.3558546  29.3045964
  29.2722685  29.2868696  29.3141515  29.3171993  29.2732851  29.2870255
  29.3168300  29.3229014  29.3095261  29.2946911  29.3147196  29.3226725
   9.0884528   9.1039130   9.1082654   9.1041878   9.1099583   9.1192405
   9.1007581   9.0998313   9.1082879   9.1191028   9.1082623   9.1040081
   9.1221228   9.1009558   9.0157771   9.1206104   9.1001195   9.1005011
   9.0808796   9.1240219   9.0998646   9.1010325   9.0157668   9.1200987
   9.1900192   9.1944877   9.1708351   9.1736562   9.1904503   9.1943989
   9.1634751   9.1815299   9.1776191   9.1916660   9.1618415   9.1816832
   9.0720297   9.1774808   9.1910488   9.1778771   9.0725779   9.1769946
   9.1456692   9.1865751   9.1487899   9.1848491   9.1469185   9.1871723
   9.1506086   9.1406025   9.1663507   9.1358164   9.1204506   9.1460033
   9.1762488   9.1369771   9.1199762   9.1460036   9.1671553   9.1369388
   9.1561049   9.1179766   9.1383813   9.1287681   9.1590813   9.1361461
   9.1316999   9.1256308   9.1571189   9.1355024   9.1387258   9.1276381
 SUMMED SPIN DENSITY           1.00000000
 TOTAL ATOMIC SPINS  :
   0.6985108  -0.0000086  -0.0000131  -0.0000022  -0.0008483  -0.0000041
  -0.0000060   0.0000010  -0.0008752  -0.0000044  -0.0000127  -0.0000022
  -0.0006753  -0.0006306   0.0007355   0.0000454   0.0000655   0.0000633
  -0.0000130   0.0000040   0.0000634   0.0000645   0.0007078   0.0000438
  -0.0008107  -0.0000091   0.0017878  -0.0000441  -0.0008027  -0.0000092
  -0.0002043   0.0000579   0.0000883   0.0000125  -0.0002023   0.0000572
  -0.0022865  -0.0013866   0.0000546   0.0000183  -0.0023188  -0.0013955
   0.0000051   0.0000118  -0.0000887  -0.0000246   0.0000050   0.0000118
   0.1631467   0.0044431   0.0000224   0.0000071   0.0007415   0.0000001
  -0.0000094  -0.0000039   0.0007488  -0.0000003   0.0000220   0.0000068
  -0.0000158   0.0000936  -0.0065502   0.0002144   0.0002411   0.0001021
  -0.0000855   0.0000082   0.0002407   0.0001032  -0.0065300   0.0002138
   0.0037176   0.0015774   0.0003123  -0.0000098   0.0037366   0.0015602
  -0.0000258   0.0000530   0.0000323   0.0000023  -0.0000252   0.0000513
   0.0321951   0.0000419  -0.0000356   0.0000003   0.0315293   0.0000424
  -0.0001008   0.0000394  -0.0002375   0.0000007  -0.0000998   0.0000385
  -0.0001421   0.0000790   0.0016807   0.0013998   0.0000403   0.0002012
  -0.0000027   0.0000858   0.0000453   0.0001999   0.0016535   0.0014211
   0.0022959   0.0687797   0.0000141   0.0000147   0.0000533   0.0003794
   0.0000382   0.0000016   0.0000532   0.0003864   0.0000143   0.0000148
 TTTTTTTTTTTTTTTTTTTTTTTTTTTTTT MOQGAD      TELAPSE    29045.53 TCPU    28952.66
 TTTTTTTTTTTTTTTTTTTTTTTTTTTTTT SHELLXN     TELAPSE    29766.99 TCPU    29672.41
 +++ ENERGIES IN A.U. +++
 ::: EXT EL-POLE                                  -4.4469273856733E+04
 ::: EXT EL-SPHEROPOLE                             5.4749853210631E+02
 ::: BIELET ZONE E-E                               7.1745461373576E+04
 ::: TOTAL E-E                                     2.7823686048949E+04
 ::: TOTAL E-N + N-E                              -2.0193162356618E+05
 ::: TOTAL N-N                                    -1.4364564133063E+04
 ::: KINETIC ENERGY                                9.5673309735986E+04
 ::: PSEUDO TOTAL   ENERGY                        -9.2799191914306E+04
 ::: VIRIAL COEFFICIENT                            1.0152495339984E+00
 TTTTTTTTTTTTTTTTTTTTTTTTTTTTTT MONMO3      TELAPSE    29792.99 TCPU    29698.34
 NUMERICALLY INTEGRATED DENSITY   1025.0000975695   1024.0000972866
 TTTTTTTTTTTTTTTTTTTTTTTTTTTTTT NUMDFT      TELAPSE    29819.51 TCPU    29724.80
 CYC  21 ETOT(AU) -9.596396714048E+04 DETOT  8.44E-07 tst  8.75E-10 PX  2.25E-04

 == SCF ENDED - CONVERGENCE ON ENERGY      E(AU) -9.5963967140476E+04 CYCLES  21


 ENERGY EXPRESSION=HARTREE+FOCK EXCH*0.00000+(HSE06      EXCH)*1.00000+PBE        CORR


 TOTAL ENERGY(DFT)(AU)( 21) -9.5963967140476E+04 DE 8.4E-07 tester 8.7E-10
 TTTTTTTTTTTTTTTTTTTTTTTTTTTTTT EDFT        TELAPSE    29819.57 TCPU    29724.86

 *******************************************************************************
 *                             FORCE CALCULATION                               *
 *******************************************************************************

 TTTTTTTTTTTTTTTTTTTTTTTTTTTTTT NUMDFG      TELAPSE    30051.60 TCPU    29956.32
 WARNING **** GENPOG **** COULOMB BIPO BUFFER TOO SMALL - TO AVOID I/O SET BIPOSIZE =    12606300
 INFORMATION **** GENPOG **** BIPO BUFFER LENGTH (WORDS) =     4000000
 TTTTTTTTTTTTTTTTTTTTTTTTTTTTTT SHELXG      TELAPSE    35450.33 TCPU    35341.90

 CARTESIAN FORCES IN HARTREE/BOHR (ANALYTICAL)
   ATOM                     X                   Y                   Z
   1 277            -1.550247870076E-03  2.814501215811E-04  5.233510558464E-04
   2  31             8.976942317007E-05  1.779166824648E-04 -6.266130578414E-06
   3  31            -1.140117090319E-04 -2.959257352919E-04 -1.625867291146E-04
   4  31            -2.806040585037E-04 -4.337928041809E-05  4.020568291720E-04
   5  31            -2.339159639977E-04  3.843861297526E-05  6.670710095711E-04
   6  31            -1.100804219263E-04  2.214156145698E-04 -1.187195898908E-04
   7  31             1.682707885369E-04 -1.046235743667E-04 -5.581832756425E-04
   8  31            -8.329113253103E-06 -1.959163627465E-04  2.755531252496E-04
   9  31            -3.895172538724E-04 -9.949643352591E-05  8.317132350886E-04
  10  31             5.140758891642E-05 -3.022831081161E-04 -9.357122081610E-06
  11  31             2.355698337144E-04  2.730393663969E-04 -3.841257073729E-04
  12  31            -1.455192950730E-04  3.004344863378E-04  3.794915383399E-04
  13  31            -5.443268387517E-04  1.479071597470E-04  1.636701978569E-04
  14  31             6.737846793947E-06 -3.170117413021E-05 -8.717157419893E-04
  15  31            -3.732068856639E-04  3.758518423957E-05  3.295882606906E-04
  16  31             3.192007067119E-04 -2.137684780390E-05  3.097600482498E-04
  17  31             1.185245681516E-04 -2.092894011130E-05 -1.812782416177E-04
  18  31            -8.717463925967E-05  4.608201626732E-06 -6.484210000552E-04
  19  31             7.417011377160E-04  3.364834406191E-04 -8.839549661754E-05
  20  31             3.573373544410E-04  1.362929601156E-04  2.588278817390E-04
  21  31             7.813239953069E-05 -8.832049453122E-05 -6.948596356082E-05
  22  31            -3.808068042632E-05 -1.920607282768E-05 -4.990203347290E-04
  23  31             3.424639547802E-04 -2.657947096743E-04 -1.670653849928E-04
  24  31             5.235169569184E-04  2.742024642735E-05  3.116015727467E-04
  25  31            -1.658531254485E-03 -2.063062161723E-04  5.320672844213E-04
  26  31             7.732821971667E-04 -1.384098267629E-04  1.189774571831E-03
  27  31             6.995167797115E-04  4.326019471929E-04 -2.884499250797E-04
  28  31             3.311871901204E-04  6.521628669773E-04 -1.031178837607E-05
  29  31            -1.454258518988E-03  1.790845516036E-04  6.668116901789E-04
  30  31             8.325010344779E-04 -4.166971640477E-04  1.761729291276E-03
  31  31             4.585562600337E-04 -3.842331190622E-04 -3.037882023538E-04
  32  31             2.958610429218E-04 -8.714685077518E-04 -2.421603788587E-04
  33  31            -6.866592715138E-05  3.622706454380E-04  7.354815555125E-04
  34  31             9.292766580264E-04 -4.469162760279E-04  1.990761772024E-03
  35  31             1.660821723677E-04  1.504175628213E-04 -2.423683039989E-04
  36  31            -7.421581409996E-04  1.699830905996E-03  6.054022772739E-04
  37  31            -3.970117803727E-04 -5.804619812215E-04  1.387522534706E-03
  38  31             9.135408034293E-04 -3.417600896087E-04 -1.110179687889E-04
  39  31            -1.077307563130E-03  6.995221561223E-06 -1.708702733504E-03
  40  31            -1.643886028304E-03 -7.798888363908E-05 -4.184622680405E-04
  41  31            -1.152433700193E-04 -3.536685765306E-04  1.067717029656E-03
  42  31             9.499079959721E-04  1.838697647427E-04 -1.180171900802E-04
  43  31            -1.088178989164E-03  3.952890460056E-04 -1.720549685919E-03
  44  31            -1.169817741444E-03 -8.312479108485E-06 -4.225360595753E-04
  45  31             3.305483001181E-05  8.128750381279E-04  1.680758005485E-04
  46  31             3.254287805508E-04  4.152416653302E-05 -6.593053664394E-04
  47  31            -1.044262031358E-03  3.338165185989E-04 -2.560028114566E-03
  48  31            -1.143391393768E-03  2.718797271490E-04 -1.986160424217E-05
  49   8             1.213192455787E-03 -6.964419315348E-05  3.724653756798E-04
  50   8            -2.703325683822E-04 -9.069110932583E-05  1.553620181841E-04
  51   8             1.427973749069E-04 -2.135840381806E-05 -5.103306713861E-04
  52   8             5.544645159397E-04 -2.141101017206E-05 -6.871174220295E-04
  53   8            -3.583826605418E-04 -8.245384257810E-05  1.258926274756E-04
  54   8             1.062809012460E-04 -3.869957758929E-05 -1.508315508874E-04
  55   8             3.092534623512E-04  4.909586424268E-05 -1.112058858980E-03
  56   8             1.129182604735E-04  5.833934050148E-05 -8.764881583634E-06
  57   8            -1.374174940976E-04  1.471291378814E-04  4.903671933647E-04
  58   8            -7.547873587477E-05 -1.653372455277E-04 -3.365422920569E-04
  59   8             2.090966355475E-04  7.641133255398E-05 -8.667644063491E-04
  60   8             4.608047881147E-04 -1.624862083117E-05 -4.196683497351E-04
  61   8            -3.561790151494E-04  1.683731830304E-05 -2.529273394507E-04
  62   8            -8.937980194279E-05 -1.388335565750E-05  5.239351028350E-04
  63   8            -4.332061275552E-04  2.056809485771E-04  1.174571509914E-04
  64   8            -9.588816442641E-05 -4.393113518474E-05 -4.259140453313E-04
  65   8            -1.124817579443E-04 -2.148230272053E-04  2.306589372827E-04
  66   8             1.033010999985E-04 -3.632675719240E-05  7.489791544524E-04
  67   8            -3.364482490724E-04  2.109626792829E-04  1.095534747364E-05
  68   8             4.888949394388E-05  3.394804235100E-04 -1.302398224359E-03
  69   8            -5.268961619898E-06  1.324385503840E-04  3.665314690586E-04
  70   8             4.028420447355E-05 -1.012662811847E-04  7.847532093881E-04
  71   8            -6.430515849329E-04 -5.490909798049E-04 -1.267841548351E-04
  72   8            -1.100701857668E-04  1.466619368483E-04 -3.055225103106E-04
  73   8            -2.232773190403E-04  1.141285041846E-04 -8.903621486978E-04
  74   8            -2.126597092693E-04 -6.004455188935E-05 -9.890325649309E-05
  75   8            -2.073546512453E-04 -7.589817411857E-05 -3.179786845440E-04
  76   8            -6.521810289271E-04 -8.483084324551E-05 -7.123296050868E-04
  77   8            -1.851877479528E-04  1.471290041597E-04 -6.799848114607E-04
  78   8            -2.107388515902E-04  9.455796995494E-05 -5.033234967655E-05
  79   8            -1.490130449096E-04  1.894013619876E-04 -1.477286022824E-04
  80   8            -4.758421306770E-04  3.207884398552E-04 -4.014011559286E-04
  81   8            -5.748846166205E-04  1.186134748731E-04 -9.278690877595E-05
  82   8            -3.969986761192E-04  4.094601490312E-06 -1.941331899920E-04
  83   8            -1.011611436739E-03  2.726807405662E-04 -6.401261442941E-04
  84   8            -5.598290253048E-04 -4.236401555958E-04 -4.646206803320E-04
  85   8             2.313827422062E-04 -1.313228397866E-04  2.532927824578E-05
  86   8             3.760784139959E-04 -1.904243977294E-07  3.218354038841E-04
  87   8             8.560765729007E-04  2.738942988620E-04  1.722042524517E-04
  88   8             6.819782725140E-04  3.645869354260E-05  2.409156779284E-04
  89   8            -3.358265174969E-05  2.347220570265E-05  3.146764746095E-05
  90   8             5.353952868432E-04 -2.340803246981E-04  5.203393927711E-04
  91   8             4.467980094829E-04  4.254006981157E-04 -2.168264928786E-04
  92   8             5.617719045539E-04 -1.615449165608E-04  3.713528189127E-04
  93   8             1.804437470827E-04  1.357448552442E-04  2.598285862867E-04
  94   8             6.748640010987E-04 -1.450858564213E-04  6.209687707330E-04
  95   8             1.878667076172E-04 -4.079857274912E-04 -1.710437629656E-04
  96   8            -1.544605459554E-04  1.961092342020E-04 -1.803626302976E-05
  97   8            -5.612911238382E-04 -8.442552671240E-05 -1.021209920952E-04
  98   8            -7.886567559829E-04  1.306978712804E-04 -7.284959882901E-04
  99   8            -9.119991395070E-04  1.985238142803E-04 -6.421689041132E-04
 100   8            -7.848933527699E-04 -5.001327676489E-04  2.637740570879E-04
 101   8             5.397577133248E-05 -8.944874117744E-04 -4.653887179187E-04
 102   8            -9.163715470542E-04  9.424638405482E-04 -1.553851387493E-03
 103   8             3.242821210669E-04  4.057447649097E-05 -9.854435967771E-05
 104   8            -1.041022898796E-03  2.304682375323E-04  2.010951738440E-04
 105   8             2.066041045268E-05  3.690552381208E-04 -3.042764945420E-04
 106   8            -4.659056743233E-04  2.359284352912E-04 -1.604181837798E-03
 107   8            -9.571518231621E-04  3.574786631543E-04 -3.384188196307E-04
 108   8            -1.089267853605E-04 -2.533345021706E-03 -4.361410657310E-04
 109   8            -4.974922944623E-05  3.224387670211E-04 -3.331898853907E-04
 110   8             3.817298932098E-04 -2.360115487803E-04 -5.035133036362E-04
 111   8             1.018387495725E-03 -3.283069254316E-04  1.036513941677E-03
 112   8             4.101151681019E-03 -8.779597762576E-04  2.918899931734E-03
 113   8             2.007397421218E-04  3.741126209857E-04 -2.951929313499E-04
 114   8            -8.248503428332E-04 -3.128807170891E-04  6.657526393938E-04
 115   8             8.908876887475E-04 -6.356351537420E-04  1.892881168286E-03
 116   8             4.830229789832E-04 -4.216444059384E-04 -1.712260569020E-05
 117   8             1.366039389874E-03 -8.382923123884E-04 -9.133493328979E-04
 118   8            -5.965567814892E-04  1.481538501296E-04  8.489660607738E-04
 119   8             4.737194320823E-04  1.123018180347E-04  1.931249526347E-03
 120   8             4.466945904045E-03  1.464767488675E-03  1.719595227327E-03

 RESULTANT FORCE    -3.081201960242E-12  1.842477559411E-12  5.258959934196E-12

 ATOMIC PART

 SYMMETRY ALLOWED FORCES (ANALYTICAL) (DIRECTION, FORCE)

    1 -1.5615166E-03    2  2.8260934E-04    3  5.1121401E-04    4  7.7073243E-05
    5  1.8104714E-04    6 -1.1838917E-06    7 -1.2545238E-04    8 -2.9329655E-04
    9 -1.6001298E-04   10 -2.9904521E-04   11 -4.2141439E-05   12  4.0410531E-04
   13 -2.5719156E-04   14  3.9690531E-05   15  6.7418030E-04   16 -1.2783052E-04
   17  2.2375474E-04   18 -1.0800176E-04   19  1.5467548E-04   20 -1.0177747E-04
   21 -5.4774582E-04   22 -2.9009954E-05   23 -1.9431960E-04   24  2.8317995E-04
   25 -4.1728594E-04   26 -9.9178696E-05   27  8.4083411E-04   28  2.9605002E-05
   29 -3.0383426E-04   30  7.6759630E-06   31  2.1830408E-04   32  2.7132295E-04
   33 -3.6707222E-04   34 -1.6955805E-04   35  3.0139303E-04   36  3.9314104E-04
   37 -5.6978932E-04   38  1.5092381E-04   39  1.7631584E-04   40 -1.1951505E-05
   41 -2.8175849E-05   42 -8.5714740E-04   43 -4.0487759E-04   44  4.1256766E-05
   45  3.3817894E-04   46  2.8713235E-04   47 -1.7566118E-05   48  3.2788209E-04
   49  9.2795086E-05   50 -1.7334975E-05   51 -1.6419582E-04   52 -1.0868921E-04
   53  8.1104860E-06   54 -6.3710409E-04   55  7.1799578E-04   56  3.4178560E-04
   57 -7.2997617E-05   58  3.3568156E-04   59  1.4401052E-04   60  2.7168847E-04
   61  6.1492781E-05   62 -8.0326055E-05   63 -5.8091152E-05   64 -5.0723558E-05
   65 -1.1716007E-05   66 -4.9146071E-04   67  3.2818942E-04   68 -2.5964917E-04
   69 -1.5932314E-04   70  5.0914896E-04   71  3.2445635E-05   72  3.2180467E-04
   73 -1.6809540E-03   74 -2.0224037E-04   75  5.2667864E-04   76  7.3979879E-04
   77 -1.3596806E-04   78  1.2158494E-03   79  6.8716808E-04   80  4.3652505E-04
   81 -2.5796293E-04   82  3.2171158E-04   83  6.6200318E-04   84  1.5465376E-05
   85 -1.4761543E-03   86  1.9354999E-04   87  6.8000487E-04   88  7.9678697E-04
   89 -4.0320743E-04   90  1.8096072E-03   91  4.4872543E-04   92 -3.7525436E-04
   93 -2.5062825E-04   94  2.8963697E-04   95 -8.6949224E-04   96 -1.9294660E-04
   97 -8.2726604E-05   98  3.6144600E-04   99  7.8458378E-04  100  9.0844951E-04
  101 -4.4810710E-04  102  2.0654371E-03  103  1.7202509E-04  104  1.4727120E-04
  105 -1.6363270E-04  106 -7.4742025E-04  107  1.7076557E-03  108  6.7868298E-04
  109 -4.1629422E-04  110 -5.6580153E-04  111  1.4769730E-03  112  9.1094908E-04
  113 -3.3257733E-04  114 -6.3080604E-07  115 -1.0661513E-03  116  1.4027328E-05
  117 -1.6264986E-03  118 -1.6613909E-03  119 -7.1228072E-05  120 -3.5370414E-04
  121 -1.5778029E-04  122 -3.4935557E-04  123  1.1514789E-03  124  9.2305072E-04
  125  1.8711249E-04  126 -1.7320584E-05  127 -1.1014383E-03  128  4.0209621E-04
  129 -1.6492227E-03  130 -1.2099804E-03  131  1.2092877E-06  132 -3.6503215E-04
  133 -2.0682614E-05  134  8.2796861E-04  135  2.3568690E-04  136  2.8104544E-04
  137  6.2480754E-05  138 -5.9130142E-04  139 -1.0765635E-03  140  3.5740287E-04
  141 -2.5256427E-03  142 -1.2146936E-03  143  3.0017509E-04  144 -3.7535758E-06
  145  1.1377269E-03  146 -3.9416174E-05  147  4.1306343E-04  148 -3.3814817E-04
  149 -6.1251929E-05  150  1.8657444E-04  151  7.9231600E-05  152  7.6616906E-06
  153 -4.7739914E-04  154  4.9668812E-04  155  7.7229585E-06  156 -6.5863784E-04
  157 -4.2306234E-04  158 -5.3629513E-05  159  1.4219030E-04  160  4.1283034E-05
  161 -1.0355253E-05  162 -1.3017976E-04  163  2.5531753E-04  164  7.7883092E-05
  165 -1.0988502E-03  166  5.1217649E-05  167  8.8489972E-05  168 -5.8708995E-06
  169 -2.0490004E-04  170  1.7940653E-04  171  4.9477045E-04  172 -1.3808299E-04
  173 -1.3276543E-04  174 -3.3022990E-04  175  1.5145350E-04  176  1.0876530E-04
  177 -8.6751537E-04  178  4.0361029E-04  179  1.7182108E-05  180 -4.2873117E-04
  181 -4.1499388E-04  182  5.0815900E-05  183 -2.7535942E-04  184 -1.6019920E-04
  185  2.0776263E-05  186  5.0590308E-04  187 -5.0604641E-04  188  2.4257124E-04
  189  1.0149011E-04  190 -1.6966072E-04  191 -4.9973581E-06  192 -4.4174772E-04
  193 -1.9553365E-04  194 -1.7747168E-04  195  2.1263996E-04  196  1.3833179E-05
  197 -5.3455084E-07  198  7.4160080E-04  199 -4.2294203E-04  200  2.4898685E-04
  201  6.4472159E-06  202 -2.9827627E-05  203  3.8338376E-04  204 -1.3157368E-03
  205 -1.0054754E-04  206  1.8190427E-04  207  3.4336942E-04  208 -6.0400758E-05
  209 -5.0486733E-05  210  7.7297677E-04  211 -7.4339725E-04  212 -5.0398285E-04
  213 -1.3845574E-04  214 -2.1861597E-04  215  1.8859496E-04  216 -3.1701062E-04
  217 -3.3219422E-04  218  1.5963442E-04  219 -9.1573609E-04  220 -3.3594138E-04
  221 -1.2921545E-05  222 -1.3533669E-04  223 -3.3592889E-04  224 -2.9252498E-05
  225 -3.5974782E-04  226 -7.8965259E-04  227 -3.8995186E-05  228 -7.7075066E-04
  229 -3.3574533E-04  230  1.9477206E-04  231 -7.5143856E-04  232 -3.7534304E-04
  233  1.4621406E-04  234 -1.3227731E-04  235 -3.2101665E-04  236  2.4572527E-04
  237 -2.3347256E-04  238 -6.5746809E-04  239  3.8477779E-04  240 -4.9909878E-04
  241 -7.7727530E-04  242  1.8979173E-04  243 -2.0010698E-04  244 -6.1631699E-04
  245  7.8705244E-05  246 -3.0630884E-04  247 -1.2514551E-03  248  3.5293270E-04
  249 -7.7217763E-04  250 -8.2935711E-04  251 -3.4328821E-04  252 -6.1115647E-04
  253 -5.4894375E-05  254 -5.6421977E-05  255 -1.2415748E-04  256  8.7550037E-05
  257  7.5020113E-05  258  1.7440139E-04  259  5.7874258E-04  260  3.5547411E-04
  261  3.2181445E-05  262  4.1913345E-04  263  1.2529580E-04  264  1.0134337E-04
  265 -2.9258411E-04  266  1.1603245E-04  267 -1.1489947E-04  268  2.7162951E-04
  269 -1.4190700E-04  270  3.8359364E-04  271  1.9758495E-04  272  5.2397042E-04
  273 -3.5401860E-04  274  3.1605510E-04  275 -5.4919506E-05  276  2.3324456E-04
  277 -5.9727579E-05  278  2.4580239E-04  279  1.2457427E-04  280  4.3846960E-04
  281 -3.1047834E-05  282  5.0192837E-04  283 -3.3526994E-05  284 -3.0045961E-04
  285 -2.9057941E-04  286 -3.8572567E-04  287  3.0382204E-04  288 -1.4954609E-04
  289 -8.1691008E-04  290  3.0163611E-05  291 -2.4559197E-04  292 -1.0798323E-03
  293  2.5140044E-04  294 -8.9908972E-04  295 -1.2571369E-03  296  3.3252383E-04
  297 -8.5373939E-04  298 -1.1967469E-03  299 -3.6707375E-04  300  3.4121549E-05
  301 -3.9065106E-04  302 -7.9053581E-04  303 -7.0426956E-04  304 -1.3984920E-03
  305  1.0538562E-03  306 -1.8699129E-03  307 -2.1560534E-04  308  1.8626479E-04
  309 -4.6762211E-04  310 -1.6387912E-03  311  3.9326902E-04  312 -2.0007062E-04
  313 -6.4338692E-04  314  5.6180101E-04  315 -7.2486476E-04  316 -1.1790790E-03
  317  4.6265893E-04  318 -2.1249965E-03  319 -1.7883619E-03  320  6.2320175E-04
  321 -9.7381205E-04  322 -1.0477726E-03  323 -2.3357018E-03  324 -1.1451934E-03
  325 -1.0783504E-03  326  4.4360483E-04  327 -1.1371130E-03  328 -7.2709057E-04
  329 -9.9758961E-05  330 -1.4200725E-03  331 -1.4765391E-04  332 -2.0741334E-04
  333  5.9480139E-05  334  3.0862472E-03  335 -8.1458942E-04  336  2.0930426E-03
  337 -6.3858801E-04  338  4.1440703E-04  339 -1.1009533E-03  340 -1.8545899E-03
  341 -2.6348144E-04  342 -2.4347906E-04  343 -3.2728402E-04  344 -6.6512613E-04
  345  1.0733840E-03  346 -8.3724024E-04  347 -5.7555662E-04  348 -8.2494223E-04
  349 -5.1779683E-05  350 -1.2241875E-03  351 -2.0904290E-03  352 -2.4966618E-03
  353 -5.2303835E-04  354 -8.2017549E-04  355 -2.8248532E-03  356 -9.5644205E-04
  357  1.2382388E-04

 CELL PART

 GRADIENT WITH RESPECT TO THE CELL PARAMETER IN HARTREE/BOHR
ORDER: -D/DA1X, -D/DA1Y, -D/DA1Z
       -D/DA2X, -D/DA2Y, -D/DA2Z
       -D/DA3X, -D/DA3Y, -D/DA3Z
 -0.318422363137E-02 -0.127556828844E-03  0.140084653370E-02
 -0.900543997602E-04 -0.531825736780E-02 -0.242646017431E-03
  0.803305789088E-03 -0.192864924712E-03  0.297394593574E-02

STRESS TENSOR, IN HARTREE/BOHR^3:
ORDER: 11 12 13
       21 22 23
       31 32 33
  0.911577108535E-05  0.183706174620E-06 -0.213782034911E-05
  0.221040396680E-06  0.108960509618E-04  0.492064173024E-06
 -0.187981017199E-05  0.495629737645E-06 -0.758755699119E-05

PRESSURE FROM THE STRESS TENSOR,
IN HARTREE/BOHR^3: -0.41414E-05
PRESSURE IN GIGAPASCAL: -0.1218E+00
CONVERSION FACTOR: 1 HARTREE/BOHR^3= 29421 GIGAPASCAL
WHEN USING VALUES FOR BOHR RADIUS AND HARTREE
FROM IUPAC WEBSITE, APRIL 2009
ENTHALPY: -9.5964001953329E+04

 SYMMETRY ALLOWED FORCES (ANALYTICAL) (DIRECTION, FORCE)

    1 -9.0894340E-04    2 -7.2330605E-04    3 -3.6367267E-05    4 -1.7849647E-03
    5  3.3646006E-04    6 -9.5381746E-05
 TTTTTTTTTTTTTTTTTTTTTTTTTTTTTT TOTGRA_C    TELAPSE    35748.11 TCPU    35638.96
 INFORMATION **** optc001 **** GEOMETRY OUTPUT FILE
 CLASSICAL MODEL (SCHLEGEL) USED AS INITIAL HESSIAN MATRIX
 REFERENCE GEOMETRY DEFINED

 MAX GRADIENT      0.003086  THRESHOLD              0.000450 CONVERGED NO
 RMS GRADIENT      0.000701  THRESHOLD              0.000300 CONVERGED NO

 GRADIENT NORM     0.013365  GRADIENT THRESHOLD     0.500000

 EIGENVALUES OF THE ESTIMATED HESSIAN
  0.2769E-02  0.3847E-02  0.4325E-02  0.4544E-02  0.6327E-02  0.6827E-02
  0.7802E-02  0.9498E-02  0.9989E-02  0.1011E-01  0.1048E-01  0.1146E-01
  0.1449E-01  0.1690E-01  0.1742E-01  0.1861E-01  0.2298E-01  0.2328E-01
  0.2362E-01  0.2435E-01  0.2444E-01  0.2490E-01  0.2551E-01  0.2747E-01
  0.2782E-01  0.2913E-01  0.3086E-01  0.3176E-01  0.3296E-01  0.3379E-01
  0.3431E-01  0.3512E-01  0.3622E-01  0.3872E-01  0.3946E-01  0.4109E-01
  0.4195E-01  0.4242E-01  0.4253E-01  0.4383E-01  0.4522E-01  0.4529E-01
  0.4576E-01  0.4689E-01  0.4732E-01  0.4769E-01  0.4873E-01  0.5017E-01
  0.5082E-01  0.5115E-01  0.5255E-01  0.5292E-01  0.5400E-01  0.5483E-01
  0.5693E-01  0.5768E-01  0.5856E-01  0.6027E-01  0.6158E-01  0.6211E-01
  0.6385E-01  0.6497E-01  0.6640E-01  0.6725E-01  0.6836E-01  0.6908E-01
  0.6983E-01  0.7159E-01  0.7250E-01  0.7350E-01  0.7410E-01  0.7516E-01
  0.7608E-01  0.7728E-01  0.7787E-01  0.7850E-01  0.7876E-01  0.8018E-01
  0.8181E-01  0.8243E-01  0.8362E-01  0.8450E-01  0.8586E-01  0.8757E-01
  0.8860E-01  0.9013E-01  0.9100E-01  0.9205E-01  0.9297E-01  0.9434E-01
  0.9464E-01  0.9613E-01  0.9780E-01  0.9840E-01  0.1006      0.1010    
  0.1037      0.1054      0.1061      0.1091      0.1097      0.1117    
  0.1134      0.1160      0.1162      0.1165      0.1172      0.1208    
  0.1224      0.1234      0.1241      0.1255      0.1267      0.1276    
  0.1290      0.1301      0.1304      0.1322      0.1334      0.1343    
  0.1352      0.1375      0.1383      0.1393      0.1415      0.1421    
  0.1443      0.1459      0.1475      0.1476      0.1515      0.1524    
  0.1530      0.1543      0.1561      0.1587      0.1601      0.1618    
  0.1640      0.1649      0.1667      0.1699      0.1707      0.1726    
  0.1742      0.1757      0.1777      0.1784      0.1803      0.1821    
  0.1835      0.1856      0.1866      0.1894      0.1918      0.1930    
  0.1951      0.1961      0.1979      0.2008      0.2026      0.2043    
  0.2061      0.2070      0.2097      0.2103      0.2144      0.2173    
  0.2174      0.2221      0.2237      0.2252      0.2296      0.2301    
  0.2362      0.2393      0.2404      0.2423      0.2451      0.2508    
  0.2558      0.2596      0.2626      0.2658      0.2674      0.2713    
  0.2716      0.2756      0.2776      0.2799      0.2857      0.2866    
  0.2902      0.2947      0.2959      0.2998      0.3005      0.3023    
  0.3048      0.3068      0.3078      0.3150      0.3169      0.3184    
  0.3230      0.3271      0.3287      0.3331      0.3383      0.3430    
  0.3437      0.3452      0.3513      0.3594      0.3610      0.3635    
  0.3670      0.3750      0.3782      0.3824      0.3876      0.3896    
  0.3958      0.3979      0.4033      0.4047      0.4123      0.4159    
  0.4182      0.4230      0.4268      0.4311      0.4326      0.4416    
  0.4418      0.4445      0.4480      0.4504      0.4563      0.4610    
  0.4691      0.4732      0.4758      0.4778      0.4796      0.4842    
  0.4865      0.4884      0.4943      0.4961      0.4986      0.5029    
  0.5086      0.5116      0.5149      0.5165      0.5198      0.5236    
  0.5275      0.5312      0.5338      0.5369      0.5425      0.5459    
  0.5495      0.5569      0.5607      0.5650      0.5713      0.5768    
  0.5789      0.5818      0.5853      0.5903      0.5932      0.5976    
  0.5996      0.6036      0.6129      0.6170      0.6191      0.6210    
  0.6267      0.6275      0.6306      0.6402      0.6426      0.6453    
  0.6487      0.6511      0.6543      0.6561      0.6573      0.6628    
  0.6659      0.6696      0.6731      0.6771      0.6784      0.6817    
  0.6864      0.6867      0.6924      0.6931      0.6979      0.6996    
  0.7013      0.7046      0.7069      0.7090      0.7106      0.7139    
  0.7164      0.7169      0.7193      0.7203      0.7227      0.7271    
  0.7292      0.7311      0.7320      0.7339      0.7372      0.7390    
  0.7410      0.7416      0.7469      0.7523      0.7570      0.7587    
  0.7619      0.7646      0.7680      0.7720      0.7760      0.7810    
  0.7849      0.7885      0.7898      0.7952      0.8026      0.8075    
  0.8192      0.8208      0.8243      0.8281      0.8312      0.8410    
  0.8442      0.8512      0.8563      0.8638      0.8726      0.8841    
  0.9005      0.9032      0.9175      0.9413      0.9632       1.012    
   1.107       1.267       1.365    
 NEWTON STEP ( 0.1449016539E+01) EXCEEDS TRUST RADIUS ( 0.5000000000E+00)
 LEVEL SHIFT    -0.3713060963E-02

 INITIAL TRUST RADIUS    0.5000000000E+00

 PREDICTED ENERGY CHANGE    -0.339E-02

 INITIAL DISPLACEMENTS
 -0.018768 -0.000204  0.002973  0.016387 -0.005250  0.025084  0.047212  0.007016
 -0.007056  0.010032 -0.001311  0.016240 -0.003874 -0.002489  0.018071  0.016107
 -0.006064  0.021664  0.019260  0.001826 -0.034949  0.006386 -0.001292  0.021065
 -0.005404  0.004725  0.015225  0.019293 -0.006559  0.016446  0.050530  0.003826
 -0.019671  0.008759 -0.000059  0.020951 -0.023412  0.003659 -0.003026  0.002118
 -0.004595  0.014026 -0.026002  0.000675 -0.017619 -0.008005  0.003139 -0.015189
 -0.019593  0.006244 -0.011264  0.001651 -0.005300  0.014920 -0.019680  0.003802
 -0.030157 -0.009566  0.002508 -0.016353 -0.020880  0.003075 -0.014297  0.000713
 -0.003798  0.015665 -0.023756 -0.005099 -0.030834 -0.009018  0.002980 -0.013659
 -0.021505  0.002264  0.013136  0.019355 -0.006069  0.039010  0.041050  0.007007
 -0.008598  0.008301  0.002476  0.007612 -0.018399  0.003033  0.015528  0.021575
 -0.006526  0.040586  0.012943 -0.001674 -0.013604  0.006730 -0.003000  0.003588
  0.012972  0.002889  0.008433  0.020743 -0.007082  0.045028  0.013035  0.006767
 -0.014486  0.005163  0.008854  0.009205 -0.014913 -0.003713 -0.003503  0.010241
 -0.005759  0.006833 -0.036302  0.000860 -0.029653 -0.015098  0.001028 -0.008132
 -0.015378  0.000356  0.000452  0.008039 -0.003333  0.007074 -0.032566  0.012486
 -0.036866 -0.014533 -0.001518 -0.007426 -0.021210  0.007445 -0.011878  0.011281
 -0.003284 -0.004528 -0.030717  0.001147 -0.049455 -0.015655  0.002217 -0.005758
 -0.012410 -0.000381 -0.000695  0.010979 -0.004770  0.013452 -0.025820  0.004452
 -0.011114 -0.002170 -0.000413  0.000824 -0.013178  0.000725  0.004117  0.017407
 -0.005996  0.005973 -0.013278  0.003689 -0.041636 -0.004693  0.000113  0.005727
 -0.015706  0.004170 -0.001833  0.018766 -0.003693  0.001777 -0.019559  0.005746
 -0.024465 -0.003789  0.000658  0.003470 -0.023922  0.003785  0.007737  0.008582
 -0.005238  0.027513 -0.025453  0.001728 -0.004036 -0.007883  0.001970 -0.003636
 -0.011760  0.007042  0.001107  0.007600 -0.006274  0.030189  0.004652  0.003175
 -0.021405 -0.006949  0.003359 -0.007533 -0.014147  0.000325 -0.000569  0.006825
 -0.004843  0.030562 -0.029819 -0.006083 -0.012019 -0.010294  0.005536 -0.000069
 -0.026303  0.001680 -0.004947 -0.000805 -0.004829  0.010703 -0.033118 -0.000732
 -0.036527 -0.015656  0.003029 -0.023851 -0.028476  0.004933 -0.001779 -0.002876
 -0.003457  0.009010 -0.032617  0.004624 -0.034231 -0.017586  0.003343 -0.023262
 -0.030330  0.005465 -0.010903 -0.005535 -0.003584  0.009514 -0.029345  0.001562
 -0.054826 -0.020492  0.002240 -0.023064 -0.027218  0.001144  0.006046  0.006480
 -0.005453  0.029861  0.051235  0.006636 -0.059764  0.001473  0.001333  0.007366
 -0.025320  0.002680  0.009739  0.006449 -0.005928  0.034610  0.022271  0.001834
 -0.050717  0.000409 -0.001102  0.005898 -0.005952  0.001864  0.017649  0.006491
 -0.005853  0.036273  0.024681  0.006738 -0.055283 -0.001476  0.002751  0.010122
 -0.026345 -0.001264 -0.008034 -0.052452  0.005515 -0.029561 -0.012676  0.002110
 -0.019284 -0.031930 -0.009943 -0.022634 -0.029780 -0.012427 -0.011508 -0.055686
  0.023620 -0.046814 -0.023332  0.003819 -0.024722 -0.043165  0.013311 -0.043560
 -0.038815  0.005980 -0.016302 -0.065648  0.008034 -0.059335 -0.030988  0.012838
 -0.031532 -0.046684 -0.029528 -0.051988 -0.028647  0.003481 -0.014558 -0.045585
 -0.000841 -0.025421 -0.014182 -0.007952  0.005673  0.124208  0.005521  0.072511
 -0.028290  0.001307 -0.016516 -0.037117 -0.007604 -0.005494 -0.013285 -0.011599
  0.020681 -0.009225 -0.009475 -0.038370 -0.053651 -0.017793 -0.048984 -0.073838
  0.003390 -0.031253 -0.090945 -0.016802 -0.021011  0.082657 -0.146309  0.003699
 -0.177653  0.132580 -0.009726
 TTTTTTTTTTTTTTTTTTTTTTTTTTTTTT OPTI        TELAPSE    35753.07 TCPU    35643.89

 OPTOPTOPTOPTOPTOPTOPTOPTOPTOPTOPTOPTOPTOPTOPTOPTOPTOPTOPTOPTOPTOPTOPTOPTOPTOPT

 - INFORMATION ON SCF MOVED TO SCFOUT.LOG
 GEOMETRY OPTIMIZATION INFORMATION STORED IN OPTINFO.DAT

 OPTOPTOPTOPTOPTOPTOPTOPTOPTOPTOPTOPTOPTOPTOPTOPTOPTOPTOPTOPTOPTOPTOPTOPTOPTOPT
 *******************************************************************************
 COORDINATE AND CELL OPTIMIZATION - POINT    2
 *******************************************************************************
 LATTICE PARAMETERS (ANGSTROMS AND DEGREES) - BOHR = 0.5291772083 ANGSTROM
 PRIMITIVE CELL - CENTRING CODE 1/0 VOLUME=  1248.323071 - DENSITY  6.098 g/cm^3
         A              B              C           ALPHA      BETA       GAMMA 
    12.00452781     9.10918978    11.78339362    89.996802 104.351169  89.997877
 *******************************************************************************
 ATOMS IN THE ASYMMETRIC UNIT  120 - ATOMS IN THE UNIT CELL:  120
     ATOM                 X/A                 Y/B                 Z/C    
 *******************************************************************************
      1 T 277 IR   -3.515535684659E-01 -1.666529625059E-01 -8.619353999071E-02
      2 T  31 GA   -4.106451930384E-01 -1.666400202965E-01  3.988811272235E-01
      3 T  31 GA    9.845829013020E-02  1.096142215485E-03 -1.011956953631E-01
      4 T  31 GA    9.652890488100E-02 -3.943498562740E-04  4.024131771932E-01
      5 T  31 GA   -4.011219500523E-01  1.637106536016E-01 -9.781405467835E-02
      6 T  31 GA   -4.089122723381E-01  1.673920287298E-01  3.992610511219E-01
      7 T  31 GA    8.893711670867E-02  3.332912779317E-01 -1.031142347648E-01
      8 T  31 GA    9.914656794741E-02  3.330996329152E-01  4.046861248256E-01
      9 T  31 GA   -4.012875461964E-01 -4.968109734961E-01 -9.795640588414E-02
     10 T  31 GA   -4.087492719388E-01  4.992966354209E-01  3.990826441926E-01
     11 T  31 GA    9.842698867450E-02 -3.343236700758E-01 -1.013914992575E-01
     12 T  31 GA    9.662595945687E-02 -3.331482027440E-01  4.025917747309E-01
     13 T  31 GA    4.062624946269E-01 -1.666814179471E-01  1.018499579256E-01
     14 T  31 GA    4.046594299171E-01 -1.666951232665E-01 -4.014981362331E-01
     15 T  31 GA   -1.052850634780E-01 -2.114022197505E-03  9.682839337296E-02
     16 T  31 GA   -8.937554103868E-02  1.584732646739E-03 -4.001496526170E-01
     17 T  31 GA    4.042719483227E-01  1.669387269814E-01  1.020464937214E-01
     18 T  31 GA    4.016063843395E-01  1.668824288457E-01 -4.030233611914E-01
     19 T  31 GA   -1.013314304411E-01  3.334064972018E-01  9.594115858731E-02
     20 T  31 GA   -9.197605070337E-02  3.332936984293E-01 -4.004448089322E-01
     21 T  31 GA    4.042755258005E-01  4.997588167294E-01  1.019980827780E-01
     22 T  31 GA    4.016090449246E-01  4.997541520620E-01 -4.029657984496E-01
     23 T  31 GA   -1.052756497238E-01 -3.313314861436E-01  9.657348542461E-02
     24 T  31 GA   -8.943628342393E-02 -3.350440143383E-01 -4.002094166219E-01
     25 T  31 GA    3.522417039540E-01 -3.287618253870E-01 -1.549979008424E-01
     26 T  31 GA    3.382506737094E-01 -3.332686084282E-01  3.408235968007E-01
     27 T  31 GA   -1.517561447546E-01 -1.666116797802E-01 -1.742880340395E-01
     28 T  31 GA   -1.571587676404E-01 -1.667773818099E-01  3.465701257959E-01
     29 T  31 GA    3.524550903532E-01 -4.397321622504E-03 -1.550330836112E-01
     30 T  31 GA    3.382214386710E-01 -1.596328602493E-04  3.406666198860E-01
     31 T  31 GA   -1.631161852637E-01  1.694967388652E-01 -1.664009487869E-01
     32 T  31 GA   -1.550285117396E-01  1.674788291190E-01  3.444707590229E-01
     33 T  31 GA    3.475165080012E-01  3.333735741259E-01 -1.549987619265E-01
     34 T  31 GA    3.379773434326E-01  3.332517878541E-01  3.400747789646E-01
     35 T  31 GA   -1.631098735834E-01  4.971785568753E-01 -1.665258072984E-01
     36 T  31 GA   -1.548494502864E-01  4.988541852047E-01  3.442599177100E-01
     37 T  31 GA   -3.434327632606E-01 -3.387943007230E-01  1.676463768828E-01
     38 T  31 GA   -3.446361912062E-01 -3.350210899647E-01 -3.508466239627E-01
     39 T  31 GA    1.524451415994E-01 -1.667004230188E-01  1.545663367161E-01
     40 T  31 GA    1.609993540843E-01 -1.667635584585E-01 -3.392521940626E-01
     41 T  31 GA   -3.433152612963E-01  5.808206235005E-03  1.679257316455E-01
     42 T  31 GA   -3.446690377232E-01  1.545668758351E-03 -3.507770347194E-01
     43 T  31 GA    1.511332132058E-01  1.666136771176E-01  1.544797799759E-01
     44 T  31 GA    1.622949009588E-01  1.657997822631E-01 -3.378940563684E-01
     45 T  31 GA   -3.424577242383E-01  3.335713901354E-01  1.581573681756E-01
     46 T  31 GA   -3.455143025382E-01  3.332744545767E-01 -3.454909995940E-01
     47 T  31 GA    1.511577571827E-01 -4.996915684220E-01  1.544108579794E-01
     48 T  31 GA    1.623110366453E-01 -4.993564118070E-01 -3.378241099960E-01
     49 T   8 O    -3.353406584737E-01 -1.664340973327E-01  7.639620051911E-02
     50 T   8 O    -3.283525053720E-01 -1.667064858213E-01 -4.489597417269E-01
     51 T   8 O     1.673017078212E-01  6.448183937431E-04  5.531709095749E-02
     52 T   8 O     1.714933079488E-01 -2.211181387643E-04 -4.408903177369E-01
     53 T   8 O    -3.280662945576E-01  1.663195637253E-01  5.981392316641E-02
     54 T   8 O    -3.305290941670E-01  1.680084619849E-01 -4.459246933599E-01
     55 T   8 O     1.639251468198E-01  3.333795259692E-01  5.276183819296E-02
     56 T   8 O     1.750581288809E-01  3.332070972179E-01 -4.385179717517E-01
     57 T   8 O    -3.283366313426E-01 -4.992299280083E-01  5.961783625374E-02
     58 T   8 O    -3.303729517969E-01  4.985072559735E-01 -4.459968189838E-01
     59 T   8 O     1.674316105174E-01 -3.338674039975E-01  5.509977646330E-02
     60 T   8 O     1.715617985795E-01 -3.332092453339E-01 -4.407246831966E-01
     61 T   8 O     3.338443461058E-01 -1.666488154839E-01 -5.480759265706E-02
     62 T   8 O     3.261784974177E-01 -1.666668941228E-01  4.427005983655E-01
     63 T   8 O    -1.997745221420E-01 -2.013558835003E-02 -5.980037454835E-02
     64 T   8 O    -1.655030333919E-01  1.908859793084E-03  4.456940872916E-01
     65 T   8 O     3.408350875443E-01  1.632962961249E-01 -5.629555707972E-02
     66 T   8 O     3.238002892990E-01  1.670968731199E-01  4.415218617578E-01
     67 T   8 O    -1.755963299161E-01  3.333320304373E-01 -6.173098751847E-02
     68 T   8 O    -1.667808957669E-01  3.332218063274E-01  4.447117522223E-01
     69 T   8 O     3.408342612041E-01 -4.965816773657E-01 -5.629960332843E-02
     70 T   8 O     3.237651122362E-01  4.995167599166E-01  4.415701821540E-01
     71 T   8 O    -1.998619209862E-01 -3.133264865143E-01 -6.000845472367E-02
     72 T   8 O    -1.654530034724E-01 -3.355739766991E-01  4.456710693336E-01
     73 T   8 O     4.930976339111E-01 -3.345624198854E-01  1.315543361998E-01
     74 T   8 O     4.916461161807E-01 -3.347328575688E-01 -3.792266164312E-01
     75 T   8 O    -1.424836890932E-02 -1.666451721201E-01  1.158032933510E-01
     76 T   8 O    -3.699768626324E-03 -1.667548339234E-01 -3.698489400409E-01
     77 T   8 O     4.931618557488E-01  1.138397411560E-03  1.314379511454E-01
     78 T   8 O     4.916072997028E-01  1.328202462874E-03 -3.793347157922E-01
     79 T   8 O    -1.597688953975E-02  1.635013135953E-01  1.138861337947E-01
     80 T   8 O    -2.126280558551E-03  1.683184368588E-01 -3.710512078648E-01
     81 T   8 O     4.935584940702E-01  3.333045453880E-01  1.281356190675E-01
     82 T   8 O     4.909243860612E-01  3.333163379437E-01 -3.788859813557E-01
     83 T   8 O    -1.594234164012E-02 -4.966714165572E-01  1.135753829057E-01
     84 T   8 O    -2.099926829091E-03  4.982410986311E-01 -3.709188816246E-01
     85 T   8 O    -4.763180762825E-01 -3.174172164978E-01 -1.188287036809E-01
     86 T   8 O    -4.975738400925E-01 -3.345703954635E-01  3.759453665446E-01
     87 T   8 O     8.219829018442E-03 -1.666312630724E-01 -1.246466343543E-01
     88 T   8 O     7.490707768430E-03 -1.667427898380E-01  3.775198685526E-01
     89 T   8 O    -4.761729659382E-01 -1.564867487192E-02 -1.188202034887E-01
     90 T   8 O    -4.975993106818E-01  1.186094315589E-03  3.758190337422E-01
     91 T   8 O     1.205186256090E-03  1.631817210705E-01 -1.254758079857E-01
     92 T   8 O     9.203375693119E-03  1.674849088573E-01  3.772018263817E-01
     93 T   8 O    -4.876491539040E-01  3.333857933337E-01 -1.237350511494E-01
     94 T   8 O    -4.976558135377E-01  3.333475796193E-01  3.753742754578E-01
     95 T   8 O     1.183281753389E-03 -4.965069123410E-01 -1.255318693833E-01
     96 T   8 O     9.414291872336E-03  4.990240470400E-01  3.775433063821E-01
     97 T   8 O     3.320099324592E-01 -1.667543631463E-01 -2.777500118306E-01
     98 T   8 O     3.240603109193E-01 -1.664202124211E-01  2.181498505942E-01
     99 T   8 O    -1.684731892879E-01  3.081956788792E-03 -2.807471752799E-01
    100 T   8 O    -1.723229716475E-01  6.281341782394E-05  2.231388680812E-01
    101 T   8 O     3.335083631766E-01  1.638826445715E-01 -2.760653463284E-01
    102 T   8 O     3.226980505097E-01  1.684536858668E-01  2.174800538781E-01
    103 T   8 O    -1.728297483604E-01  3.333732038069E-01 -2.833737931123E-01
    104 T   8 O    -1.716330464986E-01  3.340925222638E-01  2.206843249939E-01
    105 T   8 O     3.335495502842E-01 -4.974272686454E-01 -2.759864108008E-01
    106 T   8 O     3.226704038852E-01  4.991742901041E-01  2.173627671300E-01
    107 T   8 O    -1.684475156235E-01 -3.362598241794E-01 -2.807123802617E-01
    108 T   8 O    -1.723227019911E-01 -3.340034841070E-01  2.227657901037E-01
    109 T   8 O    -3.271973280853E-01 -1.665308118539E-01  2.871713836738E-01
    110 T   8 O    -3.289123417718E-01 -1.667377879913E-01 -2.425319589807E-01
    111 T   8 O     1.676063942608E-01 -8.460172516683E-04  2.776738269759E-01
    112 T   8 O     1.820615857767E-01  5.342853251640E-04 -2.141823889388E-01
    113 T   8 O    -3.278901983172E-01  1.688786494918E-01  2.833610065977E-01
    114 T   8 O    -3.299293334964E-01  1.657133269550E-01 -2.238206226793E-01
    115 T   8 O     1.662414230954E-01  3.328465636334E-01  2.768476579389E-01
    116 T   8 O     1.753962747961E-01  3.329962940270E-01 -2.153651816368E-01
    117 T   8 O    -3.284873212676E-01  4.975131562864E-01  2.825094669478E-01
    118 T   8 O    -3.299893240152E-01 -4.986896453294E-01 -2.238184185170E-01
    119 T   8 O     1.676450974311E-01 -3.331118933991E-01  2.778452887844E-01
    120 T   8 O     1.814576761213E-01 -3.331464701329E-01 -2.149673592339E-01

 T = ATOM BELONGING TO THE ASYMMETRIC UNIT

 TOTAL ENERGY(DFT)(AU)( 17) -9.5963962237811E+04     DE (AU)    4.903E-03

 UPDATED TRUST RADIUS     0.125E+00
 ENERGY CHANGE > 0: STEP REJECTED. RETRYING WITH A NEW STEP

 EIGENVALUES OF THE ESTIMATED HESSIAN
  0.2769E-02  0.3847E-02  0.4325E-02  0.4544E-02  0.6327E-02  0.6827E-02
  0.7802E-02  0.9498E-02  0.9989E-02  0.1011E-01  0.1048E-01  0.1146E-01
  0.1449E-01  0.1690E-01  0.1742E-01  0.1861E-01  0.2298E-01  0.2328E-01
  0.2362E-01  0.2435E-01  0.2444E-01  0.2490E-01  0.2551E-01  0.2747E-01
  0.2782E-01  0.2913E-01  0.3086E-01  0.3176E-01  0.3296E-01  0.3379E-01
  0.3431E-01  0.3512E-01  0.3622E-01  0.3872E-01  0.3946E-01  0.4109E-01
  0.4195E-01  0.4242E-01  0.4253E-01  0.4383E-01  0.4522E-01  0.4529E-01
  0.4576E-01  0.4689E-01  0.4732E-01  0.4769E-01  0.4873E-01  0.5017E-01
  0.5082E-01  0.5115E-01  0.5255E-01  0.5292E-01  0.5400E-01  0.5483E-01
  0.5693E-01  0.5768E-01  0.5856E-01  0.6027E-01  0.6158E-01  0.6211E-01
  0.6385E-01  0.6497E-01  0.6640E-01  0.6725E-01  0.6836E-01  0.6908E-01
  0.6983E-01  0.7159E-01  0.7250E-01  0.7350E-01  0.7410E-01  0.7516E-01
  0.7608E-01  0.7728E-01  0.7787E-01  0.7850E-01  0.7876E-01  0.8018E-01
  0.8181E-01  0.8243E-01  0.8362E-01  0.8450E-01  0.8586E-01  0.8757E-01
  0.8860E-01  0.9013E-01  0.9100E-01  0.9205E-01  0.9297E-01  0.9434E-01
  0.9464E-01  0.9613E-01  0.9780E-01  0.9840E-01  0.1006      0.1010    
  0.1037      0.1054      0.1061      0.1091      0.1097      0.1117    
  0.1134      0.1160      0.1162      0.1165      0.1172      0.1208    
  0.1224      0.1234      0.1241      0.1255      0.1267      0.1276    
  0.1290      0.1301      0.1304      0.1322      0.1334      0.1343    
  0.1352      0.1375      0.1383      0.1393      0.1415      0.1421    
  0.1443      0.1459      0.1475      0.1476      0.1515      0.1524    
  0.1530      0.1543      0.1561      0.1587      0.1601      0.1618    
  0.1640      0.1649      0.1667      0.1699      0.1707      0.1726    
  0.1742      0.1757      0.1777      0.1784      0.1803      0.1821    
  0.1835      0.1856      0.1866      0.1894      0.1918      0.1930    
  0.1951      0.1961      0.1979      0.2008      0.2026      0.2043    
  0.2061      0.2070      0.2097      0.2103      0.2144      0.2173    
  0.2174      0.2221      0.2237      0.2252      0.2296      0.2301    
  0.2362      0.2393      0.2404      0.2423      0.2451      0.2508    
  0.2558      0.2596      0.2626      0.2658      0.2674      0.2713    
  0.2716      0.2756      0.2776      0.2799      0.2857      0.2866    
  0.2902      0.2947      0.2959      0.2998      0.3005      0.3023    
  0.3048      0.3068      0.3078      0.3150      0.3169      0.3184    
  0.3230      0.3271      0.3287      0.3331      0.3383      0.3430    
  0.3437      0.3452      0.3513      0.3594      0.3610      0.3635    
  0.3670      0.3750      0.3782      0.3824      0.3876      0.3896    
  0.3958      0.3979      0.4033      0.4047      0.4123      0.4159    
  0.4182      0.4230      0.4268      0.4311      0.4326      0.4416    
  0.4418      0.4445      0.4480      0.4504      0.4563      0.4610    
  0.4691      0.4732      0.4758      0.4778      0.4796      0.4842    
  0.4865      0.4884      0.4943      0.4961      0.4986      0.5029    
  0.5086      0.5116      0.5149      0.5165      0.5198      0.5236    
  0.5275      0.5312      0.5338      0.5369      0.5425      0.5459    
  0.5495      0.5569      0.5607      0.5650      0.5713      0.5768    
  0.5789      0.5818      0.5853      0.5903      0.5932      0.5976    
  0.5996      0.6036      0.6129      0.6170      0.6191      0.6210    
  0.6267      0.6275      0.6306      0.6402      0.6426      0.6453    
  0.6487      0.6511      0.6543      0.6561      0.6573      0.6628    
  0.6659      0.6696      0.6731      0.6771      0.6784      0.6817    
  0.6864      0.6867      0.6924      0.6931      0.6979      0.6996    
  0.7013      0.7046      0.7069      0.7090      0.7106      0.7139    
  0.7164      0.7169      0.7193      0.7203      0.7227      0.7271    
  0.7292      0.7311      0.7320      0.7339      0.7372      0.7390    
  0.7410      0.7416      0.7469      0.7523      0.7570      0.7587    
  0.7619      0.7646      0.7680      0.7720      0.7760      0.7810    
  0.7849      0.7885      0.7898      0.7952      0.8026      0.8075    
  0.8192      0.8208      0.8243      0.8281      0.8312      0.8410    
  0.8442      0.8512      0.8563      0.8638      0.8726      0.8841    
  0.9005      0.9032      0.9175      0.9413      0.9632       1.012    
   1.107       1.267       1.365    
 NEWTON STEP ( 0.1449016146E+01) EXCEEDS TRUST RADIUS ( 0.1250000000E+00)
 LEVEL SHIFT    -0.2315855295E-01

 PREDICTED ENERGY CHANGE    -0.119E-02

 MAX GRADIENT      0.003086  THRESHOLD              0.000450 CONVERGED NO
 RMS GRADIENT      0.000701  THRESHOLD              0.000300 CONVERGED NO
 MAX DISPLAC.      0.036944  THRESHOLD              0.001800 CONVERGED NO
 RMS DISPLAC.      0.006561  THRESHOLD              0.001200 CONVERGED NO
 TTTTTTTTTTTTTTTTTTTTTTTTTTTTTT OPTI        TELAPSE    60027.16 TCPU    59851.08
 *******************************************************************************
 COORDINATE AND CELL OPTIMIZATION - POINT    3
 *******************************************************************************
 LATTICE PARAMETERS (ANGSTROMS AND DEGREES) - BOHR = 0.5291772083 ANGSTROM
 PRIMITIVE CELL - CENTRING CODE 1/0 VOLUME=  1245.839759 - DENSITY  6.110 g/cm^3
         A              B              C           ALPHA      BETA       GAMMA 
    12.01336827     9.11163637    11.75730663    89.985204 104.524671  90.001050
 *******************************************************************************
 ATOMS IN THE ASYMMETRIC UNIT  120 - ATOMS IN THE UNIT CELL:  120
     ATOM                 X/A                 Y/B                 Z/C    
 *******************************************************************************
      1 T 277 IR   -3.509934033886E-01 -1.666627865382E-01 -8.627390133302E-02
      2 T  31 GA   -4.113977529407E-01 -1.664047580621E-01  3.979049050493E-01
      3 T  31 GA    9.696761649587E-02  7.363922071515E-04 -1.008906231793E-01
      4 T  31 GA    9.608098823227E-02 -3.189568859947E-04  4.018197329861E-01
      5 T  31 GA   -4.011727574710E-01  1.638150685945E-01 -9.837287135572E-02
      6 T  31 GA   -4.096015155248E-01  1.676663344744E-01  3.984481358255E-01
      7 T  31 GA    8.860237529805E-02  3.331915868024E-01 -1.019523755714E-01
      8 T  31 GA    9.875415208219E-02  3.331827844930E-01  4.039590253614E-01
      9 T  31 GA   -4.012483078810E-01 -4.970347326065E-01 -9.839153497957E-02
     10 T  31 GA   -4.094686708162E-01  4.995368565290E-01  3.984439920526E-01
     11 T  31 GA    9.698652980787E-02 -3.344215370609E-01 -1.007077889345E-01
     12 T  31 GA    9.618318288389E-02 -3.331045719781E-01  4.018748013836E-01
     13 T  31 GA    4.071260437234E-01 -1.668519573979E-01  1.019645736015E-01
     14 T  31 GA    4.045033119886E-01 -1.664925790037E-01 -4.020031114263E-01
     15 T  31 GA   -1.042010997186E-01 -2.156722556828E-03  9.763439572826E-02
     16 T  31 GA   -8.899120098487E-02  1.477873737950E-03 -3.995859569887E-01
     17 T  31 GA    4.050923801830E-01  1.666718597618E-01  1.024403725408E-01
     18 T  31 GA    4.014407731080E-01  1.670980306255E-01 -4.035614538947E-01
     19 T  31 GA   -1.003364438085E-01  3.332537120069E-01  9.713156932883E-02
     20 T  31 GA   -9.153218326014E-02  3.332184301653E-01 -3.998750763877E-01
     21 T  31 GA    4.051549666698E-01  4.996247976275E-01  1.024883993788E-01
     22 T  31 GA    4.014414421714E-01  4.999404826841E-01 -4.035354571949E-01
     23 T  31 GA   -1.041712488011E-01 -3.311838846084E-01  9.771531161316E-02
     24 T  31 GA   -8.906974311218E-02 -3.351499912094E-01 -3.997117336578E-01
     25 T  31 GA    3.526873046264E-01 -3.288872282779E-01 -1.554941293686E-01
     26 T  31 GA    3.372869379885E-01 -3.330090401969E-01  3.394473966255E-01
     27 T  31 GA   -1.531015542937E-01 -1.668627671561E-01 -1.739805682420E-01
     28 T  31 GA   -1.574781830340E-01 -1.667879255523E-01  3.462557969410E-01
     29 T  31 GA    3.528097170870E-01 -4.518991147875E-03 -1.555880633522E-01
     30 T  31 GA    3.372193206156E-01  1.132929527380E-04  3.392792970024E-01
     31 T  31 GA   -1.634461041191E-01  1.695581307689E-01 -1.658876048781E-01
     32 T  31 GA   -1.552568411536E-01  1.676120094495E-01  3.442933420459E-01
     33 T  31 GA    3.470026348402E-01  3.332574390181E-01 -1.552624210704E-01
     34 T  31 GA    3.369940996879E-01  3.335275993219E-01  3.385928099023E-01
     35 T  31 GA   -1.634131531639E-01  4.968965408577E-01 -1.659494589143E-01
     36 T  31 GA   -1.551502280183E-01  4.986688600447E-01  3.439166908189E-01
     37 T  31 GA   -3.427651719101E-01 -3.387255933663E-01  1.679097555668E-01
     38 T  31 GA   -3.449482891708E-01 -3.347939150976E-01 -3.510759112806E-01
     39 T  31 GA    1.539521111634E-01 -1.667556532856E-01  1.556415021879E-01
     40 T  31 GA    1.615183390559E-01 -1.667986961992E-01 -3.389497573089E-01
     41 T  31 GA   -3.427393369337E-01  5.765618943676E-03  1.680092375999E-01
     42 T  31 GA   -3.449277215157E-01  1.697657118921E-03 -3.510320484064E-01
     43 T  31 GA    1.525527431531E-01  1.661215324716E-01  1.557592791625E-01
     44 T  31 GA    1.628030989287E-01  1.658567294203E-01 -3.376219689041E-01
     45 T  31 GA   -3.415914920637E-01  3.332807040414E-01  1.586980362872E-01
     46 T  31 GA   -3.458597809841E-01  3.334304366296E-01 -3.453786293483E-01
     47 T  31 GA    1.525853934108E-01 -4.997187177860E-01  1.560187249615E-01
     48 T  31 GA    1.628086911613E-01 -4.993988139263E-01 -3.376160616289E-01
     49 T   8 O    -3.348728855254E-01 -1.664451184762E-01  7.648473175073E-02
     50 T   8 O    -3.288643369758E-01 -1.664998615832E-01 -4.494966071589E-01
     51 T   8 O     1.682056454022E-01  4.533431470742E-04  5.572322193665E-02
     52 T   8 O     1.714997465601E-01 -1.911611623816E-04 -4.409640765635E-01
     53 T   8 O    -3.276797285026E-01  1.662860881594E-01  5.973475124551E-02
     54 T   8 O    -3.311838404244E-01  1.682925491646E-01 -4.461957270971E-01
     55 T   8 O     1.647014351492E-01  3.332289517668E-01  5.410630421240E-02
     56 T   8 O     1.750771628002E-01  3.332415117833E-01 -4.387253569826E-01
     57 T   8 O    -3.278207947580E-01 -4.994193251302E-01  5.973927808662E-02
     58 T   8 O    -3.310811888811E-01  4.986599302902E-01 -4.461485591888E-01
     59 T   8 O     1.682362899748E-01 -3.340774523043E-01  5.587372886466E-02
     60 T   8 O     1.715593526996E-01 -3.332055399736E-01 -4.408937849327E-01
     61 T   8 O     3.344067041673E-01 -1.668115001131E-01 -5.515326244524E-02
     62 T   8 O     3.255780223505E-01 -1.664274208159E-01  4.416727037874E-01
     63 T   8 O    -1.989920763754E-01 -2.018725262148E-02 -5.958553532795E-02
     64 T   8 O    -1.653173957019E-01  1.883023019520E-03  4.457385560109E-01
     65 T   8 O     3.410858938596E-01  1.630069460411E-01 -5.637019783747E-02
     66 T   8 O     3.231974087755E-01  1.673660941655E-01  4.404406037953E-01
     67 T   8 O    -1.756676441668E-01  3.332085734335E-01 -6.092274533355E-02
     68 T   8 O    -1.665964534119E-01  3.331710652866E-01  4.448389705284E-01
     69 T   8 O     3.411790764281E-01 -4.965851393070E-01 -5.630472113649E-02
     70 T   8 O     3.231680061827E-01  4.997449313915E-01  4.404728865121E-01
     71 T   8 O    -1.989276664308E-01 -3.131301643387E-01 -5.955695836242E-02
     72 T   8 O    -1.652648667630E-01 -3.356890666384E-01  4.456269897265E-01
     73 T   8 O     4.939290618573E-01 -3.346339368131E-01  1.316680237185E-01
     74 T   8 O     4.914358998437E-01 -3.345069864657E-01 -3.796670070059E-01
     75 T   8 O    -1.297269916989E-02 -1.666288981995E-01  1.171569816579E-01
     76 T   8 O    -3.229814399956E-03 -1.668552282730E-01 -3.690482400500E-01
     77 T   8 O     4.939479007806E-01  9.287337451686E-04  1.313805057879E-01
     78 T   8 O     4.914191304769E-01  1.506389233647E-03 -3.797576551453E-01
     79 T   8 O    -1.479622875146E-02  1.633297372255E-01  1.151230400870E-01
     80 T   8 O    -1.643231085322E-03  1.682265054968E-01 -3.703053407330E-01
     81 T   8 O     4.944246641952E-01  3.330976570640E-01  1.284472359296E-01
     82 T   8 O     4.907016643162E-01  3.335072058113E-01 -3.793594387647E-01
     83 T   8 O    -1.478843634106E-02 -4.967160258911E-01  1.153429428557E-01
     84 T   8 O    -1.615358962310E-03  4.981847256991E-01 -3.702375615857E-01
     85 T   8 O    -4.758985437250E-01 -3.174548746923E-01 -1.192317296683E-01
     86 T   8 O    -4.984007132788E-01 -3.343156563211E-01  3.746351092352E-01
     87 T   8 O     6.653807915962E-03 -1.668687838718E-01 -1.226139562863E-01
     88 T   8 O     7.054777773424E-03 -1.667122882172E-01  3.770321726075E-01
     89 T   8 O    -4.758221576648E-01 -1.573034615082E-02 -1.193478847372E-01
     90 T   8 O    -4.984326120426E-01  1.478766463649E-03  3.744009893358E-01
     91 T   8 O     5.611838791882E-04  1.631265264315E-01 -1.238990485092E-01
     92 T   8 O     8.818630813013E-03  1.675768913978E-01  3.767539209179E-01
     93 T   8 O    -4.879686964844E-01  3.333405558998E-01 -1.244973786207E-01
     94 T   8 O    -4.984713210037E-01  3.336182383807E-01  3.739232738491E-01
     95 T   8 O     5.343402490256E-04 -4.967641792173E-01 -1.237989679178E-01
     96 T   8 O     9.015606474625E-03  4.990183482662E-01  3.768981093605E-01
     97 T   8 O     3.326032422161E-01 -1.666679707491E-01 -2.776824398234E-01
     98 T   8 O     3.257074048034E-01 -1.666046501715E-01  2.189445369588E-01
     99 T   8 O    -1.684644991193E-01  3.079789926045E-03 -2.803957771928E-01
    100 T   8 O    -1.715132848072E-01  4.786098012985E-04  2.238234047085E-01
    101 T   8 O     3.340682809403E-01  1.642778567254E-01 -2.760145276495E-01
    102 T   8 O     3.243298867738E-01  1.675818324844E-01  2.186572781270E-01
    103 T   8 O    -1.726006403549E-01  3.332884491405E-01 -2.829666761208E-01
    104 T   8 O    -1.705590803517E-01  3.336502208962E-01  2.218650894391E-01
    105 T   8 O     3.340908280941E-01 -4.974810109862E-01 -2.759983823822E-01
    106 T   8 O     3.243418962707E-01  4.990260279777E-01  2.186694276102E-01
    107 T   8 O    -1.684624236249E-01 -3.366128364704E-01 -2.804236817617E-01
    108 T   8 O    -1.715200023522E-01 -3.330752097924E-01  2.237863200547E-01
    109 T   8 O    -3.275485743708E-01 -1.665287666728E-01  2.865893635238E-01
    110 T   8 O    -3.287331628207E-01 -1.666162878801E-01 -2.427184801406E-01
    111 T   8 O     1.664132009293E-01 -4.698012176605E-04  2.763894249504E-01
    112 T   8 O     1.763203563181E-01 -2.413057880650E-05 -2.172771978114E-01
    113 T   8 O    -3.280168353693E-01  1.689545655451E-01  2.830543341964E-01
    114 T   8 O    -3.301281915372E-01  1.661042271704E-01 -2.244654034387E-01
    115 T   8 O     1.650690118710E-01  3.332419120709E-01  2.753841647168E-01
    116 T   8 O     1.743980876798E-01  3.332485847729E-01 -2.149866974037E-01
    117 T   8 O    -3.281178956678E-01  4.978778437496E-01  2.829245033884E-01
    118 T   8 O    -3.301603036183E-01 -4.991947522022E-01 -2.244125038396E-01
    119 T   8 O     1.665104202325E-01 -3.328410364108E-01  2.764327407531E-01
    120 T   8 O     1.761975854691E-01 -3.334814901872E-01 -2.172606876172E-01

 T = ATOM BELONGING TO THE ASYMMETRIC UNIT

 TOTAL ENERGY(DFT)(AU)( 17) -9.5963967728721E+04     DE (AU)   -5.882E-04

 UPDATED TRUST RADIUS     0.125E+00

 SYMMETRY ALLOWED FORCES  (COORDINATE, FORCE)

    1 -1.0818688E-03    2  2.0508546E-04    3 -4.4557448E-04    4  3.2045076E-04
    5 -4.9372468E-06    6  3.4052556E-05    7  2.7677691E-04    8  1.6898950E-04
    9  8.8889119E-05   10  4.1998441E-04   11  1.6583159E-04   12 -6.3121027E-04
   13 -2.2446514E-04   14 -2.5766399E-04   15  2.8326391E-04   16  2.8071225E-04
   17  6.0198729E-05   18 -3.8871233E-04   19  2.6146629E-04   20 -2.5490104E-05
   21 -1.0483045E-04   22  3.2545223E-04   23  1.5380653E-04   24 -5.0987941E-04
   25 -3.1487606E-04   26  2.5378940E-04   27  3.7771266E-04   28  2.0985996E-04
   29 -1.4964539E-04   30 -3.3324527E-04   31  3.7037739E-04   32 -1.8357543E-04
   33 -1.7359728E-04   34  3.8398907E-04   35  8.2857786E-06   36 -6.1510941E-04
   37 -7.0957907E-04   38  6.4895841E-05   39  1.2038161E-05   40 -3.3413398E-04
   41 -9.6157876E-06   42  5.1526656E-04   43 -7.6820770E-04   44  1.7120323E-04
   45  1.0425708E-04   46 -4.3339897E-04   47  2.2875474E-04   48 -2.3920354E-04
   49 -1.6449796E-04   50 -6.6267724E-05   51  1.0007888E-04   52 -1.7545798E-04
   53 -1.1317549E-04   54  4.0669489E-04   55 -3.5978460E-04   56  2.4011170E-04
   57  3.0438744E-04   58 -3.4547925E-04   59  7.0766099E-05   60 -2.9434447E-04
   61 -2.0265596E-04   62 -5.7102028E-05   63  2.6000707E-04   64 -1.1179508E-04
   65  1.0360104E-04   66  4.0759228E-04   67 -4.8129678E-04   68  1.7945688E-05
   69 -2.2362620E-04   70 -3.0113796E-04   71 -2.6163830E-04   72 -8.9175093E-05
   73 -4.0981205E-05   74  6.6437993E-04   75  3.6441084E-04   76 -4.6068558E-04
   77 -8.0764898E-05   78 -6.9430012E-04   79 -1.3122738E-03   80  1.8975291E-04
   81  4.2562843E-04   82  2.1868733E-04   83  2.1577870E-04   84 -7.7552644E-04
   85 -1.1169810E-04   86 -5.3750556E-04   87  4.5440248E-04   88 -5.5799469E-04
   89 -1.7566909E-04   90 -2.9956549E-04   91 -3.1140233E-04   92 -4.0066256E-05
   93  1.3161834E-04   94  1.1661433E-04   95 -1.2957975E-04   96 -9.3762841E-04
   97 -2.5578672E-05   98  7.8662806E-05   99  2.1798664E-04  100 -4.0276258E-04
  101 -4.5422239E-05  102 -3.2301597E-04  103 -5.6797976E-04  104  1.8634200E-05
  105  2.0938441E-04  106 -2.9498917E-04  107  6.5927315E-04  108 -2.8749411E-04
  109 -8.6315409E-04  110 -1.2207717E-04  111  9.8566781E-04  112 -3.3714083E-04
  113  3.0354594E-05  114  4.1287297E-04  115  2.4658545E-04  116  6.4449631E-05
  117  4.2663044E-04  118  1.1345853E-03  119  2.1818104E-04  120  4.6664832E-04
  121 -7.9323254E-04  122 -3.1403088E-04  123  8.1700017E-04  124 -3.4390906E-04
  125 -6.0664636E-05  126  3.7072612E-04  127  2.8573540E-04  128  6.4675099E-05
  129  4.6198986E-04  130  7.2276826E-04  131 -4.3068059E-05  132  3.1625547E-04
  133  8.4856596E-06  134  3.7792307E-04  135  3.0838364E-04  136 -8.1557120E-04
  137  5.2225608E-05  138  2.0005869E-04  139  3.5401222E-04  140  1.2401849E-04
  141  2.5968933E-05  142  7.1618112E-04  143  1.4589512E-04  144  3.5462959E-04
  145  1.3423558E-03  146 -1.3994918E-04  147  2.6504518E-04  148 -5.5805479E-05
  149 -3.9548582E-05  150  1.5320187E-06  151 -2.7411969E-04  152  6.9955287E-05
  153 -7.5574697E-05  154 -3.5479690E-04  155  1.5051952E-05  156  5.6585548E-04
  157 -2.0399796E-04  158 -6.8666429E-05  159  2.1692079E-04  160  1.6150260E-04
  161  4.2046242E-05  162  2.5437131E-04  163 -4.5041046E-04  164  1.2780486E-04
  165 -2.3671102E-04  166 -2.4766199E-04  167  8.2767220E-05  168 -5.2562753E-05
  169 -1.0441495E-04  170  4.9069139E-05  171  2.3345600E-04  172  2.6393728E-05
  173 -1.0212708E-04  174  1.1557377E-04  175 -3.4436737E-04  176  1.0511132E-04
  177 -1.5047867E-04  178 -3.3211374E-04  179 -6.8048282E-05  180  4.3325086E-04
  181  1.8248764E-04  182 -7.5549660E-05  183  1.2372381E-03  184  3.5322841E-05
  185 -3.0943494E-05  186  1.1738601E-04  187  5.0137495E-04  188 -2.0604369E-08
  189 -1.9037188E-04  190 -7.3362221E-05  191 -5.4397464E-05  192  1.2631475E-04
  193 -4.1452959E-05  194  5.2897108E-04  195  6.3306555E-04  196  2.6610245E-04
  197 -8.2734894E-05  198  7.0800107E-05  199 -1.3778125E-05  200  1.8358461E-04
  201 -2.0290963E-04  202  1.5310570E-04  203  2.7202017E-04  204 -4.3401836E-04
  205 -1.3105572E-04  206 -4.0101393E-04  207  5.0821261E-04  208  2.5120338E-04
  209 -9.4842251E-05  210  5.5578829E-05  211  4.6672836E-04  212 -6.9701221E-05
  213 -2.1821289E-04  214 -1.3910812E-04  215  2.4518514E-04  216 -1.3109982E-04
  217  3.8626442E-04  218  3.2339514E-04  219 -3.7197977E-04  220  2.3353742E-04
  221 -6.9009507E-05  222 -1.3333530E-04  223  4.2381485E-05  224 -1.2441782E-04
  225 -5.8642152E-05  226  5.7258441E-04  227  1.0553443E-04  228  4.9310309E-04
  229  2.8850048E-04  230  2.0484754E-04  231 -1.7740844E-04  232  3.1407061E-04
  233  1.1148162E-04  234 -5.3950166E-05  235  1.9231356E-04  236 -1.2074770E-04
  237  1.3592793E-04  238  3.6697139E-04  239 -3.7213172E-04  240  3.9682147E-04
  241  9.5983872E-05  242  1.4470808E-04  243  3.0201268E-04  244  1.6606234E-04
  245  3.5834827E-05  246 -1.6981829E-05  247  6.8684174E-05  248  1.3678550E-04
  249 -1.0218691E-04  250  3.2042115E-04  251  4.1034898E-04  252  3.5178972E-04
  253  3.4187489E-04  254 -7.1443947E-06  255  2.1862924E-04  256  1.7421982E-04
  257  1.9623813E-05  258  6.8390726E-05  259 -8.6517961E-05  260  2.0815336E-04
  261 -1.4082866E-04  262 -3.2161736E-04  263 -3.9495284E-05  264  1.8888597E-04
  265  1.8860602E-04  266  2.7291321E-05  267  2.4086141E-04  268  1.1137966E-04
  269 -7.9318154E-07  270  1.1513188E-04  271  1.4356138E-04  272 -2.7496469E-04
  273 -2.1695439E-04  274 -2.3562232E-04  275 -2.1075099E-04  276  3.9738760E-04
  277  2.2832651E-05  278  9.9977805E-05  279  1.7654474E-04  280  1.9182660E-04
  281  6.7437616E-05  282  3.2153140E-04  283  2.2984863E-04  284  4.5618981E-04
  285 -1.6785128E-04  286 -4.3419441E-04  287 -2.1826611E-05  288  2.4423722E-04
  289  1.1021850E-03  290  7.3977166E-05  291 -1.0409151E-03  292  3.2254838E-04
  293  5.2244550E-05  294  4.7689006E-04  295 -2.9463814E-05  296  1.8267790E-04
  297 -1.5005684E-04  298  2.2238143E-04  299 -2.2074794E-04  300  4.8474551E-04
  301  8.7385648E-04  302  4.4518945E-04  303 -7.3284094E-04  304  5.1476996E-05
  305  2.8641631E-04  306  2.8029789E-04  307  9.2257016E-04  308  1.1390315E-04
  309  1.1676363E-04  310  2.1390925E-04  311 -3.1730748E-04  312  4.0415962E-04
  313  8.1920332E-04  314 -4.8861131E-04  315 -6.0264393E-04  316  1.8334480E-04
  317 -3.5646011E-05  318  4.5922217E-04  319  2.4041639E-04  320  2.6166901E-04
  321 -7.5557438E-05  322  3.6121153E-04  323 -6.2401650E-04  324  5.7493124E-04
  325  1.6399627E-04  326 -1.1045681E-04  327 -6.5369164E-05  328  9.6443796E-04
  329 -4.3462677E-05  330  4.8075141E-04  331  3.4545115E-04  332  1.2238120E-04
  333  2.2612421E-04  334 -1.5873690E-03  335  5.1528569E-05  336 -7.1859289E-04
  337  2.9000637E-04  338  2.5181383E-04  339  1.2570459E-04  340  3.5693880E-04
  341  1.0426061E-04  342 -5.6039056E-06  343  4.2092066E-04  344  1.9332769E-04
  345  5.2528838E-05  346 -4.0441980E-04  347  1.6238150E-04  348  5.9517400E-05
  349  8.8284657E-04  350 -7.8062600E-07  351  3.1253519E-04  352  9.9085438E-04
  353 -1.5816685E-04  354  1.9804064E-05  355  9.9435987E-04  356  6.3391013E-05
  357  6.1222996E-04  358 -9.3943809E-04  359 -4.2053903E-04  360 -4.5870574E-05
  361 -8.7390113E-04  362  3.5736207E-04  363 -7.4916520E-05

 GRADIENT NORM     0.007292  GRADIENT THRESHOLD     0.500000

 EIGENVALUES OF THE ESTIMATED HESSIAN
  0.3153E-02  0.3847E-02  0.4428E-02  0.4607E-02  0.6357E-02  0.7033E-02
  0.8985E-02  0.9495E-02  0.1000E-01  0.1039E-01  0.1089E-01  0.1277E-01
  0.1642E-01  0.1730E-01  0.1830E-01  0.1856E-01  0.2316E-01  0.2353E-01
  0.2414E-01  0.2441E-01  0.2477E-01  0.2512E-01  0.2671E-01  0.2768E-01
  0.2912E-01  0.3086E-01  0.3121E-01  0.3290E-01  0.3375E-01  0.3422E-01
  0.3492E-01  0.3611E-01  0.3866E-01  0.3903E-01  0.4004E-01  0.4116E-01
  0.4238E-01  0.4244E-01  0.4324E-01  0.4445E-01  0.4521E-01  0.4568E-01
  0.4651E-01  0.4720E-01  0.4734E-01  0.4847E-01  0.4926E-01  0.5013E-01
  0.5081E-01  0.5141E-01  0.5266E-01  0.5379E-01  0.5454E-01  0.5632E-01
  0.5703E-01  0.5796E-01  0.5974E-01  0.6036E-01  0.6203E-01  0.6374E-01
  0.6451E-01  0.6638E-01  0.6713E-01  0.6753E-01  0.6897E-01  0.6981E-01
  0.7099E-01  0.7159E-01  0.7278E-01  0.7353E-01  0.7420E-01  0.7551E-01
  0.7622E-01  0.7720E-01  0.7788E-01  0.7847E-01  0.7922E-01  0.8103E-01
  0.8195E-01  0.8276E-01  0.8417E-01  0.8507E-01  0.8642E-01  0.8820E-01
  0.8990E-01  0.9032E-01  0.9127E-01  0.9252E-01  0.9315E-01  0.9403E-01
  0.9504E-01  0.9628E-01  0.9795E-01  0.9934E-01  0.1008      0.1025    
  0.1045      0.1056      0.1077      0.1090      0.1105      0.1117    
  0.1149      0.1160      0.1162      0.1170      0.1175      0.1209    
  0.1223      0.1237      0.1243      0.1255      0.1274      0.1277    
  0.1295      0.1303      0.1312      0.1323      0.1341      0.1346    
  0.1361      0.1379      0.1383      0.1408      0.1416      0.1429    
  0.1456      0.1466      0.1476      0.1492      0.1515      0.1523    
  0.1528      0.1548      0.1560      0.1585      0.1600      0.1620    
  0.1640      0.1660      0.1668      0.1701      0.1710      0.1726    
  0.1742      0.1757      0.1777      0.1784      0.1804      0.1832    
  0.1837      0.1855      0.1866      0.1896      0.1919      0.1930    
  0.1961      0.1963      0.1983      0.2021      0.2028      0.2040    
  0.2061      0.2069      0.2100      0.2103      0.2148      0.2173    
  0.2181      0.2220      0.2239      0.2260      0.2298      0.2304    
  0.2366      0.2392      0.2404      0.2423      0.2455      0.2511    
  0.2560      0.2600      0.2626      0.2658      0.2674      0.2715    
  0.2725      0.2754      0.2776      0.2800      0.2853      0.2865    
  0.2902      0.2946      0.2958      0.2999      0.3008      0.3023    
  0.3048      0.3068      0.3082      0.3154      0.3170      0.3184    
  0.3231      0.3271      0.3289      0.3331      0.3385      0.3430    
  0.3437      0.3454      0.3513      0.3595      0.3626      0.3641    
  0.3669      0.3750      0.3783      0.3826      0.3877      0.3896    
  0.3960      0.3981      0.4034      0.4049      0.4124      0.4163    
  0.4183      0.4232      0.4268      0.4311      0.4326      0.4416    
  0.4419      0.4447      0.4481      0.4511      0.4564      0.4608    
  0.4694      0.4732      0.4757      0.4780      0.4795      0.4843    
  0.4865      0.4884      0.4948      0.4961      0.4986      0.5031    
  0.5087      0.5118      0.5152      0.5189      0.5212      0.5233    
  0.5279      0.5312      0.5340      0.5383      0.5426      0.5464    
  0.5506      0.5569      0.5608      0.5666      0.5713      0.5768    
  0.5788      0.5820      0.5853      0.5906      0.5934      0.5975    
  0.5997      0.6041      0.6132      0.6170      0.6191      0.6210    
  0.6268      0.6283      0.6306      0.6403      0.6427      0.6453    
  0.6487      0.6510      0.6540      0.6565      0.6574      0.6642    
  0.6659      0.6696      0.6732      0.6782      0.6789      0.6823    
  0.6864      0.6872      0.6924      0.6936      0.6980      0.6996    
  0.7013      0.7047      0.7069      0.7090      0.7109      0.7140    
  0.7163      0.7171      0.7193      0.7204      0.7228      0.7273    
  0.7292      0.7311      0.7320      0.7341      0.7373      0.7391    
  0.7409      0.7421      0.7470      0.7524      0.7571      0.7587    
  0.7619      0.7652      0.7679      0.7726      0.7763      0.7810    
  0.7849      0.7885      0.7898      0.7955      0.8025      0.8075    
  0.8201      0.8208      0.8247      0.8282      0.8313      0.8416    
  0.8454      0.8513      0.8575      0.8640      0.8730      0.8845    
  0.9005      0.9033      0.9175      0.9413      0.9641       1.012    
   1.105       1.267       1.364    
 NEWTON STEP ( 0.2982740959E+00) EXCEEDS TRUST RADIUS ( 0.1250000000E+00)
 LEVEL SHIFT     0.1184912906E-02

 PREDICTED ENERGY CHANGE    -0.248E-03

 MAX GRADIENT      0.001587  THRESHOLD              0.000450 CONVERGED NO
 RMS GRADIENT      0.000383  THRESHOLD              0.000300 CONVERGED NO
 MAX DISPLAC.      0.031801  THRESHOLD              0.001800 CONVERGED NO
 RMS DISPLAC.      0.006561  THRESHOLD              0.001200 CONVERGED NO
 TTTTTTTTTTTTTTTTTTTTTTTTTTTTTT OPTI        TELAPSE    90134.54 TCPU    89868.34
 *******************************************************************************
 COORDINATE AND CELL OPTIMIZATION - POINT    4
 *******************************************************************************
 LATTICE PARAMETERS (ANGSTROMS AND DEGREES) - BOHR = 0.5291772083 ANGSTROM
 PRIMITIVE CELL - CENTRING CODE 1/0 VOLUME=  1245.380824 - DENSITY  6.112 g/cm^3
         A              B              C           ALPHA      BETA       GAMMA 
    12.00791995     9.10946339    11.75877222    89.984354 104.480577  89.995384
 *******************************************************************************
 ATOMS IN THE ASYMMETRIC UNIT  120 - ATOMS IN THE UNIT CELL:  120
     ATOM                 X/A                 Y/B                 Z/C    
 *******************************************************************************
      1 T 277 IR   -3.512139101801E-01 -1.666942085668E-01 -8.618947500460E-02
      2 T  31 GA   -4.108444850858E-01 -1.665718996403E-01  3.981386504072E-01
      3 T  31 GA    9.637154775716E-02  6.856876850502E-04 -1.009848834598E-01
      4 T  31 GA    9.650490945065E-02 -2.445684202780E-04  4.016947109647E-01
      5 T  31 GA   -4.014255448800E-01  1.638227757930E-01 -9.812139313239E-02
      6 T  31 GA   -4.090747935827E-01  1.675246059249E-01  3.987132899859E-01
      7 T  31 GA    8.820878121205E-02  3.332657958164E-01 -1.020791448056E-01
      8 T  31 GA    9.909351828340E-02  3.332715549071E-01  4.038206808061E-01
      9 T  31 GA   -4.015093898398E-01 -4.970124355624E-01 -9.814271730663E-02
     10 T  31 GA   -4.089156566211E-01  4.993216525533E-01  3.986781723190E-01
     11 T  31 GA    9.639829708396E-02 -3.341494445952E-01 -1.009032359910E-01
     12 T  31 GA    9.657916851926E-02 -3.330337357124E-01  4.018029311542E-01
     13 T  31 GA    4.069887391519E-01 -1.667819213225E-01  1.023920699968E-01
     14 T  31 GA    4.048499016309E-01 -1.666528887835E-01 -4.021663318786E-01
     15 T  31 GA   -1.045083179079E-01 -2.191815111055E-03  9.742916334505E-02
     16 T  31 GA   -8.894927319859E-02  1.600031630100E-03 -3.996393123334E-01
     17 T  31 GA    4.048992613743E-01  1.667818646337E-01  1.027404055855E-01
     18 T  31 GA    4.017723007002E-01  1.669440510104E-01 -4.037273378727E-01
     19 T  31 GA   -1.007087915236E-01  3.332840369474E-01  9.689822445511E-02
     20 T  31 GA   -9.148593881138E-02  3.333531795514E-01 -3.999763927129E-01
     21 T  31 GA    4.049514147511E-01  4.996841785554E-01  1.027834004108E-01
     22 T  31 GA    4.017775872097E-01  4.997627012507E-01 -4.036758926564E-01
     23 T  31 GA   -1.044702407314E-01 -3.312553897509E-01  9.739496558194E-02
     24 T  31 GA   -8.901510447624E-02 -3.349980907484E-01 -3.997262443361E-01
     25 T  31 GA    3.523580271607E-01 -3.287362951437E-01 -1.549673819671E-01
     26 T  31 GA    3.378056980858E-01 -3.331972850992E-01  3.394937719511E-01
     27 T  31 GA   -1.539316845925E-01 -1.666763946439E-01 -1.742501825832E-01
     28 T  31 GA   -1.570857574783E-01 -1.666518280551E-01  3.461696374931E-01
     29 T  31 GA    3.524933881873E-01 -4.513151067260E-03 -1.550418380620E-01
     30 T  31 GA    3.377627553766E-01 -7.631028276290E-05  3.393490417823E-01
     31 T  31 GA   -1.638877451039E-01  1.696699117058E-01 -1.660598620878E-01
     32 T  31 GA   -1.549408340062E-01  1.676556467923E-01  3.441630504186E-01
     33 T  31 GA    3.467943651230E-01  3.333628715910E-01 -1.549209087712E-01
     34 T  31 GA    3.375366577586E-01  3.333503315515E-01  3.386992177986E-01
     35 T  31 GA   -1.638606559414E-01  4.969875125995E-01 -1.660980419898E-01
     36 T  31 GA   -1.548928387118E-01  4.989734843450E-01  3.438407598426E-01
     37 T  31 GA   -3.427793090174E-01 -3.388409310358E-01  1.680886161510E-01
     38 T  31 GA   -3.445452082032E-01 -3.350041879983E-01 -3.509059592967E-01
     39 T  31 GA    1.536150030147E-01 -1.667499871125E-01  1.554916398408E-01
     40 T  31 GA    1.617526556019E-01 -1.667293044513E-01 -3.390451348565E-01
     41 T  31 GA   -3.427747876274E-01  5.739358176191E-03  1.681705362682E-01
     42 T  31 GA   -3.445421269473E-01  1.545717893867E-03 -3.509028895951E-01
     43 T  31 GA    1.521387209195E-01  1.661945340224E-01  1.555762764171E-01
     44 T  31 GA    1.629938931150E-01  1.659073029264E-01 -3.377696392732E-01
     45 T  31 GA   -3.417438200470E-01  3.333297101587E-01  1.588750886347E-01
     46 T  31 GA   -3.454766673807E-01  3.332418643815E-01 -3.452842292025E-01
     47 T  31 GA    1.521617574902E-01 -4.996500863574E-01  1.557274129457E-01
     48 T  31 GA    1.629986543142E-01 -4.993708975572E-01 -3.377218488761E-01
     49 T   8 O    -3.348820773750E-01 -1.665020976509E-01  7.662456189554E-02
     50 T   8 O    -3.283777830187E-01 -1.666958756579E-01 -4.492969673919E-01
     51 T   8 O     1.679219626121E-01  5.080044435310E-04  5.553161181478E-02
     52 T   8 O     1.717592381976E-01 -1.315889232856E-04 -4.410894910334E-01
     53 T   8 O    -3.277984246477E-01  1.662840441110E-01  5.989111325004E-02
     54 T   8 O    -3.305563470129E-01  1.681182758402E-01 -4.460268999854E-01
     55 T   8 O     1.643424858341E-01  3.332845263547E-01  5.388429487475E-02
     56 T   8 O     1.752682989142E-01  3.333000784960E-01 -4.388804503153E-01
     57 T   8 O    -3.279450085050E-01 -4.994314885055E-01  5.987393857059E-02
     58 T   8 O    -3.304880274840E-01  4.984628171184E-01 -4.459852712258E-01
     59 T   8 O     1.679717191799E-01 -3.339952760828E-01  5.557999329639E-02
     60 T   8 O     1.718164957763E-01 -3.331643631725E-01 -4.409779519107E-01
     61 T   8 O     3.341946579964E-01 -1.667372303577E-01 -5.453923400978E-02
     62 T   8 O     3.259502456400E-01 -1.666111167759E-01  4.416408264947E-01
     63 T   8 O    -1.992024236117E-01 -2.026959708646E-02 -5.969932038457E-02
     64 T   8 O    -1.650226820638E-01  1.979509164446E-03  4.456471566810E-01
     65 T   8 O     3.408621067505E-01  1.631509644750E-01 -5.595186082682E-02
     66 T   8 O     3.235713866467E-01  1.671783251557E-01  4.404174039605E-01
     67 T   8 O    -1.761586345772E-01  3.332819817130E-01 -6.106611224145E-02
     68 T   8 O    -1.663344699257E-01  3.333393827671E-01  4.446757107080E-01
     69 T   8 O     3.409229595627E-01 -4.965402991418E-01 -5.589487395983E-02
     70 T   8 O     3.235509853079E-01  4.995700687598E-01  4.404618907296E-01
     71 T   8 O    -1.992254805892E-01 -3.132404119168E-01 -5.973141950546E-02
     72 T   8 O    -1.649803738607E-01 -3.354542536882E-01  4.455807632715E-01
     73 T   8 O     4.938246611959E-01 -3.346227924713E-01  1.319777074646E-01
     74 T   8 O     4.917904789182E-01 -3.347039140290E-01 -3.798101976879E-01
     75 T   8 O    -1.328365119462E-02 -1.666656146536E-01  1.167632951896E-01
     76 T   8 O    -3.098332358620E-03 -1.667314397860E-01 -3.689776599772E-01
     77 T   8 O     4.938315668307E-01  1.016048593027E-03  1.316830888151E-01
     78 T   8 O     4.917698394149E-01  1.360542042780E-03 -3.799371280083E-01
     79 T   8 O    -1.516052910073E-02  1.633424202882E-01  1.147763892438E-01
     80 T   8 O    -1.538932640422E-03  1.683244444994E-01 -3.703310307175E-01
     81 T   8 O     4.942432584227E-01  3.331729849052E-01  1.287627027324E-01
     82 T   8 O     4.910505235973E-01  3.333295520133E-01 -3.795731433278E-01
     83 T   8 O    -1.514894173475E-02 -4.967112220194E-01  1.148115240042E-01
     84 T   8 O    -1.512700517104E-03  4.983078258142E-01 -3.702417913517E-01
     85 T   8 O    -4.761584355952E-01 -3.174287105403E-01 -1.189613477808E-01
     86 T   8 O    -4.978486382317E-01 -3.345002756219E-01  3.748453455520E-01
     87 T   8 O     5.870372273133E-03 -1.667286672680E-01 -1.222982726346E-01
     88 T   8 O     7.461913257362E-03 -1.666093473170E-01  3.768924926832E-01
     89 T   8 O    -4.760771002111E-01 -1.572860266935E-02 -1.190622590116E-01
     90 T   8 O    -4.978817728094E-01  1.307390396938E-03  3.747009525652E-01
     91 T   8 O     1.096088972766E-04  1.632029697827E-01 -1.240878536892E-01
     92 T   8 O     9.177175046580E-03  1.676371855528E-01  3.765591498939E-01
     93 T   8 O    -4.882035105992E-01  3.333760820212E-01 -1.240321216181E-01
     94 T   8 O    -4.979292102898E-01  3.334468024971E-01  3.742897281657E-01
     95 T   8 O     9.200161868814E-05 -4.966262872047E-01 -1.240084442584E-01
     96 T   8 O     9.318476741644E-03  4.991579095318E-01  3.767681280452E-01
     97 T   8 O     3.328936880278E-01 -1.667184785995E-01 -2.779326398546E-01
     98 T   8 O     3.253575227892E-01 -1.665150689063E-01  2.191685573370E-01
     99 T   8 O    -1.688432716948E-01  3.272443339110E-03 -2.806439970669E-01
    100 T   8 O    -1.716096944672E-01  2.455267349565E-04  2.237861453493E-01
    101 T   8 O     3.343236587500E-01  1.642578585513E-01 -2.762716966915E-01
    102 T   8 O     3.238763541828E-01  1.678447248820E-01  2.187373226690E-01
    103 T   8 O    -1.727995444289E-01  3.334123870139E-01 -2.831220549679E-01
    104 T   8 O    -1.707310811200E-01  3.336344857162E-01  2.218457221628E-01
    105 T   8 O     3.343440812429E-01 -4.977282978747E-01 -2.762178778285E-01
    106 T   8 O     3.238802060930E-01  4.991183983604E-01  2.187273164871E-01
    107 T   8 O    -1.688288531246E-01 -3.364893580090E-01 -2.806238800231E-01
    108 T   8 O    -1.715612164921E-01 -3.335801494436E-01  2.236665918245E-01
    109 T   8 O    -3.271712757703E-01 -1.665372800774E-01  2.866508920405E-01
    110 T   8 O    -3.286923900748E-01 -1.667453997868E-01 -2.425990350488E-01
    111 T   8 O     1.670062608258E-01 -5.057573472251E-04  2.763536150147E-01
    112 T   8 O     1.752378495835E-01 -7.910918677841E-04 -2.177889469799E-01
    113 T   8 O    -3.277564084491E-01  1.689776638029E-01  2.831375107292E-01
    114 T   8 O    -3.305976327248E-01  1.662671813824E-01 -2.244567491863E-01
    115 T   8 O     1.656457346910E-01  3.332447578813E-01  2.753733691525E-01
    116 T   8 O     1.741702019149E-01  3.332347048398E-01 -2.149301985563E-01
    117 T   8 O    -3.278047956973E-01  4.975927306861E-01  2.829535227691E-01
    118 T   8 O    -3.306188405370E-01 -4.992355751070E-01 -2.243916559415E-01
    119 T   8 O     1.670512863626E-01 -3.328857433159E-01  2.764557580088E-01
    120 T   8 O     1.751451080600E-01 -3.324576320605E-01 -2.178876949528E-01

 T = ATOM BELONGING TO THE ASYMMETRIC UNIT

 TOTAL ENERGY(DFT)(AU)( 14) -9.5963967660270E+04     DE (AU)    6.845E-05

 UPDATED TRUST RADIUS     0.312E-01
 ENERGY CHANGE > 0: STEP REJECTED. RETRYING WITH A NEW STEP

 EIGENVALUES OF THE ESTIMATED HESSIAN
  0.3153E-02  0.3847E-02  0.4428E-02  0.4607E-02  0.6357E-02  0.7033E-02
  0.8985E-02  0.9495E-02  0.1000E-01  0.1039E-01  0.1089E-01  0.1277E-01
  0.1642E-01  0.1730E-01  0.1830E-01  0.1856E-01  0.2316E-01  0.2353E-01
  0.2414E-01  0.2441E-01  0.2477E-01  0.2512E-01  0.2671E-01  0.2768E-01
  0.2912E-01  0.3086E-01  0.3121E-01  0.3290E-01  0.3375E-01  0.3422E-01
  0.3492E-01  0.3611E-01  0.3866E-01  0.3903E-01  0.4004E-01  0.4116E-01
  0.4238E-01  0.4244E-01  0.4324E-01  0.4445E-01  0.4521E-01  0.4568E-01
  0.4651E-01  0.4720E-01  0.4734E-01  0.4847E-01  0.4926E-01  0.5013E-01
  0.5081E-01  0.5141E-01  0.5266E-01  0.5379E-01  0.5454E-01  0.5632E-01
  0.5703E-01  0.5796E-01  0.5974E-01  0.6036E-01  0.6203E-01  0.6374E-01
  0.6451E-01  0.6638E-01  0.6713E-01  0.6753E-01  0.6897E-01  0.6981E-01
  0.7099E-01  0.7159E-01  0.7278E-01  0.7353E-01  0.7420E-01  0.7551E-01
  0.7622E-01  0.7720E-01  0.7788E-01  0.7847E-01  0.7922E-01  0.8103E-01
  0.8195E-01  0.8276E-01  0.8417E-01  0.8507E-01  0.8642E-01  0.8820E-01
  0.8990E-01  0.9032E-01  0.9127E-01  0.9252E-01  0.9315E-01  0.9403E-01
  0.9504E-01  0.9628E-01  0.9795E-01  0.9934E-01  0.1008      0.1025    
  0.1045      0.1056      0.1077      0.1090      0.1105      0.1117    
  0.1149      0.1160      0.1162      0.1170      0.1175      0.1209    
  0.1223      0.1237      0.1243      0.1255      0.1274      0.1277    
  0.1295      0.1303      0.1312      0.1323      0.1341      0.1346    
  0.1361      0.1379      0.1383      0.1408      0.1416      0.1429    
  0.1456      0.1466      0.1476      0.1492      0.1515      0.1523    
  0.1528      0.1548      0.1560      0.1585      0.1600      0.1620    
  0.1640      0.1660      0.1668      0.1701      0.1710      0.1726    
  0.1742      0.1757      0.1777      0.1784      0.1804      0.1832    
  0.1837      0.1855      0.1866      0.1896      0.1919      0.1930    
  0.1961      0.1963      0.1983      0.2021      0.2028      0.2040    
  0.2061      0.2069      0.2100      0.2103      0.2148      0.2173    
  0.2181      0.2220      0.2239      0.2260      0.2298      0.2304    
  0.2366      0.2392      0.2404      0.2423      0.2455      0.2511    
  0.2560      0.2600      0.2626      0.2658      0.2674      0.2715    
  0.2725      0.2754      0.2776      0.2800      0.2853      0.2865    
  0.2902      0.2946      0.2958      0.2999      0.3008      0.3023    
  0.3048      0.3068      0.3082      0.3154      0.3170      0.3184    
  0.3231      0.3271      0.3289      0.3331      0.3385      0.3430    
  0.3437      0.3454      0.3513      0.3595      0.3626      0.3641    
  0.3669      0.3750      0.3783      0.3826      0.3877      0.3896    
  0.3960      0.3981      0.4034      0.4049      0.4124      0.4163    
  0.4183      0.4232      0.4268      0.4311      0.4326      0.4416    
  0.4419      0.4447      0.4481      0.4511      0.4564      0.4608    
  0.4694      0.4732      0.4757      0.4780      0.4795      0.4843    
  0.4865      0.4884      0.4948      0.4961      0.4986      0.5031    
  0.5087      0.5118      0.5152      0.5189      0.5212      0.5233    
  0.5279      0.5312      0.5340      0.5383      0.5426      0.5464    
  0.5506      0.5569      0.5608      0.5666      0.5713      0.5768    
  0.5788      0.5820      0.5853      0.5906      0.5934      0.5975    
  0.5997      0.6041      0.6132      0.6170      0.6191      0.6210    
  0.6268      0.6283      0.6306      0.6403      0.6427      0.6453    
  0.6487      0.6510      0.6540      0.6565      0.6574      0.6642    
  0.6659      0.6696      0.6732      0.6782      0.6789      0.6823    
  0.6864      0.6872      0.6924      0.6936      0.6980      0.6996    
  0.7013      0.7047      0.7069      0.7090      0.7109      0.7140    
  0.7163      0.7171      0.7193      0.7204      0.7228      0.7273    
  0.7292      0.7311      0.7320      0.7341      0.7373      0.7391    
  0.7409      0.7421      0.7470      0.7524      0.7571      0.7587    
  0.7619      0.7652      0.7679      0.7726      0.7763      0.7810    
  0.7849      0.7885      0.7898      0.7955      0.8025      0.8075    
  0.8201      0.8208      0.8247      0.8282      0.8313      0.8416    
  0.8454      0.8513      0.8575      0.8640      0.8730      0.8845    
  0.9005      0.9033      0.9175      0.9413      0.9641       1.012    
   1.105       1.267       1.364    
 NEWTON STEP ( 0.2982741027E+00) EXCEEDS TRUST RADIUS ( 0.3125000000E-01)
 LEVEL SHIFT    -0.4718652634E-02

 PREDICTED ENERGY CHANGE    -0.964E-04

 MAX GRADIENT      0.001587  THRESHOLD              0.000450 CONVERGED NO
 RMS GRADIENT      0.000383  THRESHOLD              0.000300 CONVERGED NO
 MAX DISPLAC.      0.007751  THRESHOLD              0.001800 CONVERGED NO
 RMS DISPLAC.      0.001640  THRESHOLD              0.001200 CONVERGED NO
 TTTTTTTTTTTTTTTTTTTTTTTTTTTTTT OPTI        TELAPSE   109998.80 TCPU   109673.34
 *******************************************************************************
 COORDINATE AND CELL OPTIMIZATION - POINT    5
 *******************************************************************************
 LATTICE PARAMETERS (ANGSTROMS AND DEGREES) - BOHR = 0.5291772083 ANGSTROM
 PRIMITIVE CELL - CENTRING CODE 1/0 VOLUME=  1245.621783 - DENSITY  6.111 g/cm^3
         A              B              C           ALPHA      BETA       GAMMA 
    12.01163611     9.11068141    11.75778097    89.985188 104.517218  89.999752
 *******************************************************************************
 ATOMS IN THE ASYMMETRIC UNIT  120 - ATOMS IN THE UNIT CELL:  120
     ATOM                 X/A                 Y/B                 Z/C    
 *******************************************************************************
      1 T 277 IR   -3.510283505877E-01 -1.666774312789E-01 -8.623896078906E-02
      2 T  31 GA   -4.112826516532E-01 -1.664526071573E-01  3.979386234206E-01
      3 T  31 GA    9.683486939216E-02  7.279237038452E-04 -1.009186296695E-01
      4 T  31 GA    9.616394329355E-02 -2.891663929164E-04  4.017863713579E-01
      5 T  31 GA   -4.012201684756E-01  1.638071750684E-01 -9.827713135711E-02
      6 T  31 GA   -4.094936162521E-01  1.676269218705E-01  3.984927378676E-01
      7 T  31 GA    8.851786840928E-02  3.332109908900E-01 -1.020012758017E-01
      8 T  31 GA    9.879759925042E-02  3.332223193510E-01  4.039147919942E-01
      9 T  31 GA   -4.012965034160E-01 -4.970335794974E-01 -9.829631901252E-02
     10 T  31 GA   -4.093498322441E-01  4.994694615197E-01  3.984798788094E-01
     11 T  31 GA    9.685769105879E-02 -3.343438046982E-01 -1.007793391370E-01
     12 T  31 GA    9.624709519341E-02 -3.330765806923E-01  4.018584771547E-01
     13 T  31 GA    4.071089008746E-01 -1.668366464127E-01  1.020921400196E-01
     14 T  31 GA    4.045826895358E-01 -1.665353479651E-01 -4.020717595107E-01
     15 T  31 GA   -1.042615796890E-01 -2.169053396015E-03  9.762474735788E-02
     16 T  31 GA   -8.899473807398E-02  1.520070355095E-03 -3.995988052868E-01
     17 T  31 GA    4.050707518443E-01  1.667078338462E-01  1.025258869140E-01
     18 T  31 GA    4.015101290162E-01  1.670536906298E-01 -4.036313441655E-01
     19 T  31 GA   -1.004000861149E-01  3.332609251240E-01  9.709537174567E-02
     20 T  31 GA   -9.153052961425E-02  3.332665269750E-01 -3.999115157237E-01
     21 T  31 GA    4.051318762083E-01  4.996350219133E-01  1.025736362804E-01
     22 T  31 GA    4.015091444027E-01  4.998936587297E-01 -4.035969619191E-01
     23 T  31 GA   -1.042260926196E-01 -3.312229277725E-01  9.764598628513E-02
     24 T  31 GA   -8.906889211871E-02 -3.350943451435E-01 -3.997092959020E-01
     25 T  31 GA    3.526060262989E-01 -3.288407313970E-01 -1.553288457772E-01
     26 T  31 GA    3.373685245661E-01 -3.330675679602E-01  3.394320609294E-01
     27 T  31 GA   -1.533214332525E-01 -1.667970179214E-01 -1.740367842508E-01
     28 T  31 GA   -1.574049356168E-01 -1.667312277261E-01  3.462253227740E-01
     29 T  31 GA    3.527300605659E-01 -4.534546504766E-03 -1.554126528246E-01
     30 T  31 GA    3.373135684126E-01  5.181307371418E-05  3.392770749705E-01
     31 T  31 GA   -1.635471923664E-01  1.695842578550E-01 -1.659264255398E-01
     32 T  31 GA   -1.552080066182E-01  1.676287640016E-01  3.442432356874E-01
     33 T  31 GA    3.469625673059E-01  3.332833777323E-01 -1.551644456894E-01
     34 T  31 GA    3.370901871820E-01  3.334715693897E-01  3.386038848374E-01
     35 T  31 GA   -1.635172447548E-01  4.969272426777E-01 -1.659789888236E-01
     36 T  31 GA   -1.551505156775E-01  4.987980560013E-01  3.438838427498E-01
     37 T  31 GA   -3.427397355676E-01 -3.387780400632E-01  1.679836267936E-01
     38 T  31 GA   -3.448533975158E-01 -3.348555630693E-01 -3.510394368749E-01
     39 T  31 GA    1.538987957276E-01 -1.667568738277E-01  1.556145822521E-01
     40 T  31 GA    1.615972005495E-01 -1.667661752446E-01 -3.389695169581E-01
     41 T  31 GA   -3.427333663842E-01  5.746827916691E-03  1.680716198977E-01
     42 T  31 GA   -3.448324430603E-01  1.661296898069E-03 -3.510053545160E-01
     43 T  31 GA    1.524826507014E-01  1.661494887084E-01  1.557186126135E-01
     44 T  31 GA    1.628607392507E-01  1.658824374039E-01 -3.376637053268E-01
     45 T  31 GA   -3.415910172011E-01  3.332964828235E-01  1.587773545511E-01
     46 T  31 GA   -3.457940236336E-01  3.333824906227E-01 -3.453694012077E-01
     47 T  31 GA    1.525095374669E-01 -4.996936947289E-01  1.559275536623E-01
     48 T  31 GA    1.628632666912E-01 -4.993814122835E-01 -3.376410087897E-01
     49 T   8 O    -3.348298812476E-01 -1.664740378146E-01  7.654641659004E-02
     50 T   8 O    -3.287573202756E-01 -1.665549286349E-01 -4.494595132752E-01
     51 T   8 O     1.681603315208E-01  4.697647670628E-04  5.567705883431E-02
     52 T   8 O     1.715612328026E-01 -1.636634433679E-04 -4.409973976059E-01
     53 T   8 O    -3.276833836524E-01  1.662752096873E-01  5.980684429190E-02
     54 T   8 O    -3.310419108481E-01  1.682513597377E-01 -4.461670482176E-01
     55 T   8 O     1.646315155415E-01  3.332468470632E-01  5.403341948920E-02
     56 T   8 O     1.751047791025E-01  3.332722931276E-01 -4.387760643326E-01
     57 T   8 O    -3.278218427577E-01 -4.994283626175E-01  5.980435583334E-02
     58 T   8 O    -3.309573572845E-01  4.986012870847E-01 -4.461222231248E-01
     59 T   8 O     1.681973178265E-01 -3.340462340632E-01  5.578296398254E-02
     60 T   8 O     1.716151194356E-01 -3.331875081616E-01 -4.409140079750E-01
     61 T   8 O     3.343587872080E-01 -1.667995679575E-01 -5.495767584144E-02
     62 T   8 O     3.256381430362E-01 -1.664833357339E-01  4.416457084000E-01
     63 T   8 O    -1.990102027473E-01 -2.021212391334E-02 -5.959030762630E-02
     64 T   8 O    -1.652713210813E-01  1.920394993010E-03  4.457095464437E-01
     65 T   8 O     3.410428521605E-01  1.630528703539E-01 -5.624438586536E-02
     66 T   8 O     3.232605841013E-01  1.673058070780E-01  4.404164999601E-01
     67 T   8 O    -1.757651608106E-01  3.332276894486E-01 -6.094548032126E-02
     68 T   8 O    -1.665604137985E-01  3.332371939074E-01  4.447750396171E-01
     69 T   8 O     3.411277492708E-01 -4.965851906514E-01 -5.618246553514E-02
     70 T   8 O     3.232317665441E-01  4.996928655833E-01  4.404512541184E-01
     71 T   8 O    -1.989751221397E-01 -3.131702790644E-01 -5.959818244126E-02
     72 T   8 O    -1.652284790305E-01 -3.355926132329E-01  4.456157426924E-01
     73 T   8 O     4.939306538832E-01 -3.346328399581E-01  1.317388954561E-01
     74 T   8 O     4.915158553318E-01 -3.345607993977E-01 -3.797290299309E-01
     75 T   8 O    -1.302830028839E-02 -1.666471907549E-01  1.170817828473E-01
     76 T   8 O    -3.191415943820E-03 -1.668095173765E-01 -3.690094729396E-01
     77 T   8 O     4.939384613352E-01  9.485027108745E-04  1.314464041512E-01
     78 T   8 O     4.915022348078E-01  1.469242454269E-03 -3.798285161287E-01
     79 T   8 O    -1.485675661229E-02  1.633294193062E-01  1.150633578923E-01
     80 T   8 O    -1.617614941792E-03  1.682592867331E-01 -3.703049778146E-01
     81 T   8 O     4.944143432349E-01  3.331194314911E-01  1.285486586161E-01
     82 T   8 O     4.907668898773E-01  3.334605744388E-01 -3.794547362598E-01
     83 T   8 O    -1.484950109190E-02 -4.967154424589E-01  1.151952889953E-01
     84 T   8 O    -1.592238606740E-03  4.982326402700E-01 -3.702304704933E-01
     85 T   8 O    -4.759476368933E-01 -3.174510968794E-01 -1.191460223828E-01
     86 T   8 O    -4.982937911349E-01 -3.343715708847E-01  3.746449715712E-01
     87 T   8 O     6.464934044951E-03 -1.668226596704E-01 -1.225523439792E-01
     88 T   8 O     7.127636209856E-03 -1.666716699828E-01  3.770079820558E-01
     89 T   8 O    -4.758731469975E-01 -1.574112604320E-02 -1.192508950812E-01
     90 T   8 O    -4.983256101680E-01  1.427617314571E-03  3.744505688352E-01
     91 T   8 O     4.618664409389E-04  1.631430358210E-01 -1.239604379178E-01
     92 T   8 O     8.876140558954E-03  1.675978402862E-01  3.767087329162E-01
     93 T   8 O    -4.880118877383E-01  3.333447377671E-01 -1.243503357790E-01
     94 T   8 O    -4.983646824578E-01  3.335668213916E-01  3.739945952927E-01
     95 T   8 O     4.388753502216E-04 -4.967187179579E-01 -1.238686032900E-01
     96 T   8 O     9.035132098448E-03  4.990749935513E-01  3.768626592091E-01
     97 T   8 O     3.327046358600E-01 -1.666778350298E-01 -2.777733850716E-01
     98 T   8 O     3.256578332604E-01 -1.665804814536E-01  2.190227522342E-01
     99 T   8 O    -1.685809549465E-01  3.138820022817E-03 -2.804647176829E-01
    100 T   8 O    -1.715165707514E-01  3.984555635612E-04  2.238640633879E-01
    101 T   8 O     3.341511733211E-01  1.642894763815E-01 -2.761071593030E-01
    102 T   8 O     3.242492590313E-01  1.676828322744E-01  2.186794250382E-01
    103 T   8 O    -1.726362081884E-01  3.333259548447E-01 -2.830009854168E-01
    104 T   8 O    -1.705589282304E-01  3.336304893928E-01  2.218958214283E-01
    105 T   8 O     3.341692653977E-01 -4.975750434063E-01 -2.760760786160E-01
    106 T   8 O     3.242576037123E-01  4.990562608643E-01  2.186828545236E-01
    107 T   8 O    -1.685731874552E-01 -3.365642695281E-01 -2.804718965848E-01
    108 T   8 O    -1.714921508861E-01 -3.333269852265E-01  2.237838848509E-01
    109 T   8 O    -3.274722123407E-01 -1.665299564835E-01  2.865836364189E-01
    110 T   8 O    -3.287106224775E-01 -1.666528678657E-01 -2.426854258393E-01
    111 T   8 O     1.665157815822E-01 -4.787479441648E-04  2.763723926805E-01
    112 T   8 O     1.760204432222E-01 -2.112074768532E-04 -2.174346340004E-01
    113 T   8 O    -3.279753535112E-01  1.689682987723E-01  2.830604248315E-01
    114 T   8 O    -3.302463461925E-01  1.661426673940E-01 -2.244417823060E-01
    115 T   8 O     1.651657552237E-01  3.332427353081E-01  2.753754312966E-01
    116 T   8 O     1.743410096415E-01  3.332354232905E-01 -2.149873520140E-01
    117 T   8 O    -3.280222741048E-01  4.977702619401E-01  2.829423254912E-01
    118 T   8 O    -3.302725082519E-01 -4.992284712654E-01 -2.243852250834E-01
    119 T   8 O     1.665864811283E-01 -3.328509459883E-01  2.764377419817E-01
    120 T   8 O     1.759205220874E-01 -3.332243980665E-01 -2.174597822504E-01

 T = ATOM BELONGING TO THE ASYMMETRIC UNIT

 TOTAL ENERGY(DFT)(AU)(  8) -9.5963967809216E+04     DE (AU)   -8.049E-05

 UPDATED TRUST RADIUS     0.625E-01

 SYMMETRY ALLOWED FORCES  (COORDINATE, FORCE)

    1 -1.2146923E-03    2  1.8692279E-04    3 -2.9417900E-04    4  3.4146073E-04
    5 -4.6661580E-05    6  2.4666709E-04    7  1.8530658E-04    8  1.2096897E-04
    9  1.1910601E-04   10  4.6340968E-04   11  2.0128197E-04   12 -4.8934434E-04
   13 -1.4153926E-04   14 -2.1660211E-04   15  1.9181016E-04   16  3.2517441E-04
   17  6.7837503E-06   18 -2.0317840E-04   19  1.4245365E-04   20 -1.6498793E-06
   21 -6.5977866E-05   22  2.9614474E-04   23  2.2559295E-04   24 -4.6812843E-04
   25 -2.0102359E-04   26  2.2105481E-04   27  2.6307958E-04   28  1.9285470E-04
   29 -1.1592993E-04   30 -1.3825986E-04   31  2.2500379E-04   32 -1.2639577E-04
   33 -1.5114107E-04   34  4.0156098E-04   35 -4.7441179E-05   36 -4.7976946E-04
   37 -6.0516845E-04   38  4.3820247E-05   39  1.5975795E-04   40 -3.3794639E-04
   41 -8.2592193E-06   42  5.9426706E-04   43 -7.2776346E-04   44  1.6666000E-04
   45  5.8177319E-05   46 -3.3687662E-04   47  1.6309111E-04   48 -2.7598215E-04
   49 -1.4642632E-04   50 -8.6458139E-05   51  1.8011359E-04   52 -1.8816618E-04
   53 -1.4239410E-04   54  5.2100330E-04   55 -4.8637281E-04   56  2.1618973E-04
   57  3.0933224E-04   58 -3.4048752E-04   59  4.6519050E-05   60 -4.2399072E-04
   61 -1.9017596E-04   62 -3.5075155E-05   63  3.1505734E-04   64 -1.2469463E-04
   65  1.2446657E-04   66  4.9889866E-04   67 -5.3947738E-04   68  1.1329908E-04
   69 -2.2495417E-04   70 -2.3693047E-04   71 -1.9174954E-04   72 -9.9739897E-05
   73  9.9362942E-05   74  6.0446333E-04   75 -1.8222422E-04   76 -6.3272335E-04
   77 -8.2500241E-05   78 -6.0961752E-04   79 -7.4712315E-04   80  9.0420666E-05
   81  5.1686398E-04   82  2.5517084E-04   83  1.2203780E-04   84 -6.3243417E-04
   85 -3.0607730E-06   86 -4.8556163E-04   87 -1.2548289E-04   88 -7.4030740E-04
   89 -7.7912887E-05   90 -2.5450900E-04   91 -2.6399793E-04   92  1.8500128E-05
   93  2.1075659E-04   94  1.3373279E-04   95  1.2844485E-05   96 -7.6491848E-04
   97  7.5130540E-05   98  2.2894890E-05   99 -1.3446751E-04  100 -6.1642234E-04
  101  3.5305974E-05  102 -3.3632968E-04  103 -5.1175026E-04  104  3.0077683E-05
  105  2.9313099E-04  106 -2.3315281E-05  107  3.3502669E-04  108 -1.1366032E-04
  109 -8.5788731E-04  110 -1.0009792E-05  111  8.6849185E-04  112 -5.2445213E-04
  113 -6.5627537E-08  114  2.6460047E-04  115  3.0793168E-04  116  7.9521864E-05
  117  4.9520678E-04  118  9.6415065E-04  119  2.2787410E-04  120  2.5206928E-04
  121 -8.1016799E-04  122 -2.9480720E-04  123  7.5418375E-04  124 -5.5455383E-04
  125  9.8618216E-06  126  1.9294506E-04  127  4.0968271E-04  128  4.9384313E-05
  129  5.8166277E-04  130  6.7241240E-04  131 -1.2211189E-04  132  2.3051674E-04
  133  1.0055388E-04  134  2.5938937E-04  135  2.5580165E-04  136 -1.0036043E-03
  137  8.5527486E-05  138  1.4057958E-04  139  4.7680836E-04  140  8.2439596E-05
  141  2.2496331E-04  142  6.7533956E-04  143  2.0194043E-04  144  2.0667302E-04
  145  1.4091278E-03  146 -1.5781025E-04  147  5.4304719E-05  148 -7.4927646E-05
  149 -1.8148315E-05  150 -1.0348033E-04  151 -2.5820711E-04  152  6.6657304E-05
  153 -8.8122123E-05  154 -3.4176370E-04  155  3.0744099E-05  156  4.8285793E-04
  157 -1.6619203E-04  158 -9.6487615E-05  159  1.3240692E-04  160  1.3105566E-04
  161  5.2021550E-05  162  1.5662747E-04  163 -4.3603853E-04  164  1.1674921E-04
  165 -2.0214550E-04  166 -2.7315592E-04  167  6.3700812E-05  168 -7.9557507E-06
  169 -1.0517275E-04  170  4.5147649E-05  171  1.1524358E-04  172  2.3607888E-05
  173 -7.4037083E-05  174  1.5551623E-05  175 -3.4096054E-04  176  1.1187323E-04
  177 -9.7751391E-05  178 -3.0417580E-04  179 -1.0416132E-04  180  3.1383873E-04
  181  1.3130428E-04  182 -7.5572223E-05  183  6.4435711E-04  184  3.1729125E-05
  185 -3.2795816E-05  186  1.2639181E-04  187  3.1446407E-04  188  1.0286078E-04
  189 -2.0566707E-04  190 -1.0731624E-04  191 -4.2695385E-05  192  1.7573567E-04
  193 -9.8019296E-05  194  3.8162159E-04  195  1.7993985E-04  196  2.4588539E-04
  197 -8.9775329E-05  198  1.7915421E-05  199 -2.4490256E-06  200  1.5385002E-04
  201 -2.0527067E-04  202  1.5084711E-04  203  2.1101959E-04  204 -2.3816567E-04
  205 -1.9952081E-04  206 -2.5917610E-04  207  6.0241506E-05  208  2.4149400E-04
  209 -7.5419513E-05  210  2.3184449E-06  211  3.2449643E-04  212 -1.0078402E-04
  213 -1.8392344E-04  214 -1.8731135E-04  215  2.3508069E-04  216 -1.3784709E-04
  217  3.8608106E-04  218  3.4417386E-04  219 -4.1317064E-04  220  2.6511877E-04
  221 -3.8462942E-05  222 -1.5979557E-04  223  5.4273041E-06  224 -1.4724888E-04
  225  2.0905439E-05  226  3.1204453E-04  227  1.0701364E-04  228  2.8582644E-04
  229  2.4091749E-04  230  1.9722660E-04  231 -2.2765789E-04  232  3.6107400E-04
  233  7.4037126E-05  234 -7.3395548E-05  235  1.7911887E-04  236 -1.5891379E-04
  237  1.2913218E-04  238  2.8756797E-04  239 -3.0216846E-04  240  3.0288564E-04
  241  8.9899017E-05  242  1.5127540E-04  243  2.2549802E-04  244  1.7825654E-04
  245  3.6931403E-05  246 -2.3747630E-05  247  1.7743042E-04  248  3.8575599E-05
  249 -5.4443993E-05  250  2.5411570E-04  251  3.5947938E-04  252  2.7009891E-04
  253  2.2318731E-04  254  2.8730901E-05  255  1.7164936E-04  256  1.3205169E-04
  257  1.6947312E-05  258 -5.1223578E-05  259 -1.3181144E-04  260  1.4870919E-04
  261 -2.4816004E-04  262 -4.2182859E-04  263 -7.0857984E-05  264  6.0227680E-05
  265  1.1328500E-04  266 -1.8416736E-05  267  1.8824783E-04  268  2.9258661E-05
  269  3.0316903E-05  270 -5.7071831E-05  271  8.6969947E-05  272 -2.2328916E-04
  273 -2.4698345E-04  274 -2.8887199E-04  275 -2.4727207E-04  276  2.8910597E-04
  277 -6.6445139E-05  278  7.1479725E-05  279  9.3801706E-05  280  5.6979408E-05
  281  1.0364784E-04  282  1.2544390E-04  283  2.1677689E-04  284  3.8043007E-04
  285 -2.3140285E-04  286 -3.9493734E-04  287 -9.7605713E-05  288  1.5547059E-04
  289  6.0593395E-04  290  8.8601335E-05  291 -3.1314745E-04  292  5.7253185E-04
  293 -1.7931107E-05  294  1.5088659E-04  295  8.6410761E-05  296  1.8081746E-04
  297 -1.3833585E-04  298  3.6040142E-04  299 -1.6293462E-04  300  2.3513162E-04
  301  2.9175140E-04  302  2.9453236E-04  303 -1.3418967E-04  304  3.4098825E-04
  305  7.1695457E-05  306  8.0317756E-05  307  9.1453483E-04  308  4.2425993E-05
  309  1.6578447E-04  310  3.5730605E-04  311 -3.9485952E-04  312  1.0452592E-04
  313  2.5247011E-04  314 -2.8423952E-04  315 -3.8489971E-05  316  4.1193300E-04
  317 -8.8165978E-05  318  2.8631604E-04  319  3.9881900E-04  320  9.8617789E-05
  321 -1.1220679E-04  322  3.3550984E-04  323 -1.9706248E-04  324  4.5707592E-04
  325 -1.2887161E-05  326 -2.1017185E-04  327 -9.2633209E-05  328  6.0860662E-04
  329  2.1097592E-05  330  5.0260826E-04  331 -4.7569312E-05  332  1.2883590E-04
  333  9.6097387E-05  334 -8.2208358E-04  335  4.3537866E-04  336 -3.6644302E-04
  337  1.6061496E-04  338  2.1330666E-04  339  9.9677166E-05  340  4.5129280E-04
  341  3.3700284E-05  342 -1.6607547E-05  343  2.2860163E-05  344  2.5444687E-04
  345 -7.2844960E-05  346 -2.1184798E-04  347  2.5307241E-04  348 -5.5265841E-05
  349  3.9438679E-04  350  2.7084785E-04  351  2.4728905E-04  352  8.6252931E-04
  353  4.4650849E-05  354 -1.4203499E-04  355  3.4193763E-04  356  3.8123416E-04
  357  9.9926656E-05  358 -6.9704793E-04  359 -3.6268892E-04  360 -5.6325371E-05
  361 -7.1503938E-04  362  3.0856307E-04  363 -7.9562236E-05

 GRADIENT NORM     0.006030  GRADIENT THRESHOLD     0.500000

 EIGENVALUES OF THE ESTIMATED HESSIAN
  0.3199E-02  0.3852E-02  0.4528E-02  0.5285E-02  0.6426E-02  0.7857E-02
  0.9185E-02  0.9738E-02  0.1000E-01  0.1088E-01  0.1202E-01  0.1472E-01
  0.1707E-01  0.1753E-01  0.1845E-01  0.2072E-01  0.2317E-01  0.2350E-01
  0.2416E-01  0.2429E-01  0.2476E-01  0.2495E-01  0.2734E-01  0.2790E-01
  0.3082E-01  0.3116E-01  0.3161E-01  0.3289E-01  0.3400E-01  0.3427E-01
  0.3599E-01  0.3790E-01  0.3875E-01  0.3879E-01  0.4016E-01  0.4178E-01
  0.4216E-01  0.4287E-01  0.4407E-01  0.4430E-01  0.4520E-01  0.4545E-01
  0.4689E-01  0.4725E-01  0.4770E-01  0.4860E-01  0.4983E-01  0.5045E-01
  0.5089E-01  0.5262E-01  0.5340E-01  0.5446E-01  0.5505E-01  0.5634E-01
  0.5724E-01  0.5811E-01  0.6013E-01  0.6061E-01  0.6220E-01  0.6369E-01
  0.6475E-01  0.6640E-01  0.6719E-01  0.6896E-01  0.6945E-01  0.6979E-01
  0.7127E-01  0.7169E-01  0.7197E-01  0.7366E-01  0.7471E-01  0.7573E-01
  0.7654E-01  0.7746E-01  0.7794E-01  0.7833E-01  0.7910E-01  0.8065E-01
  0.8215E-01  0.8303E-01  0.8462E-01  0.8538E-01  0.8701E-01  0.8862E-01
  0.9003E-01  0.9086E-01  0.9133E-01  0.9265E-01  0.9360E-01  0.9457E-01
  0.9565E-01  0.9626E-01  0.9901E-01  0.1007      0.1011      0.1025    
  0.1047      0.1058      0.1078      0.1090      0.1106      0.1116    
  0.1148      0.1160      0.1163      0.1172      0.1175      0.1210    
  0.1228      0.1242      0.1244      0.1256      0.1271      0.1279    
  0.1302      0.1305      0.1315      0.1332      0.1344      0.1349    
  0.1379      0.1379      0.1401      0.1408      0.1417      0.1446    
  0.1455      0.1465      0.1476      0.1481      0.1514      0.1524    
  0.1536      0.1548      0.1582      0.1594      0.1601      0.1618    
  0.1640      0.1667      0.1698      0.1700      0.1712      0.1732    
  0.1750      0.1763      0.1777      0.1786      0.1806      0.1826    
  0.1853      0.1861      0.1872      0.1897      0.1921      0.1930    
  0.1949      0.1974      0.2008      0.2024      0.2039      0.2046    
  0.2063      0.2069      0.2101      0.2104      0.2139      0.2174    
  0.2176      0.2222      0.2237      0.2260      0.2300      0.2303    
  0.2364      0.2402      0.2405      0.2441      0.2470      0.2514    
  0.2558      0.2596      0.2627      0.2660      0.2676      0.2707    
  0.2718      0.2752      0.2778      0.2802      0.2850      0.2871    
  0.2903      0.2946      0.2960      0.3001      0.3007      0.3023    
  0.3048      0.3071      0.3080      0.3134      0.3168      0.3185    
  0.3229      0.3275      0.3288      0.3331      0.3383      0.3431    
  0.3437      0.3454      0.3513      0.3597      0.3636      0.3660    
  0.3665      0.3750      0.3788      0.3825      0.3876      0.3902    
  0.3959      0.3979      0.4032      0.4048      0.4121      0.4168    
  0.4193      0.4233      0.4281      0.4316      0.4333      0.4417    
  0.4418      0.4457      0.4480      0.4510      0.4568      0.4610    
  0.4695      0.4732      0.4765      0.4782      0.4808      0.4843    
  0.4865      0.4896      0.4946      0.4960      0.4986      0.5030    
  0.5089      0.5114      0.5157      0.5166      0.5202      0.5240    
  0.5285      0.5313      0.5338      0.5374      0.5428      0.5461    
  0.5495      0.5569      0.5608      0.5651      0.5713      0.5768    
  0.5789      0.5817      0.5855      0.5904      0.5933      0.5975    
  0.5995      0.6040      0.6129      0.6170      0.6190      0.6214    
  0.6266      0.6272      0.6307      0.6402      0.6427      0.6453    
  0.6487      0.6510      0.6538      0.6563      0.6578      0.6628    
  0.6667      0.6696      0.6732      0.6775      0.6792      0.6818    
  0.6865      0.6877      0.6930      0.6933      0.6979      0.6997    
  0.7014      0.7049      0.7073      0.7091      0.7106      0.7135    
  0.7163      0.7170      0.7198      0.7203      0.7232      0.7275    
  0.7297      0.7319      0.7326      0.7343      0.7372      0.7395    
  0.7411      0.7425      0.7469      0.7525      0.7570      0.7593    
  0.7621      0.7641      0.7686      0.7722      0.7764      0.7815    
  0.7850      0.7885      0.7898      0.7964      0.8031      0.8075    
  0.8199      0.8211      0.8245      0.8277      0.8312      0.8411    
  0.8446      0.8513      0.8560      0.8639      0.8727      0.8844    
  0.9008      0.9032      0.9175      0.9413      0.9626       1.011    
   1.099       1.265       1.364    
 NEWTON STEP ( 0.1482111126E+00) EXCEEDS TRUST RADIUS ( 0.6250000000E-01)
 LEVEL SHIFT     0.1290795302E-02

 PREDICTED ENERGY CHANGE    -0.117E-03

 MAX GRADIENT      0.001409  THRESHOLD              0.000450 CONVERGED NO
 RMS GRADIENT      0.000316  THRESHOLD              0.000300 CONVERGED NO
 MAX DISPLAC.      0.031206  THRESHOLD              0.001800 CONVERGED NO
 RMS DISPLAC.      0.003280  THRESHOLD              0.001200 CONVERGED NO
 TTTTTTTTTTTTTTTTTTTTTTTTTTTTTT OPTI        TELAPSE   128525.33 TCPU   128145.83
 *******************************************************************************
 COORDINATE AND CELL OPTIMIZATION - POINT    6
 *******************************************************************************
 LATTICE PARAMETERS (ANGSTROMS AND DEGREES) - BOHR = 0.5291772083 ANGSTROM
 PRIMITIVE CELL - CENTRING CODE 1/0 VOLUME=  1244.607092 - DENSITY  6.116 g/cm^3
         A              B              C           ALPHA      BETA       GAMMA 
    12.00588802     9.10770649    11.75775650    89.984107 104.518901  89.997031
 *******************************************************************************
 ATOMS IN THE ASYMMETRIC UNIT  120 - ATOMS IN THE UNIT CELL:  120
     ATOM                 X/A                 Y/B                 Z/C    
 *******************************************************************************
      1 T 277 IR   -3.510167878413E-01 -1.667368862233E-01 -8.615759744831E-02
      2 T  31 GA   -4.112966733637E-01 -1.665825176644E-01  3.979051915202E-01
      3 T  31 GA    9.693525401517E-02  9.070581213268E-04 -1.010166485741E-01
      4 T  31 GA    9.613690176199E-02 -1.512932967715E-04  4.018213542635E-01
      5 T  31 GA   -4.012379227623E-01  1.637336021028E-01 -9.811814345262E-02
      6 T  31 GA   -4.095224811890E-01  1.675292870628E-01  3.984700971185E-01
      7 T  31 GA    8.848215771379E-02  3.332834584055E-01 -1.021073104586E-01
      8 T  31 GA    9.866440560390E-02  3.333900056849E-01  4.039167157971E-01
      9 T  31 GA   -4.012968696546E-01 -4.970604730639E-01 -9.813279511398E-02
     10 T  31 GA   -4.093607312705E-01  4.993140136326E-01  3.984796554648E-01
     11 T  31 GA    9.695684263755E-02 -3.343643013352E-01 -1.009212675140E-01
     12 T  31 GA    9.616759360881E-02 -3.329714484564E-01  4.019158407753E-01
     13 T  31 GA    4.071218696853E-01 -1.668509221295E-01  1.020798085030E-01
     14 T  31 GA    4.046161175410E-01 -1.666255717799E-01 -4.021212028229E-01
     15 T  31 GA   -1.042395299257E-01 -2.210413280009E-03  9.777487229874E-02
     16 T  31 GA   -8.906357698169E-02  1.674840271605E-03 -3.996433933698E-01
     17 T  31 GA    4.051286987714E-01  1.667367409011E-01  1.024607877373E-01
     18 T  31 GA    4.014872262018E-01  1.669352591111E-01 -4.036787532375E-01
     19 T  31 GA   -1.003229370883E-01  3.332277236509E-01  9.717880751598E-02
     20 T  31 GA   -9.156899069021E-02  3.334349940881E-01 -4.000096082967E-01
     21 T  31 GA    4.051946871091E-01  4.996139193971E-01  1.025197504271E-01
     22 T  31 GA    4.014797362825E-01  4.998094586034E-01 -4.036291437830E-01
     23 T  31 GA   -1.041914003588E-01 -3.313382764911E-01  9.769742762200E-02
     24 T  31 GA   -8.912420044339E-02 -3.349063497608E-01 -3.997129722108E-01
     25 T  31 GA    3.524676351796E-01 -3.287548820712E-01 -1.553227381129E-01
     26 T  31 GA    3.371428443515E-01 -3.331929452549E-01  3.393277093243E-01
     27 T  31 GA   -1.533589531230E-01 -1.666243781191E-01 -1.739828218064E-01
     28 T  31 GA   -1.574656505494E-01 -1.665634937728E-01  3.461621380087E-01
     29 T  31 GA    3.525639756305E-01 -4.634869228001E-03 -1.553808777283E-01
     30 T  31 GA    3.371177107774E-01 -6.843824899497E-05  3.392118084110E-01
     31 T  31 GA   -1.635963439957E-01  1.696282313939E-01 -1.659209716857E-01
     32 T  31 GA   -1.553255210458E-01  1.677393768262E-01  3.441298674222E-01
     33 T  31 GA    3.468717208025E-01  3.332933446821E-01 -1.552242101996E-01
     34 T  31 GA    3.368952130805E-01  3.333775499026E-01  3.385616001867E-01
     35 T  31 GA   -1.635871008079E-01  4.970432537924E-01 -1.659444097786E-01
     36 T  31 GA   -1.554024505938E-01  4.991404623459E-01  3.438095721954E-01
     37 T  31 GA   -3.426412868808E-01 -3.388966069887E-01  1.681232943666E-01
     38 T  31 GA   -3.447932225863E-01 -3.350095226702E-01 -3.509894506712E-01
     39 T  31 GA    1.540526106011E-01 -1.667633350067E-01  1.556466661869E-01
     40 T  31 GA    1.618022997747E-01 -1.666215613010E-01 -3.388880390259E-01
     41 T  31 GA   -3.426890054478E-01  5.662549160661E-03  1.681680582569E-01
     42 T  31 GA   -3.447577140364E-01  1.585223894811E-03 -3.509848799980E-01
     43 T  31 GA    1.526661575903E-01  1.661814246471E-01  1.557384662547E-01
     44 T  31 GA    1.629878300106E-01  1.659821017200E-01 -3.376215003982E-01
     45 T  31 GA   -3.414201995659E-01  3.332680857168E-01  1.589340019124E-01
     46 T  31 GA   -3.458791798371E-01  3.332642676760E-01 -3.453597072799E-01
     47 T  31 GA    1.526758304469E-01 -4.996686821860E-01  1.558626107731E-01
     48 T  31 GA    1.629791388861E-01 -4.992611797715E-01 -3.375716246637E-01
     49 T   8 O    -3.346092336728E-01 -1.665714599113E-01  7.667989218161E-02
     50 T   8 O    -3.287128381409E-01 -1.666920425932E-01 -4.494572768032E-01
     51 T   8 O     1.682842895274E-01  5.048185760856E-04  5.562803834473E-02
     52 T   8 O     1.716796569619E-01 -3.298319144129E-05 -4.409559400826E-01
     53 T   8 O    -3.275697016455E-01  1.661815898996E-01  5.994166530191E-02
     54 T   8 O    -3.309572660017E-01  1.681737225754E-01 -4.461736448885E-01
     55 T   8 O     1.647075601176E-01  3.332836492643E-01  5.391199386142E-02
     56 T   8 O     1.751260951249E-01  3.334071699873E-01 -4.387830177908E-01
     57 T   8 O    -3.276662940994E-01 -4.994748110144E-01  5.994429594590E-02
     58 T   8 O    -3.309280882296E-01  4.984396852998E-01 -4.461084373485E-01
     59 T   8 O     1.683030596469E-01 -3.339923667700E-01  5.567929361930E-02
     60 T   8 O     1.717231050406E-01 -3.330886911021E-01 -4.408609617975E-01
     61 T   8 O     3.342065228528E-01 -1.668273701140E-01 -5.486814137420E-02
     62 T   8 O     3.254804847876E-01 -1.666047189968E-01  4.416244230392E-01
     63 T   8 O    -1.989044982650E-01 -2.024408002161E-02 -5.952077487585E-02
     64 T   8 O    -1.654049903576E-01  2.063142915488E-03  4.456506102446E-01
     65 T   8 O     3.409005033477E-01  1.630985422756E-01 -5.626995837379E-02
     66 T   8 O     3.231162259894E-01  1.671745073345E-01  4.403946401196E-01
     67 T   8 O    -1.757850290341E-01  3.332740423114E-01 -6.089066616449E-02
     68 T   8 O    -1.667005332752E-01  3.334491657134E-01  4.446394028544E-01
     69 T   8 O     3.409920341282E-01 -4.966139349156E-01 -5.621464758396E-02
     70 T   8 O     3.230915416749E-01  4.995905380497E-01  4.404346095710E-01
     71 T   8 O    -1.989058645973E-01 -3.133014823966E-01 -5.958499188728E-02
     72 T   8 O    -1.653892850076E-01 -3.353135631317E-01  4.455975841653E-01
     73 T   8 O     4.940109689244E-01 -3.346453095637E-01  1.315919954699E-01
     74 T   8 O     4.915546020499E-01 -3.346794611099E-01 -3.798298650353E-01
     75 T   8 O    -1.295487457802E-02 -1.667141565139E-01  1.171496832718E-01
     76 T   8 O    -3.127827804276E-03 -1.666380529281E-01 -3.689443104677E-01
     77 T   8 O     4.939818036680E-01  9.296063915395E-04  1.312924212088E-01
     78 T   8 O     4.915601645560E-01  1.382349077127E-03 -3.799481723920E-01
     79 T   8 O    -1.473380934689E-02  1.632785627479E-01  1.151460808222E-01
     80 T   8 O    -1.584867469000E-03  1.683788038464E-01 -3.703126386821E-01
     81 T   8 O     4.945331172364E-01  3.331240267677E-01  1.285508464893E-01
     82 T   8 O     4.907167771114E-01  3.333533059408E-01 -3.796240890664E-01
     83 T   8 O    -1.473289951433E-02 -4.967470394010E-01  1.151421260518E-01
     84 T   8 O    -1.566583323245E-03  4.984211975653E-01 -3.702271904938E-01
     85 T   8 O    -4.759764602442E-01 -3.174672027090E-01 -1.190169179047E-01
     86 T   8 O    -4.983813517649E-01 -3.345076886563E-01  3.745311069509E-01
     87 T   8 O     6.557677642369E-03 -1.667064549606E-01 -1.229322792636E-01
     88 T   8 O     7.058733562739E-03 -1.665266866917E-01  3.770866511709E-01
     89 T   8 O    -4.759277042921E-01 -1.581962598061E-02 -1.190982656507E-01
     90 T   8 O    -4.984108551184E-01  1.302093540194E-03  3.744138442051E-01
     91 T   8 O     4.416485398645E-04  1.631938026431E-01 -1.240022249876E-01
     92 T   8 O     8.774223926654E-03  1.677063951572E-01  3.767585343913E-01
     93 T   8 O    -4.880474486740E-01  3.333184754388E-01 -1.241881920763E-01
     94 T   8 O    -4.984558214270E-01  3.334518076709E-01  3.740174880973E-01
     95 T   8 O     4.153731762597E-04 -4.965971994868E-01 -1.238894296636E-01
     96 T   8 O     8.830078597387E-03  4.992555205378E-01  3.769577695506E-01
     97 T   8 O     3.329675363615E-01 -1.666416298120E-01 -2.777447863011E-01
     98 T   8 O     3.258810538873E-01 -1.666135482062E-01  2.190909836749E-01
     99 T   8 O    -1.687190262215E-01  3.272761131699E-03 -2.805232897479E-01
    100 T   8 O    -1.714141656047E-01  1.936816516816E-04  2.241075813597E-01
    101 T   8 O     3.343089722820E-01  1.643385649365E-01 -2.760810794480E-01
    102 T   8 O     3.244547469817E-01  1.677813304240E-01  2.186642611288E-01
    103 T   8 O    -1.725582129791E-01  3.334373670003E-01 -2.829693797284E-01
    104 T   8 O    -1.703503276817E-01  3.333419144170E-01  2.220762493634E-01
    105 T   8 O     3.343056842326E-01 -4.977388126830E-01 -2.760250527187E-01
    106 T   8 O     3.244533504770E-01  4.990564349451E-01  2.186678974204E-01
    107 T   8 O    -1.686970383592E-01 -3.363866529999E-01 -2.804809233806E-01
    108 T   8 O    -1.713360620664E-01 -3.338580991974E-01  2.239765525479E-01
    109 T   8 O    -3.275135111525E-01 -1.665901187406E-01  2.864855681424E-01
    110 T   8 O    -3.286626000086E-01 -1.667440434502E-01 -2.426185053698E-01
    111 T   8 O     1.662843921583E-01 -4.151387906294E-04  2.763233359344E-01
    112 T   8 O     1.759552618341E-01  6.700665894521E-04 -2.176577234847E-01
    113 T   8 O    -3.280961204228E-01  1.690173919719E-01  2.829734638812E-01
    114 T   8 O    -3.303527897261E-01  1.661343344177E-01 -2.243818872869E-01
    115 T   8 O     1.649048743417E-01  3.333650766914E-01  2.753283676225E-01
    116 T   8 O     1.741715998550E-01  3.333291728577E-01 -2.151965519965E-01
    117 T   8 O    -3.279630676912E-01  4.975529778515E-01  2.829989520129E-01
    118 T   8 O    -3.303706729883E-01 -4.993352174235E-01 -2.243392657996E-01
    119 T   8 O     1.662839739587E-01 -3.328872414918E-01  2.764035941694E-01
    120 T   8 O     1.760142981973E-01 -3.341085961727E-01 -2.175973589824E-01

 T = ATOM BELONGING TO THE ASYMMETRIC UNIT

 TOTAL ENERGY(DFT)(AU)( 10) -9.5963967828348E+04     DE (AU)   -1.913E-05

 UPDATED TRUST RADIUS     0.156E-01

 SYMMETRY ALLOWED FORCES  (COORDINATE, FORCE)

    1 -1.0430530E-03    2  1.4586709E-04    3 -3.2705658E-04    4  2.7702241E-04
    5 -1.0369854E-04    6  6.3611763E-04    7 -1.5784185E-04    8  1.3032354E-04
    9  5.9090521E-04   10  2.9751205E-04   11  2.8329042E-04   12 -8.5082494E-05
   13 -5.3724463E-05   14 -5.7739657E-05   15  7.9135372E-05   16  2.4325640E-04
   17 -6.1048968E-05   18  1.7783988E-04   19  1.0618461E-04   20  5.9375495E-05
   21 -2.6127471E-05   22  8.5920553E-05   23  3.2112259E-04   24 -1.3065117E-04
   25 -6.1068555E-05   26  5.6403442E-05   27  1.2888212E-04   28 -9.9290708E-06
   29 -8.2454665E-05   30  2.5232337E-04   31 -1.7983862E-04   32 -9.4940975E-05
   33  2.8560650E-04   34  2.2283631E-04   35 -1.5322078E-04   36 -1.0906177E-04
   37 -3.2804311E-04   38  7.3880122E-06   39  3.1545044E-04   40 -5.2169470E-05
   41 -9.1855258E-06   42  1.3601696E-04   43 -5.3145779E-04   44  2.8631620E-04
   45 -3.9960199E-05   46 -2.8873022E-04   47  2.9397191E-04   48 -3.8325455E-04
   49 -3.0660713E-05   50  4.7512767E-05   51 -8.1848586E-06   52 -2.6644315E-04
   53 -1.2802051E-04   54  4.3111662E-04   55 -4.6583907E-04   56  1.8301414E-04
   57  1.0411496E-04   58 -3.5862205E-04   59  1.7608022E-05   60 -5.7444624E-04
   61 -1.1838677E-04   62 -1.1568494E-04   63  7.6936353E-06   64 -2.3960054E-04
   65  7.8699769E-05   66  3.9809371E-04   67 -5.0086197E-04   68  1.2534434E-04
   69 -2.4862553E-04   70 -2.8006940E-04   71 -2.7826634E-04   72 -1.9425372E-04
   73  7.8096297E-04   74 -2.4089380E-04   75 -5.3229888E-05   76 -9.5596982E-05
   77 -1.2872656E-04   78 -7.5744661E-05   79 -4.1704788E-04   80 -1.6739147E-04
   81  4.4193608E-04   82  4.0941398E-04   83 -6.5614259E-05   84 -1.1412670E-04
   85  7.2150550E-04   86  3.3875895E-04   87 -5.5376760E-05   88 -1.7503353E-04
   89  9.5967903E-05   90  2.0136571E-04   91 -2.1996410E-04   92  3.1464206E-04
   93  2.4856357E-04   94  3.6136042E-04   95  1.8240031E-04   96 -1.0989055E-04
   97  2.3089593E-04   98  2.7611642E-05   99 -1.1768372E-04  100 -1.5025873E-04
  101  1.1754402E-04  102  4.7714641E-05  103 -3.6291508E-04  104 -9.4350230E-05
  105  3.6641475E-04  106  8.1985950E-04  107 -5.0205306E-04  108  6.4899791E-04
  109 -8.8312028E-04  110  1.7281435E-04  111  5.5220002E-04  112 -4.3766836E-04
  113  1.1885318E-04  114  2.0463055E-04  115 -1.5087935E-04  116  1.0002524E-04
  117  1.6106657E-04  118  4.6797768E-04  119  8.7490147E-05  120 -4.7408025E-04
  121 -8.0197250E-04  122 -2.3173313E-04  123  5.5295701E-04  124 -5.5768514E-04
  125 -3.2075508E-05  126  7.3570759E-05  127 -4.3261625E-05  128  1.9019089E-04
  129  2.3240220E-04  130  3.2644275E-04  131  5.1997322E-04  132 -3.3536700E-04
  133  1.7974470E-05  134  4.7676966E-05  135 -5.9007093E-05  136 -5.5377242E-04
  137  1.2755980E-04  138  2.4097063E-04  139  9.7068256E-06  140 -1.3410029E-05
  141  6.6807818E-07  142  3.6649376E-04  143 -4.5777055E-04  144 -4.0280038E-04
  145  1.6130862E-03  146 -1.9453068E-04  147 -2.1013725E-04  148 -1.4319099E-04
  149  5.6012976E-05  150 -2.6332156E-04  151 -1.5984468E-04  152 -9.0791680E-05
  153 -5.0030478E-05  154 -1.8654119E-04  155 -2.1839236E-04  156  2.6381131E-04
  157  2.3739185E-05  158 -1.6301535E-04  159 -3.8186030E-05  160  6.3320515E-05
  161  8.3130753E-05  162  2.9646879E-05  163 -3.0477400E-04  164  2.9456854E-05
  165  8.3923792E-05  166 -1.1466105E-04  167 -2.0556452E-05  168 -2.0820992E-04
  169  1.2578272E-06  170  2.5238232E-05  171 -2.0308843E-05  172  6.0140197E-05
  173  1.9444809E-05  174 -1.1490875E-04  175 -2.2077589E-04  176  1.9332876E-04
  177  7.5031355E-05  178 -1.5186055E-04  179  1.0979355E-04  180  1.6849773E-04
  181 -2.2249274E-04  182 -1.8429008E-05  183 -1.8236852E-04  184  1.8061904E-05
  185 -1.6134833E-05  186  1.1765081E-07  187  2.0679515E-04  188  1.3658930E-04
  189 -2.0966649E-04  190 -1.8734808E-04  191 -8.5308005E-05  192  4.2642902E-04
  193 -8.1192197E-05  194  1.9932837E-04  195  2.0501973E-04  196  2.0235134E-04
  197 -9.4721898E-05  198 -2.4845388E-04  199  3.8514715E-05  200  5.2503291E-05
  201 -1.0866314E-04  202  1.2604082E-04  203  2.6120565E-05  204  2.7033743E-04
  205 -1.2265418E-04  206 -1.6103934E-04  207  2.6408661E-04  208  2.2003478E-04
  209  1.6774245E-05  210 -2.1054158E-04  211  2.8392914E-04  212 -1.6372892E-07
  213 -9.8127475E-05  214 -2.5344668E-04  215  2.3076911E-04  216  1.4944136E-04
  217  3.2455123E-04  218  3.7436972E-04  219 -3.8291765E-04  220  1.1984160E-04
  221  5.8602514E-05  222 -1.2986465E-04  223 -9.6238244E-05  224 -1.8255652E-04
  225 -1.5114788E-04  226  6.3327049E-04  227  2.1752000E-05  228  3.3200973E-04
  229  1.0858862E-04  230  1.0393999E-04  231 -2.2050474E-04  232  2.3126365E-04
  233 -4.1028412E-07  234 -3.7720537E-05  235  7.4286122E-05  236 -3.0479618E-04
  237 -1.1164209E-05  238  6.7192965E-05  239 -2.9654657E-04  240  1.0730952E-04
  241  4.2889302E-05  242  1.4113333E-04  243  1.4000008E-04  244  2.0252389E-04
  245  3.3682728E-05  246  4.3050633E-05  247  1.7956465E-04  248 -9.4431229E-05
  249 -7.8067845E-05  250  3.1410603E-05  251  3.5020401E-04  252  1.0173822E-04
  253  7.0106122E-05  254  7.4694616E-05  255  9.7137259E-05  256  1.9485984E-04
  257  1.7075542E-05  258 -4.9820910E-05  259  1.2203709E-04  260 -1.3843219E-05
  261  6.6565372E-06  262 -2.3460813E-04  263 -1.4924274E-04  264  8.1059307E-05
  265  4.8961562E-05  266 -1.0941922E-04  267  1.3030710E-04  268  8.9165909E-05
  269  5.7242788E-05  270 -1.2699163E-04  271  5.5423945E-05  272 -2.9155221E-04
  273 -1.6206361E-04  274  1.6265219E-06  275 -4.1202849E-04  276  3.6594843E-04
  277  8.6390482E-05  278 -7.2069948E-06  279  1.1736982E-04  280  3.9656532E-05
  281  1.1818810E-04  282  5.4384015E-05  283  2.2237154E-04  284  3.0740885E-04
  285 -2.1126572E-04  286  5.6752640E-05  287 -2.2004009E-04  288  2.4092210E-04
  289 -5.7841510E-04  290 -8.9002477E-06  291  2.9855530E-04  292 -3.3568188E-04
  293 -8.3600977E-05  294  2.0480495E-04  295  3.4011278E-04  296  1.2708969E-05
  297  3.8039333E-06  298  4.2329306E-04  299 -3.4198382E-05  300 -3.8894573E-04
  301  1.6540589E-04  302  1.3963935E-04  303  1.0939255E-05  304 -5.5141038E-04
  305 -2.2086322E-04  306  3.5473713E-04  307  5.3259892E-04  308 -1.7029735E-04
  309  2.5273407E-04  310  4.8901806E-05  311 -1.1212191E-04  312 -4.4351743E-04
  313  2.5758162E-04  314 -8.5956942E-05  315 -6.7294536E-05  316 -5.5673692E-04
  317 -1.3797730E-04  318  4.8298391E-04  319  5.9876120E-04  320 -2.2897405E-04
  321 -1.1777171E-04  322  7.3221970E-05  323  7.0363225E-04  324 -1.2085838E-04
  325 -4.1860435E-04  326 -3.1916361E-04  327  4.3877347E-05  328 -9.9545801E-05
  329  1.9210159E-04  330  6.0254716E-04  331  5.4769364E-04  332 -2.1812888E-05
  333 -2.7304916E-04  334 -6.7064700E-04  335 -1.5989271E-03  336  2.1327714E-04
  337 -2.6919050E-05  338 -3.1339396E-04  339  2.4218014E-04  340  2.5776033E-04
  341 -3.9291612E-04  342 -1.5435469E-05  343  6.3294559E-04  344 -3.6421047E-04
  345 -3.9583683E-04  346 -2.3352081E-05  347 -4.6136118E-04  348  3.9026260E-04
  349 -3.1170119E-04  350 -1.2502437E-04  351  1.0670708E-04  352  3.8228172E-04
  353 -7.7868296E-04  354 -1.5006697E-04  355  1.0532306E-03  356 -1.0450649E-03
  357 -4.9142023E-04  358  3.2229604E-04  359 -3.0163567E-04  360 -7.8962394E-05
  361 -4.2602788E-04  362  3.2393697E-04  363 -1.0610690E-04

 GRADIENT NORM     0.005871  GRADIENT THRESHOLD     0.500000

 EIGENVALUES OF THE ESTIMATED HESSIAN
  0.3476E-02  0.3879E-02  0.4514E-02  0.5373E-02  0.6438E-02  0.7862E-02
  0.9084E-02  0.1000E-01  0.1042E-01  0.1160E-01  0.1280E-01  0.1620E-01
  0.1720E-01  0.1801E-01  0.1962E-01  0.2069E-01  0.2312E-01  0.2414E-01
  0.2428E-01  0.2457E-01  0.2491E-01  0.2611E-01  0.2777E-01  0.3055E-01
  0.3087E-01  0.3133E-01  0.3286E-01  0.3372E-01  0.3406E-01  0.3589E-01
  0.3634E-01  0.3801E-01  0.3872E-01  0.3978E-01  0.4058E-01  0.4144E-01
  0.4240E-01  0.4289E-01  0.4400E-01  0.4450E-01  0.4524E-01  0.4636E-01
  0.4697E-01  0.4764E-01  0.4836E-01  0.4972E-01  0.5023E-01  0.5059E-01
  0.5109E-01  0.5262E-01  0.5340E-01  0.5445E-01  0.5523E-01  0.5723E-01
  0.5811E-01  0.5916E-01  0.6059E-01  0.6163E-01  0.6352E-01  0.6443E-01
  0.6488E-01  0.6661E-01  0.6788E-01  0.6893E-01  0.6945E-01  0.6952E-01
  0.7140E-01  0.7173E-01  0.7361E-01  0.7465E-01  0.7493E-01  0.7654E-01
  0.7661E-01  0.7749E-01  0.7790E-01  0.7877E-01  0.8027E-01  0.8209E-01
  0.8280E-01  0.8437E-01  0.8515E-01  0.8640E-01  0.8755E-01  0.8864E-01
  0.9010E-01  0.9109E-01  0.9182E-01  0.9249E-01  0.9353E-01  0.9546E-01
  0.9573E-01  0.9753E-01  0.9931E-01  0.1011      0.1015      0.1037    
  0.1054      0.1058      0.1077      0.1093      0.1109      0.1134    
  0.1155      0.1162      0.1166      0.1172      0.1183      0.1218    
  0.1227      0.1242      0.1246      0.1257      0.1270      0.1281    
  0.1304      0.1306      0.1309      0.1332      0.1343      0.1363    
  0.1379      0.1384      0.1402      0.1409      0.1419      0.1451    
  0.1457      0.1464      0.1476      0.1485      0.1514      0.1523    
  0.1534      0.1558      0.1587      0.1598      0.1599      0.1631    
  0.1644      0.1672      0.1700      0.1702      0.1711      0.1731    
  0.1750      0.1766      0.1780      0.1786      0.1804      0.1824    
  0.1853      0.1861      0.1872      0.1900      0.1921      0.1931    
  0.1934      0.1976      0.2008      0.2023      0.2040      0.2052    
  0.2062      0.2068      0.2103      0.2116      0.2132      0.2174    
  0.2191      0.2221      0.2237      0.2260      0.2299      0.2309    
  0.2371      0.2402      0.2405      0.2443      0.2471      0.2511    
  0.2574      0.2601      0.2630      0.2664      0.2676      0.2716    
  0.2726      0.2752      0.2778      0.2808      0.2860      0.2876    
  0.2909      0.2948      0.2960      0.3001      0.3007      0.3030    
  0.3052      0.3070      0.3077      0.3139      0.3169      0.3186    
  0.3230      0.3283      0.3292      0.3335      0.3383      0.3431    
  0.3441      0.3453      0.3514      0.3599      0.3634      0.3656    
  0.3662      0.3751      0.3784      0.3825      0.3875      0.3902    
  0.3959      0.3989      0.4028      0.4046      0.4136      0.4166    
  0.4194      0.4232      0.4286      0.4319      0.4333      0.4416    
  0.4419      0.4455      0.4489      0.4506      0.4567      0.4614    
  0.4697      0.4735      0.4772      0.4781      0.4811      0.4844    
  0.4866      0.4895      0.4947      0.4963      0.4994      0.5027    
  0.5089      0.5108      0.5147      0.5163      0.5202      0.5243    
  0.5282      0.5314      0.5336      0.5372      0.5430      0.5457    
  0.5491      0.5571      0.5612      0.5645      0.5714      0.5770    
  0.5790      0.5817      0.5855      0.5904      0.5934      0.5974    
  0.5998      0.6042      0.6131      0.6171      0.6193      0.6215    
  0.6259      0.6272      0.6308      0.6405      0.6429      0.6454    
  0.6500      0.6510      0.6545      0.6570      0.6577      0.6632    
  0.6665      0.6697      0.6732      0.6776      0.6813      0.6816    
  0.6865      0.6893      0.6932      0.6940      0.6979      0.7000    
  0.7015      0.7051      0.7075      0.7091      0.7104      0.7132    
  0.7166      0.7170      0.7198      0.7203      0.7231      0.7274    
  0.7297      0.7320      0.7327      0.7346      0.7375      0.7394    
  0.7413      0.7432      0.7493      0.7530      0.7569      0.7595    
  0.7625      0.7634      0.7687      0.7725      0.7770      0.7825    
  0.7849      0.7886      0.7898      0.7961      0.8029      0.8077    
  0.8187      0.8209      0.8245      0.8275      0.8320      0.8405    
  0.8443      0.8521      0.8558      0.8645      0.8726      0.8850    
  0.9014      0.9036      0.9177      0.9413      0.9616       1.011    
   1.093       1.264       1.363    
 NEWTON STEP ( 0.1898626746E+00) EXCEEDS TRUST RADIUS ( 0.1562500000E-01)
 LEVEL SHIFT    -0.2985632332E-01

 PREDICTED ENERGY CHANGE    -0.521E-04

 MAX GRADIENT      0.001613  THRESHOLD              0.000450 CONVERGED NO
 RMS GRADIENT      0.000308  THRESHOLD              0.000300 CONVERGED NO
 MAX DISPLAC.      0.005699  THRESHOLD              0.001800 CONVERGED NO
 RMS DISPLAC.      0.000820  THRESHOLD              0.001200 CONVERGED YES
 TTTTTTTTTTTTTTTTTTTTTTTTTTTTTT OPTI        TELAPSE   149742.74 TCPU   149303.10
 *******************************************************************************
 COORDINATE AND CELL OPTIMIZATION - POINT    7
 *******************************************************************************
 LATTICE PARAMETERS (ANGSTROMS AND DEGREES) - BOHR = 0.5291772083 ANGSTROM
 PRIMITIVE CELL - CENTRING CODE 1/0 VOLUME=  1244.590348 - DENSITY  6.116 g/cm^3
         A              B              C           ALPHA      BETA       GAMMA 
    12.00545761     9.10720835    11.75831473    89.985793 104.512349  89.998262
 *******************************************************************************
 ATOMS IN THE ASYMMETRIC UNIT  120 - ATOMS IN THE UNIT CELL:  120
     ATOM                 X/A                 Y/B                 Z/C    
 *******************************************************************************
      1 T 277 IR   -3.510282096868E-01 -1.667280077346E-01 -8.614890429215E-02
      2 T  31 GA   -4.112663460994E-01 -1.666007538072E-01  3.979431069285E-01
      3 T  31 GA    9.690123668725E-02  8.760319946150E-04 -1.009623138499E-01
      4 T  31 GA    9.617708242530E-02 -1.588537016191E-04  4.018105461743E-01
      5 T  31 GA   -4.012210542045E-01  1.637146299271E-01 -9.808939874036E-02
      6 T  31 GA   -4.094931990823E-01  1.675254000226E-01  3.984960530574E-01
      7 T  31 GA    8.848636719894E-02  3.332936638782E-01 -1.021250211674E-01
      8 T  31 GA    9.869173620950E-02  3.333846212480E-01  4.038770485570E-01
      9 T  31 GA   -4.012726466392E-01 -4.970548683214E-01 -9.810675131326E-02
     10 T  31 GA   -4.093591149105E-01  4.993121626124E-01  3.985108276861E-01
     11 T  31 GA    9.691500552131E-02 -3.343100721140E-01 -1.008832737185E-01
     12 T  31 GA    9.620535664645E-02 -3.329881344670E-01  4.018952163157E-01
     13 T  31 GA    4.070718650810E-01 -1.668343034429E-01  1.020782183149E-01
     14 T  31 GA    4.046074085661E-01 -1.666276147649E-01 -4.021066522399E-01
     15 T  31 GA   -1.042925199873E-01 -2.191587499401E-03  9.775055087653E-02
     16 T  31 GA   -8.905423866082E-02  1.675087477691E-03 -3.996680140280E-01
     17 T  31 GA    4.051163991730E-01  1.667517477153E-01  1.024663226300E-01
     18 T  31 GA    4.014750618913E-01  1.669234440519E-01 -4.036680789540E-01
     19 T  31 GA   -1.003559324337E-01  3.332354349204E-01  9.716050949842E-02
     20 T  31 GA   -9.154828938996E-02  3.334323545576E-01 -4.000548517101E-01
     21 T  31 GA    4.051750169437E-01  4.996223177145E-01  1.025262040871E-01
     22 T  31 GA    4.014658695669E-01  4.998152322209E-01 -4.036281117608E-01
     23 T  31 GA   -1.042534420241E-01 -3.313296640956E-01  9.766604283048E-02
     24 T  31 GA   -8.910428520059E-02 -3.349015773819E-01 -3.997325871548E-01
     25 T  31 GA    3.525199051787E-01 -3.287539698637E-01 -1.553295571439E-01
     26 T  31 GA    3.371322486763E-01 -3.332071195324E-01  3.393032035710E-01
     27 T  31 GA   -1.534185860607E-01 -1.666292942222E-01 -1.739587541925E-01
     28 T  31 GA   -1.574394253612E-01 -1.665832589212E-01  3.461483984964E-01
     29 T  31 GA    3.526034932658E-01 -4.633554068484E-03 -1.553830833416E-01
     30 T  31 GA    3.371156434719E-01 -8.248391680521E-05  3.392095658402E-01
     31 T  31 GA   -1.635760225207E-01  1.696286694078E-01 -1.659209864487E-01
     32 T  31 GA   -1.552993022066E-01  1.677154421420E-01  3.441142890483E-01
     33 T  31 GA    3.468940739651E-01  3.332922601729E-01 -1.552249948969E-01
     34 T  31 GA    3.368938650383E-01  3.333694541134E-01  3.385470291221E-01
     35 T  31 GA   -1.635736304248E-01  4.970430594572E-01 -1.659495289667E-01
     36 T  31 GA   -1.553298347995E-01  4.991298434729E-01  3.438383738673E-01
     37 T  31 GA   -3.426809482303E-01 -3.388558651919E-01  1.681350408431E-01
     38 T  31 GA   -3.448278145340E-01 -3.350009413015E-01 -3.509661124130E-01
     39 T  31 GA    1.540268299923E-01 -1.667466686840E-01  1.556731914832E-01
     40 T  31 GA    1.618569296542E-01 -1.666118217196E-01 -3.388971117637E-01
     41 T  31 GA   -3.427056336852E-01  5.645045371856E-03  1.681837410485E-01
     42 T  31 GA   -3.447924221328E-01  1.605288218984E-03 -3.509596090772E-01
     43 T  31 GA    1.526567853524E-01  1.662012503176E-01  1.557584242787E-01
     44 T  31 GA    1.630275219369E-01  1.660024372456E-01 -3.376452704741E-01
     45 T  31 GA   -3.414192488627E-01  3.332845122960E-01  1.589443543654E-01
     46 T  31 GA   -3.459625362098E-01  3.332871190861E-01 -3.453359064976E-01
     47 T  31 GA    1.526571623177E-01 -4.996516761828E-01  1.558571329675E-01
     48 T  31 GA    1.630198060197E-01 -4.992755098944E-01 -3.376039527375E-01
     49 T   8 O    -3.345247059393E-01 -1.665801259724E-01  7.669505361321E-02
     50 T   8 O    -3.287212411006E-01 -1.666851608679E-01 -4.494330252403E-01
     51 T   8 O     1.682600153196E-01  5.098134896691E-04  5.565144700159E-02
     52 T   8 O     1.717105376335E-01 -3.682563121290E-05 -4.409564367995E-01
     53 T   8 O    -3.275745351039E-01  1.661639495364E-01  5.996068554784E-02
     54 T   8 O    -3.309560592485E-01  1.681947895333E-01 -4.461432519121E-01
     55 T   8 O     1.646681304405E-01  3.333003756855E-01  5.389736723647E-02
     56 T   8 O     1.751478727330E-01  3.334054433274E-01 -4.388329152184E-01
     57 T   8 O    -3.276608457269E-01 -4.994515937941E-01  5.996439329225E-02
     58 T   8 O    -3.309368365986E-01  4.984391884170E-01 -4.460871732183E-01
     59 T   8 O     1.682685834679E-01 -3.339567574480E-01  5.569069276167E-02
     60 T   8 O     1.717587070455E-01 -3.330906876256E-01 -4.408749769185E-01
     61 T   8 O     3.341945372104E-01 -1.668274642618E-01 -5.487640872117E-02
     62 T   8 O     3.254757481351E-01 -1.666195944538E-01  4.416321225077E-01
     63 T   8 O    -1.989075037735E-01 -2.020245834802E-02 -5.956080720363E-02
     64 T   8 O    -1.654063648370E-01  2.044067858243E-03  4.456500939903E-01
     65 T   8 O     3.409020512112E-01  1.631209277269E-01 -5.626539992487E-02
     66 T   8 O     3.231313133890E-01  1.671559202137E-01  4.403909694056E-01
     67 T   8 O    -1.757798816556E-01  3.332818756524E-01 -6.090891383345E-02
     68 T   8 O    -1.666668559468E-01  3.334433644446E-01  4.446224647356E-01
     69 T   8 O     3.409852403983E-01 -4.966273586714E-01 -5.621344837750E-02
     70 T   8 O     3.231018121583E-01  4.995810882992E-01  4.404226130681E-01
     71 T   8 O    -1.988972455523E-01 -3.132951218554E-01 -5.962959764812E-02
     72 T   8 O    -1.653882809884E-01 -3.353041081296E-01  4.455956821094E-01
     73 T   8 O     4.939872454449E-01 -3.346039020872E-01  1.315326482602E-01
     74 T   8 O     4.915435937046E-01 -3.346756143478E-01 -3.798495260038E-01
     75 T   8 O    -1.299989100899E-02 -1.667128948966E-01  1.171269302749E-01
     76 T   8 O    -3.078778002168E-03 -1.666282355737E-01 -3.689562884845E-01
     77 T   8 O     4.939628466279E-01  9.357117544199E-04  1.312661278104E-01
     78 T   8 O     4.915555494881E-01  1.382493443353E-03 -3.799544639761E-01
     79 T   8 O    -1.475091889854E-02  1.632754920235E-01  1.151479208249E-01
     80 T   8 O    -1.553771591994E-03  1.683675439927E-01 -3.703444828951E-01
     81 T   8 O     4.945312852061E-01  3.331481782376E-01  1.285799064640E-01
     82 T   8 O     4.906842714908E-01  3.333575242389E-01 -3.796483283818E-01
     83 T   8 O    -1.476054976424E-02 -4.967337368465E-01  1.151163046467E-01
     84 T   8 O    -1.535215066250E-03  4.984379423556E-01 -3.702615479059E-01
     85 T   8 O    -4.759517121031E-01 -3.174638705910E-01 -1.189781581960E-01
     86 T   8 O    -4.983743670600E-01 -3.345161316392E-01  3.745414270950E-01
     87 T   8 O     6.493082374548E-03 -1.666965716335E-01 -1.228522596221E-01
     88 T   8 O     7.076241718811E-03 -1.665479210595E-01  3.770838742441E-01
     89 T   8 O    -4.759152964354E-01 -1.583113734312E-02 -1.190468868802E-01
     90 T   8 O    -4.983921238171E-01  1.287675659934E-03  3.744199424065E-01
     91 T   8 O     4.464066969981E-04  1.631800488270E-01 -1.240359084139E-01
     92 T   8 O     8.799323471962E-03  1.676722806603E-01  3.767755376134E-01
     93 T   8 O    -4.880245344333E-01  3.333160580309E-01 -1.241604112775E-01
     94 T   8 O    -4.984458957191E-01  3.334464763909E-01  3.740393869467E-01
     95 T   8 O     4.215173804063E-04 -4.965686506775E-01 -1.239286765666E-01
     96 T   8 O     8.867201000492E-03  4.992347210060E-01  3.769877563392E-01
     97 T   8 O     3.329792909007E-01 -1.666277497022E-01 -2.777290275503E-01
     98 T   8 O     3.258605263791E-01 -1.666357162025E-01  2.191101578662E-01
     99 T   8 O    -1.686908733619E-01  3.274651907315E-03 -2.805191315777E-01
    100 T   8 O    -1.714206192010E-01  1.523271531523E-04  2.241018067464E-01
    101 T   8 O     3.343203729170E-01  1.643870454144E-01 -2.760803933229E-01
    102 T   8 O     3.244324077120E-01  1.677611288639E-01  2.186716173590E-01
    103 T   8 O    -1.724659634239E-01  3.334236573608E-01 -2.829538029462E-01
    104 T   8 O    -1.703666709712E-01  3.332750218598E-01  2.220394237683E-01
    105 T   8 O     3.343147280007E-01 -4.977720244546E-01 -2.760332460703E-01
    106 T   8 O     3.244242711638E-01  4.990531399842E-01  2.186812598450E-01
    107 T   8 O    -1.686571572397E-01 -3.363950926141E-01 -2.804829010821E-01
    108 T   8 O    -1.713761731255E-01 -3.338087906733E-01  2.239840845868E-01
    109 T   8 O    -3.274996745076E-01 -1.666521841062E-01  2.864918225774E-01
    110 T   8 O    -3.286908772239E-01 -1.667243579980E-01 -2.425915452658E-01
    111 T   8 O     1.663000231492E-01 -4.138862204917E-04  2.763005953306E-01
    112 T   8 O     1.758328801440E-01  3.685098663703E-04 -2.176516792846E-01
    113 T   8 O    -3.280872950813E-01  1.690093821836E-01  2.829855557223E-01
    114 T   8 O    -3.303221795008E-01  1.660940375943E-01 -2.243692762734E-01
    115 T   8 O     1.649162356593E-01  3.333613141063E-01  2.752732273199E-01
    116 T   8 O     1.741783598515E-01  3.333355828939E-01 -2.152035772148E-01
    117 T   8 O    -3.280136263875E-01  4.975996713034E-01  2.830002731593E-01
    118 T   8 O    -3.303408613922E-01 -4.993924610930E-01 -2.243439229109E-01
    119 T   8 O     1.662858517860E-01 -3.328980282117E-01  2.763574060768E-01
    120 T   8 O     1.758993329417E-01 -3.338111151033E-01 -2.175753464411E-01

 T = ATOM BELONGING TO THE ASYMMETRIC UNIT

 TOTAL ENERGY(DFT)(AU)(  7) -9.5963967880690E+04     DE (AU)   -5.234E-05

 UPDATED TRUST RADIUS     0.312E-01

 SYMMETRY ALLOWED FORCES  (COORDINATE, FORCE)

    1 -8.8805618E-04    2  1.5598118E-04    3 -1.7621313E-04    4  2.7994260E-04
    5 -8.3202274E-05    6  5.6851698E-04    7 -1.4980047E-04    8  4.7207290E-05
    9  4.4773059E-04   10  2.4088507E-04   11  1.8806017E-04   12  4.0855691E-05
   13  5.3755712E-05   14  9.6685475E-06   15  8.4901695E-05   16  2.1395703E-04
   17 -5.8728454E-05   18  2.2209465E-04   19 -3.0688311E-06   20  6.2284712E-05
   21 -5.0394698E-06   22  8.1325616E-05   23  1.9181344E-04   24 -6.6346403E-05
   25  2.8863024E-05   26 -2.4740558E-06   27  1.5544156E-04   28  3.9466339E-05
   29 -8.0017938E-05   30  2.5891569E-04   31 -1.6968212E-04   32 -1.4863036E-05
   33  2.0341594E-04   34  2.0581199E-04   35 -5.8904519E-05   36  1.7756976E-05
   37 -3.4111062E-04   38  1.5449299E-05   39  2.0807631E-04   40 -7.3266227E-05
   41  5.9793783E-06   42 -4.1807624E-05   43 -4.2687611E-04   44  2.0901951E-04
   45 -8.0262127E-05   46 -2.3236104E-04   47  1.5760231E-04   48 -2.0753809E-04
   49 -2.4200028E-05   50  5.2345729E-05   51 -2.2978728E-05   52 -2.4341145E-04
   53 -1.2972198E-04   54  1.8872756E-04   55 -3.4163160E-04   56  1.3052302E-04
   57 -1.1931959E-05   58 -3.3817112E-04   59  9.5350817E-06   60 -3.5643504E-04
   61 -9.9183840E-05   62 -6.7518066E-05   63 -2.5417371E-05   64 -2.3644312E-04
   65  8.4616313E-05   66  1.5763735E-04   67 -4.5592521E-04   68  1.2483932E-04
   69 -1.7954459E-04   70 -2.1110330E-04   71 -1.3845097E-04   72 -7.5961298E-05
   73  3.9308741E-04   74 -1.6522492E-04   75  3.7105285E-05   76  2.9707879E-06
   77 -9.3988140E-05   78 -9.9449326E-06   79 -5.9152446E-05   80 -1.1429607E-04
   81  2.5409249E-04   82  3.4970375E-04   83 -4.1199194E-05   84 -9.7714849E-05
   85  3.6084056E-04   86  2.6073096E-04   87  2.3277520E-05   88 -6.1414576E-05
   89  7.3671437E-05   90  2.2698258E-04   91 -1.2377051E-04   92  3.0846390E-04
   93  1.0104765E-04   94  2.8737706E-04   95  1.1594021E-04   96 -1.1017375E-04
   97  1.3858065E-04   98  4.7838153E-05   99 -3.2075223E-05  100 -4.9183546E-05
  101  9.2672240E-05  102  8.3146530E-05  103 -1.8903717E-04  104 -1.2298663E-04
  105  2.2823060E-04  106  4.7776855E-04  107 -4.0277277E-04  108  4.7336669E-04
  109 -8.1000768E-04  110  6.4429139E-05  111  6.7727526E-04  112 -1.4702791E-04
  113  9.5645520E-05  114  1.6751516E-04  115 -1.9122022E-04  116  8.7328138E-05
  117  2.2705358E-05  118  9.1231716E-05  119  4.6070583E-05  120 -3.1709974E-04
  121 -7.6861677E-04  122 -2.3912919E-04  123  6.0760047E-04  124 -2.5892510E-04
  125 -2.3501537E-05  126  6.0840461E-05  127 -5.8471623E-05  128  1.5076122E-04
  129  6.9632092E-05  130  5.3463564E-05  131  2.7167130E-04  132 -1.9392031E-04
  133 -2.1719719E-05  134  4.9488396E-05  135  2.5690882E-05  136 -4.0386317E-05
  137  3.5273625E-05  138  2.7734956E-04  139  1.9815084E-06  140 -1.3919863E-05
  141 -1.3454740E-04  142  1.0126627E-04  143 -2.1209115E-04  144 -2.3507709E-04
  145  1.5383535E-03  146 -1.2784527E-04  147 -2.4782899E-04  148 -1.6848685E-04
  149  4.6388514E-05  150 -1.9591686E-04  151 -9.7037362E-05  152 -7.6667550E-05
  153  4.9571776E-06  154 -8.7096076E-05  155 -1.4678652E-04  156  1.8202912E-04
  157  3.2884254E-05  158 -1.4177039E-04  159 -7.6695819E-05  160  1.7306650E-05
  161  9.4823281E-05  162 -1.4146326E-05  163 -2.4722629E-04  164  1.3705085E-05
  165  8.8410915E-05  166 -5.4687088E-05  167 -2.6024430E-05  168 -1.4383323E-04
  169  3.5313823E-05  170  1.1430739E-05  171 -8.8131640E-05  172  3.1543507E-05
  173  1.6586541E-05  174 -1.0474031E-04  175 -1.4792841E-04  176  1.4367026E-04
  177  1.2643895E-04  178 -7.0871151E-05  179  5.2076250E-05  180  1.3295123E-04
  181 -8.3849903E-05  182 -5.4207049E-06  183 -9.2347972E-05  184  2.3226624E-05
  185 -1.5866425E-05  186  2.9810149E-05  187  1.0370782E-04  188  1.1992377E-04
  189 -7.3234562E-05  190 -1.8483242E-04  191 -5.4298585E-05  192  3.2403039E-04
  193 -6.3237679E-05  194  1.2012693E-04  195  1.3536493E-04  196  1.7627671E-04
  197 -7.0366107E-05  198 -1.8247895E-04  199 -9.8450403E-06  200  4.2782553E-05
  201 -2.0055720E-05  202  1.0053482E-04  203  2.0016239E-05  204  1.7348170E-04
  205 -8.4877134E-05  206 -1.0067300E-04  207  2.0104204E-04  208  1.8626773E-04
  209  1.7013613E-05  210 -1.3452119E-04  211  1.2668585E-04  212 -5.9801792E-05
  213 -8.2667990E-06  214 -2.2546653E-04  215  1.4414938E-04  216  1.4220259E-04
  217  2.6309379E-04  218  2.9427723E-04  219 -3.5644360E-04  220  7.9099170E-05
  221  1.9104445E-05  222 -5.7709602E-05  223 -9.3512549E-05  224 -1.4663954E-04
  225 -9.0601347E-05  226  4.1931957E-04  227 -4.4906973E-06  228  1.7467558E-04
  229  1.3114950E-04  230  8.0328325E-05  231 -1.8877977E-04  232  1.3688582E-04
  233  5.0056801E-06  234 -4.1231620E-08  235  5.6664899E-05  236 -2.6110862E-04
  237 -6.2513356E-06  238  1.1073796E-04  239 -2.1938700E-04  240  8.5891212E-05
  241  1.2545178E-05  242  8.9706562E-05  243  1.0452366E-04  244  1.3458736E-04
  245  1.0740716E-05  246  1.0074068E-04  247  1.2221495E-04  248 -7.7101010E-05
  249 -3.4535461E-05  250  7.6132098E-05  251  2.4924812E-04  252  7.7202314E-05
  253 -2.0325737E-06  254 -7.1169208E-06  255  2.0222319E-05  256  1.0008093E-04
  257  4.3160745E-05  258 -7.3362588E-05  259 -4.5412780E-06  260 -1.9867047E-05
  261  1.1050541E-05  262 -1.3001830E-04  263 -1.3848583E-04  264  9.0184277E-05
  265 -3.4144037E-05  266 -7.5769202E-05  267  5.7488293E-05  268  4.2496208E-05
  269  4.6726066E-05  270 -1.3950748E-04  271  7.7295576E-05  272 -1.9454418E-04
  273 -7.2223772E-05  274  1.9493292E-05  275 -3.1103366E-04  276  3.2491986E-04
  277  8.3835603E-05  278 -2.1627503E-05  279  7.5601502E-05  280 -3.4205581E-05
  281  4.9425670E-05  282  3.6364681E-05  283  1.9881887E-04  284  1.7721263E-04
  285 -1.3426270E-04  286  4.7399413E-05  287 -1.9446515E-04  288  1.5612459E-04
  289 -3.6881242E-04  290 -4.7116711E-05  291  2.6380402E-04  292 -2.6895186E-04
  293 -6.0141415E-05  294  1.7260010E-04  295  2.0713805E-04  296 -5.8326533E-05
  297 -4.1699476E-05  298  3.8183271E-04  299  3.7923329E-05  300 -3.3178574E-04
  301  2.7484235E-05  302 -3.2637403E-05  303  1.2482943E-04  304 -4.5137493E-04
  305 -2.0242448E-04  306  3.1168835E-04  307  2.1940052E-04  308 -1.6534319E-04
  309  1.8563408E-04  310 -7.2319134E-06  311  2.6394809E-05  312 -2.5709041E-04
  313  1.0655201E-04  314  5.0929405E-05  315  7.0375217E-05  316 -4.5356787E-04
  317 -1.3881063E-04  318  4.0120038E-04  319  3.2601773E-04  320 -1.7638538E-04
  321 -9.8796809E-05  322  2.1040471E-04  323  5.0700412E-04  324 -1.4992901E-04
  325 -5.9500905E-04  326 -1.8963550E-04  327  6.2741555E-05  328 -1.7021189E-04
  329  1.1686170E-04  330  4.4235812E-04  331  3.6786613E-04  332 -4.2586645E-05
  333 -1.5431403E-04  334 -1.8878814E-04  335 -8.4386042E-04  336  7.8337106E-05
  337 -5.7454827E-05  338 -2.3478376E-04  339  2.1001161E-04  340 -1.2072411E-05
  341 -1.9141581E-04  342 -9.6693270E-06  343  3.9576268E-04  344 -2.2422763E-04
  345 -2.1244534E-04  346 -3.1995415E-05  347 -3.1089925E-04  348  3.0374850E-04
  349 -1.6039876E-04  350 -5.6612920E-05  351  9.5109726E-05  352  7.8641522E-06
  353 -4.1421956E-04  354 -5.4082456E-05  355  5.5794393E-04  356 -5.5524703E-04
  357 -1.9634678E-04  358  3.5053037E-04  359 -2.6355128E-04  360 -6.3737203E-05
  361 -3.3252940E-04  362  2.5840659E-04  363 -9.3598335E-05

 GRADIENT NORM     0.004247  GRADIENT THRESHOLD     0.500000

 EIGENVALUES OF THE ESTIMATED HESSIAN
  0.3537E-02  0.3859E-02  0.4508E-02  0.5334E-02  0.6444E-02  0.7772E-02
  0.9434E-02  0.9997E-02  0.1075E-01  0.1157E-01  0.1332E-01  0.1692E-01
  0.1726E-01  0.1802E-01  0.1967E-01  0.2312E-01  0.2343E-01  0.2417E-01
  0.2441E-01  0.2469E-01  0.2497E-01  0.2657E-01  0.2782E-01  0.3052E-01
  0.3094E-01  0.3130E-01  0.3290E-01  0.3359E-01  0.3432E-01  0.3598E-01
  0.3738E-01  0.3846E-01  0.3910E-01  0.4018E-01  0.4087E-01  0.4232E-01
  0.4252E-01  0.4317E-01  0.4410E-01  0.4469E-01  0.4524E-01  0.4658E-01
  0.4695E-01  0.4765E-01  0.4853E-01  0.4965E-01  0.5038E-01  0.5076E-01
  0.5171E-01  0.5271E-01  0.5340E-01  0.5450E-01  0.5537E-01  0.5726E-01
  0.5811E-01  0.5962E-01  0.6059E-01  0.6193E-01  0.6351E-01  0.6454E-01
  0.6475E-01  0.6688E-01  0.6850E-01  0.6900E-01  0.6930E-01  0.7016E-01
  0.7155E-01  0.7217E-01  0.7379E-01  0.7465E-01  0.7530E-01  0.7652E-01
  0.7736E-01  0.7765E-01  0.7820E-01  0.7878E-01  0.7992E-01  0.8219E-01
  0.8260E-01  0.8446E-01  0.8537E-01  0.8691E-01  0.8764E-01  0.8858E-01
  0.9004E-01  0.9082E-01  0.9160E-01  0.9323E-01  0.9410E-01  0.9506E-01
  0.9574E-01  0.9639E-01  0.9933E-01  0.1006      0.1012      0.1036    
  0.1051      0.1057      0.1084      0.1090      0.1116      0.1133    
  0.1144      0.1161      0.1169      0.1172      0.1187      0.1212    
  0.1228      0.1243      0.1251      0.1257      0.1268      0.1281    
  0.1302      0.1304      0.1323      0.1333      0.1350      0.1355    
  0.1380      0.1381      0.1403      0.1413      0.1422      0.1449    
  0.1458      0.1473      0.1476      0.1497      0.1515      0.1524    
  0.1545      0.1564      0.1590      0.1598      0.1612      0.1636    
  0.1644      0.1689      0.1701      0.1710      0.1712      0.1741    
  0.1751      0.1761      0.1773      0.1793      0.1812      0.1826    
  0.1855      0.1860      0.1873      0.1900      0.1913      0.1923    
  0.1931      0.1975      0.2013      0.2027      0.2046      0.2049    
  0.2062      0.2069      0.2103      0.2113      0.2132      0.2172    
  0.2187      0.2227      0.2235      0.2259      0.2299      0.2302    
  0.2368      0.2403      0.2407      0.2454      0.2471      0.2509    
  0.2567      0.2601      0.2646      0.2664      0.2681      0.2717    
  0.2726      0.2750      0.2778      0.2806      0.2861      0.2876    
  0.2902      0.2938      0.2970      0.2995      0.3009      0.3017    
  0.3054      0.3068      0.3074      0.3145      0.3177      0.3190    
  0.3229      0.3283      0.3290      0.3334      0.3383      0.3427    
  0.3437      0.3460      0.3516      0.3601      0.3639      0.3659    
  0.3691      0.3752      0.3761      0.3827      0.3876      0.3900    
  0.3945      0.4010      0.4021      0.4049      0.4129      0.4189    
  0.4202      0.4243      0.4283      0.4315      0.4335      0.4417    
  0.4424      0.4450      0.4487      0.4502      0.4564      0.4612    
  0.4697      0.4734      0.4778      0.4795      0.4819      0.4852    
  0.4871      0.4899      0.4953      0.4956      0.4988      0.5017    
  0.5092      0.5120      0.5149      0.5171      0.5206      0.5244    
  0.5273      0.5314      0.5335      0.5394      0.5439      0.5450    
  0.5495      0.5572      0.5609      0.5644      0.5715      0.5767    
  0.5792      0.5805      0.5855      0.5903      0.5929      0.5979    
  0.5999      0.6082      0.6094      0.6169      0.6195      0.6221    
  0.6241      0.6273      0.6308      0.6405      0.6435      0.6454    
  0.6482      0.6511      0.6543      0.6567      0.6583      0.6634    
  0.6667      0.6710      0.6732      0.6774      0.6807      0.6814    
  0.6865      0.6898      0.6932      0.6944      0.6979      0.7000    
  0.7013      0.7049      0.7074      0.7077      0.7092      0.7124    
  0.7167      0.7169      0.7196      0.7199      0.7227      0.7242    
  0.7298      0.7310      0.7321      0.7351      0.7376      0.7385    
  0.7406      0.7415      0.7467      0.7528      0.7567      0.7592    
  0.7611      0.7629      0.7692      0.7737      0.7761      0.7814    
  0.7849      0.7884      0.7898      0.7946      0.8034      0.8078    
  0.8177      0.8209      0.8247      0.8275      0.8307      0.8389    
  0.8442      0.8504      0.8548      0.8642      0.8714      0.8852    
  0.9004      0.9035      0.9180      0.9414      0.9618       1.011    
   1.081       1.264       1.364    
 NEWTON STEP ( 0.1632506406E+00) EXCEEDS TRUST RADIUS ( 0.3125000000E-01)
 LEVEL SHIFT    -0.9458680137E-02

 PREDICTED ENERGY CHANGE    -0.535E-04

 MAX GRADIENT      0.001538  THRESHOLD              0.000450 CONVERGED NO
 RMS GRADIENT      0.000223  THRESHOLD              0.000300 CONVERGED YES
 MAX DISPLAC.      0.010469  THRESHOLD              0.001800 CONVERGED NO
 RMS DISPLAC.      0.001640  THRESHOLD              0.001200 CONVERGED NO
 TTTTTTTTTTTTTTTTTTTTTTTTTTTTTT OPTI        TELAPSE   166988.59 TCPU   166503.87
 *******************************************************************************
 COORDINATE AND CELL OPTIMIZATION - POINT    8
 *******************************************************************************
 LATTICE PARAMETERS (ANGSTROMS AND DEGREES) - BOHR = 0.5291772083 ANGSTROM
 PRIMITIVE CELL - CENTRING CODE 1/0 VOLUME=  1244.763649 - DENSITY  6.115 g/cm^3
         A              B              C           ALPHA      BETA       GAMMA 
    12.00480300     9.10706353    11.76000377    89.989977 104.497731  90.001129
 *******************************************************************************
 ATOMS IN THE ASYMMETRIC UNIT  120 - ATOMS IN THE UNIT CELL:  120
     ATOM                 X/A                 Y/B                 Z/C    
 *******************************************************************************
      1 T 277 IR   -3.511168341355E-01 -1.666889591981E-01 -8.615657798758E-02
      2 T  31 GA   -4.111686441930E-01 -1.666220002197E-01  3.980651534322E-01
      3 T  31 GA    9.688084990849E-02  8.988495407763E-04 -1.009562579243E-01
      4 T  31 GA    9.630245491780E-02 -2.260697010155E-04  4.018295917254E-01
      5 T  31 GA   -4.012185507720E-01  1.637160270777E-01 -9.805719961929E-02
      6 T  31 GA   -4.093757754519E-01  1.675151092084E-01  3.985900720926E-01
      7 T  31 GA    8.844424468498E-02  3.333036270899E-01 -1.021254406861E-01
      8 T  31 GA    9.880648143888E-02  3.333200751640E-01  4.038398665104E-01
      9 T  31 GA   -4.012644844073E-01 -4.970215353407E-01 -9.807022977277E-02
     10 T  31 GA   -4.092708353105E-01  4.993216496468E-01  3.986081502597E-01
     11 T  31 GA    9.687861626134E-02 -3.342929965651E-01 -1.009270642210E-01
     12 T  31 GA    9.632146237723E-02 -3.330604688403E-01  4.018733375041E-01
     13 T  31 GA    4.069598096843E-01 -1.667877515625E-01  1.021423052434E-01
     14 T  31 GA    4.046063292843E-01 -1.666426123634E-01 -4.020931365867E-01
     15 T  31 GA   -1.044448946954E-01 -2.128697716300E-03  9.758515560910E-02
     16 T  31 GA   -8.906842496565E-02  1.629261375292E-03 -3.997080087431E-01
     17 T  31 GA    4.050734638669E-01  1.667858242476E-01  1.025473559823E-01
     18 T  31 GA    4.014835153245E-01  1.668969344812E-01 -4.036120620903E-01
     19 T  31 GA   -1.004707770643E-01  3.332852520197E-01  9.704015101787E-02
     20 T  31 GA   -9.155184015979E-02  3.333810049173E-01 -4.001059210265E-01
     21 T  31 GA    4.051192025605E-01  4.996488940717E-01  1.026028759834E-01
     22 T  31 GA    4.014861463577E-01  4.998290443332E-01 -4.035983076866E-01
     23 T  31 GA   -1.044202254174E-01 -3.312716314995E-01  9.751682354533E-02
     24 T  31 GA   -8.910384242681E-02 -3.349383803761E-01 -3.997735659678E-01
     25 T  31 GA    3.525492962294E-01 -3.287597525310E-01 -1.552469533931E-01
     26 T  31 GA    3.372116298276E-01 -3.332367899205E-01  3.392880478948E-01
     27 T  31 GA   -1.534102798902E-01 -1.666725017141E-01 -1.739528376437E-01
     28 T  31 GA   -1.573732106028E-01 -1.666740669836E-01  3.461485191695E-01
     29 T  31 GA    3.526208009946E-01 -4.587701810639E-03 -1.553026528240E-01
     30 T  31 GA    3.371976841022E-01 -9.359885268682E-05  3.392408585320E-01
     31 T  31 GA   -1.636135655633E-01  1.696420633314E-01 -1.659578587800E-01
     32 T  31 GA   -1.552001764865E-01  1.676190609751E-01  3.441275492788E-01
     33 T  31 GA    3.469234049229E-01  3.333069706871E-01 -1.551527387049E-01
     34 T  31 GA    3.369891433946E-01  3.333604163806E-01  3.385530151579E-01
     35 T  31 GA   -1.636062305086E-01  4.970324211288E-01 -1.659993781551E-01
     36 T  31 GA   -1.551658956695E-01  4.989904221680E-01  3.439296582889E-01
     37 T  31 GA   -3.427465614487E-01 -3.387320875628E-01  1.681631624589E-01
     38 T  31 GA   -3.448290459970E-01 -3.349637155308E-01 -3.508997585859E-01
     39 T  31 GA    1.538901141451E-01 -1.667104184151E-01  1.556172819332E-01
     40 T  31 GA    1.618904897867E-01 -1.666446577782E-01 -3.389244470205E-01
     41 T  31 GA   -3.427428324390E-01  5.633567835698E-03  1.682090705476E-01
     42 T  31 GA   -3.448222960851E-01  1.638090372226E-03 -3.509021796620E-01
     43 T  31 GA    1.525641694674E-01  1.662114398924E-01  1.557515315923E-01
     44 T  31 GA    1.630498927856E-01  1.659722805802E-01 -3.376627616229E-01
     45 T  31 GA   -3.414386449607E-01  3.333507451145E-01  1.589413851576E-01
     46 T  31 GA   -3.459241435557E-01  3.333173660033E-01 -3.452416846216E-01
     47 T  31 GA    1.525614846816E-01 -4.996063725277E-01  1.558059376220E-01
     48 T  31 GA    1.630508081615E-01 -4.992914023683E-01 -3.376545642918E-01
     49 T   8 O    -3.343808948305E-01 -1.665606952969E-01  7.669590522070E-02
     50 T   8 O    -3.287129390048E-01 -1.666588982438E-01 -4.493617492282E-01
     51 T   8 O     1.681939520774E-01  5.246534560703E-04  5.563144418625E-02
     52 T   8 O     1.717562736401E-01 -9.700743035793E-05 -4.409270702617E-01
     53 T   8 O    -3.276026524743E-01  1.661569821579E-01  5.996866243027E-02
     54 T   8 O    -3.308869042193E-01  1.682197916361E-01 -4.460651013720E-01
     55 T   8 O     1.645470005234E-01  3.333209632498E-01  5.388710707730E-02
     56 T   8 O     1.751968561217E-01  3.333625517726E-01 -4.388775601538E-01
     57 T   8 O    -3.276747615222E-01 -4.993747821877E-01  5.997201697620E-02
     58 T   8 O    -3.308630064322E-01  4.984632308847E-01 -4.460193134947E-01
     59 T   8 O     1.681996640512E-01 -3.339036832319E-01  5.564640696873E-02
     60 T   8 O     1.718015869546E-01 -3.331243626291E-01 -4.408892062064E-01
     61 T   8 O     3.341858966212E-01 -1.668039587981E-01 -5.480768499589E-02
     62 T   8 O     3.255365647728E-01 -1.666483070548E-01  4.416449488190E-01
     63 T   8 O    -1.990065654228E-01 -2.010064174605E-02 -5.969087576743E-02
     64 T   8 O    -1.654063060319E-01  1.963535809796E-03  4.456667564810E-01
     65 T   8 O     3.409023250207E-01  1.631852151241E-01 -5.617823575590E-02
     66 T   8 O     3.232431966725E-01  1.671395460042E-01  4.404040100077E-01
     67 T   8 O    -1.758562521331E-01  3.333116565656E-01 -6.099057796113E-02
     68 T   8 O    -1.665839939111E-01  3.333534960560E-01  4.446299251895E-01
     69 T   8 O     3.409617687287E-01 -4.966493944360E-01 -5.612839430869E-02
     70 T   8 O     3.232120654543E-01  4.995605950051E-01  4.404179730365E-01
     71 T   8 O    -1.989933390927E-01 -3.132955517495E-01 -5.974303449804E-02
     72 T   8 O    -1.653955242537E-01 -3.353660957363E-01  4.456001706926E-01
     73 T   8 O     4.939329996893E-01 -3.345098602982E-01  1.314938363843E-01
     74 T   8 O     4.915645760239E-01 -3.346686737126E-01 -3.798768300678E-01
     75 T   8 O    -1.315327727650E-02 -1.666838374387E-01  1.169150762726E-01
     76 T   8 O    -3.037674533969E-03 -1.666588823472E-01 -3.690000538805E-01
     77 T   8 O     4.939190185239E-01  9.572351685777E-04  1.312878669662E-01
     78 T   8 O     4.915648623025E-01  1.377935304895E-03 -3.799491747631E-01
     79 T   8 O    -1.484860654694E-02  1.632813130519E-01  1.150318836036E-01
     80 T   8 O    -1.533453514005E-03  1.682996467962E-01 -3.703790319772E-01
     81 T   8 O     4.945053769507E-01  3.332035765035E-01  1.286853028758E-01
     82 T   8 O     4.907236369310E-01  3.333589208445E-01 -3.795486445992E-01
     83 T   8 O    -1.486466529898E-02 -4.966778836780E-01  1.149652132482E-01
     84 T   8 O    -1.513772138954E-03  4.984338985123E-01 -3.703084872326E-01
     85 T   8 O    -4.759778968267E-01 -3.174582935766E-01 -1.189223488145E-01
     86 T   8 O    -4.982911131670E-01 -3.345241821587E-01  3.745933697413E-01
     87 T   8 O     6.474977432520E-03 -1.666933075955E-01 -1.229352329090E-01
     88 T   8 O     7.149312783009E-03 -1.666417344098E-01  3.770971154759E-01
     89 T   8 O    -4.759518680509E-01 -1.580871078951E-02 -1.189759806663E-01
     90 T   8 O    -4.983004418578E-01  1.273815796423E-03  3.744525474156E-01
     91 T   8 O     4.127844225231E-04  1.631612569736E-01 -1.240751436331E-01
     92 T   8 O     8.906766114640E-03  1.675562862440E-01  3.768543323152E-01
     93 T   8 O    -4.880014543736E-01  3.333313421201E-01 -1.240891417775E-01
     94 T   8 O    -4.983493032016E-01  3.334412219889E-01  3.741059845340E-01
     95 T   8 O     4.002286626541E-04 -4.965381757552E-01 -1.240105416095E-01
     96 T   8 O     8.987947935324E-03  4.991271939779E-01  3.770406682633E-01
     97 T   8 O     3.329645242269E-01 -1.666724709578E-01 -2.777206218057E-01
     98 T   8 O     3.257199880206E-01 -1.666420719204E-01  2.191494801957E-01
     99 T   8 O    -1.686759066912E-01  3.230792186739E-03 -2.805372494983E-01
    100 T   8 O    -1.714215239267E-01  1.714304689107E-04  2.239957103493E-01
    101 T   8 O     3.343008197285E-01  1.643321311821E-01 -2.760525349567E-01
    102 T   8 O     3.243121725706E-01  1.676683558194E-01  2.187328751526E-01
    103 T   8 O    -1.724154334086E-01  3.333787689456E-01 -2.829606288200E-01
    104 T   8 O    -1.704163434381E-01  3.333443351920E-01  2.219135073269E-01
    105 T   8 O     3.343079774465E-01 -4.976678040657E-01 -2.760365126983E-01
    106 T   8 O     3.243009327366E-01  4.990255022871E-01  2.187442779315E-01
    107 T   8 O    -1.686197886805E-01 -3.364345989112E-01 -2.805212167009E-01
    108 T   8 O    -1.714113795810E-01 -3.335476691416E-01  2.239328045465E-01
    109 T   8 O    -3.274833588436E-01 -1.667384976843E-01  2.865407734340E-01
    110 T   8 O    -3.287802178007E-01 -1.666705601320E-01 -2.425462321457E-01
    111 T   8 O     1.664194787591E-01 -4.328049058973E-04  2.763016578722E-01
    112 T   8 O     1.757356120486E-01  4.428459528840E-04 -2.177349838698E-01
    113 T   8 O    -3.280234032074E-01  1.689632971599E-01  2.830462549926E-01
    114 T   8 O    -3.303567087942E-01  1.660952263572E-01 -2.244007737988E-01
    115 T   8 O     1.650355221673E-01  3.333322996958E-01  2.752105199779E-01
    116 T   8 O     1.741898770517E-01  3.333017654143E-01 -2.151426915260E-01
    117 T   8 O    -3.280211258415E-01  4.977528205917E-01  2.830275212126E-01
    118 T   8 O    -3.303734960313E-01 -4.994107228359E-01 -2.243869453114E-01
    119 T   8 O     1.663942065506E-01 -3.329096240878E-01  2.763027380257E-01
    120 T   8 O     1.757111196806E-01 -3.337839156035E-01 -2.177321070549E-01

 T = ATOM BELONGING TO THE ASYMMETRIC UNIT

 TOTAL ENERGY(DFT)(AU)(  7) -9.5963967919920E+04     DE (AU)   -3.923E-05

 UPDATED TRUST RADIUS     0.312E-01

 SYMMETRY ALLOWED FORCES  (COORDINATE, FORCE)

    1 -5.8002558E-04    2  1.3394788E-04    3 -1.1089185E-04    4  2.2787195E-04
    5 -2.0987404E-05    6  4.0800845E-04    7 -1.1783371E-04    8  2.2874634E-05
    9  2.8048506E-04   10  2.2532880E-04   11 -3.8723945E-05   12  1.0532636E-04
   13  1.2688300E-04   14  5.6138818E-05   15  8.9040739E-05   16  1.3125880E-04
   17 -4.3847051E-05   18  2.6344476E-04   19 -6.5976798E-06   20  4.5586521E-05
   21 -2.6113532E-05   22  1.9300110E-04   23 -1.9061399E-05   24 -2.6362338E-05
   25  1.1026015E-04   26 -3.2800030E-05   27  1.4474595E-04   28  8.7285652E-05
   29 -6.6941401E-05   30  2.6253059E-04   31 -1.3009294E-04   32 -5.6605596E-06
   33  2.2954769E-04   34  2.3167592E-04   35  5.5668097E-05   36  9.7367583E-05
   37 -3.2510192E-04   38  2.9593657E-05   39  2.2470737E-04   40 -1.1360124E-04
   41 -1.6085056E-06   42 -1.4094108E-04   43 -3.4285239E-04   44  7.0739349E-05
   45 -2.9447101E-05   46 -8.4274357E-05   47  2.1489761E-05   48 -5.5366919E-06
   49 -3.6995078E-05   50  3.5197608E-05   51 -6.8786807E-06   52 -1.8987414E-04
   53  2.0516600E-05   54 -3.4772643E-05   55 -1.1748956E-04   56  3.3763291E-05
   57 -3.8730170E-05   58 -5.2514731E-05   59  1.2896436E-05   60 -2.5932107E-05
   61 -4.5092436E-05   62  4.2550422E-05   63 -7.0819357E-06   64 -1.7449231E-04
   65 -3.3050960E-05   66 -5.2255740E-05   67 -4.3561784E-04   68  2.0436779E-05
   69  3.7833456E-05   70 -1.3528624E-05   71 -2.1589187E-05   72 -6.6310509E-06
   73  1.1308197E-04   74 -1.0193833E-04   75 -1.5919693E-04   76 -9.8811576E-05
   77 -6.9708680E-06   78  4.2625726E-05   79 -1.2144517E-04   80  2.7079593E-05
   81  2.8544309E-05   82  3.0275603E-04   83  4.6032955E-05   84 -2.7502202E-04
   85  9.0885966E-05   86  1.4959276E-04   87 -1.6928135E-04   88 -1.2783931E-04
   89  5.4405018E-06   90  1.9673092E-04   91  5.2721526E-05   92  1.2211921E-04
   93  8.6225917E-06   94  1.6453804E-04   95  2.1043581E-05   96 -3.5451416E-04
   97 -6.9564270E-05   98  3.7420622E-05   99 -1.7331623E-04  100 -1.5599648E-04
  101  3.4201015E-06  102  9.4698101E-05  103  1.2737433E-05  104 -7.3631242E-05
  105  1.4147691E-04  106  2.2461629E-06  107  1.0092669E-04  108 -4.5037548E-05
  109 -5.8928050E-04  110 -1.2616072E-04  111  8.7862069E-04  112 -1.2955042E-05
  113  5.4052347E-05  114  4.3887738E-05  115 -6.0249945E-05  116  5.1928336E-05
  117  1.3247165E-04  118 -7.0914172E-05  119  5.5047770E-05  120 -2.2080585E-04
  121 -6.2907855E-04  122 -2.6137396E-04  123  7.0629394E-04  124 -2.2407299E-05
  125 -3.7614474E-05  126  1.5016579E-05  127  6.8753844E-05  128  1.2400320E-04
  129  8.5075396E-05  130 -8.2365479E-05  131  2.9451753E-04  132 -1.2091958E-04
  133 -2.5639463E-05  134  3.2144731E-05  135  1.9299183E-04  136 -6.9104926E-05
  137  2.3964434E-06  138  1.2371479E-05  139  9.6593677E-05  140 -4.4692166E-05
  141 -1.0082900E-04  142 -5.0449735E-05  143 -2.3344277E-04  144 -1.3491692E-04
  145  1.2906089E-03  146 -7.5803488E-06  147 -1.6315361E-04  148 -1.1230727E-04
  149  1.8721185E-05  150 -8.5020077E-05  151 -7.2488288E-05  152 -6.4327377E-05
  153 -1.6259066E-05  154  2.0557072E-05  155 -7.6615228E-05  156 -7.0258544E-05
  157  1.3093903E-06  158 -5.6284130E-05  159 -7.7183916E-05  160 -1.1112587E-05
  161  8.3194647E-05  162 -1.2235538E-04  163 -1.6244073E-04  164  9.5917223E-07
  165  3.3779734E-05  166 -2.0937652E-05  167 -2.3810850E-05  168 -1.5317433E-05
  169  3.3170382E-05  170  1.9098336E-07  171 -1.0911658E-04  172  2.9736364E-06
  173 -2.6186354E-05  174 -1.5427812E-04  175 -1.1305023E-04  176  7.9073940E-05
  177  3.0904350E-05  178  1.0817592E-05  179  1.0891824E-05  180 -1.1714008E-04
  181 -1.2230275E-04  182 -1.2126470E-05  183 -3.5071419E-04  184  2.0069383E-05
  185 -1.1144946E-05  186  8.5700816E-05  187  1.2142449E-04  188  1.6561085E-05
  189  2.2879519E-05  190 -1.2729939E-04  191 -4.2826007E-05  192 -4.3700477E-06
  193 -7.0304483E-06  194  1.6336355E-05  195  6.0884413E-05  196  1.2047101E-04
  197 -3.4115395E-05  198  2.0505336E-05  199 -5.3659099E-05  200  2.4148946E-05
  201 -7.2322210E-06  202  4.5773572E-05  203  1.1654575E-05  204 -1.4822186E-04
  205 -4.2700713E-05  206  2.4817705E-05  207  1.5750302E-05  208  1.1278173E-04
  209  1.8500799E-05  210  4.6928521E-05  211  1.1987977E-04  212 -3.1152435E-05
  213 -2.1697771E-05  214 -1.0904829E-04  215  3.9008738E-05  216  1.2887710E-06
  217  1.3477137E-04  218  1.4637038E-04  219 -3.8580268E-04  220  3.6319389E-05
  221  3.7440470E-05  222 -3.3816586E-05  223  8.6624087E-05  224 -2.9694029E-05
  225 -2.0300456E-05  226  1.9801773E-04  227  1.3577879E-05  228  1.6660830E-05
  229  1.6337246E-04  230  4.8080194E-05  231 -2.2399601E-04  232  3.1856089E-05
  233 -3.4773680E-05  234 -2.0107193E-05  235  6.5229489E-05  236 -6.3434727E-05
  237  4.0543701E-05  238  5.7303772E-06  239 -1.2191388E-05  240 -2.7044459E-05
  241  1.5512159E-05  242  2.1655390E-05  243  3.2535765E-05  244 -3.1184860E-05
  245 -1.1323412E-06  246 -1.8981951E-05  247  5.7067303E-05  248 -2.4164863E-06
  249  2.9809874E-05  250 -2.4999411E-05  251 -7.0304983E-06  252 -6.0503816E-05
  253 -4.0567366E-05  254 -7.9390965E-05  255 -7.0600517E-05  256 -4.2601960E-05
  257  3.9927001E-05  258 -2.0600858E-04  259 -5.2149479E-05  260  2.8524438E-05
  261  6.5597259E-05  262 -4.6729842E-05  263 -2.9876465E-05  264  1.5095983E-05
  265 -9.5546745E-05  266 -6.1744651E-06  267 -5.0278216E-05  268 -2.2314332E-06
  269  3.7641267E-05  270 -2.1355560E-04  271 -2.0854808E-05  272 -8.5735484E-05
  273 -8.3863398E-05  274 -9.3437634E-05  275 -6.3499131E-05  276  1.0873459E-04
  277  1.2202455E-05  278 -4.6377965E-06  279 -2.8411734E-05  280 -8.7192993E-05
  281 -1.0982427E-05  282 -7.7573947E-05  283  2.8283132E-05  284  5.5627476E-05
  285 -1.4466676E-04  286 -8.9393481E-05  287 -4.3321451E-05  288 -8.6179591E-05
  289 -3.2685190E-04  290  5.0344095E-05  291  4.0400440E-04  292  2.0531933E-04
  293 -5.6228457E-05  294 -1.1557143E-04  295  4.0238669E-05  296 -5.8706135E-05
  297 -6.8948851E-05  298  1.7354699E-04  299  1.0232458E-04  300  2.1061772E-05
  301  1.2037292E-04  302  1.2165684E-04  303  1.6685377E-04  304  1.2325521E-04
  305 -7.2075497E-06  306 -8.6469619E-05  307  9.9550911E-05  308 -4.9057331E-05
  309  1.2272127E-04  310 -3.8629135E-05  311 -3.2194621E-06  312  1.5801343E-04
  313  8.2327694E-05  314 -1.0731966E-04  315  2.4186070E-04  316  1.6670070E-04
  317 -5.4464419E-05  318 -4.7510965E-05  319  5.1922669E-05  320 -3.3254555E-06
  321 -1.2583823E-05  322  3.6898382E-04  323 -4.0727577E-05  324 -1.9356053E-05
  325 -5.3866049E-04  326  7.4508722E-05  327 -1.5885098E-04  328  5.4050332E-05
  329  1.3096764E-05  330  1.0302010E-04  331 -1.4346038E-04  332 -2.9839202E-05
  333 -2.0723053E-04  334  5.0253141E-05  335 -9.9026135E-04  336  3.0733046E-04
  337  5.7583419E-05  338 -1.1424896E-04  339 -5.9491126E-05  340 -5.8669640E-05
  341 -1.4727631E-04  342  3.3280484E-05  343 -1.9046576E-04  344 -1.6333357E-04
  345 -3.8827537E-05  346  8.8000476E-05  347 -1.6518381E-04  348 -7.6170228E-05
  349  1.4644823E-04  350 -3.0448110E-04  351 -1.8390879E-04  352 -8.5507502E-06
  353 -3.2369528E-04  354 -9.9399816E-05  355 -1.7007605E-04  356 -5.3481119E-04
  357 -3.5325893E-04  358  1.3564680E-04  359 -1.6380473E-04  360 -2.7519001E-05
  361 -1.9356472E-04  362  1.1905776E-04  363 -6.0380202E-05

 GRADIENT NORM     0.003282  GRADIENT THRESHOLD     0.500000

 EIGENVALUES OF THE ESTIMATED HESSIAN
  0.3752E-02  0.4220E-02  0.4607E-02  0.6058E-02  0.6453E-02  0.8590E-02
  0.9734E-02  0.1002E-01  0.1048E-01  0.1225E-01  0.1631E-01  0.1682E-01
  0.1789E-01  0.1940E-01  0.2074E-01  0.2133E-01  0.2321E-01  0.2405E-01
  0.2466E-01  0.2482E-01  0.2618E-01  0.2689E-01  0.2793E-01  0.3010E-01
  0.3101E-01  0.3141E-01  0.3249E-01  0.3373E-01  0.3458E-01  0.3512E-01
  0.3629E-01  0.3842E-01  0.3959E-01  0.4025E-01  0.4116E-01  0.4219E-01
  0.4252E-01  0.4349E-01  0.4400E-01  0.4523E-01  0.4556E-01  0.4672E-01
  0.4730E-01  0.4823E-01  0.4871E-01  0.4934E-01  0.5043E-01  0.5105E-01
  0.5204E-01  0.5216E-01  0.5339E-01  0.5425E-01  0.5535E-01  0.5750E-01
  0.5784E-01  0.5812E-01  0.6057E-01  0.6182E-01  0.6346E-01  0.6394E-01
  0.6536E-01  0.6605E-01  0.6693E-01  0.6854E-01  0.6932E-01  0.6972E-01
  0.7156E-01  0.7223E-01  0.7389E-01  0.7465E-01  0.7545E-01  0.7654E-01
  0.7703E-01  0.7760E-01  0.7805E-01  0.7889E-01  0.8060E-01  0.8218E-01
  0.8236E-01  0.8451E-01  0.8491E-01  0.8578E-01  0.8762E-01  0.8866E-01
  0.8901E-01  0.9116E-01  0.9174E-01  0.9328E-01  0.9360E-01  0.9518E-01
  0.9582E-01  0.9763E-01  0.9909E-01  0.1012      0.1025      0.1036    
  0.1053      0.1058      0.1077      0.1090      0.1114      0.1136    
  0.1136      0.1161      0.1168      0.1178      0.1186      0.1207    
  0.1233      0.1245      0.1255      0.1262      0.1267      0.1283    
  0.1303      0.1309      0.1316      0.1339      0.1351      0.1355    
  0.1379      0.1381      0.1403      0.1413      0.1427      0.1453    
  0.1459      0.1473      0.1476      0.1498      0.1518      0.1525    
  0.1549      0.1573      0.1589      0.1600      0.1604      0.1635    
  0.1642      0.1680      0.1704      0.1709      0.1712      0.1734    
  0.1749      0.1772      0.1778      0.1797      0.1811      0.1823    
  0.1855      0.1859      0.1872      0.1878      0.1900      0.1924    
  0.1938      0.1974      0.2014      0.2027      0.2049      0.2058    
  0.2064      0.2096      0.2103      0.2115      0.2127      0.2170    
  0.2184      0.2224      0.2236      0.2264      0.2293      0.2307    
  0.2371      0.2403      0.2408      0.2452      0.2471      0.2509    
  0.2568      0.2601      0.2644      0.2659      0.2680      0.2719    
  0.2732      0.2752      0.2779      0.2813      0.2861      0.2883    
  0.2910      0.2933      0.2969      0.2984      0.3009      0.3022    
  0.3056      0.3067      0.3074      0.3149      0.3181      0.3193    
  0.3229      0.3284      0.3297      0.3333      0.3389      0.3424    
  0.3441      0.3460      0.3516      0.3605      0.3641      0.3660    
  0.3715      0.3738      0.3803      0.3831      0.3873      0.3894    
  0.3920      0.4010      0.4018      0.4050      0.4135      0.4192    
  0.4203      0.4255      0.4279      0.4312      0.4335      0.4416    
  0.4423      0.4447      0.4484      0.4507      0.4556      0.4611    
  0.4705      0.4737      0.4778      0.4790      0.4818      0.4857    
  0.4877      0.4908      0.4947      0.4960      0.4981      0.5016    
  0.5100      0.5120      0.5152      0.5171      0.5216      0.5245    
  0.5276      0.5315      0.5338      0.5394      0.5439      0.5462    
  0.5493      0.5571      0.5606      0.5636      0.5723      0.5770    
  0.5787      0.5797      0.5855      0.5895      0.5928      0.5980    
  0.5999      0.6045      0.6117      0.6179      0.6196      0.6222    
  0.6243      0.6273      0.6310      0.6394      0.6428      0.6456    
  0.6479      0.6512      0.6542      0.6563      0.6583      0.6634    
  0.6665      0.6711      0.6735      0.6768      0.6796      0.6814    
  0.6858      0.6894      0.6932      0.6938      0.6979      0.6993    
  0.7015      0.7044      0.7064      0.7078      0.7093      0.7120    
  0.7169      0.7176      0.7191      0.7201      0.7215      0.7235    
  0.7298      0.7309      0.7323      0.7349      0.7365      0.7390    
  0.7403      0.7414      0.7462      0.7528      0.7564      0.7593    
  0.7608      0.7630      0.7692      0.7738      0.7773      0.7812    
  0.7850      0.7883      0.7898      0.7943      0.8044      0.8078    
  0.8167      0.8212      0.8247      0.8287      0.8311      0.8378    
  0.8442      0.8515      0.8568      0.8651      0.8714      0.8864    
  0.9000      0.9036      0.9184      0.9415      0.9620       1.011    
   1.074       1.265       1.363    
 NEWTON STEP ( 0.1065830685E+00) EXCEEDS TRUST RADIUS ( 0.3125000000E-01)
 LEVEL SHIFT    -0.2751630717E-03

 PREDICTED ENERGY CHANGE    -0.461E-04

 MAX GRADIENT      0.001291  THRESHOLD              0.000450 CONVERGED NO
 RMS GRADIENT      0.000172  THRESHOLD              0.000300 CONVERGED YES
 MAX DISPLAC.      0.013047  THRESHOLD              0.001800 CONVERGED NO
 RMS DISPLAC.      0.001640  THRESHOLD              0.001200 CONVERGED NO
 TTTTTTTTTTTTTTTTTTTTTTTTTTTTTT OPTI        TELAPSE   184362.17 TCPU   183832.83
 *******************************************************************************
 COORDINATE AND CELL OPTIMIZATION - POINT    9
 *******************************************************************************
 LATTICE PARAMETERS (ANGSTROMS AND DEGREES) - BOHR = 0.5291772083 ANGSTROM
 PRIMITIVE CELL - CENTRING CODE 1/0 VOLUME=  1244.673416 - DENSITY  6.116 g/cm^3
         A              B              C           ALPHA      BETA       GAMMA 
    12.00283221     9.10682244    11.76165341    89.991722 104.502629  90.000602
 *******************************************************************************
 ATOMS IN THE ASYMMETRIC UNIT  120 - ATOMS IN THE UNIT CELL:  120
     ATOM                 X/A                 Y/B                 Z/C    
 *******************************************************************************
      1 T 277 IR   -3.511521752553E-01 -1.666680646077E-01 -8.612825119098E-02
      2 T  31 GA   -4.111237511374E-01 -1.666576252460E-01  3.981319589788E-01
      3 T  31 GA    9.685558190504E-02  8.067396672518E-04 -1.008240120748E-01
      4 T  31 GA    9.637239008961E-02 -2.645689918615E-04  4.018420057830E-01
      5 T  31 GA   -4.011871391278E-01  1.637242905887E-01 -9.800351305219E-02
      6 T  31 GA   -4.093111617663E-01  1.674781592447E-01  3.986306700413E-01
      7 T  31 GA    8.844225369438E-02  3.333184092318E-01 -1.021857146201E-01
      8 T  31 GA    9.882432083080E-02  3.332969133558E-01  4.037748984552E-01
      9 T  31 GA   -4.012239182428E-01 -4.969921473063E-01 -9.799008168546E-02
     10 T  31 GA   -4.092065499529E-01  4.992883984851E-01  3.986652585044E-01
     11 T  31 GA    9.683807668784E-02 -3.341649868877E-01 -1.008549387762E-01
     12 T  31 GA    9.636193826351E-02 -3.330953702279E-01  4.018420015685E-01
     13 T  31 GA    4.068687286486E-01 -1.667576752345E-01  1.021193697984E-01
     14 T  31 GA    4.045777800264E-01 -1.666743871615E-01 -4.020958942593E-01
     15 T  31 GA   -1.045165449636E-01 -2.075242405797E-03  9.760633762842E-02
     16 T  31 GA   -8.915233200047E-02  1.620880732255E-03 -3.997850467208E-01
     17 T  31 GA    4.050924161798E-01  1.668206399157E-01  1.025458633651E-01
     18 T  31 GA    4.014703764687E-01  1.668573335764E-01 -4.035803625153E-01
     19 T  31 GA   -1.004934163163E-01  3.333220494853E-01  9.701042011584E-02
     20 T  31 GA   -9.164002918294E-02  3.333735340479E-01 -4.002092528362E-01
     21 T  31 GA    4.051363767108E-01  4.996638007179E-01  1.025932154067E-01
     22 T  31 GA    4.014882451936E-01  4.998200547376E-01 -4.035865290572E-01
     23 T  31 GA   -1.044902002794E-01 -3.312676203007E-01  9.753757220607E-02
     24 T  31 GA   -8.917411317851E-02 -3.349300296659E-01 -3.998441301368E-01
     25 T  31 GA    3.525256404960E-01 -3.287598129555E-01 -1.552584813776E-01
     26 T  31 GA    3.371891035649E-01 -3.332593820249E-01  3.392140681286E-01
     27 T  31 GA   -1.535358498361E-01 -1.666691038546E-01 -1.739935809278E-01
     28 T  31 GA   -1.573823472473E-01 -1.666955822332E-01  3.461001862249E-01
     29 T  31 GA    3.525823118936E-01 -4.514064981813E-03 -1.553144824351E-01
     30 T  31 GA    3.371749369558E-01 -1.064367082469E-04  3.392309822455E-01
     31 T  31 GA   -1.636485034242E-01  1.696887963077E-01 -1.660193955941E-01
     32 T  31 GA   -1.551934496632E-01  1.675627364652E-01  3.440647446693E-01
     33 T  31 GA    3.469348392252E-01  3.333434324850E-01 -1.551526804431E-01
     34 T  31 GA    3.369785016151E-01  3.333518272500E-01  3.385242623584E-01
     35 T  31 GA   -1.636329354943E-01  4.970459717664E-01 -1.660552325313E-01
     36 T  31 GA   -1.551799424692E-01  4.989660595947E-01  3.439303276761E-01
     37 T  31 GA   -3.427225625116E-01 -3.386700804240E-01  1.682640393064E-01
     38 T  31 GA   -3.447904133052E-01 -3.349642546804E-01 -3.508381011495E-01
     39 T  31 GA    1.538858983894E-01 -1.666948853332E-01  1.557179514214E-01
     40 T  31 GA    1.618953634907E-01 -1.666617692614E-01 -3.389596601915E-01
     41 T  31 GA   -3.427434698941E-01  5.600734817696E-03  1.682655397956E-01
     42 T  31 GA   -3.448125248092E-01  1.632911918933E-03 -3.508665723923E-01
     43 T  31 GA    1.526049500864E-01  1.662387070047E-01  1.557964752115E-01
     44 T  31 GA    1.630501304470E-01  1.659739126096E-01 -3.376921445896E-01
     45 T  31 GA   -3.413519073217E-01  3.333970058490E-01  1.589842729011E-01
     46 T  31 GA   -3.458247346926E-01  3.332922059278E-01 -3.451781326260E-01
     47 T  31 GA    1.526070470510E-01 -4.996195776132E-01  1.557837715622E-01
     48 T  31 GA    1.630563114104E-01 -4.993065389122E-01 -3.377118187356E-01
     49 T   8 O    -3.341003737222E-01 -1.665633854007E-01  7.675601110067E-02
     50 T   8 O    -3.287157734067E-01 -1.666709748101E-01 -4.493190305662E-01
     51 T   8 O     1.681724670717E-01  4.986947888304E-04  5.572814996957E-02
     52 T   8 O     1.717926460514E-01 -1.355103237921E-04 -4.409028203487E-01
     53 T   8 O    -3.275454907992E-01  1.661201087779E-01  6.001142110474E-02
     54 T   8 O    -3.308074979388E-01  1.682036423989E-01 -4.460363478644E-01
     55 T   8 O     1.644989673964E-01  3.333210323286E-01  5.385379201312E-02
     56 T   8 O     1.752051216701E-01  3.333449254924E-01 -4.389396276538E-01
     57 T   8 O    -3.275849555413E-01 -4.993212922027E-01  6.002911472316E-02
     58 T   8 O    -3.307875586481E-01  4.984507764221E-01 -4.459789296355E-01
     59 T   8 O     1.681715488944E-01 -3.338381143413E-01  5.570911879838E-02
     60 T   8 O     1.718223304524E-01 -3.331494649150E-01 -4.409091344339E-01
     61 T   8 O     3.341114693200E-01 -1.667744011318E-01 -5.484543690579E-02
     62 T   8 O     3.255344778549E-01 -1.666838452500E-01  4.416258195853E-01
     63 T   8 O    -1.990010509234E-01 -2.004357389358E-02 -5.969188148483E-02
     64 T   8 O    -1.655044560193E-01  1.936152224393E-03  4.456202693955E-01
     65 T   8 O     3.408755888313E-01  1.632708889960E-01 -5.617125239646E-02
     66 T   8 O     3.232884467332E-01  1.671174985072E-01  4.403847783247E-01
     67 T   8 O    -1.758706873596E-01  3.333587938841E-01 -6.103863224725E-02
     68 T   8 O    -1.666131126336E-01  3.333263428817E-01  4.445378093893E-01
     69 T   8 O     3.409122302173E-01 -4.966653316817E-01 -5.612596804781E-02
     70 T   8 O     3.232649664531E-01  4.995436779356E-01  4.403807499815E-01
     71 T   8 O    -1.990027325195E-01 -3.133342184871E-01 -5.973447515103E-02
     72 T   8 O    -1.655190767258E-01 -3.353453328946E-01  4.455519273942E-01
     73 T   8 O     4.939444155055E-01 -3.344299971524E-01  1.313321946727E-01
     74 T   8 O     4.915873286202E-01 -3.346884372301E-01 -3.799129011716E-01
     75 T   8 O    -1.320065186552E-02 -1.666851623341E-01  1.169695731578E-01
     76 T   8 O    -3.045099929926E-03 -1.666576947343E-01 -3.690755307568E-01
     77 T   8 O     4.939170551641E-01  9.512786252559E-04  1.311807113493E-01
     78 T   8 O     4.915734517935E-01  1.349987431551E-03 -3.799654163461E-01
     79 T   8 O    -1.483780116480E-02  1.632720019762E-01  1.150544779481E-01
     80 T   8 O    -1.566756634253E-03  1.682684869410E-01 -3.704468540013E-01
     81 T   8 O     4.945648735224E-01  3.332433843723E-01  1.287265696203E-01
     82 T   8 O     4.907740380946E-01  3.333294970427E-01 -3.794754868521E-01
     83 T   8 O    -1.484921876352E-02 -4.966618395836E-01  1.149341322640E-01
     84 T   8 O    -1.549701329831E-03  4.984562820383E-01 -3.703927493944E-01
     85 T   8 O    -4.759986305438E-01 -3.174602742571E-01 -1.188697246225E-01
     86 T   8 O    -4.982712992536E-01 -3.345512373577E-01  3.745362613536E-01
     87 T   8 O     6.349491431567E-03 -1.666749958372E-01 -1.227558885563E-01
     88 T   8 O     7.156104527320E-03 -1.666870622002E-01  3.771166207532E-01
     89 T   8 O    -4.759835704869E-01 -1.578188930245E-02 -1.189304380534E-01
     90 T   8 O    -4.982865993844E-01  1.245546801067E-03  3.744099122664E-01
     91 T   8 O     4.152636506104E-04  1.631320462450E-01 -1.241849730893E-01
     92 T   8 O     8.933371065419E-03  1.674734329177E-01  3.769143827688E-01
     93 T   8 O    -4.879637571565E-01  3.333570703035E-01 -1.240143550558E-01
     94 T   8 O    -4.983230516121E-01  3.334131856711E-01  3.741213458142E-01
     95 T   8 O     4.140232293083E-04 -4.964793714162E-01 -1.241512864845E-01
     96 T   8 O     8.977456601310E-03  4.990803753555E-01  3.770341028052E-01
     97 T   8 O     3.329614200458E-01 -1.667176237067E-01 -2.776872826271E-01
     98 T   8 O     3.257678037210E-01 -1.666984182199E-01  2.192114675527E-01
     99 T   8 O    -1.687333472969E-01  3.237442689493E-03 -2.806120660722E-01
    100 T   8 O    -1.713463480321E-01  2.662655709635E-04  2.240667208659E-01
    101 T   8 O     3.343147642941E-01  1.642944518563E-01 -2.760152270077E-01
    102 T   8 O     3.243648691631E-01  1.675855190296E-01  2.187672182093E-01
    103 T   8 O    -1.724173386201E-01  3.333731453049E-01 -2.829960339784E-01
    104 T   8 O    -1.703396431238E-01  3.334064513879E-01  2.219148237959E-01
    105 T   8 O     3.343307395752E-01 -4.976181482915E-01 -2.760211174101E-01
    106 T   8 O     3.243626679353E-01  4.989485519157E-01  2.187701487345E-01
    107 T   8 O    -1.686534978732E-01 -3.364410580886E-01 -2.805946145998E-01
    108 T   8 O    -1.713016411858E-01 -3.335356922807E-01  2.240520887594E-01
    109 T   8 O    -3.275497811128E-01 -1.667713581111E-01  2.865194487404E-01
    110 T   8 O    -3.288161752339E-01 -1.666500401703E-01 -2.424874502915E-01
    111 T   8 O     1.663936347719E-01 -4.584589508284E-04  2.762598073730E-01
    112 T   8 O     1.757393949190E-01 -2.495643492646E-04 -2.175985296444E-01
    113 T   8 O    -3.280488965672E-01  1.689313642761E-01  2.830359060268E-01
    114 T   8 O    -3.304383816547E-01  1.661661416162E-01 -2.244328535032E-01
    115 T   8 O     1.650005627220E-01  3.333342148218E-01  2.751170230867E-01
    116 T   8 O     1.741779569705E-01  3.333114562877E-01 -2.151891369805E-01
    117 T   8 O    -3.279735789048E-01  4.978079507285E-01  2.830813397541E-01
    118 T   8 O    -3.304474143108E-01 -4.993908782808E-01 -2.244079503172E-01
    119 T   8 O     1.663503351506E-01 -3.328593775692E-01  2.762181260203E-01
    120 T   8 O     1.756501176038E-01 -3.330703398758E-01 -2.176701453545E-01

 T = ATOM BELONGING TO THE ASYMMETRIC UNIT

 TOTAL ENERGY(DFT)(AU)(  9) -9.5963967933519E+04     DE (AU)   -1.360E-05

 UPDATED TRUST RADIUS     0.312E-01

 SYMMETRY ALLOWED FORCES  (COORDINATE, FORCE)

    1 -4.8131286E-04    2  8.3885072E-05    3  7.1195062E-05    4  7.4745514E-05
    5  1.1217055E-05    6  3.1930637E-04    7  4.3265897E-05    8 -2.7853204E-05
    9 -1.7844666E-06   10  8.0325519E-05   11 -1.8901584E-04   12  1.5547598E-04
   13  1.4541571E-04   14  3.1120630E-05   15  9.9379636E-05   16 -1.4095164E-05
   17 -2.8410494E-05   18  2.8739924E-04   19 -1.1895795E-04   20  2.6731928E-05
   21  1.3279344E-04   22  5.5797346E-05   23 -1.1144772E-04   24  2.6128811E-05
   25  1.8469230E-04   26 -1.2312862E-05   27  7.8875687E-05   28 -4.7259183E-05
   29 -2.9447983E-05   30  2.9289152E-04   31  3.6707624E-05   32  4.3739407E-05
   33  1.0506936E-04   34  8.8450246E-05   35  2.4934724E-05   36  1.4918248E-04
   37 -2.7257509E-04   38  3.1891215E-05   39 -3.3335320E-05   40 -2.0284859E-04
   41 -2.4443896E-05   42 -4.1031518E-05   43 -9.0310789E-05   44 -1.3132014E-04
   45 -1.8326817E-04   46  5.5742371E-05   47 -1.7694831E-04   48  7.4070575E-05
   49  1.8395012E-05   50  2.3157312E-05   51 -1.3304940E-05   52 -1.2266324E-05
   53  1.4861368E-04   54 -2.2190050E-04   55  9.4553718E-05   56 -5.7372503E-05
   57 -1.5613302E-04   58  1.6690899E-04   59  1.1153099E-05   60  5.8845159E-05
   61  6.4358588E-05   62  1.3946572E-04   63 -4.6422876E-05   64  4.3672857E-06
   65 -1.3441491E-04   66 -2.2260247E-04   67 -2.2230752E-04   68  8.7908379E-06
   69 -2.3971786E-05   70  1.3671338E-04   71  1.6010967E-04   72 -3.7276387E-05
   73 -9.1868678E-05   74  2.6842737E-04   75 -4.9286946E-05   76  1.0516115E-04
   77  2.4577236E-05   78  2.6492177E-04   79  1.9310792E-04   80  6.6741326E-05
   81  1.6290186E-04   82  3.9278886E-04   83  6.0953140E-05   84 -1.0630041E-04
   85 -9.4693524E-05   86 -3.3293763E-04   87 -3.9809158E-05   88  1.3496786E-04
   89 -8.1985348E-05   90  3.0689200E-04   91  1.8522521E-04   92 -7.7191386E-05
   93  1.6166794E-04   94  1.8567524E-04   95  4.1758014E-05   96 -2.2005605E-04
   97 -6.7548171E-06   98  1.6885277E-05   99 -4.5448471E-05  100  1.1359429E-04
  101 -8.3326779E-05  102  2.4531110E-04  103  1.1823383E-04  104  3.7159294E-05
  105  2.9184189E-04  106  1.4607701E-04  107  2.6262743E-04  108  1.8956705E-05
  109 -5.0913979E-04  110 -1.5651135E-04  111  7.3568906E-04  112 -8.3945628E-05
  113 -4.7624137E-05  114 -1.2223490E-04  115 -2.2507386E-04  116  2.1407761E-05
  117 -1.2199432E-04  118 -2.0843838E-04  119  2.1848661E-05  120  9.5836492E-05
  121 -5.8066948E-04  122 -2.4655046E-04  123  5.8137187E-04  124 -1.7236127E-05
  125  2.0222915E-05  126 -1.1261087E-04  127 -4.9288573E-05  128  3.5773250E-05
  129 -1.6210492E-04  130 -2.4393312E-04  131 -1.2949703E-04  132  7.2073775E-05
  133 -1.2109695E-04  134 -9.5095377E-05  135  1.1566519E-04  136 -4.3437956E-04
  137  8.0977174E-05  138 -2.4708653E-04  139 -8.3201837E-05  140  5.0189707E-05
  141 -2.8015633E-04  142 -2.2738946E-04  143  1.7244608E-04  144  6.0264459E-05
  145  1.1787708E-03  146  2.9585898E-05  147 -8.5174271E-05  148 -6.8678942E-05
  149  1.2804941E-05  150  3.4951008E-05  151  5.0372478E-05  152  6.1828210E-07
  153 -3.8391451E-05  154  1.0499507E-04  155  1.0237225E-04  156 -9.0562106E-05
  157  3.3104716E-05  158  5.0020782E-05  159 -5.6464370E-05  160 -3.2445066E-05
  161  7.5787308E-05  162 -1.3915341E-04  163 -6.1574230E-05  164 -2.8052982E-05
  165 -5.5931826E-06  166  6.2118014E-05  167 -3.9219725E-05  168  1.3423986E-04
  169  4.2179811E-05  170 -1.7203442E-05  171 -4.4971165E-05  172 -1.2589187E-06
  173 -5.2942396E-05  174 -1.4766085E-04  175  2.8374148E-05  176 -4.0724273E-05
  177 -4.6392973E-05  178  7.9644988E-05  179 -1.2056211E-04  180 -1.3865134E-04
  181  1.2911766E-04  182 -1.9971140E-05  183  8.2117738E-05  184 -2.2256231E-05
  185  1.8941113E-06  186  1.0574693E-04  187 -5.1861389E-06  188  3.4468923E-05
  189 -7.0028345E-05  190 -1.0356813E-04  191 -3.5852724E-05  192 -7.0405583E-05
  193 -4.2524103E-05  194 -1.4881855E-05  195  2.8771848E-05  196  3.8858539E-06
  197  5.6651966E-06  198  1.4815026E-04  199 -2.0204051E-05  200 -3.6936702E-05
  201  1.7843101E-05  202  9.4823569E-06  203 -7.0397767E-05  204 -2.7353822E-05
  205 -7.7042372E-05  206  6.3889020E-05  207 -5.8431165E-05  208 -8.0718169E-06
  209  1.8609849E-05  210  1.5846744E-04  211  2.5465617E-05  212 -1.9833350E-05
  213 -1.4278600E-04  214 -3.6699431E-05  215 -3.8103076E-05  216  1.0534365E-04
  217  3.5286519E-05  218 -2.7848476E-05  219 -2.8733695E-04  220 -4.0819798E-05
  221  5.9258200E-05  222 -2.0962613E-05  223  3.9465934E-06  224  9.3121818E-05
  225  3.3314673E-06  226 -1.8450342E-04  227  2.6735397E-05  228 -1.0324088E-04
  229  9.9683502E-05  230  3.4510745E-05  231 -1.7604149E-04  232 -7.4694993E-05
  233 -5.3960594E-05  234 -1.7086832E-05  235 -5.2579217E-05  236  1.1291179E-04
  237 -1.9683907E-05  238  6.1519312E-05  239  1.1191293E-04  240  4.4383555E-05
  241 -5.6842953E-05  242 -2.1980898E-05  243 -9.7707376E-06  244 -2.8822399E-04
  245 -5.3218094E-07  246 -1.0945092E-04  247 -7.2002650E-05  248  3.2475513E-05
  249 -8.6170311E-06  250  1.4100107E-05  251 -1.7423358E-04  252 -1.5900783E-05
  253  9.0835720E-07  254 -1.0621019E-04  255 -6.3745543E-05  256 -2.0012915E-05
  257 -4.5658000E-05  258 -1.5835911E-04  259 -2.4354763E-04  260  3.1460353E-05
  261 -4.3762067E-05  262  9.9319052E-05  263  7.4691274E-05  264  8.7701355E-05
  265 -3.9578871E-05  266  5.4354312E-05  267 -4.3821003E-05  268  5.4801600E-05
  269  3.6802800E-05  270 -1.3318279E-04  271 -1.2342258E-05  272  1.5454435E-05
  273  5.2850564E-06  274  6.8860881E-06  275  1.1437613E-04  276  1.0874586E-04
  277 -6.7030632E-05  278 -4.3336126E-06  279 -1.7824248E-05  280 -1.9651332E-05
  281 -1.9879953E-05  282 -2.1631408E-05  283 -7.9276196E-06  284 -7.0164878E-05
  285 -4.6118405E-05  286  9.1795628E-05  287  5.5757239E-05  288 -7.9101717E-06
  289  2.3670013E-04  290  1.3162515E-04  291  6.4434651E-05  292  1.6350515E-04
  293  1.4704899E-05  294 -1.9806762E-04  295  5.0535644E-06  296 -5.3967033E-05
  297  1.2576017E-04  298 -4.0529420E-05  299 -2.1655906E-05  300  5.5327971E-05
  301 -9.9796918E-05  302  1.6807821E-04  303  1.6459764E-04  304  5.8357182E-05
  305  1.5268604E-04  306 -1.7270844E-04  307  1.6238817E-04  308 -1.4465057E-06
  309  2.1614684E-04  310 -2.2077820E-04  311 -1.1732834E-04  312  2.2026625E-04
  313 -2.1273382E-04  314 -1.5325965E-04  315  2.9783453E-04  316  3.3416315E-05
  317  5.2860541E-05  318 -1.6653324E-04  319 -9.4479533E-05  320  5.6686878E-05
  321  2.2704228E-04  322  9.8268454E-05  323 -3.0435921E-05  324 -1.2514319E-04
  325 -4.4322116E-04  326  1.7413358E-04  327 -2.0097229E-04  328  2.3893310E-06
  329  2.5458879E-05  330 -6.1042071E-05  331 -1.9791525E-04  332  7.2098171E-05
  333  6.9664478E-05  334 -2.3361167E-05  335  7.3364199E-04  336 -7.4854364E-05
  337  9.4796160E-05  338  2.4548837E-04  339 -1.2373090E-04  340  3.0573643E-05
  341  2.3152630E-05  342  1.6033944E-04  343 -2.0826096E-04  344  1.6321836E-04
  345  2.0015315E-04  346  1.0542093E-04  347  2.5475107E-04  348 -1.8175365E-04
  349 -4.8035808E-05  350  1.2514545E-04  351 -3.6211875E-04  352  4.7361667E-05
  353  4.1295019E-04  354  7.9884153E-06  355 -2.3836589E-04  356  4.5410712E-04
  357  7.3692632E-05  358  1.5926073E-04  359 -1.2368179E-04  360 -2.3362035E-05
  361 -1.5580715E-04  362  1.7072643E-04  363 -6.3011589E-05

 GRADIENT NORM     0.003101  GRADIENT THRESHOLD     0.500000

 EIGENVALUES OF THE ESTIMATED HESSIAN
  0.3893E-02  0.4238E-02  0.4375E-02  0.6414E-02  0.6597E-02  0.8428E-02
  0.9792E-02  0.1012E-01  0.1161E-01  0.1379E-01  0.1649E-01  0.1709E-01
  0.1797E-01  0.1945E-01  0.2026E-01  0.2307E-01  0.2391E-01  0.2456E-01
  0.2471E-01  0.2505E-01  0.2630E-01  0.2764E-01  0.2935E-01  0.3036E-01
  0.3104E-01  0.3147E-01  0.3274E-01  0.3384E-01  0.3443E-01  0.3570E-01
  0.3624E-01  0.3922E-01  0.3961E-01  0.4065E-01  0.4124E-01  0.4231E-01
  0.4330E-01  0.4377E-01  0.4491E-01  0.4524E-01  0.4626E-01  0.4701E-01
  0.4763E-01  0.4833E-01  0.4928E-01  0.4975E-01  0.5054E-01  0.5114E-01
  0.5209E-01  0.5329E-01  0.5370E-01  0.5507E-01  0.5673E-01  0.5769E-01
  0.5810E-01  0.6053E-01  0.6171E-01  0.6251E-01  0.6347E-01  0.6446E-01
  0.6560E-01  0.6668E-01  0.6853E-01  0.6931E-01  0.6964E-01  0.7156E-01
  0.7193E-01  0.7331E-01  0.7449E-01  0.7473E-01  0.7604E-01  0.7676E-01
  0.7745E-01  0.7800E-01  0.7845E-01  0.7932E-01  0.8061E-01  0.8227E-01
  0.8372E-01  0.8455E-01  0.8530E-01  0.8732E-01  0.8854E-01  0.8884E-01
  0.9001E-01  0.9173E-01  0.9213E-01  0.9341E-01  0.9380E-01  0.9580E-01
  0.9760E-01  0.9826E-01  0.1007      0.1013      0.1028      0.1035    
  0.1056      0.1064      0.1086      0.1111      0.1132      0.1135    
  0.1144      0.1164      0.1175      0.1178      0.1198      0.1208    
  0.1237      0.1249      0.1255      0.1261      0.1276      0.1282    
  0.1303      0.1308      0.1327      0.1339      0.1355      0.1377    
  0.1380      0.1393      0.1407      0.1419      0.1437      0.1458    
  0.1461      0.1474      0.1480      0.1501      0.1519      0.1530    
  0.1549      0.1578      0.1591      0.1599      0.1612      0.1639    
  0.1661      0.1695      0.1704      0.1710      0.1716      0.1736    
  0.1752      0.1774      0.1788      0.1800      0.1811      0.1822    
  0.1855      0.1857      0.1875      0.1878      0.1900      0.1924    
  0.1944      0.1974      0.2015      0.2027      0.2052      0.2058    
  0.2064      0.2094      0.2109      0.2118      0.2127      0.2172    
  0.2187      0.2227      0.2236      0.2264      0.2292      0.2307    
  0.2371      0.2403      0.2409      0.2456      0.2472      0.2509    
  0.2568      0.2603      0.2649      0.2662      0.2681      0.2719    
  0.2739      0.2755      0.2780      0.2827      0.2869      0.2882    
  0.2910      0.2932      0.2968      0.2982      0.3009      0.3023    
  0.3058      0.3067      0.3082      0.3153      0.3181      0.3193    
  0.3229      0.3284      0.3305      0.3334      0.3399      0.3423    
  0.3445      0.3462      0.3517      0.3599      0.3641      0.3665    
  0.3710      0.3744      0.3807      0.3833      0.3872      0.3898    
  0.3922      0.4017      0.4019      0.4054      0.4137      0.4195    
  0.4204      0.4255      0.4282      0.4316      0.4338      0.4416    
  0.4426      0.4455      0.4484      0.4511      0.4554      0.4611    
  0.4703      0.4734      0.4781      0.4790      0.4822      0.4859    
  0.4878      0.4908      0.4951      0.4961      0.4988      0.5033    
  0.5100      0.5121      0.5160      0.5185      0.5220      0.5244    
  0.5277      0.5319      0.5338      0.5423      0.5443      0.5468    
  0.5494      0.5571      0.5609      0.5645      0.5724      0.5770    
  0.5784      0.5803      0.5856      0.5899      0.5928      0.5985    
  0.6008      0.6033      0.6130      0.6180      0.6200      0.6221    
  0.6245      0.6277      0.6314      0.6396      0.6445      0.6466    
  0.6480      0.6514      0.6545      0.6566      0.6584      0.6646    
  0.6667      0.6710      0.6744      0.6766      0.6793      0.6814    
  0.6850      0.6893      0.6932      0.6939      0.6981      0.6989    
  0.7017      0.7043      0.7064      0.7079      0.7094      0.7131    
  0.7169      0.7180      0.7194      0.7202      0.7214      0.7236    
  0.7296      0.7309      0.7325      0.7349      0.7370      0.7390    
  0.7409      0.7416      0.7468      0.7541      0.7571      0.7599    
  0.7609      0.7654      0.7696      0.7748      0.7785      0.7812    
  0.7851      0.7885      0.7902      0.7942      0.8042      0.8080    
  0.8160      0.8212      0.8247      0.8290      0.8314      0.8379    
  0.8444      0.8516      0.8568      0.8650      0.8719      0.8860    
  0.8996      0.9034      0.9183      0.9415      0.9622       1.009    
   1.071       1.265       1.363    
 NEWTON STEP ( 0.1129409241E+00) EXCEEDS TRUST RADIUS ( 0.3125000000E-01)
 LEVEL SHIFT     0.2965967390E-02

 PREDICTED ENERGY CHANGE    -0.177E-04

 MAX GRADIENT      0.001179  THRESHOLD              0.000450 CONVERGED NO
 RMS GRADIENT      0.000163  THRESHOLD              0.000300 CONVERGED YES
 MAX DISPLAC.      0.015222  THRESHOLD              0.001800 CONVERGED NO
 RMS DISPLAC.      0.001640  THRESHOLD              0.001200 CONVERGED NO
 TTTTTTTTTTTTTTTTTTTTTTTTTTTTTT OPTI        TELAPSE   204099.31 TCPU   203513.69
 *******************************************************************************
 COORDINATE AND CELL OPTIMIZATION - POINT   10
 *******************************************************************************
 LATTICE PARAMETERS (ANGSTROMS AND DEGREES) - BOHR = 0.5291772083 ANGSTROM
 PRIMITIVE CELL - CENTRING CODE 1/0 VOLUME=  1244.854198 - DENSITY  6.115 g/cm^3
         A              B              C           ALPHA      BETA       GAMMA 
    12.00162282     9.10651302    11.76382107    89.996251 104.481418  90.000515
 *******************************************************************************
 ATOMS IN THE ASYMMETRIC UNIT  120 - ATOMS IN THE UNIT CELL:  120
     ATOM                 X/A                 Y/B                 Z/C    
 *******************************************************************************
      1 T 277 IR   -3.510798390884E-01 -1.666665159481E-01 -8.610902996479E-02
      2 T  31 GA   -4.111573963727E-01 -1.666827146184E-01  3.981461099264E-01
      3 T  31 GA    9.686103853492E-02  7.879481739818E-04 -1.008264933193E-01
      4 T  31 GA    9.637382243253E-02 -2.787878005430E-04  4.019301790081E-01
      5 T  31 GA   -4.010961939331E-01  1.637177279093E-01 -9.790791759234E-02
      6 T  31 GA   -4.093503637314E-01  1.674470240664E-01  3.986199074707E-01
      7 T  31 GA    8.848779629961E-02  3.333299732342E-01 -1.022111962981E-01
      8 T  31 GA    9.878979115829E-02  3.332920763320E-01  4.038293640883E-01
      9 T  31 GA   -4.011289682796E-01 -4.969971985730E-01 -9.789572444889E-02
     10 T  31 GA   -4.092451027527E-01  4.992618814021E-01  3.986369112630E-01
     11 T  31 GA    9.684207899803E-02 -3.341328357178E-01 -1.008565839833E-01
     12 T  31 GA    9.635049343771E-02 -3.331092628333E-01  4.019198083652E-01
     13 T  31 GA    4.068857850444E-01 -1.667422814592E-01  1.020719377431E-01
     14 T  31 GA    4.045072655144E-01 -1.666813336180E-01 -4.021134741384E-01
     15 T  31 GA   -1.045082017958E-01 -2.056889673436E-03  9.757310051409E-02
     16 T  31 GA   -8.920928199696E-02  1.626936443098E-03 -3.997996582073E-01
     17 T  31 GA    4.051441782834E-01  1.668403767813E-01  1.025014888678E-01
     18 T  31 GA    4.013903138452E-01  1.668468970895E-01 -4.036058944550E-01
     19 T  31 GA   -1.004650230967E-01  3.333344194205E-01  9.699630421589E-02
     20 T  31 GA   -9.169100319466E-02  3.333812488596E-01 -4.002298014585E-01
     21 T  31 GA    4.051818364638E-01  4.996808551037E-01  1.025367130215E-01
     22 T  31 GA    4.014068649707E-01  4.998161567891E-01 -4.036159471140E-01
     23 T  31 GA   -1.044833472838E-01 -3.312687218613E-01  9.748980660687E-02
     24 T  31 GA   -8.922379017411E-02 -3.349043259097E-01 -3.998429649187E-01
     25 T  31 GA    3.526210024179E-01 -3.287546831071E-01 -1.552324611756E-01
     26 T  31 GA    3.371292363708E-01 -3.332849336257E-01  3.392212533109E-01
     27 T  31 GA   -1.535547930084E-01 -1.666458230089E-01 -1.739437304049E-01
     28 T  31 GA   -1.573907177234E-01 -1.667012093971E-01  3.461481215178E-01
     29 T  31 GA    3.526681306733E-01 -4.522219457696E-03 -1.552817427781E-01
     30 T  31 GA    3.371180672916E-01 -1.435958966265E-04  3.392584267705E-01
     31 T  31 GA   -1.636048054639E-01  1.697064931891E-01 -1.659826808106E-01
     32 T  31 GA   -1.552084136956E-01  1.675410571793E-01  3.440958423688E-01
     33 T  31 GA    3.470277266785E-01  3.333416554826E-01 -1.551277520451E-01
     34 T  31 GA    3.369159874598E-01  3.333238337423E-01  3.385404774921E-01
     35 T  31 GA   -1.635884910262E-01  4.970531462741E-01 -1.660092113213E-01
     36 T  31 GA   -1.552206433100E-01  4.989826782584E-01  3.440110197390E-01
     37 T  31 GA   -3.426869368562E-01 -3.386584149543E-01  1.682717239738E-01
     38 T  31 GA   -3.448507158844E-01 -3.349717485401E-01 -3.508887423156E-01
     39 T  31 GA    1.539088592611E-01 -1.666706461370E-01  1.556713718288E-01
     40 T  31 GA    1.618657761100E-01 -1.666372384223E-01 -3.389655346081E-01
     41 T  31 GA   -3.427093741702E-01  5.589549655047E-03  1.682779328382E-01
     42 T  31 GA   -3.448706038419E-01  1.639700420321E-03 -3.509043546706E-01
     43 T  31 GA    1.526446205413E-01  1.662582778378E-01  1.557376876370E-01
     44 T  31 GA    1.630035110747E-01  1.660044947653E-01 -3.377071402669E-01
     45 T  31 GA   -3.412945168884E-01  3.334202435870E-01  1.589982678273E-01
     46 T  31 GA   -3.459196101592E-01  3.332967433281E-01 -3.452635764198E-01
     47 T  31 GA    1.526426798001E-01 -4.995985777005E-01  1.557044833932E-01
     48 T  31 GA    1.630067178626E-01 -4.992968540620E-01 -3.377297444265E-01
     49 T   8 O    -3.339174744794E-01 -1.665646133925E-01  7.677506001188E-02
     50 T   8 O    -3.287778994775E-01 -1.666786411202E-01 -4.493537949960E-01
     51 T   8 O     1.682179058571E-01  5.029474235750E-04  5.567308531839E-02
     52 T   8 O     1.717992945470E-01 -1.256082329540E-04 -4.408728915540E-01
     53 T   8 O    -3.274608942653E-01  1.661110047622E-01  6.005222430396E-02
     54 T   8 O    -3.308756930746E-01  1.681973579399E-01 -4.460963621530E-01
     55 T   8 O     1.645170390088E-01  3.333341514939E-01  5.378780970775E-02
     56 T   8 O     1.751759210474E-01  3.333549070128E-01 -4.389448759252E-01
     57 T   8 O    -3.274860715559E-01 -4.993149049217E-01  6.005957668498E-02
     58 T   8 O    -3.308516514321E-01  4.984384313417E-01 -4.460539472864E-01
     59 T   8 O     1.682019768605E-01 -3.338072405985E-01  5.565513437541E-02
     60 T   8 O     1.718213797605E-01 -3.331504184770E-01 -4.408889537755E-01
     61 T   8 O     3.341633892128E-01 -1.667716533679E-01 -5.483927211554E-02
     62 T   8 O     3.254755630008E-01 -1.667100518041E-01  4.416500463147E-01
     63 T   8 O    -1.989119412965E-01 -2.003226931177E-02 -5.970906652631E-02
     64 T   8 O    -1.655885501780E-01  1.932073594845E-03  4.456535055168E-01
     65 T   8 O     3.409289079544E-01  1.632897267958E-01 -5.616381727794E-02
     66 T   8 O     3.232357076958E-01  1.670871575462E-01  4.403965523467E-01
     67 T   8 O    -1.758298210864E-01  3.333769653831E-01 -6.100754958784E-02
     68 T   8 O    -1.666744316098E-01  3.333214443774E-01  4.445631219071E-01
     69 T   8 O     3.409581262996E-01 -4.966679663829E-01 -5.612981916016E-02
     70 T   8 O     3.232146789657E-01  4.995290278168E-01  4.403878189604E-01
     71 T   8 O    -1.989188415105E-01 -3.133501885108E-01 -5.976749169534E-02
     72 T   8 O    -1.656109161209E-01 -3.353148524315E-01  4.456082118075E-01
     73 T   8 O     4.939834298774E-01 -3.343999669072E-01  1.312276553365E-01
     74 T   8 O     4.915218314625E-01 -3.346929179749E-01 -3.799539535367E-01
     75 T   8 O    -1.318586679741E-02 -1.666768238553E-01  1.169222450957E-01
     76 T   8 O    -3.077536818970E-03 -1.666354986539E-01 -3.691114506049E-01
     77 T   8 O     4.939568706581E-01  9.539668197934E-04  1.311147311764E-01
     78 T   8 O     4.915102905775E-01  1.342697078335E-03 -3.799979836917E-01
     79 T   8 O    -1.480134648937E-02  1.632740975101E-01  1.150106151458E-01
     80 T   8 O    -1.610557392939E-03  1.682715355666E-01 -3.704885704021E-01
     81 T   8 O     4.946185621377E-01  3.332675084234E-01  1.286962320922E-01
     82 T   8 O     4.906881010965E-01  3.333254910933E-01 -3.795510841565E-01
     83 T   8 O    -1.481377171513E-02 -4.966475158162E-01  1.148698389027E-01
     84 T   8 O    -1.597311682711E-03  4.984816308245E-01 -3.704423277340E-01
     85 T   8 O    -4.759110283076E-01 -3.174705804273E-01 -1.187851887230E-01
     86 T   8 O    -4.983195522864E-01 -3.345761458465E-01  3.744989430490E-01
     87 T   8 O     6.323453874117E-03 -1.666614033224E-01 -1.226950574440E-01
     88 T   8 O     7.147537420934E-03 -1.667023361297E-01  3.772454060081E-01
     89 T   8 O    -4.759041527328E-01 -1.578753929622E-02 -1.188460934101E-01
     90 T   8 O    -4.983346956402E-01  1.213217460203E-03  3.743891966576E-01
     91 T   8 O     4.537269283842E-04  1.631295498154E-01 -1.241983192515E-01
     92 T   8 O     8.917896059834E-03  1.674438559469E-01  3.770403825433E-01
     93 T   8 O    -4.878654310928E-01  3.333518828965E-01 -1.239150837017E-01
     94 T   8 O    -4.983753712491E-01  3.333821610164E-01  3.741102435665E-01
     95 T   8 O     4.540959272769E-04 -4.964602992449E-01 -1.241600021702E-01
     96 T   8 O     8.939097081991E-03  4.990732285551E-01  3.771419159552E-01
     97 T   8 O     3.329122043622E-01 -1.666919078468E-01 -2.776920636137E-01
     98 T   8 O     3.257946070093E-01 -1.666995804801E-01  2.191520322726E-01
     99 T   8 O    -1.687222360946E-01  3.246706799192E-03 -2.805644162414E-01
    100 T   8 O    -1.713066396684E-01  2.866316429042E-04  2.240626836068E-01
    101 T   8 O     3.342492086935E-01  1.643723748530E-01 -2.760309925602E-01
    102 T   8 O     3.243938699523E-01  1.676072165711E-01  2.186980108112E-01
    103 T   8 O    -1.723653093998E-01  3.333749545369E-01 -2.829248897579E-01
    104 T   8 O    -1.702986709427E-01  3.333977318278E-01  2.219186064247E-01
    105 T   8 O     3.342601317202E-01 -4.976610807338E-01 -2.760386927899E-01
    106 T   8 O     3.243895941890E-01  4.989606957677E-01  2.186921746388E-01
    107 T   8 O    -1.686342720381E-01 -3.364291319741E-01 -2.805308156774E-01
    108 T   8 O    -1.712536167328E-01 -3.335923800042E-01  2.240400766905E-01
    109 T   8 O    -3.275663583116E-01 -1.667810212016E-01  2.865315583050E-01
    110 T   8 O    -3.288222864034E-01 -1.666482719654E-01 -2.425078652405E-01
    111 T   8 O     1.663438924621E-01 -4.922211460489E-04  2.763232311127E-01
    112 T   8 O     1.756082012106E-01 -3.906775508035E-04 -2.177251634952E-01
    113 T   8 O    -3.280616746292E-01  1.689149500832E-01  2.830386846513E-01
    114 T   8 O    -3.303769217612E-01  1.661850840644E-01 -2.243486349566E-01
    115 T   8 O     1.649368115800E-01  3.333274241481E-01  2.751630027488E-01
    116 T   8 O     1.742674093390E-01  3.333300101630E-01 -2.151981814277E-01
    117 T   8 O    -3.279951637691E-01  4.978008075391E-01  2.830436538532E-01
    118 T   8 O    -3.303819106244E-01 -4.994148782792E-01 -2.243274997370E-01
    119 T   8 O     1.662914559214E-01 -3.328793252184E-01  2.762721048223E-01
    120 T   8 O     1.755782521159E-01 -3.330252770905E-01 -2.177400829919E-01

 T = ATOM BELONGING TO THE ASYMMETRIC UNIT

 TOTAL ENERGY(DFT)(AU)(  7) -9.5963967927299E+04     DE (AU)    6.220E-06

 UPDATED TRUST RADIUS     0.781E-02
 ENERGY CHANGE > 0: STEP REJECTED. RETRYING WITH A NEW STEP

 EIGENVALUES OF THE ESTIMATED HESSIAN
  0.3893E-02  0.4238E-02  0.4375E-02  0.6414E-02  0.6597E-02  0.8428E-02
  0.9792E-02  0.1012E-01  0.1161E-01  0.1379E-01  0.1649E-01  0.1709E-01
  0.1797E-01  0.1945E-01  0.2026E-01  0.2307E-01  0.2391E-01  0.2456E-01
  0.2471E-01  0.2505E-01  0.2630E-01  0.2764E-01  0.2935E-01  0.3036E-01
  0.3104E-01  0.3147E-01  0.3274E-01  0.3384E-01  0.3443E-01  0.3570E-01
  0.3624E-01  0.3922E-01  0.3961E-01  0.4065E-01  0.4124E-01  0.4231E-01
  0.4330E-01  0.4377E-01  0.4491E-01  0.4524E-01  0.4626E-01  0.4701E-01
  0.4763E-01  0.4833E-01  0.4928E-01  0.4975E-01  0.5054E-01  0.5114E-01
  0.5209E-01  0.5329E-01  0.5370E-01  0.5507E-01  0.5673E-01  0.5769E-01
  0.5810E-01  0.6053E-01  0.6171E-01  0.6251E-01  0.6347E-01  0.6446E-01
  0.6560E-01  0.6668E-01  0.6853E-01  0.6931E-01  0.6964E-01  0.7156E-01
  0.7193E-01  0.7331E-01  0.7449E-01  0.7473E-01  0.7604E-01  0.7676E-01
  0.7745E-01  0.7800E-01  0.7845E-01  0.7932E-01  0.8061E-01  0.8227E-01
  0.8372E-01  0.8455E-01  0.8530E-01  0.8732E-01  0.8854E-01  0.8884E-01
  0.9001E-01  0.9173E-01  0.9213E-01  0.9341E-01  0.9380E-01  0.9580E-01
  0.9760E-01  0.9826E-01  0.1007      0.1013      0.1028      0.1035    
  0.1056      0.1064      0.1086      0.1111      0.1132      0.1135    
  0.1144      0.1164      0.1175      0.1178      0.1198      0.1208    
  0.1237      0.1249      0.1255      0.1261      0.1276      0.1282    
  0.1303      0.1308      0.1327      0.1339      0.1355      0.1377    
  0.1380      0.1393      0.1407      0.1419      0.1437      0.1458    
  0.1461      0.1474      0.1480      0.1501      0.1519      0.1530    
  0.1549      0.1578      0.1591      0.1599      0.1612      0.1639    
  0.1661      0.1695      0.1704      0.1710      0.1716      0.1736
[truncated: 698,803 more chars]
