# Supplementary material for: Ir impurities in α- and β-Ga2O3 and their detrimental effect on p-type conductivity
Source: Sci Rep. 2023 May 26;13:8522. doi: 10.1038/s41598-023-35112-9 (PMC10220028; doi:10.1038/s41598-023-35112-9)
Supplement: Supplementary file 1 — Supplementary Information. [file 41598_2023_35112_MOESM1_ESM.zip › Ga2O3 outputs/Ir_doped_Ga2O3/Ir3+/beta/Ga1/b-Ga2O3-HSE06-dzvp2-dzvp2.cryst.out]

Wed Oct 13 17:51:45 EEST 2021
 
CRYSTAL will run on 40 processors
mpich120 is in use
mpich120 is in use
 
CRYSTAL input is expected from /home/azacinskis/Marconi_inputs/Iridium/beta/Ga1/1_run/b-Ga2O3-HSE06-dzvp2-dzvp2.d12
OUTPUT is going to /home/azacinskis/Marconi_inputs/Iridium/beta/Ga1/1_run/b-Ga2O3-HSE06-dzvp2-dzvp2.cryst.out
 
Executable from /install_linux/2020/crystal17/new_v17102_v01/bin/Linux-ifort17_XE_emt64_omp2.1.0/v1.0.2 are used
Creating temporary directory /work/azacinskis/b-Ga2O3-HSE06-dzvp2-dzvp2.tmp109832
 
Input data from /home/azacinskis/Marconi_inputs/Iridium/beta/Ga1/1_run/b-Ga2O3-HSE06-dzvp2-dzvp2.d12 :
 
Ga2O3 - beta
EXTERNAL
SUPERCON
1 0 0
0 3 0
0 0 2
ATOMSUBS
1
1 277
OPTGEOM
END
END
277 12
INPUT
17 5 6 5 5 5 0
823.5880147 -0.1578014 -1
364.6613336 -1517.5270446 0
55.7082801 -316.5306529 0
12.0464544 -91.8880941 0
3.5120610 -9.2241773 0
188.0490770 3.1578014 -2
340.4194712 26.8322577 -1
128.2373673 800.4250007 0
33.8644961 369.4050683 0
4.7560005 242.4171899 0
3.9649974 -118.2173282 0
289.7291139 2.1578014 -2
87.4633789 61.9678610 -1
30.4363766 269.0581986 0
4.0553412 231.1654793 0
3.5525341 -133.6952667 0
136.4017106 3.1578014 -2
95.0776925 45.9349803 -1
49.2258410 359.0344668 0
15.0874145 176.4740119 0
4.0405764 54.5155286 0
127.3507908 3.9546197 -2
66.2364374 52.9773655 -1
34.4299229 274.8643383 0
10.1995721 137.2047338 0
2.5409702 14.8633305 0
0 0 1 2. 1.
2.3500000 1.0000000
0 0 1 2. 1.
1.5820000 1.0000000
0 0 1 0. 1.
0.5018000 1.0000000
0 0 1 0. 1.
0.2500000 1.0000000
0 2 1 6. 1.
2.7920000 1.0000000
0 2 1 0. 1.
1.5410000 1.0000000
0 2 1 0. 1.
0.5100000 1.0000000
0 2 1 0. 1.
0.0980000 1.0000000
0 3 1 7. 1.
1.2400000 1.0000000
0 3 1 0. 1.
0.4647000 1.0000000
0 3 1 0. 1.
0.1529000 1.0000000
0 4 1 0. 1.
0.9380000 1.0000000
31 12
0 0 6 2 1
  87842.126296      0.0014271588798
  13189.496402      0.0109388940970
  3000.9482141      0.0543082001270
  847.38425966      0.1895105598300
  276.00980642      0.3861518591800
  95.216672071      0.3005108271900
0 0 3 2 1
  184.00703968     -0.1112446196300
  21.827051433      0.6483132291800
  9.0026963761      0.4435838359400
0 0 3 2 1
  16.033176938     -0.2301429955500
  2.6707724878      0.7294686151600
  1.1252834170      0.4621497695100
0 0 1 2 1
  0.9338577400      1.0000000000000 
0 0 1 0 1
  0.1574498300      1.0000000000000
0 2 5 6 1
  1167.2665844      0.0090974021307
  275.38062789      0.0684562733430
  87.375073070      0.2692229388800
  31.597254670      0.5350789788200
  11.824122798      0.3527906276000
0 2 3 6 1
  6.2881845133      0.3393824453000
  2.5199853240      0.5687194760800
  1.0169726306      0.2771769493900
0 2 1 1 1
  0.3650037800      1.0000000000000
0 2 1 0 1
  0.1507841800      1.0000000000000
0 3 4 10 1
  65.354237674      0.0273701463820
  18.504656747      0.1509946397600
  6.3179620632      0.3748532854500
  2.1641389426      0.4751060685100
0 3 1 0 1
  0.6662863400      1.0000000000000 
0 3 1 0 1
  0.1526260800      1.0000000000000
8 6
0 0 5 2 1
  2266.1767785      -0.005343180993
  340.87010191      -0.039890039230
  77.363135167      -0.178539119850
  21.479644940      -0.464276849590
  6.6589433124      -0.443097451720
0 0 1 2 1
  0.8478937000       1.000000000000
0 0 1 0 1
  0.2790534900       1.000000000000
0 2 3 4 1
  17.721504317       0.043394573193
  3.8635505440       0.230941207650
  1.0480920883       0.513753110640
0 2 1 0 1
  0.2623818000       1.000000000000
0 3 1 0 1
  0.4790426200       1.000000000000
99 0
END
DFT
HSE06
SPIN
END
SHRINK
4 8
TOLDEE
7
MAXCYCLE
200
FMIXING
85
ANDERSON
SAVEWF
PPAN
END 
External geometry input found in  /home/azacinskis/Marconi_inputs/Iridium/beta/Ga1/1_run/b-Ga2O3-HSE06-dzvp2-dzvp2.gui
External geometry input copied to  /home/azacinskis/Marconi_inputs/Iridium/beta/Ga1/1_run/b-Ga2O3-HSE06-dzvp2-dzvp2.gui_old
          40 PROCESSORS WORKING

         
 *******************************************************************************
 *                                                                             *
 *                               CRYSTAL17                                     *
 *                      public : 1.0.2 - March 1st, 2018                       *
 *                       HTTP://WWW.CRYSTAL.UNITO.IT                           *
 *                                                                             *
 *                              MAIN AUTHORS                                   *
 *                                                                             *
 *  R. DOVESI(1,11), V.R. SAUNDERS(2), C. ROETTI(1,11), R. ORLANDO(1,11),      *
 *  C.M. ZICOVICH-WILSON(1,3), F. PASCALE(4), B. CIVALLERI(1,11),              *
 *  K. DOLL(5), N.M. HARRISON(2,6), I.J. BUSH(7), Ph. D'ARCO(8),               *
 *  M. LLUNELL(9), M. CAUSA'(10), Y. NOEL(8), L. MASCHIO(1,11), A. ERBA(1,11)  *
 *  M. RE'RAT(14), S. CASASSA(1,11)                                            *
 *                                                                             *
 *        CONTRIBUTIONS TO THE CODE HAVE ALSO BEEN GIVEN BY                    *
 *                                                                             *
 *  M. FERRABONE(1,11), M. DE LA PIERRE(1,11), M. FERRERO(1,11),               *
 *  J. BAIMA(1,11), E. ALBANESE(1,11), M.F. PEINTINGER(12), R. BAST(13),       *
 *  B. KIRTMAN(15), V. LACIVITA(1,11), R. DEMICHELIS(1,16)                     *
 *  G. BRANDEBURG(17), S. SALUSTRO(1,11), G. SANSONE(1,11)                     *
 *  M.T. RUGGIERO(18)                                                          *
 *                                                                             *
 * (1) THEORETICAL CHEMISTRY GROUP - UNIVERSITA' DI TORINO - TORINO (ITALY)    *
 * (2) COMPUTATIONAL SCIENCE & ENGINEERING DEPARTMENT - STFC DARESBURY (UK)    *
 * (3) UNIVERSIDAD AUTONOMA DEL ESTADO DE MORELOS - CUERNAVACA (MEXICO)        *
 * (4) UNIVERSITE' DE LORRAINE - NANCY (FRANCE)                                *
 * (5) UNIVERSITAET STUTTGART- STUTTGART (GERMANY)                             *
 * (6) IMPERIAL COLLEGE - LONDON (UK)                                          *
 * (7) OXFORD E-RESEARCH CENTRE - OXFORD (UK)                                  *
 * (8) UPMC - SORBONNE UNIVERSITES - PARIS (FRANCE)                            *
 * (9) UNIVERSIDAD DE BARCELONA - BARCELONA (SPAIN)                            *
 *(10) UNIVERSITA' DI NAPOLI "FEDERICO II" - NAPOLI (ITALY)                    *
 *(11) NIS - NANOSTRUCTURED INTERFACES AND SURFACES - TORINO (ITALY)           *
 *(12) MPI FUER CHEMISCHE ENERGIEKONVERSION - MUELHEIM AN DER RUHR (GERMANY)   *
 *(13) UNIVERSITY OF TROMSO - TROMSO (NORWAY)                                  *
 *(14) UNIVERSITE' DE PAU ET DES PAYS DE L'ADOUR - PAU (FRANCE)                *
 *(15) UNIVERSITY OF CALIFORNIA SANTA BARBARA - SANTA BARBARA (USA)            *
 *(16) CURTIN UNIVERSITY - PERTH (AUSTRALIA)                                   *
 *(17) UNIVERSITY COLLEGE LONDON - LONDON (UK)                                 *
 *(18) CAMBRIDGE UNIVERSITY - CAMBRIDGE (UK)                                   *
 *                                                                             *
 *******************************************************************************
 EEEEEEEEEE STARTING  DATE 13 10 2021 TIME 17:51:47.9
 Ga2O3 - beta                                                                    

 GEOMETRY INPUT FROM EXTERNAL FILE (FORTRAN UNIT 34)
 3D - CRYSTAL 

 *******************************************************************************
 LATTICE PARAMETERS  (ANGSTROMS AND DEGREES) - PRIMITIVE CELL
       A          B          C        ALPHA      BETA     GAMMA        VOLUME
    6.31658    6.31658    5.81641    76.58187 103.41813 152.11838    105.378900

 NUMBER OF IRREDUCIBLE ATOMS IN THE CELL:    5

 CARTESIAN COORDINATES (ANGSTROM) - IRREDUCIBLE ATOMS AND SYMMETRY RELATED

 AT.IRR.  AT  AT.N.          X                   Y                   Z
     1     1    31    1.397852221326E+00  0.000000000000E+00 -1.149977954589E+00
     1     2    31   -1.397852221326E+00  0.000000000000E+00  1.149977954589E+00
     3     3    31   -1.506236787198E+00 -1.521787103852E+00 -1.783143760905E+00
     3     4    31    1.506236787198E+00 -1.521787103852E+00  1.783143760905E+00
     5     5     8    1.881433849779E+00  0.000000000000E+00  6.230280871050E-01
     5     6     8   -1.881433849779E+00  0.000000000000E+00 -6.230280871050E-01
     7     7     8   -4.025296395950E-01 -1.521787103852E+00  1.439303231334E+00
     7     8     8    4.025296395950E-01 -1.521787103852E+00 -1.439303231334E+00
     9     9     8   -1.333813816820E+00  0.000000000000E+00 -3.178033848654E+00
     9    10     8    1.333813816820E+00  0.000000000000E+00  3.178033848654E+00

 SPACE  GROUP  N.                     :   12
 NUMBER OF SYMMETRY OPERATORS         :    4
 *******************************************************************************
 LATTICE PARAMETERS (ANGSTROMS AND DEGREES) - BOHR = 0.5291772083 ANGSTROM
 PRIMITIVE CELL - CENTRING CODE 4/0 VOLUME=   105.378900 - DENSITY  5.857 g/cm^3
         A              B              C           ALPHA      BETA       GAMMA 
     6.31658113     6.31658113     5.81640722    76.581868 103.418132 152.118376
 *******************************************************************************
 ATOMS IN THE ASYMMETRIC UNIT    5 - ATOMS IN THE UNIT CELL:   10
     ATOM                 X/A                 Y/B                 Z/C    
 *******************************************************************************
      1 T  31 GA    9.080001156233E-02 -9.080001156233E-02 -2.038466281224E-01
      2 F  31 GA   -9.080001156233E-02  9.080001156233E-02  2.038466281224E-01
      3 T  31 GA    3.412355566526E-01 -3.412355566539E-01 -3.154830676209E-01
      4 F  31 GA   -3.412355566539E-01  3.412355566526E-01  3.154830676209E-01
      5 T   8 O     1.659722655041E-01 -1.659722655041E-01  1.100082726681E-01
      6 F   8 O    -1.659722655041E-01  1.659722655041E-01 -1.100082726681E-01
      7 T   8 O     4.961914072353E-01 -4.961914072366E-01  2.549130454451E-01
      8 F   8 O    -4.961914072366E-01  4.961914072353E-01 -2.549130454451E-01
      9 T   8 O    -1.728235746364E-01  1.728235746364E-01  4.375053544937E-01
     10 F   8 O     1.728235746364E-01 -1.728235746364E-01 -4.375053544937E-01

 TRANSFORMATION MATRIX PRIMITIVE-CRYSTALLOGRAPHIC CELL
  1.0000  1.0000  0.0000 -1.0000  1.0000  0.0000  0.0000  0.0000  1.0000

 *******************************************************************************
 CRYSTALLOGRAPHIC CELL (VOLUME=        210.75779989)
         A              B              C           ALPHA      BETA       GAMMA 
    12.26105398     3.04357421     5.81640722    90.000000 103.833330  90.000000

 COORDINATES IN THE CRYSTALLOGRAPHIC CELL
     ATOM                 X/A                 Y/B                 Z/C    
 *******************************************************************************
      1 T  31 GA    9.080001156233E-02  2.378924801169E-17 -2.038466281224E-01
      2 F  31 GA   -9.080001156233E-02 -2.378924801169E-17  2.038466281224E-01
      3 T  31 GA   -1.587644433467E-01  4.999999999993E-01 -3.154830676209E-01
      4 F  31 GA    1.587644433467E-01  4.999999999993E-01  3.154830676209E-01
      5 T   8 O     1.659722655041E-01 -1.283815241853E-17  1.100082726681E-01
      6 F   8 O    -1.659722655041E-01  1.283815241853E-17 -1.100082726681E-01
      7 T   8 O    -3.808592764032E-03  4.999999999993E-01  2.549130454451E-01
      8 F   8 O     3.808592764032E-03  4.999999999993E-01 -2.549130454451E-01
      9 T   8 O    -1.728235746364E-01  6.564408129021E-17  4.375053544937E-01
     10 F   8 O     1.728235746364E-01 -6.564408129021E-17 -4.375053544937E-01

 T = ATOM BELONGING TO THE ASYMMETRIC UNIT
 *******************************************************************************
 * GEOMETRY EDITING - INPUT COORDINATES ARE GIVEN IN ANGSTROM         
 *******************************************************************************

 GEOMETRY NOW FULLY CONSISTENT WITH THE GROUP
 INFORMATION **** SUPERCON **** SUPERCELL EXPANSION MATRIX REFERS TO CRYSTALLOGRAPHIC CELL

 NO SYMMOPS WITH FINITE TRANSLATIONAL COMPONENT

 *******************************************************************************
 * SUPERCELL OPTION
 *******************************************************************************


        EXPANSION MATRIX OF CONVENTIONAL CELL
 E1     1.000     0.000     0.000
 E2     0.000     3.000     0.000
 E3     0.000     0.000     2.000

        EXPANSION MATRIX OF PRIMITIVE CELL
 E1     1.000    -1.000     0.000
 E2     3.000     3.000     0.000
 E3     0.000     0.000     2.000

 NUMBER OF ATOMS PER SUPERCELL   120

        DIRECT LATTICE VECTORS COMPONENTS (ANGSTROM)
 B1    12.261     0.000     0.011
 B2     0.000     9.131     0.000
 B3    -2.792     0.000    11.293

 LATTICE PARAMETERS  (ANGSTROM AND DEGREES)
       A          B          C         ALPHA     BETA     GAMMA        VOLUME
   12.26105    9.13072   11.63281    90.00000 103.83333  90.00000   1264.546799


 **** ATOMS BELONGING TO THE SUPERCELL
 LABEL AT.NO.      COORDINATES (ANGSTROM AND FRACTIONAL)
     1    31    -4.7327    -1.5218    -1.1556    -0.4092    -0.1667    -0.1019
     2    31    -6.1286    -1.5218     4.4908    -0.4092    -0.1667     0.3981
     3    31     1.3979    -0.0000    -1.1500     0.0908     0.0000    -0.1019
     4    31     0.0020     0.0000     4.4964     0.0908     0.0000     0.3981
     5    31    -4.7327     1.5218    -1.1556    -0.4092     0.1667    -0.1019
     6    31    -6.1286     1.5218     4.4908    -0.4092     0.1667     0.3981
     7    31     1.3979     3.0436    -1.1500     0.0908     0.3333    -0.1019
     8    31     0.0020     3.0436     4.4964     0.0908     0.3333     0.3981
     9    31    -4.7327    -4.5654    -1.1556    -0.4092    -0.5000    -0.1019
    10    31    -6.1286     4.5654     4.4908    -0.4092     0.5000     0.3981
    11    31     1.3979    -3.0436    -1.1500     0.0908    -0.3333    -0.1019
    12    31     0.0020    -3.0436     4.4964     0.0908    -0.3333     0.3981
    13    31     4.7327    -1.5218     1.1556     0.4092    -0.1667     0.1019
    14    31     6.1286    -1.5218    -4.4908     0.4092    -0.1667    -0.3981
    15    31    -1.3979     0.0000     1.1500    -0.0908     0.0000     0.1019
    16    31    -0.0020    -0.0000    -4.4964    -0.0908     0.0000    -0.3981
    17    31     4.7327     1.5218     1.1556     0.4092     0.1667     0.1019
    18    31     6.1286     1.5218    -4.4908     0.4092     0.1667    -0.3981
    19    31    -1.3979     3.0436     1.1500    -0.0908     0.3333     0.1019
    20    31    -0.0020     3.0436    -4.4964    -0.0908     0.3333    -0.3981
    21    31     4.7327    -4.5654     1.1556     0.4092    -0.5000     0.1019
    22    31     6.1286     4.5654    -4.4908     0.4092     0.5000    -0.3981
    23    31    -1.3979    -3.0436     1.1500    -0.0908    -0.3333     0.1019
    24    31    -0.0020    -3.0436    -4.4964    -0.0908    -0.3333    -0.3981
    25    31     4.6243    -3.0436    -1.7775     0.3412    -0.3333    -0.1577
    26    31     3.2284    -3.0436     3.8689     0.3412    -0.3333     0.3423
    27    31    -1.5062    -1.5218    -1.7831    -0.1588    -0.1667    -0.1577
    28    31    -2.9021    -1.5218     3.8633    -0.1588    -0.1667     0.3423
    29    31     4.6243    -0.0000    -1.7775     0.3412    -0.0000    -0.1577
    30    31     3.2284     0.0000     3.8689     0.3412    -0.0000     0.3423
    31    31    -1.5062     1.5218    -1.7831    -0.1588     0.1667    -0.1577
    32    31    -2.9021     1.5218     3.8633    -0.1588     0.1667     0.3423
    33    31     4.6243     3.0436    -1.7775     0.3412     0.3333    -0.1577
    34    31     3.2284     3.0436     3.8689     0.3412     0.3333     0.3423
    35    31    -1.5062    -4.5654    -1.7831    -0.1588    -0.5000    -0.1577
    36    31    -2.9021    -4.5654     3.8633    -0.1588    -0.5000     0.3423
    37    31    -4.6243    -3.0436     1.7775    -0.3412    -0.3333     0.1577
    38    31    -3.2284    -3.0436    -3.8689    -0.3412    -0.3333    -0.3423
    39    31     1.5062    -1.5218     1.7831     0.1588    -0.1667     0.1577
    40    31     2.9021    -1.5218    -3.8633     0.1588    -0.1667    -0.3423
    41    31    -4.6243     0.0000     1.7775    -0.3412     0.0000     0.1577
    42    31    -3.2284    -0.0000    -3.8689    -0.3412     0.0000    -0.3423
    43    31     1.5062     1.5218     1.7831     0.1588     0.1667     0.1577
    44    31     2.9021     1.5218    -3.8633     0.1588     0.1667    -0.3423
    45    31    -4.6243     3.0436     1.7775    -0.3412     0.3333     0.1577
    46    31    -3.2284     3.0436    -3.8689    -0.3412     0.3333    -0.3423
    47    31     1.5062    -4.5654     1.7831     0.1588    -0.5000     0.1577
    48    31     2.9021     4.5654    -3.8633     0.1588     0.5000    -0.3423
    49     8    -4.2491    -1.5218     0.6174    -0.3340    -0.1667     0.0550
    50     8    -2.8532    -1.5218    -5.0290    -0.3340    -0.1667    -0.4450
    51     8     1.8814     0.0000     0.6230     0.1660     0.0000     0.0550
    52     8     3.2773    -0.0000    -5.0234     0.1660     0.0000    -0.4450
    53     8    -4.2491     1.5218     0.6174    -0.3340     0.1667     0.0550
    54     8    -2.8532     1.5218    -5.0290    -0.3340     0.1667    -0.4450
    55     8     1.8814     3.0436     0.6230     0.1660     0.3333     0.0550
    56     8     3.2773     3.0436    -5.0234     0.1660     0.3333    -0.4450
    57     8    -4.2491    -4.5654     0.6174    -0.3340    -0.5000     0.0550
    58     8    -2.8532     4.5654    -5.0290    -0.3340     0.5000    -0.4450
    59     8     1.8814    -3.0436     0.6230     0.1660    -0.3333     0.0550
    60     8     3.2773    -3.0436    -5.0234     0.1660    -0.3333    -0.4450
    61     8     4.2491    -1.5218    -0.6174     0.3340    -0.1667    -0.0550
    62     8     2.8532    -1.5218     5.0290     0.3340    -0.1667     0.4450
    63     8    -1.8814    -0.0000    -0.6230    -0.1660    -0.0000    -0.0550
    64     8    -3.2773     0.0000     5.0234    -0.1660    -0.0000     0.4450
    65     8     4.2491     1.5218    -0.6174     0.3340     0.1667    -0.0550
    66     8     2.8532     1.5218     5.0290     0.3340     0.1667     0.4450
    67     8    -1.8814     3.0436    -0.6230    -0.1660     0.3333    -0.0550
    68     8    -3.2773     3.0436     5.0234    -0.1660     0.3333     0.4450
    69     8     4.2491    -4.5654    -0.6174     0.3340    -0.5000    -0.0550
    70     8     2.8532     4.5654     5.0290     0.3340     0.5000     0.4450
    71     8    -1.8814    -3.0436    -0.6230    -0.1660    -0.3333    -0.0550
    72     8    -3.2773    -3.0436     5.0234    -0.1660    -0.3333     0.4450
    73     8     5.7280    -3.0436     1.4450     0.4962    -0.3333     0.1275
    74     8     7.1239    -3.0436    -4.2015     0.4962    -0.3333    -0.3725
    75     8    -0.4025    -1.5218     1.4393    -0.0038    -0.1667     0.1275
    76     8     0.9934    -1.5218    -4.2071    -0.0038    -0.1667    -0.3725
    77     8     5.7280     0.0000     1.4450     0.4962     0.0000     0.1275
    78     8     7.1239    -0.0000    -4.2015     0.4962     0.0000    -0.3725
    79     8    -0.4025     1.5218     1.4393    -0.0038     0.1667     0.1275
    80     8     0.9934     1.5218    -4.2071    -0.0038     0.1667    -0.3725
    81     8     5.7280     3.0436     1.4450     0.4962     0.3333     0.1275
    82     8     7.1239     3.0436    -4.2015     0.4962     0.3333    -0.3725
    83     8    -0.4025    -4.5654     1.4393    -0.0038    -0.5000     0.1275
    84     8     0.9934     4.5654    -4.2071    -0.0038     0.5000    -0.3725
    85     8    -5.7280    -3.0436    -1.4450    -0.4962    -0.3333    -0.1275
    86     8    -7.1239    -3.0436     4.2015    -0.4962    -0.3333     0.3725
    87     8     0.4025    -1.5218    -1.4393     0.0038    -0.1667    -0.1275
    88     8    -0.9934    -1.5218     4.2071     0.0038    -0.1667     0.3725
    89     8    -5.7280     0.0000    -1.4450    -0.4962     0.0000    -0.1275
    90     8    -7.1239     0.0000     4.2015    -0.4962     0.0000     0.3725
    91     8     0.4025     1.5218    -1.4393     0.0038     0.1667    -0.1275
    92     8    -0.9934     1.5218     4.2071     0.0038     0.1667     0.3725
    93     8    -5.7280     3.0436    -1.4450    -0.4962     0.3333    -0.1275
    94     8    -7.1239     3.0436     4.2015    -0.4962     0.3333     0.3725
    95     8     0.4025    -4.5654    -1.4393     0.0038    -0.5000    -0.1275
    96     8    -0.9934     4.5654     4.2071     0.0038     0.5000     0.3725
    97     8     4.7967    -1.5218    -3.1724     0.3272    -0.1667    -0.2812
    98     8     3.4008    -1.5218     2.4740     0.3272    -0.1667     0.2188
    99     8    -1.3338    -0.0000    -3.1780    -0.1728    -0.0000    -0.2812
   100     8    -2.7297     0.0000     2.4684    -0.1728    -0.0000     0.2188
   101     8     4.7967     1.5218    -3.1724     0.3272     0.1667    -0.2812
   102     8     3.4008     1.5218     2.4740     0.3272     0.1667     0.2188
   103     8    -1.3338     3.0436    -3.1780    -0.1728     0.3333    -0.2812
   104     8    -2.7297     3.0436     2.4684    -0.1728     0.3333     0.2188
   105     8     4.7967    -4.5654    -3.1724     0.3272    -0.5000    -0.2812
   106     8     3.4008    -4.5654     2.4740     0.3272    -0.5000     0.2188
   107     8    -1.3338    -3.0436    -3.1780    -0.1728    -0.3333    -0.2812
   108     8    -2.7297    -3.0436     2.4684    -0.1728    -0.3333     0.2188
   109     8    -4.7967    -1.5218     3.1724    -0.3272    -0.1667     0.2812
   110     8    -3.4008    -1.5218    -2.4740    -0.3272    -0.1667    -0.2188
   111     8     1.3338     0.0000     3.1780     0.1728     0.0000     0.2812
   112     8     2.7297    -0.0000    -2.4684     0.1728     0.0000    -0.2188
   113     8    -4.7967     1.5218     3.1724    -0.3272     0.1667     0.2812
   114     8    -3.4008     1.5218    -2.4740    -0.3272     0.1667    -0.2188
   115     8     1.3338     3.0436     3.1780     0.1728     0.3333     0.2812
   116     8     2.7297     3.0436    -2.4684     0.1728     0.3333    -0.2188
   117     8    -4.7967    -4.5654     3.1724    -0.3272    -0.5000     0.2812
   118     8    -3.4008     4.5654    -2.4740    -0.3272     0.5000    -0.2188
   119     8     1.3338    -3.0436     3.1780     0.1728    -0.3333     0.2812
   120     8     2.7297    -3.0436    -2.4684     0.1728    -0.3333    -0.2188

 **************************** SUPERCELL GENERATED ****************************


 *******************************************************************************
 * SUBSTITUTION OF    1 ATOM(S)
 *******************************************************************************
 ATOM N.    1 GA (Z=  31) SUBSTITUTED WITH IR (Z= 277)
 THE NUMBER OF SYMMETRY OPERATORS HAS BEEN REDUCED FROM  4 TO  1
 *******************************************************************************
 INFORMATION **** NEW DEFAULT **** FINALRUN 4 FOR GEOMETRY OPTIMIZATIONS
 INFORMATION **** NEW DEFAULT **** OPTGEOM OPTIMIZES BOTH ATOMIC COORDINATES AND CELL PARAMETERS
 INFORMATION **** NEW DEFAULT **** TOL. ON ATOMIC DISP TO REDEFINE REF. GEOMETRY: 0.8 Angs
 INFORMATION **** NEW DEFAULT **** N POINTS TO REDEFINE REF. GEOMETRY: N OF OPT DEGS OF FREEDOM
 INFORMATION **** NEW DEFAULT **** TOL. ON ENERGY TO REDEFINE REF. GEOMETRY: 10**-3*(5*N. ATOMS)

 IMPORTANT INFORMATION:
 THE COORDINATE SYSTEM ADOPTED IN THE OPTIMIZATION IS NOT IN
 GENERAL HOMOGENEOUS UNITS. FOR THIS REASON THE GRADIENT AND 
 HESSIAN MATRIX IN TERMS OF THIS SYSTEM ARE GIVEN WITHOUT
 UNITS. FOR MORE DETAILS SEE THE MANUAL.

 *******************************************************************************
 COMBINED CELL/ATOM OPTIMIZATION CONTROL

 INITIAL TRUST RADIUS         0.50000 MAXIMUM TRUST RADIUS               4.00000
 MAXIMUM GRADIENT COMPONENT   0.00045 MAXIMUM DISPLACEMENT COMPONENT     0.00180
 R.M.S. OF GRADIENT COMPONENT 0.00030 R.M.S. OF DISPLACEMENT COMPONENTS  0.00120
 THRESHOLD ON ENERGY CHANGE 0.100E-06 EXTRAPOLATING POLYNOMIAL ORDER           2
 MAXIMUM ALLOWED NUMBER OF STEPS   -1 SORTING OF ENERGY POINTS:               NO
 ANALYTICAL  GRADIENT                 HESSIAN UPDATING                      BFGS
 STEP SIZE NUMERICAL GRADIENT 0.00100
 INITIAL HESSIAN MATRIX: SCHLEGEL MODEL 2
 *******************************************************************************


 GCALCO - MAX INDICES DIRECT LATTICE VECTOR    13    17    14
 NO.OF VECTORS CREATED 6999 STARS 1851 RMAX   242.36338 BOHR

 GEOMETRY FOR WAVE FUNCTION - DIMENSIONALITY OF THE SYSTEM    3
 (NON PERIODIC DIRECTION: LATTICE PARAMETER FORMALLY SET TO 500)
 *******************************************************************************
 LATTICE PARAMETERS (ANGSTROMS AND DEGREES) - BOHR = 0.5291772083 ANGSTROM
 PRIMITIVE CELL - CENTRING CODE 1/1 VOLUME=  1264.546799 - DENSITY  6.020 g/cm^3
         A              B              C           ALPHA      BETA       GAMMA 
    12.26105398     9.13072262    11.63281443    90.000000 103.833330  90.000000
 *******************************************************************************
 ATOMS IN THE ASYMMETRIC UNIT  120 - ATOMS IN THE UNIT CELL:  120
     ATOM                 X/A                 Y/B                 Z/C    
 *******************************************************************************
      1 T 277 IR   -4.091999884377E-01 -1.666666666667E-01 -1.019233140612E-01
      2 T  31 GA   -4.091999884377E-01 -1.666666666667E-01  3.980766859388E-01
      3 T  31 GA    9.080001156233E-02  7.929749337232E-18 -1.019233140612E-01
      4 T  31 GA    9.080001156233E-02  7.929749337232E-18  3.980766859388E-01
      5 T  31 GA   -4.091999884377E-01  1.666666666667E-01 -1.019233140612E-01
      6 T  31 GA   -4.091999884377E-01  1.666666666667E-01  3.980766859388E-01
      7 T  31 GA    9.080001156233E-02  3.333333333333E-01 -1.019233140612E-01
      8 T  31 GA    9.080001156233E-02  3.333333333333E-01  3.980766859388E-01
      9 T  31 GA   -4.091999884377E-01 -5.000000000000E-01 -1.019233140612E-01
     10 T  31 GA   -4.091999884377E-01 -5.000000000000E-01  3.980766859388E-01
     11 T  31 GA    9.080001156233E-02 -3.333333333333E-01 -1.019233140612E-01
     12 T  31 GA    9.080001156233E-02 -3.333333333333E-01  3.980766859388E-01
     13 T  31 GA    4.091999884377E-01 -1.666666666667E-01  1.019233140612E-01
     14 T  31 GA    4.091999884377E-01 -1.666666666667E-01 -3.980766859388E-01
     15 T  31 GA   -9.080001156233E-02  0.000000000000E+00  1.019233140612E-01
     16 T  31 GA   -9.080001156233E-02  1.232595164408E-32 -3.980766859388E-01
     17 T  31 GA    4.091999884377E-01  1.666666666667E-01  1.019233140612E-01
     18 T  31 GA    4.091999884377E-01  1.666666666667E-01 -3.980766859388E-01
     19 T  31 GA   -9.080001156233E-02  3.333333333333E-01  1.019233140612E-01
     20 T  31 GA   -9.080001156233E-02  3.333333333333E-01 -3.980766859388E-01
     21 T  31 GA    4.091999884377E-01 -5.000000000000E-01  1.019233140612E-01
     22 T  31 GA    4.091999884377E-01 -5.000000000000E-01 -3.980766859388E-01
     23 T  31 GA   -9.080001156233E-02 -3.333333333333E-01  1.019233140612E-01
     24 T  31 GA   -9.080001156233E-02 -3.333333333333E-01 -3.980766859388E-01
     25 T  31 GA    3.412355566533E-01 -3.333333333333E-01 -1.577415338104E-01
     26 T  31 GA    3.412355566533E-01 -3.333333333333E-01  3.422584661896E-01
     27 T  31 GA   -1.587644433467E-01 -1.666666666667E-01 -1.577415338104E-01
     28 T  31 GA   -1.587644433467E-01 -1.666666666667E-01  3.422584661896E-01
     29 T  31 GA    3.412355566533E-01 -1.204593427949E-17 -1.577415338104E-01
     30 T  31 GA    3.412355566533E-01 -1.204593427949E-17  3.422584661896E-01
     31 T  31 GA   -1.587644433467E-01  1.666666666667E-01 -1.577415338104E-01
     32 T  31 GA   -1.587644433467E-01  1.666666666667E-01  3.422584661896E-01
     33 T  31 GA    3.412355566533E-01  3.333333333333E-01 -1.577415338104E-01
     34 T  31 GA    3.412355566533E-01  3.333333333333E-01  3.422584661896E-01
     35 T  31 GA   -1.587644433467E-01 -5.000000000000E-01 -1.577415338104E-01
     36 T  31 GA   -1.587644433467E-01 -5.000000000000E-01  3.422584661896E-01
     37 T  31 GA   -3.412355566533E-01 -3.333333333333E-01  1.577415338104E-01
     38 T  31 GA   -3.412355566533E-01 -3.333333333333E-01 -3.422584661896E-01
     39 T  31 GA    1.587644433467E-01 -1.666666666667E-01  1.577415338104E-01
     40 T  31 GA    1.587644433467E-01 -1.666666666667E-01 -3.422584661896E-01
     41 T  31 GA   -3.412355566533E-01  1.204593427949E-17  1.577415338104E-01
     42 T  31 GA   -3.412355566533E-01  1.204593427949E-17 -3.422584661896E-01
     43 T  31 GA    1.587644433467E-01  1.666666666667E-01  1.577415338104E-01
     44 T  31 GA    1.587644433467E-01  1.666666666667E-01 -3.422584661896E-01
     45 T  31 GA   -3.412355566533E-01  3.333333333333E-01  1.577415338104E-01
     46 T  31 GA   -3.412355566533E-01  3.333333333333E-01 -3.422584661896E-01
     47 T  31 GA    1.587644433467E-01 -5.000000000000E-01  1.577415338104E-01
     48 T  31 GA    1.587644433467E-01 -5.000000000000E-01 -3.422584661896E-01
     49 T   8 O    -3.340277344959E-01 -1.666666666667E-01  5.500413633404E-02
     50 T   8 O    -3.340277344959E-01 -1.666666666667E-01 -4.449958636660E-01
     51 T   8 O     1.659722655041E-01  1.422433293757E-17  5.500413633404E-02
     52 T   8 O     1.659722655041E-01  1.422433293757E-17 -4.449958636660E-01
     53 T   8 O    -3.340277344959E-01  1.666666666667E-01  5.500413633404E-02
     54 T   8 O    -3.340277344959E-01  1.666666666667E-01 -4.449958636660E-01
     55 T   8 O     1.659722655041E-01  3.333333333333E-01  5.500413633404E-02
     56 T   8 O     1.659722655041E-01  3.333333333333E-01 -4.449958636660E-01
     57 T   8 O    -3.340277344959E-01 -5.000000000000E-01  5.500413633404E-02
     58 T   8 O    -3.340277344959E-01 -5.000000000000E-01 -4.449958636660E-01
     59 T   8 O     1.659722655041E-01 -3.333333333333E-01  5.500413633404E-02
     60 T   8 O     1.659722655041E-01 -3.333333333333E-01 -4.449958636660E-01
     61 T   8 O     3.340277344959E-01 -1.666666666667E-01 -5.500413633404E-02
     62 T   8 O     3.340277344959E-01 -1.666666666667E-01  4.449958636660E-01
     63 T   8 O    -1.659722655041E-01 -1.215920218424E-17 -5.500413633404E-02
     64 T   8 O    -1.659722655041E-01 -1.215920218424E-17  4.449958636660E-01
     65 T   8 O     3.340277344959E-01  1.666666666667E-01 -5.500413633404E-02
     66 T   8 O     3.340277344959E-01  1.666666666667E-01  4.449958636660E-01
     67 T   8 O    -1.659722655041E-01  3.333333333333E-01 -5.500413633404E-02
     68 T   8 O    -1.659722655041E-01  3.333333333333E-01  4.449958636660E-01
     69 T   8 O     3.340277344959E-01 -5.000000000000E-01 -5.500413633404E-02
     70 T   8 O     3.340277344959E-01 -5.000000000000E-01  4.449958636660E-01
     71 T   8 O    -1.659722655041E-01 -3.333333333333E-01 -5.500413633404E-02
     72 T   8 O    -1.659722655041E-01 -3.333333333333E-01  4.449958636660E-01
     73 T   8 O     4.961914072360E-01 -3.333333333333E-01  1.274565227226E-01
     74 T   8 O     4.961914072360E-01 -3.333333333333E-01 -3.725434772774E-01
     75 T   8 O    -3.808592764032E-03 -1.666666666667E-01  1.274565227226E-01
     76 T   8 O    -3.808592764032E-03 -1.666666666667E-01 -3.725434772774E-01
     77 T   8 O     4.961914072360E-01  1.440214246222E-17  1.274565227226E-01
     78 T   8 O     4.961914072360E-01  1.440214246222E-17 -3.725434772774E-01
     79 T   8 O    -3.808592764032E-03  1.666666666667E-01  1.274565227226E-01
     80 T   8 O    -3.808592764032E-03  1.666666666667E-01 -3.725434772774E-01
     81 T   8 O     4.961914072360E-01  3.333333333333E-01  1.274565227226E-01
     82 T   8 O     4.961914072360E-01  3.333333333333E-01 -3.725434772774E-01
     83 T   8 O    -3.808592764032E-03 -5.000000000000E-01  1.274565227226E-01
     84 T   8 O    -3.808592764032E-03 -5.000000000000E-01 -3.725434772774E-01
     85 T   8 O    -4.961914072360E-01 -3.333333333333E-01 -1.274565227226E-01
     86 T   8 O    -4.961914072360E-01 -3.333333333333E-01  3.725434772774E-01
     87 T   8 O     3.808592764032E-03 -1.666666666667E-01 -1.274565227226E-01
     88 T   8 O     3.808592764032E-03 -1.666666666667E-01  3.725434772774E-01
     89 T   8 O    -4.961914072360E-01  3.423466627475E-17 -1.274565227226E-01
     90 T   8 O    -4.961914072360E-01  3.423466627475E-17  3.725434772774E-01
     91 T   8 O     3.808592764032E-03  1.666666666667E-01 -1.274565227226E-01
     92 T   8 O     3.808592764032E-03  1.666666666667E-01  3.725434772774E-01
     93 T   8 O    -4.961914072360E-01  3.333333333333E-01 -1.274565227226E-01
     94 T   8 O    -4.961914072360E-01  3.333333333333E-01  3.725434772774E-01
     95 T   8 O     3.808592764032E-03 -5.000000000000E-01 -1.274565227226E-01
     96 T   8 O     3.808592764032E-03 -5.000000000000E-01  3.725434772774E-01
     97 T   8 O     3.271764253636E-01 -1.666666666667E-01 -2.812473227531E-01
     98 T   8 O     3.271764253636E-01 -1.666666666667E-01  2.187526772469E-01
     99 T   8 O    -1.728235746364E-01 -1.512607372410E-17 -2.812473227531E-01
    100 T   8 O    -1.728235746364E-01 -1.512607372410E-17  2.187526772469E-01
    101 T   8 O     3.271764253636E-01  1.666666666667E-01 -2.812473227531E-01
    102 T   8 O     3.271764253636E-01  1.666666666667E-01  2.187526772469E-01
    103 T   8 O    -1.728235746364E-01  3.333333333333E-01 -2.812473227531E-01
    104 T   8 O    -1.728235746364E-01  3.333333333333E-01  2.187526772469E-01
    105 T   8 O     3.271764253636E-01 -5.000000000000E-01 -2.812473227531E-01
    106 T   8 O     3.271764253636E-01 -5.000000000000E-01  2.187526772469E-01
    107 T   8 O    -1.728235746364E-01 -3.333333333333E-01 -2.812473227531E-01
    108 T   8 O    -1.728235746364E-01 -3.333333333333E-01  2.187526772469E-01
    109 T   8 O    -3.271764253636E-01 -1.666666666667E-01  2.812473227531E-01
    110 T   8 O    -3.271764253636E-01 -1.666666666667E-01 -2.187526772469E-01
    111 T   8 O     1.728235746364E-01  1.215920218424E-17  2.812473227531E-01
    112 T   8 O     1.728235746364E-01  1.215920218424E-17 -2.187526772469E-01
    113 T   8 O    -3.271764253636E-01  1.666666666667E-01  2.812473227531E-01
    114 T   8 O    -3.271764253636E-01  1.666666666667E-01 -2.187526772469E-01
    115 T   8 O     1.728235746364E-01  3.333333333333E-01  2.812473227531E-01
    116 T   8 O     1.728235746364E-01  3.333333333333E-01 -2.187526772469E-01
    117 T   8 O    -3.271764253636E-01 -5.000000000000E-01  2.812473227531E-01
    118 T   8 O    -3.271764253636E-01 -5.000000000000E-01 -2.187526772469E-01
    119 T   8 O     1.728235746364E-01 -3.333333333333E-01  2.812473227531E-01
    120 T   8 O     1.728235746364E-01 -3.333333333333E-01 -2.187526772469E-01

 T = ATOM BELONGING TO THE ASYMMETRIC UNIT

 ****    1 SYMMOPS - TRANSLATORS IN FRACTIONAL UNITS
 **** MATRICES AND TRANSLATORS IN THE CRYSTALLOGRAPHIC REFERENCE FRAME
   V INV                    ROTATION MATRICES                   TRANSLATORS
   1   1  1.00 -0.00  0.00  0.00  1.00  0.00  0.00 -0.00  1.00  0.00  0.00  0.00

 DIRECT LATTICE VECTORS CARTESIAN COMPONENTS (ANGSTROM)
          X                    Y                    Z
   0.122610487758E+02   0.000000000000E+00   0.112977606763E-01
   0.000000000000E+00   0.913072262310E+01   0.000000000000E+00
  -0.279179354926E+01   0.710380567350E-15   0.112928411129E+02


 CARTESIAN COORDINATES - PRIMITIVE CELL
 *******************************************************************************
 *      ATOM          X(ANGSTROM)         Y(ANGSTROM)         Z(ANGSTROM)
 *******************************************************************************
    1   277 IR   -4.732672166584E+00 -1.521787103850E+00 -1.155626834927E+00
    2    31 GA   -6.128568941214E+00 -1.521787103850E+00  4.490793721503E+00
    3    31 GA    1.397852221326E+00  0.000000000000E+00 -1.149977954589E+00
    4    31 GA    1.955446696000E-03  3.551902836750E-16  4.496442601841E+00
    5    31 GA   -4.732672166584E+00  1.521787103850E+00 -1.155626834927E+00
    6    31 GA   -6.128568941214E+00  1.521787103850E+00  4.490793721503E+00
    7    31 GA    1.397852221326E+00  3.043574207700E+00 -1.149977954589E+00
    8    31 GA    1.955446695999E-03  3.043574207700E+00  4.496442601841E+00
    9    31 GA   -4.732672166584E+00  4.565361311550E+00 -1.155626834927E+00
   10    31 GA   -6.128568941214E+00  4.565361311550E+00  4.490793721503E+00
   11    31 GA    1.397852221326E+00 -3.043574207700E+00 -1.149977954589E+00
   12    31 GA    1.955446695999E-03 -3.043574207700E+00  4.496442601841E+00
   13    31 GA    4.732672166584E+00 -1.521787103850E+00  1.155626834927E+00
   14    31 GA    6.128568941214E+00 -1.521787103850E+00 -4.490793721503E+00
   15    31 GA   -1.397852221326E+00  7.240434166897E-17  1.149977954589E+00
   16    31 GA   -1.955446696000E-03 -2.827859420060E-16 -4.496442601841E+00
   17    31 GA    4.732672166584E+00  1.521787103850E+00  1.155626834927E+00
   18    31 GA    6.128568941214E+00  1.521787103850E+00 -4.490793721503E+00
   19    31 GA   -1.397852221326E+00  3.043574207700E+00  1.149977954589E+00
   20    31 GA   -1.955446696000E-03  3.043574207700E+00 -4.496442601841E+00
   21    31 GA    4.732672166584E+00  4.565361311550E+00  1.155626834927E+00
   22    31 GA    6.128568941214E+00  4.565361311550E+00 -4.490793721503E+00
   23    31 GA   -1.397852221326E+00 -3.043574207700E+00  1.149977954589E+00
   24    31 GA   -1.955446696000E-03 -3.043574207700E+00 -4.496442601841E+00
   25    31 GA    4.624287600712E+00 -3.043574207700E+00 -1.777494880567E+00
   26    31 GA    3.228390826082E+00 -3.043574207700E+00  3.868925675863E+00
   27    31 GA   -1.506236787198E+00 -1.521787103850E+00 -1.783143760905E+00
   28    31 GA   -2.902133561828E+00 -1.521787103850E+00  3.863276795525E+00
   29    31 GA    4.624287600712E+00 -2.220446049250E-16 -1.777494880567E+00
   30    31 GA    3.228390826082E+00  1.331456787500E-16  3.868925675863E+00
   31    31 GA   -1.506236787198E+00  1.521787103850E+00 -1.783143760905E+00
   32    31 GA   -2.902133561828E+00  1.521787103850E+00  3.863276795525E+00
   33    31 GA    4.624287600712E+00  3.043574207700E+00 -1.777494880567E+00
   34    31 GA    3.228390826082E+00  3.043574207700E+00  3.868925675863E+00
   35    31 GA   -1.506236787198E+00  4.565361311550E+00 -1.783143760905E+00
   36    31 GA   -2.902133561828E+00  4.565361311550E+00  3.863276795525E+00
   37    31 GA   -4.624287600712E+00 -3.043574207700E+00  1.777494880567E+00
   38    31 GA   -3.228390826082E+00 -3.043574207700E+00 -3.868925675863E+00
   39    31 GA    1.506236787198E+00 -1.521787103850E+00  1.783143760905E+00
   40    31 GA    2.902133561828E+00 -1.521787103850E+00 -3.863276795525E+00
   41    31 GA   -4.624287600712E+00  2.220446049250E-16  1.777494880567E+00
   42    31 GA   -3.228390826082E+00 -1.331456787500E-16 -3.868925675863E+00
   43    31 GA    1.506236787198E+00  1.521787103850E+00  1.783143760905E+00
   44    31 GA    2.902133561828E+00  1.521787103850E+00 -3.863276795525E+00
   45    31 GA   -4.624287600712E+00  3.043574207700E+00  1.777494880567E+00
   46    31 GA   -3.228390826082E+00  3.043574207700E+00 -3.868925675863E+00
   47    31 GA    1.506236787198E+00  4.565361311550E+00  1.783143760905E+00
   48    31 GA    2.902133561828E+00  4.565361311550E+00 -3.863276795525E+00
   49     8 O    -4.249090538131E+00 -1.521787103850E+00  6.173792067669E-01
   50     8 O    -2.853193763501E+00 -1.521787103850E+00 -5.029041349663E+00
   51     8 O     1.881433849779E+00  1.689523081272E-16  6.230280871050E-01
   52     8 O     3.277330624409E+00 -1.862379755478E-16 -5.023392469325E+00
   53     8 O    -4.249090538131E+00  1.521787103850E+00  6.173792067669E-01
   54     8 O    -2.853193763501E+00  1.521787103850E+00 -5.029041349663E+00
   55     8 O     1.881433849779E+00  3.043574207700E+00  6.230280871050E-01
   56     8 O     3.277330624409E+00  3.043574207700E+00 -5.023392469325E+00
   57     8 O    -4.249090538131E+00  4.565361311550E+00  6.173792067669E-01
   58     8 O    -2.853193763501E+00  4.565361311550E+00 -5.029041349663E+00
   59     8 O     1.881433849779E+00 -3.043574207700E+00  6.230280871050E-01
   60     8 O     3.277330624409E+00 -3.043574207700E+00 -5.023392469325E+00
   61     8 O     4.249090538131E+00 -1.521787103850E+00 -6.173792067669E-01
   62     8 O     2.853193763501E+00 -1.521787103850E+00  5.029041349663E+00
   63     8 O    -1.881433849779E+00 -1.500961720381E-16 -6.230280871050E-01
   64     8 O    -3.277330624409E+00  2.050941116369E-16  5.023392469325E+00
   65     8 O     4.249090538131E+00  1.521787103850E+00 -6.173792067669E-01
   66     8 O     2.853193763501E+00  1.521787103850E+00  5.029041349663E+00
   67     8 O    -1.881433849779E+00  3.043574207700E+00 -6.230280871050E-01
   68     8 O    -3.277330624409E+00  3.043574207700E+00  5.023392469325E+00
   69     8 O     4.249090538131E+00  4.565361311550E+00 -6.173792067669E-01
   70     8 O     2.853193763501E+00  4.565361311550E+00  5.029041349663E+00
   71     8 O    -1.881433849779E+00 -3.043574207700E+00 -6.230280871050E-01
   72     8 O    -3.277330624409E+00 -3.043574207700E+00  5.023392469325E+00
   73     8 O     5.727994748315E+00 -3.043574207700E+00  1.444952111672E+00
   74     8 O     7.123891522945E+00 -3.043574207700E+00 -4.201468444758E+00
   75     8 O    -4.025296395950E-01 -1.521787103850E+00  1.439303231334E+00
   76     8 O     9.933671350350E-01 -1.521787103850E+00 -4.207117325096E+00
   77     8 O     5.727994748315E+00  2.220446049250E-16  1.444952111672E+00
   78     8 O     7.123891522945E+00 -1.331456787500E-16 -4.201468444758E+00
   79     8 O    -4.025296395950E-01  1.521787103850E+00  1.439303231334E+00
   80     8 O     9.933671350350E-01  1.521787103850E+00 -4.207117325096E+00
   81     8 O     5.727994748315E+00  3.043574207700E+00  1.444952111672E+00
   82     8 O     7.123891522945E+00  3.043574207700E+00 -4.201468444758E+00
   83     8 O    -4.025296395950E-01  4.565361311550E+00  1.439303231334E+00
   84     8 O     9.933671350350E-01  4.565361311550E+00 -4.207117325096E+00
   85     8 O    -5.727994748315E+00 -3.043574207700E+00 -1.444952111672E+00
   86     8 O    -7.123891522945E+00 -3.043574207700E+00  4.201468444758E+00
   87     8 O     4.025296395950E-01 -1.521787103850E+00 -1.439303231334E+00
   88     8 O    -9.933671350350E-01 -1.521787103850E+00  4.207117325096E+00
   89     8 O    -5.727994748315E+00  2.220446049250E-16 -1.444952111672E+00
   90     8 O    -7.123891522945E+00  5.772348886000E-16  4.201468444758E+00
   91     8 O     4.025296395950E-01  1.521787103850E+00 -1.439303231334E+00
   92     8 O    -9.933671350350E-01  1.521787103850E+00  4.207117325096E+00
   93     8 O    -5.727994748315E+00  3.043574207700E+00 -1.444952111672E+00
   94     8 O    -7.123891522945E+00  3.043574207700E+00  4.201468444758E+00
   95     8 O     4.025296395950E-01  4.565361311550E+00 -1.439303231334E+00
   96     8 O    -9.933671350350E-01  4.565361311550E+00  4.207117325096E+00
   97     8 O     4.796710571090E+00 -1.521787103850E+00 -3.172384968316E+00
   98     8 O     3.400813796460E+00 -1.521787103850E+00  2.474035588114E+00
   99     8 O    -1.333813816820E+00 -3.379046162544E-16 -3.178033848654E+00
  100     8 O    -2.729710591450E+00  1.728566742062E-17  2.468386707776E+00
  101     8 O     4.796710571090E+00  1.521787103850E+00 -3.172384968316E+00
  102     8 O     3.400813796460E+00  1.521787103850E+00  2.474035588114E+00
  103     8 O    -1.333813816820E+00  3.043574207700E+00 -3.178033848654E+00
  104     8 O    -2.729710591450E+00  3.043574207700E+00  2.468386707776E+00
  105     8 O     4.796710571090E+00  4.565361311550E+00 -3.172384968316E+00
  106     8 O     3.400813796460E+00  4.565361311550E+00  2.474035588114E+00
  107     8 O    -1.333813816820E+00 -3.043574207700E+00 -3.178033848654E+00
  108     8 O    -2.729710591450E+00 -3.043574207700E+00  2.468386707776E+00
  109     8 O    -4.796710571090E+00 -1.521787103850E+00  3.172384968316E+00
  110     8 O    -3.400813796460E+00 -1.521787103850E+00 -2.474035588114E+00
  111     8 O     1.333813816820E+00  3.108149351656E-16  3.178033848654E+00
  112     8 O     2.729710591450E+00 -4.437534850944E-17 -2.468386707776E+00
  113     8 O    -4.796710571090E+00  1.521787103850E+00  3.172384968316E+00
  114     8 O    -3.400813796460E+00  1.521787103850E+00 -2.474035588114E+00
  115     8 O     1.333813816820E+00  3.043574207700E+00  3.178033848654E+00
  116     8 O     2.729710591450E+00  3.043574207700E+00 -2.468386707776E+00
  117     8 O    -4.796710571090E+00  4.565361311550E+00  3.172384968316E+00
  118     8 O    -3.400813796460E+00  4.565361311550E+00 -2.474035588114E+00
  119     8 O     1.333813816820E+00 -3.043574207700E+00  3.178033848654E+00
  120     8 O     2.729710591450E+00 -3.043574207700E+00 -2.468386707776E+00

 *******************************************************************************
 *** PSEUDOPOTENTIAL INFORMATION ***
 *******************************************************************************

 ATOMIC NUMBER  77, NUCLEAR CHARGE 17.000, GIVEN IN INPUT       PSEUDOPOTENTIAL
   TYPE       EXPONENT      COEFF.    N      EXPONENT      COEFF.    N
  W0 TMS   823.5880147   -0.1578014  -1   364.6613336-1517.5270446   0
            55.7082801 -316.5306529   0    12.0464544  -91.8880941   0
             3.5120610   -9.2241773   0
  P0 TMS   188.0490770    3.1578014  -2   340.4194712   26.8322577  -1
           128.2373673  800.4250007   0    33.8644961  369.4050683   0
             4.7560005  242.4171899   0     3.9649974 -118.2173282   0
  P1 TMS   289.7291139    2.1578014  -2    87.4633789   61.9678610  -1
            30.4363766  269.0581986   0     4.0553412  231.1654793   0
             3.5525341 -133.6952667   0
  P2 TMS   136.4017106    3.1578014  -2    95.0776925   45.9349803  -1
            49.2258410  359.0344668   0    15.0874145  176.4740119   0
             4.0405764   54.5155286   0
  P3 TMS   127.3507908    3.9546197  -2    66.2364374   52.9773655  -1
            34.4299229  274.8643383   0    10.1995721  137.2047338   0
             2.5409702   14.8633305   0

 *******************************************************************************
 LOCAL ATOMIC FUNCTIONS BASIS SET
 *******************************************************************************
   ATOM   X(AU)   Y(AU)   Z(AU)  N. TYPE  EXPONENT  S COEF   P COEF   D/F/G COEF
 *******************************************************************************
   1 IR  -8.943  -2.876  -2.184
                                  1 S  
                                         2.350E+00 1.000E+00 0.000E+00 0.000E+00
                                  2 S  
                                         1.582E+00 1.000E+00 0.000E+00 0.000E+00
                                  3 S  
                                         5.018E-01 1.000E+00 0.000E+00 0.000E+00
                                  4 S  
                                         2.500E-01 1.000E+00 0.000E+00 0.000E+00
                           5-     7 P  
                                         2.792E+00 0.000E+00 1.000E+00 0.000E+00
                           8-    10 P  
                                         1.541E+00 0.000E+00 1.000E+00 0.000E+00
                          11-    13 P  
                                         5.100E-01 0.000E+00 1.000E+00 0.000E+00
                          14-    16 P  
                                         9.800E-02 0.000E+00 1.000E+00 0.000E+00
                          17-    21 D  
                                         1.240E+00 0.000E+00 0.000E+00 1.000E+00
                          22-    26 D  
                                         4.647E-01 0.000E+00 0.000E+00 1.000E+00
                          27-    31 D  
                                         1.529E-01 0.000E+00 0.000E+00 1.000E+00
                          32-    38 F  
                                         9.380E-01 0.000E+00 0.000E+00 1.000E+00
   2 GA -11.581  -2.876   8.486
                                 39 S  
                                         8.784E+04 1.427E-03 0.000E+00 0.000E+00
                                         1.319E+04 1.094E-02 0.000E+00 0.000E+00
                                         3.001E+03 5.431E-02 0.000E+00 0.000E+00
                                         8.474E+02 1.895E-01 0.000E+00 0.000E+00
                                         2.760E+02 3.862E-01 0.000E+00 0.000E+00
                                         9.522E+01 3.005E-01 0.000E+00 0.000E+00
                                 40 S  
                                         1.840E+02-1.112E-01 0.000E+00 0.000E+00
                                         2.183E+01 6.483E-01 0.000E+00 0.000E+00
                                         9.003E+00 4.436E-01 0.000E+00 0.000E+00
                                 41 S  
                                         1.603E+01-2.301E-01 0.000E+00 0.000E+00
                                         2.671E+00 7.295E-01 0.000E+00 0.000E+00
                                         1.125E+00 4.621E-01 0.000E+00 0.000E+00
                                 42 S  
                                         9.339E-01 1.000E+00 0.000E+00 0.000E+00
                                 43 S  
                                         1.574E-01 1.000E+00 0.000E+00 0.000E+00
                          44-    46 P  
                                         1.167E+03 0.000E+00 9.097E-03 0.000E+00
                                         2.754E+02 0.000E+00 6.846E-02 0.000E+00
                                         8.738E+01 0.000E+00 2.692E-01 0.000E+00
                                         3.160E+01 0.000E+00 5.351E-01 0.000E+00
                                         1.182E+01 0.000E+00 3.528E-01 0.000E+00
                          47-    49 P  
                                         6.288E+00 0.000E+00 3.394E-01 0.000E+00
                                         2.520E+00 0.000E+00 5.687E-01 0.000E+00
                                         1.017E+00 0.000E+00 2.772E-01 0.000E+00
                          50-    52 P  
                                         3.650E-01 0.000E+00 1.000E+00 0.000E+00
                          53-    55 P  
                                         1.508E-01 0.000E+00 1.000E+00 0.000E+00
                          56-    60 D  
                                         6.535E+01 0.000E+00 0.000E+00 2.737E-02
                                         1.850E+01 0.000E+00 0.000E+00 1.510E-01
                                         6.318E+00 0.000E+00 0.000E+00 3.749E-01
                                         2.164E+00 0.000E+00 0.000E+00 4.751E-01
                          61-    65 D  
                                         6.663E-01 0.000E+00 0.000E+00 1.000E+00
                          66-    70 D  
                                         1.526E-01 0.000E+00 0.000E+00 1.000E+00
   3 GA   2.642   0.000  -2.173
   4 GA   0.004   0.000   8.497
   5 GA  -8.943   2.876  -2.184
   6 GA -11.581   2.876   8.486
   7 GA   2.642   5.752  -2.173
   8 GA   0.004   5.752   8.497
   9 GA  -8.943   8.627  -2.184
  10 GA -11.581   8.627   8.486
  11 GA   2.642  -5.752  -2.173
  12 GA   0.004  -5.752   8.497
  13 GA   8.943  -2.876   2.184
  14 GA  11.581  -2.876  -8.486
  15 GA  -2.642   0.000   2.173
  16 GA  -0.004  -0.000  -8.497
  17 GA   8.943   2.876   2.184
  18 GA  11.581   2.876  -8.486
  19 GA  -2.642   5.752   2.173
  20 GA  -0.004   5.752  -8.497
  21 GA   8.943   8.627   2.184
  22 GA  11.581   8.627  -8.486
  23 GA  -2.642  -5.752   2.173
  24 GA  -0.004  -5.752  -8.497
  25 GA   8.739  -5.752  -3.359
  26 GA   6.101  -5.752   7.311
  27 GA  -2.846  -2.876  -3.370
  28 GA  -5.484  -2.876   7.301
  29 GA   8.739  -0.000  -3.359
  30 GA   6.101   0.000   7.311
  31 GA  -2.846   2.876  -3.370
  32 GA  -5.484   2.876   7.301
  33 GA   8.739   5.752  -3.359
  34 GA   6.101   5.752   7.311
  35 GA  -2.846   8.627  -3.370
  36 GA  -5.484   8.627   7.301
  37 GA  -8.739  -5.752   3.359
  38 GA  -6.101  -5.752  -7.311
  39 GA   2.846  -2.876   3.370
  40 GA   5.484  -2.876  -7.301
  41 GA  -8.739   0.000   3.359
  42 GA  -6.101  -0.000  -7.311
  43 GA   2.846   2.876   3.370
  44 GA   5.484   2.876  -7.301
  45 GA  -8.739   5.752   3.359
  46 GA  -6.101   5.752  -7.311
  47 GA   2.846   8.627   3.370
  48 GA   5.484   8.627  -7.301
  49 O   -8.030  -2.876   1.167
                               1543 S  
                                         2.266E+03-5.343E-03 0.000E+00 0.000E+00
                                         3.409E+02-3.989E-02 0.000E+00 0.000E+00
                                         7.736E+01-1.785E-01 0.000E+00 0.000E+00
                                         2.148E+01-4.643E-01 0.000E+00 0.000E+00
                                         6.659E+00-4.431E-01 0.000E+00 0.000E+00
                               1544 S  
                                         8.479E-01 1.000E+00 0.000E+00 0.000E+00
                               1545 S  
                                         2.791E-01 1.000E+00 0.000E+00 0.000E+00
                        1546-  1548 P  
                                         1.772E+01 0.000E+00 4.339E-02 0.000E+00
                                         3.864E+00 0.000E+00 2.309E-01 0.000E+00
                                         1.048E+00 0.000E+00 5.138E-01 0.000E+00
                        1549-  1551 P  
                                         2.624E-01 0.000E+00 1.000E+00 0.000E+00
                        1552-  1556 D  
                                         4.790E-01 0.000E+00 0.000E+00 1.000E+00
  50 O   -5.392  -2.876  -9.504
  51 O    3.555   0.000   1.177
  52 O    6.193  -0.000  -9.493
  53 O   -8.030   2.876   1.167
  54 O   -5.392   2.876  -9.504
  55 O    3.555   5.752   1.177
  56 O    6.193   5.752  -9.493
  57 O   -8.030   8.627   1.167
  58 O   -5.392   8.627  -9.504
  59 O    3.555  -5.752   1.177
  60 O    6.193  -5.752  -9.493
  61 O    8.030  -2.876  -1.167
  62 O    5.392  -2.876   9.504
  63 O   -3.555  -0.000  -1.177
  64 O   -6.193   0.000   9.493
  65 O    8.030   2.876  -1.167
  66 O    5.392   2.876   9.504
  67 O   -3.555   5.752  -1.177
  68 O   -6.193   5.752   9.493
  69 O    8.030   8.627  -1.167
  70 O    5.392   8.627   9.504
  71 O   -3.555  -5.752  -1.177
  72 O   -6.193  -5.752   9.493
  73 O   10.824  -5.752   2.731
  74 O   13.462  -5.752  -7.940
  75 O   -0.761  -2.876   2.720
  76 O    1.877  -2.876  -7.950
  77 O   10.824   0.000   2.731
  78 O   13.462  -0.000  -7.940
  79 O   -0.761   2.876   2.720
  80 O    1.877   2.876  -7.950
  81 O   10.824   5.752   2.731
  82 O   13.462   5.752  -7.940
  83 O   -0.761   8.627   2.720
  84 O    1.877   8.627  -7.950
  85 O  -10.824  -5.752  -2.731
  86 O  -13.462  -5.752   7.940
  87 O    0.761  -2.876  -2.720
  88 O   -1.877  -2.876   7.950
  89 O  -10.824   0.000  -2.731
  90 O  -13.462   0.000   7.940
  91 O    0.761   2.876  -2.720
  92 O   -1.877   2.876   7.950
  93 O  -10.824   5.752  -2.731
  94 O  -13.462   5.752   7.940
  95 O    0.761   8.627  -2.720
  96 O   -1.877   8.627   7.950
  97 O    9.064  -2.876  -5.995
  98 O    6.427  -2.876   4.675
  99 O   -2.521  -0.000  -6.006
 100 O   -5.158   0.000   4.665
 101 O    9.064   2.876  -5.995
 102 O    6.427   2.876   4.675
 103 O   -2.521   5.752  -6.006
 104 O   -5.158   5.752   4.665
 105 O    9.064   8.627  -5.995
 106 O    6.427   8.627   4.675
 107 O   -2.521  -5.752  -6.006
 108 O   -5.158  -5.752   4.665
 109 O   -9.064  -2.876   5.995
 110 O   -6.427  -2.876  -4.675
 111 O    2.521   0.000   6.006
 112 O    5.158  -0.000  -4.665
 113 O   -9.064   2.876   5.995
 114 O   -6.427   2.876  -4.675
 115 O    2.521   5.752   6.006
 116 O    5.158   5.752  -4.665
 117 O   -9.064   8.627   5.995
 118 O   -6.427   8.627  -4.675
 119 O    2.521  -5.752   6.006
 120 O    5.158  -5.752  -4.665
 INFORMATION **** SET_MPP **** PCRYSTAL CALCULATION
 INFORMATION **** READM2 **** NEW DEFAULT: FOCK/KS MATRIX MIXING SET TO 30 %
 INFORMATION **** READM2 **** NEW DEFAULT: FULL DIRECT SCF MODE
 INFORMATION **** READM2 **** NEW DEFAULT: COULOMB BIPOLAR BUFFER SET TO 32 Mb
 INFORMATION **** READM2 **** NEW DEFAULT: EXCHANGE BIPOLAR BUFFER SET TO 32 Mb

 *******************************************************************************
 NEW DEFAULT: DFT INTEGRATION GRID INCREASED TO XLGRID
 NEW DEFAULT: DIIS ACCELERATOR ACTIVE
 USE KEYWORD NODIIS TO TURN IT OFF
 *******************************************************************************

 WARNING **** RDDFTP **** HSE06-HJS ACTIVE
 RANGE SEPARATION - OMEGA:   0.110000000000000     
 INFORMATION **** TOLDEE **** SCF TOL ON TOTAL ENERGY SET TO           7
 INFORMATION **** MAXCYCLE **** MAX NUMBER OF SCF CYCLES SET TO         200
 INFORMATION **** SAVEWF **** not fully tested
 INFORMATION **** PPAN ****  MULLIKEN POPULATION ANALYSIS AT THE END OF SCF
 *******************************************************************************
 N. OF ATOMS PER CELL       120  COULOMB OVERLAP TOL         (T1) 10**   -6
 NUMBER OF SHELLS          1008  COULOMB PENETRATION TOL     (T2) 10**   -6
 NUMBER OF AO              2550  EXCHANGE OVERLAP TOL        (T3) 10**   -6
 N. OF ELECTRONS PER CELL  2050  EXCHANGE PSEUDO OVP (F(G))  (T4) 10**   -6
 CORE ELECTRONS PER CELL   1460  EXCHANGE PSEUDO OVP (P(G))  (T5) 10**  -12
 N. OF SYMMETRY OPERATORS     1  POLE ORDER IN MONO ZONE                  4
 *******************************************************************************
 TYPE OF CALCULATION :  UNRESTRICTED OPEN SHELL
 KOHN-SHAM HAMILTONIAN

 (EXCHANGE)[CORRELATION] FUNCTIONAL:(HSE06 SR/GGA)[PERDEW-BURKE-ERNZERHOF]

 RANGE-SEPARATED HYBRID FUNCTIONAL 
 OMEGA (SHORT-RANGE)[LONG-RANGE]:(    0.1100)[    0.0000]

 HYBRID EXCHANGE - PERCENTAGE OF FOCK EXCHANGE    25.0000

 SPIN POLARIZED DFT SELECTED
 CORE  PSEUDO POTENTIAL         TOL. ON PSEUDO              (TP) 10**- 6

 CAPPA:IS1  4;IS2  4;IS3  4; K PTS MONK NET  36; SYMMOPS:K SPACE   2;G SPACE   1

 *******************************************************************************
 MAX NUMBER OF SCF CYCLES     200  CONVERGENCE ON DELTAP        10**-17
 WEIGHT OF F(I) IN F(I+1)      85% CONVERGENCE ON ENERGY        10**- 7
 SHRINK. FACT.(MONKH.)    4  4  4  NUMBER OF K POINTS IN THE IBZ     36
 SHRINKING FACTOR(GILAT NET)    8  NUMBER OF K POINTS(GILAT NET)    260
 *******************************************************************************
 *** K POINTS COORDINATES (OBLIQUE COORDINATES IN UNITS OF IS =  4)
   1-R(  0  0  0)   2-C(  1  0  0)   3-R(  2  0  0)   4-C(  0  1  0)
   5-C(  1  1  0)   6-C(  2  1  0)   7-C(  3  1  0)   8-R(  0  2  0)
   9-C(  1  2  0)  10-R(  2  2  0)  11-C(  0  0  1)  12-C(  1  0  1)
  13-C(  2  0  1)  14-C(  3  0  1)  15-C(  0  1  1)  16-C(  1  1  1)
  17-C(  2  1  1)  18-C(  3  1  1)  19-C(  0  2  1)  20-C(  1  2  1)
  21-C(  2  2  1)  22-C(  3  2  1)  23-C(  0  3  1)  24-C(  1  3  1)
  25-C(  2  3  1)  26-C(  3  3  1)  27-R(  0  0  2)  28-C(  1  0  2)
  29-R(  2  0  2)  30-C(  0  1  2)  31-C(  1  1  2)  32-C(  2  1  2)
  33-C(  3  1  2)  34-R(  0  2  2)  35-C(  1  2  2)  36-R(  2  2  2)

 DIRECT LATTICE VECTORS COMPON. (A.U.)     RECIP. LATTICE VECTORS COMPON. (A.U.) 
        X            Y            Z              X            Y            Z
   23.1700243    0.0000000    0.0213497      0.2711156    0.0000000    0.0670246
    0.0000000   17.2545652    0.0000000      0.0000000    0.3641463   -0.0000000
   -5.2757252    0.0000000   21.3403770     -0.0002712    0.0000000    0.2943600

 DISK SPACE FOR EIGENVECTORS (FTN 10)   416160000 REALS

 SYMMETRY ADAPTION OF THE BLOCH FUNCTIONS DISABLED
 TTTTTTTTTTTTTTTTTTTTTTTTTTTTTT gordsh1     TELAPSE        0.28 TCPU        0.18

 MATRIX SIZE: P(G) 5447704, F(G)  919911, P(G) IRR 2730013, F(G) IRR  923100
 MAX G-VECTOR INDEX FOR 1- AND 2-ELECTRON INTEGRALS  29

 TTTTTTTTTTTTTTTTTTTTTTTTTTTTTT INPUT       TELAPSE        2.58 TCPU        2.47

 NEIGHBORS OF THE NON-EQUIVALENT ATOMS

 N = NUMBER OF NEIGHBORS AT DISTANCE R
    ATOM  N     R/ANG      R/AU   NEIGHBORS (ATOM LABELS AND CELL INDICES)
   1 IR   1     1.8378     3.4729   49 O    0 0 0
   1 IR   2     1.8413     3.4795   85 O    0 0 0   89 O    0 0 0
   1 IR   1     1.8740     3.5414  110 O    0 0 0
   1 IR   2     3.0436     5.7515    5 GA   0 0 0    9 GA   0-1 0
   1 IR   2     3.2755     6.1898   63 O    0 0 0   71 O    0 0 0
   1 IR   1     3.2869     6.2113   27 GA   0 0 0

   2 GA   1     1.8378     3.4729   50 O    0 0 1
   2 GA   2     1.8413     3.4795   86 O    0 0 0   90 O    0 0 0
   2 GA   1     1.8740     3.5414  109 O    0 0 0
   2 GA   2     3.0436     5.7515    6 GA   0 0 0   10 GA   0-1 0
   2 GA   2     3.2755     6.1898   64 O    0 0 0   72 O    0 0 0
   2 GA   1     3.2869     6.2113   28 GA   0 0 0

   3 GA   1     1.8378     3.4729   51 O    0 0 0
   3 GA   2     1.8413     3.4795   87 O    0 0 0   91 O    0 0 0
   3 GA   1     1.8740     3.5414  112 O    0 0 0
   3 GA   2     3.0436     5.7515    7 GA   0 0 0   11 GA   0 0 0
   3 GA   2     3.2755     6.1898   61 O    0 0 0   65 O    0 0 0
   3 GA   1     3.2869     6.2113   29 GA   0 0 0

   4 GA   1     1.8378     3.4729   52 O    0 0 1
   4 GA   2     1.8413     3.4795   88 O    0 0 0   92 O    0 0 0
   4 GA   1     1.8740     3.5414  111 O    0 0 0
   4 GA   2     3.0436     5.7515    8 GA   0 0 0   12 GA   0 0 0
   4 GA   2     3.2755     6.1898   62 O    0 0 0   66 O    0 0 0
   4 GA   1     3.2869     6.2113   30 GA   0 0 0

   5 GA   1     1.8378     3.4729   53 O    0 0 0
   5 GA   2     1.8413     3.4795   89 O    0 0 0   93 O    0 0 0
   5 GA   1     1.8740     3.5414  114 O    0 0 0
   5 GA   1     3.0436     5.7515    1 IR   0 0 0
   5 GA   1     3.0436     5.7515    9 GA   0 0 0
   5 GA   2     3.2755     6.1898   63 O    0 0 0   67 O    0 0 0

   6 GA   1     1.8378     3.4729   54 O    0 0 1
   6 GA   2     1.8413     3.4795   90 O    0 0 0   94 O    0 0 0
   6 GA   1     1.8740     3.5414  113 O    0 0 0
   6 GA   2     3.0436     5.7515    2 GA   0 0 0   10 GA   0 0 0
   6 GA   2     3.2755     6.1898   64 O    0 0 0   68 O    0 0 0
   6 GA   1     3.2869     6.2113   32 GA   0 0 0

   7 GA   1     1.8378     3.4729   55 O    0 0 0
   7 GA   2     1.8413     3.4795   91 O    0 0 0   95 O    0 0 0
   7 GA   1     1.8740     3.5414  116 O    0 0 0
   7 GA   2     3.0436     5.7515    3 GA   0 0 0   11 GA   0 1 0
   7 GA   2     3.2755     6.1898   65 O    0 0 0   69 O    0 0 0
   7 GA   1     3.2869     6.2113   33 GA   0 0 0

   8 GA   1     1.8378     3.4729   56 O    0 0 1
   8 GA   2     1.8413     3.4795   92 O    0 0 0   96 O    0 0 0
   8 GA   1     1.8740     3.5414  115 O    0 0 0
   8 GA   2     3.0436     5.7515    4 GA   0 0 0   12 GA   0 1 0
   8 GA   2     3.2755     6.1898   66 O    0 0 0   70 O    0 0 0
   8 GA   1     3.2869     6.2113   34 GA   0 0 0

   9 GA   1     1.8378     3.4729   57 O    0 0 0
   9 GA   2     1.8413     3.4795   85 O    0 1 0   93 O    0 0 0
   9 GA   1     1.8740     3.5414  118 O    0 0 0
   9 GA   1     3.0436     5.7515    1 IR   0 1 0
   9 GA   1     3.0436     5.7515    5 GA   0 0 0
   9 GA   2     3.2755     6.1898   67 O    0 0 0   71 O    0 1 0

  10 GA   1     1.8378     3.4729   58 O    0 0 1
  10 GA   2     1.8413     3.4795   86 O    0 1 0   94 O    0 0 0
  10 GA   1     1.8740     3.5414  117 O    0 0 0
  10 GA   2     3.0436     5.7515    2 GA   0 1 0    6 GA   0 0 0
  10 GA   2     3.2755     6.1898   68 O    0 0 0   72 O    0 1 0
  10 GA   1     3.2869     6.2113   36 GA   0 0 0

  11 GA   1     1.8378     3.4729   59 O    0 0 0
  11 GA   2     1.8413     3.4795   87 O    0 0 0   95 O    0-1 0
  11 GA   1     1.8740     3.5414  120 O    0 0 0
  11 GA   2     3.0436     5.7515    3 GA   0 0 0    7 GA   0-1 0
  11 GA   2     3.2755     6.1898   61 O    0 0 0   69 O    0-1 0
  11 GA   1     3.2869     6.2113   25 GA   0 0 0

  12 GA   1     1.8378     3.4729   60 O    0 0 1
  12 GA   2     1.8413     3.4795   88 O    0 0 0   96 O    0-1 0
  12 GA   1     1.8740     3.5414  119 O    0 0 0
  12 GA   2     3.0436     5.7515    4 GA   0 0 0    8 GA   0-1 0
  12 GA   2     3.2755     6.1898   62 O    0 0 0   70 O    0-1 0
  12 GA   1     3.2869     6.2113   26 GA   0 0 0

  13 GA   1     1.8378     3.4729   61 O    0 0 0
  13 GA   2     1.8413     3.4795   73 O    0 0 0   77 O    0 0 0
  13 GA   1     1.8740     3.5414   98 O    0 0 0
  13 GA   2     3.0436     5.7515   17 GA   0 0 0   21 GA   0-1 0
  13 GA   2     3.2755     6.1898   51 O    0 0 0   59 O    0 0 0
  13 GA   1     3.2869     6.2113   39 GA   0 0 0

  14 GA   1     1.8378     3.4729   62 O    0 0-1
  14 GA   2     1.8413     3.4795   74 O    0 0 0   78 O    0 0 0
  14 GA   1     1.8740     3.5414   97 O    0 0 0
  14 GA   2     3.0436     5.7515   18 GA   0 0 0   22 GA   0-1 0
  14 GA   2     3.2755     6.1898   52 O    0 0 0   60 O    0 0 0
  14 GA   1     3.2869     6.2113   40 GA   0 0 0

  15 GA   1     1.8378     3.4729   63 O    0 0 0
  15 GA   2     1.8413     3.4795   75 O    0 0 0   79 O    0 0 0
  15 GA   1     1.8740     3.5414  100 O    0 0 0
  15 GA   2     3.0436     5.7515   19 GA   0 0 0   23 GA   0 0 0
  15 GA   2     3.2755     6.1898   49 O    0 0 0   53 O    0 0 0
  15 GA   1     3.2869     6.2113   41 GA   0 0 0

  16 GA   1     1.8378     3.4729   64 O    0 0-1
  16 GA   2     1.8413     3.4795   76 O    0 0 0   80 O    0 0 0
  16 GA   1     1.8740     3.5414   99 O    0 0 0
  16 GA   2     3.0436     5.7515   20 GA   0 0 0   24 GA   0 0 0
  16 GA   2     3.2755     6.1898   50 O    0 0 0   54 O    0 0 0
  16 GA   1     3.2869     6.2113   42 GA   0 0 0

  17 GA   1     1.8378     3.4729   65 O    0 0 0
  17 GA   2     1.8413     3.4795   77 O    0 0 0   81 O    0 0 0
  17 GA   1     1.8740     3.5414  102 O    0 0 0
  17 GA   2     3.0436     5.7515   13 GA   0 0 0   21 GA   0 0 0
  17 GA   2     3.2755     6.1898   51 O    0 0 0   55 O    0 0 0
  17 GA   1     3.2869     6.2113   43 GA   0 0 0

  18 GA   1     1.8378     3.4729   66 O    0 0-1
  18 GA   2     1.8413     3.4795   78 O    0 0 0   82 O    0 0 0
  18 GA   1     1.8740     3.5414  101 O    0 0 0
  18 GA   2     3.0436     5.7515   14 GA   0 0 0   22 GA   0 0 0
  18 GA   2     3.2755     6.1898   52 O    0 0 0   56 O    0 0 0
  18 GA   1     3.2869     6.2113   44 GA   0 0 0

  19 GA   1     1.8378     3.4729   67 O    0 0 0
  19 GA   2     1.8413     3.4795   79 O    0 0 0   83 O    0 0 0
  19 GA   1     1.8740     3.5414  104 O    0 0 0
  19 GA   2     3.0436     5.7515   15 GA   0 0 0   23 GA   0 1 0
  19 GA   2     3.2755     6.1898   53 O    0 0 0   57 O    0 0 0
  19 GA   1     3.2869     6.2113   45 GA   0 0 0

  20 GA   1     1.8378     3.4729   68 O    0 0-1
  20 GA   2     1.8413     3.4795   80 O    0 0 0   84 O    0 0 0
  20 GA   1     1.8740     3.5414  103 O    0 0 0
  20 GA   2     3.0436     5.7515   16 GA   0 0 0   24 GA   0 1 0
  20 GA   2     3.2755     6.1898   54 O    0 0 0   58 O    0 0 0
  20 GA   1     3.2869     6.2113   46 GA   0 0 0

  21 GA   1     1.8378     3.4729   69 O    0 0 0
  21 GA   2     1.8413     3.4795   73 O    0 1 0   81 O    0 0 0
  21 GA   1     1.8740     3.5414  106 O    0 0 0
  21 GA   2     3.0436     5.7515   13 GA   0 1 0   17 GA   0 0 0
  21 GA   2     3.2755     6.1898   55 O    0 0 0   59 O    0 1 0
  21 GA   1     3.2869     6.2113   47 GA   0 0 0

  22 GA   1     1.8378     3.4729   70 O    0 0-1
  22 GA   2     1.8413     3.4795   74 O    0 1 0   82 O    0 0 0
  22 GA   1     1.8740     3.5414  105 O    0 0 0
  22 GA   2     3.0436     5.7515   14 GA   0 1 0   18 GA   0 0 0
  22 GA   2     3.2755     6.1898   56 O    0 0 0   60 O    0 1 0
  22 GA   1     3.2869     6.2113   48 GA   0 0 0

  23 GA   1     1.8378     3.4729   71 O    0 0 0
  23 GA   2     1.8413     3.4795   75 O    0 0 0   83 O    0-1 0
  23 GA   1     1.8740     3.5414  108 O    0 0 0
  23 GA   2     3.0436     5.7515   15 GA   0 0 0   19 GA   0-1 0
  23 GA   2     3.2755     6.1898   49 O    0 0 0   57 O    0-1 0
  23 GA   1     3.2869     6.2113   37 GA   0 0 0

  24 GA   1     1.8378     3.4729   72 O    0 0-1
  24 GA   2     1.8413     3.4795   76 O    0 0 0   84 O    0-1 0
  24 GA   1     1.8740     3.5414  107 O    0 0 0
  24 GA   2     3.0436     5.7515   16 GA   0 0 0   20 GA   0-1 0
  24 GA   2     3.2755     6.1898   50 O    0 0 0   58 O    0-1 0
  24 GA   1     3.2869     6.2113   38 GA   0 0 0

  25 GA   1     1.9395     3.6651   85 O    1 0 0
  25 GA   2     1.9500     3.6850   61 O    0 0 0   69 O    0-1 0
  25 GA   1     2.0166     3.8109  120 O    0 0 0
  25 GA   2     2.0715     3.9146   97 O    0 0 0  105 O    0-1 0
  25 GA   2     3.0436     5.7515   29 GA   0 0 0   33 GA   0-1 0
  25 GA   2     3.1036     5.8649   40 GA   0 0 0   48 GA   0-1 0

  26 GA   1     1.9395     3.6651   86 O    1 0 0
  26 GA   2     1.9500     3.6850   62 O    0 0 0   70 O    0-1 0
  26 GA   1     2.0166     3.8109  119 O    0 0 0
  26 GA   2     2.0715     3.9146   98 O    0 0 0  106 O    0-1 0
  26 GA   2     3.0436     5.7515   30 GA   0 0 0   34 GA   0-1 0
  26 GA   2     3.1036     5.8649   39 GA   0 0 0   47 GA   0-1 0

  27 GA   1     1.9395     3.6651   87 O    0 0 0
  27 GA   2     1.9500     3.6850   63 O    0 0 0   71 O    0 0 0
  27 GA   1     2.0166     3.8109  110 O    0 0 0
  27 GA   2     2.0715     3.9146   99 O    0 0 0  107 O    0 0 0
  27 GA   2     3.0436     5.7515   31 GA   0 0 0   35 GA   0-1 0
  27 GA   2     3.1036     5.8649   38 GA   0 0 0   42 GA   0 0 0

  28 GA   1     1.9395     3.6651   88 O    0 0 0
  28 GA   2     1.9500     3.6850   64 O    0 0 0   72 O    0 0 0
  28 GA   1     2.0166     3.8109  109 O    0 0 0
  28 GA   2     2.0715     3.9146  100 O    0 0 0  108 O    0 0 0
  28 GA   2     3.0436     5.7515   32 GA   0 0 0   36 GA   0-1 0
  28 GA   2     3.1036     5.8649   37 GA   0 0 0   41 GA   0 0 0

  29 GA   1     1.9395     3.6651   89 O    1 0 0
  29 GA   2     1.9500     3.6850   61 O    0 0 0   65 O    0 0 0
  29 GA   1     2.0166     3.8109  112 O    0 0 0
  29 GA   2     2.0715     3.9146   97 O    0 0 0  101 O    0 0 0
  29 GA   2     3.0436     5.7515   25 GA   0 0 0   33 GA   0 0 0
  29 GA   2     3.1036     5.8649   40 GA   0 0 0   44 GA   0 0 0

  30 GA   1     1.9395     3.6651   90 O    1 0 0
  30 GA   2     1.9500     3.6850   62 O    0 0 0   66 O    0 0 0
  30 GA   1     2.0166     3.8109  111 O    0 0 0
  30 GA   2     2.0715     3.9146   98 O    0 0 0  102 O    0 0 0
  30 GA   2     3.0436     5.7515   26 GA   0 0 0   34 GA   0 0 0
  30 GA   2     3.1036     5.8649   39 GA   0 0 0   43 GA   0 0 0

  31 GA   1     1.9395     3.6651   91 O    0 0 0
  31 GA   2     1.9500     3.6850   63 O    0 0 0   67 O    0 0 0
  31 GA   1     2.0166     3.8109  114 O    0 0 0
  31 GA   2     2.0715     3.9146   99 O    0 0 0  103 O    0 0 0
  31 GA   2     3.0436     5.7515   27 GA   0 0 0   35 GA   0 0 0
  31 GA   2     3.1036     5.8649   42 GA   0 0 0   46 GA   0 0 0

  32 GA   1     1.9395     3.6651   92 O    0 0 0
  32 GA   2     1.9500     3.6850   64 O    0 0 0   68 O    0 0 0
  32 GA   1     2.0166     3.8109  113 O    0 0 0
  32 GA   2     2.0715     3.9146  100 O    0 0 0  104 O    0 0 0
  32 GA   2     3.0436     5.7515   28 GA   0 0 0   36 GA   0 0 0
  32 GA   2     3.1036     5.8649   41 GA   0 0 0   45 GA   0 0 0

  33 GA   1     1.9395     3.6651   93 O    1 0 0
  33 GA   2     1.9500     3.6850   65 O    0 0 0   69 O    0 0 0
  33 GA   1     2.0166     3.8109  116 O    0 0 0
  33 GA   2     2.0715     3.9146  101 O    0 0 0  105 O    0 0 0
  33 GA   2     3.0436     5.7515   25 GA   0 1 0   29 GA   0 0 0
  33 GA   2     3.1036     5.8649   44 GA   0 0 0   48 GA   0 0 0

  34 GA   1     1.9395     3.6651   94 O    1 0 0
  34 GA   2     1.9500     3.6850   66 O    0 0 0   70 O    0 0 0
  34 GA   1     2.0166     3.8109  115 O    0 0 0
  34 GA   2     2.0715     3.9146  102 O    0 0 0  106 O    0 0 0
  34 GA   2     3.0436     5.7515   26 GA   0 1 0   30 GA   0 0 0
  34 GA   2     3.1036     5.8649   43 GA   0 0 0   47 GA   0 0 0

  35 GA   1     1.9395     3.6651   95 O    0 0 0
  35 GA   2     1.9500     3.6850   67 O    0 0 0   71 O    0 1 0
  35 GA   1     2.0166     3.8109  118 O    0 0 0
  35 GA   2     2.0715     3.9146  103 O    0 0 0  107 O    0 1 0
  35 GA   2     3.0436     5.7515   27 GA   0 1 0   31 GA   0 0 0
  35 GA   2     3.1036     5.8649   38 GA   0 1 0   46 GA   0 0 0

  36 GA   1     1.9395     3.6651   96 O    0 0 0
  36 GA   2     1.9500     3.6850   68 O    0 0 0   72 O    0 1 0
  36 GA   1     2.0166     3.8109  117 O    0 0 0
  36 GA   2     2.0715     3.9146  104 O    0 0 0  108 O    0 1 0
  36 GA   2     3.0436     5.7515   28 GA   0 1 0   32 GA   0 0 0
  36 GA   2     3.1036     5.8649   37 GA   0 1 0   45 GA   0 0 0

  37 GA   1     1.9395     3.6651   73 O   -1 0 0
  37 GA   2     1.9500     3.6850   49 O    0 0 0   57 O    0-1 0
  37 GA   1     2.0166     3.8109  108 O    0 0 0
  37 GA   2     2.0715     3.9146  109 O    0 0 0  117 O    0-1 0
  37 GA   2     3.0436     5.7515   41 GA   0 0 0   45 GA   0-1 0
  37 GA   2     3.1036     5.8649   28 GA   0 0 0   36 GA   0-1 0

  38 GA   1     1.9395     3.6651   74 O   -1 0 0
  38 GA   2     1.9500     3.6850   50 O    0 0 0   58 O    0-1 0
  38 GA   1     2.0166     3.8109  107 O    0 0 0
  38 GA   2     2.0715     3.9146  110 O    0 0 0  118 O    0-1 0
  38 GA   2     3.0436     5.7515   42 GA   0 0 0   46 GA   0-1 0
  38 GA   2     3.1036     5.8649   27 GA   0 0 0   35 GA   0-1 0

  39 GA   1     1.9395     3.6651   75 O    0 0 0
  39 GA   2     1.9500     3.6850   51 O    0 0 0   59 O    0 0 0
  39 GA   1     2.0166     3.8109   98 O    0 0 0
  39 GA   2     2.0715     3.9146  111 O    0 0 0  119 O    0 0 0
  39 GA   2     3.0436     5.7515   43 GA   0 0 0   47 GA   0-1 0
  39 GA   2     3.1036     5.8649   26 GA   0 0 0   30 GA   0 0 0

  40 GA   1     1.9395     3.6651   76 O    0 0 0
  40 GA   2     1.9500     3.6850   52 O    0 0 0   60 O    0 0 0
  40 GA   1     2.0166     3.8109   97 O    0 0 0
  40 GA   2     2.0715     3.9146  112 O    0 0 0  120 O    0 0 0
  40 GA   2     3.0436     5.7515   44 GA   0 0 0   48 GA   0-1 0
  40 GA   2     3.1036     5.8649   25 GA   0 0 0   29 GA   0 0 0

  41 GA   1     1.9395     3.6651   77 O   -1 0 0
  41 GA   2     1.9500     3.6850   49 O    0 0 0   53 O    0 0 0
  41 GA   1     2.0166     3.8109  100 O    0 0 0
  41 GA   2     2.0715     3.9146  109 O    0 0 0  113 O    0 0 0
  41 GA   2     3.0436     5.7515   37 GA   0 0 0   45 GA   0 0 0
  41 GA   2     3.1036     5.8649   28 GA   0 0 0   32 GA   0 0 0

  42 GA   1     1.9395     3.6651   78 O   -1 0 0
  42 GA   2     1.9500     3.6850   50 O    0 0 0   54 O    0 0 0
  42 GA   1     2.0166     3.8109   99 O    0 0 0
  42 GA   2     2.0715     3.9146  110 O    0 0 0  114 O    0 0 0
  42 GA   2     3.0436     5.7515   38 GA   0 0 0   46 GA   0 0 0
  42 GA   2     3.1036     5.8649   27 GA   0 0 0   31 GA   0 0 0

  43 GA   1     1.9395     3.6651   79 O    0 0 0
  43 GA   2     1.9500     3.6850   51 O    0 0 0   55 O    0 0 0
  43 GA   1     2.0166     3.8109  102 O    0 0 0
  43 GA   2     2.0715     3.9146  111 O    0 0 0  115 O    0 0 0
  43 GA   2     3.0436     5.7515   39 GA   0 0 0   47 GA   0 0 0
  43 GA   2     3.1036     5.8649   30 GA   0 0 0   34 GA   0 0 0

  44 GA   1     1.9395     3.6651   80 O    0 0 0
  44 GA   2     1.9500     3.6850   52 O    0 0 0   56 O    0 0 0
  44 GA   1     2.0166     3.8109  101 O    0 0 0
  44 GA   2     2.0715     3.9146  112 O    0 0 0  116 O    0 0 0
  44 GA   2     3.0436     5.7515   40 GA   0 0 0   48 GA   0 0 0
  44 GA   2     3.1036     5.8649   29 GA   0 0 0   33 GA   0 0 0

  45 GA   1     1.9395     3.6651   81 O   -1 0 0
  45 GA   2     1.9500     3.6850   53 O    0 0 0   57 O    0 0 0
  45 GA   1     2.0166     3.8109  104 O    0 0 0
  45 GA   2     2.0715     3.9146  113 O    0 0 0  117 O    0 0 0
  45 GA   2     3.0436     5.7515   37 GA   0 1 0   41 GA   0 0 0
  45 GA   2     3.1036     5.8649   32 GA   0 0 0   36 GA   0 0 0

  46 GA   1     1.9395     3.6651   82 O   -1 0 0
  46 GA   2     1.9500     3.6850   54 O    0 0 0   58 O    0 0 0
  46 GA   1     2.0166     3.8109  103 O    0 0 0
  46 GA   2     2.0715     3.9146  114 O    0 0 0  118 O    0 0 0
  46 GA   2     3.0436     5.7515   38 GA   0 1 0   42 GA   0 0 0
  46 GA   2     3.1036     5.8649   31 GA   0 0 0   35 GA   0 0 0

  47 GA   1     1.9395     3.6651   83 O    0 0 0
  47 GA   2     1.9500     3.6850   55 O    0 0 0   59 O    0 1 0
  47 GA   1     2.0166     3.8109  106 O    0 0 0
  47 GA   2     2.0715     3.9146  115 O    0 0 0  119 O    0 1 0
  47 GA   2     3.0436     5.7515   39 GA   0 1 0   43 GA   0 0 0
  47 GA   2     3.1036     5.8649   26 GA   0 1 0   34 GA   0 0 0

  48 GA   1     1.9395     3.6651   84 O    0 0 0
  48 GA   2     1.9500     3.6850   56 O    0 0 0   60 O    0 1 0
  48 GA   1     2.0166     3.8109  105 O    0 0 0
  48 GA   2     2.0715     3.9146  116 O    0 0 0  120 O    0 1 0
  48 GA   2     3.0436     5.7515   40 GA   0 1 0   44 GA   0 0 0
  48 GA   2     3.1036     5.8649   25 GA   0 1 0   33 GA   0 0 0

  49 O    1     1.8378     3.4729    1 IR   0 0 0
  49 O    2     1.9500     3.6850   37 GA   0 0 0   41 GA   0 0 0
  49 O    1     2.6130     4.9379  109 O    0 0 0
  49 O    2     2.8374     5.3618  100 O    0 0 0  108 O    0 0 0
  49 O    2     2.8633     5.4109   73 O   -1 0 0   77 O   -1 0 0
  49 O    2     2.9591     5.5919   85 O    0 0 0   89 O    0 0 0

  50 O    1     1.8378     3.4729    2 GA   0 0-1
  50 O    2     1.9500     3.6850   38 GA   0 0 0   42 GA   0 0 0
  50 O    1     2.6130     4.9379  110 O    0 0 0
  50 O    2     2.8374     5.3618   99 O    0 0 0  107 O    0 0 0
  50 O    2     2.8633     5.4109   74 O   -1 0 0   78 O   -1 0 0
  50 O    2     2.9591     5.5919   86 O    0 0-1   90 O    0 0-1

  51 O    1     1.8378     3.4729    3 GA   0 0 0
  51 O    2     1.9500     3.6850   39 GA   0 0 0   43 GA   0 0 0
  51 O    1     2.6130     4.9379  111 O    0 0 0
  51 O    2     2.8374     5.3618   98 O    0 0 0  102 O    0 0 0
  51 O    2     2.8633     5.4109   75 O    0 0 0   79 O    0 0 0
  51 O    2     2.9591     5.5919   87 O    0 0 0   91 O    0 0 0

  52 O    1     1.8378     3.4729    4 GA   0 0-1
  52 O    2     1.9500     3.6850   40 GA   0 0 0   44 GA   0 0 0
  52 O    1     2.6130     4.9379  112 O    0 0 0
  52 O    2     2.8374     5.3618   97 O    0 0 0  101 O    0 0 0
  52 O    2     2.8633     5.4109   76 O    0 0 0   80 O    0 0 0
  52 O    2     2.9591     5.5919   88 O    0 0-1   92 O    0 0-1

  53 O    1     1.8378     3.4729    5 GA   0 0 0
  53 O    2     1.9500     3.6850   41 GA   0 0 0   45 GA   0 0 0
  53 O    1     2.6130     4.9379  113 O    0 0 0
  53 O    2     2.8374     5.3618  100 O    0 0 0  104 O    0 0 0
  53 O    2     2.8633     5.4109   77 O   -1 0 0   81 O   -1 0 0
  53 O    2     2.9591     5.5919   89 O    0 0 0   93 O    0 0 0

  54 O    1     1.8378     3.4729    6 GA   0 0-1
  54 O    2     1.9500     3.6850   42 GA   0 0 0   46 GA   0 0 0
  54 O    1     2.6130     4.9379  114 O    0 0 0
  54 O    2     2.8374     5.3618   99 O    0 0 0  103 O    0 0 0
  54 O    2     2.8633     5.4109   78 O   -1 0 0   82 O   -1 0 0
  54 O    2     2.9591     5.5919   90 O    0 0-1   94 O    0 0-1

  55 O    1     1.8378     3.4729    7 GA   0 0 0
  55 O    2     1.9500     3.6850   43 GA   0 0 0   47 GA   0 0 0
  55 O    1     2.6130     4.9379  115 O    0 0 0
  55 O    2     2.8374     5.3618  102 O    0 0 0  106 O    0 0 0
  55 O    2     2.8633     5.4109   79 O    0 0 0   83 O    0 0 0
  55 O    2     2.9591     5.5919   91 O    0 0 0   95 O    0 0 0

  56 O    1     1.8378     3.4729    8 GA   0 0-1
  56 O    2     1.9500     3.6850   44 GA   0 0 0   48 GA   0 0 0
  56 O    1     2.6130     4.9379  116 O    0 0 0
  56 O    2     2.8374     5.3618  101 O    0 0 0  105 O    0 0 0
  56 O    2     2.8633     5.4109   80 O    0 0 0   84 O    0 0 0
  56 O    2     2.9591     5.5919   92 O    0 0-1   96 O    0 0-1

  57 O    1     1.8378     3.4729    9 GA   0 0 0
  57 O    2     1.9500     3.6850   37 GA   0 1 0   45 GA   0 0 0
  57 O    1     2.6130     4.9379  117 O    0 0 0
  57 O    2     2.8374     5.3618  104 O    0 0 0  108 O    0 1 0
  57 O    2     2.8633     5.4109   73 O   -1 1 0   81 O   -1 0 0
  57 O    2     2.9591     5.5919   85 O    0 1 0   93 O    0 0 0

  58 O    1     1.8378     3.4729   10 GA   0 0-1
  58 O    2     1.9500     3.6850   38 GA   0 1 0   46 GA   0 0 0
  58 O    1     2.6130     4.9379  118 O    0 0 0
  58 O    2     2.8374     5.3618  103 O    0 0 0  107 O    0 1 0
  58 O    2     2.8633     5.4109   74 O   -1 1 0   82 O   -1 0 0
  58 O    2     2.9591     5.5919   86 O    0 1-1   94 O    0 0-1

  59 O    1     1.8378     3.4729   11 GA   0 0 0
  59 O    2     1.9500     3.6850   39 GA   0 0 0   47 GA   0-1 0
  59 O    1     2.6130     4.9379  119 O    0 0 0
  59 O    2     2.8374     5.3618   98 O    0 0 0  106 O    0-1 0
  59 O    2     2.8633     5.4109   75 O    0 0 0   83 O    0-1 0
  59 O    2     2.9591     5.5919   87 O    0 0 0   95 O    0-1 0

  60 O    1     1.8378     3.4729   12 GA   0 0-1
  60 O    2     1.9500     3.6850   40 GA   0 0 0   48 GA   0-1 0
  60 O    1     2.6130     4.9379  120 O    0 0 0
  60 O    2     2.8374     5.3618   97 O    0 0 0  105 O    0-1 0
  60 O    2     2.8633     5.4109   76 O    0 0 0   84 O    0-1 0
  60 O    2     2.9591     5.5919   88 O    0 0-1   96 O    0-1-1

  61 O    1     1.8378     3.4729   13 GA   0 0 0
  61 O    2     1.9500     3.6850   25 GA   0 0 0   29 GA   0 0 0
  61 O    1     2.6130     4.9379   97 O    0 0 0
  61 O    2     2.8374     5.3618  112 O    0 0 0  120 O    0 0 0
  61 O    2     2.8633     5.4109   85 O    1 0 0   89 O    1 0 0
  61 O    2     2.9591     5.5919   73 O    0 0 0   77 O    0 0 0

  62 O    1     1.8378     3.4729   14 GA   0 0 1
  62 O    2     1.9500     3.6850   26 GA   0 0 0   30 GA   0 0 0
  62 O    1     2.6130     4.9379   98 O    0 0 0
  62 O    2     2.8374     5.3618  111 O    0 0 0  119 O    0 0 0
  62 O    2     2.8633     5.4109   86 O    1 0 0   90 O    1 0 0
  62 O    2     2.9591     5.5919   74 O    0 0 1   78 O    0 0 1

  63 O    1     1.8378     3.4729   15 GA   0 0 0
  63 O    2     1.9500     3.6850   27 GA   0 0 0   31 GA   0 0 0
  63 O    1     2.6130     4.9379   99 O    0 0 0
  63 O    2     2.8374     5.3618  110 O    0 0 0  114 O    0 0 0
  63 O    2     2.8633     5.4109   87 O    0 0 0   91 O    0 0 0
  63 O    2     2.9591     5.5919   75 O    0 0 0   79 O    0 0 0

  64 O    1     1.8378     3.4729   16 GA   0 0 1
  64 O    2     1.9500     3.6850   28 GA   0 0 0   32 GA   0 0 0
  64 O    1     2.6130     4.9379  100 O    0 0 0
  64 O    2     2.8374     5.3618  109 O    0 0 0  113 O    0 0 0
  64 O    2     2.8633     5.4109   88 O    0 0 0   92 O    0 0 0
  64 O    2     2.9591     5.5919   76 O    0 0 1   80 O    0 0 1

  65 O    1     1.8378     3.4729   17 GA   0 0 0
  65 O    2     1.9500     3.6850   29 GA   0 0 0   33 GA   0 0 0
  65 O    1     2.6130     4.9379  101 O    0 0 0
  65 O    2     2.8374     5.3618  112 O    0 0 0  116 O    0 0 0
  65 O    2     2.8633     5.4109   89 O    1 0 0   93 O    1 0 0
  65 O    2     2.9591     5.5919   77 O    0 0 0   81 O    0 0 0

  66 O    1     1.8378     3.4729   18 GA   0 0 1
  66 O    2     1.9500     3.6850   30 GA   0 0 0   34 GA   0 0 0
  66 O    1     2.6130     4.9379  102 O    0 0 0
  66 O    2     2.8374     5.3618  111 O    0 0 0  115 O    0 0 0
  66 O    2     2.8633     5.4109   90 O    1 0 0   94 O    1 0 0
  66 O    2     2.9591     5.5919   78 O    0 0 1   82 O    0 0 1

  67 O    1     1.8378     3.4729   19 GA   0 0 0
  67 O    2     1.9500     3.6850   31 GA   0 0 0   35 GA   0 0 0
  67 O    1     2.6130     4.9379  103 O    0 0 0
  67 O    2     2.8374     5.3618  114 O    0 0 0  118 O    0 0 0
  67 O    2     2.8633     5.4109   91 O    0 0 0   95 O    0 0 0
  67 O    2     2.9591     5.5919   79 O    0 0 0   83 O    0 0 0

  68 O    1     1.8378     3.4729   20 GA   0 0 1
  68 O    2     1.9500     3.6850   32 GA   0 0 0   36 GA   0 0 0
  68 O    1     2.6130     4.9379  104 O    0 0 0
  68 O    2     2.8374     5.3618  113 O    0 0 0  117 O    0 0 0
  68 O    2     2.8633     5.4109   92 O    0 0 0   96 O    0 0 0
  68 O    2     2.9591     5.5919   80 O    0 0 1   84 O    0 0 1

  69 O    1     1.8378     3.4729   21 GA   0 0 0
  69 O    2     1.9500     3.6850   25 GA   0 1 0   33 GA   0 0 0
  69 O    1     2.6130     4.9379  105 O    0 0 0
  69 O    2     2.8374     5.3618  116 O    0 0 0  120 O    0 1 0
  69 O    2     2.8633     5.4109   85 O    1 1 0   93 O    1 0 0
  69 O    2     2.9591     5.5919   73 O    0 1 0   81 O    0 0 0

  70 O    1     1.8378     3.4729   22 GA   0 0 1
  70 O    2     1.9500     3.6850   26 GA   0 1 0   34 GA   0 0 0
  70 O    1     2.6130     4.9379  106 O    0 0 0
  70 O    2     2.8374     5.3618  115 O    0 0 0  119 O    0 1 0
  70 O    2     2.8633     5.4109   86 O    1 1 0   94 O    1 0 0
  70 O    2     2.9591     5.5919   74 O    0 1 1   82 O    0 0 1

  71 O    1     1.8378     3.4729   23 GA   0 0 0
  71 O    2     1.9500     3.6850   27 GA   0 0 0   35 GA   0-1 0
  71 O    1     2.6130     4.9379  107 O    0 0 0
  71 O    2     2.8374     5.3618  110 O    0 0 0  118 O    0-1 0
  71 O    2     2.8633     5.4109   87 O    0 0 0   95 O    0-1 0
  71 O    2     2.9591     5.5919   75 O    0 0 0   83 O    0-1 0

  72 O    1     1.8378     3.4729   24 GA   0 0 1
  72 O    2     1.9500     3.6850   28 GA   0 0 0   36 GA   0-1 0
  72 O    1     2.6130     4.9379  108 O    0 0 0
  72 O    2     2.8374     5.3618  109 O    0 0 0  117 O    0-1 0
  72 O    2     2.8633     5.4109   88 O    0 0 0   96 O    0-1 0
  72 O    2     2.9591     5.5919   76 O    0 0 1   84 O    0-1 1

  73 O    2     1.8413     3.4795   13 GA   0 0 0   21 GA   0-1 0
  73 O    1     1.9395     3.6651   37 GA   1 0 0
  73 O    1     2.8302     5.3483   86 O    1 0 0
  73 O    2     2.8633     5.4109   49 O    1 0 0   57 O    1-1 0
  73 O    2     2.8903     5.4619  109 O    1 0 0  117 O    1-1 0
  73 O    2     2.9591     5.5919   61 O    0 0 0   69 O    0-1 0

  74 O    2     1.8413     3.4795   14 GA   0 0 0   22 GA   0-1 0
  74 O    1     1.9395     3.6651   38 GA   1 0 0
  74 O    1     2.8302     5.3483   85 O    1 0 0
  74 O    2     2.8633     5.4109   50 O    1 0 0   58 O    1-1 0
  74 O    2     2.8903     5.4619  110 O    1 0 0  118 O    1-1 0
  74 O    2     2.9591     5.5919   62 O    0 0-1   70 O    0-1-1

  75 O    2     1.8413     3.4795   15 GA   0 0 0   23 GA   0 0 0
  75 O    1     1.9395     3.6651   39 GA   0 0 0
  75 O    1     2.8302     5.3483   88 O    0 0 0
  75 O    2     2.8633     5.4109   51 O    0 0 0   59 O    0 0 0
  75 O    2     2.8903     5.4619  111 O    0 0 0  119 O    0 0 0
  75 O    2     2.9591     5.5919   63 O    0 0 0   71 O    0 0 0

  76 O    2     1.8413     3.4795   16 GA   0 0 0   24 GA   0 0 0
  76 O    1     1.9395     3.6651   40 GA   0 0 0
  76 O    1     2.8302     5.3483   87 O    0 0 0
  76 O    2     2.8633     5.4109   52 O    0 0 0   60 O    0 0 0
  76 O    2     2.8903     5.4619  112 O    0 0 0  120 O    0 0 0
  76 O    2     2.9591     5.5919   64 O    0 0-1   72 O    0 0-1

  77 O    2     1.8413     3.4795   13 GA   0 0 0   17 GA   0 0 0
  77 O    1     1.9395     3.6651   41 GA   1 0 0
  77 O    1     2.8302     5.3483   90 O    1 0 0
  77 O    2     2.8633     5.4109   49 O    1 0 0   53 O    1 0 0
  77 O    2     2.8903     5.4619  109 O    1 0 0  113 O    1 0 0
  77 O    2     2.9591     5.5919   61 O    0 0 0   65 O    0 0 0

  78 O    2     1.8413     3.4795   14 GA   0 0 0   18 GA   0 0 0
  78 O    1     1.9395     3.6651   42 GA   1 0 0
  78 O    1     2.8302     5.3483   89 O    1 0 0
  78 O    2     2.8633     5.4109   50 O    1 0 0   54 O    1 0 0
  78 O    2     2.8903     5.4619  110 O    1 0 0  114 O    1 0 0
  78 O    2     2.9591     5.5919   62 O    0 0-1   66 O    0 0-1

  79 O    2     1.8413     3.4795   15 GA   0 0 0   19 GA   0 0 0
  79 O    1     1.9395     3.6651   43 GA   0 0 0
  79 O    1     2.8302     5.3483   92 O    0 0 0
  79 O    2     2.8633     5.4109   51 O    0 0 0   55 O    0 0 0
  79 O    2     2.8903     5.4619  111 O    0 0 0  115 O    0 0 0
  79 O    2     2.9591     5.5919   63 O    0 0 0   67 O    0 0 0

  80 O    2     1.8413     3.4795   16 GA   0 0 0   20 GA   0 0 0
  80 O    1     1.9395     3.6651   44 GA   0 0 0
  80 O    1     2.8302     5.3483   91 O    0 0 0
  80 O    2     2.8633     5.4109   52 O    0 0 0   56 O    0 0 0
  80 O    2     2.8903     5.4619  112 O    0 0 0  116 O    0 0 0
  80 O    2     2.9591     5.5919   64 O    0 0-1   68 O    0 0-1

  81 O    2     1.8413     3.4795   17 GA   0 0 0   21 GA   0 0 0
  81 O    1     1.9395     3.6651   45 GA   1 0 0
  81 O    1     2.8302     5.3483   94 O    1 0 0
  81 O    2     2.8633     5.4109   53 O    1 0 0   57 O    1 0 0
  81 O    2     2.8903     5.4619  113 O    1 0 0  117 O    1 0 0
  81 O    2     2.9591     5.5919   65 O    0 0 0   69 O    0 0 0

  82 O    2     1.8413     3.4795   18 GA   0 0 0   22 GA   0 0 0
  82 O    1     1.9395     3.6651   46 GA   1 0 0
  82 O    1     2.8302     5.3483   93 O    1 0 0
  82 O    2     2.8633     5.4109   54 O    1 0 0   58 O    1 0 0
  82 O    2     2.8903     5.4619  114 O    1 0 0  118 O    1 0 0
  82 O    2     2.9591     5.5919   66 O    0 0-1   70 O    0 0-1

  83 O    2     1.8413     3.4795   19 GA   0 0 0   23 GA   0 1 0
  83 O    1     1.9395     3.6651   47 GA   0 0 0
  83 O    1     2.8302     5.3483   96 O    0 0 0
  83 O    2     2.8633     5.4109   55 O    0 0 0   59 O    0 1 0
  83 O    2     2.8903     5.4619  115 O    0 0 0  119 O    0 1 0
  83 O    2     2.9591     5.5919   67 O    0 0 0   71 O    0 1 0

  84 O    2     1.8413     3.4795   20 GA   0 0 0   24 GA   0 1 0
  84 O    1     1.9395     3.6651   48 GA   0 0 0
  84 O    1     2.8302     5.3483   95 O    0 0 0
  84 O    2     2.8633     5.4109   56 O    0 0 0   60 O    0 1 0
  84 O    2     2.8903     5.4619  116 O    0 0 0  120 O    0 1 0
  84 O    2     2.9591     5.5919   68 O    0 0-1   72 O    0 1-1

  85 O    1     1.8413     3.4795    1 IR   0 0 0
  85 O    1     1.8413     3.4795    9 GA   0-1 0
  85 O    1     1.9395     3.6651   25 GA  -1 0 0
  85 O    1     2.8302     5.3483   74 O   -1 0 0
  85 O    2     2.8633     5.4109   61 O   -1 0 0   69 O   -1-1 0
  85 O    2     2.8903     5.4619   97 O   -1 0 0  105 O   -1-1 0

  86 O    2     1.8413     3.4795    2 GA   0 0 0   10 GA   0-1 0
  86 O    1     1.9395     3.6651   26 GA  -1 0 0
  86 O    1     2.8302     5.3483   73 O   -1 0 0
  86 O    2     2.8633     5.4109   62 O   -1 0 0   70 O   -1-1 0
  86 O    2     2.8903     5.4619   98 O   -1 0 0  106 O   -1-1 0
  86 O    2     2.9591     5.5919   50 O    0 0 1   58 O    0-1 1

  87 O    2     1.8413     3.4795    3 GA   0 0 0   11 GA   0 0 0
  87 O    1     1.9395     3.6651   27 GA   0 0 0
  87 O    1     2.8302     5.3483   76 O    0 0 0
  87 O    2     2.8633     5.4109   63 O    0 0 0   71 O    0 0 0
  87 O    2     2.8903     5.4619   99 O    0 0 0  107 O    0 0 0
  87 O    2     2.9591     5.5919   51 O    0 0 0   59 O    0 0 0

  88 O    2     1.8413     3.4795    4 GA   0 0 0   12 GA   0 0 0
  88 O    1     1.9395     3.6651   28 GA   0 0 0
  88 O    1     2.8302     5.3483   75 O    0 0 0
  88 O    2     2.8633     5.4109   64 O    0 0 0   72 O    0 0 0
  88 O    2     2.8903     5.4619  100 O    0 0 0  108 O    0 0 0
  88 O    2     2.9591     5.5919   52 O    0 0 1   60 O    0 0 1

  89 O    1     1.8413     3.4795    1 IR   0 0 0
  89 O    1     1.8413     3.4795    5 GA   0 0 0
  89 O    1     1.9395     3.6651   29 GA  -1 0 0
  89 O    1     2.8302     5.3483   78 O   -1 0 0
  89 O    2     2.8633     5.4109   61 O   -1 0 0   65 O   -1 0 0
  89 O    2     2.8903     5.4619   97 O   -1 0 0  101 O   -1 0 0

  90 O    2     1.8413     3.4795    2 GA   0 0 0    6 GA   0 0 0
  90 O    1     1.9395     3.6651   30 GA  -1 0 0
  90 O    1     2.8302     5.3483   77 O   -1 0 0
  90 O    2     2.8633     5.4109   62 O   -1 0 0   66 O   -1 0 0
  90 O    2     2.8903     5.4619   98 O   -1 0 0  102 O   -1 0 0
  90 O    2     2.9591     5.5919   50 O    0 0 1   54 O    0 0 1

  91 O    2     1.8413     3.4795    3 GA   0 0 0    7 GA   0 0 0
  91 O    1     1.9395     3.6651   31 GA   0 0 0
  91 O    1     2.8302     5.3483   80 O    0 0 0
  91 O    2     2.8633     5.4109   63 O    0 0 0   67 O    0 0 0
  91 O    2     2.8903     5.4619   99 O    0 0 0  103 O    0 0 0
  91 O    2     2.9591     5.5919   51 O    0 0 0   55 O    0 0 0

  92 O    2     1.8413     3.4795    4 GA   0 0 0    8 GA   0 0 0
  92 O    1     1.9395     3.6651   32 GA   0 0 0
  92 O    1     2.8302     5.3483   79 O    0 0 0
  92 O    2     2.8633     5.4109   64 O    0 0 0   68 O    0 0 0
  92 O    2     2.8903     5.4619  100 O    0 0 0  104 O    0 0 0
  92 O    2     2.9591     5.5919   52 O    0 0 1   56 O    0 0 1

  93 O    2     1.8413     3.4795    5 GA   0 0 0    9 GA   0 0 0
  93 O    1     1.9395     3.6651   33 GA  -1 0 0
  93 O    1     2.8302     5.3483   82 O   -1 0 0
  93 O    2     2.8633     5.4109   65 O   -1 0 0   69 O   -1 0 0
  93 O    2     2.8903     5.4619  101 O   -1 0 0  105 O   -1 0 0
  93 O    2     2.9591     5.5919   53 O    0 0 0   57 O    0 0 0

  94 O    2     1.8413     3.4795    6 GA   0 0 0   10 GA   0 0 0
  94 O    1     1.9395     3.6651   34 GA  -1 0 0
  94 O    1     2.8302     5.3483   81 O   -1 0 0
  94 O    2     2.8633     5.4109   66 O   -1 0 0   70 O   -1 0 0
  94 O    2     2.8903     5.4619  102 O   -1 0 0  106 O   -1 0 0
  94 O    2     2.9591     5.5919   54 O    0 0 1   58 O    0 0 1

  95 O    2     1.8413     3.4795    7 GA   0 0 0   11 GA   0 1 0
  95 O    1     1.9395     3.6651   35 GA   0 0 0
  95 O    1     2.8302     5.3483   84 O    0 0 0
  95 O    2     2.8633     5.4109   67 O    0 0 0   71 O    0 1 0
  95 O    2     2.8903     5.4619  103 O    0 0 0  107 O    0 1 0
  95 O    2     2.9591     5.5919   55 O    0 0 0   59 O    0 1 0

  96 O    2     1.8413     3.4795    8 GA   0 0 0   12 GA   0 1 0
  96 O    1     1.9395     3.6651   36 GA   0 0 0
  96 O    1     2.8302     5.3483   83 O    0 0 0
  96 O    2     2.8633     5.4109   68 O    0 0 0   72 O    0 1 0
  96 O    2     2.8903     5.4619  104 O    0 0 0  108 O    0 1 0
  96 O    2     2.9591     5.5919   56 O    0 0 1   60 O    0 1 1

  97 O    1     1.8740     3.5414   14 GA   0 0 0
  97 O    1     2.0166     3.8109   40 GA   0 0 0
  97 O    2     2.0715     3.9146   25 GA   0 0 0   29 GA   0 0 0
  97 O    1     2.6130     4.9379   61 O    0 0 0
  97 O    2     2.6616     5.0296  112 O    0 0 0  120 O    0 0 0
  97 O    2     2.8374     5.3618   52 O    0 0 0   60 O    0 0 0

  98 O    1     1.8740     3.5414   13 GA   0 0 0
  98 O    1     2.0166     3.8109   39 GA   0 0 0
  98 O    2     2.0715     3.9146   26 GA   0 0 0   30 GA   0 0 0
  98 O    1     2.6130     4.9379   62 O    0 0 0
  98 O    2     2.6616     5.0296  111 O    0 0 0  119 O    0 0 0
  98 O    2     2.8374     5.3618   51 O    0 0 0   59 O    0 0 0

  99 O    1     1.8740     3.5414   16 GA   0 0 0
  99 O    1     2.0166     3.8109   42 GA   0 0 0
  99 O    2     2.0715     3.9146   27 GA   0 0 0   31 GA   0 0 0
  99 O    1     2.6130     4.9379   63 O    0 0 0
  99 O    2     2.6616     5.0296  110 O    0 0 0  114 O    0 0 0
  99 O    2     2.8374     5.3618   50 O    0 0 0   54 O    0 0 0

 100 O    1     1.8740     3.5414   15 GA   0 0 0
 100 O    1     2.0166     3.8109   41 GA   0 0 0
 100 O    2     2.0715     3.9146   28 GA   0 0 0   32 GA   0 0 0
 100 O    1     2.6130     4.9379   64 O    0 0 0
 100 O    2     2.6616     5.0296  109 O    0 0 0  113 O    0 0 0
 100 O    2     2.8374     5.3618   49 O    0 0 0   53 O    0 0 0

 101 O    1     1.8740     3.5414   18 GA   0 0 0
 101 O    1     2.0166     3.8109   44 GA   0 0 0
 101 O    2     2.0715     3.9146   29 GA   0 0 0   33 GA   0 0 0
 101 O    1     2.6130     4.9379   65 O    0 0 0
 101 O    2     2.6616     5.0296  112 O    0 0 0  116 O    0 0 0
 101 O    2     2.8374     5.3618   52 O    0 0 0   56 O    0 0 0

 102 O    1     1.8740     3.5414   17 GA   0 0 0
 102 O    1     2.0166     3.8109   43 GA   0 0 0
 102 O    2     2.0715     3.9146   30 GA   0 0 0   34 GA   0 0 0
 102 O    1     2.6130     4.9379   66 O    0 0 0
 102 O    2     2.6616     5.0296  111 O    0 0 0  115 O    0 0 0
 102 O    2     2.8374     5.3618   51 O    0 0 0   55 O    0 0 0

 103 O    1     1.8740     3.5414   20 GA   0 0 0
 103 O    1     2.0166     3.8109   46 GA   0 0 0
 103 O    2     2.0715     3.9146   31 GA   0 0 0   35 GA   0 0 0
 103 O    1     2.6130     4.9379   67 O    0 0 0
 103 O    2     2.6616     5.0296  114 O    0 0 0  118 O    0 0 0
 103 O    2     2.8374     5.3618   54 O    0 0 0   58 O    0 0 0

 104 O    1     1.8740     3.5414   19 GA   0 0 0
 104 O    1     2.0166     3.8109   45 GA   0 0 0
 104 O    2     2.0715     3.9146   32 GA   0 0 0   36 GA   0 0 0
 104 O    1     2.6130     4.9379   68 O    0 0 0
 104 O    2     2.6616     5.0296  113 O    0 0 0  117 O    0 0 0
 104 O    2     2.8374     5.3618   53 O    0 0 0   57 O    0 0 0

 105 O    1     1.8740     3.5414   22 GA   0 0 0
 105 O    1     2.0166     3.8109   48 GA   0 0 0
 105 O    2     2.0715     3.9146   25 GA   0 1 0   33 GA   0 0 0
 105 O    1     2.6130     4.9379   69 O    0 0 0
 105 O    2     2.6616     5.0296  116 O    0 0 0  120 O    0 1 0
 105 O    2     2.8374     5.3618   56 O    0 0 0   60 O    0 1 0

 106 O    1     1.8740     3.5414   21 GA   0 0 0
 106 O    1     2.0166     3.8109   47 GA   0 0 0
 106 O    2     2.0715     3.9146   26 GA   0 1 0   34 GA   0 0 0
 106 O    1     2.6130     4.9379   70 O    0 0 0
 106 O    2     2.6616     5.0296  115 O    0 0 0  119 O    0 1 0
 106 O    2     2.8374     5.3618   55 O    0 0 0   59 O    0 1 0

 107 O    1     1.8740     3.5414   24 GA   0 0 0
 107 O    1     2.0166     3.8109   38 GA   0 0 0
 107 O    2     2.0715     3.9146   27 GA   0 0 0   35 GA   0-1 0
 107 O    1     2.6130     4.9379   71 O    0 0 0
 107 O    2     2.6616     5.0296  110 O    0 0 0  118 O    0-1 0
 107 O    2     2.8374     5.3618   50 O    0 0 0   58 O    0-1 0

 108 O    1     1.8740     3.5414   23 GA   0 0 0
 108 O    1     2.0166     3.8109   37 GA   0 0 0
 108 O    2     2.0715     3.9146   28 GA   0 0 0   36 GA   0-1 0
 108 O    1     2.6130     4.9379   72 O    0 0 0
 108 O    2     2.6616     5.0296  109 O    0 0 0  117 O    0-1 0
 108 O    2     2.8374     5.3618   49 O    0 0 0   57 O    0-1 0

 109 O    1     1.8740     3.5414    2 GA   0 0 0
 109 O    1     2.0166     3.8109   28 GA   0 0 0
 109 O    2     2.0715     3.9146   37 GA   0 0 0   41 GA   0 0 0
 109 O    1     2.6130     4.9379   49 O    0 0 0
 109 O    2     2.6616     5.0296  100 O    0 0 0  108 O    0 0 0
 109 O    2     2.8374     5.3618   64 O    0 0 0   72 O    0 0 0

 110 O    1     1.8740     3.5414    1 IR   0 0 0
 110 O    1     2.0166     3.8109   27 GA   0 0 0
 110 O    2     2.0715     3.9146   38 GA   0 0 0   42 GA   0 0 0
 110 O    1     2.6130     4.9379   50 O    0 0 0
 110 O    2     2.6616     5.0296   99 O    0 0 0  107 O    0 0 0
 110 O    2     2.8374     5.3618   63 O    0 0 0   71 O    0 0 0

 111 O    1     1.8740     3.5414    4 GA   0 0 0
 111 O    1     2.0166     3.8109   30 GA   0 0 0
 111 O    2     2.0715     3.9146   39 GA   0 0 0   43 GA   0 0 0
 111 O    1     2.6130     4.9379   51 O    0 0 0
 111 O    2     2.6616     5.0296   98 O    0 0 0  102 O    0 0 0
 111 O    2     2.8374     5.3618   62 O    0 0 0   66 O    0 0 0

 112 O    1     1.8740     3.5414    3 GA   0 0 0
 112 O    1     2.0166     3.8109   29 GA   0 0 0
 112 O    2     2.0715     3.9146   40 GA   0 0 0   44 GA   0 0 0
 112 O    1     2.6130     4.9379   52 O    0 0 0
 112 O    2     2.6616     5.0296   97 O    0 0 0  101 O    0 0 0
 112 O    2     2.8374     5.3618   61 O    0 0 0   65 O    0 0 0

 113 O    1     1.8740     3.5414    6 GA   0 0 0
 113 O    1     2.0166     3.8109   32 GA   0 0 0
 113 O    2     2.0715     3.9146   41 GA   0 0 0   45 GA   0 0 0
 113 O    1     2.6130     4.9379   53 O    0 0 0
 113 O    2     2.6616     5.0296  100 O    0 0 0  104 O    0 0 0
 113 O    2     2.8374     5.3618   64 O    0 0 0   68 O    0 0 0

 114 O    1     1.8740     3.5414    5 GA   0 0 0
 114 O    1     2.0166     3.8109   31 GA   0 0 0
 114 O    2     2.0715     3.9146   42 GA   0 0 0   46 GA   0 0 0
 114 O    1     2.6130     4.9379   54 O    0 0 0
 114 O    2     2.6616     5.0296   99 O    0 0 0  103 O    0 0 0
 114 O    2     2.8374     5.3618   63 O    0 0 0   67 O    0 0 0

 115 O    1     1.8740     3.5414    8 GA   0 0 0
 115 O    1     2.0166     3.8109   34 GA   0 0 0
 115 O    2     2.0715     3.9146   43 GA   0 0 0   47 GA   0 0 0
 115 O    1     2.6130     4.9379   55 O    0 0 0
 115 O    2     2.6616     5.0296  102 O    0 0 0  106 O    0 0 0
 115 O    2     2.8374     5.3618   66 O    0 0 0   70 O    0 0 0

 116 O    1     1.8740     3.5414    7 GA   0 0 0
 116 O    1     2.0166     3.8109   33 GA   0 0 0
 116 O    2     2.0715     3.9146   44 GA   0 0 0   48 GA   0 0 0
 116 O    1     2.6130     4.9379   56 O    0 0 0
 116 O    2     2.6616     5.0296  101 O    0 0 0  105 O    0 0 0
 116 O    2     2.8374     5.3618   65 O    0 0 0   69 O    0 0 0

 117 O    1     1.8740     3.5414   10 GA   0 0 0
 117 O    1     2.0166     3.8109   36 GA   0 0 0
 117 O    2     2.0715     3.9146   37 GA   0 1 0   45 GA   0 0 0
 117 O    1     2.6130     4.9379   57 O    0 0 0
 117 O    2     2.6616     5.0296  104 O    0 0 0  108 O    0 1 0
 117 O    2     2.8374     5.3618   68 O    0 0 0   72 O    0 1 0

 118 O    1     1.8740     3.5414    9 GA   0 0 0
 118 O    1     2.0166     3.8109   35 GA   0 0 0
 118 O    2     2.0715     3.9146   38 GA   0 1 0   46 GA   0 0 0
 118 O    1     2.6130     4.9379   58 O    0 0 0
 118 O    2     2.6616     5.0296  103 O    0 0 0  107 O    0 1 0
 118 O    2     2.8374     5.3618   67 O    0 0 0   71 O    0 1 0

 119 O    1     1.8740     3.5414   12 GA   0 0 0
 119 O    1     2.0166     3.8109   26 GA   0 0 0
 119 O    2     2.0715     3.9146   39 GA   0 0 0   47 GA   0-1 0
 119 O    1     2.6130     4.9379   59 O    0 0 0
 119 O    2     2.6616     5.0296   98 O    0 0 0  106 O    0-1 0
 119 O    2     2.8374     5.3618   62 O    0 0 0   70 O    0-1 0

 120 O    1     1.8740     3.5414   11 GA   0 0 0
 120 O    1     2.0166     3.8109   25 GA   0 0 0
 120 O    2     2.0715     3.9146   40 GA   0 0 0   48 GA   0-1 0
 120 O    1     2.6130     4.9379   60 O    0 0 0
 120 O    2     2.6616     5.0296   97 O    0 0 0  105 O    0-1 0
 120 O    2     2.8374     5.3618   61 O    0 0 0   69 O    0-1 0


 SYMMETRY ALLOWED ELASTIC DISTORTION 1
  0.5773503  0.0000000  0.0000000
  0.0000000  0.5773503  0.0000000
  0.0000000  0.0000000  0.5773503

 SYMMETRY ALLOWED ELASTIC DISTORTION 2
  0.8164966  0.0000000  0.0000000
  0.0000000 -0.4082483  0.0000000
  0.0000000  0.0000000 -0.4082483

 SYMMETRY ALLOWED ELASTIC DISTORTION 3
  0.0000000  0.7071068  0.0000000
  0.7071068  0.0000000  0.0000000
  0.0000000  0.0000000  0.0000000

 SYMMETRY ALLOWED ELASTIC DISTORTION 4
  0.0000000  0.0000000  0.0000000
  0.0000000  0.7071068  0.0000000
  0.0000000  0.0000000 -0.7071068

 SYMMETRY ALLOWED ELASTIC DISTORTION 5
  0.0000000  0.0000000  0.7071068
  0.0000000  0.0000000  0.0000000
  0.7071068  0.0000000  0.0000000

 SYMMETRY ALLOWED ELASTIC DISTORTION 6
  0.0000000  0.0000000  0.0000000
  0.0000000  0.0000000  0.7071068
  0.0000000  0.7071068  0.0000000

 SYMMETRY ALLOWED INTERNAL DEGREE(S) OF FREEDOM: 357
 TTTTTTTTTTTTTTTTTTTTTTTTTTTTTT SYMM        TELAPSE        2.62 TCPU        2.50
 TTTTTTTTTTTTTTTTTTTTTTTTTTTTTT INT_SCREEN  TELAPSE        2.76 TCPU        2.64

 *******************************************************************************
 *                             OPTIMIZATION STARTS                             *
 *******************************************************************************
 RECLASIFICATION OF INDICES FOR INTEGRAL CALC ACCORDING TO DIFFERENT CRITERIA:
           FIXDELTE                  FIXDELTX              FIXDELTN
           1.0000000               0.80000000                363
 DEFAULT MAX NUM OF POINTS  726
 *******************************************************************************

 *******************************************************************************
 COORDINATE AND CELL OPTIMIZATION - POINT    1

 DFT PARAMETERS

     ATOM       ELECTRONS   NET CHARGE   R(ANGSTROM)
   1 277  IR     17.0000      0.0000     1.36000000
   2  31  GA     31.0000      0.0000     1.53000000
  49   8  O       8.0000      0.0000     0.74000000

 SIZE OF GRID=    2605796
 TTTTTTTTTTTTTTTTTTTTTTTTTTTTTT MAKE_GRID2  TELAPSE       17.62 TCPU       17.46
 BECKE WEIGHT FUNCTION
 RADSAFE =     2.00
 TOLERANCES - DENSITY:10**- 6; POTENTIAL:10**- 9; GRID WGT:10**-14

 RADIAL INTEGRATION  - INTERVALS (POINTS,UPPER LIMIT):            1( 75,  4.0*R)

 ANGULAR INTEGRATION - INTERVALS (ACCURACY LEVEL [N. POINTS] UPPER LIMIT):
  1(  4[  86]   0.2)  2(  8[ 194]   0.5)  3( 12[ 350]   0.9)  4( 16[ 974]   3.5)
  5( 12[ 350]9999.0)
 TTTTTTTTTTTTTTTTTTTTTTTTTTTTTT INT_CALC    TELAPSE       17.73 TCPU       17.57

 *******************************************************************************
 Ga2O3 - beta                                                                    
 CRYSTAL - SCF - TYPE OF CALCULATION :  UNRESTRICTED OPEN SHELL
 *******************************************************************************

 CAPPA:IS1  4;IS2  4;IS3  4; K PTS MONK NET  36; SYMMOPS:K SPACE   2;G SPACE   1

 TTTTTTTTTTTTTTTTTTTTTTTTTTTTTT SDIK        TELAPSE       91.45 TCPU       91.07

 AAAAAAAAAAAAAAAAAAAAAAAAAAAAAAAAAAAAAAAAAAAAAAAAAAAAAAAAAAAAAAAAAAAAAAAAAAAAAAA
         ATOMIC WAVEFUNCTION(S)


 NUCLEAR CHARGE 17.0  SYMMETRY SPECIES            S    P    D
 N. ELECTRONS   17.0  NUMBER OF PRIMITIVE GTOS    4    4    3
                      NUMBER OF CONTRACTED GTOS   4    4    3
                      NUMBER OF CLOSED SHELLS     2    1    0
                      OPEN SHELL OCCUPATION       0    0    7

  ZNUC SCFIT  TOTAL HF ENERGY   KINETIC ENERGY   VIRIAL THEOREM ACCURACY
  17.0  39   -1.035695462E+02  3.298575698E+01 -4.139826266E+00  3.7E-06

 NUCLEAR CHARGE 31.0  SYMMETRY SPECIES            S    P    D
 N. ELECTRONS   31.0  NUMBER OF PRIMITIVE GTOS   14   10    6
                      NUMBER OF CONTRACTED GTOS   5    4    3
                      NUMBER OF CLOSED SHELLS     4    2    1
                      OPEN SHELL OCCUPATION       0    1    0

  ZNUC SCFIT  TOTAL HF ENERGY   KINETIC ENERGY   VIRIAL THEOREM ACCURACY
  31.0  22   -1.922924209E+03  1.922239062E+03 -2.000356432E+00  4.4E-06

 NUCLEAR CHARGE  8.0  SYMMETRY SPECIES            S    P
 N. ELECTRONS    8.0  NUMBER OF PRIMITIVE GTOS    7    4
                      NUMBER OF CONTRACTED GTOS   3    2
                      NUMBER OF CLOSED SHELLS     2    0
                      OPEN SHELL OCCUPATION       0    4

  ZNUC SCFIT  TOTAL HF ENERGY   KINETIC ENERGY   VIRIAL THEOREM ACCURACY
   8.0  13   -7.471200414E+01  7.474432650E+01 -1.999567561E+00  2.0E-06

 AAAAAAAAAAAAAAAAAAAAAAAAAAAAAAAAAAAAAAAAAAAAAAAAAAAAAAAAAAAAAAAAAAAAAAAAAAAAAAA

 CHARGE NORMALIZATION FACTOR   1.00000000
 TOTAL ATOMIC CHARGES:
  17.0000000  31.0000000  31.0000000  31.0000000  31.0000000  31.0000000
  31.0000000  31.0000000  31.0000000  31.0000000  31.0000000  31.0000000
  31.0000000  31.0000000  31.0000000  31.0000000  31.0000000  31.0000000
  31.0000000  31.0000000  31.0000000  31.0000000  31.0000000  31.0000000
  31.0000000  31.0000000  31.0000000  31.0000000  31.0000000  31.0000000
  31.0000000  31.0000000  31.0000000  31.0000000  31.0000000  31.0000000
  31.0000000  31.0000000  31.0000000  31.0000000  31.0000000  31.0000000
  31.0000000  31.0000000  31.0000000  31.0000000  31.0000000  31.0000000
   8.0000000   8.0000000   8.0000000   8.0000000   8.0000000   8.0000000
   8.0000000   8.0000000   8.0000000   8.0000000   8.0000000   8.0000000
   8.0000000   8.0000000   8.0000000   8.0000000   8.0000000   8.0000000
   8.0000000   8.0000000   8.0000000   8.0000000   8.0000000   8.0000000
   8.0000000   8.0000000   8.0000000   8.0000000   8.0000000   8.0000000
   8.0000000   8.0000000   8.0000000   8.0000000   8.0000000   8.0000000
   8.0000000   8.0000000   8.0000000   8.0000000   8.0000000   8.0000000
   8.0000000   8.0000000   8.0000000   8.0000000   8.0000000   8.0000000
   8.0000000   8.0000000   8.0000000   8.0000000   8.0000000   8.0000000
   8.0000000   8.0000000   8.0000000   8.0000000   8.0000000   8.0000000
   8.0000000   8.0000000   8.0000000   8.0000000   8.0000000   8.0000000
   8.0000000   8.0000000   8.0000000   8.0000000   8.0000000   8.0000000
 SUMMED SPIN DENSITY           0.00000000
 TOTAL ATOMIC SPINS  :
   0.0000000   0.0000000   0.0000000   0.0000000   0.0000000   0.0000000
   0.0000000   0.0000000   0.0000000   0.0000000   0.0000000   0.0000000
   0.0000000   0.0000000   0.0000000   0.0000000   0.0000000   0.0000000
   0.0000000   0.0000000   0.0000000   0.0000000   0.0000000   0.0000000
   0.0000000   0.0000000   0.0000000   0.0000000   0.0000000   0.0000000
   0.0000000   0.0000000   0.0000000   0.0000000   0.0000000   0.0000000
   0.0000000   0.0000000   0.0000000   0.0000000   0.0000000   0.0000000
   0.0000000   0.0000000   0.0000000   0.0000000   0.0000000   0.0000000
   0.0000000   0.0000000   0.0000000   0.0000000   0.0000000   0.0000000
   0.0000000   0.0000000   0.0000000   0.0000000   0.0000000   0.0000000
   0.0000000   0.0000000   0.0000000   0.0000000   0.0000000   0.0000000
   0.0000000   0.0000000   0.0000000   0.0000000   0.0000000   0.0000000
   0.0000000   0.0000000   0.0000000   0.0000000   0.0000000   0.0000000
   0.0000000   0.0000000   0.0000000   0.0000000   0.0000000   0.0000000
   0.0000000   0.0000000   0.0000000   0.0000000   0.0000000   0.0000000
   0.0000000   0.0000000   0.0000000   0.0000000   0.0000000   0.0000000
   0.0000000   0.0000000   0.0000000   0.0000000   0.0000000   0.0000000
   0.0000000   0.0000000   0.0000000   0.0000000   0.0000000   0.0000000
   0.0000000   0.0000000   0.0000000   0.0000000   0.0000000   0.0000000
   0.0000000   0.0000000   0.0000000   0.0000000   0.0000000   0.0000000
 TTTTTTTTTTTTTTTTTTTTTTTTTTTTTT MOQGAD      TELAPSE      135.03 TCPU      134.54
 TTTTTTTTTTTTTTTTTTTTTTTTTTTTTT SHELLXN     TELAPSE      799.41 TCPU      797.33
 TTTTTTTTTTTTTTTTTTTTTTTTTTTTTT MONMO3      TELAPSE      837.97 TCPU      835.80
 NUMERICALLY INTEGRATED DENSITY   1025.0002844644   1025.0002844644
 TTTTTTTTTTTTTTTTTTTTTTTTTTTTTT NUMDFT      TELAPSE      849.32 TCPU      847.12
 CYC   0 ETOT(AU) -9.597658608123E+04 DETOT -9.60E+04 tst  0.00E+00 PX  1.00E+00
 CYCLE  0 WAVE FUNCTION SAVED IN FORTRAN UNIT 79
 TTTTTTTTTTTTTTTTTTTTTTTTTTTTTT FDIK        TELAPSE     3104.97 TCPU     3096.12
 POSSIBLY CONDUCTING STATE - EFERMI(AU) -1.0295106E-01 (RES. CHARGE  0.00E+00;IT. 10)
 TTTTTTTTTTTTTTTTTTTTTTTTTTTTTT PDIG        TELAPSE     3126.74 TCPU     3117.84
 CHARGE NORMALIZATION FACTOR   1.00000000
 TOTAL ATOMIC CHARGES:
  13.2735144  28.8424931  28.8428940  28.8424279  28.8620364  28.8457545
  28.8469608  28.8461246  28.8620364  28.8457548  28.8428951  28.8424291
  28.8436117  28.8421052  28.8386170  28.8439993  28.8470140  28.8449827
  28.8438288  28.8470695  28.8470143  28.8449831  28.8386181  28.8440004
  28.9576642  28.9506816  28.9515549  28.9503238  28.9576635  28.9506810
  28.9512843  28.9525561  28.9542616  28.9533200  28.9512820  28.9525537
  28.9542467  28.9546357  28.9494655  28.9501765  28.9542461  28.9546351
  28.9521009  28.9530892  28.9524539  28.9520365  28.9520985  28.9530867
   9.2813870   9.4441359   9.4426639   9.4427793   9.4454682   9.4423208
   9.4426209   9.4426811   9.4454683   9.4423209   9.4426643   9.4427798
   9.4420581   9.4420029   9.4426533   9.4427641   9.4430737   9.4427306
   9.4426750   9.4426265   9.4430739   9.4427308   9.4426539   9.4427645
   9.4629177   9.4627508   9.4627155   9.4626208   9.4629178   9.4627507
   9.4624870   9.4624936   9.4625303   9.4625347   9.4624869   9.4624935
   9.3280524   9.4626672   9.4614049   9.4625789   9.3280521   9.4626672
   9.4626540   9.4625214   9.4619912   9.4625056   9.4626540   9.4625213
   9.3845610   9.3842060   9.3843995   9.3848538   9.3847909   9.3847947
   9.3845562   9.3846767   9.3847909   9.3847948   9.3844001   9.3848544
   9.3850745   9.2605431   9.3847997   9.3845798   9.3843664   9.3865989
   9.3847902   9.3848921   9.3843664   9.3865990   9.3848003   9.3845803
 SUMMED SPIN DENSITY           0.00000000
 TOTAL ATOMIC SPINS  :
   0.0000000   0.0000000  -0.0000000  -0.0000000  -0.0000000   0.0000000
   0.0000000   0.0000000   0.0000000  -0.0000000   0.0000000   0.0000000
   0.0000000  -0.0000000   0.0000000  -0.0000000   0.0000000  -0.0000000
   0.0000000  -0.0000000  -0.0000000  -0.0000000   0.0000000   0.0000000
   0.0000000  -0.0000000   0.0000000   0.0000000  -0.0000000  -0.0000000
  -0.0000000   0.0000000   0.0000000   0.0000000  -0.0000000   0.0000000
  -0.0000000   0.0000000  -0.0000000  -0.0000000   0.0000000  -0.0000000
   0.0000000  -0.0000000  -0.0000000   0.0000000  -0.0000000   0.0000000
  -0.0000000  -0.0000000   0.0000000  -0.0000000   0.0000000  -0.0000000
   0.0000000   0.0000000   0.0000000  -0.0000000   0.0000000  -0.0000000
  -0.0000000   0.0000000  -0.0000000   0.0000000   0.0000000  -0.0000000
   0.0000000  -0.0000000   0.0000000  -0.0000000  -0.0000000  -0.0000000
   0.0000000  -0.0000000  -0.0000000  -0.0000000  -0.0000000   0.0000000
   0.0000000   0.0000000  -0.0000000   0.0000000  -0.0000000  -0.0000000
   0.0000000   0.0000000   0.0000000  -0.0000000   0.0000000  -0.0000000
   0.0000000  -0.0000000  -0.0000000   0.0000000  -0.0000000  -0.0000000
   0.0000000  -0.0000000  -0.0000000   0.0000000   0.0000000   0.0000000
   0.0000000   0.0000000   0.0000000  -0.0000000  -0.0000000  -0.0000000
   0.0000000   0.0000000   0.0000000   0.0000000   0.0000000   0.0000000
  -0.0000000  -0.0000000   0.0000000   0.0000000   0.0000000   0.0000000
 TTTTTTTTTTTTTTTTTTTTTTTTTTTTTT MOQGAD      TELAPSE     3126.82 TCPU     3117.91
 TTTTTTTTTTTTTTTTTTTTTTTTTTTTTT SHELLXN     TELAPSE     3819.72 TCPU     3809.18
 TTTTTTTTTTTTTTTTTTTTTTTTTTTTTT MONMO3      TELAPSE     3858.85 TCPU     3848.22
 NUMERICALLY INTEGRATED DENSITY   1025.0003265298   1025.0003265298
 TTTTTTTTTTTTTTTTTTTTTTTTTTTTTT NUMDFT      TELAPSE     3886.24 TCPU     3875.55
 CYC   1 ETOT(AU) -9.595772487322E+04 DETOT  1.89E+01 tst  0.00E+00 PX  1.00E+00
 CYCLE  1 WAVE FUNCTION SAVED IN FORTRAN UNIT 79
 TTTTTTTTTTTTTTTTTTTTTTTTTTTTTT FDIK        TELAPSE     4356.70 TCPU     4342.94
 POSSIBLY CONDUCTING STATE - EFERMI(AU) -1.5618108E-01 (RES. CHARGE  4.50E-10;IT. 12)
 TTTTTTTTTTTTTTTTTTTTTTTTTTTTTT PDIG        TELAPSE     4378.51 TCPU     4364.70
 CHARGE NORMALIZATION FACTOR   1.00000000
 TOTAL ATOMIC CHARGES:
  15.3648454  28.9679499  28.9677740  28.9668104  29.0081458  28.9666315
  28.9667923  28.9666086  29.0081572  28.9666032  28.9679427  28.9669261
  28.9851565  28.9854413  28.9701895  28.9641913  28.9697152  28.9692591
  28.9706601  28.9661730  28.9696226  28.9692297  28.9701863  28.9641743
  29.0781766  29.0725122  29.0781454  29.0714441  29.0782237  29.0725505
  29.0707590  29.0686822  29.0735559  29.0706394  29.0706133  29.0687763
  29.0847491  29.0850564  29.0716288  29.0686499  29.0846554  29.0851081
  29.0699897  29.0685835  29.0684602  29.0682964  29.0701424  29.0687223
   9.2572914   9.3134550   9.3172880   9.3173291   9.3149733   9.3134806
   9.3160812   9.3155217   9.3149907   9.3135295   9.3172574   9.3172212
   9.3096949   9.3117868   9.3292213   9.3165813   9.3087090   9.3129031
   9.3200238   9.3158214   9.3087003   9.3129146   9.3292392   9.3165333
   9.3535771   9.3578150   9.3485034   9.3497210   9.3535859   9.3578490
   9.3482636   9.3491736   9.3500674   9.3518953   9.3481575   9.3491208
   9.3048498   9.3512310   9.3500473   9.3508638   9.3047611   9.3512171
   9.3502460   9.3502275   9.3429304   9.3499116   9.3502912   9.3503243
   9.2807366   9.2764520   9.2757062   9.2768769   9.2759328   9.2767840
   9.2770153   9.2768892   9.2759721   9.2767968   9.2756033   9.2768659
   9.2780590   9.2681687   9.2775167   9.2776164   9.2775439   9.2804059
   9.2768046   9.2767302   9.2774565   9.2804436   9.2775212   9.2776169
 SUMMED SPIN DENSITY           0.00000000
 TOTAL ATOMIC SPINS  :
   0.0000000   0.0000000   0.0000000   0.0000000   0.0000000  -0.0000000
   0.0000000   0.0000000  -0.0000000  -0.0000000  -0.0000000   0.0000000
   0.0000000   0.0000000  -0.0000000   0.0000000  -0.0000000   0.0000000
   0.0000000  -0.0000000   0.0000000  -0.0000000   0.0000000  -0.0000000
   0.0000000  -0.0000000  -0.0000000  -0.0000000  -0.0000000  -0.0000000
   0.0000000  -0.0000000   0.0000000  -0.0000000   0.0000000  -0.0000000
  -0.0000000  -0.0000000   0.0000000   0.0000000   0.0000000  -0.0000000
  -0.0000000   0.0000000   0.0000000  -0.0000000  -0.0000000  -0.0000000
  -0.0000000   0.0000000   0.0000000  -0.0000000  -0.0000000  -0.0000000
   0.0000000  -0.0000000   0.0000000  -0.0000000   0.0000000  -0.0000000
  -0.0000000  -0.0000000  -0.0000000   0.0000000  -0.0000000   0.0000000
  -0.0000000   0.0000000  -0.0000000   0.0000000  -0.0000000   0.0000000
   0.0000000   0.0000000  -0.0000000   0.0000000   0.0000000   0.0000000
   0.0000000  -0.0000000  -0.0000000   0.0000000  -0.0000000   0.0000000
   0.0000000  -0.0000000  -0.0000000  -0.0000000  -0.0000000   0.0000000
   0.0000000  -0.0000000  -0.0000000   0.0000000  -0.0000000   0.0000000
   0.0000000  -0.0000000   0.0000000  -0.0000000  -0.0000000   0.0000000
   0.0000000  -0.0000000  -0.0000000  -0.0000000   0.0000000  -0.0000000
   0.0000000  -0.0000000   0.0000000   0.0000000  -0.0000000  -0.0000000
  -0.0000000  -0.0000000   0.0000000   0.0000000  -0.0000000   0.0000000
 TTTTTTTTTTTTTTTTTTTTTTTTTTTTTT MOQGAD      TELAPSE     4378.59 TCPU     4364.78
 TTTTTTTTTTTTTTTTTTTTTTTTTTTTTT SHELLXN     TELAPSE     5072.66 TCPU     5057.16
 TTTTTTTTTTTTTTTTTTTTTTTTTTTTTT MONMO3      TELAPSE     5111.26 TCPU     5095.67
 NUMERICALLY INTEGRATED DENSITY   1025.0003488471   1025.0003488471
 TTTTTTTTTTTTTTTTTTTTTTTTTTTTTT NUMDFT      TELAPSE     5138.66 TCPU     5123.00
 CYC   2 ETOT(AU) -9.596150374434E+04 DETOT -3.78E+00 tst  2.56E-01 PX  3.06E-01
 CYCLE  2 WAVE FUNCTION SAVED IN FORTRAN UNIT 79
 TTTTTTTTTTTTTTTTTTTTTTTTTTTTTT FDIK        TELAPSE     5668.72 TCPU     5651.45
 POSSIBLY CONDUCTING STATE - EFERMI(AU) -1.1823806E-01 (RES. CHARGE  3.69E-10;IT.  8)
 TTTTTTTTTTTTTTTTTTTTTTTTTTTTTT PDIG        TELAPSE     5690.57 TCPU     5673.25
 CHARGE NORMALIZATION FACTOR   1.00000000
 TOTAL ATOMIC CHARGES:
  15.3592033  29.0712047  29.0691712  29.0683044  29.1113780  29.0684247
  29.0682654  29.0678399  29.1113336  29.0684329  29.0691696  29.0682514
  29.0812907  29.0819666  29.0694654  29.0666656  29.0698984  29.0704161
  29.0705405  29.0676266  29.0698587  29.0704224  29.0694750  29.0666879
  29.1619251  29.1583276  29.1612089  29.1582735  29.1619026  29.1583079
  29.1580292  29.1562970  29.1596289  29.1570455  29.1580244  29.1563188
  29.1675148  29.1686676  29.1579796  29.1563437  29.1675031  29.1686362
  29.1571209  29.1563456  29.1556644  29.1561093  29.1571044  29.1563894
   9.1822671   9.2464623   9.2473910   9.2476043   9.2463641   9.2459799
   9.2468194   9.2468924   9.2463676   9.2459517   9.2473911   9.2475950
   9.2409504   9.2451068   9.2520912   9.2474522   9.2434999   9.2458120
   9.2488367   9.2469997   9.2435105   9.2458066   9.2520911   9.2474407
   9.2901023   9.2923024   9.2884211   9.2889619   9.2900810   9.2923043
   9.2884306   9.2887083   9.2890608   9.2898730   9.2884372   9.2886876
   9.2516776   9.2895682   9.2883213   9.2896204   9.2516731   9.2895527
   9.2893309   9.2892001   9.2851114   9.2889522   9.2893336   9.2891900
   9.2250278   9.2252389   9.2255384   9.2258242   9.2252839   9.2255379
   9.2259365   9.2256742   9.2252774   9.2254967   9.2255284   9.2258097
   9.2265732   9.1980273   9.2259367   9.2259435   9.2255577   9.2266157
   9.2256704   9.2259047   9.2255640   9.2266101   9.2259655   9.2259100
 SUMMED SPIN DENSITY          -0.00000000
 TOTAL ATOMIC SPINS  :
   0.0000002   0.0000001  -0.0000002  -0.0000001  -0.0000001   0.0000001
  -0.0000001  -0.0000001   0.0000000   0.0000000   0.0000001   0.0000000
   0.0000000  -0.0000000   0.0000001  -0.0000001  -0.0000001   0.0000001
  -0.0000001   0.0000001  -0.0000001   0.0000001   0.0000001  -0.0000002
   0.0000001  -0.0000001   0.0000001   0.0000001   0.0000001  -0.0000001
   0.0000001  -0.0000000   0.0000002  -0.0000002  -0.0000001   0.0000001
  -0.0000001  -0.0000003   0.0000003  -0.0000002  -0.0000000   0.0000004
  -0.0000001  -0.0000000  -0.0000000  -0.0000001   0.0000001  -0.0000004
  -0.0000000  -0.0000000  -0.0000001   0.0000000  -0.0000000  -0.0000000
  -0.0000001   0.0000001   0.0000001  -0.0000000  -0.0000001   0.0000001
  -0.0000002  -0.0000000  -0.0000001  -0.0000001  -0.0000001   0.0000001
  -0.0000000  -0.0000000  -0.0000000   0.0000001   0.0000001   0.0000000
  -0.0000001  -0.0000000  -0.0000000   0.0000001  -0.0000000  -0.0000000
   0.0000000   0.0000000   0.0000000  -0.0000000   0.0000001   0.0000002
   0.0000001   0.0000000   0.0000000  -0.0000000  -0.0000000   0.0000001
   0.0000000   0.0000000  -0.0000000  -0.0000000   0.0000001  -0.0000000
   0.0000000   0.0000001   0.0000001  -0.0000000  -0.0000000   0.0000000
   0.0000000  -0.0000000  -0.0000000   0.0000001   0.0000002   0.0000000
  -0.0000000   0.0000000   0.0000000   0.0000000   0.0000000   0.0000000
   0.0000001   0.0000000  -0.0000000  -0.0000001  -0.0000001   0.0000001
 TTTTTTTTTTTTTTTTTTTTTTTTTTTTTT MOQGAD      TELAPSE     5690.65 TCPU     5673.32
 TTTTTTTTTTTTTTTTTTTTTTTTTTTTTT SHELLXN     TELAPSE     6384.09 TCPU     6365.08
 TTTTTTTTTTTTTTTTTTTTTTTTTTTTTT MONMO3      TELAPSE     6422.95 TCPU     6403.85
 NUMERICALLY INTEGRATED DENSITY   1025.0003618626   1025.0003618636
 TTTTTTTTTTTTTTTTTTTTTTTTTTTTTT NUMDFT      TELAPSE     6450.35 TCPU     6431.17
 CYC   3 ETOT(AU) -9.596268729657E+04 DETOT -1.18E+00 tst  1.08E-04 PX  4.11E-02
 CYCLE  3 WAVE FUNCTION SAVED IN FORTRAN UNIT 79
 ANDERSON MIX: BETA=  -1.581569903963E+00
 TTTTTTTTTTTTTTTTTTTTTTTTTTTTTT FDIK        TELAPSE     6963.51 TCPU     6942.97
 POSSIBLY CONDUCTING STATE - EFERMI(AU) -5.6891876E-02 (RES. CHARGE  3.41E-11;IT. 16)
 TTTTTTTTTTTTTTTTTTTTTTTTTTTTTT PDIG        TELAPSE     6985.31 TCPU     6964.71
 CHARGE NORMALIZATION FACTOR   1.00000000
 TOTAL ATOMIC CHARGES:
  15.2158464  29.2698118  29.2619919  29.2620987  29.3108384  29.2631389
  29.2622471  29.2619274  29.3108363  29.2630999  29.2620149  29.2620877
  29.2667772  29.2672089  29.2597902  29.2623469  29.2627362  29.2638952
  29.2615313  29.2620893  29.2628219  29.2638462  29.2597238  29.2624167
  29.3294877  29.3286473  29.3248416  29.3296022  29.3295849  29.3286150
  29.3303685  29.3293684  29.3304960  29.3286781  29.3304153  29.3293107
  29.3328446  29.3345329  29.3286756  29.3290402  29.3327986  29.3344881
  29.3284393  29.3298043  29.3289751  29.3285124  29.3284520  29.3298156
   9.0306234   9.1177662   9.1180863   9.1182872   9.1176997   9.1190787
   9.1187354   9.1188240   9.1177126   9.1190830   9.1180752   9.1183426
   9.1118543   9.1193265   9.1092425   9.1185960   9.1198948   9.1200983
   9.1170090   9.1187203   9.1199482   9.1200951   9.1092259   9.1186421
   9.1666508   9.1657531   9.1718427   9.1712764   9.1666925   9.1657494
   9.1722662   9.1716140   9.1704269   9.1700050   9.1723055   9.1715942
   9.1242714   9.1706923   9.1692481   9.1708460   9.1242677   9.1707373
   9.1715671   9.1712239   9.1687251   9.1709782   9.1715787   9.1712347
   9.1211193   9.1280934   9.1284482   9.1285029   9.1279306   9.1286275
   9.1288465   9.1285053   9.1279555   9.1286031   9.1284145   9.1285942
   9.1264398   9.0603936   9.1286976   9.1280065   9.1274372   9.1249414
   9.1288782   9.1291191   9.1274621   9.1249203   9.1286636   9.1279678
 SUMMED SPIN DENSITY           0.00000099
 TOTAL ATOMIC SPINS  :
  -0.0000717  -0.0000443  -0.0000136  -0.0000402  -0.0000416  -0.0000365
  -0.0000380  -0.0000230  -0.0000407  -0.0000448  -0.0000336  -0.0000395
  -0.0000239  -0.0000397  -0.0000268  -0.0000348  -0.0000350  -0.0000424
  -0.0000339  -0.0000251  -0.0000388  -0.0000343  -0.0000361  -0.0000418
  -0.0000587  -0.0000585  -0.0000541  -0.0000379  -0.0000494  -0.0000630
  -0.0000701  -0.0000258  -0.0000548  -0.0000464  -0.0000472  -0.0000473
  -0.0000575  -0.0000636  -0.0000366  -0.0000668  -0.0000553  -0.0000545
  -0.0000667  -0.0000682  -0.0000574  -0.0000402  -0.0000489  -0.0000458
   0.0000407   0.0000208   0.0000205   0.0000434   0.0000329   0.0000286
   0.0000312   0.0000246   0.0000264   0.0000316   0.0000119   0.0000189
   0.0000280   0.0000279   0.0000289   0.0000265   0.0000273   0.0000359
   0.0000229   0.0000223   0.0000387   0.0000276   0.0000230   0.0000286
   0.0000301   0.0000378   0.0000201   0.0000288   0.0000419   0.0000311
   0.0000328   0.0000284   0.0000203   0.0000235   0.0000376   0.0000267
   0.0000320   0.0000342   0.0000306   0.0000285   0.0000445   0.0000531
   0.0000216   0.0000228   0.0000334   0.0000366   0.0000249   0.0000276
   0.0000372   0.0000404   0.0000376   0.0000225   0.0000350   0.0000223
   0.0000264   0.0000257   0.0000378   0.0000331   0.0000331   0.0000297
   0.0000262   0.0000518   0.0000344   0.0000256   0.0000211   0.0000199
   0.0000292   0.0000295   0.0000351   0.0000199   0.0000326   0.0000315
 TTTTTTTTTTTTTTTTTTTTTTTTTTTTTT MOQGAD      TELAPSE     6985.39 TCPU     6964.79
 TTTTTTTTTTTTTTTTTTTTTTTTTTTTTT SHELLXN     TELAPSE     7678.82 TCPU     7656.59
 TTTTTTTTTTTTTTTTTTTTTTTTTTTTTT MONMO3      TELAPSE     7717.60 TCPU     7695.28
 NUMERICALLY INTEGRATED DENSITY   1025.0003838851   1025.0003828956
 TTTTTTTTTTTTTTTTTTTTTTTTTTTTTT NUMDFT      TELAPSE     7744.98 TCPU     7722.59
 CYC   4 ETOT(AU) -9.596337839895E+04 DETOT -6.91E-01 tst  7.99E-04 PX  9.81E-02
 CYCLE  4 WAVE FUNCTION SAVED IN FORTRAN UNIT 79
 ANDERSON MIX: BETA=   1.925629069531E-03
 TTTTTTTTTTTTTTTTTTTTTTTTTTTTTT FDIK        TELAPSE     8220.53 TCPU     8195.94
 POSSIBLY CONDUCTING STATE - EFERMI(AU) -6.2278928E-02 (RES. CHARGE  5.58E-10;IT. 12)
 TTTTTTTTTTTTTTTTTTTTTTTTTTTTTT PDIG        TELAPSE     8242.35 TCPU     8217.70
 CHARGE NORMALIZATION FACTOR   1.00000000
 TOTAL ATOMIC CHARGES:
  15.3541482  29.2639924  29.2585264  29.2582706  29.3046863  29.2590325
  29.2584081  29.2579389  29.3047036  29.2590303  29.2585400  29.2582678
  29.2652458  29.2655173  29.2569117  29.2578984  29.2582122  29.2593591
  29.2587130  29.2581733  29.2582304  29.2593449  29.2569147  29.2578846
  29.3256458  29.3255882  29.3220370  29.3259430  29.3256387  29.3255954
  29.3265112  29.3253476  29.3261863  29.3248827  29.3264837  29.3253610
  29.3283448  29.3302050  29.3255264  29.3249389  29.3281880  29.3303057
  29.3250291  29.3258198  29.3248347  29.3244622  29.3250237  29.3258064
   9.0531800   9.1166189   9.1182664   9.1183795   9.1177915   9.1183735
   9.1184600   9.1183770   9.1178030   9.1183672   9.1182681   9.1183915
   9.1125919   9.1180137   9.1132820   9.1183450   9.1180276   9.1188452
   9.1181985   9.1184429   9.1180392   9.1188454   9.1132888   9.1183524
   9.1667142   9.1666859   9.1691776   9.1690752   9.1667102   9.1666964
   9.1695013   9.1692104   9.1688778   9.1686090   9.1695073   9.1692042
   9.1386566   9.1689981   9.1675626   9.1690617   9.1386005   9.1689968
   9.1694071   9.1691712   9.1643818   9.1690416   9.1694087   9.1691679
   9.1244302   9.1281288   9.1285652   9.1286794   9.1279655   9.1284997
   9.1288506   9.1287566   9.1279505   9.1285007   9.1285422   9.1287062
   9.1266870   9.0850637   9.1287249   9.1281763   9.1277690   9.1265913
   9.1287885   9.1287355   9.1277726   9.1265929   9.1287222   9.1281715
 SUMMED SPIN DENSITY          -0.00003334
 TOTAL ATOMIC SPINS  :
  -0.0000224  -0.0000020   0.0000014  -0.0000014  -0.0000057  -0.0000005
  -0.0000050   0.0000024  -0.0000035  -0.0000025  -0.0000022  -0.0000015
  -0.0000019  -0.0000046  -0.0000032  -0.0000068  -0.0000009   0.0000008
  -0.0000036   0.0000021  -0.0000044   0.0000003  -0.0000018  -0.0000028
  -0.0000052  -0.0000002   0.0000004   0.0000035  -0.0000027  -0.0000010
   0.0000023   0.0000002   0.0000000  -0.0000022  -0.0000012  -0.0000038
  -0.0000076  -0.0000016  -0.0000037  -0.0000013  -0.0000058  -0.0000004
   0.0000013  -0.0000016   0.0000027  -0.0000021   0.0000028  -0.0000038
  -0.0000045   0.0000006   0.0000039   0.0000006   0.0000028  -0.0000002
   0.0000021   0.0000026   0.0000041   0.0000000   0.0000035  -0.0000019
   0.0000053   0.0000027   0.0000035   0.0000020  -0.0000006   0.0000016
   0.0000015  -0.0000005   0.0000037   0.0000022   0.0000025   0.0000014
   0.0000023   0.0000037   0.0000009   0.0000021   0.0000017   0.0000034
  -0.0000004   0.0000022  -0.0000008   0.0000021   0.0000010   0.0000020
   0.0000055   0.0000019   0.0000026   0.0000008   0.0000075   0.0000034
   0.0000003   0.0000015   0.0000032   0.0000020   0.0000015   0.0000016
   0.0000005  -0.0000033  -0.0000021  -0.0000002  -0.0000013  -0.0000006
   0.0000020   0.0000008   0.0000003  -0.0000011  -0.0000029   0.0000004
  -0.0000012  -0.0000038  -0.0000017   0.0000010  -0.0000022  -0.0000014
  -0.0000038  -0.0000025   0.0000008  -0.0000011  -0.0000018   0.0000013
 TTTTTTTTTTTTTTTTTTTTTTTTTTTTTT MOQGAD      TELAPSE     8242.42 TCPU     8217.77
 TTTTTTTTTTTTTTTTTTTTTTTTTTTTTT SHELLXN     TELAPSE     8935.58 TCPU     8909.30
 TTTTTTTTTTTTTTTTTTTTTTTTTTTTTT MONMO3      TELAPSE     8974.40 TCPU     8948.03
 NUMERICALLY INTEGRATED DENSITY   1025.0003667384   1025.0004000803
 TTTTTTTTTTTTTTTTTTTTTTTTTTTTTT NUMDFT      TELAPSE     9001.78 TCPU     8975.34
 CYC   5 ETOT(AU) -9.596339206140E+04 DETOT -1.37E-02 tst  2.34E-03 PX  1.57E-02
 CYCLE  5 WAVE FUNCTION SAVED IN FORTRAN UNIT 79
 ANDERSON MIX: BETA=   4.083344489225E-02
 TTTTTTTTTTTTTTTTTTTTTTTTTTTTTT FDIK        TELAPSE     9510.15 TCPU     9482.32
 POSSIBLY CONDUCTING STATE - EFERMI(AU) -5.9370013E-02 (RES. CHARGE  1.36E-12;IT. 12)
 TTTTTTTTTTTTTTTTTTTTTTTTTTTTTT PDIG        TELAPSE     9531.92 TCPU     9504.04
 CHARGE NORMALIZATION FACTOR   1.00000000
 TOTAL ATOMIC CHARGES:
  15.3441597  29.2652059  29.2601193  29.2598962  29.3066449  29.2606552
  29.2600996  29.2596146  29.3066958  29.2606523  29.2601249  29.2598996
  29.2672822  29.2673729  29.2585557  29.2595187  29.2596738  29.2607679
  29.2604543  29.2598180  29.2597132  29.2607312  29.2585634  29.2594993
  29.3276151  29.3274890  29.3235456  29.3276595  29.3276001  29.3274918
  29.3282797  29.3271872  29.3276409  29.3266461  29.3282585  29.3271984
  29.3295804  29.3312419  29.3273525  29.3267449  29.3291505  29.3315603
  29.3268104  29.3276965  29.3266447  29.3261471  29.3268093  29.3276725
   9.0515771   9.1152162   9.1172480   9.1173070   9.1169407   9.1171985
   9.1173603   9.1172278   9.1169687   9.1171994   9.1172485   9.1173064
   9.1118701   9.1167496   9.1124210   9.1172228   9.1168954   9.1176053
   9.1172687   9.1172996   9.1169459   9.1176037   9.1124149   9.1172239
   9.1650565   9.1650303   9.1671148   9.1670667   9.1650380   9.1650510
   9.1674240   9.1671671   9.1670226   9.1667552   9.1674243   9.1671609
   9.1396955   9.1670727   9.1655608   9.1670667   9.1395663   9.1670721
   9.1673647   9.1671558   9.1620904   9.1671051   9.1673622   9.1671576
   9.1249539   9.1280866   9.1285234   9.1286586   9.1279840   9.1284148
   9.1287224   9.1287155   9.1279598   9.1284128   9.1284597   9.1287184
   9.1264353   9.0844025   9.1286434   9.1280909   9.1277258   9.1268746
   9.1286813   9.1285644   9.1277268   9.1268667   9.1286462   9.1280904
 SUMMED SPIN DENSITY          -0.00014842
 TOTAL ATOMIC SPINS  :
  -0.0000899  -0.0000046  -0.0000009  -0.0000005   0.0000019  -0.0000012
  -0.0000016  -0.0000009   0.0000021  -0.0000009  -0.0000010  -0.0000004
  -0.0000022  -0.0000013  -0.0000007  -0.0000007  -0.0000018  -0.0000012
   0.0000006  -0.0000009  -0.0000007  -0.0000007   0.0000002  -0.0000010
   0.0000001  -0.0000005  -0.0000017  -0.0000003  -0.0000002  -0.0000004
  -0.0000016  -0.0000011   0.0000007  -0.0000008  -0.0000014  -0.0000010
  -0.0000039  -0.0000026  -0.0000013  -0.0000017  -0.0000036  -0.0000020
  -0.0000005  -0.0000004  -0.0000015  -0.0000003   0.0000002  -0.0000010
  -0.0000273  -0.0000008   0.0000010   0.0000008   0.0000009   0.0000007
   0.0000008   0.0000013   0.0000003   0.0000011   0.0000005   0.0000008
  -0.0000004   0.0000006   0.0000009   0.0000007   0.0000013   0.0000010
   0.0000003   0.0000004   0.0000008   0.0000010   0.0000010   0.0000004
   0.0000008   0.0000003   0.0000009   0.0000003   0.0000011   0.0000006
   0.0000001   0.0000007   0.0000006   0.0000005   0.0000002   0.0000007
   0.0000047   0.0000009   0.0000010   0.0000003   0.0000051   0.0000005
   0.0000002   0.0000004   0.0000021   0.0000010   0.0000005   0.0000011
   0.0000000   0.0000002  -0.0000003   0.0000003  -0.0000001  -0.0000002
   0.0000003  -0.0000003   0.0000004  -0.0000004  -0.0000007   0.0000004
  -0.0000015  -0.0000257   0.0000003   0.0000001   0.0000001   0.0000005
  -0.0000005   0.0000000   0.0000002   0.0000005   0.0000002   0.0000002
 TTTTTTTTTTTTTTTTTTTTTTTTTTTTTT MOQGAD      TELAPSE     9532.00 TCPU     9504.12
 TTTTTTTTTTTTTTTTTTTTTTTTTTTTTT SHELLXN     TELAPSE    10225.37 TCPU    10195.86
 TTTTTTTTTTTTTTTTTTTTTTTTTTTTTT MONMO3      TELAPSE    10263.99 TCPU    10234.38
 NUMERICALLY INTEGRATED DENSITY   1025.0003089967   1025.0004574214
 TTTTTTTTTTTTTTTTTTTTTTTTTTTTTT NUMDFT      TELAPSE    10291.36 TCPU    10261.69
 CYC   6 ETOT(AU) -9.596339615452E+04 DETOT -4.09E-03 tst  8.86E-07 PX  1.78E-02
 CYCLE  6 WAVE FUNCTION SAVED IN FORTRAN UNIT 79
 ANDERSON MIX: BETA=  -4.456513380360E+00
 TTTTTTTTTTTTTTTTTTTTTTTTTTTTTT FDIK        TELAPSE    10783.35 TCPU    10752.40
 POSSIBLY CONDUCTING STATE - EFERMI(AU) -4.7399799E-02 (RES. CHARGE  5.54E-07;IT. 29)
 TTTTTTTTTTTTTTTTTTTTTTTTTTTTTT PDIG        TELAPSE    10805.13 TCPU    10774.13
 CHARGE NORMALIZATION FACTOR   1.00000000
 TOTAL ATOMIC CHARGES:
  15.3303776  29.2684937  29.2668894  29.2668673  29.3134849  29.2676441
  29.2672708  29.2666481  29.3139670  29.2676381  29.2669157  29.2668911
  29.2772854  29.2766234  29.2657915  29.2663433  29.2656844  29.2666441
  29.2678850  29.2669081  29.2660153  29.2663167  29.2658395  29.2661667
  29.3357903  29.3351557  29.3296783  29.3347135  29.3356756  29.3351544
  29.3353510  29.3345311  29.3332754  29.3338376  29.3352367  29.3346359
  29.3346506  29.3338013  29.3350039  29.3339204  29.3306351  29.3367901
  29.3340802  29.3352870  29.3341656  29.3330301  29.3340627  29.3351412
   9.0424891   9.1090058   9.1117574   9.1116277   9.1120495   9.1112794
   9.1115840   9.1112848   9.1122124   9.1112664   9.1117590   9.1116133
   9.1074137   9.1104474   9.1067938   9.1114552   9.1107964   9.1113082
   9.1120984   9.1114756   9.1111968   9.1113188   9.1067248   9.1114496
   9.1585309   9.1586145   9.1590514   9.1591943   9.1583919   9.1587630
   9.1593221   9.1591867   9.1597918   9.1594976   9.1593266   9.1591577
   9.1476913   9.1594048   9.1577595   9.1592670   9.1465783   9.1594040
   9.1594370   9.1592847   9.1535994   9.1594286   9.1594238   9.1592970
   9.1266377   9.1275659   9.1280623   9.1279910   9.1275823   9.1276788
   9.1277722   9.1281623   9.1273732   9.1276831   9.1275111   9.1284718
   9.1257558   9.0820855   9.1279358   9.1274154   9.1272155   9.1275657
   9.1278914   9.1275781   9.1272272   9.1274898   9.1279391   9.1274025
 SUMMED SPIN DENSITY          -0.01825373
 TOTAL ATOMIC SPINS  :
  -0.0113531  -0.0002378  -0.0000071  -0.0000045  -0.0000585  -0.0000168
  -0.0000050  -0.0000091  -0.0000559  -0.0000116  -0.0000047  -0.0000022
  -0.0000504  -0.0000511  -0.0000177  -0.0000168  -0.0000148  -0.0000181
  -0.0000038  -0.0000074  -0.0000067  -0.0000149  -0.0000190  -0.0000169
  -0.0000259  -0.0000068  -0.0000444  -0.0000182  -0.0000273  -0.0000125
  -0.0000122  -0.0000112   0.0000006  -0.0000054  -0.0000089  -0.0000079
  -0.0001852  -0.0001678   0.0000011  -0.0000075  -0.0002113  -0.0001514
  -0.0000015  -0.0000048  -0.0000030  -0.0000024  -0.0000054  -0.0000105
  -0.0018755  -0.0000570   0.0000011   0.0000003  -0.0000131   0.0000023
  -0.0000002   0.0000011  -0.0000120  -0.0000035   0.0000011  -0.0000045
  -0.0000365   0.0000000   0.0000055  -0.0000074  -0.0000112  -0.0000006
   0.0000002  -0.0000018  -0.0000115  -0.0000028   0.0000014  -0.0000082
  -0.0000146  -0.0000156   0.0000003   0.0000003  -0.0000136  -0.0000142
  -0.0000003  -0.0000031   0.0000011   0.0000046  -0.0000018  -0.0000017
  -0.0006451  -0.0000129   0.0000020   0.0000006  -0.0006471  -0.0000112
  -0.0000036   0.0000040   0.0000218   0.0000036   0.0000007   0.0000012
  -0.0000100  -0.0000038  -0.0000274  -0.0000207  -0.0000070  -0.0000051
  -0.0000084  -0.0000044  -0.0000106  -0.0000043  -0.0000308  -0.0000197
  -0.0000866  -0.0016484  -0.0000052  -0.0000037  -0.0000047  -0.0000131
   0.0000010   0.0000012  -0.0000050  -0.0000150  -0.0000056  -0.0000052
 TTTTTTTTTTTTTTTTTTTTTTTTTTTTTT MOQGAD      TELAPSE    10805.21 TCPU    10774.21
 TTTTTTTTTTTTTTTTTTTTTTTTTTTTTT SHELLXN     TELAPSE    11498.39 TCPU    11465.76
 TTTTTTTTTTTTTTTTTTTTTTTTTTTTTT MONMO3      TELAPSE    11535.36 TCPU    11502.64
 NUMERICALLY INTEGRATED DENSITY   1024.9912548853   1025.0095085863
 TTTTTTTTTTTTTTTTTTTTTTTTTTTTTT NUMDFT      TELAPSE    11562.60 TCPU    11529.81
 CYC   7 ETOT(AU) -9.596340782961E+04 DETOT -1.17E-02 tst  4.85E-05 PX  7.33E-02
 CYCLE  7 WAVE FUNCTION SAVED IN FORTRAN UNIT 79
 ANDERSON MIX: BETA=  -1.284264263000E-01
 TTTTTTTTTTTTTTTTTTTTTTTTTTTTTT FDIK        TELAPSE    12064.12 TCPU    12029.94

    ALPHA      ELECTRONS
 INSULATING STATE
 TOP OF VALENCE BANDS -    BAND   1025; K    1; EIG -4.6840516E-02 AU
 BOTTOM OF VIRTUAL BANDS - BAND   1026; K   27; EIG -4.5656069E-02 AU
 INDIRECT ENERGY BAND GAP:   0.0322 eV
 BOTTOM OF VIRTUAL BANDS - BAND   1026; K    1; EIG -4.3036290E-02 AU

    BETA       ELECTRONS
 INSULATING STATE
 TOP OF VALENCE BANDS -    BAND   1025; K    1; EIG -4.6829161E-02 AU
 BOTTOM OF VIRTUAL BANDS - BAND   1026; K   30; EIG -4.5862693E-02 AU
 INDIRECT ENERGY BAND GAP:   0.0263 eV
 BOTTOM OF VIRTUAL BANDS - BAND   1026; K    1; EIG -4.3225819E-02 AU
 TTTTTTTTTTTTTTTTTTTTTTTTTTTTTT PDIG        TELAPSE    12085.97 TCPU    12051.73
 CHARGE NORMALIZATION FACTOR   1.00000000
 TOTAL ATOMIC CHARGES:
  15.3428435  29.2652115  29.2678038  29.2677595  29.3166153  29.2684852
  29.2682328  29.2674913  29.3175547  29.2684645  29.2678579  29.2677721
  29.2790222  29.2784505  29.2667657  29.2672183  29.2663711  29.2675666
  29.2688361  29.2678239  29.2670410  29.2669119  29.2669366  29.2668519
  29.3366930  29.3354217  29.3293647  29.3351245  29.3364254  29.3354197
  29.3357537  29.3348209  29.3334257  29.3342392  29.3354583  29.3350307
  29.3347097  29.3311025  29.3355104  29.3344281  29.3268205  29.3370168
  29.3344863  29.3358276  29.3347012  29.3335167  29.3344537  29.3355371
   9.0207437   9.1074569   9.1104280   9.1102927   9.1107842   9.1100309
   9.1102527   9.1099374   9.1110956   9.1100111   9.1104301   9.1102677
   9.1056475   9.1091904   9.1050346   9.1101745   9.1096061   9.1100490
   9.1105694   9.1102000   9.1103025   9.1100745   9.1048877   9.1101569
   9.1579158   9.1578434   9.1587306   9.1588250   9.1577058   9.1581136
   9.1590512   9.1588681   9.1594398   9.1590996   9.1590639   9.1588185
   9.1665310   9.1588523   9.1573670   9.1588883   9.1646092   9.1588537
   9.1590962   9.1589091   9.1568008   9.1590534   9.1590719   9.1589294
   9.1265520   9.1277463   9.1283020   9.1279760   9.1278227   9.1278307
   9.1278688   9.1283104   9.1275033   9.1278322   9.1274096   9.1287709
   9.1254911   9.0642066   9.1280796   9.1275546   9.1273464   9.1277509
   9.1280816   9.1277440   9.1273660   9.1276043   9.1280821   9.1275300
 SUMMED SPIN DENSITY           0.00000000
 TOTAL ATOMIC SPINS  :
  -0.0001351  -0.0001470  -0.0000043  -0.0000065   0.0001777  -0.0000164
  -0.0000064  -0.0000109   0.0001427  -0.0000164  -0.0000069  -0.0000092
  -0.0000314  -0.0000287  -0.0000094  -0.0000177   0.0000049  -0.0000182
  -0.0000064  -0.0000094  -0.0000206   0.0000051  -0.0000063  -0.0000079
   0.0000230  -0.0000129  -0.0000347  -0.0000164   0.0000311  -0.0000127
  -0.0000115  -0.0000077  -0.0000033  -0.0000104  -0.0000075  -0.0000132
  -0.0002071   0.0000517  -0.0000067  -0.0000091   0.0000834  -0.0001614
  -0.0000054  -0.0000096  -0.0000107  -0.0000117  -0.0000043  -0.0000021
  -0.0006820  -0.0000140   0.0000023   0.0000005   0.0000204   0.0000010
   0.0000013   0.0000014   0.0000077   0.0000029   0.0000018   0.0000020
  -0.0000106  -0.0000001   0.0000429   0.0000003   0.0000288   0.0000033
   0.0000001   0.0000010  -0.0000083   0.0000022   0.0000455   0.0000013
  -0.0000082   0.0000026   0.0000019   0.0000014   0.0000057  -0.0000081
   0.0000014  -0.0000003   0.0000018   0.0000023   0.0000011   0.0000027
   0.0007504  -0.0000053   0.0000030   0.0000019   0.0008497  -0.0000037
   0.0000007   0.0000019   0.0001400   0.0000027   0.0000028   0.0000014
  -0.0000010  -0.0000012  -0.0000302   0.0000194  -0.0000094  -0.0000003
  -0.0000014  -0.0000007   0.0000128  -0.0000013   0.0000206  -0.0000253
  -0.0000249  -0.0006089  -0.0000020  -0.0000024   0.0000003   0.0000067
  -0.0000009  -0.0000024  -0.0000022   0.0000106  -0.0000028  -0.0000001
 TTTTTTTTTTTTTTTTTTTTTTTTTTTTTT MOQGAD      TELAPSE    12086.05 TCPU    12051.81
 TTTTTTTTTTTTTTTTTTTTTTTTTTTTTT SHELLXN     TELAPSE    12779.50 TCPU    12743.56
 TTTTTTTTTTTTTTTTTTTTTTTTTTTTTT MONMO3      TELAPSE    12814.76 TCPU    12778.73
 NUMERICALLY INTEGRATED DENSITY   1025.0003810573   1025.0003810666
 TTTTTTTTTTTTTTTTTTTTTTTTTTTTTT NUMDFT      TELAPSE    12841.98 TCPU    12805.89
 CYC   8 ETOT(AU) -9.596341409693E+04 DETOT -6.27E-03 tst  2.74E-04 PX  5.32E-02
 CYCLE  8 WAVE FUNCTION SAVED IN FORTRAN UNIT 79
 ANDERSON MIX: BETA=   8.525670593295E-01
 TTTTTTTTTTTTTTTTTTTTTTTTTTTTTT FDIK        TELAPSE    13356.50 TCPU    13318.19

    ALPHA      ELECTRONS
 INSULATING STATE
 TOP OF VALENCE BANDS -    BAND   1025; K    1; EIG -4.7770145E-02 AU
 BOTTOM OF VIRTUAL BANDS - BAND   1026; K   27; EIG -4.6582543E-02 AU
 INDIRECT ENERGY BAND GAP:   0.0323 eV
 BOTTOM OF VIRTUAL BANDS - BAND   1026; K    1; EIG -4.4288789E-02 AU

    BETA       ELECTRONS
 INSULATING STATE
 TOP OF VALENCE BANDS -    BAND   1025; K    1; EIG -4.7749753E-02 AU
 BOTTOM OF VIRTUAL BANDS - BAND   1026; K   30; EIG -4.6822864E-02 AU
 INDIRECT ENERGY BAND GAP:   0.0252 eV
 BOTTOM OF VIRTUAL BANDS - BAND   1026; K    1; EIG -4.4339542E-02 AU
 TTTTTTTTTTTTTTTTTTTTTTTTTTTTTT PDIG        TELAPSE    13378.30 TCPU    13339.94
 CHARGE NORMALIZATION FACTOR   1.00000000
 TOTAL ATOMIC CHARGES:
  15.3450281  29.2647032  29.2671541  29.2670944  29.3160263  29.2678374
  29.2675666  29.2668193  29.3170057  29.2678129  29.2672183  29.2671172
  29.2782087  29.2777288  29.2660402  29.2665945  29.2657486  29.2670256
  29.2681056  29.2671667  29.2664596  29.2663304  29.2662907  29.2662035
  29.3359351  29.3347130  29.3287480  29.3344859  29.3356704  29.3347153
  29.3351142  29.3341171  29.3328853  29.3335550  29.3347471  29.3343469
  29.3345296  29.3305271  29.3347923  29.3337699  29.3261885  29.3367628
  29.3338065  29.3351591  29.3340184  29.3328905  29.3337668  29.3348466
   9.0214897   9.1080813   9.1109139   9.1107954   9.1111595   9.1105441
   9.1107557   9.1104510   9.1114903   9.1105240   9.1109170   9.1107625
   9.1060667   9.1097301   9.1053928   9.1106917   9.1101393   9.1105931
   9.1109961   9.1107066   9.1108218   9.1106202   9.1052231   9.1106797
   9.1584975   9.1583979   9.1594378   9.1595007   9.1582967   9.1586843
   9.1597548   9.1595507   9.1600607   9.1597076   9.1597701   9.1595044
   9.1663873   9.1595126   9.1580411   9.1595632   9.1643456   9.1595193
   9.1597798   9.1595893   9.1574577   9.1597105   9.1597516   9.1596041
   9.1264779   9.1278357   9.1284000   9.1280739   9.1278856   9.1279334
   9.1279817   9.1284035   9.1275828   9.1279325   9.1275286   9.1288595
   9.1256898   9.0642568   9.1281764   9.1276462   9.1274349   9.1277142
   9.1281894   9.1278617   9.1274435   9.1275451   9.1281768   9.1276216
 SUMMED SPIN DENSITY          -0.00000000
 TOTAL ATOMIC SPINS  :
  -0.0000304  -0.0001649  -0.0000036  -0.0000079   0.0002202  -0.0000161
  -0.0000051  -0.0000102   0.0001753  -0.0000165  -0.0000057  -0.0000085
  -0.0000351  -0.0000324  -0.0000093  -0.0000222   0.0000089  -0.0000197
  -0.0000057  -0.0000101  -0.0000221   0.0000088  -0.0000060  -0.0000071
   0.0000237  -0.0000128  -0.0000396  -0.0000148   0.0000345  -0.0000129
  -0.0000092  -0.0000069  -0.0000017  -0.0000071  -0.0000054  -0.0000146
  -0.0002487   0.0000701  -0.0000033  -0.0000074   0.0001044  -0.0001952
  -0.0000029  -0.0000107  -0.0000091  -0.0000082  -0.0000037  -0.0000003
  -0.0008555  -0.0000260  -0.0000005  -0.0000015   0.0000206  -0.0000017
  -0.0000015  -0.0000010   0.0000052  -0.0000000  -0.0000001  -0.0000004
  -0.0000155  -0.0000027   0.0000445  -0.0000038   0.0000299   0.0000003
  -0.0000023  -0.0000013  -0.0000133  -0.0000008   0.0000500  -0.0000017
  -0.0000121   0.0000005  -0.0000006  -0.0000008   0.0000034  -0.0000132
  -0.0000008  -0.0000024   0.0000003   0.0000001  -0.0000008   0.0000010
   0.0008771  -0.0000082  -0.0000005  -0.0000002   0.0009949  -0.0000077
  -0.0000012   0.0000008   0.0001627   0.0000001   0.0000002  -0.0000015
  -0.0000008  -0.0000019  -0.0000331   0.0000226  -0.0000089   0.0000001
  -0.0000023  -0.0000014   0.0000148  -0.0000009   0.0000238  -0.0000268
  -0.0000365  -0.0007643  -0.0000014  -0.0000011   0.0000000   0.0000070
  -0.0000013  -0.0000015  -0.0000024   0.0000138  -0.0000018   0.0000005
 TTTTTTTTTTTTTTTTTTTTTTTTTTTTTT MOQGAD      TELAPSE    13378.38 TCPU    13340.01
 TTTTTTTTTTTTTTTTTTTTTTTTTTTTTT SHELLXN     TELAPSE    14071.13 TCPU    14031.10
 TTTTTTTTTTTTTTTTTTTTTTTTTTTTTT MONMO3      TELAPSE    14106.80 TCPU    14066.68
 NUMERICALLY INTEGRATED DENSITY   1025.0003811952   1025.0003812066
 TTTTTTTTTTTTTTTTTTTTTTTTTTTTTT NUMDFT      TELAPSE    14134.13 TCPU    14093.95
 CYC   9 ETOT(AU) -9.596341407558E+04 DETOT  2.14E-05 tst  1.24E-06 PX  6.57E-03
 CYCLE  9 WAVE FUNCTION SAVED IN FORTRAN UNIT 79
 ANDERSON MIX: BETA=   1.289691649431E+00
 TTTTTTTTTTTTTTTTTTTTTTTTTTTTTT FDIK        TELAPSE    14556.32 TCPU    14513.62

    ALPHA      ELECTRONS
 INSULATING STATE
 TOP OF VALENCE BANDS -    BAND   1025; K    1; EIG -4.7792591E-02 AU
 BOTTOM OF VIRTUAL BANDS - BAND   1026; K   27; EIG -4.4134866E-02 AU
 INDIRECT ENERGY BAND GAP:   0.0995 eV
 BOTTOM OF VIRTUAL BANDS - BAND   1026; K    1; EIG -4.2248306E-02 AU

    BETA       ELECTRONS
 INSULATING STATE
 TOP OF VALENCE BANDS -    BAND   1025; K    1; EIG -4.7722757E-02 AU
 BOTTOM OF VIRTUAL BANDS - BAND   1026; K   27; EIG -4.4365105E-02 AU
 INDIRECT ENERGY BAND GAP:   0.0914 eV
 BOTTOM OF VIRTUAL BANDS - BAND   1026; K    1; EIG -4.2259838E-02 AU
 TTTTTTTTTTTTTTTTTTTTTTTTTTTTTT PDIG        TELAPSE    14578.25 TCPU    14535.50
 CHARGE NORMALIZATION FACTOR   1.00000000
 TOTAL ATOMIC CHARGES:
  15.3445620  29.2653101  29.2678913  29.2678786  29.3134599  29.2687826
  29.2683805  29.2675634  29.3144047  29.2687474  29.2679713  29.2678905
  29.2809062  29.2804737  29.2668341  29.2674245  29.2663239  29.2674985
  29.2687827  29.2680534  29.2670247  29.2667938  29.2671993  29.2670072
  29.3366455  29.3350843  29.3287775  29.3350968  29.3363161  29.3350891
  29.3352779  29.3343956  29.3327077  29.3338236  29.3347977  29.3346297
  29.3342820  29.3306468  29.3351648  29.3341778  29.3258648  29.3369630
  29.3340657  29.3355467  29.3344758  29.3332201  29.3340004  29.3351840
   9.0288384   9.1084303   9.1101541   9.1100337   9.1101755   9.1098471
   9.1099821   9.1096517   9.1104906   9.1098302   9.1101554   9.1099957
   9.1055910   9.1089959   9.1025985   9.1101085   9.1094918   9.1097981
   9.1099686   9.1099665   9.1100661   9.1098288   9.1023981   9.1101054
   9.1582291   9.1582445   9.1591987   9.1592365   9.1581218   9.1585094
   9.1595603   9.1592930   9.1597662   9.1593282   9.1595710   9.1592611
   9.1609019   9.1593563   9.1577468   9.1592937   9.1590729   9.1593705
   9.1594915   9.1593262   9.1556672   9.1594152   9.1594698   9.1593206
   9.1266810   9.1279998   9.1285293   9.1283997   9.1278289   9.1280029
   9.1280720   9.1285319   9.1276478   9.1279917   9.1278992   9.1290068
   9.1271467   9.0714742   9.1282580   9.1276863   9.1275602   9.1275520
   9.1282821   9.1279249   9.1275593   9.1273900   9.1282583   9.1276649
 SUMMED SPIN DENSITY          -0.00000000
 TOTAL ATOMIC SPINS  :
  -0.0002376  -0.0001321   0.0000001  -0.0000062   0.0002541  -0.0000088
  -0.0000013  -0.0000020   0.0001812  -0.0000110  -0.0000042  -0.0000057
  -0.0000272  -0.0000275  -0.0000064  -0.0000226   0.0000234  -0.0000268
  -0.0000029  -0.0000041  -0.0000304   0.0000257  -0.0000024   0.0000040
   0.0000221  -0.0000077  -0.0000380  -0.0000093   0.0000389  -0.0000046
  -0.0000093  -0.0000028   0.0000007  -0.0000039  -0.0000019  -0.0000124
  -0.0003647   0.0001802  -0.0000027  -0.0000067   0.0002418  -0.0002769
  -0.0000008  -0.0000123  -0.0000026  -0.0000013   0.0000003   0.0000069
  -0.0008337  -0.0000275  -0.0000006  -0.0000026   0.0000241  -0.0000031
  -0.0000026  -0.0000018  -0.0000042  -0.0000005  -0.0000003  -0.0000000
  -0.0000170  -0.0000038   0.0000395  -0.0000044   0.0000461  -0.0000016
  -0.0000020  -0.0000002  -0.0000284  -0.0000020   0.0000504  -0.0000008
  -0.0000172   0.0000044  -0.0000011   0.0000005   0.0000077  -0.0000191
  -0.0000013  -0.0000029  -0.0000016  -0.0000016  -0.0000011   0.0000010
   0.0007918  -0.0000070  -0.0000009  -0.0000008   0.0009991  -0.0000073
  -0.0000022   0.0000014   0.0001411   0.0000014   0.0000008  -0.0000025
   0.0000009  -0.0000030  -0.0000487   0.0000401  -0.0000150   0.0000000
  -0.0000026  -0.0000029   0.0000231  -0.0000008   0.0000457  -0.0000420
  -0.0000348  -0.0007484   0.0000004  -0.0000007   0.0000024   0.0000020
   0.0000004   0.0000003  -0.0000008   0.0000133  -0.0000000   0.0000034
 TTTTTTTTTTTTTTTTTTTTTTTTTTTTTT MOQGAD      TELAPSE    14578.33 TCPU    14535.57
 TTTTTTTTTTTTTTTTTTTTTTTTTTTTTT SHELLXN     TELAPSE    15269.43 TCPU    15225.02
 TTTTTTTTTTTTTTTTTTTTTTTTTTTTTT MONMO3      TELAPSE    15306.31 TCPU    15261.81
 NUMERICALLY INTEGRATED DENSITY   1025.0003808553   1025.0003808661
 TTTTTTTTTTTTTTTTTTTTTTTTTTTTTT NUMDFT      TELAPSE    15333.53 TCPU    15288.97
 CYC  10 ETOT(AU) -9.596341606061E+04 DETOT -1.99E-03 tst  1.67E-04 PX  6.66E-03
 CYCLE 10 WAVE FUNCTION SAVED IN FORTRAN UNIT 79
 ANDERSON MIX: BETA=  -1.028501206327E+00
 TTTTTTTTTTTTTTTTTTTTTTTTTTTTTT FDIK        TELAPSE    15757.91 TCPU    15712.03

    ALPHA      ELECTRONS
 INSULATING STATE
 TOP OF VALENCE BANDS -    BAND   1025; K    1; EIG -4.9128262E-02 AU
 BOTTOM OF VIRTUAL BANDS - BAND   1026; K    1; EIG -4.0178419E-02 AU
 DIRECT ENERGY BAND GAP:   0.2435 eV

    BETA       ELECTRONS
 INSULATING STATE
 TOP OF VALENCE BANDS -    BAND   1025; K    1; EIG -4.9096531E-02 AU
 BOTTOM OF VIRTUAL BANDS - BAND   1026; K   27; EIG -4.0259248E-02 AU
 INDIRECT ENERGY BAND GAP:   0.2405 eV
 BOTTOM OF VIRTUAL BANDS - BAND   1026; K    1; EIG -4.0179146E-02 AU
 TTTTTTTTTTTTTTTTTTTTTTTTTTTTTT PDIG        TELAPSE    15779.83 TCPU    15733.90
 CHARGE NORMALIZATION FACTOR   1.00000000
 TOTAL ATOMIC CHARGES:
  15.3426538  29.2664943  29.2684510  29.2685203  29.3084941  29.2696632
  29.2690499  29.2681469  29.3092346  29.2696160  29.2685590  29.2685120
  29.2844003  29.2841159  29.2673972  29.2681599  29.2669473  29.2678439
  29.2692866  29.2688209  29.2674822  29.2672597  29.2681108  29.2676917
  29.3364086  29.3349718  29.3285642  29.3354448  29.3359858  29.3349948
  29.3349125  29.3342182  29.3320224  29.3336146  29.3341355  29.3344718
  29.3334421  29.3310130  29.3350219  29.3341745  29.3257742  29.3367681
  29.3338279  29.3354489  29.3345386  29.3331811  29.3337116  29.3350211
   9.0406790   9.1091856   9.1095102   9.1093982   9.1094821   9.1092341
   9.1093653   9.1089943   9.1097699   9.1092179   9.1095052   9.1093483
   9.1049172   9.1084185   9.0994922   9.1095987   9.1092558   9.1091487
   9.1091625   9.1093331   9.1093635   9.1091743   9.0992468   9.1096404
   9.1580676   9.1583280   9.1592638   9.1593350   9.1581771   9.1585067
   9.1597231   9.1594220   9.1598492   9.1593578   9.1597412   9.1594275
   9.1521196   9.1595762   9.1577548   9.1593556   9.1509859   9.1596000
   9.1595683   9.1594436   9.1536644   9.1594834   9.1595521   9.1594012
   9.1266742   9.1283531   9.1287430   9.1291760   9.1279187   9.1282691
   9.1283254   9.1288764   9.1281275   9.1282263   9.1287863   9.1292762
   9.1291319   9.0828120   9.1285242   9.1279062   9.1278087   9.1277378
   9.1285895   9.1282298   9.1277829   9.1275718   9.1285299   9.1278974
 SUMMED SPIN DENSITY          -0.00000000
 TOTAL ATOMIC SPINS  :
  -0.0002402  -0.0002036  -0.0000051  -0.0000031   0.0005510  -0.0000159
  -0.0000006  -0.0000070   0.0004098  -0.0000106  -0.0000065  -0.0000087
  -0.0000542  -0.0000550  -0.0000092  -0.0000285   0.0000372  -0.0000514
  -0.0000080  -0.0000088  -0.0000508   0.0000421  -0.0000112   0.0000113
   0.0000584  -0.0000155  -0.0000886  -0.0000148   0.0000893  -0.0000156
  -0.0000248  -0.0000006   0.0000054  -0.0000150  -0.0000035  -0.0000277
  -0.0006706   0.0003462  -0.0000093  -0.0000192   0.0004599  -0.0005090
  -0.0000103  -0.0000204  -0.0000082  -0.0000082  -0.0000124   0.0000128
  -0.0017505  -0.0000693   0.0000065   0.0000029   0.0000446   0.0000031
   0.0000093   0.0000084   0.0000004   0.0000034   0.0000060   0.0000081
  -0.0000326   0.0000007   0.0000791  -0.0000047   0.0000927   0.0000069
   0.0000007   0.0000039  -0.0000451   0.0000064   0.0001004   0.0000022
  -0.0000236   0.0000154   0.0000055   0.0000042   0.0000192  -0.0000286
   0.0000037  -0.0000029   0.0000077   0.0000070   0.0000067   0.0000074
   0.0013442  -0.0000062   0.0000039   0.0000068   0.0017650  -0.0000028
   0.0000065   0.0000064   0.0002358   0.0000062   0.0000040   0.0000005
  -0.0000083  -0.0000027  -0.0000895   0.0000707  -0.0000281   0.0000038
  -0.0000014   0.0000020   0.0000405  -0.0000009   0.0000777  -0.0000761
  -0.0000908  -0.0015694  -0.0000036  -0.0000002   0.0000034   0.0000035
   0.0000000  -0.0000009  -0.0000043   0.0000232  -0.0000003   0.0000048
 TTTTTTTTTTTTTTTTTTTTTTTTTTTTTT MOQGAD      TELAPSE    15779.91 TCPU    15733.97
 TTTTTTTTTTTTTTTTTTTTTTTTTTTTTT SHELLXN     TELAPSE    16471.58 TCPU    16424.01
 TTTTTTTTTTTTTTTTTTTTTTTTTTTTTT MONMO3      TELAPSE    16508.51 TCPU    16460.86
 NUMERICALLY INTEGRATED DENSITY   1025.0003804450   1025.0003804673
 TTTTTTTTTTTTTTTTTTTTTTTTTTTTTT NUMDFT      TELAPSE    16535.76 TCPU    16488.04
 CYC  11 ETOT(AU) -9.596341772202E+04 DETOT -1.66E-03 tst  7.73E-05 PX  1.08E-02
 CYCLE 11 WAVE FUNCTION SAVED IN FORTRAN UNIT 79
 ANDERSON MIX: BETA=   4.288251771742E-02
 TTTTTTTTTTTTTTTTTTTTTTTTTTTTTT FDIK        TELAPSE    16960.31 TCPU    16911.10

    ALPHA      ELECTRONS
 INSULATING STATE
 TOP OF VALENCE BANDS -    BAND   1025; K    1; EIG -5.0294414E-02 AU
 BOTTOM OF VIRTUAL BANDS - BAND   1026; K    1; EIG -4.0256828E-02 AU
 DIRECT ENERGY BAND GAP:   0.2731 eV

    BETA       ELECTRONS
 INSULATING STATE
 TOP OF VALENCE BANDS -    BAND   1025; K    1; EIG -5.0288530E-02 AU
 BOTTOM OF VIRTUAL BANDS - BAND   1026; K    1; EIG -4.0256064E-02 AU
 DIRECT ENERGY BAND GAP:   0.2730 eV
 TTTTTTTTTTTTTTTTTTTTTTTTTTTTTT PDIG        TELAPSE    16982.11 TCPU    16932.85
 CHARGE NORMALIZATION FACTOR   1.00000000
 TOTAL ATOMIC CHARGES:
  15.3423517  29.2665764  29.2683852  29.2684644  29.3076413  29.2696269
  29.2690441  29.2680993  29.3082738  29.2695222  29.2685284  29.2684789
  29.2848057  29.2846049  29.2672579  29.2680297  29.2671580  29.2679003
  29.2692714  29.2687806  29.2675723  29.2673882  29.2684159  29.2676355
  29.3349025  29.3348492  29.3292009  29.3355010  29.3345730  29.3348837
  29.3349290  29.3340921  29.3318411  29.3335233  29.3337418  29.3343902
  29.3332355  29.3311169  29.3348951  29.3341561  29.3258090  29.3364713
  29.3337446  29.3353759  29.3344507  29.3332370  29.3335569  29.3349545
   9.0418635   9.1092506   9.1094506   9.1093794   9.1095990   9.1091716
   9.1093222   9.1089232   9.1098893   9.1091165   9.1094917   9.1092971
   9.1047328   9.1083643   9.0994045   9.1094675   9.1093470   9.1091009
   9.1092024   9.1092635   9.1092708   9.1091219   9.0992037   9.1095671
   9.1579948   9.1582759   9.1592776   9.1593703   9.1581343   9.1584531
   9.1597352   9.1594614   9.1599081   9.1594366   9.1597657   9.1594834
   9.1519586   9.1595758   9.1577826   9.1593756   9.1509142   9.1596074
   9.1596090   9.1594913   9.1539386   9.1595078   9.1595866   9.1594200
   9.1266372   9.1284709   9.1288020   9.1294145   9.1280186   9.1283980
   9.1283965   9.1290131   9.1283491   9.1283555   9.1290644   9.1294192
   9.1292996   9.0840750   9.1286420   9.1280295   9.1279232   9.1280425
   9.1287349   9.1283618   9.1278589   9.1278896   9.1286541   9.1280405
 SUMMED SPIN DENSITY           0.00000000
 TOTAL ATOMIC SPINS  :
  -0.0001493  -0.0002813   0.0000069  -0.0000064   0.0008362  -0.0000163
   0.0000020  -0.0000050   0.0006426  -0.0000128  -0.0000048  -0.0000083
  -0.0000771  -0.0000749  -0.0000121  -0.0000362   0.0000607  -0.0000681
  -0.0000003  -0.0000079  -0.0000653   0.0000636  -0.0000176   0.0000187
   0.0001008  -0.0000142  -0.0001368  -0.0000184   0.0001416  -0.0000164
  -0.0000320   0.0000059   0.0000155  -0.0000043   0.0000140  -0.0000221
  -0.0009249   0.0004767  -0.0000032  -0.0000138   0.0006533  -0.0007013
  -0.0000047  -0.0000210  -0.0000021  -0.0000022   0.0000007   0.0000273
  -0.0026789  -0.0001145   0.0000034  -0.0000017   0.0000569  -0.0000007
   0.0000023   0.0000041  -0.0000062   0.0000043   0.0000000   0.0000061
  -0.0000525  -0.0000011   0.0001118  -0.0000038   0.0001262   0.0000056
  -0.0000016   0.0000015  -0.0000708   0.0000018   0.0001345  -0.0000016
  -0.0000406   0.0000159   0.0000010   0.0000005   0.0000220  -0.0000453
  -0.0000003  -0.0000080   0.0000040   0.0000052   0.0000005   0.0000046
   0.0019382  -0.0000133  -0.0000006   0.0000007   0.0025346  -0.0000113
  -0.0000001   0.0000053   0.0003244   0.0000020   0.0000020  -0.0000030
  -0.0000110  -0.0000044  -0.0001306   0.0001020  -0.0000430   0.0000004
  -0.0000039  -0.0000037   0.0000591  -0.0000033   0.0001099  -0.0001105
  -0.0001459  -0.0023933  -0.0000019  -0.0000032  -0.0000013   0.0000033
  -0.0000031  -0.0000014  -0.0000049   0.0000220  -0.0000041   0.0000035
 TTTTTTTTTTTTTTTTTTTTTTTTTTTTTT MOQGAD      TELAPSE    16982.18 TCPU    16932.92
 TTTTTTTTTTTTTTTTTTTTTTTTTTTTTT SHELLXN     TELAPSE    17673.47 TCPU    17622.57
 TTTTTTTTTTTTTTTTTTTTTTTTTTTTTT MONMO3      TELAPSE    17710.44 TCPU    17659.46
 NUMERICALLY INTEGRATED DENSITY   1025.0003803986   1025.0003804323
 TTTTTTTTTTTTTTTTTTTTTTTTTTTTTT NUMDFT      TELAPSE    17737.67 TCPU    17686.63
 CYC  12 ETOT(AU) -9.596341817585E+04 DETOT -4.54E-04 tst  1.69E-05 PX  4.46E-03
 CYCLE 12 WAVE FUNCTION SAVED IN FORTRAN UNIT 79
 ANDERSON MIX: BETA=  -2.278646047524E+00
 TTTTTTTTTTTTTTTTTTTTTTTTTTTTTT FDIK        TELAPSE    18078.89 TCPU    18027.03

    ALPHA      ELECTRONS
 INSULATING STATE
 TOP OF VALENCE BANDS -    BAND   1025; K    1; EIG -5.3785434E-02 AU
 BOTTOM OF VIRTUAL BANDS - BAND   1026; K    1; EIG -4.0399285E-02 AU
 DIRECT ENERGY BAND GAP:   0.3643 eV

    BETA       ELECTRONS
 INSULATING STATE
 TOP OF VALENCE BANDS -    BAND   1025; K    1; EIG -5.3949325E-02 AU
 BOTTOM OF VIRTUAL BANDS - BAND   1026; K    1; EIG -4.0393967E-02 AU
 DIRECT ENERGY BAND GAP:   0.3689 eV
 TTTTTTTTTTTTTTTTTTTTTTTTTTTTTT PDIG        TELAPSE    18100.72 TCPU    18048.81
 CHARGE NORMALIZATION FACTOR   1.00000000
 TOTAL ATOMIC CHARGES:
  15.3408349  29.2671169  29.2680429  29.2681746  29.3047610  29.2692889
  29.2687199  29.2677711  29.3051822  29.2691873  29.2681968  29.2681744
  29.2850318  29.2849545  29.2669780  29.2677061  29.2672838  29.2677779
  29.2691201  29.2684282  29.2674076  29.2675409  29.2682711  29.2672965
  29.3332301  29.3340220  29.3290631  29.3348905  29.3328396  29.3340593
  29.3342730  29.3333989  29.3313279  29.3328158  29.3329444  29.3337178
  29.3326393  29.3315084  29.3341093  29.3335067  29.3262444  29.3359049
  29.3330112  29.3345511  29.3336431  29.3325071  29.3327852  29.3341154
   9.0447437   9.1093169   9.1096382   9.1095948   9.1103090   9.1093621
   9.1095789   9.1091759   9.1106645   9.1092470   9.1096960   9.1094904
   9.1043444   9.1086397   9.1000396   9.1095312   9.1097694   9.1093687
   9.1096479   9.1094482   9.1096264   9.1093825   9.0999110   9.1096602
   9.1579907   9.1583018   9.1596322   9.1598161   9.1581371   9.1584213
   9.1601251   9.1599370   9.1603656   9.1599677   9.1601651   9.1599644
   9.1511603   9.1599580   9.1581921   9.1597865   9.1504167   9.1599942
   9.1600535   9.1599390   9.1547628   9.1599381   9.1600175   9.1598750
   9.1262460   9.1288002   9.1291627   9.1297985   9.1284957   9.1287549
   9.1287264   9.1293788   9.1289173   9.1287136   9.1295043   9.1298416
   9.1293761   9.0864089   9.1289880   9.1283649   9.1281547   9.1287927
   9.1291197   9.1287584   9.1281381   9.1287013   9.1290097   9.1283876
 SUMMED SPIN DENSITY           0.00000000
 TOTAL ATOMIC SPINS  :
   0.0000497  -0.0005069   0.0000313   0.0000161   0.0018508  -0.0000041
   0.0000218   0.0000198   0.0015121   0.0000009   0.0000120   0.0000124
  -0.0001547  -0.0001498  -0.0000020  -0.0000391   0.0001128  -0.0000861
   0.0000186   0.0000095  -0.0000878   0.0001255  -0.0000199   0.0000541
   0.0002485   0.0000043  -0.0002557  -0.0000045   0.0003122  -0.0000001
  -0.0000190   0.0000398   0.0000658   0.0000253   0.0000597  -0.0000120
  -0.0015953   0.0008704   0.0000214   0.0000028   0.0011754  -0.0012034
   0.0000176  -0.0000034   0.0000304   0.0000268   0.0000317   0.0000819
  -0.0060083  -0.0002999  -0.0000063  -0.0000252   0.0000714  -0.0000189
  -0.0000121  -0.0000129  -0.0000388  -0.0000115  -0.0000192  -0.0000081
  -0.0001207  -0.0000288   0.0002163  -0.0000262   0.0002010  -0.0000098
  -0.0000244  -0.0000157  -0.0001377  -0.0000167   0.0002564  -0.0000216
  -0.0000874  -0.0000035  -0.0000216  -0.0000252   0.0000133  -0.0001074
  -0.0000290  -0.0000384  -0.0000167  -0.0000170  -0.0000262  -0.0000189
   0.0040911  -0.0000505  -0.0000273  -0.0000281   0.0051840  -0.0000496
  -0.0000288  -0.0000193   0.0006347  -0.0000210  -0.0000200  -0.0000331
  -0.0000162  -0.0000134  -0.0002346   0.0001798  -0.0000779  -0.0000011
  -0.0000074  -0.0000106   0.0000928  -0.0000063   0.0001865  -0.0001979
  -0.0003564  -0.0053729  -0.0000054  -0.0000094   0.0000017  -0.0000054
  -0.0000049  -0.0000058  -0.0000078   0.0000232  -0.0000099   0.0000055
 TTTTTTTTTTTTTTTTTTTTTTTTTTTTTT MOQGAD      TELAPSE    18100.80 TCPU    18048.88
 TTTTTTTTTTTTTTTTTTTTTTTTTTTTTT SHELLXN     TELAPSE    18792.00 TCPU    18738.44
 TTTTTTTTTTTTTTTTTTTTTTTTTTTTTT MONMO3      TELAPSE    18828.72 TCPU    18775.08
 NUMERICALLY INTEGRATED DENSITY   1025.0003803219   1025.0003803896
 TTTTTTTTTTTTTTTTTTTTTTTTTTTTTT NUMDFT      TELAPSE    18855.90 TCPU    18802.20
 CYC  13 ETOT(AU) -9.596341927084E+04 DETOT -1.09E-03 tst  1.69E-04 PX  9.85E-03
 CYCLE 13 WAVE FUNCTION SAVED IN FORTRAN UNIT 79
 ANDERSON MIX: BETA=  -2.595229283298E-01
 TTTTTTTTTTTTTTTTTTTTTTTTTTTTTT FDIK        TELAPSE    19240.73 TCPU    19185.71

    ALPHA      ELECTRONS
 INSULATING STATE
 TOP OF VALENCE BANDS -    BAND   1025; K    1; EIG -5.5384830E-02 AU
 BOTTOM OF VIRTUAL BANDS - BAND   1026; K    1; EIG -4.0397471E-02 AU
 DIRECT ENERGY BAND GAP:   0.4078 eV

    BETA       ELECTRONS
 INSULATING STATE
 TOP OF VALENCE BANDS -    BAND   1025; K    1; EIG -5.5637885E-02 AU
 BOTTOM OF VIRTUAL BANDS - BAND   1026; K    1; EIG -4.0387903E-02 AU
 DIRECT ENERGY BAND GAP:   0.4150 eV
 TTTTTTTTTTTTTTTTTTTTTTTTTTTTTT PDIG        TELAPSE    19262.55 TCPU    19207.48
 CHARGE NORMALIZATION FACTOR   1.00000000
 TOTAL ATOMIC CHARGES:
  15.3389555  29.2668879  29.2677476  29.2678813  29.3038945  29.2689841
  29.2684959  29.2674844  29.3041213  29.2688439  29.2679212  29.2678866
  29.2851061  29.2850931  29.2666363  29.2673363  29.2673006  29.2675298
  29.2688813  29.2681560  29.2671862  29.2674823  29.2684581  29.2670146
  29.3317910  29.3335413  29.3291289  29.3345939  29.3315513  29.3335862
  29.3339523  29.3329120  29.3307611  29.3323603  29.3321594  29.3332799
  29.3313872  29.3314298  29.3336278  29.3331166  29.3261890  29.3347053
  29.3325967  29.3341198  29.3332329  29.3321817  29.3322820  29.3337134
   9.0475508   9.1098651   9.1099078   9.1099446   9.1108229   9.1096818
   9.1098834   9.1094620   9.1112292   9.1095150   9.1100336   9.1097901
   9.1044341   9.1089651   9.1003457   9.1097616   9.1103144   9.1096681
   9.1099930   9.1097341   9.1099065   9.1096801   9.1002955   9.1099655
   9.1582134   9.1586106   9.1599854   9.1602143   9.1584269   9.1587055
   9.1604693   9.1603167   9.1607494   9.1603989   9.1605215   9.1603602
   9.1499855   9.1603361   9.1585650   9.1601574   9.1497250   9.1603712
   9.1604243   9.1603234   9.1552376   9.1602967   9.1603905   9.1602315
   9.1260839   9.1288779   9.1290290   9.1299547   9.1285181   9.1288073
   9.1287156   9.1294146   9.1291316   9.1287529   9.1297381   9.1298252
   9.1296895   9.0888775   9.1290257   9.1284095   9.1281723   9.1290872
   9.1291751   9.1288248   9.1281351   9.1289911   9.1290600   9.1284527
 SUMMED SPIN DENSITY          -0.00000000
 TOTAL ATOMIC SPINS  :
   0.0000036  -0.0007561   0.0000030  -0.0000220   0.0025952  -0.0000413
   0.0000049  -0.0000181   0.0021205  -0.0000436  -0.0000195  -0.0000261
  -0.0001674  -0.0001559  -0.0000805  -0.0001011   0.0001445  -0.0001541
  -0.0000149  -0.0000247  -0.0001448   0.0001514  -0.0000082   0.0000357
   0.0002179  -0.0000431  -0.0003905  -0.0000350   0.0003151  -0.0000416
  -0.0000611  -0.0000111   0.0000229  -0.0000165  -0.0000279  -0.0000651
  -0.0023205   0.0011409  -0.0000213  -0.0000385   0.0015331  -0.0017609
  -0.0000181  -0.0000508   0.0000054   0.0000106  -0.0000199   0.0000700
  -0.0083081  -0.0003560   0.0000179   0.0000084   0.0001504   0.0000056
   0.0000160   0.0000171   0.0000224   0.0000135   0.0000187   0.0000204
  -0.0001782   0.0000002   0.0003323  -0.0000082   0.0003378   0.0000221
   0.0000104   0.0000147  -0.0001504   0.0000121   0.0003940   0.0000077
  -0.0000923   0.0000373   0.0000168   0.0000184   0.0000517  -0.0001040
   0.0000122  -0.0000013   0.0000304   0.0000373   0.0000151   0.0000302
   0.0056284  -0.0000224   0.0000125   0.0000146   0.0071618  -0.0000186
   0.0000135   0.0000270   0.0009212   0.0000145   0.0000189   0.0000049
  -0.0000491  -0.0000130  -0.0003328   0.0002563  -0.0001034   0.0000067
  -0.0000170  -0.0000089   0.0001478  -0.0000032   0.0002751  -0.0002681
  -0.0004588  -0.0074215  -0.0000060  -0.0000055   0.0000008   0.0000291
  -0.0000029  -0.0000024  -0.0000118   0.0000609  -0.0000067   0.0000109
 TTTTTTTTTTTTTTTTTTTTTTTTTTTTTT MOQGAD      TELAPSE    19262.63 TCPU    19207.55
 TTTTTTTTTTTTTTTTTTTTTTTTTTTTTT SHELLXN     TELAPSE    19954.21 TCPU    19897.50
 TTTTTTTTTTTTTTTTTTTTTTTTTTTTTT MONMO3      TELAPSE    19991.12 TCPU    19934.33
 NUMERICALLY INTEGRATED DENSITY   1025.0003802782   1025.0003803805
 TTTTTTTTTTTTTTTTTTTTTTTTTTTTTT NUMDFT      TELAPSE    20018.35 TCPU    19961.48
 CYC  14 ETOT(AU) -9.596341995133E+04 DETOT -6.80E-04 tst  5.38E-05 PX  5.51E-03
 CYCLE 14 WAVE FUNCTION SAVED IN FORTRAN UNIT 79
 ANDERSON MIX: BETA=   1.202769619439E-01
 TTTTTTTTTTTTTTTTTTTTTTTTTTTTTT FDIK        TELAPSE    20363.93 TCPU    20306.24

    ALPHA      ELECTRONS
 INSULATING STATE
 TOP OF VALENCE BANDS -    BAND   1025; K    1; EIG -5.5885127E-02 AU
 BOTTOM OF VIRTUAL BANDS - BAND   1026; K    1; EIG -4.0359931E-02 AU
 DIRECT ENERGY BAND GAP:   0.4225 eV

    BETA       ELECTRONS
 INSULATING STATE
 TOP OF VALENCE BANDS -    BAND   1025; K    1; EIG -5.6140166E-02 AU
 BOTTOM OF VIRTUAL BANDS - BAND   1026; K    1; EIG -4.0347412E-02 AU
 DIRECT ENERGY BAND GAP:   0.4297 eV
 TTTTTTTTTTTTTTTTTTTTTTTTTTTTTT PDIG        TELAPSE    20385.69 TCPU    20327.94
 CHARGE NORMALIZATION FACTOR   1.00000000
 TOTAL ATOMIC CHARGES:
  15.3381943  29.2667381  29.2676185  29.2677319  29.3036311  29.2688892
  29.2684116  29.2673791  29.3038023  29.2686784  29.2678235  29.2677941
  29.2851156  29.2851236  29.2664319  29.2671592  29.2672852  29.2674247
  29.2687525  29.2680543  29.2671238  29.2673848  29.2686513  29.2669023
  29.3312111  29.3333888  29.3292508  29.3345267  29.3309611  29.3334540
  29.3339417  29.3327255  29.3305187  29.3322132  29.3317488  29.3331472
  29.3310046  29.3313523  29.3335069  29.3330060  29.3260212  29.3342040
  29.3324645  29.3340337  29.3331151  29.3321247  29.3321056  29.3336079
   9.0489414   9.1101964   9.1100212   9.1101006   9.1109881   9.1098343
   9.1100099   9.1095754   9.1114033   9.1096224   9.1101902   9.1099125
   9.1045658   9.1090926   9.1003709   9.1098617   9.1105178   9.1097811
   9.1101265   9.1098636   9.1100306   9.1097994   9.1003628   9.1101257
   9.1583446   9.1587606   9.1601249   9.1603538   9.1585602   9.1588560
   9.1605921   9.1604460   9.1608884   9.1605464   9.1606558   9.1604988
   9.1493405   9.1604771   9.1587064   9.1602911   9.1491636   9.1605140
   9.1605534   9.1604619   9.1553401   9.1604233   9.1605257   9.1603564
   9.1260924   9.1288817   9.1289605   9.1299821   9.1284904   9.1288080
   9.1286871   9.1293985   9.1291571   9.1287429   9.1297925   9.1297969
   9.1298817   9.0901576   9.1290080   9.1283982   9.1281797   9.1291156
   9.1291693   9.1288185   9.1281091   9.1290513   9.1290501   9.1284598
 SUMMED SPIN DENSITY          -0.00000000
 TOTAL ATOMIC SPINS  :
  -0.0000074  -0.0009166  -0.0000021  -0.0000299   0.0031796  -0.0000412
   0.0000049  -0.0000192   0.0026164  -0.0000584  -0.0000170  -0.0000300
  -0.0002032  -0.0001855  -0.0001006  -0.0001244   0.0001756  -0.0001790
  -0.0000204  -0.0000292  -0.0001588   0.0001716   0.0000225   0.0000486
   0.0002475  -0.0000542  -0.0004373  -0.0000414   0.0003255  -0.0000475
  -0.0000498  -0.0000063   0.0000288  -0.0000239  -0.0000591  -0.0000721
  -0.0027321   0.0013398  -0.0000193  -0.0000392   0.0017692  -0.0021147
  -0.0000198  -0.0000485   0.0000166   0.0000268  -0.0000235   0.0000889
  -0.0101446  -0.0004153   0.0000249   0.0000189   0.0001797   0.0000154
   0.0000227   0.0000211   0.0000258   0.0000124   0.0000289   0.0000298
  -0.0002052  -0.0000009   0.0003862  -0.0000084   0.0004030   0.0000271
   0.0000122   0.0000183  -0.0001644   0.0000160   0.0004633   0.0000165
  -0.0001004   0.0000425   0.0000193   0.0000160   0.0000592  -0.0001190
   0.0000101  -0.0000037   0.0000347   0.0000402   0.0000145   0.0000297
   0.0068754  -0.0000266   0.0000114   0.0000163   0.0086668  -0.0000240
   0.0000152   0.0000254   0.0010951   0.0000179   0.0000242   0.0000036
  -0.0000461  -0.0000161  -0.0003899   0.0002942  -0.0001196   0.0000077
  -0.0000232  -0.0000153   0.0001675  -0.0000052   0.0003146  -0.0003084
  -0.0005492  -0.0090492  -0.0000104  -0.0000081   0.0000031   0.0000266
  -0.0000064  -0.0000056  -0.0000171   0.0000710  -0.0000073   0.0000144
 TTTTTTTTTTTTTTTTTTTTTTTTTTTTTT MOQGAD      TELAPSE    20385.76 TCPU    20328.01
 TTTTTTTTTTTTTTTTTTTTTTTTTTTTTT SHELLXN     TELAPSE    21077.41 TCPU    21018.03
 TTTTTTTTTTTTTTTTTTTTTTTTTTTTTT MONMO3      TELAPSE    21114.33 TCPU    21054.86
 NUMERICALLY INTEGRATED DENSITY   1025.0003802698   1025.0003803899
 TTTTTTTTTTTTTTTTTTTTTTTTTTTTTT NUMDFT      TELAPSE    21141.56 TCPU    21082.03
 CYC  15 ETOT(AU) -9.596342040533E+04 DETOT -4.54E-04 tst  1.78E-05 PX  3.97E-03
 CYCLE 15 WAVE FUNCTION SAVED IN FORTRAN UNIT 79
 ANDERSON MIX: BETA=   2.677630293879E+00
 TTTTTTTTTTTTTTTTTTTTTTTTTTTTTT FDIK        TELAPSE    21382.81 TCPU    21322.71

    ALPHA      ELECTRONS
 INSULATING STATE
 TOP OF VALENCE BANDS -    BAND   1025; K    1; EIG -5.5243525E-02 AU
 BOTTOM OF VIRTUAL BANDS - BAND   1026; K    1; EIG -4.0416608E-02 AU
 DIRECT ENERGY BAND GAP:   0.4035 eV

    BETA       ELECTRONS
 INSULATING STATE
 TOP OF VALENCE BANDS -    BAND   1025; K    1; EIG -5.5585275E-02 AU
 BOTTOM OF VIRTUAL BANDS - BAND   1026; K    1; EIG -4.0409519E-02 AU
 DIRECT ENERGY BAND GAP:   0.4130 eV
 TTTTTTTTTTTTTTTTTTTTTTTTTTTTTT PDIG        TELAPSE    21404.80 TCPU    21344.65
 CHARGE NORMALIZATION FACTOR   1.00000000
 TOTAL ATOMIC CHARGES:
  15.3388763  29.2666519  29.2676483  29.2677601  29.3040047  29.2689334
  29.2684439  29.2674045  29.3041600  29.2687217  29.2678520  29.2678229
  29.2852564  29.2852758  29.2664196  29.2671900  29.2673139  29.2674549
  29.2687697  29.2680835  29.2671543  29.2674136  29.2686431  29.2669370
  29.3313797  29.3333840  29.3290654  29.3345507  29.3311334  29.3334488
  29.3339061  29.3327256  29.3305329  29.3322166  29.3317167  29.3331450
  29.3309383  29.3313734  29.3335086  29.3330023  29.3260062  29.3342060
  29.3324624  29.3340458  29.3331533  29.3321554  29.3321033  29.3336255
   9.0472492   9.1100659   9.1099962   9.1100718   9.1110017   9.1097987
   9.1099870   9.1095535   9.1114116   9.1095884   9.1101648   9.1098847
   9.1044580   9.1090636   9.1004087   9.1098258   9.1105158   9.1097575
   9.1101183   9.1098335   9.1100109   9.1097756   9.1003979   9.1100880
   9.1583016   9.1587199   9.1601136   9.1603456   9.1585235   9.1588138
   9.1605889   9.1604456   9.1608913   9.1605514   9.1606513   9.1604987
   9.1502071   9.1604596   9.1586954   9.1602830   9.1500607   9.1604951
   9.1605514   9.1604609   9.1554594   9.1604180   9.1605239   9.1603548
   9.1260393   9.1288735   9.1289443   9.1299976   9.1284876   9.1288042
   9.1286841   9.1293991   9.1291669   9.1287394   9.1297981   9.1297891
   9.1297707   9.0886893   9.1290063   9.1283991   9.1281645   9.1291489
   9.1291706   9.1288227   9.1280938   9.1290827   9.1290482   9.1284614
 SUMMED SPIN DENSITY          -0.00000000
 TOTAL ATOMIC SPINS  :
  -0.0000319  -0.0006278   0.0000015  -0.0000188   0.0020474  -0.0000135
   0.0000086  -0.0000083   0.0016683  -0.0000319  -0.0000056  -0.0000142
  -0.0000555  -0.0000401  -0.0000874  -0.0000863   0.0001221  -0.0001239
  -0.0000158  -0.0000145  -0.0001040   0.0001132   0.0000253   0.0000420
   0.0001914  -0.0000473  -0.0003526  -0.0000178   0.0002332  -0.0000410
  -0.0000516  -0.0000133  -0.0000080  -0.0000244  -0.0000818  -0.0000600
  -0.0019361   0.0009582  -0.0000200  -0.0000306   0.0012234  -0.0014868
  -0.0000231  -0.0000386   0.0000167   0.0000221  -0.0000271   0.0000577
  -0.0065033  -0.0002569   0.0000115   0.0000075   0.0001254   0.0000061
   0.0000113   0.0000089   0.0000173  -0.0000018   0.0000150   0.0000141
  -0.0001611  -0.0000051   0.0002363  -0.0000144   0.0002806   0.0000144
   0.0000117   0.0000065  -0.0001242   0.0000063   0.0002956   0.0000060
  -0.0000685   0.0000329   0.0000164   0.0000162   0.0000382  -0.0000787
   0.0000128   0.0000060   0.0000311   0.0000361   0.0000159   0.0000304
   0.0044239  -0.0000119   0.0000104   0.0000166   0.0056539  -0.0000096
   0.0000166   0.0000248   0.0007067   0.0000186   0.0000239   0.0000091
  -0.0000473  -0.0000116  -0.0002710   0.0002111  -0.0000856   0.0000045
  -0.0000164  -0.0000085   0.0001143  -0.0000055   0.0002285  -0.0002137
  -0.0003358  -0.0057785  -0.0000082  -0.0000059  -0.0000039   0.0000224
  -0.0000041  -0.0000035  -0.0000159   0.0000570  -0.0000054   0.0000121
 TTTTTTTTTTTTTTTTTTTTTTTTTTTTTT MOQGAD      TELAPSE    21404.88 TCPU    21344.72
 TTTTTTTTTTTTTTTTTTTTTTTTTTTTTT SHELLXN     TELAPSE    22096.53 TCPU    22034.72
 TTTTTTTTTTTTTTTTTTTTTTTTTTTTTT MONMO3      TELAPSE    22133.30 TCPU    22071.40
 NUMERICALLY INTEGRATED DENSITY   1025.0003802666   1025.0003803497
 TTTTTTTTTTTTTTTTTTTTTTTTTTTTTT NUMDFT      TELAPSE    22160.54 TCPU    22098.57
 CYC  16 ETOT(AU) -9.596341966031E+04 DETOT  7.45E-04 tst  5.46E-05 PX  8.00E-03
 CYCLE 16 WAVE FUNCTION SAVED IN FORTRAN UNIT 79
 ANDERSON MIX: BETA=  -6.770083184586E-01
 TTTTTTTTTTTTTTTTTTTTTTTTTTTTTT FDIK        TELAPSE    22504.44 TCPU    22440.45

    ALPHA      ELECTRONS
 INSULATING STATE
 TOP OF VALENCE BANDS -    BAND   1025; K    1; EIG -5.5483243E-02 AU
 BOTTOM OF VIRTUAL BANDS - BAND   1026; K    1; EIG -4.0404738E-02 AU
 DIRECT ENERGY BAND GAP:   0.4103 eV

    BETA       ELECTRONS
 INSULATING STATE
 TOP OF VALENCE BANDS -    BAND   1025; K    1; EIG -5.5928873E-02 AU
 BOTTOM OF VIRTUAL BANDS - BAND   1026; K    1; EIG -4.0399138E-02 AU
 DIRECT ENERGY BAND GAP:   0.4226 eV
 TTTTTTTTTTTTTTTTTTTTTTTTTTTTTT PDIG        TELAPSE    22526.37 TCPU    22462.31
 CHARGE NORMALIZATION FACTOR   1.00000000
 TOTAL ATOMIC CHARGES:
  15.3384775  29.2665634  29.2676014  29.2677090  29.3037448  29.2689147
  29.2684138  29.2673652  29.3038997  29.2686717  29.2678229  29.2677915
  29.2853712  29.2854195  29.2663608  29.2671318  29.2673047  29.2674109
  29.2687203  29.2680523  29.2671363  29.2673685  29.2687103  29.2669014
  29.3311725  29.3333106  29.3290745  29.3345268  29.3308807  29.3333889
  29.3338669  29.3326371  29.3304306  29.3321449  29.3315435  29.3330753
  29.3307946  29.3313235  29.3334456  29.3329626  29.3258630  29.3340357
  29.3323934  29.3340004  29.3330880  29.3321130  29.3320147  29.3335619
   9.0480556   9.1102293   9.1100367   9.1101252   9.1110468   9.1098531
   9.1100286   9.1095867   9.1114491   9.1096179   9.1102189   9.1099291
   9.1045332   9.1091014   9.1002994   9.1098656   9.1105718   9.1097911
   9.1101557   9.1098783   9.1100471   9.1098125   9.1003120   9.1101516
   9.1583571   9.1587871   9.1601663   9.1603961   9.1585809   9.1588761
   9.1606365   9.1604906   9.1609308   9.1605883   9.1607001   9.1605481
   9.1500731   9.1605116   9.1587453   9.1603316   9.1498700   9.1605491
   9.1605982   9.1605092   9.1553779   9.1604617   9.1605734   9.1603990
   9.1260761   9.1288898   9.1289585   9.1300250   9.1284713   9.1288189
   9.1286859   9.1294120   9.1291629   9.1287489   9.1298337   9.1298134
   9.1299119   9.0894299   9.1290134   9.1284096   9.1281792   9.1291422
   9.1291797   9.1288295   9.1281001   9.1291037   9.1290622   9.1284752
 SUMMED SPIN DENSITY           0.00000000
 TOTAL ATOMIC SPINS  :
   0.0000765  -0.0004921   0.0000140  -0.0000001   0.0017840  -0.0000140
   0.0000137   0.0000002   0.0014725  -0.0000121  -0.0000005  -0.0000059
  -0.0001022  -0.0000971  -0.0000380  -0.0000529   0.0000988  -0.0000900
   0.0000032  -0.0000052  -0.0000865   0.0001084  -0.0000104   0.0000382
   0.0002261  -0.0000176  -0.0002829  -0.0000183   0.0002769  -0.0000153
  -0.0000309   0.0000162   0.0000386   0.0000022   0.0000097  -0.0000299
  -0.0015430   0.0007938   0.0000002  -0.0000138   0.0010456  -0.0011691
   0.0000001  -0.0000221   0.0000198   0.0000189   0.0000038   0.0000617
  -0.0055784  -0.0002504  -0.0000002  -0.0000091   0.0000826  -0.0000075
  -0.0000034  -0.0000017  -0.0000021  -0.0000056  -0.0000035   0.0000011
  -0.0001355  -0.0000122   0.0002132  -0.0000178   0.0002053   0.0000020
  -0.0000075  -0.0000049  -0.0001095  -0.0000045   0.0002546  -0.0000101
  -0.0000725   0.0000052  -0.0000044  -0.0000038   0.0000144  -0.0000846
  -0.0000066  -0.0000140   0.0000065   0.0000088  -0.0000042   0.0000044
   0.0036664  -0.0000276  -0.0000063  -0.0000036   0.0046669  -0.0000259
  -0.0000055   0.0000019   0.0005753  -0.0000017  -0.0000011  -0.0000091
  -0.0000320  -0.0000055  -0.0002107   0.0001630  -0.0000567   0.0000067
  -0.0000059  -0.0000038   0.0000936   0.0000027   0.0001754  -0.0001702
  -0.0002997  -0.0049707  -0.0000003  -0.0000012   0.0000017   0.0000194
   0.0000007   0.0000011  -0.0000030   0.0000379  -0.0000003   0.0000111
 TTTTTTTTTTTTTTTTTTTTTTTTTTTTTT MOQGAD      TELAPSE    22526.45 TCPU    22462.38
 TTTTTTTTTTTTTTTTTTTTTTTTTTTTTT SHELLXN     TELAPSE    23217.60 TCPU    23151.89
 TTTTTTTTTTTTTTTTTTTTTTTTTTTTTT MONMO3      TELAPSE    23254.39 TCPU    23188.59
 NUMERICALLY INTEGRATED DENSITY   1025.0003802759   1025.0003803443
 TTTTTTTTTTTTTTTTTTTTTTTTTTTTTT NUMDFT      TELAPSE    23281.59 TCPU    23215.73
 CYC  17 ETOT(AU) -9.596341952296E+04 DETOT  1.37E-04 tst  5.68E-06 PX  3.23E-03
 CYCLE 17 WAVE FUNCTION SAVED IN FORTRAN UNIT 79
 ANDERSON MIX: BETA=   2.491046216947E+00
 TTTTTTTTTTTTTTTTTTTTTTTTTTTTTT FDIK        TELAPSE    23501.47 TCPU    23434.75

    ALPHA      ELECTRONS
 INSULATING STATE
 TOP OF VALENCE BANDS -    BAND   1025; K    1; EIG -5.5656613E-02 AU
 BOTTOM OF VIRTUAL BANDS - BAND   1026; K    1; EIG -4.0390562E-02 AU
 DIRECT ENERGY BAND GAP:   0.4154 eV

    BETA       ELECTRONS
 INSULATING STATE
 TOP OF VALENCE BANDS -    BAND   1025; K    1; EIG -5.5868780E-02 AU
 BOTTOM OF VIRTUAL BANDS - BAND   1026; K    1; EIG -4.0377760E-02 AU
 DIRECT ENERGY BAND GAP:   0.4215 eV
 TTTTTTTTTTTTTTTTTTTTTTTTTTTTTT PDIG        TELAPSE    23523.26 TCPU    23456.48
 CHARGE NORMALIZATION FACTOR   1.00000000
 TOTAL ATOMIC CHARGES:
  15.3381388  29.2667137  29.2676057  29.2677145  29.3034327  29.2689195
  29.2684138  29.2673701  29.3035762  29.2686760  29.2678262  29.2677978
  29.2853410  29.2853795  29.2663743  29.2671360  29.2673135  29.2674157
  29.2687277  29.2680557  29.2671399  29.2673760  29.2687247  29.2669103
  29.3311077  29.3333228  29.3291788  29.3345370  29.3308201  29.3334013
  29.3338854  29.3326503  29.3304330  29.3321548  29.3315636  29.3330873
  29.3308461  29.3314104  29.3334547  29.3329778  29.3259890  29.3340729
  29.3324044  29.3340012  29.3330865  29.3321139  29.3320249  29.3335655
   9.0493302   9.1102904   9.1100302   9.1101204   9.1110183   9.1098496
   9.1100246   9.1095832   9.1114195   9.1096165   9.1102130   9.1099240
   9.1045697   9.1091012   9.1002392   9.1098618   9.1105686   9.1097863
   9.1101548   9.1098746   9.1100334   9.1098081   9.1002525   9.1101483
   9.1583676   9.1588019   9.1601619   9.1603942   9.1585946   9.1588896
   9.1606330   9.1604872   9.1609293   9.1605869   9.1606968   9.1605453
   9.1491336   9.1605150   9.1587428   9.1603283   9.1489908   9.1605525
   9.1605948   9.1605068   9.1552378   9.1604594   9.1605702   9.1603953
   9.1260792   9.1288860   9.1289521   9.1300238   9.1284672   9.1288131
   9.1286825   9.1294071   9.1291644   9.1287432   9.1298404   9.1298005
   9.1299791   9.0906599   9.1290087   9.1284029   9.1281767   9.1291144
   9.1291742   9.1288231   9.1280964   9.1290753   9.1290572   9.1284697
 SUMMED SPIN DENSITY           0.00000000
 TOTAL ATOMIC SPINS  :
   0.0000236  -0.0009191   0.0000207  -0.0000044   0.0033117  -0.0000321
   0.0000188  -0.0000052   0.0027040  -0.0000304  -0.0000065  -0.0000161
  -0.0002332  -0.0002200  -0.0000634  -0.0001011   0.0001909  -0.0001804
   0.0000011  -0.0000138  -0.0001773   0.0002047  -0.0000208   0.0000642
   0.0003300  -0.0000358  -0.0004762  -0.0000422   0.0004435  -0.0000319
  -0.0000597   0.0000244   0.0000768  -0.0000007   0.0000178  -0.0000581
  -0.0028574   0.0014294  -0.0000038  -0.0000280   0.0019153  -0.0021679
  -0.0000015  -0.0000450   0.0000325   0.0000309   0.0000029   0.0001073
  -0.0107167  -0.0004922   0.0000021  -0.0000129   0.0001632  -0.0000146
  -0.0000029  -0.0000000  -0.0000029  -0.0000045  -0.0000024   0.0000056
  -0.0002357  -0.0000206   0.0004064  -0.0000308   0.0003867   0.0000048
  -0.0000100  -0.0000060  -0.0001998  -0.0000067   0.0004795  -0.0000159
  -0.0001407   0.0000166  -0.0000036  -0.0000052   0.0000424  -0.0001629
  -0.0000086  -0.0000245   0.0000131   0.0000181  -0.0000056   0.0000099
   0.0073361  -0.0000516  -0.0000085  -0.0000043   0.0092574  -0.0000484
  -0.0000067   0.0000070   0.0011221  -0.0000011   0.0000014  -0.0000149
  -0.0000528  -0.0000115  -0.0003963   0.0003097  -0.0001112   0.0000111
  -0.0000101  -0.0000089   0.0001832   0.0000033   0.0003308  -0.0003175
  -0.0005980  -0.0095785  -0.0000019  -0.0000042   0.0000070   0.0000331
   0.0000003   0.0000003  -0.0000103   0.0000756  -0.0000016   0.0000182
 TTTTTTTTTTTTTTTTTTTTTTTTTTTTTT MOQGAD      TELAPSE    23523.34 TCPU    23456.56
 TTTTTTTTTTTTTTTTTTTTTTTTTTTTTT SHELLXN     TELAPSE    24215.26 TCPU    24146.86
 TTTTTTTTTTTTTTTTTTTTTTTTTTTTTT MONMO3      TELAPSE    24251.81 TCPU    24183.32
 NUMERICALLY INTEGRATED DENSITY   1025.0003802690   1025.0003803911
 TTTTTTTTTTTTTTTTTTTTTTTTTTTTTT NUMDFT      TELAPSE    24279.02 TCPU    24210.47
 CYC  18 ETOT(AU) -9.596342052111E+04 DETOT -9.98E-04 tst  1.05E-04 PX  1.31E-02
 CYCLE 18 WAVE FUNCTION SAVED IN FORTRAN UNIT 79
 ANDERSON MIX: BETA=   2.437867400239E+00
 TTTTTTTTTTTTTTTTTTTTTTTTTTTTTT FDIK        TELAPSE    24484.92 TCPU    24415.27

    ALPHA      ELECTRONS
 INSULATING STATE
 TOP OF VALENCE BANDS -    BAND   1025; K    1; EIG -5.6088065E-02 AU
 BOTTOM OF VIRTUAL BANDS - BAND   1026; K    1; EIG -4.0375379E-02 AU
 DIRECT ENERGY BAND GAP:   0.4276 eV

    BETA       ELECTRONS
 INSULATING STATE
 TOP OF VALENCE BANDS -    BAND   1025; K    1; EIG -5.6916131E-02 AU
 BOTTOM OF VIRTUAL BANDS - BAND   1026; K    1; EIG -4.0379949E-02 AU
 DIRECT ENERGY BAND GAP:   0.4500 eV
 TTTTTTTTTTTTTTTTTTTTTTTTTTTTTT PDIG        TELAPSE    24506.75 TCPU    24437.05
 CHARGE NORMALIZATION FACTOR   1.00000000
 TOTAL ATOMIC CHARGES:
  15.3378987  29.2665353  29.2675884  29.2676986  29.3034279  29.2689017
  29.2683982  29.2673536  29.3036065  29.2686582  29.2678122  29.2677797
  29.2853635  29.2854167  29.2663563  29.2671210  29.2672783  29.2673849
  29.2687107  29.2680427  29.2671064  29.2673388  29.2687005  29.2668881
  29.3310778  29.3333032  29.3291065  29.3345142  29.3307855  29.3333824
  29.3338587  29.3326294  29.3303966  29.3321351  29.3315342  29.3330674
  29.3307739  29.3312335  29.3334410  29.3329525  29.3257476  29.3340060
  29.3323859  29.3339874  29.3330739  29.3320991  29.3320076  29.3335442
   9.0490448   9.1102781   9.1100425   9.1101311   9.1110640   9.1098606
   9.1100337   9.1095916   9.1114616   9.1096222   9.1102237   9.1099343
   9.1045445   9.1091084   9.1003183   9.1098751   9.1105563   9.1097972
   9.1101565   9.1098850   9.1100471   9.1098189   9.1003301   9.1101615
   9.1583575   9.1587923   9.1601723   9.1603984   9.1585847   9.1588712
   9.1606410   9.1604920   9.1609293   9.1605856   9.1607041   9.1605533
   9.1501264   9.1605174   9.1587490   9.1603361   9.1498579   9.1605553
   9.1606012   9.1605120   9.1553718   9.1604643   9.1605771   9.1604020
   9.1260830   9.1288944   9.1289842   9.1300269   9.1284681   9.1288213
   9.1286896   9.1294169   9.1291512   9.1287510   9.1298422   9.1298326
   9.1299623   9.0900853   9.1290161   9.1284107   9.1281815   9.1291505
   9.1291825   9.1288329   9.1281065   9.1291213   9.1290638   9.1284750
 SUMMED SPIN DENSITY           0.00000000
 TOTAL ATOMIC SPINS  :
   0.0002464   0.0001204  -0.0000001  -0.0000002  -0.0004925   0.0000105
   0.0000026   0.0000028  -0.0003408   0.0000105   0.0000043   0.0000029
   0.0001071   0.0001033  -0.0000084   0.0000174  -0.0000508   0.0000375
   0.0000009   0.0000050   0.0000463  -0.0000473  -0.0000025  -0.0000070
   0.0000898   0.0000037  -0.0000269   0.0000147   0.0000408   0.0000057
   0.0000045  -0.0000042  -0.0000340   0.0000003  -0.0000150   0.0000063
   0.0004424  -0.0001821  -0.0000000   0.0000019  -0.0002997   0.0003335
  -0.0000032   0.0000121  -0.0000024  -0.0000028  -0.0000011  -0.0000128
   0.0019394   0.0001102   0.0000005   0.0000013  -0.0000336   0.0000080
  -0.0000002  -0.0000014   0.0000065  -0.0000041  -0.0000006   0.0000001
   0.0000115   0.0000022  -0.0000644   0.0000063  -0.0000660   0.0000016
  -0.0000005   0.0000017   0.0000343   0.0000025  -0.0000704   0.0000030
   0.0000362  -0.0000114  -0.0000033  -0.0000010  -0.0000252   0.0000396
   0.0000004   0.0000046  -0.0000038  -0.0000036   0.0000008  -0.0000021
  -0.0017046   0.0000099  -0.0000019  -0.0000004  -0.0021687   0.0000090
  -0.0000013  -0.0000017  -0.0002178   0.0000000  -0.0000021   0.0000043
   0.0000041   0.0000085   0.0000746  -0.0000575   0.0000294   0.0000032
   0.0000037   0.0000054  -0.0000396   0.0000061  -0.0000578   0.0000570
   0.0001428   0.0017983   0.0000047   0.0000071  -0.0000026   0.0000053
   0.0000053   0.0000053   0.0000132  -0.0000117   0.0000069   0.0000046
 TTTTTTTTTTTTTTTTTTTTTTTTTTTTTT MOQGAD      TELAPSE    24506.83 TCPU    24437.11
 TTTTTTTTTTTTTTTTTTTTTTTTTTTTTT SHELLXN     TELAPSE    25198.59 TCPU    25127.25
 TTTTTTTTTTTTTTTTTTTTTTTTTTTTTT MONMO3      TELAPSE    25234.99 TCPU    25163.58
 NUMERICALLY INTEGRATED DENSITY   1025.0003803124   1025.0003803057
 TTTTTTTTTTTTTTTTTTTTTTTTTTTTTT NUMDFT      TELAPSE    25262.18 TCPU    25190.70
 CYC  19 ETOT(AU) -9.596341924871E+04 DETOT  1.27E-03 tst  6.42E-04 PX  3.32E-02
 CYCLE 19 WAVE FUNCTION SAVED IN FORTRAN UNIT 79
 ANDERSON MIX: BETA=   1.482784026064E-01
 TTTTTTTTTTTTTTTTTTTTTTTTTTTTTT FDIK        TELAPSE    25568.60 TCPU    25496.40

    ALPHA      ELECTRONS
 INSULATING STATE
 TOP OF VALENCE BANDS -    BAND   1025; K    1; EIG -5.6441533E-02 AU
 BOTTOM OF VIRTUAL BANDS - BAND   1026; K    1; EIG -4.0335010E-02 AU
 DIRECT ENERGY BAND GAP:   0.4383 eV

    BETA       ELECTRONS
 INSULATING STATE
 TOP OF VALENCE BANDS -    BAND   1025; K    1; EIG -5.7067915E-02 AU
 BOTTOM OF VIRTUAL BANDS - BAND   1026; K    1; EIG -4.0336693E-02 AU
 DIRECT ENERGY BAND GAP:   0.4553 eV
 TTTTTTTTTTTTTTTTTTTTTTTTTTTTTT PDIG        TELAPSE    25590.54 TCPU    25518.28
 CHARGE NORMALIZATION FACTOR   1.00000000
 TOTAL ATOMIC CHARGES:
  15.3379129  29.2664890  29.2675102  29.2676150  29.3034182  29.2687948
  29.2683397  29.2672837  29.3035674  29.2685541  29.2677338  29.2676980
  29.2851904  29.2852528  29.2663442  29.2670372  29.2672592  29.2673048
  29.2686513  29.2679686  29.2670319  29.2673224  29.2687177  29.2667925
  29.3309479  29.3332711  29.3292203  29.3344253  29.3306462  29.3333487
  29.3338951  29.3325754  29.3303844  29.3320869  29.3315465  29.3330303
  29.3306707  29.3312577  29.3333936  29.3329151  29.3258266  29.3338176
  29.3323491  29.3339408  29.3329765  29.3320141  29.3319607  29.3334972
   9.0489211   9.1104612   9.1101360   9.1102382   9.1110874   9.1099603
   9.1101191   9.1096746   9.1115273   9.1097180   9.1103289   9.1100311
   9.1047457   9.1091930   9.1002520   9.1099793   9.1106157   9.1098768
   9.1101880   9.1099785   9.1101572   9.1098983   9.1002716   9.1102732
   9.1584571   9.1588657   9.1602204   9.1604389   9.1586470   9.1589720
   9.1606679   9.1605127   9.1609416   9.1605893   9.1607362   9.1605674
   9.1497891   9.1605679   9.1587905   9.1603692   9.1495743   9.1606067
   9.1606215   9.1605288   9.1553580   9.1604921   9.1605926   9.1604210
   9.1262112   9.1289313   9.1290034   9.1299969   9.1285069   9.1288493
   9.1287103   9.1294312   9.1291590   9.1287800   9.1298153   9.1298602
   9.1300951   9.0901741   9.1290354   9.1284330   9.1282288   9.1291491
   9.1292026   9.1288428   9.1281510   9.1291003   9.1290877   9.1284973
 SUMMED SPIN DENSITY           0.00000000
 TOTAL ATOMIC SPINS  :
   0.0002450  -0.0000004   0.0000031  -0.0000004   0.0000596  -0.0000007
   0.0000071   0.0000020   0.0000654   0.0000026   0.0000047   0.0000012
   0.0000336   0.0000359  -0.0000002  -0.0000022   0.0000011   0.0000039
   0.0000027   0.0000010   0.0000075   0.0000038   0.0000156   0.0000005
   0.0000725  -0.0000018  -0.0000319  -0.0000024   0.0000603   0.0000009
   0.0000091  -0.0000021   0.0000050  -0.0000023  -0.0000011  -0.0000032
  -0.0000164   0.0000158  -0.0000027  -0.0000006  -0.0000060  -0.0000202
  -0.0000017  -0.0000001  -0.0000010   0.0000013  -0.0000018   0.0000047
   0.0001343   0.0000381   0.0000050   0.0000098  -0.0000065   0.0000069
   0.0000042   0.0000048   0.0000135   0.0000023   0.0000071   0.0000052
  -0.0000021   0.0000057  -0.0000173   0.0000052  -0.0000050   0.0000059
  -0.0000022   0.0000057   0.0000168   0.0000051  -0.0000189   0.0000086
   0.0000089  -0.0000066   0.0000006   0.0000019  -0.0000142   0.0000065
  -0.0000009   0.0000011  -0.0000004  -0.0000004   0.0000009  -0.0000018
  -0.0004288   0.0000041   0.0000000   0.0000006  -0.0005206   0.0000049
  -0.0000016  -0.0000020  -0.0000621   0.0000003  -0.0000029  -0.0000002
  -0.0000010   0.0000040   0.0000086  -0.0000222   0.0000157   0.0000005
  -0.0000004   0.0000009  -0.0000127   0.0000027  -0.0000215   0.0000078
   0.0000483   0.0001717   0.0000009   0.0000026  -0.0000005   0.0000083
   0.0000001   0.0000002   0.0000034  -0.0000049   0.0000004   0.0000012
 TTTTTTTTTTTTTTTTTTTTTTTTTTTTTT MOQGAD      TELAPSE    25590.61 TCPU    25518.35
 TTTTTTTTTTTTTTTTTTTTTTTTTTTTTT SHELLXN     TELAPSE    26282.42 TCPU    26208.53
 TTTTTTTTTTTTTTTTTTTTTTTTTTTTTT MONMO3      TELAPSE    26319.12 TCPU    26245.15
 NUMERICALLY INTEGRATED DENSITY   1025.0003803189   1025.0003803216
 TTTTTTTTTTTTTTTTTTTTTTTTTTTTTT NUMDFT      TELAPSE    26346.41 TCPU    26272.37
 CYC  20 ETOT(AU) -9.596341929894E+04 DETOT -5.02E-05 tst  2.20E-05 PX  4.56E-03
 CYCLE 20 WAVE FUNCTION SAVED IN FORTRAN UNIT 79
 ANDERSON MIX: BETA=  -3.467063572551E+00
 TTTTTTTTTTTTTTTTTTTTTTTTTTTTTT FDIK        TELAPSE    26617.23 TCPU    26542.56

    ALPHA      ELECTRONS
 INSULATING STATE
 TOP OF VALENCE BANDS -    BAND   1025; K    1; EIG -5.8136776E-02 AU
 BOTTOM OF VIRTUAL BANDS - BAND   1026; K    1; EIG -4.0180947E-02 AU
 DIRECT ENERGY BAND GAP:   0.4886 eV

    BETA       ELECTRONS
 INSULATING STATE
 TOP OF VALENCE BANDS -    BAND   1025; K    1; EIG -5.8476564E-02 AU
 BOTTOM OF VIRTUAL BANDS - BAND   1026; K    1; EIG -4.0169865E-02 AU
 DIRECT ENERGY BAND GAP:   0.4982 eV
 TTTTTTTTTTTTTTTTTTTTTTTTTTTTTT PDIG        TELAPSE    26639.20 TCPU    26564.48
 CHARGE NORMALIZATION FACTOR   1.00000000
 TOTAL ATOMIC CHARGES:
  15.3377121  29.2667456  29.2674421  29.2675493  29.3036415  29.2686167
  29.2682590  29.2672113  29.3038002  29.2683807  29.2676720  29.2676298
  29.2844086  29.2844072  29.2664326  29.2669533  29.2672852  29.2673547
  29.2686582  29.2678572  29.2670563  29.2673668  29.2688107  29.2666803
  29.3303353  29.3332876  29.3300129  29.3343221  29.3300054  29.3333674
  29.3341045  29.3326111  29.3305350  29.3321194  29.3317288  29.3330866
  29.3311372  29.3311587  29.3334047  29.3329485  29.3259782  29.3339358
  29.3323995  29.3339341  29.3328506  29.3319577  29.3320126  29.3334609
   9.0493805   9.1104061   9.1101851   9.1103053   9.1111811   9.1100376
   9.1101891   9.1097426   9.1116488   9.1097981   9.1103784   9.1100920
   9.1048304   9.1092666   9.1006254   9.1100235   9.1106924   9.1099468
   9.1102562   9.1100416   9.1102799   9.1099677   9.1006281   9.1103202
   9.1584759   9.1588531   9.1602260   9.1604605   9.1586436   9.1589747
   9.1606613   9.1605191   9.1609753   9.1606499   9.1607328   9.1605687
   9.1488900   9.1605835   9.1588150   9.1603792   9.1487661   9.1606267
   9.1606351   9.1605339   9.1557065   9.1605126   9.1606015   9.1604246
   9.1261718   9.1289138   9.1289947   9.1299081   9.1285949   9.1288491
   9.1286994   9.1294111   9.1292314   9.1287762   9.1297354   9.1298497
   9.1298686   9.0901915   9.1290215   9.1284168   9.1282538   9.1291865
   9.1291833   9.1288348   9.1281701   9.1291257   9.1290687   9.1284786
 SUMMED SPIN DENSITY           0.00000000
 TOTAL ATOMIC SPINS  :
   0.0002103  -0.0005753   0.0000126  -0.0000020   0.0024105  -0.0000267
   0.0000178   0.0000002   0.0020360  -0.0000243   0.0000033  -0.0000116
  -0.0002008  -0.0001880  -0.0000363  -0.0000551   0.0001262  -0.0000872
   0.0000107  -0.0000102  -0.0000872   0.0001407   0.0000076   0.0000364
   0.0002377  -0.0000140  -0.0002760  -0.0000220   0.0002982  -0.0000090
   0.0000008   0.0000213   0.0000671   0.0000072   0.0000294  -0.0000223
  -0.0016522   0.0008616   0.0000065  -0.0000187   0.0011549  -0.0012830
   0.0000128  -0.0000133   0.0000252   0.0000375   0.0000133   0.0000778
  -0.0077128  -0.0003623   0.0000098   0.0000110   0.0000994   0.0000014
   0.0000058   0.0000142   0.0000243   0.0000058   0.0000112   0.0000161
  -0.0001662  -0.0000059   0.0003372  -0.0000116   0.0002347   0.0000119
  -0.0000026   0.0000082  -0.0000867   0.0000048   0.0003742   0.0000016
  -0.0000820  -0.0000185  -0.0000091  -0.0000106   0.0000069  -0.0001026
  -0.0000136  -0.0000194   0.0000016   0.0000081  -0.0000107  -0.0000028
   0.0049823  -0.0000374  -0.0000089  -0.0000092   0.0060508  -0.0000398
  -0.0000090  -0.0000060   0.0008215  -0.0000084  -0.0000047  -0.0000152
  -0.0000422  -0.0000168  -0.0002532   0.0001574  -0.0000597  -0.0000009
  -0.0000175  -0.0000162   0.0001001  -0.0000031   0.0001619  -0.0002009
  -0.0004601  -0.0068880  -0.0000085  -0.0000069  -0.0000020   0.0000232
  -0.0000073  -0.0000067  -0.0000110   0.0000290  -0.0000068   0.0000015
 TTTTTTTTTTTTTTTTTTTTTTTTTTTTTT MOQGAD      TELAPSE    26639.28 TCPU    26564.55
 TTTTTTTTTTTTTTTTTTTTTTTTTTTTTT SHELLXN     TELAPSE    27330.64 TCPU    27254.29
 TTTTTTTTTTTTTTTTTTTTTTTTTTTTTT MONMO3      TELAPSE    27367.06 TCPU    27290.62
 NUMERICALLY INTEGRATED DENSITY   1025.0003803235   1025.0003804095
 TTTTTTTTTTTTTTTTTTTTTTTTTTTTTT NUMDFT      TELAPSE    27394.29 TCPU    27317.78
 CYC  21 ETOT(AU) -9.596342016214E+04 DETOT -8.63E-04 tst  3.79E-04 PX  1.68E-02
 CYCLE 21 WAVE FUNCTION SAVED IN FORTRAN UNIT 79
 ANDERSON MIX: BETA=  -1.459433532107E-01
 TTTTTTTTTTTTTTTTTTTTTTTTTTTTTT FDIK        TELAPSE    27740.33 TCPU    27663.01

    ALPHA      ELECTRONS
 INSULATING STATE
 TOP OF VALENCE BANDS -    BAND   1025; K    1; EIG -5.8734960E-02 AU
 BOTTOM OF VIRTUAL BANDS - BAND   1026; K    1; EIG -4.0151190E-02 AU
 DIRECT ENERGY BAND GAP:   0.5057 eV

    BETA       ELECTRONS
 INSULATING STATE
 TOP OF VALENCE BANDS -    BAND   1025; K    1; EIG -5.9097397E-02 AU
 BOTTOM OF VIRTUAL BANDS - BAND   1026; K    1; EIG -4.0134648E-02 AU
 DIRECT ENERGY BAND GAP:   0.5160 eV
 TTTTTTTTTTTTTTTTTTTTTTTTTTTTTT PDIG        TELAPSE    27762.25 TCPU    27684.88
 CHARGE NORMALIZATION FACTOR   1.00000000
 TOTAL ATOMIC CHARGES:
  15.3374741  29.2668455  29.2674375  29.2675484  29.3038941  29.2685912
  29.2682767  29.2672371  29.3038618  29.2683594  29.2676713  29.2676299
  29.2841149  29.2841242  29.2663293  29.2669393  29.2673776  29.2673437
  29.2686863  29.2678570  29.2670005  29.2674766  29.2689809  29.2666883
  29.3303027  29.3332897  29.3300511  29.3343137  29.3300421  29.3333716
  29.3342636  29.3326038  29.3305311  29.3321281  29.3317048  29.3331119
  29.3306454  29.3314739  29.3334121  29.3328957  29.3264116  29.3334993
  29.3324409  29.3339359  29.3328595  29.3319999  29.3320161  29.3334808
   9.0498537   9.1103207   9.1101768   9.1103417   9.1111303   9.1100508
   9.1101900   9.1097614   9.1116807   9.1098184   9.1103992   9.1101017
   9.1048104   9.1092697   9.1009088   9.1100140   9.1107182   9.1099588
   9.1102325   9.1100546   9.1102846   9.1099863   9.1008826   9.1103413
   9.1584756   9.1587972   9.1602378   9.1604766   9.1586256   9.1589550
   9.1606472   9.1605104   9.1609652   9.1606523   9.1607264   9.1605679
   9.1481806   9.1605954   9.1588353   9.1603861   9.1484452   9.1606388
   9.1606448   9.1605299   9.1560995   9.1605036   9.1606038   9.1604154
   9.1261730   9.1289021   9.1288515   9.1299061   9.1285865   9.1288301
   9.1287011   9.1293834   9.1292536   9.1287576   9.1297396   9.1297407
   9.1297929   9.0903898   9.1290005   9.1284083   9.1282608   9.1292319
   9.1291677   9.1288237   9.1281521   9.1290848   9.1290517   9.1284763
 SUMMED SPIN DENSITY           0.00000000
 TOTAL ATOMIC SPINS  :
   0.0000568  -0.0008435  -0.0000076  -0.0000240   0.0030939  -0.0000393
   0.0000020  -0.0000238   0.0026333  -0.0000432  -0.0000227  -0.0000302
  -0.0001842  -0.0001618  -0.0001242  -0.0001048   0.0001208  -0.0001559
  -0.0000176  -0.0000322  -0.0001480   0.0001293   0.0000014   0.0000329
   0.0003115  -0.0000609  -0.0005500  -0.0000485   0.0004134  -0.0000601
  -0.0000702  -0.0000228   0.0000002  -0.0000354  -0.0000780  -0.0000715
  -0.0023130   0.0010514  -0.0000324  -0.0000691   0.0013792  -0.0017537
  -0.0000314  -0.0000530   0.0000109   0.0000080  -0.0000388   0.0000575
  -0.0101338  -0.0004536   0.0000110   0.0000087   0.0001430   0.0000099
   0.0000111   0.0000138   0.0000480   0.0000090   0.0000181   0.0000169
  -0.0002407  -0.0000073   0.0004294  -0.0000148   0.0003351   0.0000193
   0.0000043   0.0000082  -0.0001189   0.0000125   0.0004874   0.0000026
  -0.0000953   0.0000154   0.0000238   0.0000259   0.0000315  -0.0001145
   0.0000138   0.0000073   0.0000372   0.0000455   0.0000199   0.0000340
   0.0068605  -0.0000193   0.0000191   0.0000201   0.0083086  -0.0000185
   0.0000210   0.0000279   0.0010881   0.0000205   0.0000247   0.0000118
  -0.0000572   0.0000106  -0.0002994   0.0002648  -0.0000606   0.0000323
   0.0000104   0.0000095   0.0001675   0.0000218   0.0002835  -0.0002292
  -0.0005459  -0.0090123   0.0000136   0.0000197   0.0000228   0.0000766
   0.0000173   0.0000211   0.0000095   0.0000923   0.0000142   0.0000388
 TTTTTTTTTTTTTTTTTTTTTTTTTTTTTT MOQGAD      TELAPSE    27762.33 TCPU    27684.95
 TTTTTTTTTTTTTTTTTTTTTTTTTTTTTT SHELLXN     TELAPSE    28454.17 TCPU    28375.17
 TTTTTTTTTTTTTTTTTTTTTTTTTTTTTT MONMO3      TELAPSE    28491.73 TCPU    28412.64
 NUMERICALLY INTEGRATED DENSITY   1025.0003802847   1025.0003804033
 TTTTTTTTTTTTTTTTTTTTTTTTTTTTTT NUMDFT      TELAPSE    28519.04 TCPU    28439.88
 CYC  22 ETOT(AU) -9.596342072372E+04 DETOT -5.62E-04 tst  4.55E-05 PX  6.06E-03
 CYCLE 22 WAVE FUNCTION SAVED IN FORTRAN UNIT 79
 ANDERSON MIX: BETA=   4.325369131901E-01
 TTTTTTTTTTTTTTTTTTTTTTTTTTTTTT FDIK        TELAPSE    28939.24 TCPU    28858.16

    ALPHA      ELECTRONS
 INSULATING STATE
 TOP OF VALENCE BANDS -    BAND   1025; K    1; EIG -5.8824668E-02 AU
 BOTTOM OF VIRTUAL BANDS - BAND   1026; K    1; EIG -4.0157886E-02 AU
 DIRECT ENERGY BAND GAP:   0.5079 eV

    BETA       ELECTRONS
 INSULATING STATE
 TOP OF VALENCE BANDS -    BAND   1025; K    1; EIG -5.9160408E-02 AU
 BOTTOM OF VIRTUAL BANDS - BAND   1026; K    1; EIG -4.0140002E-02 AU
 DIRECT ENERGY BAND GAP:   0.5176 eV
 TTTTTTTTTTTTTTTTTTTTTTTTTTTTTT PDIG        TELAPSE    28961.03 TCPU    28879.89
 CHARGE NORMALIZATION FACTOR   1.00000000
 TOTAL ATOMIC CHARGES:
  15.3372430  29.2667376  29.2673420  29.2674376  29.3036024  29.2685782
  29.2682040  29.2671454  29.3035130  29.2682613  29.2676043  29.2675779
  29.2842389  29.2842781  29.2659571  29.2668038  29.2673279  29.2672462
  29.2685765  29.2677798  29.2669007  29.2673740  29.2691253  29.2666570
  29.3301115  29.3330612  29.3296077  29.3342160  29.3298725  29.3331689
  29.3341777  29.3323643  29.3301888  29.3319035  29.3310969  29.3329226
  29.3301540  29.3314560  29.3332242  29.3326846  29.3261798  29.3329743
  29.3322678  29.3337671  29.3327197  29.3318554  29.3317631  29.3332829
   9.0503741   9.1104478   9.1102130   9.1104342   9.1113037   9.1101538
   9.1102611   9.1098268   9.1118882   9.1098549   9.1104964   9.1101489
   9.1047658   9.1093540   9.1011032   9.1100228   9.1109058   9.1100317
   9.1103339   9.1101246   9.1103882   9.1100636   9.1011278   9.1104317
   9.1584976   9.1588244   9.1603618   9.1606010   9.1586439   9.1589717
   9.1607521   9.1606299   9.1610859   9.1607948   9.1608464   9.1606996
   9.1480570   9.1607081   9.1589489   9.1605020   9.1484653   9.1607513
   9.1607592   9.1606595   9.1562830   9.1606210   9.1607232   9.1605304
   9.1261730   9.1290121   9.1288654   9.1300154   9.1287132   9.1289420
   9.1288035   9.1294788   9.1294391   9.1288587   9.1298783   9.1298125
   9.1299466   9.0908866   9.1290887   9.1285058   9.1283479   9.1294364
   9.1292718   9.1289339   9.1282082   9.1293286   9.1291535   9.1285941
 SUMMED SPIN DENSITY          -0.00000000
 TOTAL ATOMIC SPINS  :
  -0.0000018  -0.0008683   0.0000142  -0.0000087   0.0033026  -0.0000168
   0.0000215  -0.0000040   0.0028238  -0.0000252  -0.0000026  -0.0000080
  -0.0001730  -0.0001666  -0.0000857  -0.0000753   0.0001465  -0.0001329
   0.0000017  -0.0000111  -0.0001219   0.0001516   0.0000028   0.0000572
   0.0003644  -0.0000433  -0.0005227  -0.0000289   0.0004238  -0.0000351
  -0.0000437   0.0000064   0.0000321  -0.0000120  -0.0000370  -0.0000525
  -0.0023701   0.0011294  -0.0000120  -0.0000366   0.0014602  -0.0018102
  -0.0000088  -0.0000298   0.0000272   0.0000327  -0.0000121   0.0000815
  -0.0106331  -0.0004632   0.0000074   0.0000015   0.0001376  -0.0000014
   0.0000048   0.0000060   0.0000252  -0.0000057   0.0000098   0.0000095
  -0.0002455  -0.0000123   0.0003985  -0.0000267   0.0003355   0.0000085
  -0.0000061   0.0000008  -0.0001322   0.0000016   0.0004603  -0.0000039
  -0.0001021   0.0000058   0.0000033  -0.0000005   0.0000244  -0.0001248
  -0.0000061  -0.0000166   0.0000167   0.0000215  -0.0000019   0.0000119
   0.0072328  -0.0000431  -0.0000044   0.0000010   0.0087193  -0.0000402
  -0.0000023   0.0000085   0.0010587   0.0000030   0.0000054  -0.0000086
  -0.0000554  -0.0000085  -0.0003190   0.0002529  -0.0000885   0.0000134
  -0.0000117  -0.0000066   0.0001465   0.0000064   0.0002696  -0.0002476
  -0.0005745  -0.0094511  -0.0000010   0.0000012   0.0000044   0.0000330
   0.0000023   0.0000017  -0.0000069   0.0000584   0.0000008   0.0000190
 TTTTTTTTTTTTTTTTTTTTTTTTTTTTTT MOQGAD      TELAPSE    28961.10 TCPU    28879.96
 TTTTTTTTTTTTTTTTTTTTTTTTTTTTTT SHELLXN     TELAPSE    29652.98 TCPU    29570.20
 TTTTTTTTTTTTTTTTTTTTTTTTTTTTTT MONMO3      TELAPSE    29690.48 TCPU    29607.61
 NUMERICALLY INTEGRATED DENSITY   1025.0003802662   1025.0003803827
 TTTTTTTTTTTTTTTTTTTTTTTTTTTTTT NUMDFT      TELAPSE    29717.82 TCPU    29634.88
 CYC  23 ETOT(AU) -9.596342086701E+04 DETOT -1.43E-04 tst  2.00E-06 PX  1.32E-03
 CYCLE 23 WAVE FUNCTION SAVED IN FORTRAN UNIT 79
 ANDERSON MIX: BETA=   1.605472859962E+00
 TTTTTTTTTTTTTTTTTTTTTTTTTTTTTT FDIK        TELAPSE    29973.47 TCPU    29889.37

    ALPHA      ELECTRONS
 INSULATING STATE
 TOP OF VALENCE BANDS -    BAND   1025; K    1; EIG -5.9028365E-02 AU
 BOTTOM OF VIRTUAL BANDS - BAND   1026; K    1; EIG -4.0144766E-02 AU
 DIRECT ENERGY BAND GAP:   0.5138 eV

    BETA       ELECTRONS
 INSULATING STATE
 TOP OF VALENCE BANDS -    BAND   1025; K    1; EIG -5.9405839E-02 AU
 BOTTOM OF VIRTUAL BANDS - BAND   1026; K    1; EIG -4.0124971E-02 AU
 DIRECT ENERGY BAND GAP:   0.5247 eV
 TTTTTTTTTTTTTTTTTTTTTTTTTTTTTT PDIG        TELAPSE    29995.39 TCPU    29911.24
 CHARGE NORMALIZATION FACTOR   1.00000000
 TOTAL ATOMIC CHARGES:
  15.3371066  29.2667695  29.2673363  29.2674325  29.3035445  29.2685660
  29.2681960  29.2671393  29.3034380  29.2682490  29.2675987  29.2675718
  29.2841771  29.2842128  29.2659608  29.2667974  29.2673279  29.2672402
  29.2685734  29.2677724  29.2668920  29.2673757  29.2691317  29.2666506
  29.3300555  29.3330578  29.3296659  29.3342057  29.3298126  29.3331654
  29.3341881  29.3323620  29.3301894  29.3318994  29.3311033  29.3329206
  29.3301479  29.3314742  29.3332203  29.3326802  29.3262228  29.3329527
  29.3322665  29.3337597  29.3327058  29.3318457  29.3317611  29.3332739
   9.0507575   9.1104687   9.1102149   9.1104375   9.1112963   9.1101600
   9.1102645   9.1098301   9.1118810   9.1098601   9.1104991   9.1101526
   9.1047858   9.1093582   9.1011023   9.1100262   9.1109110   9.1100354
   9.1103352   9.1101282   9.1103889   9.1100669   9.1011286   9.1104356
   9.1585073   9.1588347   9.1603663   9.1606050   9.1586551   9.1589799
   9.1607547   9.1606320   9.1610889   9.1607987   9.1608495   9.1607021
   9.1478297   9.1607133   9.1589552   9.1605056   9.1482693   9.1607569
   9.1607623   9.1606619   9.1562738   9.1606252   9.1607261   9.1605324
   9.1261811   9.1290155   9.1288673   9.1300191   9.1287170   9.1289460
   9.1288072   9.1294820   9.1294474   9.1288623   9.1298860   9.1298138
   9.1299650   9.0912054   9.1290915   9.1285072   9.1283545   9.1294259
   9.1292744   9.1289363   9.1282142   9.1293213   9.1291560   9.1285956
 SUMMED SPIN DENSITY          -0.00000000
 TOTAL ATOMIC SPINS  :
   0.0000163  -0.0009374   0.0000158  -0.0000086   0.0036103  -0.0000200
   0.0000236  -0.0000041   0.0030955  -0.0000281  -0.0000027  -0.0000090
  -0.0002010  -0.0001941  -0.0000884  -0.0000801   0.0001587  -0.0001402
   0.0000031  -0.0000122  -0.0001293   0.0001656   0.0000021   0.0000606
   0.0003874  -0.0000442  -0.0005516  -0.0000306   0.0004548  -0.0000354
  -0.0000436   0.0000092   0.0000422  -0.0000097  -0.0000316  -0.0000535
  -0.0025308   0.0012097  -0.0000108  -0.0000377   0.0015718  -0.0019341
  -0.0000068  -0.0000291   0.0000328   0.0000385  -0.0000098   0.0000903
  -0.0116731  -0.0005160   0.0000080   0.0000014   0.0001486  -0.0000024
   0.0000048   0.0000064   0.0000276  -0.0000051   0.0000100   0.0000100
  -0.0002667  -0.0000144   0.0004409  -0.0000285   0.0003602   0.0000090
  -0.0000070   0.0000007  -0.0001407   0.0000014   0.0005054  -0.0000051
  -0.0001106   0.0000036   0.0000029  -0.0000014   0.0000255  -0.0001360
  -0.0000073  -0.0000190   0.0000172   0.0000226  -0.0000030   0.0000114
   0.0079256  -0.0000480  -0.0000054  -0.0000000   0.0095283  -0.0000454
  -0.0000031   0.0000083   0.0011686   0.0000023   0.0000049  -0.0000102
  -0.0000610  -0.0000110  -0.0003447   0.0002715  -0.0000960   0.0000133
  -0.0000143  -0.0000088   0.0001574   0.0000054   0.0002879  -0.0002680
  -0.0006410  -0.0103833  -0.0000024  -0.0000001   0.0000048   0.0000354
   0.0000012   0.0000008  -0.0000080   0.0000614  -0.0000006   0.0000188
 TTTTTTTTTTTTTTTTTTTTTTTTTTTTTT MOQGAD      TELAPSE    29995.47 TCPU    29911.31
 TTTTTTTTTTTTTTTTTTTTTTTTTTTTTT SHELLXN     TELAPSE    30686.96 TCPU    30601.18
 TTTTTTTTTTTTTTTTTTTTTTTTTTTTTT MONMO3      TELAPSE    30723.54 TCPU    30637.68
 NUMERICALLY INTEGRATED DENSITY   1025.0003802676   1025.0003803942
 TTTTTTTTTTTTTTTTTTTTTTTTTTTTTT NUMDFT      TELAPSE    30750.85 TCPU    30664.92
 CYC  24 ETOT(AU) -9.596342108439E+04 DETOT -2.17E-04 tst  5.19E-06 PX  2.11E-03
 CYCLE 24 WAVE FUNCTION SAVED IN FORTRAN UNIT 79
 ANDERSON MIX: BETA=   6.831516790712E+00
 TTTTTTTTTTTTTTTTTTTTTTTTTTTTTT FDIK        TELAPSE    31010.02 TCPU    30922.68

    ALPHA      ELECTRONS
 INSULATING STATE
 TOP OF VALENCE BANDS -    BAND   1025; K    1; EIG -5.8043468E-02 AU
 BOTTOM OF VIRTUAL BANDS - BAND   1026; K    1; EIG -4.0219291E-02 AU
 DIRECT ENERGY BAND GAP:   0.4850 eV

    BETA       ELECTRONS
 INSULATING STATE
 TOP OF VALENCE BANDS -    BAND   1025; K    1; EIG -5.8379036E-02 AU
 BOTTOM OF VIRTUAL BANDS - BAND   1026; K    1; EIG -4.0210072E-02 AU
 DIRECT ENERGY BAND GAP:   0.4944 eV
 TTTTTTTTTTTTTTTTTTTTTTTTTTTTTT PDIG        TELAPSE    31031.96 TCPU    30944.57
 CHARGE NORMALIZATION FACTOR   1.00000000
 TOTAL ATOMIC CHARGES:
  15.3374795  29.2665832  29.2673636  29.2674547  29.3036641  29.2686470
  29.2682325  29.2671666  29.3036018  29.2683255  29.2676261  29.2675971
  29.2845537  29.2846251  29.2659084  29.2668345  29.2673114  29.2672301
  29.2685620  29.2678193  29.2669002  29.2673473  29.2690768  29.2666942
  29.3303808  29.3330521  29.3292537  29.3342499  29.3301461  29.3331572
  29.3340876  29.3323449  29.3301282  29.3318848  29.3310110  29.3328984
  29.3300004  29.3313929  29.3332167  29.3326715  29.3259828  29.3329317
  29.3322404  29.3337710  29.3327564  29.3318689  29.3317351  29.3332937
   9.0496063   9.1104803   9.1102047   9.1104206   9.1112879   9.1101282
   9.1102466   9.1098097   9.1118746   9.1098269   9.1104893   9.1101343
   9.1047273   9.1093377   9.1009777   9.1100124   9.1108742   9.1100142
   9.1103149   9.1101098   9.1103641   9.1100470   9.1010094   9.1104223
   9.1584875   9.1588217   9.1603614   9.1605936   9.1586340   9.1589645
   9.1607578   9.1606308   9.1610741   9.1607744   9.1608490   9.1606996
   9.1488209   9.1607013   9.1589334   9.1604997   9.1490998   9.1607432
   9.1607550   9.1606585   9.1561586   9.1606162   9.1607205   9.1605326
   9.1261821   9.1290219   9.1288878   9.1300272   9.1286899   9.1289441
   9.1288061   9.1294851   9.1294052   9.1288629   9.1298876   9.1298369
   9.1300255   9.0903665   9.1290954   9.1285155   9.1283334   9.1294400
   9.1292789   9.1289371   9.1281971   9.1293396   9.1291618   9.1286030
 SUMMED SPIN DENSITY          -0.00000000
 TOTAL ATOMIC SPINS  :
  -0.0001131  -0.0005236   0.0000077  -0.0000068   0.0017236   0.0000088
   0.0000153   0.0000008   0.0014685  -0.0000013  -0.0000014   0.0000000
   0.0000168   0.0000228  -0.0000697  -0.0000455   0.0000734  -0.0000888
  -0.0000054   0.0000004  -0.0000739   0.0000666   0.0000001   0.0000417
   0.0002767  -0.0000372  -0.0004056  -0.0000113   0.0002977  -0.0000297
  -0.0000547  -0.0000086  -0.0000284  -0.0000196  -0.0000670  -0.0000467
  -0.0014880   0.0006673  -0.0000163  -0.0000265   0.0008026  -0.0011163
  -0.0000211  -0.0000280   0.0000118   0.0000099  -0.0000248   0.0000414
  -0.0054364  -0.0001806   0.0000035  -0.0000002   0.0000693  -0.0000014
   0.0000014  -0.0000025   0.0000070  -0.0000109   0.0000053   0.0000020
  -0.0001346  -0.0000062   0.0001394  -0.0000169   0.0001954   0.0000008
  -0.0000084  -0.0000015  -0.0000854  -0.0000018   0.0001861   0.0000009
  -0.0000485   0.0000207   0.0000077   0.0000046   0.0000156  -0.0000582
   0.0000004  -0.0000039   0.0000115   0.0000102   0.0000032   0.0000124
   0.0038092  -0.0000175  -0.0000011   0.0000060   0.0046496  -0.0000144
   0.0000005   0.0000084   0.0004617   0.0000059   0.0000069  -0.0000005
  -0.0000253   0.0000051  -0.0001704   0.0001566  -0.0000532   0.0000125
  -0.0000008   0.0000040   0.0000765   0.0000089   0.0001752  -0.0001306
  -0.0002195  -0.0047506   0.0000067   0.0000071   0.0000009   0.0000158
   0.0000064   0.0000035   0.0000010   0.0000350   0.0000072   0.0000190
 TTTTTTTTTTTTTTTTTTTTTTTTTTTTTT MOQGAD      TELAPSE    31032.04 TCPU    30944.64
 TTTTTTTTTTTTTTTTTTTTTTTTTTTTTT SHELLXN     TELAPSE    31724.11 TCPU    31635.03
 TTTTTTTTTTTTTTTTTTTTTTTTTTTTTT MONMO3      TELAPSE    31760.55 TCPU    31671.38
 NUMERICALLY INTEGRATED DENSITY   1025.0003802647   1025.0003803283
 TTTTTTTTTTTTTTTTTTTTTTTTTTTTTT NUMDFT      TELAPSE    31787.82 TCPU    31698.58
 CYC  25 ETOT(AU) -9.596342002443E+04 DETOT  1.06E-03 tst  1.57E-04 PX  1.23E-02
 CYCLE 25 WAVE FUNCTION SAVED IN FORTRAN UNIT 79
 ANDERSON MIX: BETA=   1.684129343771E-02
 TTTTTTTTTTTTTTTTTTTTTTTTTTTTTT FDIK        TELAPSE    32085.96 TCPU    31995.45

    ALPHA      ELECTRONS
 INSULATING STATE
 TOP OF VALENCE BANDS -    BAND   1025; K    1; EIG -5.8402700E-02 AU
 BOTTOM OF VIRTUAL BANDS - BAND   1026; K    1; EIG -4.0204663E-02 AU
 DIRECT ENERGY BAND GAP:   0.4952 eV

    BETA       ELECTRONS
 INSULATING STATE
 TOP OF VALENCE BANDS -    BAND   1025; K    1; EIG -5.8724444E-02 AU
 BOTTOM OF VIRTUAL BANDS - BAND   1026; K    1; EIG -4.0192654E-02 AU
 DIRECT ENERGY BAND GAP:   0.5043 eV
 TTTTTTTTTTTTTTTTTTTTTTTTTTTTTT PDIG        TELAPSE    32107.89 TCPU    32017.33
 CHARGE NORMALIZATION FACTOR   1.00000000
 TOTAL ATOMIC CHARGES:
  15.3370864  29.2666281  29.2673543  29.2674428  29.3032009  29.2686557
  29.2682196  29.2671511  29.3031718  29.2683329  29.2676176  29.2675857
  29.2846208  29.2847061  29.2659003  29.2668305  29.2672805  29.2672037
  29.2685349  29.2678181  29.2668834  29.2673098  29.2690525  29.2666902
  29.3303128  29.3330201  29.3292239  29.3342329  29.3300720  29.3331247
  29.3340258  29.3323058  29.3300608  29.3318392  29.3309468  29.3328578
  29.3300241  29.3313138  29.3331816  29.3326483  29.3258568  29.3329452
  29.3321934  29.3337257  29.3327152  29.3318201  29.3316890  29.3332462
   9.0510355   9.1106652   9.1102084   9.1104234   9.1112404   9.1101309
   9.1102510   9.1098038   9.1118382   9.1098236   9.1104950   9.1101350
   9.1048032   9.1093464   9.1007681   9.1100199   9.1108593   9.1100164
   9.1103077   9.1101106   9.1103632   9.1100469   9.1008297   9.1104323
   9.1585361   9.1588875   9.1603859   9.1606147   9.1586788   9.1590120
   9.1607788   9.1606509   9.1610825   9.1607764   9.1608720   9.1607172
   9.1482479   9.1607230   9.1589463   9.1605179   9.1484889   9.1607668
   9.1607686   9.1606757   9.1558891   9.1606402   9.1607334   9.1605527
   9.1262179   9.1290488   9.1289687   9.1300432   9.1287059   9.1289729
   9.1288262   9.1295106   9.1294053   9.1288900   9.1299330   9.1299057
   9.1302295   9.0917510   9.1291199   9.1285397   9.1283511   9.1293988
   9.1293035   9.1289538   9.1282237   9.1293278   9.1291893   9.1286266
 SUMMED SPIN DENSITY          -0.00000000
 TOTAL ATOMIC SPINS  :
  -0.0000201  -0.0006255   0.0000053  -0.0000131   0.0022726  -0.0000127
   0.0000112  -0.0000089   0.0019445  -0.0000217  -0.0000056  -0.0000084
  -0.0000943  -0.0000909  -0.0000648  -0.0000626   0.0000968  -0.0000968
  -0.0000062  -0.0000123  -0.0000866   0.0000973   0.0000047   0.0000364
   0.0002563  -0.0000387  -0.0003768  -0.0000255   0.0002896  -0.0000317
  -0.0000393  -0.0000033   0.0000158  -0.0000178  -0.0000444  -0.0000467
  -0.0017102   0.0007831  -0.0000163  -0.0000237   0.0010015  -0.0013126
  -0.0000159  -0.0000302   0.0000085   0.0000122  -0.0000193   0.0000492
  -0.0071695  -0.0002793   0.0000070   0.0000025   0.0001005   0.0000020
   0.0000059   0.0000047   0.0000235  -0.0000057   0.0000094   0.0000064
  -0.0001666  -0.0000057   0.0002389  -0.0000190   0.0002414   0.0000078
  -0.0000005   0.0000008  -0.0000916   0.0000038   0.0002897  -0.0000005
  -0.0000655   0.0000135   0.0000083   0.0000055   0.0000200  -0.0000820
   0.0000023  -0.0000039   0.0000202   0.0000213   0.0000063   0.0000162
   0.0048890  -0.0000237   0.0000029   0.0000068   0.0059106  -0.0000204
   0.0000033   0.0000126   0.0006714   0.0000093   0.0000091   0.0000014
  -0.0000399  -0.0000005  -0.0002115   0.0001797  -0.0000555   0.0000154
  -0.0000052   0.0000024   0.0001037   0.0000100   0.0001958  -0.0001621
  -0.0003516  -0.0063441   0.0000055   0.0000043   0.0000048   0.0000245
   0.0000060   0.0000045  -0.0000017   0.0000496   0.0000061   0.0000173
 TTTTTTTTTTTTTTTTTTTTTTTTTTTTTT MOQGAD      TELAPSE    32107.97 TCPU    32017.40
 TTTTTTTTTTTTTTTTTTTTTTTTTTTTTT SHELLXN     TELAPSE    32799.63 TCPU    32707.44
 TTTTTTTTTTTTTTTTTTTTTTTTTTTTTT MONMO3      TELAPSE    32836.84 TCPU    32744.57
 NUMERICALLY INTEGRATED DENSITY   1025.0003802759   1025.0003803506
 TTTTTTTTTTTTTTTTTTTTTTTTTTTTTT NUMDFT      TELAPSE    32864.08 TCPU    32771.74
 CYC  26 ETOT(AU) -9.596342026613E+04 DETOT -2.42E-04 tst  1.36E-05 PX  3.01E-03
 CYCLE 26 WAVE FUNCTION SAVED IN FORTRAN UNIT 79
 ANDERSON MIX: BETA=   2.318926580929E+00
 TTTTTTTTTTTTTTTTTTTTTTTTTTTTTT FDIK        TELAPSE    33124.45 TCPU    33030.91

    ALPHA      ELECTRONS
 INSULATING STATE
 TOP OF VALENCE BANDS -    BAND   1025; K    1; EIG -5.7937902E-02 AU
 BOTTOM OF VIRTUAL BANDS - BAND   1026; K    1; EIG -4.0224130E-02 AU
 DIRECT ENERGY BAND GAP:   0.4820 eV

    BETA       ELECTRONS
 INSULATING STATE
 TOP OF VALENCE BANDS -    BAND   1025; K    1; EIG -5.8324770E-02 AU
 BOTTOM OF VIRTUAL BANDS - BAND   1026; K    1; EIG -4.0216507E-02 AU
 DIRECT ENERGY BAND GAP:   0.4928 eV
 TTTTTTTTTTTTTTTTTTTTTTTTTTTTTT PDIG        TELAPSE    33146.39 TCPU    33052.80
 CHARGE NORMALIZATION FACTOR   1.00000000
 TOTAL ATOMIC CHARGES:
  15.3372898  29.2665367  29.2673675  29.2674531  29.3034329  29.2686735
  29.2682361  29.2671635  29.3034102  29.2683514  29.2676269  29.2675970
  29.2847160  29.2848053  29.2659093  29.2668387  29.2672864  29.2672090
  29.2685422  29.2678328  29.2668934  29.2673126  29.2690511  29.2667023
  29.3304076  29.3330345  29.3291454  29.3342503  29.3301757  29.3331392
  29.3340183  29.3323156  29.3300755  29.3318498  29.3309528  29.3328643
  29.3299666  29.3313188  29.3331940  29.3326624  29.3258382  29.3329266
  29.3322020  29.3337468  29.3327400  29.3318386  29.3316990  29.3332713
   9.0501545   9.1106251   9.1102069   9.1104169   9.1112416   9.1101224
   9.1102445   9.1097973   9.1118320   9.1098167   9.1104920   9.1101307
   9.1047820   9.1093353   9.1007447   9.1100171   9.1108518   9.1100078
   9.1102947   9.1101049   9.1103511   9.1100387   9.1008064   9.1104295
   9.1585199   9.1588784   9.1603782   9.1606047   9.1586670   9.1590008
   9.1607721   9.1606409   9.1610729   9.1607615   9.1608656   9.1607087
   9.1488280   9.1607112   9.1589374   9.1605111   9.1490246   9.1607534
   9.1607594   9.1606665   9.1559055   9.1606293   9.1607258   9.1605446
   9.1262201   9.1290401   9.1289483   9.1300390   9.1286849   9.1289635
   9.1288145   9.1294998   9.1293847   9.1288795   9.1299178   9.1298887
   9.1301916   9.0909932   9.1291113   9.1285315   9.1283418   9.1293933
   9.1292941   9.1289437   9.1282130   9.1293232   9.1291795   9.1286199
 SUMMED SPIN DENSITY          -0.00000000
 TOTAL ATOMIC SPINS  :
   0.0000176  -0.0004428   0.0000081  -0.0000075   0.0015499  -0.0000007
   0.0000122  -0.0000019   0.0013269  -0.0000092   0.0000003  -0.0000011
  -0.0000153  -0.0000183  -0.0000452  -0.0000421   0.0000683  -0.0000661
  -0.0000027  -0.0000034  -0.0000544   0.0000675   0.0000081   0.0000321
   0.0002092  -0.0000272  -0.0002834  -0.0000132   0.0002207  -0.0000200
  -0.0000306  -0.0000003  -0.0000009  -0.0000122  -0.0000412  -0.0000351
  -0.0012431   0.0005772  -0.0000104  -0.0000115   0.0007161  -0.0009511
  -0.0000114  -0.0000196   0.0000073   0.0000107  -0.0000145   0.0000375
  -0.0047749  -0.0001652   0.0000060   0.0000021   0.0000680   0.0000029
   0.0000034   0.0000003   0.0000132  -0.0000069   0.0000074   0.0000036
  -0.0001167  -0.0000029   0.0001362  -0.0000139   0.0001715   0.0000047
  -0.0000032   0.0000001  -0.0000679   0.0000010   0.0001771   0.0000022
  -0.0000461   0.0000124   0.0000040   0.0000008   0.0000099  -0.0000552
  -0.0000002  -0.0000047   0.0000112   0.0000101   0.0000019   0.0000100
   0.0032107  -0.0000169  -0.0000011   0.0000037   0.0039170  -0.0000142
  -0.0000011   0.0000072   0.0004127   0.0000044   0.0000044  -0.0000005
  -0.0000264  -0.0000021  -0.0001525   0.0001208  -0.0000422   0.0000071
  -0.0000069   0.0000003   0.0000656   0.0000053   0.0001343  -0.0001168
  -0.0002096  -0.0041934   0.0000023   0.0000003  -0.0000015   0.0000096
   0.0000029  -0.0000001  -0.0000026   0.0000297   0.0000033   0.0000102
 TTTTTTTTTTTTTTTTTTTTTTTTTTTTTT MOQGAD      TELAPSE    33146.46 TCPU    33052.87
 TTTTTTTTTTTTTTTTTTTTTTTTTTTTTT SHELLXN     TELAPSE    33837.74 TCPU    33742.51
 TTTTTTTTTTTTTTTTTTTTTTTTTTTTTT MONMO3      TELAPSE    33874.61 TCPU    33779.30
 NUMERICALLY INTEGRATED DENSITY   1025.0003802775   1025.0003803277
 TTTTTTTTTTTTTTTTTTTTTTTTTTTTTT NUMDFT      TELAPSE    33901.81 TCPU    33806.44
 CYC  27 ETOT(AU) -9.596341990336E+04 DETOT  3.63E-04 tst  3.20E-05 PX  5.00E-03
 CYCLE 27 WAVE FUNCTION SAVED IN FORTRAN UNIT 79
 ANDERSON MIX: BETA=  -1.656554529340E+00
 TTTTTTTTTTTTTTTTTTTTTTTTTTTTTT FDIK        TELAPSE    34184.23 TCPU    34087.23

    ALPHA      ELECTRONS
 INSULATING STATE
 TOP OF VALENCE BANDS -    BAND   1025; K    1; EIG -5.7563620E-02 AU
 BOTTOM OF VIRTUAL BANDS - BAND   1026; K    1; EIG -4.0234141E-02 AU
 DIRECT ENERGY BAND GAP:   0.4716 eV

    BETA       ELECTRONS
 INSULATING STATE
 TOP OF VALENCE BANDS -    BAND   1025; K    1; EIG -5.8175549E-02 AU
 BOTTOM OF VIRTUAL BANDS - BAND   1026; K    1; EIG -4.0232817E-02 AU
 DIRECT ENERGY BAND GAP:   0.4882 eV
 TTTTTTTTTTTTTTTTTTTTTTTTTTTTTT PDIG        TELAPSE    34206.08 TCPU    34109.03
 CHARGE NORMALIZATION FACTOR   1.00000000
 TOTAL ATOMIC CHARGES:
  15.3372437  29.2664213  29.2673711  29.2674548  29.3033432  29.2687026
  29.2682500  29.2671685  29.3033503  29.2683781  29.2676342  29.2676026
  29.2849251  29.2850373  29.2659145  29.2668441  29.2672545  29.2671769
  29.2685246  29.2678528  29.2668802  29.2672708  29.2690284  29.2667158
  29.3305268  29.3330473  29.3289963  29.3342727  29.3302973  29.3331521
  29.3339775  29.3323115  29.3300454  29.3318480  29.3309329  29.3328539
  29.3298734  29.3312825  29.3332001  29.3326672  29.3257275  29.3328928
  29.3321937  29.3337572  29.3327629  29.3318403  29.3316977  29.3332886
   9.0500373   9.1107140   9.1102100   9.1104173   9.1112036   9.1101198
   9.1102379   9.1097854   9.1117791   9.1098122   9.1104950   9.1101319
   9.1048203   9.1093254   9.1005434   9.1100325   9.1108288   9.1099960
   9.1102623   9.1101070   9.1103352   9.1100266   9.1006226   9.1104428
   9.1585425   9.1589222   9.1603843   9.1606011   9.1586904   9.1590315
   9.1607779   9.1606363   9.1610590   9.1607364   9.1608675   9.1607023
   9.1492427   9.1607127   9.1589337   9.1605103   9.1493595   9.1607568
   9.1607525   9.1606628   9.1557277   9.1606269   9.1607197   9.1605416
   9.1262623   9.1290421   9.1289659   9.1300366   9.1286601   9.1289595
   9.1288094   9.1294976   9.1293442   9.1288756   9.1299159   9.1299021
   9.1303022   9.0910175   9.1291077   9.1285288   9.1283397   9.1293421
   9.1292876   9.1289310   9.1282136   9.1292921   9.1291756   9.1286152
 SUMMED SPIN DENSITY          -0.00000000
 TOTAL ATOMIC SPINS  :
   0.0001449  -0.0001621   0.0000046  -0.0000038   0.0004975   0.0000141
   0.0000122   0.0000017   0.0004435   0.0000043   0.0000057   0.0000062
   0.0000848   0.0000838  -0.0000135  -0.0000121   0.0000171  -0.0000135
  -0.0000049   0.0000060  -0.0000037   0.0000114   0.0000181   0.0000168
   0.0001186  -0.0000156  -0.0001338  -0.0000008   0.0000954  -0.0000074
  -0.0000151  -0.0000035  -0.0000118  -0.0000089  -0.0000396  -0.0000189
  -0.0004380   0.0001764  -0.0000071   0.0000016   0.0001783  -0.0003417
  -0.0000105  -0.0000062   0.0000012   0.0000005  -0.0000119   0.0000101
  -0.0012503   0.0000275   0.0000042   0.0000054   0.0000137   0.0000034
   0.0000018  -0.0000006  -0.0000008  -0.0000067   0.0000058   0.0000009
  -0.0000262   0.0000019  -0.0000446  -0.0000032   0.0000522  -0.0000010
  -0.0000065   0.0000016  -0.0000150  -0.0000004  -0.0000251   0.0000069
  -0.0000010   0.0000134   0.0000048   0.0000018   0.0000023  -0.0000043
   0.0000024  -0.0000010   0.0000036  -0.0000002   0.0000030   0.0000037
   0.0006914   0.0000007   0.0000017   0.0000035   0.0008388   0.0000019
  -0.0000033   0.0000024  -0.0000142   0.0000029   0.0000025   0.0000011
  -0.0000008   0.0000026  -0.0000331   0.0000240  -0.0000090   0.0000034
  -0.0000044   0.0000023   0.0000057   0.0000050   0.0000344  -0.0000235
   0.0000208  -0.0009989   0.0000022  -0.0000008  -0.0000039  -0.0000102
   0.0000012  -0.0000026   0.0000002   0.0000058   0.0000030   0.0000031
 TTTTTTTTTTTTTTTTTTTTTTTTTTTTTT MOQGAD      TELAPSE    34206.16 TCPU    34109.10
 TTTTTTTTTTTTTTTTTTTTTTTTTTTTTT SHELLXN     TELAPSE    34897.28 TCPU    34798.60
 TTTTTTTTTTTTTTTTTTTTTTTTTTTTTT MONMO3      TELAPSE    34934.31 TCPU    34835.55
 NUMERICALLY INTEGRATED DENSITY   1025.0003802964   1025.0003803056
 TTTTTTTTTTTTTTTTTTTTTTTTTTTTTT NUMDFT      TELAPSE    34961.60 TCPU    34862.76
 CYC  28 ETOT(AU) -9.596341957705E+04 DETOT  3.26E-04 tst  6.22E-05 PX  7.72E-03
 CYCLE 28 WAVE FUNCTION SAVED IN FORTRAN UNIT 79
 ANDERSON MIX: BETA=   1.263328905653E+00
 TTTTTTTTTTTTTTTTTTTTTTTTTTTTTT FDIK        TELAPSE    35200.96 TCPU    35101.14

    ALPHA      ELECTRONS
 INSULATING STATE
 TOP OF VALENCE BANDS -    BAND   1025; K    1; EIG -5.8386340E-02 AU
 BOTTOM OF VIRTUAL BANDS - BAND   1026; K    1; EIG -4.0205796E-02 AU
 DIRECT ENERGY BAND GAP:   0.4947 eV

    BETA       ELECTRONS
 INSULATING STATE
 TOP OF VALENCE BANDS -    BAND   1025; K    1; EIG -5.8720602E-02 AU
 BOTTOM OF VIRTUAL BANDS - BAND   1026; K    1; EIG -4.0194008E-02 AU
 DIRECT ENERGY BAND GAP:   0.5041 eV
 TTTTTTTTTTTTTTTTTTTTTTTTTTTTTT PDIG        TELAPSE    35222.88 TCPU    35123.01
 CHARGE NORMALIZATION FACTOR   1.00000000
 TOTAL ATOMIC CHARGES:
  15.3369987  29.2666081  29.2673549  29.2674454  29.3029504  29.2686679
  29.2682262  29.2671539  29.3029781  29.2683449  29.2676196  29.2675913
  29.2847462  29.2848381  29.2659349  29.2668332  29.2672538  29.2671974
  29.2685301  29.2678274  29.2668906  29.2672729  29.2690485  29.2666932
  29.3303047  29.3330341  29.3292223  29.3342487  29.3300582  29.3331390
  29.3340076  29.3323093  29.3300440  29.3318419  29.3309496  29.3328582
  29.3301266  29.3312353  29.3331872  29.3326637  29.3257182  29.3330453
  29.3321906  29.3337356  29.3327230  29.3318138  29.3316936  29.3332512
   9.0515446   9.1107595   9.1102117   9.1104232   9.1112043   9.1101352
   9.1102468   9.1097951   9.1117945   9.1098231   9.1104977   9.1101376
   9.1048580   9.1093406   9.1005845   9.1100327   9.1108319   9.1100081
   9.1102859   9.1101135   9.1103627   9.1100378   9.1006666   9.1104424
   9.1585598   9.1589304   9.1603890   9.1606109   9.1586989   9.1590424
   9.1607815   9.1606460   9.1610724   9.1607576   9.1608730   9.1607115
   9.1481476   9.1607237   9.1589462   9.1605159   9.1483001   9.1607688
   9.1607620   9.1606700   9.1556930   9.1606382   9.1607285   9.1605489
   9.1262493   9.1290483   9.1290001   9.1300214   9.1286951   9.1289700
   9.1288186   9.1295054   9.1293691   9.1288834   9.1299165   9.1299291
   9.1303283   9.0923017   9.1291142   9.1285356   9.1283484   9.1293430
   9.1292937   9.1289407   9.1282279   9.1292977   9.1291819   9.1286191
 SUMMED SPIN DENSITY          -0.00000000
 TOTAL ATOMIC SPINS  :
   0.0000363  -0.0005948   0.0000065  -0.0000107   0.0023163  -0.0000173
   0.0000120  -0.0000087   0.0019737  -0.0000268  -0.0000026  -0.0000073
  -0.0001332  -0.0001316  -0.0000423  -0.0000594   0.0001067  -0.0000835
  -0.0000042  -0.0000122  -0.0000778   0.0001134   0.0000075   0.0000343
   0.0001977  -0.0000397  -0.0003005  -0.0000320   0.0002306  -0.0000314
  -0.0000315   0.0000051   0.0000432  -0.0000126  -0.0000289  -0.0000423
  -0.0016359   0.0007559  -0.0000165  -0.0000187   0.0010026  -0.0012723
  -0.0000136  -0.0000278   0.0000060   0.0000131  -0.0000136   0.0000486
  -0.0072805  -0.0002876   0.0000082   0.0000040   0.0001097  -0.0000002
   0.0000071   0.0000070   0.0000288  -0.0000033   0.0000098   0.0000066
  -0.0001633  -0.0000020   0.0002527  -0.0000200   0.0002388   0.0000079
   0.0000029   0.0000024  -0.0000814   0.0000036   0.0002979  -0.0000031
  -0.0000713   0.0000036   0.0000057   0.0000046   0.0000187  -0.0000901
   0.0000018  -0.0000065   0.0000199   0.0000227   0.0000035   0.0000107
   0.0049034  -0.0000265   0.0000037   0.0000043   0.0059032  -0.0000239
   0.0000018   0.0000082   0.0006814   0.0000064   0.0000101  -0.0000024
  -0.0000453  -0.0000035  -0.0002066   0.0001653  -0.0000488   0.0000135
  -0.0000083  -0.0000002   0.0001075   0.0000099   0.0001806  -0.0001570
  -0.0003732  -0.0064629   0.0000035   0.0000006   0.0000041   0.0000257
   0.0000042   0.0000036  -0.0000041   0.0000555   0.0000046   0.0000123
 TTTTTTTTTTTTTTTTTTTTTTTTTTTTTT MOQGAD      TELAPSE    35222.95 TCPU    35123.08
 TTTTTTTTTTTTTTTTTTTTTTTTTTTTTT SHELLXN     TELAPSE    35914.10 TCPU    35812.60
 TTTTTTTTTTTTTTTTTTTTTTTTTTTTTT MONMO3      TELAPSE    35951.03 TCPU    35849.45
 NUMERICALLY INTEGRATED DENSITY   1025.0003802940   1025.0003803633
 TTTTTTTTTTTTTTTTTTTTTTTTTTTTTT NUMDFT      TELAPSE    35978.23 TCPU    35876.59
 CYC  29 ETOT(AU) -9.596342024000E+04 DETOT -6.63E-04 tst  1.83E-04 PX  1.24E-02
 CYCLE 29 WAVE FUNCTION SAVED IN FORTRAN UNIT 79
 ANDERSON MIX: BETA=   1.258493829857E+00
 TTTTTTTTTTTTTTTTTTTTTTTTTTTTTT FDIK        TELAPSE    36207.67 TCPU    36105.49

    ALPHA      ELECTRONS
 INSULATING STATE
 TOP OF VALENCE BANDS -    BAND   1025; K    1; EIG -5.7726071E-02 AU
 BOTTOM OF VIRTUAL BANDS - BAND   1026; K    1; EIG -4.0220467E-02 AU
 DIRECT ENERGY BAND GAP:   0.4764 eV

    BETA       ELECTRONS
 INSULATING STATE
 TOP OF VALENCE BANDS -    BAND   1025; K    1; EIG -5.8381320E-02 AU
 BOTTOM OF VIRTUAL BANDS - BAND   1026; K    1; EIG -4.0221418E-02 AU
 DIRECT ENERGY BAND GAP:   0.4942 eV
 TTTTTTTTTTTTTTTTTTTTTTTTTTTTTT PDIG        TELAPSE    36229.62 TCPU    36127.38
 CHARGE NORMALIZATION FACTOR   1.00000000
 TOTAL ATOMIC CHARGES:
  15.3372133  29.2664409  29.2673643  29.2674504  29.3032956  29.2686899
  29.2682409  29.2671631  29.3033049  29.2683661  29.2676286  29.2675975
  29.2848879  29.2849960  29.2659122  29.2668382  29.2672530  29.2671763
  29.2685229  29.2678434  29.2668756  29.2672702  29.2690260  29.2667083
  29.3304901  29.3330417  29.3290261  29.3342612  29.3302556  29.3331461
  29.3339787  29.3323098  29.3300457  29.3318440  29.3309323  29.3328532
  29.3299011  29.3312684  29.3331960  29.3326622  29.3257275  29.3328986
  29.3321909  29.3337507  29.3327552  29.3318361  29.3316949  29.3332794
   9.0501251   9.1107003   9.1102117   9.1104184   9.1112261   9.1101239
   9.1102425   9.1097900   9.1118026   9.1098165   9.1104971   9.1101340
   9.1048082   9.1093298   9.1005888   9.1100320   9.1108355   9.1100019
   9.1102749   9.1101096   9.1103457   9.1100324   9.1006672   9.1104418
   9.1585383   9.1589151   9.1603861   9.1606036   9.1586850   9.1590260
   9.1607808   9.1606409   9.1610657   9.1607475   9.1608711   9.1607074
   9.1491870   9.1607150   9.1589376   9.1605119   9.1493051   9.1607587
   9.1607577   9.1606669   9.1557736   9.1606309   9.1607240   9.1605445
   9.1262480   9.1290428   9.1289733   9.1300399   9.1286726   9.1289643
   9.1288142   9.1295029   9.1293569   9.1288787   9.1299198   9.1299099
   9.1302837   9.0910421   9.1291100   9.1285320   9.1283425   9.1293636
   9.1292917   9.1289377   9.1282170   9.1293139   9.1291770   9.1286177
 SUMMED SPIN DENSITY          -0.00000000
 TOTAL ATOMIC SPINS  :
   0.0002303  -0.0000479   0.0000003  -0.0000043   0.0000990   0.0000161
   0.0000098   0.0000009   0.0001182   0.0000047   0.0000046   0.0000069
   0.0001143   0.0001089  -0.0000125  -0.0000025  -0.0000059   0.0000067
  -0.0000062   0.0000053   0.0000171  -0.0000115   0.0000171   0.0000092
   0.0000931  -0.0000130  -0.0000856   0.0000024   0.0000523  -0.0000064
  -0.0000086  -0.0000058  -0.0000253  -0.0000095  -0.0000447  -0.0000126
  -0.0001078   0.0000306  -0.0000079   0.0000034  -0.0000193  -0.0000942
  -0.0000112  -0.0000033  -0.0000050  -0.0000035  -0.0000127  -0.0000036
   0.0000787   0.0000791   0.0000045   0.0000064   0.0000006   0.0000055
   0.0000028   0.0000007   0.0000064  -0.0000055   0.0000065   0.0000005
  -0.0000090   0.0000046  -0.0000725  -0.0000006   0.0000114   0.0000017
   0.0000012   0.0000029   0.0000090   0.0000026  -0.0000626   0.0000073
   0.0000147   0.0000075   0.0000027   0.0000029  -0.0000084   0.0000142
   0.0000041   0.0000036   0.0000039   0.0000015   0.0000049   0.0000038
  -0.0003168   0.0000066   0.0000034   0.0000043  -0.0004135   0.0000074
  -0.0000020   0.0000021  -0.0001294   0.0000032   0.0000040   0.0000035
  -0.0000015   0.0000041   0.0000088  -0.0000093   0.0000079   0.0000042
  -0.0000028   0.0000045  -0.0000098   0.0000060  -0.0000034   0.0000110
   0.0000862   0.0001961   0.0000033   0.0000017  -0.0000053  -0.0000060
   0.0000031  -0.0000006   0.0000020   0.0000025   0.0000042   0.0000022
 TTTTTTTTTTTTTTTTTTTTTTTTTTTTTT MOQGAD      TELAPSE    36229.70 TCPU    36127.45
 TTTTTTTTTTTTTTTTTTTTTTTTTTTTTT SHELLXN     TELAPSE    36921.26 TCPU    36817.40
 TTTTTTTTTTTTTTTTTTTTTTTTTTTTTT MONMO3      TELAPSE    36958.62 TCPU    36854.67
 NUMERICALLY INTEGRATED DENSITY   1025.0003803033   1025.0003803015
 TTTTTTTTTTTTTTTTTTTTTTTTTTTTTT NUMDFT      TELAPSE    36985.87 TCPU    36881.85
 CYC  30 ETOT(AU) -9.596341958090E+04 DETOT  6.59E-04 tst  2.43E-04 PX  1.54E-02
 CYCLE 30 WAVE FUNCTION SAVED IN FORTRAN UNIT 79
 ANDERSON MIX: BETA=  -1.210799375052E-01
 TTTTTTTTTTTTTTTTTTTTTTTTTTTTTT FDIK        TELAPSE    37338.32 TCPU    37232.41

    ALPHA      ELECTRONS
 INSULATING STATE
 TOP OF VALENCE BANDS -    BAND   1025; K    1; EIG -5.7994402E-02 AU
 BOTTOM OF VIRTUAL BANDS - BAND   1026; K    1; EIG -4.0203719E-02 AU
 DIRECT ENERGY BAND GAP:   0.4841 eV

    BETA       ELECTRONS
 INSULATING STATE
 TOP OF VALENCE BANDS -    BAND   1025; K    1; EIG -5.8619960E-02 AU
 BOTTOM OF VIRTUAL BANDS - BAND   1026; K    1; EIG -4.0206179E-02 AU
 DIRECT ENERGY BAND GAP:   0.5011 eV
 TTTTTTTTTTTTTTTTTTTTTTTTTTTTTT PDIG        TELAPSE    37360.13 TCPU    37254.18
 CHARGE NORMALIZATION FACTOR   1.00000000
 TOTAL ATOMIC CHARGES:
  15.3371294  29.2664891  29.2673613  29.2674399  29.3031154  29.2686702
  29.2682385  29.2671514  29.3031556  29.2683523  29.2676230  29.2675850
  29.2849403  29.2850398  29.2659481  29.2668298  29.2672635  29.2671960
  29.2685137  29.2678336  29.2669026  29.2672792  29.2690238  29.2666958
  29.3303330  29.3330352  29.3291870  29.3342681  29.3300753  29.3331376
  29.3339529  29.3323081  29.3300153  29.3318424  29.3309292  29.3328489
  29.3300284  29.3312612  29.3331849  29.3326770  29.3257289  29.3329802
  29.3321825  29.3337434  29.3327305  29.3318228  29.3316868  29.3332648
   9.0505356   9.1107644   9.1102248   9.1104307   9.1112345   9.1101324
   9.1102560   9.1097998   9.1118175   9.1098230   9.1105065   9.1101473
   9.1048274   9.1093391   9.1005063   9.1100371   9.1108390   9.1100065
   9.1102900   9.1101108   9.1103682   9.1100379   9.1006043   9.1104438
   9.1585596   9.1589393   9.1603825   9.1606088   9.1586985   9.1590470
   9.1607848   9.1606485   9.1610777   9.1607586   9.1608761   9.1607128
   9.1488609   9.1607225   9.1589383   9.1605165   9.1489618   9.1607692
   9.1607595   9.1606710   9.1557110   9.1606385   9.1607278   9.1605535
   9.1262409   9.1290408   9.1290058   9.1300256   9.1286890   9.1289605
   9.1288065   9.1295105   9.1293521   9.1288788   9.1299065   9.1299379
   9.1303201   9.0914324   9.1291112   9.1285258   9.1283414   9.1293510
   9.1292940   9.1289386   9.1282172   9.1293118   9.1291797   9.1286123
 SUMMED SPIN DENSITY          -0.00000000
 TOTAL ATOMIC SPINS  :
   0.0003666   0.0000598   0.0000008   0.0000001  -0.0002246   0.0000222
   0.0000054   0.0000032  -0.0001771   0.0000117   0.0000060   0.0000101
   0.0000702   0.0000650  -0.0000136   0.0000097  -0.0000176   0.0000183
   0.0000002   0.0000075   0.0000208  -0.0000221   0.0000236   0.0000062
   0.0000611  -0.0000087  -0.0000472   0.0000019   0.0000293  -0.0000006
   0.0000152  -0.0000085  -0.0000092  -0.0000096  -0.0000378  -0.0000080
   0.0001625  -0.0001065  -0.0000044  -0.0000034  -0.0001845   0.0000966
  -0.0000050   0.0000013  -0.0000006  -0.0000045  -0.0000110  -0.0000123
   0.0008968   0.0000860  -0.0000021   0.0000037  -0.0000067   0.0000055
  -0.0000009  -0.0000008   0.0000101  -0.0000078   0.0000031  -0.0000045
   0.0000168   0.0000050  -0.0000627  -0.0000025  -0.0000273  -0.0000008
  -0.0000005   0.0000013   0.0000222   0.0000016  -0.0000694   0.0000076
   0.0000150  -0.0000041   0.0000033   0.0000015  -0.0000124   0.0000151
   0.0000021   0.0000039  -0.0000009  -0.0000011   0.0000030   0.0000016
  -0.0008769   0.0000073   0.0000019   0.0000028  -0.0011176   0.0000061
  -0.0000014   0.0000016  -0.0001785   0.0000027   0.0000020   0.0000033
   0.0000078   0.0000063   0.0000391  -0.0000362   0.0000198   0.0000034
   0.0000062   0.0000047  -0.0000159   0.0000049  -0.0000322   0.0000346
   0.0001073   0.0009020   0.0000041   0.0000040  -0.0000004   0.0000021
   0.0000032   0.0000017   0.0000047   0.0000057   0.0000061   0.0000045
 TTTTTTTTTTTTTTTTTTTTTTTTTTTTTT MOQGAD      TELAPSE    37360.21 TCPU    37254.25
 TTTTTTTTTTTTTTTTTTTTTTTTTTTTTT SHELLXN     TELAPSE    38051.93 TCPU    37944.33
 TTTTTTTTTTTTTTTTTTTTTTTTTTTTTT MONMO3      TELAPSE    38088.78 TCPU    37981.10
 NUMERICALLY INTEGRATED DENSITY   1025.0003803229   1025.0003803229
 TTTTTTTTTTTTTTTTTTTTTTTTTTTTTT NUMDFT      TELAPSE    38116.11 TCPU    38008.36
 CYC  31 ETOT(AU) -9.596341964629E+04 DETOT -6.54E-05 tst  7.66E-06 PX  2.40E-03
 CYCLE 31 WAVE FUNCTION SAVED IN FORTRAN UNIT 79
 ANDERSON MIX: BETA=   3.885310596901E+00
 TTTTTTTTTTTTTTTTTTTTTTTTTTTTTT FDIK        TELAPSE    38357.70 TCPU    38248.54

    ALPHA      ELECTRONS
 INSULATING STATE
 TOP OF VALENCE BANDS -    BAND   1025; K    1; EIG -5.7472486E-02 AU
 BOTTOM OF VIRTUAL BANDS - BAND   1026; K    1; EIG -4.0248161E-02 AU
 DIRECT ENERGY BAND GAP:   0.4687 eV

    BETA       ELECTRONS
 INSULATING STATE
 TOP OF VALENCE BANDS -    BAND   1025; K    1; EIG -5.8018733E-02 AU
 BOTTOM OF VIRTUAL BANDS - BAND   1026; K    1; EIG -4.0243610E-02 AU
 DIRECT ENERGY BAND GAP:   0.4837 eV
 TTTTTTTTTTTTTTTTTTTTTTTTTTTTTT PDIG        TELAPSE    38379.49 TCPU    38270.28
 CHARGE NORMALIZATION FACTOR   1.00000000
 TOTAL ATOMIC CHARGES:
  15.3371096  29.2664031  29.2673847  29.2674579  29.3033095  29.2687103
  29.2682650  29.2671727  29.3033271  29.2683904  29.2676433  29.2676048
  29.2850688  29.2851797  29.2659431  29.2668462  29.2672731  29.2671851
  29.2685154  29.2678647  29.2669002  29.2672857  29.2690142  29.2667280
  29.3304893  29.3330572  29.3290509  29.3343007  29.3302511  29.3331596
  29.3339358  29.3323200  29.3300211  29.3318514  29.3309278  29.3328530
  29.3298151  29.3313480  29.3332038  29.3326912  29.3258003  29.3328505
  29.3321907  29.3337644  29.3327649  29.3318475  29.3316959  29.3333020
   9.0500821   9.1107692   9.1102177   9.1104194   9.1111976   9.1101143
   9.1102422   9.1097839   9.1117676   9.1098066   9.1104984   9.1101361
   9.1048289   9.1093223   9.1004144   9.1100320   9.1108256   9.1099903
   9.1102580   9.1100986   9.1103312   9.1100215   9.1005186   9.1104395
   9.1585528   9.1589463   9.1603742   9.1605962   9.1586991   9.1590428
   9.1607772   9.1606339   9.1610558   9.1607298   9.1608665   9.1606994
   9.1492700   9.1607114   9.1589223   9.1605062   9.1493504   9.1607565
   9.1607451   9.1606579   9.1556313   9.1606245   9.1607146   9.1605402
   9.1262694   9.1290331   9.1289696   9.1300289   9.1286521   9.1289480
   9.1287926   9.1294961   9.1293222   9.1288673   9.1299068   9.1299054
   9.1303502   9.0911420   9.1291007   9.1285182   9.1283275   9.1293109
   9.1292841   9.1289232   9.1282027   9.1292763   9.1291702   9.1286067
 SUMMED SPIN DENSITY          -0.00000000
 TOTAL ATOMIC SPINS  :
   0.0002773  -0.0003074   0.0000020  -0.0000061   0.0012240  -0.0000034
   0.0000041  -0.0000059   0.0010161  -0.0000126  -0.0000036  -0.0000030
  -0.0000786  -0.0000783  -0.0000410  -0.0000345   0.0000621  -0.0000492
  -0.0000012  -0.0000084  -0.0000491   0.0000656   0.0000133   0.0000227
   0.0001424  -0.0000294  -0.0002029  -0.0000236   0.0001605  -0.0000199
  -0.0000038  -0.0000022   0.0000299  -0.0000126  -0.0000300  -0.0000299
  -0.0009215   0.0004412  -0.0000119  -0.0000222   0.0005759  -0.0007364
  -0.0000086  -0.0000177   0.0000038   0.0000037  -0.0000139   0.0000222
  -0.0039546  -0.0001627   0.0000024   0.0000040   0.0000783   0.0000034
   0.0000051   0.0000063   0.0000313  -0.0000035   0.0000067   0.0000025
  -0.0000937   0.0000016   0.0001689  -0.0000132   0.0001395   0.0000074
   0.0000085   0.0000029  -0.0000428   0.0000048   0.0001862   0.0000023
  -0.0000445  -0.0000075   0.0000039   0.0000035   0.0000051  -0.0000556
   0.0000015  -0.0000011   0.0000132   0.0000165   0.0000037   0.0000101
   0.0024608  -0.0000126   0.0000039   0.0000033   0.0030331  -0.0000134
   0.0000028   0.0000083   0.0003820   0.0000062   0.0000085   0.0000005
  -0.0000267   0.0000012  -0.0001218   0.0000958  -0.0000189   0.0000107
   0.0000035   0.0000037   0.0000736   0.0000078   0.0001023  -0.0000910
  -0.0002011  -0.0034930   0.0000060   0.0000045   0.0000059   0.0000327
   0.0000069   0.0000072   0.0000001   0.0000478   0.0000084   0.0000130
 TTTTTTTTTTTTTTTTTTTTTTTTTTTTTT MOQGAD      TELAPSE    38379.57 TCPU    38270.35
 TTTTTTTTTTTTTTTTTTTTTTTTTTTTTT SHELLXN     TELAPSE    39071.22 TCPU    38960.37
 TTTTTTTTTTTTTTTTTTTTTTTTTTTTTT MONMO3      TELAPSE    39108.14 TCPU    38997.20
 NUMERICALLY INTEGRATED DENSITY   1025.0003802827   1025.0003803341
 TTTTTTTTTTTTTTTTTTTTTTTTTTTTTT NUMDFT      TELAPSE    39135.45 TCPU    39024.45
 CYC  32 ETOT(AU) -9.596341963107E+04 DETOT  1.52E-05 tst  1.15E-04 PX  1.11E-02
 CYCLE 32 WAVE FUNCTION SAVED IN FORTRAN UNIT 79
 ANDERSON MIX: BETA=   1.763397787186E+00
 TTTTTTTTTTTTTTTTTTTTTTTTTTTTTT FDIK        TELAPSE    39375.44 TCPU    39263.61

    ALPHA      ELECTRONS
 INSULATING STATE
 TOP OF VALENCE BANDS -    BAND   1025; K    1; EIG -5.8883228E-02 AU
 BOTTOM OF VIRTUAL BANDS - BAND   1026; K    1; EIG -4.0156615E-02 AU
 DIRECT ENERGY BAND GAP:   0.5096 eV

    BETA       ELECTRONS
 INSULATING STATE
 TOP OF VALENCE BANDS -    BAND   1025; K    1; EIG -5.9313879E-02 AU
 BOTTOM OF VIRTUAL BANDS - BAND   1026; K    1; EIG -4.0165968E-02 AU
 DIRECT ENERGY BAND GAP:   0.5210 eV
 TTTTTTTTTTTTTTTTTTTTTTTTTTTTTT PDIG        TELAPSE    39397.28 TCPU    39285.40
 CHARGE NORMALIZATION FACTOR   1.00000000
 TOTAL ATOMIC CHARGES:
  15.3368612  29.2666277  29.2673403  29.2674254  29.3026482  29.2686363
  29.2682137  29.2671326  29.3027085  29.2683194  29.2676029  29.2675691
  29.2848235  29.2849120  29.2659603  29.2668146  29.2672514  29.2672015
  29.2685152  29.2678079  29.2669008  29.2672687  29.2690387  29.2666694
  29.3301431  29.3330184  29.3293583  29.3342448  29.3298688  29.3331190
  29.3339708  29.3323012  29.3299987  29.3318351  29.3309351  29.3328459
  29.3302173  29.3312181  29.3331700  29.3326675  29.3257071  29.3330972
  29.3321747  29.3337192  29.3326970  29.3317977  29.3316792  29.3332273
   9.0519517   9.1108108   9.1102300   9.1104388   9.1112536   9.1101486
   9.1102671   9.1098120   9.1118407   9.1098363   9.1105122   9.1101567
   9.1048506   9.1093533   9.1005455   9.1100421   9.1108467   9.1100203
   9.1103158   9.1101200   9.1103905   9.1100504   9.1006430   9.1104478
   9.1585710   9.1589436   9.1603872   9.1606205   9.1587066   9.1590545
   9.1607909   9.1606594   9.1610931   9.1607781   9.1608822   9.1607231
   9.1479768   9.1607345   9.1589515   9.1605245   9.1481439   9.1607832
   9.1607710   9.1606812   9.1556970   9.1606511   9.1607379   9.1605649
   9.1262218   9.1290472   9.1290364   9.1300238   9.1287169   9.1289708
   9.1288166   9.1295203   9.1293765   9.1288876   9.1299152   9.1299633
   9.1303528   9.0925918   9.1291203   9.1285320   9.1283498   9.1293661
   9.1293013   9.1289491   9.1282312   9.1293318   9.1291883   9.1286166
 SUMMED SPIN DENSITY          -0.00000000
 TOTAL ATOMIC SPINS  :
   0.0002979   0.0003972   0.0000030   0.0000100  -0.0017581   0.0000561
   0.0000122   0.0000170  -0.0014760   0.0000459   0.0000172   0.0000267
   0.0002551   0.0002487   0.0000104   0.0000523  -0.0000952   0.0000652
   0.0000006   0.0000337   0.0000740  -0.0001105   0.0000276  -0.0000007
   0.0000031   0.0000174   0.0000726   0.0000358  -0.0000707   0.0000235
   0.0000264  -0.0000106  -0.0000610  -0.0000067  -0.0000464   0.0000115
   0.0010804  -0.0005672   0.0000082   0.0000167  -0.0008501   0.0008159
  -0.0000019   0.0000190   0.0000003  -0.0000105  -0.0000073  -0.0000378
   0.0059450   0.0003539  -0.0000086  -0.0000000  -0.0000998   0.0000048
  -0.0000107  -0.0000127  -0.0000350  -0.0000156  -0.0000030  -0.0000136
   0.0001358   0.0000015  -0.0003297   0.0000082  -0.0001873  -0.0000122
  -0.0000176  -0.0000036   0.0000638  -0.0000060  -0.0003518   0.0000128
   0.0000731   0.0000104  -0.0000019  -0.0000037  -0.0000216   0.0000853
   0.0000004   0.0000029  -0.0000223  -0.0000278   0.0000003  -0.0000100
  -0.0041347   0.0000239  -0.0000055  -0.0000020  -0.0050899   0.0000236
  -0.0000099  -0.0000095  -0.0007670  -0.0000047  -0.0000095   0.0000018
   0.0000529   0.0000074   0.0001776  -0.0001537   0.0000421  -0.0000063
   0.0000032   0.0000024  -0.0001077  -0.0000015  -0.0001477   0.0001418
   0.0004441   0.0054714  -0.0000001   0.0000011  -0.0000123  -0.0000479
  -0.0000034  -0.0000107   0.0000055  -0.0000469   0.0000027  -0.0000059
 TTTTTTTTTTTTTTTTTTTTTTTTTTTTTT MOQGAD      TELAPSE    39397.35 TCPU    39285.47
 TTTTTTTTTTTTTTTTTTTTTTTTTTTTTT SHELLXN     TELAPSE    40089.11 TCPU    39975.60
 TTTTTTTTTTTTTTTTTTTTTTTTTTTTTT MONMO3      TELAPSE    40126.05 TCPU    40012.46
 NUMERICALLY INTEGRATED DENSITY   1025.0003803736   1025.0003803213
 TTTTTTTTTTTTTTTTTTTTTTTTTTTTTT NUMDFT      TELAPSE    40153.38 TCPU    40039.72
 CYC  33 ETOT(AU) -9.596342008249E+04 DETOT -4.51E-04 tst  4.97E-04 PX  2.05E-02
 CYCLE 33 WAVE FUNCTION SAVED IN FORTRAN UNIT 79
 ANDERSON MIX: BETA=   2.219939297462E-01
 TTTTTTTTTTTTTTTTTTTTTTTTTTTTTT FDIK        TELAPSE    40486.80 TCPU    40370.99

    ALPHA      ELECTRONS
 INSULATING STATE
 TOP OF VALENCE BANDS -    BAND   1025; K    1; EIG -5.8735993E-02 AU
 BOTTOM OF VIRTUAL BANDS - BAND   1026; K    1; EIG -4.0163005E-02 AU
 DIRECT ENERGY BAND GAP:   0.5054 eV

    BETA       ELECTRONS
 INSULATING STATE
 TOP OF VALENCE BANDS -    BAND   1025; K    1; EIG -5.9199017E-02 AU
 BOTTOM OF VIRTUAL BANDS - BAND   1026; K    1; EIG -4.0170270E-02 AU
 DIRECT ENERGY BAND GAP:   0.5178 eV
 TTTTTTTTTTTTTTTTTTTTTTTTTTTTTT PDIG        TELAPSE    40508.69 TCPU    40392.71
 CHARGE NORMALIZATION FACTOR   1.00000000
 TOTAL ATOMIC CHARGES:
  15.3373280  29.2666701  29.2673373  29.2674235  29.3032456  29.2686023
  29.2682073  29.2671282  29.3032056  29.2682873  29.2676008  29.2675642
  29.2845807  29.2846457  29.2659222  29.2668090  29.2673173  29.2672352
  29.2685318  29.2677863  29.2669116  29.2673501  29.2690690  29.2666571
  29.3300835  29.3330010  29.3294613  29.3342206  29.3298099  29.3331062
  29.3340245  29.3323019  29.3300579  29.3318370  29.3309486  29.3328564
  29.3301554  29.3313487  29.3331612  29.3326580  29.3259679  29.3330037
  29.3321889  29.3337153  29.3326797  29.3318073  29.3316813  29.3332231
   9.0504837   9.1106073   9.1102270   9.1104435   9.1113207   9.1101474
   9.1102759   9.1098301   9.1119239   9.1098438   9.1105113   9.1101568
   9.1047556   9.1093652   9.1008817   9.1100222   9.1109105   9.1100356
   9.1103581   9.1101209   9.1104037   9.1100670   9.1009389   9.1104321
   9.1585245   9.1588647   9.1603821   9.1606239   9.1586640   9.1590039
   9.1607839   9.1606634   9.1611090   9.1608120   9.1608788   9.1607293
   9.1482663   9.1607271   9.1589585   9.1605253   9.1485806   9.1607734
   9.1607815   9.1606890   9.1560928   9.1606494   9.1607451   9.1605646
   9.1261646   9.1290419   9.1289589   9.1300505   9.1287345   9.1289720
   9.1288228   9.1295236   9.1294482   9.1288889   9.1299232   9.1299072
   9.1301229   9.0911364   9.1291224   9.1285316   9.1283561   9.1294533
   9.1293093   9.1289650   9.1282192   9.1293670   9.1291897   9.1286190
 SUMMED SPIN DENSITY          -0.00000000
 TOTAL ATOMIC SPINS  :
   0.0004435   0.0003239  -0.0000017   0.0000029  -0.0011756   0.0000293
   0.0000002   0.0000071  -0.0010001   0.0000202   0.0000093   0.0000139
   0.0001198   0.0001097   0.0000098   0.0000323  -0.0000546   0.0000611
   0.0000019   0.0000114   0.0000593  -0.0000597   0.0000341  -0.0000067
  -0.0000442   0.0000006   0.0001126   0.0000093  -0.0001002   0.0000078
   0.0000345  -0.0000112  -0.0000175  -0.0000079  -0.0000328   0.0000066
   0.0008475  -0.0004308  -0.0000024   0.0000094  -0.0006123   0.0006093
  -0.0000018   0.0000089  -0.0000105  -0.0000148  -0.0000100  -0.0000367
   0.0040555   0.0002294  -0.0000063   0.0000056  -0.0000457   0.0000065
  -0.0000011  -0.0000026   0.0000063  -0.0000072   0.0000012  -0.0000080
   0.0000867   0.0000099  -0.0001753   0.0000025  -0.0001250  -0.0000038
   0.0000026  -0.0000003   0.0000662   0.0000021  -0.0002046   0.0000088
   0.0000451  -0.0000102   0.0000021   0.0000008  -0.0000230   0.0000498
   0.0000038   0.0000085  -0.0000056  -0.0000066   0.0000032  -0.0000026
  -0.0030714   0.0000194   0.0000023   0.0000022  -0.0037994   0.0000185
  -0.0000001  -0.0000011  -0.0005038   0.0000007   0.0000007   0.0000057
   0.0000218   0.0000081   0.0001320  -0.0001138   0.0000477  -0.0000009
   0.0000098   0.0000066  -0.0000588   0.0000027  -0.0001157   0.0001068
   0.0002856   0.0037245   0.0000045   0.0000024  -0.0000039  -0.0000056
   0.0000027   0.0000008   0.0000032  -0.0000122   0.0000070  -0.0000024
 TTTTTTTTTTTTTTTTTTTTTTTTTTTTTT MOQGAD      TELAPSE    40508.76 TCPU    40392.78
 TTTTTTTTTTTTTTTTTTTTTTTTTTTTTT SHELLXN     TELAPSE    41200.41 TCPU    41082.63
 TTTTTTTTTTTTTTTTTTTTTTTTTTTTTT MONMO3      TELAPSE    41238.28 TCPU    41120.40
 NUMERICALLY INTEGRATED DENSITY   1025.0003803433   1025.0003803091
 TTTTTTTTTTTTTTTTTTTTTTTTTTTTTT NUMDFT      TELAPSE    41265.74 TCPU    41147.79
 CYC  34 ETOT(AU) -9.596341998560E+04 DETOT  9.69E-05 tst  6.05E-06 PX  2.81E-03
 CYCLE 34 WAVE FUNCTION SAVED IN FORTRAN UNIT 79
 ANDERSON MIX: BETA=  -1.677229463182E+00
 TTTTTTTTTTTTTTTTTTTTTTTTTTTTTT FDIK        TELAPSE    41510.48 TCPU    41391.61

    ALPHA      ELECTRONS
 INSULATING STATE
 TOP OF VALENCE BANDS -    BAND   1025; K    1; EIG -5.8801762E-02 AU
 BOTTOM OF VIRTUAL BANDS - BAND   1026; K    1; EIG -4.0161930E-02 AU
 DIRECT ENERGY BAND GAP:   0.5072 eV

    BETA       ELECTRONS
 INSULATING STATE
 TOP OF VALENCE BANDS -    BAND   1025; K    1; EIG -5.9241415E-02 AU
 BOTTOM OF VIRTUAL BANDS - BAND   1026; K    1; EIG -4.0166445E-02 AU
 DIRECT ENERGY BAND GAP:   0.5191 eV
 TTTTTTTTTTTTTTTTTTTTTTTTTTTTTT PDIG        TELAPSE    41532.35 TCPU    41413.43
 CHARGE NORMALIZATION FACTOR   1.00000000
 TOTAL ATOMIC CHARGES:
  15.3373929  29.2667115  29.2673370  29.2674235  29.3031610  29.2686044
  29.2682083  29.2671308  29.3031474  29.2682876  29.2676025  29.2675663
  29.2845219  29.2845872  29.2659247  29.2668159  29.2673051  29.2672391
  29.2685308  29.2677899  29.2669127  29.2673397  29.2690788  29.2666563
  29.3300599  29.3330049  29.3294958  29.3342219  29.3297844  29.3331090
  29.3340420  29.3322984  29.3300559  29.3318340  29.3309520  29.3328583
  29.3302673  29.3312767  29.3331617  29.3326569  29.3258656  29.3330772
  29.3321906  29.3337172  29.3326742  29.3318030  29.3316804  29.3332172
   9.0511029   9.1106519   9.1102265   9.1104456   9.1112687   9.1101521
   9.1102741   9.1098275   9.1118880   9.1098440   9.1105137   9.1101570
   9.1048053   9.1093662   9.1008274   9.1100273   9.1108801   9.1100353
   9.1103438   9.1101239   9.1104077   9.1100666   9.1008927   9.1104382
   9.1585539   9.1588870   9.1603876   9.1606248   9.1586789   9.1590292
   9.1607854   9.1606612   9.1611020   9.1608018   9.1608804   9.1607257
   9.1478657   9.1607313   9.1589612   9.1605262   9.1480889   9.1607771
   9.1607816   9.1606857   9.1560046   9.1606496   9.1607434   9.1605633
   9.1261968   9.1290433   9.1289788   9.1300238   9.1287351   9.1289731
   9.1288234   9.1295209   9.1294266   9.1288899   9.1299044   9.1299257
   9.1301709   9.0916977   9.1291208   9.1285316   9.1283576   9.1294083
   9.1293067   9.1289604   9.1282252   9.1293282   9.1291892   9.1286187
 SUMMED SPIN DENSITY          -0.00000000
 TOTAL ATOMIC SPINS  :
   0.0003776   0.0001812   0.0000011   0.0000017  -0.0005724   0.0000249
   0.0000042   0.0000081  -0.0004974   0.0000138   0.0000090   0.0000113
   0.0000360   0.0000288  -0.0000012   0.0000205  -0.0000266   0.0000313
   0.0000013   0.0000111   0.0000287  -0.0000287   0.0000386   0.0000044
  -0.0000054  -0.0000028   0.0000503   0.0000018  -0.0000392   0.0000038
   0.0000381  -0.0000101  -0.0000010  -0.0000094  -0.0000287  -0.0000018
   0.0004299  -0.0002353  -0.0000019   0.0000008  -0.0003430   0.0002862
  -0.0000006   0.0000032  -0.0000045  -0.0000087  -0.0000113  -0.0000212
   0.0022271   0.0001496  -0.0000055   0.0000070  -0.0000437   0.0000068
  -0.0000018  -0.0000033  -0.0000083  -0.0000063   0.0000038  -0.0000059
   0.0000683   0.0000074  -0.0001199   0.0000010  -0.0000755  -0.0000020
  -0.0000087   0.0000016   0.0000375   0.0000018  -0.0001360   0.0000112
   0.0000352   0.0000011   0.0000068   0.0000014  -0.0000077   0.0000333
   0.0000034   0.0000033  -0.0000070  -0.0000094   0.0000039  -0.0000030
  -0.0017487   0.0000128   0.0000049   0.0000028  -0.0022093   0.0000115
   0.0000000  -0.0000018  -0.0003159   0.0000011   0.0000003   0.0000022
   0.0000286   0.0000063   0.0000754  -0.0000722   0.0000262   0.0000020
   0.0000080   0.0000034  -0.0000378   0.0000041  -0.0000689   0.0000639
   0.0001855   0.0020789   0.0000024   0.0000013  -0.0000001  -0.0000204
   0.0000006  -0.0000019   0.0000038  -0.0000191   0.0000062  -0.0000001
 TTTTTTTTTTTTTTTTTTTTTTTTTTTTTT MOQGAD      TELAPSE    41532.43 TCPU    41413.50
 TTTTTTTTTTTTTTTTTTTTTTTTTTTTTT SHELLXN     TELAPSE    42223.53 TCPU    42102.98
 TTTTTTTTTTTTTTTTTTTTTTTTTTTTTT MONMO3      TELAPSE    42260.67 TCPU    42140.03
 NUMERICALLY INTEGRATED DENSITY   1025.0003803367   1025.0003803247
 TTTTTTTTTTTTTTTTTTTTTTTTTTTTTT NUMDFT      TELAPSE    42288.11 TCPU    42167.41
 CYC  35 ETOT(AU) -9.596341995881E+04 DETOT  2.68E-05 tst  2.29E-05 PX  3.94E-03
 CYCLE 35 WAVE FUNCTION SAVED IN FORTRAN UNIT 79
 ANDERSON MIX: BETA=   1.625965049772E+00
 TTTTTTTTTTTTTTTTTTTTTTTTTTTTTT FDIK        TELAPSE    42495.92 TCPU    42374.12

    ALPHA      ELECTRONS
 INSULATING STATE
 TOP OF VALENCE BANDS -    BAND   1025; K    1; EIG -5.8980369E-02 AU
 BOTTOM OF VIRTUAL BANDS - BAND   1026; K    1; EIG -4.0151510E-02 AU
 DIRECT ENERGY BAND GAP:   0.5124 eV

    BETA       ELECTRONS
 INSULATING STATE
 TOP OF VALENCE BANDS -    BAND   1025; K    1; EIG -5.9396798E-02 AU
 BOTTOM OF VIRTUAL BANDS - BAND   1026; K    1; EIG -4.0162391E-02 AU
 DIRECT ENERGY BAND GAP:   0.5234 eV
 TTTTTTTTTTTTTTTTTTTTTTTTTTTTTT PDIG        TELAPSE    42518.05 TCPU    42396.19
 CHARGE NORMALIZATION FACTOR   1.00000000
 TOTAL ATOMIC CHARGES:
  15.3370927  29.2666925  29.2673358  29.2674225  29.3031936  29.2686012
  29.2682063  29.2671289  29.3031351  29.2682846  29.2675994  29.2675643
  29.2845277  29.2845919  29.2659234  29.2668078  29.2673172  29.2672243
  29.2685313  29.2677872  29.2668983  29.2673508  29.2690801  29.2666591
  29.3300456  29.3330023  29.3294941  29.3342191  29.3297786  29.3331071
  29.3340370  29.3323011  29.3300533  29.3318342  29.3309527  29.3328548
  29.3301063  29.3313784  29.3331616  29.3326544  29.3260127  29.3329565
  29.3321898  29.3337114  29.3326756  29.3318034  29.3316798  29.3332213
   9.0509374   9.1106395   9.1102266   9.1104449   9.1112913   9.1101510
   9.1102745   9.1098285   9.1118967   9.1098450   9.1105133   9.1101576
   9.1047864   9.1093671   9.1008538   9.1100260   9.1109052   9.1100363
   9.1103470   9.1101236   9.1103917   9.1100669   9.1009180   9.1104378
   9.1585401   9.1588828   9.1603868   9.1606253   9.1586789   9.1590161
   9.1607848   9.1606615   9.1611037   9.1608042   9.1608800   9.1607283
   9.1481141   9.1607303   9.1589615   9.1605265   9.1484537   9.1607764
   9.1607819   9.1606874   9.1560603   9.1606503   9.1607444   9.1605632
   9.1261836   9.1290436   9.1289579   9.1300521   9.1287255   9.1289735
   9.1288238   9.1295223   9.1294418   9.1288899   9.1299341   9.1299058
   9.1301552   9.0915188   9.1291209   9.1285311   9.1283588   9.1294233
   9.1293070   9.1289612   9.1282230   9.1293425   9.1291892   9.1286195
 SUMMED SPIN DENSITY          -0.00000000
 TOTAL ATOMIC SPINS  :
   0.0004976   0.0004803  -0.0000041   0.0000033  -0.0017549   0.0000345
  -0.0000011   0.0000100  -0.0014826   0.0000238   0.0000112   0.0000166
   0.0001334   0.0001195   0.0000145   0.0000472  -0.0000861   0.0000839
   0.0000015   0.0000149   0.0000805  -0.0000911   0.0000454  -0.0000136
  -0.0000862   0.0000081   0.0001921   0.0000167  -0.0001584   0.0000134
   0.0000542  -0.0000150  -0.0000369  -0.0000085  -0.0000358   0.0000140
   0.0012603  -0.0006094  -0.0000005   0.0000112  -0.0008608   0.0009164
   0.0000000   0.0000136  -0.0000160  -0.0000195  -0.0000117  -0.0000517
   0.0061447   0.0003304  -0.0000077   0.0000086  -0.0000946   0.0000113
  -0.0000025  -0.0000044  -0.0000131  -0.0000066   0.0000025  -0.0000083
   0.0001395   0.0000137  -0.0002583   0.0000092  -0.0001903  -0.0000036
  -0.0000052   0.0000022   0.0000880   0.0000032  -0.0002931   0.0000151
   0.0000804  -0.0000037   0.0000058   0.0000027  -0.0000240   0.0000861
   0.0000055   0.0000105  -0.0000117  -0.0000154   0.0000046  -0.0000061
  -0.0045410   0.0000295   0.0000059   0.0000038  -0.0056012   0.0000269
   0.0000010  -0.0000039  -0.0007014   0.0000011  -0.0000007   0.0000061
   0.0000398   0.0000108   0.0001907  -0.0001614   0.0000587  -0.0000009
   0.0000111   0.0000059  -0.0000928   0.0000038  -0.0001614   0.0001527
   0.0004061   0.0055789   0.0000037   0.0000030  -0.0000032  -0.0000301
   0.0000008  -0.0000017   0.0000083  -0.0000422   0.0000076  -0.0000043
 TTTTTTTTTTTTTTTTTTTTTTTTTTTTTT MOQGAD      TELAPSE    42518.12 TCPU    42396.26
 TTTTTTTTTTTTTTTTTTTTTTTTTTTTTT SHELLXN     TELAPSE    43209.68 TCPU    43086.20
 TTTTTTTTTTTTTTTTTTTTTTTTTTTTTT MONMO3      TELAPSE    43246.85 TCPU    43123.28
 NUMERICALLY INTEGRATED DENSITY   1025.0003803549   1025.0003803045
 TTTTTTTTTTTTTTTTTTTTTTTTTTTTTT NUMDFT      TELAPSE    43274.28 TCPU    43150.64
 CYC  36 ETOT(AU) -9.596342021260E+04 DETOT -2.54E-04 tst  7.05E-05 PX  8.56E-03
 CYCLE 36 WAVE FUNCTION SAVED IN FORTRAN UNIT 79
 ANDERSON MIX: BETA=   7.921057158839E-01
 TTTTTTTTTTTTTTTTTTTTTTTTTTTTTT FDIK        TELAPSE    43518.98 TCPU    43394.77

    ALPHA      ELECTRONS
 INSULATING STATE
 TOP OF VALENCE BANDS -    BAND   1025; K    1; EIG -5.9083590E-02 AU
 BOTTOM OF VIRTUAL BANDS - BAND   1026; K    1; EIG -4.0149001E-02 AU
 DIRECT ENERGY BAND GAP:   0.5152 eV

    BETA       ELECTRONS
 INSULATING STATE
 TOP OF VALENCE BANDS -    BAND   1025; K    1; EIG -5.9438082E-02 AU
 BOTTOM OF VIRTUAL BANDS - BAND   1026; K    1; EIG -4.0155943E-02 AU
 DIRECT ENERGY BAND GAP:   0.5247 eV
 TTTTTTTTTTTTTTTTTTTTTTTTTTTTTT PDIG        TELAPSE    43540.92 TCPU    43416.65
 CHARGE NORMALIZATION FACTOR   1.00000000
 TOTAL ATOMIC CHARGES:
  15.3373754  29.2667578  29.2673330  29.2674216  29.3031057  29.2685940
  29.2682024  29.2671287  29.3030794  29.2682774  29.2675999  29.2675639
  29.2844409  29.2844980  29.2659305  29.2668148  29.2673101  29.2672426
  29.2685344  29.2677836  29.2669113  29.2673484  29.2690940  29.2666513
  29.3299954  29.3330015  29.3295689  29.3342129  29.3297181  29.3331070
  29.3340607  29.3322965  29.3300639  29.3318326  29.3309597  29.3328583
  29.3302983  29.3312764  29.3331594  29.3326536  29.3258901  29.3330825
  29.3321918  29.3337102  29.3326640  29.3317978  29.3316798  29.3332079
   9.0514257   9.1106587   9.1102279   9.1104489   9.1112639   9.1101568
   9.1102765   9.1098302   9.1118863   9.1098470   9.1105154   9.1101588
   9.1048177   9.1093694   9.1008482   9.1100274   9.1108832   9.1100388
   9.1103427   9.1101261   9.1104099   9.1100704   9.1009139   9.1104403
   9.1585564   9.1588876   9.1603913   9.1606270   9.1586815   9.1590287
   9.1607855   9.1606615   9.1611030   9.1608030   9.1608816   9.1607271
   9.1476111   9.1607332   9.1589659   9.1605280   9.1478937   9.1607794
   9.1607828   9.1606857   9.1560143   9.1606527   9.1607443   9.1605636
   9.1261950   9.1290460   9.1289813   9.1300209   9.1287387   9.1289751
   9.1288250   9.1295198   9.1294337   9.1288922   9.1299072   9.1299280
   9.1301727   9.0919538   9.1291210   9.1285326   9.1283611   9.1294036
   9.1293070   9.1289609   9.1282298   9.1293258   9.1291896   9.1286197
 SUMMED SPIN DENSITY          -0.00000000
 TOTAL ATOMIC SPINS  :
   0.0004246   0.0002975  -0.0000022   0.0000017  -0.0009788   0.0000237
   0.0000008   0.0000069  -0.0008482   0.0000127   0.0000086   0.0000124
   0.0000422   0.0000294   0.0000010   0.0000286  -0.0000415   0.0000495
   0.0000021   0.0000102   0.0000442  -0.0000433   0.0000469  -0.0000027
  -0.0000449  -0.0000018   0.0001139   0.0000041  -0.0000904   0.0000054
   0.0000509  -0.0000125  -0.0000092  -0.0000097  -0.0000304   0.0000034
   0.0007061  -0.0003423  -0.0000028   0.0000006  -0.0004838   0.0004896
   0.0000010   0.0000054  -0.0000117  -0.0000122  -0.0000109  -0.0000339
   0.0036236   0.0002021  -0.0000060   0.0000080  -0.0000560   0.0000105
  -0.0000007  -0.0000025  -0.0000037  -0.0000040   0.0000043  -0.0000066
   0.0000881   0.0000106  -0.0001435   0.0000025  -0.0001100  -0.0000002
  -0.0000064   0.0000028   0.0000540   0.0000043  -0.0001676   0.0000130
   0.0000466  -0.0000059   0.0000080   0.0000023  -0.0000171   0.0000463
   0.0000034   0.0000065  -0.0000073  -0.0000098   0.0000049  -0.0000036
  -0.0027751   0.0000188   0.0000066   0.0000028  -0.0034323   0.0000164
   0.0000016  -0.0000017  -0.0004246   0.0000018   0.0000006   0.0000043
   0.0000277   0.0000077   0.0001093  -0.0000992   0.0000378   0.0000016
   0.0000098   0.0000038  -0.0000488   0.0000047  -0.0000976   0.0000907
   0.0002494   0.0032992   0.0000033   0.0000032   0.0000007  -0.0000152
   0.0000003  -0.0000003   0.0000067  -0.0000217   0.0000066  -0.0000003
 TTTTTTTTTTTTTTTTTTTTTTTTTTTTTT MOQGAD      TELAPSE    43540.99 TCPU    43416.72
 TTTTTTTTTTTTTTTTTTTTTTTTTTTTTT SHELLXN     TELAPSE    44231.97 TCPU    44106.08
 TTTTTTTTTTTTTTTTTTTTTTTTTTTTTT MONMO3      TELAPSE    44269.51 TCPU    44143.53
 NUMERICALLY INTEGRATED DENSITY   1025.0003803475   1025.0003803248
 TTTTTTTTTTTTTTTTTTTTTTTTTTTTTT NUMDFT      TELAPSE    44296.81 TCPU    44170.77
 CYC  37 ETOT(AU) -9.596342009816E+04 DETOT  1.14E-04 tst  4.56E-05 PX  5.49E-03
 CYCLE 37 WAVE FUNCTION SAVED IN FORTRAN UNIT 79
 ANDERSON MIX: BETA=  -4.697917662401E-01
 TTTTTTTTTTTTTTTTTTTTTTTTTTTTTT FDIK        TELAPSE    44620.10 TCPU    44492.61

    ALPHA      ELECTRONS
 INSULATING STATE
 TOP OF VALENCE BANDS -    BAND   1025; K    1; EIG -5.9355427E-02 AU
 BOTTOM OF VIRTUAL BANDS - BAND   1026; K    1; EIG -4.0139242E-02 AU
 DIRECT ENERGY BAND GAP:   0.5229 eV

    BETA       ELECTRONS
 INSULATING STATE
 TOP OF VALENCE BANDS -    BAND   1025; K    1; EIG -5.9661465E-02 AU
 BOTTOM OF VIRTUAL BANDS - BAND   1026; K    1; EIG -4.0145298E-02 AU
 DIRECT ENERGY BAND GAP:   0.5311 eV
 TTTTTTTTTTTTTTTTTTTTTTTTTTTTTT PDIG        TELAPSE    44641.94 TCPU    44514.31
 CHARGE NORMALIZATION FACTOR   1.00000000
 TOTAL ATOMIC CHARGES:
  15.3376161  29.2668432  29.2673329  29.2674222  29.3034130  29.2685723
  29.2681955  29.2671292  29.3033075  29.2682561  29.2676015  29.2675595
  29.2841187  29.2841526  29.2659177  29.2668172  29.2673403  29.2672580
  29.2685461  29.2677722  29.2669046  29.2673956  29.2691452  29.2666457
  29.3298793  29.3329919  29.3297358  29.3341872  29.3295937  29.3331004
  29.3341432  29.3322942  29.3301123  29.3318301  29.3309863  29.3328665
  29.3302931  29.3313334  29.3331550  29.3326390  29.3260475  29.3330165
  29.3322047  29.3337057  29.3326481  29.3318009  29.3316822  29.3331945
   9.0514789   9.1106031   9.1102239   9.1104558   9.1112198   9.1101662
   9.1102795   9.1098350   9.1118716   9.1098546   9.1105168   9.1101615
   9.1048333   9.1093768   9.1009863   9.1100236   9.1108950   9.1100491
   9.1103301   9.1101322   9.1104021   9.1100805   9.1010428   9.1104432
   9.1585650   9.1588737   9.1603998   9.1606311   9.1586851   9.1590178
   9.1607838   9.1606561   9.1610976   9.1608026   9.1608829   9.1607225
   9.1472481   9.1607292   9.1589775   9.1605283   9.1476511   9.1607766
   9.1607854   9.1606850   9.1561593   9.1606535   9.1607446   9.1605592
   9.1262005   9.1290458   9.1289539   9.1300205   9.1287367   9.1289813
   9.1288290   9.1295133   9.1294568   9.1288974   9.1299211   9.1299085
   9.1300950   9.0918369   9.1291228   9.1285328   9.1283709   9.1293816
   9.1293047   9.1289599   9.1282410   9.1292918   9.1291926   9.1286233
 SUMMED SPIN DENSITY          -0.00000000
 TOTAL ATOMIC SPINS  :
   0.0003837   0.0002622  -0.0000025   0.0000019  -0.0009492   0.0000233
   0.0000001   0.0000043  -0.0008256   0.0000112   0.0000064   0.0000141
   0.0000971   0.0000864   0.0000076   0.0000225  -0.0000367   0.0000452
   0.0000025   0.0000092   0.0000436  -0.0000413   0.0000282  -0.0000034
  -0.0000456  -0.0000024   0.0000906   0.0000071  -0.0000903   0.0000026
   0.0000248  -0.0000093  -0.0000173  -0.0000076  -0.0000351   0.0000013
   0.0006272  -0.0002970  -0.0000043   0.0000056  -0.0004325   0.0004426
  -0.0000008   0.0000033  -0.0000131  -0.0000146  -0.0000099  -0.0000294
   0.0031615   0.0001808  -0.0000044   0.0000049  -0.0000266   0.0000067
  -0.0000004  -0.0000014   0.0000079  -0.0000074   0.0000027  -0.0000059
   0.0000670   0.0000103  -0.0001324   0.0000001  -0.0000889  -0.0000023
   0.0000064   0.0000007   0.0000513   0.0000022  -0.0001533   0.0000084
   0.0000331  -0.0000069   0.0000025   0.0000014  -0.0000179   0.0000369
   0.0000015   0.0000072  -0.0000033  -0.0000034   0.0000023  -0.0000018
  -0.0023960   0.0000170   0.0000031   0.0000022  -0.0029829   0.0000144
   0.0000015  -0.0000008  -0.0003873   0.0000026   0.0000012   0.0000044
   0.0000141   0.0000068   0.0000983  -0.0000831   0.0000376   0.0000007
   0.0000087   0.0000058  -0.0000366   0.0000030  -0.0000853   0.0000788
   0.0002219   0.0029235   0.0000027   0.0000024  -0.0000021  -0.0000033
   0.0000026   0.0000014   0.0000007  -0.0000056   0.0000052  -0.0000030
 TTTTTTTTTTTTTTTTTTTTTTTTTTTTTT MOQGAD      TELAPSE    44642.01 TCPU    44514.37
 TTTTTTTTTTTTTTTTTTTTTTTTTTTTTT SHELLXN     TELAPSE    45333.10 TCPU    45203.74
 TTTTTTTTTTTTTTTTTTTTTTTTTTTTTT MONMO3      TELAPSE    45370.38 TCPU    45240.93
 NUMERICALLY INTEGRATED DENSITY   1025.0003803449   1025.0003803168
 TTTTTTTTTTTTTTTTTTTTTTTTTTTTTT NUMDFT      TELAPSE    45397.58 TCPU    45268.07
 CYC  38 ETOT(AU) -9.596342018642E+04 DETOT -8.83E-05 tst  1.21E-05 PX  2.80E-03
 CYCLE 38 WAVE FUNCTION SAVED IN FORTRAN UNIT 79
 ANDERSON MIX: BETA=  -4.692297762741E+00
 TTTTTTTTTTTTTTTTTTTTTTTTTTTTTT FDIK        TELAPSE    45677.59 TCPU    45546.42

    ALPHA      ELECTRONS
 INSULATING STATE
 TOP OF VALENCE BANDS -    BAND   1025; K    1; EIG -6.0723011E-02 AU
 BOTTOM OF VIRTUAL BANDS - BAND   1026; K    1; EIG -4.0097777E-02 AU
 DIRECT ENERGY BAND GAP:   0.5612 eV

    BETA       ELECTRONS
 INSULATING STATE
 TOP OF VALENCE BANDS -    BAND   1025; K    1; EIG -6.1157341E-02 AU
 BOTTOM OF VIRTUAL BANDS - BAND   1026; K    1; EIG -4.0099312E-02 AU
 DIRECT ENERGY BAND GAP:   0.5730 eV
 TTTTTTTTTTTTTTTTTTTTTTTTTTTTTT PDIG        TELAPSE    45699.37 TCPU    45568.15
 CHARGE NORMALIZATION FACTOR   1.00000000
 TOTAL ATOMIC CHARGES:
  15.3382630  29.2672896  29.2673178  29.2674133  29.3031976  29.2684945
  29.2681582  29.2671081  29.3030033  29.2681825  29.2675951  29.2675420
  29.2832852  29.2832388  29.2659638  29.2668269  29.2673725  29.2673190
  29.2685626  29.2677221  29.2669156  29.2674735  29.2692314  29.2665988
  29.3292581  29.3329667  29.3304616  29.3341171  29.3288842  29.3330781
  29.3342848  29.3322829  29.3301980  29.3318208  29.3310505  29.3328835
  29.3307759  29.3312288  29.3331269  29.3326268  29.3261680  29.3332014
  29.3322209  29.3336684  29.3325476  29.3317575  29.3316822  29.3331028
   9.0547237   9.1106882   9.1102262   9.1104697   9.1110905   9.1101999
   9.1102958   9.1098524   9.1118012   9.1098647   9.1105199   9.1101696
   9.1050031   9.1094063   9.1011166   9.1100194   9.1109058   9.1100774
   9.1103396   9.1101436   9.1104269   9.1101058   9.1011750   9.1104445
   9.1586399   9.1589105   9.1604170   9.1606542   9.1587442   9.1590594
   9.1607825   9.1606632   9.1611107   9.1608226   9.1608899   9.1607298
   9.1442257   9.1607432   9.1590121   9.1605359   9.1449137   9.1607976
   9.1608002   9.1606904   9.1560996   9.1606724   9.1607521   9.1605635
   9.1262507   9.1290632   9.1289842   9.1299606   9.1287837   9.1289992
   9.1288393   9.1295157   9.1295319   9.1289163   9.1299155   9.1299379
   9.1301200   9.0945229   9.1291314   9.1285379   9.1283905   9.1292552
   9.1293140   9.1289714   9.1282777   9.1291884   9.1292012   9.1286262
 SUMMED SPIN DENSITY          -0.00000000
 TOTAL ATOMIC SPINS  :
   0.0004425   0.0000357   0.0000032   0.0000034   0.0001116   0.0000092
   0.0000061   0.0000026   0.0000833  -0.0000043   0.0000064   0.0000111
  -0.0000315  -0.0000426  -0.0000102   0.0000079   0.0000142   0.0000134
   0.0000046   0.0000008   0.0000094   0.0000153   0.0000271   0.0000135
   0.0000098  -0.0000124   0.0000018  -0.0000016  -0.0000150  -0.0000051
   0.0000251  -0.0000048   0.0000143  -0.0000039  -0.0000283  -0.0000086
   0.0000194   0.0000192  -0.0000045  -0.0000083   0.0000069  -0.0000365
   0.0000008  -0.0000008  -0.0000018   0.0000020  -0.0000082  -0.0000039
  -0.0002420   0.0000050  -0.0000010   0.0000030   0.0000137   0.0000049
  -0.0000023   0.0000006   0.0000149  -0.0000044   0.0000045  -0.0000053
  -0.0000038   0.0000053   0.0000272  -0.0000095  -0.0000026   0.0000004
   0.0000026   0.0000005   0.0000147   0.0000051   0.0000149   0.0000019
   0.0000054  -0.0000158   0.0000028   0.0000004  -0.0000090  -0.0000053
  -0.0000034   0.0000004  -0.0000023   0.0000016   0.0000031  -0.0000001
  -0.0000913   0.0000011   0.0000003  -0.0000028  -0.0003390  -0.0000027
   0.0000005   0.0000014  -0.0000122   0.0000034   0.0000022   0.0000034
   0.0000003   0.0000001   0.0000038  -0.0000141   0.0000118   0.0000025
   0.0000015  -0.0000003   0.0000099   0.0000038  -0.0000164   0.0000047
   0.0000044  -0.0001134   0.0000007   0.0000032   0.0000046   0.0000041
   0.0000001   0.0000021  -0.0000024   0.0000059   0.0000031   0.0000014
 TTTTTTTTTTTTTTTTTTTTTTTTTTTTTT MOQGAD      TELAPSE    45699.45 TCPU    45568.22
 TTTTTTTTTTTTTTTTTTTTTTTTTTTTTT SHELLXN     TELAPSE    46390.44 TCPU    46257.58
 TTTTTTTTTTTTTTTTTTTTTTTTTTTTTT MONMO3      TELAPSE    46427.85 TCPU    46294.91
 NUMERICALLY INTEGRATED DENSITY   1025.0003803747   1025.0003803869
 TTTTTTTTTTTTTTTTTTTTTTTTTTTTTT NUMDFT      TELAPSE    46455.04 TCPU    46322.02
 CYC  39 ETOT(AU) -9.596342068002E+04 DETOT -4.94E-04 tst  2.91E-04 PX  1.49E-02
 CYCLE 39 WAVE FUNCTION SAVED IN FORTRAN UNIT 79
 ANDERSON MIX: BETA=   6.724301793798E-01
 TTTTTTTTTTTTTTTTTTTTTTTTTTTTTT FDIK        TELAPSE    46721.14 TCPU    46586.85

    ALPHA      ELECTRONS
 INSULATING STATE
 TOP OF VALENCE BANDS -    BAND   1025; K    1; EIG -5.9960345E-02 AU
 BOTTOM OF VIRTUAL BANDS - BAND   1026; K    1; EIG -4.0121081E-02 AU
 DIRECT ENERGY BAND GAP:   0.5399 eV

    BETA       ELECTRONS
 INSULATING STATE
 TOP OF VALENCE BANDS -    BAND   1025; K    1; EIG -6.0181031E-02 AU
 BOTTOM OF VIRTUAL BANDS - BAND   1026; K    1; EIG -4.0126500E-02 AU
 DIRECT ENERGY BAND GAP:   0.5457 eV
 TTTTTTTTTTTTTTTTTTTTTTTTTTTTTT PDIG        TELAPSE    46743.04 TCPU    46608.70
 CHARGE NORMALIZATION FACTOR   1.00000000
 TOTAL ATOMIC CHARGES:
  15.3379838  29.2670526  29.2673276  29.2674166  29.3035587  29.2685316
  29.2681775  29.2671222  29.3033642  29.2682172  29.2676017  29.2675520
  29.2836585  29.2836439  29.2659241  29.2668255  29.2673754  29.2672930
  29.2685580  29.2677441  29.2669097  29.2674558  29.2691937  29.2666221
  29.3295940  29.3329741  29.3300877  29.3341490  29.3292633  29.3330865
  29.3342262  29.3322916  29.3301700  29.3318260  29.3310197  29.3328800
  29.3304763  29.3313406  29.3331406  29.3326278  29.3262141  29.3330596
  29.3322176  29.3336932  29.3326098  29.3317944  29.3316835  29.3331528
   9.0523614   9.1105659   9.1102224   9.1104608   9.1111860   9.1101793
   9.1102897   9.1098475   9.1118729   9.1098584   9.1105173   9.1101615
   9.1048675   9.1093902   9.1011653   9.1100123   9.1109222   9.1100673
   9.1103470   9.1101351   9.1104129   9.1100988   9.1012078   9.1104359
   9.1585815   9.1588602   9.1604031   9.1606397   9.1586965   9.1590135
   9.1607813   9.1606600   9.1611084   9.1608226   9.1608835   9.1607287
   9.1460928   9.1607300   9.1589921   9.1605288   9.1466556   9.1607810
   9.1607940   9.1606906   9.1562723   9.1606599   9.1607478   9.1605600
   9.1262010   9.1290500   9.1289383   9.1300055   9.1287586   9.1289910
   9.1288334   9.1295149   9.1295162   9.1289048   9.1299264   9.1299015
   9.1300178   9.0924634   9.1291285   9.1285332   9.1283792   9.1293586
   9.1293128   9.1289711   9.1282524   9.1292622   9.1291985   9.1286236
 SUMMED SPIN DENSITY          -0.00000000
 TOTAL ATOMIC SPINS  :
   0.0003552   0.0002221   0.0000003   0.0000024  -0.0008058   0.0000232
   0.0000011   0.0000064  -0.0007116   0.0000086   0.0000075   0.0000157
   0.0000819   0.0000685  -0.0000032   0.0000202  -0.0000242   0.0000335
   0.0000035   0.0000081   0.0000304  -0.0000291   0.0000311   0.0000018
  -0.0000225  -0.0000047   0.0000643   0.0000079  -0.0000622   0.0000045
   0.0000273  -0.0000078  -0.0000194  -0.0000048  -0.0000351   0.0000000
   0.0004687  -0.0001971  -0.0000017   0.0000037  -0.0003094   0.0003240
   0.0000006   0.0000045  -0.0000092  -0.0000104  -0.0000079  -0.0000197
   0.0026566   0.0001546  -0.0000042   0.0000021  -0.0000208   0.0000054
  -0.0000045  -0.0000008   0.0000029  -0.0000060   0.0000014  -0.0000084
   0.0000578   0.0000108  -0.0001092  -0.0000017  -0.0000730  -0.0000035
   0.0000028   0.0000011   0.0000367   0.0000031  -0.0001310   0.0000074
   0.0000310  -0.0000061   0.0000013   0.0000001  -0.0000133   0.0000294
  -0.0000005   0.0000022  -0.0000062  -0.0000059   0.0000017  -0.0000019
  -0.0020133   0.0000142  -0.0000017  -0.0000001  -0.0025333   0.0000115
  -0.0000002   0.0000004  -0.0003248   0.0000004   0.0000012   0.0000050
   0.0000154   0.0000042   0.0000724  -0.0000646   0.0000268  -0.0000015
   0.0000064   0.0000042  -0.0000295   0.0000015  -0.0000664   0.0000562
   0.0001922   0.0024807   0.0000018   0.0000017  -0.0000009  -0.0000053
   0.0000005  -0.0000013   0.0000003  -0.0000082   0.0000029  -0.0000013
 TTTTTTTTTTTTTTTTTTTTTTTTTTTTTT MOQGAD      TELAPSE    46743.12 TCPU    46608.77
 TTTTTTTTTTTTTTTTTTTTTTTTTTTTTT SHELLXN     TELAPSE    47434.52 TCPU    47298.49
 TTTTTTTTTTTTTTTTTTTTTTTTTTTTTT MONMO3      TELAPSE    47471.49 TCPU    47335.37
 NUMERICALLY INTEGRATED DENSITY   1025.0003803540   1025.0003803357
 TTTTTTTTTTTTTTTTTTTTTTTTTTTTTT NUMDFT      TELAPSE    47498.67 TCPU    47362.49
 CYC  40 ETOT(AU) -9.596342042477E+04 DETOT  2.55E-04 tst  1.10E-04 PX  8.45E-03
 CYCLE 40 WAVE FUNCTION SAVED IN FORTRAN UNIT 79
 ANDERSON MIX: BETA=  -3.238672343901E-01
 TTTTTTTTTTTTTTTTTTTTTTTTTTTTTT FDIK        TELAPSE    47857.33 TCPU    47719.60

    ALPHA      ELECTRONS
 INSULATING STATE
 TOP OF VALENCE BANDS -    BAND   1025; K    1; EIG -5.9896405E-02 AU
 BOTTOM OF VIRTUAL BANDS - BAND   1026; K    1; EIG -4.0123573E-02 AU
 DIRECT ENERGY BAND GAP:   0.5380 eV

    BETA       ELECTRONS
 INSULATING STATE
 TOP OF VALENCE BANDS -    BAND   1025; K    1; EIG -6.0073423E-02 AU
 BOTTOM OF VIRTUAL BANDS - BAND   1026; K    1; EIG -4.0131632E-02 AU
 DIRECT ENERGY BAND GAP:   0.5426 eV
 TTTTTTTTTTTTTTTTTTTTTTTTTTTTTT PDIG        TELAPSE    47879.11 TCPU    47741.31
 CHARGE NORMALIZATION FACTOR   1.00000000
 TOTAL ATOMIC CHARGES:
  15.3380712  29.2670229  29.2673110  29.2674141  29.3034826  29.2685467
  29.2681623  29.2671195  29.3032611  29.2682160  29.2675909  29.2675532
  29.2836562  29.2836603  29.2657705  29.2668113  29.2673559  29.2672362
  29.2685545  29.2677395  29.2668409  29.2674261  29.2692204  29.2666407
  29.3298531  29.3329691  29.3297752  29.3341211  29.3296184  29.3330819
  29.3342906  29.3322745  29.3301431  29.3318163  29.3309443  29.3328820
  29.3302346  29.3314907  29.3331473  29.3325917  29.3262808  29.3328920
  29.3322233  29.3336754  29.3326145  29.3317873  29.3316678  29.3331586
   9.0520562   9.1105100   9.1102065   9.1104627   9.1111963   9.1101776
   9.1102860   9.1098536   9.1119056   9.1098575   9.1105194   9.1101488
   9.1048493   9.1093919   9.1012841   9.1100066   9.1109517   9.1100734
   9.1103653   9.1101403   9.1103951   9.1101064   9.1013197   9.1104494
   9.1585756   9.1588403   9.1604102   9.1606388   9.1586923   9.1590071
   9.1607848   9.1606667   9.1611142   9.1608364   9.1608897   9.1607396
   9.1462871   9.1607392   9.1589915   9.1605356   9.1469371   9.1607872
   9.1608044   9.1607010   9.1564184   9.1606684   9.1607603   9.1605653
   9.1262014   9.1290486   9.1288831   9.1300481   9.1287605   9.1289984
   9.1288610   9.1295213   9.1295444   9.1289087   9.1299700   9.1298663
   9.1300007   9.0921314   9.1291329   9.1285433   9.1283884   9.1294201
   9.1293157   9.1289808   9.1282426   9.1292826   9.1292071   9.1286407
 SUMMED SPIN DENSITY          -0.00000000
 TOTAL ATOMIC SPINS  :
   0.0003889   0.0003461  -0.0000076  -0.0000019  -0.0012755   0.0000266
  -0.0000060   0.0000035  -0.0011479   0.0000127   0.0000030   0.0000135
   0.0000804   0.0000728  -0.0000396   0.0000237  -0.0000492   0.0000331
  -0.0000026   0.0000063   0.0000253  -0.0000564   0.0000491  -0.0000011
  -0.0000207  -0.0000016   0.0000683   0.0000003  -0.0000422   0.0000051
   0.0000618  -0.0000147  -0.0000230  -0.0000117  -0.0000581   0.0000046
   0.0007085  -0.0002932  -0.0000025  -0.0000031  -0.0004618   0.0004904
   0.0000024  -0.0000024  -0.0000187  -0.0000199  -0.0000158  -0.0000387
   0.0041639   0.0002155  -0.0000089   0.0000055  -0.0000425   0.0000103
  -0.0000002   0.0000018   0.0000075  -0.0000052   0.0000052  -0.0000108
   0.0000932   0.0000130  -0.0001387   0.0000010  -0.0001032  -0.0000004
   0.0000057   0.0000039   0.0000470   0.0000059  -0.0001644   0.0000158
   0.0000418  -0.0000099   0.0000061   0.0000018  -0.0000159   0.0000474
   0.0000065   0.0000101  -0.0000050  -0.0000043   0.0000053   0.0000027
  -0.0030629   0.0000226   0.0000050   0.0000042  -0.0037474   0.0000205
   0.0000045   0.0000036  -0.0004436   0.0000044   0.0000028   0.0000061
   0.0000288   0.0000088   0.0000950  -0.0000866   0.0000379   0.0000016
   0.0000168   0.0000071  -0.0000345   0.0000031  -0.0000864   0.0000814
   0.0002701   0.0038026   0.0000061   0.0000028   0.0000032   0.0000027
   0.0000025   0.0000043  -0.0000014  -0.0000128   0.0000080   0.0000008
 TTTTTTTTTTTTTTTTTTTTTTTTTTTTTT MOQGAD      TELAPSE    47879.18 TCPU    47741.38
 TTTTTTTTTTTTTTTTTTTTTTTTTTTTTT SHELLXN     TELAPSE    48570.95 TCPU    48431.48
 TTTTTTTTTTTTTTTTTTTTTTTTTTTTTT MONMO3      TELAPSE    48607.93 TCPU    48468.37
 NUMERICALLY INTEGRATED DENSITY   1025.0003803280   1025.0003803061
 TTTTTTTTTTTTTTTTTTTTTTTTTTTTTT NUMDFT      TELAPSE    48635.16 TCPU    48495.53
 CYC  41 ETOT(AU) -9.596342047271E+04 DETOT -4.79E-05 tst  1.20E-05 PX  3.31E-03
 CYCLE 41 WAVE FUNCTION SAVED IN FORTRAN UNIT 79
 ANDERSON MIX: BETA=   1.016359191808E-01
 TTTTTTTTTTTTTTTTTTTTTTTTTTTTTT FDIK        TELAPSE    48962.05 TCPU    48821.65

    ALPHA      ELECTRONS
 INSULATING STATE
 TOP OF VALENCE BANDS -    BAND   1025; K    1; EIG -6.0077851E-02 AU
 BOTTOM OF VIRTUAL BANDS - BAND   1026; K    1; EIG -4.0119178E-02 AU
 DIRECT ENERGY BAND GAP:   0.5431 eV

    BETA       ELECTRONS
 INSULATING STATE
 TOP OF VALENCE BANDS -    BAND   1025; K    1; EIG -6.0214096E-02 AU
 BOTTOM OF VIRTUAL BANDS - BAND   1026; K    1; EIG -4.0128646E-02 AU
 DIRECT ENERGY BAND GAP:   0.5466 eV
 TTTTTTTTTTTTTTTTTTTTTTTTTTTTTT PDIG        TELAPSE    48983.82 TCPU    48843.37
 CHARGE NORMALIZATION FACTOR   1.00000000
 TOTAL ATOMIC CHARGES:
  15.3381792  29.2670726  29.2672926  29.2673958  29.3033211  29.2685544
  29.2681437  29.2671109  29.3030825  29.2681998  29.2675822  29.2675538
  29.2835627  29.2835547  29.2656452  29.2667917  29.2673241  29.2672076
  29.2685475  29.2677266  29.2667897  29.2673972  29.2692753  29.2666541
  29.3299701  29.3329497  29.3296385  29.3340797  29.3297488  29.3330754
  29.3343776  29.3322525  29.3301335  29.3317959  29.3308519  29.3328730
  29.3301885  29.3315477  29.3331367  29.3325596  29.3262588  29.3327995
  29.3322228  29.3336495  29.3325875  29.3317527  29.3316461  29.3331287
   9.0525822   9.1105412   9.1102000   9.1104730   9.1111913   9.1101948
   9.1102935   9.1098649   9.1119227   9.1098593   9.1105320   9.1101428
   9.1048709   9.1094061   9.1013380   9.1100036   9.1109759   9.1100836
   9.1103744   9.1101530   9.1104042   9.1101198   9.1013856   9.1104721
   9.1585912   9.1588426   9.1604237   9.1606506   9.1586974   9.1590162
   9.1607947   9.1606776   9.1611246   9.1608508   9.1609021   9.1607533
   9.1458611   9.1607530   9.1590053   9.1605475   9.1465678   9.1608005
   9.1608153   9.1607145   9.1564123   9.1606834   9.1607721   9.1605742
   9.1262140   9.1290588   9.1288737   9.1300477   9.1287826   9.1290110
   9.1288802   9.1295284   9.1295737   9.1289177   9.1299866   9.1298701
   9.1300419   9.0925577   9.1291415   9.1285500   9.1284059   9.1294271
   9.1293226   9.1289908   9.1282455   9.1292924   9.1292191   9.1286548
 SUMMED SPIN DENSITY          -0.00000000
 TOTAL ATOMIC SPINS  :
   0.0003067   0.0004054   0.0000053   0.0000128  -0.0014642   0.0000177
   0.0000046   0.0000098  -0.0012926   0.0000252   0.0000093   0.0000133
   0.0001261   0.0001245   0.0000762   0.0000436  -0.0000316   0.0000668
   0.0000037   0.0000146   0.0000766  -0.0000392   0.0000070  -0.0000185
  -0.0001928   0.0000166   0.0002742   0.0000334  -0.0002297   0.0000119
  -0.0000009   0.0000031  -0.0000165   0.0000049   0.0000249   0.0000170
   0.0009290  -0.0004030   0.0000062   0.0000278  -0.0005165   0.0006982
   0.0000021   0.0000163  -0.0000082   0.0000001   0.0000034  -0.0000263
   0.0048859   0.0002446  -0.0000036  -0.0000019  -0.0000591  -0.0000024
  -0.0000058  -0.0000075  -0.0000193  -0.0000057  -0.0000061  -0.0000056
   0.0001128   0.0000050  -0.0002226   0.0000066  -0.0001440  -0.0000086
  -0.0000011  -0.0000054   0.0000487  -0.0000048  -0.0002582  -0.0000021
   0.0000429  -0.0000020  -0.0000043  -0.0000060  -0.0000133   0.0000530
  -0.0000011   0.0000021  -0.0000151  -0.0000168  -0.0000045  -0.0000089
  -0.0035379   0.0000157  -0.0000042  -0.0000052  -0.0043439   0.0000139
  -0.0000040  -0.0000082  -0.0005438  -0.0000066  -0.0000070  -0.0000007
   0.0000264   0.0000024   0.0001279  -0.0001050   0.0000283  -0.0000086
   0.0000015   0.0000020  -0.0000644  -0.0000034  -0.0001149   0.0000962
   0.0002935   0.0044928  -0.0000011  -0.0000027  -0.0000097  -0.0000193
  -0.0000018  -0.0000050  -0.0000003  -0.0000330  -0.0000023  -0.0000114
 TTTTTTTTTTTTTTTTTTTTTTTTTTTTTT MOQGAD      TELAPSE    48983.89 TCPU    48843.44
 TTTTTTTTTTTTTTTTTTTTTTTTTTTTTT SHELLXN     TELAPSE    49675.33 TCPU    49533.25
 TTTTTTTTTTTTTTTTTTTTTTTTTTTTTT MONMO3      TELAPSE    49713.44 TCPU    49571.27
 NUMERICALLY INTEGRATED DENSITY   1025.0003803377   1025.0003802860
 TTTTTTTTTTTTTTTTTTTTTTTTTTTTTT NUMDFT      TELAPSE    49740.66 TCPU    49598.43
 CYC  42 ETOT(AU) -9.596342058985E+04 DETOT -1.17E-04 tst  5.31E-06 PX  1.81E-03
 CYCLE 42 WAVE FUNCTION SAVED IN FORTRAN UNIT 79
 ANDERSON MIX: BETA=   4.118995288288E+00
 TTTTTTTTTTTTTTTTTTTTTTTTTTTTTT FDIK        TELAPSE    49994.77 TCPU    49851.29

    ALPHA      ELECTRONS
 INSULATING STATE
 TOP OF VALENCE BANDS -    BAND   1025; K    1; EIG -5.9619422E-02 AU
 BOTTOM OF VIRTUAL BANDS - BAND   1026; K    1; EIG -4.0131206E-02 AU
 DIRECT ENERGY BAND GAP:   0.5303 eV

    BETA       ELECTRONS
 INSULATING STATE
 TOP OF VALENCE BANDS -    BAND   1025; K    1; EIG -5.9780524E-02 AU
 BOTTOM OF VIRTUAL BANDS - BAND   1026; K    1; EIG -4.0135763E-02 AU
 DIRECT ENERGY BAND GAP:   0.5346 eV
 TTTTTTTTTTTTTTTTTTTTTTTTTTTTTT PDIG        TELAPSE    50016.71 TCPU    49873.17
 CHARGE NORMALIZATION FACTOR   1.00000000
 TOTAL ATOMIC CHARGES:
  15.3380630  29.2668872  29.2672993  29.2673988  29.3036608  29.2685741
  29.2681583  29.2671189  29.3033896  29.2682190  29.2675853  29.2675579
  29.2837655  29.2837790  29.2656260  29.2667917  29.2673237  29.2671799
  29.2685391  29.2677413  29.2667719  29.2673897  29.2692576  29.2666697
  29.3301704  29.3329563  29.3294151  29.3340976  29.3299682  29.3330824
  29.3343476  29.3322556  29.3301203  29.3317993  29.3308376  29.3328684
  29.3299089  29.3316446  29.3331447  29.3325539  29.3263362  29.3326353
  29.3322226  29.3336641  29.3326246  29.3317751  29.3316475  29.3331597
   9.0510237   9.1104705   9.1102000   9.1104696   9.1112200   9.1101858
   9.1102873   9.1098606   9.1119337   9.1098549   9.1105320   9.1101413
   9.1048069   9.1093927   9.1013339   9.1100036   9.1109894   9.1100753
   9.1103642   9.1101494   9.1103775   9.1101119   9.1013749   9.1104709
   9.1585658   9.1588276   9.1604200   9.1606435   9.1586832   9.1589995
   9.1607945   9.1606715   9.1611183   9.1608399   9.1609012   9.1607512
   9.1471483   9.1607467   9.1589992   9.1605442   9.1478268   9.1607925
   9.1608103   9.1607130   9.1565150   9.1606748   9.1607679   9.1605695
   9.1262102   9.1290528   9.1288306   9.1300821   9.1287510   9.1290058
   9.1288752   9.1295260   9.1295644   9.1289109   9.1300016   9.1298355
   9.1299879   9.0911750   9.1291387   9.1285435   9.1284003   9.1294548
   9.1293196   9.1289867   9.1282350   9.1293076   9.1292166   9.1286510
 SUMMED SPIN DENSITY          -0.00000000
 TOTAL ATOMIC SPINS  :
   0.0003108   0.0002378   0.0000080   0.0000118  -0.0006939   0.0000078
   0.0000065   0.0000081  -0.0006113   0.0000158   0.0000099   0.0000104
   0.0000289   0.0000260   0.0000632   0.0000317  -0.0000021   0.0000502
   0.0000066   0.0000091   0.0000575  -0.0000045   0.0000026  -0.0000116
  -0.0001596   0.0000083   0.0002115   0.0000239  -0.0001826   0.0000050
  -0.0000027   0.0000054   0.0000090   0.0000033   0.0000275   0.0000122
   0.0005649  -0.0002510   0.0000046   0.0000189  -0.0002889   0.0004091
   0.0000021   0.0000139  -0.0000034   0.0000087   0.0000028  -0.0000126
   0.0024007   0.0001170  -0.0000027  -0.0000021  -0.0000306  -0.0000040
  -0.0000042  -0.0000055  -0.0000069  -0.0000054  -0.0000054  -0.0000044
   0.0000588   0.0000021  -0.0001003  -0.0000001  -0.0000855  -0.0000056
  -0.0000007  -0.0000055   0.0000341  -0.0000033  -0.0001275  -0.0000067
   0.0000226  -0.0000117  -0.0000043  -0.0000055  -0.0000103   0.0000235
  -0.0000023  -0.0000001  -0.0000100  -0.0000089  -0.0000054  -0.0000076
  -0.0018310   0.0000034  -0.0000043  -0.0000060  -0.0023413   0.0000018
  -0.0000037  -0.0000073  -0.0002666  -0.0000044  -0.0000059  -0.0000023
   0.0000104  -0.0000004   0.0000748  -0.0000635   0.0000172  -0.0000054
  -0.0000015  -0.0000008  -0.0000344  -0.0000013  -0.0000740   0.0000584
   0.0001299   0.0022188  -0.0000019  -0.0000019  -0.0000081  -0.0000088
  -0.0000015  -0.0000040  -0.0000024  -0.0000185  -0.0000022  -0.0000077
 TTTTTTTTTTTTTTTTTTTTTTTTTTTTTT MOQGAD      TELAPSE    50016.78 TCPU    49873.24
 TTTTTTTTTTTTTTTTTTTTTTTTTTTTTT SHELLXN     TELAPSE    50707.77 TCPU    50562.61
 TTTTTTTTTTTTTTTTTTTTTTTTTTTTTT MONMO3      TELAPSE    50745.02 TCPU    50599.77
 NUMERICALLY INTEGRATED DENSITY   1025.0003803012   1025.0003802755
 TTTTTTTTTTTTTTTTTTTTTTTTTTTTTT NUMDFT      TELAPSE    50772.21 TCPU    50626.90
 CYC  43 ETOT(AU) -9.596342023709E+04 DETOT  3.53E-04 tst  5.78E-05 PX  5.79E-03
 CYCLE 43 WAVE FUNCTION SAVED IN FORTRAN UNIT 79
 ANDERSON MIX: BETA=  -1.094721189880E+00
 TTTTTTTTTTTTTTTTTTTTTTTTTTTTTT FDIK        TELAPSE    51083.54 TCPU    50936.73

    ALPHA      ELECTRONS
 INSULATING STATE
 TOP OF VALENCE BANDS -    BAND   1025; K    1; EIG -5.9474806E-02 AU
 BOTTOM OF VIRTUAL BANDS - BAND   1026; K    1; EIG -4.0138215E-02 AU
 DIRECT ENERGY BAND GAP:   0.5262 eV

    BETA       ELECTRONS
 INSULATING STATE
 TOP OF VALENCE BANDS -    BAND   1025; K    1; EIG -5.9456102E-02 AU
 BOTTOM OF VIRTUAL BANDS - BAND   1026; K    1; EIG -4.0137726E-02 AU
 DIRECT ENERGY BAND GAP:   0.5257 eV
 TTTTTTTTTTTTTTTTTTTTTTTTTTTTTT PDIG        TELAPSE    51105.30 TCPU    50958.43
 CHARGE NORMALIZATION FACTOR   1.00000000
 TOTAL ATOMIC CHARGES:
  15.3376822  29.2667098  29.2672991  29.2673956  29.3033447  29.2686127
  29.2681746  29.2671191  29.3031629  29.2682543  29.2675835  29.2675568
  29.2841912  29.2842531  29.2656381  29.2667909  29.2672644  29.2671223
  29.2685128  29.2677664  29.2667458  29.2673094  29.2692183  29.2666871
  29.3304064  29.3329734  29.3291226  29.3341286  29.3302310  29.3330946
  29.3342711  29.3322464  29.3300573  29.3317928  29.3308071  29.3328515
  29.3297702  29.3316027  29.3331518  29.3325531  29.3261543  29.3326022
  29.3322048  29.3336722  29.3326570  29.3317780  29.3316385  29.3331878
   9.0510070   9.1106151   9.1102124   9.1104749   9.1111827   9.1101845
   9.1102847   9.1098494   9.1118718   9.1098511   9.1105447   9.1101512
   9.1048594   9.1093798   9.1009990   9.1100298   9.1109581   9.1100604
   9.1103262   9.1101513   9.1103654   9.1100963   9.1010735   9.1104930
   9.1586023   9.1588977   9.1604312   9.1606417   9.1587142   9.1590576
   9.1608057   9.1606687   9.1611034   9.1608079   9.1609081   9.1607466
   9.1477339   9.1607590   9.1589968   9.1605446   9.1482403   9.1608024
   9.1608021   9.1607093   9.1562358   9.1606714   9.1607651   9.1605687
   9.1262728   9.1290583   9.1288598   9.1300824   9.1287289   9.1290016
   9.1288714   9.1295266   9.1295013   9.1289089   9.1299989   9.1298553
   9.1301816   9.0914135   9.1291360   9.1285445   9.1283963   9.1294033
   9.1293153   9.1289762   9.1282384   9.1292783   9.1292143   9.1286492
 SUMMED SPIN DENSITY          -0.00000000
 TOTAL ATOMIC SPINS  :
   0.0002285   0.0000573   0.0000113   0.0000115  -0.0000466   0.0000058
   0.0000103   0.0000078  -0.0000537   0.0000131   0.0000080   0.0000076
  -0.0000221  -0.0000240   0.0000314   0.0000200   0.0000228   0.0000191
   0.0000077   0.0000103   0.0000245   0.0000209  -0.0000054   0.0000023
  -0.0000610   0.0000032   0.0000780   0.0000192  -0.0000652   0.0000008
  -0.0000060   0.0000076   0.0000042   0.0000038   0.0000249   0.0000064
   0.0000951  -0.0000242   0.0000058   0.0000111   0.0000006   0.0000641
   0.0000028   0.0000107   0.0000113   0.0000202   0.0000035   0.0000071
   0.0001334  -0.0000065  -0.0000018  -0.0000054  -0.0000102  -0.0000072
  -0.0000045  -0.0000056  -0.0000066  -0.0000067  -0.0000059  -0.0000048
   0.0000003  -0.0000040   0.0000100  -0.0000060  -0.0000230  -0.0000042
  -0.0000021  -0.0000054  -0.0000003  -0.0000043  -0.0000054  -0.0000082
   0.0000016  -0.0000102  -0.0000061  -0.0000098  -0.0000033  -0.0000016
  -0.0000066  -0.0000059  -0.0000099  -0.0000084  -0.0000077  -0.0000080
  -0.0001792  -0.0000090  -0.0000105  -0.0000083  -0.0003270  -0.0000109
  -0.0000058  -0.0000066   0.0000075  -0.0000073  -0.0000077  -0.0000053
   0.0000002  -0.0000065   0.0000040  -0.0000063  -0.0000087  -0.0000046
  -0.0000036  -0.0000052  -0.0000078  -0.0000020  -0.0000156   0.0000054
  -0.0000136   0.0001538  -0.0000031  -0.0000019  -0.0000069  -0.0000030
  -0.0000021  -0.0000053  -0.0000066  -0.0000162  -0.0000021  -0.0000041
 TTTTTTTTTTTTTTTTTTTTTTTTTTTTTT MOQGAD      TELAPSE    51105.37 TCPU    50958.50
 TTTTTTTTTTTTTTTTTTTTTTTTTTTTTT SHELLXN     TELAPSE    51796.34 TCPU    51647.85
 TTTTTTTTTTTTTTTTTTTTTTTTTTTTTT MONMO3      TELAPSE    51833.73 TCPU    51685.15
 NUMERICALLY INTEGRATED DENSITY   1025.0003802875   1025.0003802938
 TTTTTTTTTTTTTTTTTTTTTTTTTTTTTT NUMDFT      TELAPSE    51860.96 TCPU    51712.32
 CYC  44 ETOT(AU) -9.596341999103E+04 DETOT  2.46E-04 tst  5.02E-05 PX  5.03E-03
 CYCLE 44 WAVE FUNCTION SAVED IN FORTRAN UNIT 79
 ANDERSON MIX: BETA=   1.646702183990E+00
 TTTTTTTTTTTTTTTTTTTTTTTTTTTTTT FDIK        TELAPSE    52120.63 TCPU    51970.03

    ALPHA      ELECTRONS
 INSULATING STATE
 TOP OF VALENCE BANDS -    BAND   1025; K    1; EIG -5.9975943E-02 AU
 BOTTOM OF VIRTUAL BANDS - BAND   1026; K    1; EIG -4.0122381E-02 AU
 DIRECT ENERGY BAND GAP:   0.5402 eV

    BETA       ELECTRONS
 INSULATING STATE
 TOP OF VALENCE BANDS -    BAND   1025; K    1; EIG -6.0123689E-02 AU
 BOTTOM OF VIRTUAL BANDS - BAND   1026; K    1; EIG -4.0131948E-02 AU
 DIRECT ENERGY BAND GAP:   0.5440 eV
 TTTTTTTTTTTTTTTTTTTTTTTTTTTTTT PDIG        TELAPSE    52142.43 TCPU    51991.78
 CHARGE NORMALIZATION FACTOR   1.00000000
 TOTAL ATOMIC CHARGES:
  15.3380357  29.2670262  29.2672912  29.2673958  29.3030200  29.2685725
  29.2681514  29.2671105  29.3028621  29.2682150  29.2675813  29.2675550
  29.2837877  29.2837998  29.2656774  29.2667915  29.2672882  29.2671955
  29.2685380  29.2677403  29.2667969  29.2673482  29.2692667  29.2666588
  29.3300245  29.3329604  29.3295597  29.3340986  29.3298160  29.3330832
  29.3343390  29.3322488  29.3301035  29.3317960  29.3308415  29.3328671
  29.3302700  29.3314566  29.3331398  29.3325680  29.3260813  29.3328997
  29.3322139  29.3336534  29.3325985  29.3317472  29.3316437  29.3331362
   9.0529707   9.1106390   9.1102057   9.1104755   9.1111611   9.1101963
   9.1102916   9.1098565   9.1118797   9.1098568   9.1105368   9.1101485
   9.1049165   9.1093982   9.1011156   9.1100177   9.1109491   9.1100746
   9.1103553   9.1101519   9.1104071   9.1101089   9.1011858   9.1104807
   9.1586171   9.1588889   9.1604277   9.1606513   9.1587156   9.1590580
   9.1608013   9.1606764   9.1611171   9.1608342   9.1609066   9.1607496
   9.1458448   9.1607619   9.1590064   9.1605482   9.1464412   9.1608083
   9.1608116   9.1607109   9.1561982   9.1606822   9.1607725   9.1605729
   9.1262492   9.1290614   9.1289055   9.1300327   9.1287786   9.1290082
   9.1288759   9.1295267   9.1295362   9.1289160   9.1299724   9.1298931
   9.1301649   9.0930793   9.1291401   9.1285497   9.1284007   9.1293848
   9.1293194   9.1289817   9.1282511   9.1292703   9.1292152   9.1286520
 SUMMED SPIN DENSITY          -0.00000000
 TOTAL ATOMIC SPINS  :
   0.0003284   0.0004053   0.0000060   0.0000124  -0.0015692   0.0000255
   0.0000062   0.0000146  -0.0013841   0.0000325   0.0000083   0.0000165
   0.0001636   0.0001674   0.0000577   0.0000473  -0.0000405   0.0000598
   0.0000025   0.0000193   0.0000705  -0.0000521   0.0000054  -0.0000139
  -0.0001281   0.0000192   0.0002122   0.0000348  -0.0001607   0.0000146
   0.0000051   0.0000011  -0.0000367   0.0000048   0.0000207   0.0000182
   0.0009139  -0.0003966   0.0000097   0.0000288  -0.0005404   0.0007077
   0.0000009   0.0000205   0.0000010   0.0000022   0.0000017  -0.0000236
   0.0051314   0.0002657  -0.0000030  -0.0000040  -0.0000769  -0.0000012
  -0.0000057  -0.0000095  -0.0000298  -0.0000073  -0.0000061  -0.0000063
   0.0001237   0.0000036  -0.0002497   0.0000111  -0.0001550  -0.0000099
  -0.0000051  -0.0000048   0.0000445  -0.0000065  -0.0002833   0.0000018
   0.0000515   0.0000073  -0.0000038  -0.0000068  -0.0000118   0.0000638
  -0.0000026   0.0000002  -0.0000188  -0.0000228  -0.0000057  -0.0000094
  -0.0037038   0.0000171  -0.0000074  -0.0000058  -0.0045108   0.0000151
  -0.0000064  -0.0000107  -0.0005807  -0.0000081  -0.0000104  -0.0000026
   0.0000360   0.0000022   0.0001281  -0.0001042   0.0000225  -0.0000090
   0.0000033   0.0000013  -0.0000761  -0.0000046  -0.0001144   0.0001003
   0.0003286   0.0047332  -0.0000013  -0.0000041  -0.0000117  -0.0000270
  -0.0000029  -0.0000067  -0.0000010  -0.0000455  -0.0000030  -0.0000086
 TTTTTTTTTTTTTTTTTTTTTTTTTTTTTT MOQGAD      TELAPSE    52142.51 TCPU    51991.85
 TTTTTTTTTTTTTTTTTTTTTTTTTTTTTT SHELLXN     TELAPSE    52834.01 TCPU    52681.72
 TTTTTTTTTTTTTTTTTTTTTTTTTTTTTT MONMO3      TELAPSE    52871.16 TCPU    52718.78
 NUMERICALLY INTEGRATED DENSITY   1025.0003803485   1025.0003803021
 TTTTTTTTTTTTTTTTTTTTTTTTTTTTTT NUMDFT      TELAPSE    52898.36 TCPU    52745.92
 CYC  45 ETOT(AU) -9.596342055166E+04 DETOT -5.61E-04 tst  2.07E-04 PX  1.02E-02
 CYCLE 45 WAVE FUNCTION SAVED IN FORTRAN UNIT 79
 ANDERSON MIX: BETA=   1.403889661200E+00
 TTTTTTTTTTTTTTTTTTTTTTTTTTTTTT FDIK        TELAPSE    53148.82 TCPU    52995.45

    ALPHA      ELECTRONS
 INSULATING STATE
 TOP OF VALENCE BANDS -    BAND   1025; K    1; EIG -5.9567735E-02 AU
 BOTTOM OF VIRTUAL BANDS - BAND   1026; K    1; EIG -4.0138337E-02 AU
 DIRECT ENERGY BAND GAP:   0.5287 eV

    BETA       ELECTRONS
 INSULATING STATE
 TOP OF VALENCE BANDS -    BAND   1025; K    1; EIG -5.9347443E-02 AU
 BOTTOM OF VIRTUAL BANDS - BAND   1026; K    1; EIG -4.0133575E-02 AU
 DIRECT ENERGY BAND GAP:   0.5228 eV
 TTTTTTTTTTTTTTTTTTTTTTTTTTTTTT PDIG        TELAPSE    53170.58 TCPU    53017.15
 CHARGE NORMALIZATION FACTOR   1.00000000
 TOTAL ATOMIC CHARGES:
  15.3375022  29.2666558  29.2672992  29.2673923  29.3034373  29.2686138
  29.2681760  29.2671186  29.3032342  29.2682574  29.2675833  29.2675537
  29.2842288  29.2842970  29.2656195  29.2667855  29.2672697  29.2671072
  29.2685066  29.2677659  29.2667291  29.2673154  29.2692024  29.2666906
  29.3304640  29.3329712  29.3290524  29.3341252  29.3302954  29.3330916
  29.3342568  29.3322456  29.3300521  29.3317907  29.3307988  29.3328473
  29.3296165  29.3316680  29.3331497  29.3325479  29.3262363  29.3324857
  29.3322002  29.3336700  29.3326606  29.3317815  29.3316369  29.3331939
   9.0506185   9.1105906   9.1102138   9.1104740   9.1112120   9.1101824
   9.1102879   9.1098523   9.1118925   9.1098515   9.1105442   9.1101513
   9.1048258   9.1093796   9.1010421   9.1100285   9.1109704   9.1100616
   9.1103319   9.1101524   9.1103584   9.1100989   9.1011139   9.1104936
   9.1585851   9.1588817   9.1604312   9.1606415   9.1587030   9.1590357
   9.1608053   9.1606710   9.1611071   9.1608119   9.1609084   9.1607501
   9.1481370   9.1607567   9.1589951   9.1605471   9.1486486   9.1608013
   9.1608043   9.1607124   9.1563050   9.1606716   9.1607648   9.1605703
   9.1262561   9.1290571   9.1288467   9.1300995   9.1287246   9.1290034
   9.1288723   9.1295280   9.1295119   9.1289090   9.1300133   9.1298434
   9.1301559   9.0910211   9.1291387   9.1285439   9.1283965   9.1294303
   9.1293167   9.1289779   9.1282332   9.1293034   9.1292139   9.1286496
 SUMMED SPIN DENSITY          -0.00000000
 TOTAL ATOMIC SPINS  :
   0.0000777  -0.0000953   0.0000118   0.0000108   0.0006074  -0.0000041
   0.0000103   0.0000056   0.0004915   0.0000041   0.0000054   0.0000033
  -0.0001128  -0.0001188   0.0000275   0.0000046   0.0000540  -0.0000039
   0.0000093   0.0000032  -0.0000020   0.0000582  -0.0000033   0.0000086
  -0.0000584  -0.0000059   0.0000427   0.0000092  -0.0000425  -0.0000064
  -0.0000077   0.0000101   0.0000304   0.0000055   0.0000314  -0.0000007
  -0.0003179   0.0001621   0.0000032   0.0000066   0.0002736  -0.0002552
   0.0000025   0.0000037   0.0000117   0.0000252   0.0000020   0.0000201
  -0.0019431  -0.0001183  -0.0000004  -0.0000057   0.0000195  -0.0000089
  -0.0000046  -0.0000041   0.0000013  -0.0000056  -0.0000053  -0.0000021
  -0.0000470  -0.0000080   0.0001128  -0.0000114   0.0000450  -0.0000036
  -0.0000017  -0.0000079  -0.0000264  -0.0000042   0.0001054  -0.0000122
  -0.0000245  -0.0000152  -0.0000056  -0.0000084   0.0000028  -0.0000323
  -0.0000066  -0.0000085  -0.0000041  -0.0000037  -0.0000081  -0.0000057
   0.0013589  -0.0000202  -0.0000083  -0.0000108   0.0015435  -0.0000201
  -0.0000047  -0.0000038   0.0002489  -0.0000084  -0.0000059  -0.0000070
  -0.0000153  -0.0000077  -0.0000579   0.0000435  -0.0000245  -0.0000018
  -0.0000065  -0.0000075   0.0000274  -0.0000000   0.0000367  -0.0000413
  -0.0001551  -0.0017646  -0.0000039  -0.0000024  -0.0000059   0.0000064
  -0.0000016  -0.0000052  -0.0000090  -0.0000014  -0.0000037  -0.0000021
 TTTTTTTTTTTTTTTTTTTTTTTTTTTTTT MOQGAD      TELAPSE    53170.66 TCPU    53017.23
 TTTTTTTTTTTTTTTTTTTTTTTTTTTTTT SHELLXN     TELAPSE    53862.30 TCPU    53707.21
 TTTTTTTTTTTTTTTTTTTTTTTTTTTTTT MONMO3      TELAPSE    53899.39 TCPU    53744.21
 NUMERICALLY INTEGRATED DENSITY   1025.0003802691   1025.0003802925
 TTTTTTTTTTTTTTTTTTTTTTTTTTTTTT NUMDFT      TELAPSE    53926.59 TCPU    53771.34
 CYC  46 ETOT(AU) -9.596341993390E+04 DETOT  6.18E-04 tst  3.70E-04 PX  1.46E-02
 CYCLE 46 WAVE FUNCTION SAVED IN FORTRAN UNIT 79
 ANDERSON MIX: BETA=   3.281331970365E-02
 TTTTTTTTTTTTTTTTTTTTTTTTTTTTTT FDIK        TELAPSE    54285.14 TCPU    54128.73

    ALPHA      ELECTRONS
 INSULATING STATE
 TOP OF VALENCE BANDS -    BAND   1025; K    1; EIG -5.9690730E-02 AU
 BOTTOM OF VIRTUAL BANDS - BAND   1026; K    1; EIG -4.0132513E-02 AU
 DIRECT ENERGY BAND GAP:   0.5322 eV

    BETA       ELECTRONS
 INSULATING STATE
 TOP OF VALENCE BANDS -    BAND   1025; K    1; EIG -5.9533647E-02 AU
 BOTTOM OF VIRTUAL BANDS - BAND   1026; K    1; EIG -4.0127870E-02 AU
 DIRECT ENERGY BAND GAP:   0.5281 eV
 TTTTTTTTTTTTTTTTTTTTTTTTTTTTTT PDIG        TELAPSE    54306.93 TCPU    54150.48
 CHARGE NORMALIZATION FACTOR   1.00000000
 TOTAL ATOMIC CHARGES:
  15.3373963  29.2667120  29.2672972  29.2673819  29.3030905  29.2686003
  29.2681768  29.2671069  29.3029903  29.2682478  29.2675801  29.2675475
  29.2843469  29.2844221  29.2657097  29.2667776  29.2672669  29.2671451
  29.2684960  29.2677594  29.2667829  29.2673073  29.2691806  29.2666716
  29.3302372  29.3329671  29.3292564  29.3341547  29.3300283  29.3330852
  29.3341821  29.3322397  29.3300098  29.3317908  29.3307954  29.3328330
  29.3299416  29.3314821  29.3331358  29.3325702  29.3260158  29.3327203
  29.3321851  29.3336666  29.3326423  29.3317612  29.3316316  29.3331749
   9.0514408   9.1107161   9.1102273   9.1104863   9.1112145   9.1101901
   9.1102947   9.1098543   9.1118984   9.1098551   9.1105536   9.1101678
   9.1048627   9.1093866   9.1008717   9.1100363   9.1109315   9.1100596
   9.1103374   9.1101515   9.1104240   9.1100950   9.1009806   9.1104913
   9.1586154   9.1589186   9.1604367   9.1606575   9.1587048   9.1590688
   9.1608122   9.1606822   9.1611176   9.1608212   9.1609134   9.1607536
   9.1475921   9.1607668   9.1590002   9.1605545   9.1479891   9.1608113
   9.1608069   9.1607115   9.1561169   9.1606826   9.1607695   9.1605811
   9.1262500   9.1290648   9.1289421   9.1300373   9.1287716   9.1290010
   9.1288638   9.1295378   9.1294767   9.1289104   9.1299507   9.1299244
   9.1302546   9.0918937   9.1291367   9.1285468   9.1283950   9.1294068
   9.1293204   9.1289794   9.1282436   9.1293203   9.1292111   9.1286484
 SUMMED SPIN DENSITY          -0.00000000
 TOTAL ATOMIC SPINS  :
   0.0000175  -0.0001225   0.0000124   0.0000097   0.0005263   0.0000029
   0.0000113   0.0000070   0.0004474   0.0000105   0.0000053   0.0000057
  -0.0000355  -0.0000332   0.0000097   0.0000035   0.0000367  -0.0000144
   0.0000065   0.0000061  -0.0000052   0.0000348  -0.0000062   0.0000138
   0.0000445  -0.0000033  -0.0000630   0.0000050   0.0000678  -0.0000052
  -0.0000144   0.0000112   0.0000180   0.0000047   0.0000203  -0.0000012
  -0.0003556   0.0001632   0.0000064   0.0000033   0.0002296  -0.0002604
   0.0000014   0.0000009   0.0000072   0.0000191   0.0000029   0.0000195
  -0.0017185  -0.0000804  -0.0000011  -0.0000054   0.0000088  -0.0000094
  -0.0000054  -0.0000053  -0.0000092  -0.0000070  -0.0000045  -0.0000035
  -0.0000394  -0.0000080   0.0000591  -0.0000080   0.0000423  -0.0000050
  -0.0000056  -0.0000069  -0.0000254  -0.0000051   0.0000620  -0.0000096
  -0.0000188  -0.0000041  -0.0000059  -0.0000078  -0.0000000  -0.0000241
  -0.0000060  -0.0000077  -0.0000066  -0.0000044  -0.0000073  -0.0000048
   0.0012173  -0.0000140  -0.0000098  -0.0000069   0.0013831  -0.0000139
  -0.0000071  -0.0000055   0.0001705  -0.0000067  -0.0000061  -0.0000075
  -0.0000092  -0.0000061  -0.0000491   0.0000360  -0.0000209  -0.0000015
  -0.0000054  -0.0000046   0.0000173  -0.0000022   0.0000359  -0.0000378
  -0.0001005  -0.0014944  -0.0000023  -0.0000020  -0.0000058  -0.0000018
  -0.0000035  -0.0000053  -0.0000063  -0.0000044  -0.0000024  -0.0000012
 TTTTTTTTTTTTTTTTTTTTTTTTTTTTTT MOQGAD      TELAPSE    54307.01 TCPU    54150.55
 TTTTTTTTTTTTTTTTTTTTTTTTTTTTTT SHELLXN     TELAPSE    54998.60 TCPU    54840.46
 TTTTTTTTTTTTTTTTTTTTTTTTTTTTTT MONMO3      TELAPSE    55035.82 TCPU    54877.59
 NUMERICALLY INTEGRATED DENSITY   1025.0003803070   1025.0003803266
 TTTTTTTTTTTTTTTTTTTTTTTTTTTTTT NUMDFT      TELAPSE    55063.02 TCPU    54904.73
 CYC  47 ETOT(AU) -9.596342001626E+04 DETOT -8.24E-05 tst  2.69E-06 PX  1.98E-03
 CYCLE 47 WAVE FUNCTION SAVED IN FORTRAN UNIT 79
 ANDERSON MIX: BETA=   3.006629545059E+00
 TTTTTTTTTTTTTTTTTTTTTTTTTTTTTT FDIK        TELAPSE    55350.38 TCPU    55190.66

    ALPHA      ELECTRONS
 INSULATING STATE
 TOP OF VALENCE BANDS -    BAND   1025; K    1; EIG -5.9457537E-02 AU
 BOTTOM OF VIRTUAL BANDS - BAND   1026; K    1; EIG -4.0143128E-02 AU
 DIRECT ENERGY BAND GAP:   0.5256 eV

    BETA       ELECTRONS
 INSULATING STATE
 TOP OF VALENCE BANDS -    BAND   1025; K    1; EIG -5.9171757E-02 AU
 BOTTOM OF VIRTUAL BANDS - BAND   1026; K    1; EIG -4.0137945E-02 AU
 DIRECT ENERGY BAND GAP:   0.5179 eV
 TTTTTTTTTTTTTTTTTTTTTTTTTTTTTT PDIG        TELAPSE    55372.15 TCPU    55212.38
 CHARGE NORMALIZATION FACTOR   1.00000000
 TOTAL ATOMIC CHARGES:
  15.3371269  29.2665476  29.2673020  29.2673814  29.3030450  29.2686343
  29.2681923  29.2671128  29.3029551  29.2682799  29.2675817  29.2675499
  29.2846382  29.2847499  29.2656996  29.2667811  29.2672366  29.2670887
  29.2684687  29.2677823  29.2667473  29.2672631  29.2691425  29.2666930
  29.3304786  29.3329834  29.3289922  29.3341836  29.3302882  29.3331011
  29.3341304  29.3322397  29.3299559  29.3317865  29.3307764  29.3328233
  29.3296810  29.3315467  29.3331462  29.3325645  29.3260061  29.3325769
  29.3321773  29.3336792  29.3326825  29.3317747  29.3316284  29.3332083
   9.0511054   9.1108019   9.1102367   9.1104889   9.1111698   9.1101877
   9.1102899   9.1098461   9.1118423   9.1098485   9.1105621   9.1101736
   9.1049014   9.1093733   9.1006423   9.1100539   9.1109075   9.1100466
   9.1103025   9.1101519   9.1104005   9.1100818   9.1007786   9.1105060
   9.1586427   9.1589684   9.1604436   9.1606535   9.1587262   9.1591064
   9.1608190   9.1606765   9.1611016   9.1607918   9.1609177   9.1607501
   9.1482276   9.1607721   9.1589943   9.1605517   9.1485191   9.1608136
   9.1607978   9.1607051   9.1559542   9.1606783   9.1607628   9.1605765
   9.1263122   9.1290659   9.1289409   9.1300408   9.1287412   9.1289960
   9.1288581   9.1295346   9.1294276   9.1289062   9.1299511   9.1299234
   9.1303792   9.0917610   9.1291332   9.1285461   9.1283896   9.1293587
   9.1293146   9.1289693   9.1282450   9.1292887   9.1292077   9.1286482
 SUMMED SPIN DENSITY          -0.00000000
 TOTAL ATOMIC SPINS  :
  -0.0000121  -0.0001298   0.0000121   0.0000096   0.0005337   0.0000018
   0.0000105   0.0000061   0.0004489   0.0000101   0.0000038   0.0000032
  -0.0000341  -0.0000313   0.0000093   0.0000025   0.0000389  -0.0000198
   0.0000057   0.0000061  -0.0000081   0.0000360  -0.0000106   0.0000139
   0.0000446  -0.0000042  -0.0000655   0.0000060   0.0000661  -0.0000062
  -0.0000192   0.0000106   0.0000123   0.0000031   0.0000183  -0.0000029
  -0.0003862   0.0001836   0.0000058   0.0000033   0.0002573  -0.0002849
  -0.0000003  -0.0000003   0.0000067   0.0000176   0.0000024   0.0000209
  -0.0017640  -0.0000773  -0.0000004  -0.0000060   0.0000082  -0.0000092
  -0.0000041  -0.0000057  -0.0000117  -0.0000067  -0.0000042  -0.0000018
  -0.0000397  -0.0000066   0.0000564  -0.0000084   0.0000474  -0.0000038
  -0.0000054  -0.0000057  -0.0000286  -0.0000050   0.0000636  -0.0000089
  -0.0000185   0.0000002  -0.0000046  -0.0000085   0.0000021  -0.0000226
  -0.0000060  -0.0000078  -0.0000059  -0.0000038  -0.0000075  -0.0000043
   0.0012623  -0.0000137  -0.0000104  -0.0000064   0.0014778  -0.0000139
  -0.0000067  -0.0000042   0.0001770  -0.0000058  -0.0000053  -0.0000070
  -0.0000099  -0.0000064  -0.0000521   0.0000396  -0.0000218  -0.0000019
  -0.0000056  -0.0000049   0.0000183  -0.0000015   0.0000411  -0.0000393
  -0.0001007  -0.0015441  -0.0000026  -0.0000011  -0.0000059  -0.0000036
  -0.0000035  -0.0000050  -0.0000054  -0.0000040  -0.0000026  -0.0000016
 TTTTTTTTTTTTTTTTTTTTTTTTTTTTTT MOQGAD      TELAPSE    55372.22 TCPU    55212.45
 TTTTTTTTTTTTTTTTTTTTTTTTTTTTTT SHELLXN     TELAPSE    56063.68 TCPU    55902.28
 TTTTTTTTTTTTTTTTTTTTTTTTTTTTTT MONMO3      TELAPSE    56101.30 TCPU    55939.81
 NUMERICALLY INTEGRATED DENSITY   1025.0003802966   1025.0003803153
 TTTTTTTTTTTTTTTTTTTTTTTTTTTTTT NUMDFT      TELAPSE    56128.55 TCPU    55966.99
 CYC  48 ETOT(AU) -9.596341983655E+04 DETOT  1.80E-04 tst  1.24E-05 PX  4.16E-03
 CYCLE 48 WAVE FUNCTION SAVED IN FORTRAN UNIT 79
 ANDERSON MIX: BETA=   5.129560383964E+00
 TTTTTTTTTTTTTTTTTTTTTTTTTTTTTT FDIK        TELAPSE    56427.01 TCPU    56264.04

    ALPHA      ELECTRONS
 INSULATING STATE
 TOP OF VALENCE BANDS -    BAND   1025; K    1; EIG -6.1047257E-02 AU
 BOTTOM OF VIRTUAL BANDS - BAND   1026; K    1; EIG -4.0094216E-02 AU
 DIRECT ENERGY BAND GAP:   0.5702 eV

    BETA       ELECTRONS
 INSULATING STATE
 TOP OF VALENCE BANDS -    BAND   1025; K    1; EIG -6.1284751E-02 AU
 BOTTOM OF VIRTUAL BANDS - BAND   1026; K    1; EIG -4.0091192E-02 AU
 DIRECT ENERGY BAND GAP:   0.5767 eV
 TTTTTTTTTTTTTTTTTTTTTTTTTTTTTT PDIG        TELAPSE    56448.78 TCPU    56285.76
 CHARGE NORMALIZATION FACTOR   1.00000000
 TOTAL ATOMIC CHARGES:
  15.3385943  29.2674149  29.2672816  29.2673830  29.3034198  29.2684511
  29.2681129  29.2670751  29.3031689  29.2681089  29.2675717  29.2675380
  29.2830097  29.2829164  29.2657796  29.2667544  29.2674355  29.2673736
  29.2686059  29.2676637  29.2669184  29.2675407  29.2693349  29.2665843
  29.3291016  29.3328941  29.3305386  29.3340451  29.3287710  29.3330198
  29.3343917  29.3322478  29.3302365  29.3318056  29.3308948  29.3328656
  29.3308080  29.3313729  29.3330909  29.3325974  29.3263530  29.3331192
  29.3322187  29.3336087  29.3324656  29.3316968  29.3316478  29.3330421
   9.0532503   9.1103909   9.1102006   9.1104777   9.1113507   9.1102074
   9.1103172   9.1098890   9.1120746   9.1098759   9.1105193   9.1101517
   9.1047541   9.1094463   9.1017856   9.1099659   9.1110539   9.1101139
   9.1104668   9.1101536   9.1104987   9.1101445   9.1018054   9.1104281
   9.1585073   9.1587312   9.1604108   9.1606778   9.1586291   9.1589106
   9.1607815   9.1607042   9.1611798   9.1609378   9.1608988   9.1607713
   9.1445483   9.1607425   9.1590273   9.1605592   9.1455909   9.1607979
   9.1608409   9.1607358   9.1567722   9.1607028   9.1607940   9.1605984
   9.1260411   9.1290656   9.1289110   9.1300184   9.1288862   9.1290177
   9.1288707   9.1295421   9.1297057   9.1289287   9.1299517   9.1298984
   9.1297598   9.0928032   9.1291500   9.1285518   9.1284158   9.1295367
   9.1293400   9.1290151   9.1282500   9.1294159   9.1292271   9.1286539
 SUMMED SPIN DENSITY          -0.00000000
 TOTAL ATOMIC SPINS  :
   0.0000936  -0.0000987   0.0000119   0.0000084   0.0004719   0.0000014
   0.0000096   0.0000085   0.0004151   0.0000087   0.0000063   0.0000090
  -0.0000221  -0.0000168   0.0000184   0.0000119   0.0000278  -0.0000043
   0.0000035   0.0000091   0.0000063   0.0000261  -0.0000038   0.0000088
   0.0000429  -0.0000006  -0.0000600   0.0000089   0.0000564  -0.0000024
  -0.0000143   0.0000109   0.0000182   0.0000049   0.0000176  -0.0000005
  -0.0002340   0.0000875   0.0000042   0.0000041   0.0001317  -0.0001722
  -0.0000009   0.0000066   0.0000084   0.0000208   0.0000033   0.0000150
  -0.0015460  -0.0000697   0.0000021  -0.0000041   0.0000105  -0.0000074
  -0.0000023  -0.0000044  -0.0000008  -0.0000059  -0.0000049  -0.0000024
  -0.0000363  -0.0000051   0.0000518  -0.0000095   0.0000275  -0.0000043
  -0.0000024  -0.0000059  -0.0000072  -0.0000041   0.0000469  -0.0000100
  -0.0000141  -0.0000081  -0.0000044  -0.0000073  -0.0000051  -0.0000192
  -0.0000047  -0.0000077  -0.0000034  -0.0000024  -0.0000099  -0.0000059
   0.0010501  -0.0000109  -0.0000074  -0.0000073   0.0010191  -0.0000114
  -0.0000053  -0.0000060   0.0001330  -0.0000070  -0.0000025  -0.0000046
  -0.0000081  -0.0000047  -0.0000278   0.0000179  -0.0000131  -0.0000040
  -0.0000053  -0.0000039   0.0000105  -0.0000004   0.0000190  -0.0000242
  -0.0000875  -0.0012730  -0.0000017   0.0000011  -0.0000045   0.0000044
  -0.0000028  -0.0000053  -0.0000018   0.0000007  -0.0000040  -0.0000021
 TTTTTTTTTTTTTTTTTTTTTTTTTTTTTT MOQGAD      TELAPSE    56448.85 TCPU    56285.83
 TTTTTTTTTTTTTTTTTTTTTTTTTTTTTT SHELLXN     TELAPSE    57140.27 TCPU    56975.60
 TTTTTTTTTTTTTTTTTTTTTTTTTTTTTT MONMO3      TELAPSE    57177.55 TCPU    57012.80
 NUMERICALLY INTEGRATED DENSITY   1025.0003803584   1025.0003803764
 TTTTTTTTTTTTTTTTTTTTTTTTTTTTTT NUMDFT      TELAPSE    57204.79 TCPU    57039.97
 CYC  49 ETOT(AU) -9.596342074050E+04 DETOT -9.04E-04 tst  3.49E-04 PX  2.29E-02
 CYCLE 49 WAVE FUNCTION SAVED IN FORTRAN UNIT 79
 ANDERSON MIX: BETA=  -1.808232997042E-01
 TTTTTTTTTTTTTTTTTTTTTTTTTTTTTT FDIK        TELAPSE    57615.97 TCPU    57449.58

    ALPHA      ELECTRONS
 INSULATING STATE
 TOP OF VALENCE BANDS -    BAND   1025; K    1; EIG -6.1437645E-02 AU
 BOTTOM OF VIRTUAL BANDS - BAND   1026; K    1; EIG -4.0090684E-02 AU
 DIRECT ENERGY BAND GAP:   0.5809 eV

    BETA       ELECTRONS
 INSULATING STATE
 TOP OF VALENCE BANDS -    BAND   1025; K    1; EIG -6.1711362E-02 AU
 BOTTOM OF VIRTUAL BANDS - BAND   1026; K    1; EIG -4.0087302E-02 AU
 DIRECT ENERGY BAND GAP:   0.5884 eV
 TTTTTTTTTTTTTTTTTTTTTTTTTTTTTT PDIG        TELAPSE    57637.80 TCPU    57471.35
 CHARGE NORMALIZATION FACTOR   1.00000000
 TOTAL ATOMIC CHARGES:
  15.3393322  29.2675912  29.2672702  29.2674040  29.3038734  29.2684702
  29.2680833  29.2671074  29.3033016  29.2680988  29.2675757  29.2675535
  29.2822325  29.2820985  29.2654309  29.2667827  29.2674611  29.2672787
  29.2686394  29.2676534  29.2667501  29.2675859  29.2694790  29.2666313
  29.3295744  29.3328963  29.3301556  29.3339336  29.3293967  29.3330316
  29.3347291  29.3322513  29.3303068  29.3317855  29.3308732  29.3329178
  29.3301943  29.3318511  29.3331225  29.3325130  29.3268983  29.3326090
  29.3322757  29.3335908  29.3324685  29.3317195  29.3316430  29.3330427
   9.0535093   9.1101979   9.1101546   9.1104686   9.1112110   9.1101926
   9.1103040   9.1099033   9.1120280   9.1098885   9.1105120   9.1101035
   9.1048220   9.1094495   9.1022973   9.1099410   9.1111248   9.1101365
   9.1104527   9.1101681   9.1103784   9.1101772   9.1022084   9.1104595
   9.1585191   9.1586871   9.1604156   9.1606493   9.1586742   9.1589012
   9.1607666   9.1606839   9.1611472   9.1609212   9.1608886   9.1607698
   9.1437045   9.1607300   9.1590181   9.1605478   9.1452181   9.1607864
   9.1608395   9.1607331   9.1571962   9.1606906   9.1607836   9.1605714
   9.1261210   9.1290549   9.1286940   9.1301300   9.1288079   9.1290381
   9.1289213   9.1295212   9.1297965   9.1289327   9.1301014   9.1297361
   9.1296333   9.0925977   9.1291566   9.1285652   9.1284515   9.1295443
   9.1293391   9.1290225   9.1282302   9.1292826   9.1292437   9.1286811
 SUMMED SPIN DENSITY          -0.00000000
 TOTAL ATOMIC SPINS  :
   0.0001048  -0.0001087   0.0000084   0.0000080   0.0005013   0.0000072
   0.0000108   0.0000079   0.0004482   0.0000078   0.0000061   0.0000061
  -0.0000218  -0.0000189   0.0000037   0.0000067   0.0000240  -0.0000047
   0.0000058   0.0000060   0.0000041   0.0000252  -0.0000001   0.0000111
   0.0000623  -0.0000023  -0.0000730   0.0000041   0.0000782  -0.0000008
  -0.0000025   0.0000076   0.0000177   0.0000025   0.0000065  -0.0000011
  -0.0002312   0.0001009   0.0000069  -0.0000005   0.0001314  -0.0001837
   0.0000020   0.0000035   0.0000126   0.0000167   0.0000021   0.0000113
  -0.0017184  -0.0000790  -0.0000034  -0.0000040   0.0000147  -0.0000074
  -0.0000027  -0.0000026   0.0000012  -0.0000068  -0.0000037  -0.0000039
  -0.0000398  -0.0000070   0.0000603  -0.0000080   0.0000292  -0.0000044
  -0.0000058  -0.0000074  -0.0000058  -0.0000033   0.0000564  -0.0000087
  -0.0000136  -0.0000096  -0.0000037  -0.0000062  -0.0000055  -0.0000184
  -0.0000064  -0.0000052  -0.0000027  -0.0000030  -0.0000057  -0.0000030
   0.0011721  -0.0000121  -0.0000050  -0.0000053   0.0011132  -0.0000106
  -0.0000042  -0.0000047   0.0001567  -0.0000042  -0.0000038  -0.0000056
  -0.0000115  -0.0000061  -0.0000301   0.0000198  -0.0000124  -0.0000000
  -0.0000028  -0.0000023   0.0000135  -0.0000002   0.0000208  -0.0000220
  -0.0000997  -0.0014202  -0.0000031  -0.0000006  -0.0000062   0.0000045
  -0.0000016  -0.0000020  -0.0000040   0.0000019  -0.0000007   0.0000015
 TTTTTTTTTTTTTTTTTTTTTTTTTTTTTT MOQGAD      TELAPSE    57637.88 TCPU    57471.42
 TTTTTTTTTTTTTTTTTTTTTTTTTTTTTT SHELLXN     TELAPSE    58329.20 TCPU    58161.11
 TTTTTTTTTTTTTTTTTTTTTTTTTTTTTT MONMO3      TELAPSE    58366.65 TCPU    58198.47
 NUMERICALLY INTEGRATED DENSITY   1025.0003802739   1025.0003802949
 TTTTTTTTTTTTTTTTTTTTTTTTTTTTTT NUMDFT      TELAPSE    58393.86 TCPU    58225.61
 CYC  50 ETOT(AU) -9.596342096251E+04 DETOT -2.22E-04 tst  1.68E-05 PX  5.37E-03
 CYCLE 50 WAVE FUNCTION SAVED IN FORTRAN UNIT 79
 ANDERSON MIX: BETA=   4.387728851702E-01
 TTTTTTTTTTTTTTTTTTTTTTTTTTTTTT FDIK        TELAPSE    58796.16 TCPU    58625.92

    ALPHA      ELECTRONS
 INSULATING STATE
 TOP OF VALENCE BANDS -    BAND   1025; K    1; EIG -6.1289745E-02 AU
 BOTTOM OF VIRTUAL BANDS - BAND   1026; K    1; EIG -4.0096167E-02 AU
 DIRECT ENERGY BAND GAP:   0.5767 eV

    BETA       ELECTRONS
 INSULATING STATE
 TOP OF VALENCE BANDS -    BAND   1025; K    1; EIG -6.1519336E-02 AU
 BOTTOM OF VIRTUAL BANDS - BAND   1026; K    1; EIG -4.0092155E-02 AU
 DIRECT ENERGY BAND GAP:   0.5831 eV
 TTTTTTTTTTTTTTTTTTTTTTTTTTTTTT PDIG        TELAPSE    58817.92 TCPU    58647.63
 CHARGE NORMALIZATION FACTOR   1.00000000
 TOTAL ATOMIC CHARGES:
  15.3393549  29.2675635  29.2672401  29.2673737  29.3036268  29.2685237
  29.2680645  29.2671004  29.3030752  29.2680862  29.2675767  29.2675697
  29.2822821  29.2821265  29.2651965  29.2667631  29.2673508  29.2672124
  29.2686211  29.2676569  29.2666278  29.2674894  29.2695516  29.2666884
  29.3300420  29.3328842  29.3296997  29.3338521  29.3298385  29.3330511
  29.3348856  29.3322151  29.3302845  29.3317615  29.3306911  29.3329102
  29.3301115  29.3319753  29.3331022  29.3324480  29.3267890  29.3324602
  29.3322810  29.3335633  29.3324646  29.3316414  29.3316092  29.3329996
   9.0537204   9.1102624   9.1101458   9.1104855   9.1111979   9.1102310
   9.1103168   9.1099162   9.1120384   9.1098787   9.1105392   9.1100954
   9.1048617   9.1094689   9.1022263   9.1099453   9.1111353   9.1101443
   9.1104540   9.1101871   9.1104008   9.1101902   9.1021964   9.1105140
   9.1585557   9.1587138   9.1604323   9.1606597   9.1586815   9.1589307
   9.1607764   9.1606900   9.1611597   9.1609244   9.1609058   9.1607813
   9.1436987   9.1607501   9.1590317   9.1605604   9.1451152   9.1608037
   9.1608428   9.1607441   9.1570705   9.1607138   9.1607927   9.1605794
   9.1261665   9.1290738   9.1287035   9.1301131   9.1288440   9.1290518
   9.1289504   9.1295385   9.1298096   9.1289422   9.1301063   9.1297653
   9.1297366   9.0928476   9.1291650   9.1285717   9.1284742   9.1295099
   9.1293464   9.1290339   9.1282360   9.1293020   9.1292630   9.1286988
 SUMMED SPIN DENSITY          -0.00000000
 TOTAL ATOMIC SPINS  :
   0.0000894  -0.0001284   0.0000088   0.0000062   0.0005639   0.0000048
   0.0000104   0.0000057   0.0005013   0.0000051   0.0000062   0.0000048
  -0.0000193  -0.0000175  -0.0000023  -0.0000004   0.0000233  -0.0000052
   0.0000071   0.0000048  -0.0000006   0.0000233   0.0000044   0.0000121
   0.0000689  -0.0000003  -0.0000817   0.0000037   0.0000754  -0.0000005
  -0.0000002   0.0000067   0.0000165   0.0000048   0.0000032  -0.0000009
  -0.0002692   0.0001159   0.0000056   0.0000010   0.0001445  -0.0002067
   0.0000034   0.0000025   0.0000118   0.0000142   0.0000045   0.0000176
  -0.0019055  -0.0000861  -0.0000020  -0.0000034   0.0000161  -0.0000046
  -0.0000042  -0.0000038   0.0000055  -0.0000051  -0.0000032  -0.0000025
  -0.0000449  -0.0000074   0.0000663  -0.0000075   0.0000337  -0.0000040
  -0.0000050  -0.0000048  -0.0000056  -0.0000041   0.0000645  -0.0000064
  -0.0000150  -0.0000077  -0.0000031  -0.0000042  -0.0000031  -0.0000187
  -0.0000047  -0.0000058  -0.0000014  -0.0000009  -0.0000053  -0.0000031
   0.0013199  -0.0000114  -0.0000044  -0.0000042   0.0012825  -0.0000107
  -0.0000036  -0.0000034   0.0001706  -0.0000044  -0.0000034  -0.0000046
  -0.0000113  -0.0000062  -0.0000367   0.0000233  -0.0000136  -0.0000017
  -0.0000061  -0.0000051   0.0000122  -0.0000026   0.0000222  -0.0000300
  -0.0001062  -0.0015923  -0.0000032  -0.0000033  -0.0000045   0.0000031
  -0.0000035  -0.0000038  -0.0000041   0.0000025  -0.0000029  -0.0000011
 TTTTTTTTTTTTTTTTTTTTTTTTTTTTTT MOQGAD      TELAPSE    58818.00 TCPU    58647.70
 TTTTTTTTTTTTTTTTTTTTTTTTTTTTTT SHELLXN     TELAPSE    59509.46 TCPU    59337.51
 TTTTTTTTTTTTTTTTTTTTTTTTTTTTTT MONMO3      TELAPSE    59546.47 TCPU    59374.43
 NUMERICALLY INTEGRATED DENSITY   1025.0003802608   1025.0003802806
 TTTTTTTTTTTTTTTTTTTTTTTTTTTTTT NUMDFT      TELAPSE    59573.66 TCPU    59401.56
 CYC  51 ETOT(AU) -9.596342093939E+04 DETOT  2.31E-05 tst  9.97E-07 PX  9.08E-04
 CYCLE 51 WAVE FUNCTION SAVED IN FORTRAN UNIT 79
 ANDERSON MIX: BETA=  -2.779326200711E-01
 TTTTTTTTTTTTTTTTTTTTTTTTTTTTTT FDIK        TELAPSE    59907.08 TCPU    59733.58

    ALPHA      ELECTRONS
 INSULATING STATE
 TOP OF VALENCE BANDS -    BAND   1025; K    1; EIG -6.1285259E-02 AU
 BOTTOM OF VIRTUAL BANDS - BAND   1026; K    1; EIG -4.0100876E-02 AU
 DIRECT ENERGY BAND GAP:   0.5765 eV

    BETA       ELECTRONS
 INSULATING STATE
 TOP OF VALENCE BANDS -    BAND   1025; K    1; EIG -6.1482943E-02 AU
 BOTTOM OF VIRTUAL BANDS - BAND   1026; K    1; EIG -4.0095818E-02 AU
 DIRECT ENERGY BAND GAP:   0.5820 eV
 TTTTTTTTTTTTTTTTTTTTTTTTTTTTTT PDIG        TELAPSE    59928.89 TCPU    59755.33
 CHARGE NORMALIZATION FACTOR   1.00000000
 TOTAL ATOMIC CHARGES:
  15.3393685  29.2675839  29.2672348  29.2673645  29.3034743  29.2685342
  29.2680587  29.2670969  29.3029485  29.2680856  29.2675769  29.2675730
  29.2822667  29.2821023  29.2651718  29.2667645  29.2673163  29.2671939
  29.2686046  29.2676581  29.2666017  29.2674595  29.2695443  29.2666962
  29.3301221  29.3328872  29.3296510  29.3338367  29.3298945  29.3330609
  29.3349017  29.3322060  29.3302685  29.3317548  29.3306659  29.3329074
  29.3301769  29.3319560  29.3330962  29.3324348  29.3267073  29.3324724
  29.3322802  29.3335605  29.3324594  29.3316199  29.3316034  29.3329884
   9.0544079   9.1103464   9.1101481   9.1104937   9.1111493   9.1102474
   9.1103224   9.1099199   9.1120047   9.1098737   9.1105509   9.1100992
   9.1049280   9.1094750   9.1021108   9.1099552   9.1110983   9.1101476
   9.1104436   9.1101942   9.1104212   9.1101938   9.1021215   9.1105325
   9.1585996   9.1587526   9.1604417   9.1606648   9.1586984   9.1589623
   9.1607836   9.1606911   9.1611562   9.1609164   9.1609123   9.1607815
   9.1432738   9.1607585   9.1590341   9.1605621   9.1445640   9.1608108
   9.1608420   9.1607420   9.1569156   9.1607213   9.1607947   9.1605811
   9.1262105   9.1290805   9.1287496   9.1300700   9.1288654   9.1290556
   9.1289558   9.1295421   9.1297807   9.1289474   9.1300795   9.1298089
   9.1298312   9.0935306   9.1291670   9.1285762   9.1284761   9.1294521
   9.1293471   9.1290344   9.1282482   9.1292854   9.1292651   9.1287031
 SUMMED SPIN DENSITY          -0.00000000
 TOTAL ATOMIC SPINS  :
   0.0000804  -0.0001627   0.0000062   0.0000011   0.0006798   0.0000061
   0.0000079   0.0000040   0.0006050  -0.0000005   0.0000060   0.0000066
  -0.0000396  -0.0000455  -0.0000153  -0.0000032   0.0000164  -0.0000136
   0.0000040   0.0000036  -0.0000142   0.0000199   0.0000057   0.0000161
   0.0001064  -0.0000024  -0.0001084  -0.0000057   0.0000968   0.0000023
   0.0000108   0.0000029   0.0000127   0.0000028  -0.0000101  -0.0000032
  -0.0003116   0.0001454   0.0000004  -0.0000065   0.0001592  -0.0002551
   0.0000042   0.0000020   0.0000102   0.0000041   0.0000015   0.0000139
  -0.0022979  -0.0000939  -0.0000014  -0.0000005   0.0000126   0.0000035
  -0.0000010  -0.0000008   0.0000015  -0.0000072   0.0000022  -0.0000015
  -0.0000399  -0.0000040   0.0000578  -0.0000062   0.0000348  -0.0000015
  -0.0000067  -0.0000014   0.0000018  -0.0000015   0.0000738  -0.0000000
  -0.0000065   0.0000023  -0.0000003  -0.0000026   0.0000004  -0.0000167
  -0.0000026  -0.0000063  -0.0000010  -0.0000015  -0.0000028  -0.0000023
   0.0016360  -0.0000114  -0.0000039  -0.0000031   0.0015925  -0.0000107
  -0.0000045  -0.0000034   0.0001905  -0.0000009  -0.0000020  -0.0000042
  -0.0000035  -0.0000035  -0.0000303   0.0000160  -0.0000078  -0.0000000
  -0.0000046  -0.0000037   0.0000087  -0.0000007   0.0000201  -0.0000220
  -0.0001188  -0.0019294  -0.0000026  -0.0000020  -0.0000031  -0.0000140
  -0.0000028  -0.0000033  -0.0000009   0.0000052  -0.0000020   0.0000004
 TTTTTTTTTTTTTTTTTTTTTTTTTTTTTT MOQGAD      TELAPSE    59928.96 TCPU    59755.40
 TTTTTTTTTTTTTTTTTTTTTTTTTTTTTT SHELLXN     TELAPSE    60621.29 TCPU    60446.02
 TTTTTTTTTTTTTTTTTTTTTTTTTTTTTT MONMO3      TELAPSE    60657.52 TCPU    60482.16
 NUMERICALLY INTEGRATED DENSITY   1025.0003802663   1025.0003802872
 TTTTTTTTTTTTTTTTTTTTTTTTTTTTTT NUMDFT      TELAPSE    60684.70 TCPU    60509.28
 CYC  52 ETOT(AU) -9.596342099412E+04 DETOT -5.47E-05 tst  2.34E-06 PX  1.31E-03
 CYCLE 52 WAVE FUNCTION SAVED IN FORTRAN UNIT 79
 ANDERSON MIX: BETA=   7.186127480007E-01
 TTTTTTTTTTTTTTTTTTTTTTTTTTTTTT FDIK        TELAPSE    61058.20 TCPU    60881.90

    ALPHA      ELECTRONS
 INSULATING STATE
 TOP OF VALENCE BANDS -    BAND   1025; K    1; EIG -6.1321899E-02 AU
 BOTTOM OF VIRTUAL BANDS - BAND   1026; K    1; EIG -4.0100830E-02 AU
 DIRECT ENERGY BAND GAP:   0.5775 eV

    BETA       ELECTRONS
 INSULATING STATE
 TOP OF VALENCE BANDS -    BAND   1025; K    1; EIG -6.1522393E-02 AU
 BOTTOM OF VIRTUAL BANDS - BAND   1026; K    1; EIG -4.0095620E-02 AU
 DIRECT ENERGY BAND GAP:   0.5831 eV
 TTTTTTTTTTTTTTTTTTTTTTTTTTTTTT PDIG        TELAPSE    61080.00 TCPU    60903.64
 CHARGE NORMALIZATION FACTOR   1.00000000
 TOTAL ATOMIC CHARGES:
  15.3394223  29.2676079  29.2672348  29.2673635  29.3034787  29.2685375
  29.2680554  29.2670968  29.3029445  29.2680820  29.2675794  29.2675787
  29.2822081  29.2820287  29.2651594  29.2667664  29.2673131  29.2671944
  29.2686064  29.2676572  29.2665930  29.2674607  29.2695534  29.2667015
  29.3301310  29.3328868  29.3296681  29.3338244  29.3298873  29.3330644
  29.3349290  29.3322049  29.3302745  29.3317545  29.3306577  29.3329105
  29.3302037  29.3319829  29.3330941  29.3324307  29.3267239  29.3324627
  29.3322842  29.3335590  29.3324542  29.3316082  29.3316022  29.3329814
   9.0544741   9.1103514   9.1101459   9.1104952   9.1111377   9.1102550
   9.1103238   9.1099219   9.1119982   9.1098691   9.1105541   9.1100968
   9.1049454   9.1094799   9.1021028   9.1099532   9.1110864   9.1101490
   9.1104428   9.1101957   9.1104330   9.1101963   9.1021308   9.1105383
   9.1586142   9.1587598   9.1604425   9.1606643   9.1587002   9.1589673
   9.1607847   9.1606895   9.1611547   9.1609151   9.1609123   9.1607811
   9.1432039   9.1607572   9.1590343   9.1605611   9.1444814   9.1608102
   9.1608395   9.1607403   9.1569048   9.1607238   9.1607952   9.1605810
   9.1262206   9.1290823   9.1287654   9.1300495   9.1288785   9.1290569
   9.1289576   9.1295424   9.1297734   9.1289486   9.1300671   9.1298263
   9.1298309   9.0935707   9.1291669   9.1285758   9.1284767   9.1294275
   9.1293469   9.1290333   9.1282512   9.1292841   9.1292663   9.1287021
 SUMMED SPIN DENSITY          -0.00000000
 TOTAL ATOMIC SPINS  :
   0.0000820  -0.0001675   0.0000062   0.0000023   0.0006988  -0.0000001
   0.0000080   0.0000036   0.0006236  -0.0000004   0.0000034   0.0000019
  -0.0000347  -0.0000331  -0.0000059  -0.0000041   0.0000228  -0.0000120
   0.0000050   0.0000017  -0.0000070   0.0000242  -0.0000013   0.0000105
   0.0000856  -0.0000019  -0.0000995  -0.0000001   0.0000874  -0.0000004
  -0.0000033   0.0000057   0.0000148   0.0000046   0.0000035  -0.0000033
  -0.0003220   0.0001371   0.0000032  -0.0000020   0.0001705  -0.0002442
   0.0000030   0.0000025   0.0000121   0.0000112   0.0000043   0.0000177
  -0.0023698  -0.0001074  -0.0000003  -0.0000026   0.0000198  -0.0000025
  -0.0000019  -0.0000017   0.0000059  -0.0000035  -0.0000011  -0.0000006
  -0.0000519  -0.0000062   0.0000839  -0.0000058   0.0000439  -0.0000015
  -0.0000040  -0.0000027  -0.0000066  -0.0000021   0.0000861  -0.0000050
  -0.0000167  -0.0000055  -0.0000024  -0.0000034  -0.0000011  -0.0000223
  -0.0000035  -0.0000053   0.0000001   0.0000011  -0.0000037  -0.0000021
   0.0016645  -0.0000117  -0.0000036  -0.0000026   0.0016420  -0.0000116
  -0.0000027  -0.0000025   0.0002183  -0.0000027  -0.0000021  -0.0000042
  -0.0000127  -0.0000051  -0.0000430   0.0000301  -0.0000159  -0.0000009
  -0.0000058  -0.0000044   0.0000169  -0.0000015   0.0000292  -0.0000360
  -0.0001336  -0.0019988  -0.0000026  -0.0000019  -0.0000033   0.0000028
  -0.0000027  -0.0000027  -0.0000026   0.0000042  -0.0000028   0.0000005
 TTTTTTTTTTTTTTTTTTTTTTTTTTTTTT MOQGAD      TELAPSE    61080.08 TCPU    60903.72
 TTTTTTTTTTTTTTTTTTTTTTTTTTTTTT SHELLXN     TELAPSE    61771.69 TCPU    61593.71
 TTTTTTTTTTTTTTTTTTTTTTTTTTTTTT MONMO3      TELAPSE    61808.02 TCPU    61629.95
 NUMERICALLY INTEGRATED DENSITY   1025.0003802668   1025.0003802897
 TTTTTTTTTTTTTTTTTTTTTTTTTTTTTT NUMDFT      TELAPSE    61835.23 TCPU    61657.09
 CYC  53 ETOT(AU) -9.596342101844E+04 DETOT -2.43E-05 tst  2.50E-07 PX  5.98E-04
 CYCLE 53 WAVE FUNCTION SAVED IN FORTRAN UNIT 79
 ANDERSON MIX: BETA=   2.446776230278E+00
 TTTTTTTTTTTTTTTTTTTTTTTTTTTTTT FDIK        TELAPSE    62173.62 TCPU    61993.46

    ALPHA      ELECTRONS
 INSULATING STATE
 TOP OF VALENCE BANDS -    BAND   1025; K    1; EIG -6.1274938E-02 AU
 BOTTOM OF VIRTUAL BANDS - BAND   1026; K    1; EIG -4.0103879E-02 AU
 DIRECT ENERGY BAND GAP:   0.5761 eV

    BETA       ELECTRONS
 INSULATING STATE
 TOP OF VALENCE BANDS -    BAND   1025; K    1; EIG -6.1454197E-02 AU
 BOTTOM OF VIRTUAL BANDS - BAND   1026; K    1; EIG -4.0098045E-02 AU
 DIRECT ENERGY BAND GAP:   0.5811 eV
 TTTTTTTTTTTTTTTTTTTTTTTTTTTTTT PDIG        TELAPSE    62195.42 TCPU    62015.20
 CHARGE NORMALIZATION FACTOR   1.00000000
 TOTAL ATOMIC CHARGES:
  15.3393933  29.2675995  29.2672343  29.2673610  29.3034092  29.2685440
  29.2680548  29.2670959  29.3028935  29.2680881  29.2675788  29.2675776
  29.2822335  29.2820584  29.2651572  29.2667686  29.2672984  29.2671802
  29.2685951  29.2676604  29.2665827  29.2674444  29.2695362  29.2667052
  29.3301763  29.3328917  29.3296275  29.3338246  29.3299312  29.3330693
  29.3349227  29.3322034  29.3302639  29.3317521  29.3306570  29.3329083
  29.3302188  29.3319672  29.3330957  29.3324285  29.3266806  29.3324696
  29.3322819  29.3335583  29.3324584  29.3316062  29.3316015  29.3329833
   9.0546858   9.1103989   9.1101485   9.1104984   9.1111085   9.1102588
   9.1103253   9.1099211   9.1119776   9.1098652   9.1105585   9.1100995
   9.1049817   9.1094788   9.1020209   9.1099602   9.1110605   9.1101489
   9.1104348   9.1101972   9.1104427   9.1101956   9.1020723   9.1105448
   9.1586401   9.1587833   9.1604471   9.1606650   9.1587103   9.1589864
   9.1607894   9.1606892   9.1611511   9.1609080   9.1609152   9.1607797
   9.1431319   9.1607606   9.1590336   9.1605608   9.1443391   9.1608128
   9.1608378   9.1607380   9.1568213   9.1607268   9.1607950   9.1605816
   9.1262447   9.1290830   9.1287943   9.1300272   9.1288866   9.1290586
   9.1289585   9.1295431   9.1297497   9.1289506   9.1300522   9.1298521
   9.1298822   9.0938040   9.1291669   9.1285784   9.1284747   9.1293975
   9.1293462   9.1290318   9.1282575   9.1292734   9.1292668   9.1287038
 SUMMED SPIN DENSITY           0.00000000
 TOTAL ATOMIC SPINS  :
   0.0000697  -0.0001894   0.0000058   0.0000017   0.0007681  -0.0000010
   0.0000082   0.0000030   0.0006861  -0.0000010   0.0000031   0.0000010
  -0.0000364  -0.0000338  -0.0000068  -0.0000063   0.0000238  -0.0000157
   0.0000041   0.0000012  -0.0000100   0.0000251  -0.0000026   0.0000103
   0.0000927  -0.0000032  -0.0001142  -0.0000004   0.0000987  -0.0000023
  -0.0000064   0.0000048   0.0000145   0.0000034   0.0000022  -0.0000049
  -0.0003647   0.0001450   0.0000024  -0.0000040   0.0001808  -0.0002766
   0.0000019   0.0000019   0.0000135   0.0000131   0.0000032   0.0000190
  -0.0025878  -0.0001152   0.0000000  -0.0000022   0.0000219  -0.0000026
  -0.0000016  -0.0000016   0.0000062  -0.0000035  -0.0000006  -0.0000000
  -0.0000570  -0.0000067   0.0000912  -0.0000058   0.0000494  -0.0000012
  -0.0000042  -0.0000026  -0.0000079  -0.0000018   0.0000941  -0.0000051
  -0.0000175  -0.0000041  -0.0000018  -0.0000026   0.0000000  -0.0000231
  -0.0000033  -0.0000048   0.0000011   0.0000022  -0.0000032  -0.0000014
   0.0018320  -0.0000121  -0.0000033  -0.0000023   0.0018256  -0.0000117
  -0.0000021  -0.0000018   0.0002379  -0.0000022  -0.0000019  -0.0000039
  -0.0000133  -0.0000050  -0.0000467   0.0000342  -0.0000171  -0.0000002
  -0.0000055  -0.0000041   0.0000187  -0.0000008   0.0000335  -0.0000390
  -0.0001425  -0.0021862  -0.0000024  -0.0000014  -0.0000028   0.0000043
  -0.0000021  -0.0000022  -0.0000025   0.0000046  -0.0000027   0.0000012
 TTTTTTTTTTTTTTTTTTTTTTTTTTTTTT MOQGAD      TELAPSE    62195.49 TCPU    62015.27
 TTTTTTTTTTTTTTTTTTTTTTTTTTTTTT SHELLXN     TELAPSE    62886.66 TCPU    62704.82
 TTTTTTTTTTTTTTTTTTTTTTTTTTTTTT MONMO3      TELAPSE    62923.89 TCPU    62741.96
 NUMERICALLY INTEGRATED DENSITY   1025.0003802666   1025.0003802921
 TTTTTTTTTTTTTTTTTTTTTTTTTTTTTT NUMDFT      TELAPSE    62951.18 TCPU    62769.18
 CYC  54 ETOT(AU) -9.596342102688E+04 DETOT -8.43E-06 tst  1.88E-07 PX  5.12E-04
 CYCLE 54 WAVE FUNCTION SAVED IN FORTRAN UNIT 79
 ANDERSON MIX: BETA=   2.705454649146E+00
 TTTTTTTTTTTTTTTTTTTTTTTTTTTTTT FDIK        TELAPSE    63237.38 TCPU    63054.71

    ALPHA      ELECTRONS
 INSULATING STATE
 TOP OF VALENCE BANDS -    BAND   1025; K    1; EIG -6.1426607E-02 AU
 BOTTOM OF VIRTUAL BANDS - BAND   1026; K    1; EIG -4.0099253E-02 AU
 DIRECT ENERGY BAND GAP:   0.5803 eV

    BETA       ELECTRONS
 INSULATING STATE
 TOP OF VALENCE BANDS -    BAND   1025; K    1; EIG -6.1641655E-02 AU
 BOTTOM OF VIRTUAL BANDS - BAND   1026; K    1; EIG -4.0094227E-02 AU
 DIRECT ENERGY BAND GAP:   0.5863 eV
 TTTTTTTTTTTTTTTTTTTTTTTTTTTTTT PDIG        TELAPSE    63259.23 TCPU    63076.51
 CHARGE NORMALIZATION FACTOR   1.00000000
 TOTAL ATOMIC CHARGES:
  15.3395209  29.2676624  29.2672356  29.2673656  29.3034820  29.2685300
  29.2680520  29.2670966  29.3029359  29.2680743  29.2675804  29.2675799
  29.2821119  29.2819183  29.2651666  29.2667682  29.2673223  29.2672083
  29.2686143  29.2676532  29.2665993  29.2674752  29.2695645  29.2666988
  29.3300638  29.3328858  29.3297619  29.3338177  29.3298097  29.3330653
  29.3349487  29.3322086  29.3302911  29.3317573  29.3306709  29.3329154
  29.3302707  29.3319911  29.3330945  29.3324359  29.3267645  29.3324982
  29.3322888  29.3335567  29.3324432  29.3316030  29.3316062  29.3329750
   9.0546793   9.1103356   9.1101442   9.1104940   9.1111318   9.1102562
   9.1103236   9.1099233   9.1119960   9.1098694   9.1105516   9.1100948
   9.1049533   9.1094829   9.1021398   9.1099503   9.1110891   9.1101511
   9.1104446   9.1101954   9.1104355   9.1101982   9.1021661   9.1105356
   9.1586115   9.1587529   9.1604409   9.1606631   9.1586991   9.1589606
   9.1607831   9.1606880   9.1611551   9.1609166   9.1609104   9.1607797
   9.1429423   9.1607550   9.1590352   9.1605600   9.1442582   9.1608083
   9.1608392   9.1607392   9.1569311   9.1607236   9.1607952   9.1605796
   9.1262184   9.1290820   9.1287614   9.1300449   9.1288825   9.1290568
   9.1289566   9.1295402   9.1297835   9.1289485   9.1300643   9.1298233
   9.1298054   9.0937071   9.1291661   9.1285747   9.1284774   9.1294202
   9.1293461   9.1290327   9.1282529   9.1292786   9.1292656   9.1287009
 SUMMED SPIN DENSITY           0.00000000
 TOTAL ATOMIC SPINS  :
   0.0000813  -0.0001666   0.0000051   0.0000016   0.0006719  -0.0000003
   0.0000077   0.0000029   0.0006021  -0.0000000   0.0000029   0.0000014
  -0.0000241  -0.0000213  -0.0000046  -0.0000051   0.0000197  -0.0000127
   0.0000037   0.0000012  -0.0000068   0.0000209  -0.0000019   0.0000087
   0.0000857  -0.0000025  -0.0001038   0.0000002   0.0000896  -0.0000018
  -0.0000068   0.0000043   0.0000124   0.0000034   0.0000014  -0.0000044
  -0.0003131   0.0001236   0.0000025  -0.0000024   0.0001492  -0.0002355
   0.0000016   0.0000016   0.0000119   0.0000114   0.0000031   0.0000165
  -0.0022812  -0.0001001  -0.0000000  -0.0000017   0.0000205  -0.0000019
  -0.0000015  -0.0000014   0.0000071  -0.0000032  -0.0000009  -0.0000001
  -0.0000512  -0.0000061   0.0000775  -0.0000050   0.0000425  -0.0000010
  -0.0000033  -0.0000026  -0.0000049  -0.0000018   0.0000792  -0.0000045
  -0.0000157  -0.0000042  -0.0000018  -0.0000019  -0.0000012  -0.0000205
  -0.0000030  -0.0000040   0.0000016   0.0000022  -0.0000027  -0.0000012
   0.0016064  -0.0000104  -0.0000028  -0.0000020   0.0015640  -0.0000099
  -0.0000017  -0.0000018   0.0002026  -0.0000018  -0.0000018  -0.0000034
  -0.0000134  -0.0000041  -0.0000388   0.0000286  -0.0000146  -0.0000002
  -0.0000052  -0.0000036   0.0000160  -0.0000007   0.0000280  -0.0000331
  -0.0001232  -0.0019068  -0.0000019  -0.0000013  -0.0000029   0.0000048
  -0.0000021  -0.0000018  -0.0000021   0.0000049  -0.0000025   0.0000009
 TTTTTTTTTTTTTTTTTTTTTTTTTTTTTT MOQGAD      TELAPSE    63259.30 TCPU    63076.58
 TTTTTTTTTTTTTTTTTTTTTTTTTTTTTT SHELLXN     TELAPSE    63950.64 TCPU    63766.29
 TTTTTTTTTTTTTTTTTTTTTTTTTTTTTT MONMO3      TELAPSE    63987.76 TCPU    63803.32
 NUMERICALLY INTEGRATED DENSITY   1025.0003802724   1025.0003802941
 TTTTTTTTTTTTTTTTTTTTTTTTTTTTTT NUMDFT      TELAPSE    64014.98 TCPU    63830.48
 CYC  55 ETOT(AU) -9.596342106455E+04 DETOT -3.77E-05 tst  2.08E-06 PX  1.35E-03
 CYCLE 55 WAVE FUNCTION SAVED IN FORTRAN UNIT 79
 ANDERSON MIX: BETA=  -1.731865964304E+00
 TTTTTTTTTTTTTTTTTTTTTTTTTTTTTT FDIK        TELAPSE    64336.94 TCPU    64150.70

    ALPHA      ELECTRONS
 INSULATING STATE
 TOP OF VALENCE BANDS -    BAND   1025; K    1; EIG -6.1701438E-02 AU
 BOTTOM OF VIRTUAL BANDS - BAND   1026; K    1; EIG -4.0095980E-02 AU
 DIRECT ENERGY BAND GAP:   0.5879 eV

    BETA       ELECTRONS
 INSULATING STATE
 TOP OF VALENCE BANDS -    BAND   1025; K    1; EIG -6.1939214E-02 AU
 BOTTOM OF VIRTUAL BANDS - BAND   1026; K    1; EIG -4.0091525E-02 AU
 DIRECT ENERGY BAND GAP:   0.5945 eV
 TTTTTTTTTTTTTTTTTTTTTTTTTTTTTT PDIG        TELAPSE    64358.67 TCPU    64172.38
 CHARGE NORMALIZATION FACTOR   1.00000000
 TOTAL ATOMIC CHARGES:
  15.3397622  29.2678028  29.2672401  29.2673743  29.3036127  29.2685098
  29.2680463  29.2671009  29.3029987  29.2680554  29.2675857  29.2675834
  29.2818173  29.2815809  29.2651585  29.2667775  29.2673563  29.2672426
  29.2686370  29.2676437  29.2666119  29.2675251  29.2696048  29.2666931
  29.3298955  29.3328812  29.3299878  29.3338032  29.3296257  29.3330627
  29.3350074  29.3322174  29.3303298  29.3317662  29.3306973  29.3329310
  29.3303424  29.3320554  29.3330952  29.3324403  29.3269381  29.3325140
  29.3323049  29.3335574  29.3324244  29.3316036  29.3316165  29.3329613
   9.0550816   9.1102620   9.1101358   9.1104883   9.1111199   9.1102550
   9.1103208   9.1099247   9.1119901   9.1098754   9.1105420   9.1100885
   9.1049548   9.1094908   9.1023166   9.1099376   9.1111210   9.1101555
   9.1104487   9.1101953   9.1104161   9.1102044   9.1023024   9.1105264
   9.1585973   9.1587241   9.1604346   9.1606592   9.1587038   9.1589432
   9.1607731   9.1606824   9.1611533   9.1609222   9.1609039   9.1607771
   9.1423059   9.1607500   9.1590366   9.1605566   9.1437687   9.1608029
   9.1608408   9.1607375   9.1570614   9.1607180   9.1607940   9.1605728
   9.1262151   9.1290816   9.1287107   9.1300652   9.1288707   9.1290552
   9.1289562   9.1295351   9.1298290   9.1289471   9.1300863   9.1297765
   9.1297141   9.0939232   9.1291646   9.1285723   9.1284834   9.1294218
   9.1293452   9.1290324   9.1282484   9.1292487   9.1292658   9.1286988
 SUMMED SPIN DENSITY           0.00000000
 TOTAL ATOMIC SPINS  :
   0.0000968  -0.0001450   0.0000042   0.0000020   0.0006023   0.0000002
   0.0000069   0.0000025   0.0005435  -0.0000001   0.0000032   0.0000010
  -0.0000143  -0.0000113  -0.0000042  -0.0000039   0.0000172  -0.0000071
   0.0000046   0.0000010  -0.0000008   0.0000189  -0.0000006   0.0000072
   0.0000731  -0.0000020  -0.0000886   0.0000037   0.0000724  -0.0000018
  -0.0000092   0.0000042   0.0000108   0.0000038  -0.0000004  -0.0000031
  -0.0002577   0.0001055   0.0000021  -0.0000005   0.0001269  -0.0001932
   0.0000016   0.0000031   0.0000113   0.0000097   0.0000028   0.0000140
  -0.0020952  -0.0000971  -0.0000004  -0.0000024   0.0000231  -0.0000024
  -0.0000013  -0.0000013   0.0000108  -0.0000027  -0.0000013   0.0000003
  -0.0000530  -0.0000051   0.0000802  -0.0000054   0.0000395  -0.0000013
  -0.0000019  -0.0000021  -0.0000017  -0.0000010   0.0000764  -0.0000056
  -0.0000184  -0.0000092  -0.0000025  -0.0000021  -0.0000038  -0.0000213
  -0.0000032  -0.0000032   0.0000015   0.0000038  -0.0000031  -0.0000012
   0.0014637  -0.0000097  -0.0000023  -0.0000021   0.0013706  -0.0000086
  -0.0000005  -0.0000017   0.0001891  -0.0000025  -0.0000015  -0.0000031
  -0.0000160  -0.0000035  -0.0000353   0.0000265  -0.0000143  -0.0000008
  -0.0000053  -0.0000041   0.0000163  -0.0000013   0.0000240  -0.0000325
  -0.0001184  -0.0017279  -0.0000017  -0.0000022  -0.0000030   0.0000090
  -0.0000017  -0.0000011  -0.0000024   0.0000071  -0.0000023   0.0000003
 TTTTTTTTTTTTTTTTTTTTTTTTTTTTTT MOQGAD      TELAPSE    64358.74 TCPU    64172.45
 TTTTTTTTTTTTTTTTTTTTTTTTTTTTTT SHELLXN     TELAPSE    65049.93 TCPU    64862.01
 TTTTTTTTTTTTTTTTTTTTTTTTTTTTTT MONMO3      TELAPSE    65086.95 TCPU    64898.94
 NUMERICALLY INTEGRATED DENSITY   1025.0003802757   1025.0003802946
 TTTTTTTTTTTTTTTTTTTTTTTTTTTTTT NUMDFT      TELAPSE    65114.26 TCPU    64926.18
 CYC  56 ETOT(AU) -9.596342118399E+04 DETOT -1.19E-04 tst  8.93E-06 PX  3.77E-03
 CYCLE 56 WAVE FUNCTION SAVED IN FORTRAN UNIT 79
 ANDERSON MIX: BETA=  -1.287967871279E+00
 TTTTTTTTTTTTTTTTTTTTTTTTTTTTTT FDIK        TELAPSE    65434.90 TCPU    65245.09

    ALPHA      ELECTRONS
 INSULATING STATE
 TOP OF VALENCE BANDS -    BAND   1025; K    1; EIG -6.2060978E-02 AU
 BOTTOM OF VIRTUAL BANDS - BAND   1026; K    1; EIG -4.0097443E-02 AU
 DIRECT ENERGY BAND GAP:   0.5977 eV

    BETA       ELECTRONS
 INSULATING STATE
 TOP OF VALENCE BANDS -    BAND   1025; K    1; EIG -6.2286769E-02 AU
 BOTTOM OF VIRTUAL BANDS - BAND   1026; K    1; EIG -4.0092862E-02 AU
 DIRECT ENERGY BAND GAP:   0.6039 eV
 TTTTTTTTTTTTTTTTTTTTTTTTTTTTTT PDIG        TELAPSE    65456.76 TCPU    65266.91
 CHARGE NORMALIZATION FACTOR   1.00000000
 TOTAL ATOMIC CHARGES:
  15.3400687  29.2679964  29.2672400  29.2673821  29.3036801  29.2684883
  29.2680305  29.2671034  29.3029894  29.2680351  29.2675878  29.2675859
  29.2813969  29.2811051  29.2651392  29.2667867  29.2673825  29.2672672
  29.2686514  29.2676321  29.2666130  29.2675700  29.2696387  29.2666883
  29.3297277  29.3328763  29.3302401  29.3337741  29.3294476  29.3330627
  29.3350880  29.3322238  29.3303688  29.3317677  29.3307315  29.3329474
  29.3304353  29.3321252  29.3330945  29.3324398  29.3271251  29.3325232
  29.3323225  29.3335476  29.3324041  29.3316039  29.3316271  29.3329426
   9.0561147   9.1102325   9.1101262   9.1104829   9.1110600   9.1102603
   9.1103215   9.1099301   9.1119576   9.1098753   9.1105356   9.1100802
   9.1050153   9.1095013   9.1024613   9.1099253   9.1111269   9.1101651
   9.1104543   9.1101964   9.1104057   9.1102121   9.1024284   9.1105211
   9.1586212   9.1587207   9.1604355   9.1606577   9.1587261   9.1589451
   9.1607693   9.1606781   9.1611526   9.1609256   9.1609005   9.1607752
   9.1411737   9.1607470   9.1590406   9.1605540   9.1427613   9.1607986
   9.1608443   9.1607372   9.1571171   9.1607212   9.1607949   9.1605680
   9.1262405   9.1290786   9.1286932   9.1300578   9.1288773   9.1290593
   9.1289604   9.1295290   9.1298606   9.1289516   9.1300941   9.1297596
   9.1296691   9.0946980   9.1291665   9.1285742   9.1284872   9.1293822
   9.1293424   9.1290358   9.1282555   9.1291977   9.1292678   9.1287008
 SUMMED SPIN DENSITY           0.00000000
 TOTAL ATOMIC SPINS  :
   0.0001196  -0.0001408   0.0000045   0.0000011   0.0006044  -0.0000013
   0.0000066   0.0000022   0.0005452  -0.0000004   0.0000022   0.0000016
  -0.0000153  -0.0000127  -0.0000092  -0.0000030   0.0000181  -0.0000048
   0.0000052   0.0000009   0.0000008   0.0000171   0.0000009   0.0000055
   0.0000807  -0.0000018  -0.0000951   0.0000026   0.0000743  -0.0000013
  -0.0000066   0.0000042   0.0000087   0.0000042  -0.0000030  -0.0000012
  -0.0002426   0.0001007   0.0000024  -0.0000019   0.0001167  -0.0001802
   0.0000023   0.0000019   0.0000103   0.0000101   0.0000033   0.0000138
  -0.0021515  -0.0001072  -0.0000020  -0.0000026   0.0000282  -0.0000022
  -0.0000016  -0.0000014   0.0000151  -0.0000015  -0.0000015  -0.0000007
  -0.0000599  -0.0000035   0.0000990  -0.0000054   0.0000416  -0.0000012
  -0.0000009  -0.0000024  -0.0000026  -0.0000015   0.0000865  -0.0000064
  -0.0000218  -0.0000130  -0.0000041  -0.0000012  -0.0000060  -0.0000242
  -0.0000047  -0.0000025   0.0000025   0.0000031  -0.0000037  -0.0000016
   0.0015101  -0.0000105  -0.0000022  -0.0000018   0.0013568  -0.0000098
  -0.0000009  -0.0000012   0.0002049  -0.0000034  -0.0000009  -0.0000025
  -0.0000194  -0.0000044  -0.0000394   0.0000305  -0.0000167  -0.0000021
  -0.0000045  -0.0000035   0.0000196  -0.0000015   0.0000271  -0.0000365
  -0.0001295  -0.0017554  -0.0000007  -0.0000019  -0.0000018   0.0000146
  -0.0000011  -0.0000010  -0.0000041   0.0000061  -0.0000017   0.0000003
 TTTTTTTTTTTTTTTTTTTTTTTTTTTTTT MOQGAD      TELAPSE    65456.84 TCPU    65266.98
 TTTTTTTTTTTTTTTTTTTTTTTTTTTTTT SHELLXN     TELAPSE    66148.04 TCPU    65956.56
 TTTTTTTTTTTTTTTTTTTTTTTTTTTTTT MONMO3      TELAPSE    66185.10 TCPU    65993.53
 NUMERICALLY INTEGRATED DENSITY   1025.0003802769   1025.0003802980
 TTTTTTTTTTTTTTTTTTTTTTTTTTTTTT NUMDFT      TELAPSE    66212.29 TCPU    66020.66
 CYC  57 ETOT(AU) -9.596342137727E+04 DETOT -1.93E-04 tst  1.79E-05 PX  6.15E-03
 CYCLE 57 WAVE FUNCTION SAVED IN FORTRAN UNIT 79
 ANDERSON MIX: BETA=  -1.188590549341E+00
 TTTTTTTTTTTTTTTTTTTTTTTTTTTTTT FDIK        TELAPSE    66537.66 TCPU    66343.77

    ALPHA      ELECTRONS
 INSULATING STATE
 TOP OF VALENCE BANDS -    BAND   1025; K    1; EIG -6.2485773E-02 AU
 BOTTOM OF VIRTUAL BANDS - BAND   1026; K    1; EIG -4.0105134E-02 AU
 DIRECT ENERGY BAND GAP:   0.6090 eV

    BETA       ELECTRONS
 INSULATING STATE
 TOP OF VALENCE BANDS -    BAND   1025; K    1; EIG -6.2677473E-02 AU
 BOTTOM OF VIRTUAL BANDS - BAND   1026; K    1; EIG -4.0099362E-02 AU
 DIRECT ENERGY BAND GAP:   0.6144 eV
 TTTTTTTTTTTTTTTTTTTTTTTTTTTTTT PDIG        TELAPSE    66559.48 TCPU    66365.54
 CHARGE NORMALIZATION FACTOR   1.00000000
 TOTAL ATOMIC CHARGES:
  15.3404718  29.2682521  29.2672341  29.2673877  29.3037142  29.2684672
  29.2680045  29.2671024  29.3029336  29.2680093  29.2675891  29.2675879
  29.2808194  29.2804473  29.2650872  29.2667962  29.2673973  29.2672773
  29.2686595  29.2676114  29.2665858  29.2676129  29.2696584  29.2666889
  29.3296071  29.3328720  29.3304730  29.3337180  29.3293331  29.3330601
  29.3352108  29.3322305  29.3304329  29.3317662  29.3307815  29.3329707
  29.3305390  29.3322282  29.3331008  29.3324255  29.3273492  29.3325087
  29.3323437  29.3335278  29.3323702  29.3315956  29.3316385  29.3329218
   9.0576055   9.1102064   9.1101095   9.1104760   9.1109721   9.1102677
   9.1103242   9.1099334   9.1119154   9.1098711   9.1105259   9.1100643
   9.1051123   9.1095104   9.1026491   9.1099141   9.1111119   9.1101798
   9.1104714   9.1101992   9.1104026   9.1102280   9.1026201   9.1105175
   9.1586679   9.1587269   9.1604341   9.1606514   9.1587521   9.1589551
   9.1607645   9.1606764   9.1611504   9.1609352   9.1608989   9.1607734
   9.1396307   9.1607450   9.1590438   9.1605493   9.1413667   9.1607970
   9.1608461   9.1607369   9.1571657   9.1607280   9.1607985   9.1605665
   9.1262741   9.1290736   9.1287002   9.1300304   9.1289044   9.1290698
   9.1289765   9.1295297   9.1298797   9.1289614   9.1300968   9.1297692
   9.1296218   9.0958102   9.1291695   9.1285822   9.1284918   9.1293272
   9.1293458   9.1290416   9.1282687   9.1291424   9.1292743   9.1287100
 SUMMED SPIN DENSITY           0.00000000
 TOTAL ATOMIC SPINS  :
   0.0001940  -0.0001641   0.0000027   0.0000055   0.0007569  -0.0000002
   0.0000010   0.0000021   0.0006657  -0.0000003   0.0000015   0.0000020
  -0.0000816  -0.0000835  -0.0000449   0.0000018   0.0000127  -0.0000200
   0.0000080  -0.0000010  -0.0000145   0.0000171  -0.0000006   0.0000085
   0.0001633  -0.0000042  -0.0001747  -0.0000103   0.0001706  -0.0000024
   0.0000170   0.0000048   0.0000213   0.0000042  -0.0000022   0.0000016
  -0.0003142   0.0001461   0.0000086  -0.0000120   0.0001537  -0.0002342
   0.0000067   0.0000023   0.0000108   0.0000111   0.0000043   0.0000148
  -0.0026682  -0.0001536  -0.0000048  -0.0000043   0.0000279  -0.0000044
  -0.0000026   0.0000019   0.0000207  -0.0000020  -0.0000029  -0.0000058
  -0.0000696  -0.0000040   0.0001709  -0.0000094   0.0000489   0.0000006
   0.0000023  -0.0000018  -0.0000047   0.0000032   0.0001467  -0.0000054
  -0.0000258  -0.0000248  -0.0000047  -0.0000061  -0.0000059  -0.0000324
  -0.0000044  -0.0000042   0.0000005   0.0000047  -0.0000045   0.0000004
   0.0018760  -0.0000133  -0.0000040  -0.0000060   0.0016632  -0.0000126
  -0.0000008  -0.0000023   0.0002910  -0.0000026  -0.0000020  -0.0000038
  -0.0000196  -0.0000054  -0.0000503   0.0000407  -0.0000221   0.0000012
  -0.0000001  -0.0000057   0.0000273  -0.0000019   0.0000380  -0.0000474
  -0.0001744  -0.0022140  -0.0000006  -0.0000005   0.0000009   0.0000217
  -0.0000017   0.0000001  -0.0000038   0.0000053  -0.0000010   0.0000032
 TTTTTTTTTTTTTTTTTTTTTTTTTTTTTT MOQGAD      TELAPSE    66559.56 TCPU    66365.61
 TTTTTTTTTTTTTTTTTTTTTTTTTTTTTT SHELLXN     TELAPSE    67250.85 TCPU    67055.28
 TTTTTTTTTTTTTTTTTTTTTTTTTTTTTT MONMO3      TELAPSE    67287.77 TCPU    67092.12
 NUMERICALLY INTEGRATED DENSITY   1025.0003802634   1025.0003803053
 TTTTTTTTTTTTTTTTTTTTTTTTTTTTTT NUMDFT      TELAPSE    67315.08 TCPU    67119.36
 CYC  58 ETOT(AU) -9.596342162958E+04 DETOT -2.52E-04 tst  3.70E-05 PX  8.40E-03
 CYCLE 58 WAVE FUNCTION SAVED IN FORTRAN UNIT 79
 ANDERSON MIX: BETA=   6.577755322069E-01
 TTTTTTTTTTTTTTTTTTTTTTTTTTTTTT FDIK        TELAPSE    67635.03 TCPU    67437.67

    ALPHA      ELECTRONS
 INSULATING STATE
 TOP OF VALENCE BANDS -    BAND   1025; K    1; EIG -6.2169859E-02 AU
 BOTTOM OF VIRTUAL BANDS - BAND   1026; K    1; EIG -4.0104957E-02 AU
 DIRECT ENERGY BAND GAP:   0.6004 eV

    BETA       ELECTRONS
 INSULATING STATE
 TOP OF VALENCE BANDS -    BAND   1025; K    1; EIG -6.2363654E-02 AU
 BOTTOM OF VIRTUAL BANDS - BAND   1026; K    1; EIG -4.0098925E-02 AU
 DIRECT ENERGY BAND GAP:   0.6059 eV
 TTTTTTTTTTTTTTTTTTTTTTTTTTTTTT PDIG        TELAPSE    67656.90 TCPU    67459.48
 CHARGE NORMALIZATION FACTOR   1.00000000
 TOTAL ATOMIC CHARGES:
  15.3404067  29.2681284  29.2672314  29.2673898  29.3037519  29.2684936
  29.2680025  29.2671041  29.3029822  29.2680307  29.2675873  29.2675926
  29.2809967  29.2806557  29.2650227  29.2668018  29.2673625  29.2672321
  29.2686527  29.2676204  29.2665475  29.2675712  29.2696379  29.2667053
  29.3299242  29.3328780  29.3301305  29.3337086  29.3296859  29.3330669
  29.3352151  29.3322292  29.3304262  29.3317630  29.3307602  29.3329695
  29.3303813  29.3322724  29.3331105  29.3324058  29.3272899  29.3324282
  29.3323427  29.3335286  29.3323902  29.3315958  29.3316312  29.3329338
   9.0566811   9.1101812   9.1101081   9.1104749   9.1109899   9.1102628
   9.1103218   9.1099353   9.1119345   9.1098689   9.1105304   9.1100588
   9.1050836   9.1095029   9.1026352   9.1099210   9.1111032   9.1101775
   9.1104697   9.1102016   9.1103925   9.1102290   9.1026038   9.1105289
   9.1586580   9.1587185   9.1604328   9.1606436   9.1587402   9.1589487
   9.1607670   9.1606746   9.1611456   9.1609283   9.1608988   9.1607742
   9.1404859   9.1607416   9.1590342   9.1605442   9.1421439   9.1607933
   9.1608430   9.1607372   9.1571998   9.1607255   9.1607942   9.1605663
   9.1262748   9.1290701   9.1286927   9.1300454   9.1288932   9.1290718
   9.1289846   9.1295302   9.1298646   9.1289586   9.1301080   9.1297672
   9.1296224   9.0949990   9.1291714   9.1285838   9.1284921   9.1293554
   9.1293467   9.1290417   9.1282625   9.1291616   9.1292787   9.1287119
 SUMMED SPIN DENSITY           0.00000000
 TOTAL ATOMIC SPINS  :
   0.0001429  -0.0001807   0.0000045   0.0000047   0.0007880  -0.0000023
   0.0000054   0.0000015   0.0006999  -0.0000005   0.0000023  -0.0000005
  -0.0000526  -0.0000524  -0.0000259   0.0000008   0.0000189  -0.0000141
   0.0000053  -0.0000012  -0.0000071   0.0000204  -0.0000013   0.0000074
   0.0001108  -0.0000051  -0.0001372   0.0000002   0.0001131  -0.0000024
  -0.0000010   0.0000034   0.0000138   0.0000040  -0.0000013  -0.0000021
  -0.0003246   0.0001339   0.0000035  -0.0000057   0.0001519  -0.0002398
   0.0000044   0.0000037   0.0000119   0.0000153   0.0000037   0.0000163
  -0.0027265  -0.0001442  -0.0000015  -0.0000037   0.0000314  -0.0000045
  -0.0000013  -0.0000001   0.0000186  -0.0000020  -0.0000017  -0.0000012
  -0.0000731  -0.0000051   0.0001478  -0.0000087   0.0000527  -0.0000004
   0.0000000  -0.0000028  -0.0000040   0.0000005   0.0001267  -0.0000077
  -0.0000265  -0.0000203  -0.0000035  -0.0000050  -0.0000032  -0.0000296
  -0.0000035  -0.0000043   0.0000022   0.0000055  -0.0000033   0.0000002
   0.0019345  -0.0000125  -0.0000037  -0.0000037   0.0017629  -0.0000123
  -0.0000013  -0.0000013   0.0002795  -0.0000022  -0.0000019  -0.0000027
  -0.0000214  -0.0000037  -0.0000505   0.0000402  -0.0000234  -0.0000008
  -0.0000042  -0.0000045   0.0000257  -0.0000012   0.0000358  -0.0000474
  -0.0001691  -0.0022603  -0.0000021  -0.0000010   0.0000004   0.0000205
  -0.0000024  -0.0000003  -0.0000030   0.0000061  -0.0000022   0.0000017
 TTTTTTTTTTTTTTTTTTTTTTTTTTTTTT MOQGAD      TELAPSE    67656.98 TCPU    67459.55
 TTTTTTTTTTTTTTTTTTTTTTTTTTTTTT SHELLXN     TELAPSE    68348.34 TCPU    68149.29
 TTTTTTTTTTTTTTTTTTTTTTTTTTTTTT MONMO3      TELAPSE    68385.60 TCPU    68186.47
 NUMERICALLY INTEGRATED DENSITY   1025.0003802458   1025.0003802792
 TTTTTTTTTTTTTTTTTTTTTTTTTTTTTT NUMDFT      TELAPSE    68412.90 TCPU    68213.70
 CYC  59 ETOT(AU) -9.596342151752E+04 DETOT  1.12E-04 tst  9.70E-06 PX  4.29E-03
 CYCLE 59 WAVE FUNCTION SAVED IN FORTRAN UNIT 79
 ANDERSON MIX: BETA=   6.882557371991E-02
 TTTTTTTTTTTTTTTTTTTTTTTTTTTTTT FDIK        TELAPSE    68809.49 TCPU    68608.38

    ALPHA      ELECTRONS
 INSULATING STATE
 TOP OF VALENCE BANDS -    BAND   1025; K    1; EIG -6.2169941E-02 AU
 BOTTOM OF VIRTUAL BANDS - BAND   1026; K    1; EIG -4.0109526E-02 AU
 DIRECT ENERGY BAND GAP:   0.6003 eV

    BETA       ELECTRONS
 INSULATING STATE
 TOP OF VALENCE BANDS -    BAND   1025; K    1; EIG -6.2351553E-02 AU
 BOTTOM OF VIRTUAL BANDS - BAND   1026; K    1; EIG -4.0102306E-02 AU
 DIRECT ENERGY BAND GAP:   0.6054 eV
 TTTTTTTTTTTTTTTTTTTTTTTTTTTTTT PDIG        TELAPSE    68831.44 TCPU    68630.29
 CHARGE NORMALIZATION FACTOR   1.00000000
 TOTAL ATOMIC CHARGES:
  15.3406323  29.2682262  29.2672145  29.2673864  29.3035069  29.2685285
  29.2679727  29.2671090  29.3027503  29.2680341  29.2675902  29.2676106
  29.2808018  29.2804226  29.2648474  29.2668118  29.2672739  29.2671904
  29.2686750  29.2676146  29.2664346  29.2675152  29.2696609  29.2667508
  29.3303874  29.3328962  29.3297959  29.3335961  29.3301655  29.3330996
  29.3353981  29.3322359  29.3305171  29.3317679  29.3307339  29.3329906
  29.3304416  29.3324000  29.3331230  29.3323757  29.3273020  29.3324229
  29.3323656  29.3334956  29.3323682  29.3315251  29.3316411  29.3328988
   9.0571199   9.1101586   9.1100871   9.1104645   9.1109624   9.1102673
   9.1103204   9.1099448   9.1119329   9.1098570   9.1105257   9.1100348
   9.1051274   9.1095094   9.1026959   9.1099186   9.1111063   9.1101879
   9.1104779   9.1102066   9.1103914   9.1102381   9.1026811   9.1105509
   9.1586721   9.1587168   9.1604250   9.1606348   9.1587404   9.1589498
   9.1607630   9.1606715   9.1611456   9.1609269   9.1608941   9.1607745
   9.1400344   9.1607401   9.1590346   9.1605431   9.1417480   9.1607936
   9.1608386   9.1607353   9.1571377   9.1607323   9.1607915   9.1605615
   9.1262886   9.1290714   9.1286893   9.1300286   9.1289197   9.1290775
   9.1290088   9.1295336   9.1298922   9.1289615   9.1301159   9.1297736
   9.1296259   9.0953451   9.1291763   9.1285811   9.1285050   9.1293254
   9.1293450   9.1290435   9.1282646   9.1291454   9.1292880   9.1287170
 SUMMED SPIN DENSITY          -0.00000000
 TOTAL ATOMIC SPINS  :
   0.0001527  -0.0002065   0.0000008  -0.0000004   0.0008721   0.0000021
   0.0000046   0.0000025   0.0007865  -0.0000076   0.0000044   0.0000041
  -0.0000590  -0.0000700  -0.0000438  -0.0000030   0.0000029  -0.0000152
   0.0000104  -0.0000009  -0.0000245   0.0000134   0.0000058   0.0000161
   0.0001882  -0.0000008  -0.0001870  -0.0000187   0.0001705   0.0000045
   0.0000195   0.0000038   0.0000204   0.0000081  -0.0000175   0.0000005
  -0.0003393   0.0001486  -0.0000013  -0.0000120   0.0001410  -0.0002639
   0.0000079   0.0000016   0.0000128  -0.0000068   0.0000050   0.0000128
  -0.0031236  -0.0001606  -0.0000032  -0.0000037   0.0000411   0.0000024
  -0.0000009   0.0000014   0.0000253  -0.0000025  -0.0000024  -0.0000043
  -0.0000887  -0.0000038   0.0001577  -0.0000094   0.0000579   0.0000008
   0.0000017  -0.0000008  -0.0000022   0.0000006   0.0001457  -0.0000035
  -0.0000294  -0.0000193  -0.0000045  -0.0000026  -0.0000063  -0.0000344
  -0.0000059  -0.0000044   0.0000042   0.0000066  -0.0000043  -0.0000010
   0.0022289  -0.0000132  -0.0000025  -0.0000023   0.0020505  -0.0000136
  -0.0000014  -0.0000012   0.0002957  -0.0000014  -0.0000006  -0.0000046
  -0.0000280  -0.0000036  -0.0000512   0.0000398  -0.0000191  -0.0000004
  -0.0000037  -0.0000035   0.0000310  -0.0000015   0.0000382  -0.0000463
  -0.0001883  -0.0025820  -0.0000018  -0.0000034   0.0000013   0.0000150
  -0.0000017  -0.0000006  -0.0000036   0.0000115  -0.0000018   0.0000008
 TTTTTTTTTTTTTTTTTTTTTTTTTTTTTT MOQGAD      TELAPSE    68831.52 TCPU    68630.36
 TTTTTTTTTTTTTTTTTTTTTTTTTTTTTT SHELLXN     TELAPSE    69523.21 TCPU    69320.40
 TTTTTTTTTTTTTTTTTTTTTTTTTTTTTT MONMO3      TELAPSE    69561.15 TCPU    69358.26
 NUMERICALLY INTEGRATED DENSITY   1025.0003802368   1025.0003802696
 TTTTTTTTTTTTTTTTTTTTTTTTTTTTTT NUMDFT      TELAPSE    69588.35 TCPU    69385.39
 CYC  60 ETOT(AU) -9.596342157685E+04 DETOT -5.93E-05 tst  2.71E-06 PX  1.53E-03
 CYCLE 60 WAVE FUNCTION SAVED IN FORTRAN UNIT 79
 ANDERSON MIX: BETA=   2.254973951313E+00
 TTTTTTTTTTTTTTTTTTTTTTTTTTTTTT FDIK        TELAPSE    69842.59 TCPU    69639.03

    ALPHA      ELECTRONS
 INSULATING STATE
 TOP OF VALENCE BANDS -    BAND   1025; K    1; EIG -6.2143077E-02 AU
 BOTTOM OF VIRTUAL BANDS - BAND   1026; K    1; EIG -4.0104199E-02 AU
 DIRECT ENERGY BAND GAP:   0.5997 eV

    BETA       ELECTRONS
 INSULATING STATE
 TOP OF VALENCE BANDS -    BAND   1025; K    1; EIG -6.2343609E-02 AU
 BOTTOM OF VIRTUAL BANDS - BAND   1026; K    1; EIG -4.0098671E-02 AU
 DIRECT ENERGY BAND GAP:   0.6053 eV
 TTTTTTTTTTTTTTTTTTTTTTTTTTTTTT PDIG        TELAPSE    69864.57 TCPU    69660.96
 CHARGE NORMALIZATION FACTOR   1.00000000
 TOTAL ATOMIC CHARGES:
  15.3405704  29.2681593  29.2672152  29.2673863  29.3035958  29.2685315
  29.2679777  29.2671104  29.3028225  29.2680366  29.2675901  29.2676102
  29.2808834  29.2805182  29.2648470  29.2668114  29.2672754  29.2671813
  29.2686741  29.2676187  29.2664286  29.2675135  29.2696634  29.2667535
  29.3304351  29.3328966  29.3297281  29.3336005  29.3302160  29.3331002
  29.3353908  29.3322358  29.3305144  29.3317679  29.3307289  29.3329888
  29.3303494  29.3324270  29.3331236  29.3323729  29.3273224  29.3323695
  29.3323639  29.3334992  29.3323760  29.3315297  29.3316395  29.3329059
   9.0565649   9.1101340   9.1100894   9.1104656   9.1109802   9.1102660
   9.1103201   9.1099448   9.1119438   9.1098579   9.1105279   9.1100366
   9.1050982   9.1095059   9.1026955   9.1099204   9.1111164   9.1101854
   9.1104732   9.1102068   9.1103830   9.1102358   9.1026738   9.1105524
   9.1586570   9.1587072   9.1604258   9.1606328   9.1587319   9.1589396
   9.1607636   9.1606695   9.1611432   9.1609218   9.1608950   9.1607738
   9.1405371   9.1607392   9.1590331   9.1605419   9.1422313   9.1607922
   9.1608369   9.1607349   9.1571929   9.1607287   9.1607897   9.1605594
   9.1262831   9.1290705   9.1286714   9.1300428   9.1289067   9.1290754
   9.1290074   9.1295326   9.1298941   9.1289595   9.1301234   9.1297593
   9.1296085   9.0948475   9.1291759   9.1285780   9.1285046   9.1293412
   9.1293445   9.1290419   9.1282618   9.1291546   9.1292877   9.1287146
 SUMMED SPIN DENSITY          -0.00000000
 TOTAL ATOMIC SPINS  :
   0.0001417  -0.0001612   0.0000006  -0.0000002   0.0006636   0.0000052
   0.0000045   0.0000032   0.0005966  -0.0000046   0.0000043   0.0000048
  -0.0000278  -0.0000361  -0.0000390  -0.0000011  -0.0000014  -0.0000120
   0.0000101   0.0000011  -0.0000214   0.0000077   0.0000101   0.0000153
   0.0001801   0.0000016  -0.0001693  -0.0000153   0.0001615   0.0000069
   0.0000201   0.0000033   0.0000142   0.0000081  -0.0000174   0.0000014
  -0.0002743   0.0001322  -0.0000009  -0.0000089   0.0001143  -0.0002095
   0.0000077   0.0000018   0.0000105  -0.0000090   0.0000048   0.0000100
  -0.0024308  -0.0001203  -0.0000025  -0.0000031   0.0000317   0.0000026
  -0.0000018   0.0000012   0.0000180  -0.0000026  -0.0000018  -0.0000039
  -0.0000700  -0.0000030   0.0001122  -0.0000071   0.0000483  -0.0000006
   0.0000006  -0.0000006  -0.0000030  -0.0000003   0.0001005  -0.0000015
  -0.0000250  -0.0000145  -0.0000044  -0.0000021  -0.0000051  -0.0000252
  -0.0000057  -0.0000044   0.0000026   0.0000042  -0.0000041  -0.0000015
   0.0017184  -0.0000094  -0.0000016  -0.0000020   0.0015451  -0.0000098
  -0.0000017  -0.0000018   0.0002135  -0.0000027  -0.0000011  -0.0000049
  -0.0000210  -0.0000024  -0.0000448   0.0000337  -0.0000179  -0.0000012
  -0.0000032  -0.0000030   0.0000264  -0.0000020   0.0000325  -0.0000421
  -0.0001383  -0.0019749  -0.0000017  -0.0000044   0.0000010   0.0000100
  -0.0000021  -0.0000012  -0.0000033   0.0000053  -0.0000018  -0.0000001
 TTTTTTTTTTTTTTTTTTTTTTTTTTTTTT MOQGAD      TELAPSE    69864.64 TCPU    69661.03
 TTTTTTTTTTTTTTTTTTTTTTTTTTTTTT SHELLXN     TELAPSE    70556.38 TCPU    70351.14
 TTTTTTTTTTTTTTTTTTTTTTTTTTTTTT MONMO3      TELAPSE    70594.48 TCPU    70389.16
 NUMERICALLY INTEGRATED DENSITY   1025.0003802354   1025.0003802599
 TTTTTTTTTTTTTTTTTTTTTTTTTTTTTT NUMDFT      TELAPSE    70621.72 TCPU    70416.32
 CYC  61 ETOT(AU) -9.596342149599E+04 DETOT  8.09E-05 tst  5.44E-06 PX  2.20E-03
 CYCLE 61 WAVE FUNCTION SAVED IN FORTRAN UNIT 79
 ANDERSON MIX: BETA=  -1.024211628925E+00
 TTTTTTTTTTTTTTTTTTTTTTTTTTTTTT FDIK        TELAPSE    70957.88 TCPU    70750.94

    ALPHA      ELECTRONS
 INSULATING STATE
 TOP OF VALENCE BANDS -    BAND   1025; K    1; EIG -6.2092463E-02 AU
 BOTTOM OF VIRTUAL BANDS - BAND   1026; K    1; EIG -4.0103399E-02 AU
 DIRECT ENERGY BAND GAP:   0.5984 eV

    BETA       ELECTRONS
 INSULATING STATE
 TOP OF VALENCE BANDS -    BAND   1025; K    1; EIG -6.2305903E-02 AU
 BOTTOM OF VIRTUAL BANDS - BAND   1026; K    1; EIG -4.0098755E-02 AU
 DIRECT ENERGY BAND GAP:   0.6043 eV
 TTTTTTTTTTTTTTTTTTTTTTTTTTTTTT PDIG        TELAPSE    70979.67 TCPU    70772.68
 CHARGE NORMALIZATION FACTOR   1.00000000
 TOTAL ATOMIC CHARGES:
  15.3404847  29.2681222  29.2672150  29.2673817  29.3034926  29.2685413
  29.2679839  29.2671089  29.3027501  29.2680450  29.2675898  29.2676084
  29.2810054  29.2806588  29.2648534  29.2668108  29.2672616  29.2671688
  29.2686640  29.2676242  29.2664242  29.2674949  29.2696576  29.2667568
  29.3304780  29.3329003  29.3296695  29.3336126  29.3302582  29.3331039
  29.3353660  29.3322303  29.3304901  29.3317661  29.3307128  29.3329827
  29.3303429  29.3323973  29.3331224  29.3323731  29.3272524  29.3323747
  29.3323583  29.3335005  29.3323824  29.3315266  29.3316348  29.3329082
   9.0566576   9.1101960   9.1100956   9.1104715   9.1109648   9.1102675
   9.1103214   9.1099440   9.1119290   9.1098561   9.1105342   9.1100422
   9.1051190   9.1095044   9.1025780   9.1099277   9.1111088   9.1101814
   9.1104625   9.1102074   9.1103899   9.1102319   9.1025713   9.1105588
   9.1586717   9.1587295   9.1604311   9.1606376   9.1587407   9.1589626
   9.1607673   9.1606712   9.1611421   9.1609169   9.1608979   9.1607743
   9.1405750   9.1607448   9.1590346   9.1605447   9.1422233   9.1607969
   9.1608358   9.1607344   9.1570868   9.1607313   9.1607892   9.1605603
   9.1263006   9.1290740   9.1286847   9.1300351   9.1289093   9.1290753
   9.1290049   9.1295345   9.1298811   9.1289595   9.1301162   9.1297704
   9.1296783   9.0950287   9.1291752   9.1285786   9.1285046   9.1293239
   9.1293442   9.1290397   9.1282640   9.1291459   9.1292865   9.1287158
 SUMMED SPIN DENSITY          -0.00000000
 TOTAL ATOMIC SPINS  :
   0.0001375  -0.0001379   0.0000008  -0.0000000   0.0005817   0.0000042
   0.0000038   0.0000028   0.0005234  -0.0000046   0.0000047   0.0000047
  -0.0000206  -0.0000289  -0.0000296  -0.0000016   0.0000001  -0.0000068
   0.0000090   0.0000009  -0.0000153   0.0000085   0.0000109   0.0000120
   0.0001432   0.0000017  -0.0001321  -0.0000116   0.0001234   0.0000066
   0.0000152   0.0000027   0.0000135   0.0000079  -0.0000160   0.0000009
  -0.0002291   0.0001114  -0.0000023  -0.0000068   0.0000996  -0.0001781
   0.0000070   0.0000026   0.0000096  -0.0000083   0.0000050   0.0000083
  -0.0021195  -0.0001057  -0.0000027  -0.0000029   0.0000321   0.0000025
  -0.0000011   0.0000006   0.0000200  -0.0000019  -0.0000021  -0.0000033
  -0.0000654  -0.0000027   0.0001003  -0.0000072   0.0000428  -0.0000001
   0.0000011  -0.0000007  -0.0000019  -0.0000001   0.0000885  -0.0000024
  -0.0000241  -0.0000151  -0.0000045  -0.0000014  -0.0000069  -0.0000247
  -0.0000050  -0.0000038   0.0000030   0.0000045  -0.0000032  -0.0000012
   0.0014870  -0.0000087  -0.0000011  -0.0000016   0.0013099  -0.0000088
  -0.0000010  -0.0000014   0.0001849  -0.0000022  -0.0000007  -0.0000041
  -0.0000230  -0.0000017  -0.0000389   0.0000281  -0.0000150  -0.0000017
  -0.0000037  -0.0000026   0.0000242  -0.0000024   0.0000272  -0.0000373
  -0.0001226  -0.0017089  -0.0000018  -0.0000037   0.0000004   0.0000113
  -0.0000018  -0.0000008  -0.0000030   0.0000083  -0.0000020  -0.0000007
 TTTTTTTTTTTTTTTTTTTTTTTTTTTTTT MOQGAD      TELAPSE    70979.74 TCPU    70772.74
 TTTTTTTTTTTTTTTTTTTTTTTTTTTTTT SHELLXN     TELAPSE    71671.52 TCPU    71462.91
 TTTTTTTTTTTTTTTTTTTTTTTTTTTTTT MONMO3      TELAPSE    71709.46 TCPU    71500.76
 NUMERICALLY INTEGRATED DENSITY   1025.0003802435   1025.0003802628
 TTTTTTTTTTTTTTTTTTTTTTTTTTTTTT NUMDFT      TELAPSE    71736.68 TCPU    71527.91
 CYC  62 ETOT(AU) -9.596342146102E+04 DETOT  3.50E-05 tst  1.08E-06 PX  8.80E-04
 CYCLE 62 WAVE FUNCTION SAVED IN FORTRAN UNIT 79
 ANDERSON MIX: BETA=   1.711119086815E+00
 TTTTTTTTTTTTTTTTTTTTTTTTTTTTTT FDIK        TELAPSE    71994.09 TCPU    71784.08

    ALPHA      ELECTRONS
 INSULATING STATE
 TOP OF VALENCE BANDS -    BAND   1025; K    1; EIG -6.2158802E-02 AU
 BOTTOM OF VIRTUAL BANDS - BAND   1026; K    1; EIG -4.0109286E-02 AU
 DIRECT ENERGY BAND GAP:   0.6000 eV

    BETA       ELECTRONS
 INSULATING STATE
 TOP OF VALENCE BANDS -    BAND   1025; K    1; EIG -6.2340837E-02 AU
 BOTTOM OF VIRTUAL BANDS - BAND   1026; K    1; EIG -4.0101913E-02 AU
 DIRECT ENERGY BAND GAP:   0.6052 eV
 TTTTTTTTTTTTTTTTTTTTTTTTTTTTTT PDIG        TELAPSE    72015.96 TCPU    71805.90
 CHARGE NORMALIZATION FACTOR   1.00000000
 TOTAL ATOMIC CHARGES:
  15.3405947  29.2682140  29.2672157  29.2673838  29.3034423  29.2685312
  29.2679781  29.2671083  29.3027042  29.2680354  29.2675910  29.2676095
  29.2808721  29.2805021  29.2648634  29.2668097  29.2672706  29.2671916
  29.2686740  29.2676172  29.2664400  29.2675102  29.2696700  29.2667509
  29.3303682  29.3328973  29.3298085  29.3336052  29.3301424  29.3331010
  29.3353842  29.3322325  29.3305069  29.3317692  29.3307248  29.3329879
  29.3304640  29.3323772  29.3331206  29.3323796  29.3272662  29.3324436
  29.3323630  29.3334966  29.3323686  29.3315204  29.3316387  29.3328988
   9.0572093   9.1101922   9.1100912   9.1104687   9.1109561   9.1102692
   9.1103205   9.1099437   9.1119268   9.1098568   9.1105297   9.1100389
   9.1051354   9.1095091   9.1026231   9.1099218   9.1111076   9.1101848
   9.1104708   9.1102058   9.1103974   9.1102352   9.1026169   9.1105531
   9.1586759   9.1587266   9.1604282   9.1606392   9.1587428   9.1589614
   9.1607646   9.1606722   9.1611455   9.1609247   9.1608957   9.1607746
   9.1400012   9.1607441   9.1590373   9.1605455   9.1416990   9.1607969
   9.1608377   9.1607344   9.1570781   9.1607334   9.1607912   9.1605608
   9.1262935   9.1290743   9.1286929   9.1300244   9.1289224   9.1290765
   9.1290056   9.1295338   9.1298897   9.1289606   9.1301106   9.1297761
   9.1296608   9.0954869   9.1291752   9.1285795   9.1285051   9.1293162
   9.1293446   9.1290409   9.1282658   9.1291406   9.1292865   9.1287163
 SUMMED SPIN DENSITY          -0.00000000
 TOTAL ATOMIC SPINS  :
   0.0001401  -0.0002096   0.0000017  -0.0000004   0.0009164  -0.0000008
   0.0000041   0.0000020   0.0008264  -0.0000095   0.0000049   0.0000036
  -0.0000673  -0.0000799  -0.0000374  -0.0000047   0.0000078  -0.0000118
   0.0000100  -0.0000021  -0.0000205   0.0000178   0.0000058   0.0000137
   0.0001522  -0.0000019  -0.0001580  -0.0000148   0.0001340   0.0000032
   0.0000134   0.0000034   0.0000223   0.0000079  -0.0000174  -0.0000011
  -0.0003374   0.0001449  -0.0000038  -0.0000120   0.0001526  -0.0002673
   0.0000076   0.0000025   0.0000134  -0.0000032   0.0000052   0.0000129
  -0.0032394  -0.0001721  -0.0000032  -0.0000041   0.0000471   0.0000022
  -0.0000006   0.0000009   0.0000301  -0.0000015  -0.0000025  -0.0000042
  -0.0000962  -0.0000041   0.0001744  -0.0000110   0.0000606   0.0000014
   0.0000028  -0.0000005  -0.0000021   0.0000012   0.0001606  -0.0000055
  -0.0000333  -0.0000231  -0.0000054  -0.0000020  -0.0000087  -0.0000396
  -0.0000062  -0.0000042   0.0000056   0.0000088  -0.0000037  -0.0000005
   0.0023159  -0.0000146  -0.0000016  -0.0000022   0.0021403  -0.0000145
  -0.0000002  -0.0000004   0.0003200  -0.0000015   0.0000001  -0.0000037
  -0.0000329  -0.0000035  -0.0000530   0.0000406  -0.0000190  -0.0000006
  -0.0000051  -0.0000041   0.0000332  -0.0000014   0.0000383  -0.0000478
  -0.0002052  -0.0026927  -0.0000018  -0.0000029   0.0000009   0.0000192
  -0.0000015  -0.0000002  -0.0000037   0.0000160  -0.0000016   0.0000002
 TTTTTTTTTTTTTTTTTTTTTTTTTTTTTT MOQGAD      TELAPSE    72016.03 TCPU    71805.97
 TTTTTTTTTTTTTTTTTTTTTTTTTTTTTT SHELLXN     TELAPSE    72707.31 TCPU    72495.62
 TTTTTTTTTTTTTTTTTTTTTTTTTTTTTT MONMO3      TELAPSE    72745.05 TCPU    72533.27
 NUMERICALLY INTEGRATED DENSITY   1025.0003802443   1025.0003802769
 TTTTTTTTTTTTTTTTTTTTTTTTTTTTTT NUMDFT      TELAPSE    72772.28 TCPU    72560.44
 CYC  63 ETOT(AU) -9.596342156977E+04 DETOT -1.09E-04 tst  1.09E-05 PX  2.82E-03
 CYCLE 63 WAVE FUNCTION SAVED IN FORTRAN UNIT 79
 ANDERSON MIX: BETA=   3.084679122688E+00
 TTTTTTTTTTTTTTTTTTTTTTTTTTTTTT FDIK        TELAPSE    73031.76 TCPU    72817.75

    ALPHA      ELECTRONS
 INSULATING STATE
 TOP OF VALENCE BANDS -    BAND   1025; K    1; EIG -6.1933276E-02 AU
 BOTTOM OF VIRTUAL BANDS - BAND   1026; K    1; EIG -4.0095662E-02 AU
 DIRECT ENERGY BAND GAP:   0.5942 eV

    BETA       ELECTRONS
 INSULATING STATE
 TOP OF VALENCE BANDS -    BAND   1025; K    1; EIG -6.2261047E-02 AU
 BOTTOM OF VIRTUAL BANDS - BAND   1026; K    1; EIG -4.0096475E-02 AU
 DIRECT ENERGY BAND GAP:   0.6031 eV
 TTTTTTTTTTTTTTTTTTTTTTTTTTTTTT PDIG        TELAPSE    73053.45 TCPU    72839.39
 CHARGE NORMALIZATION FACTOR   1.00000000
 TOTAL ATOMIC CHARGES:
  15.3402676  29.2679835  29.2672146  29.2673779  29.3035173  29.2685601
  29.2679922  29.2671088  29.3027765  29.2680643  29.2675882  29.2676058
  29.2812305  29.2809245  29.2648308  29.2668125  29.2672446  29.2671300
  29.2686453  29.2676349  29.2663981  29.2674679  29.2696283  29.2667671
  29.3306737  29.3329048  29.3294317  29.3336257  29.3304639  29.3331074
  29.3353299  29.3322256  29.3304619  29.3317612  29.3306885  29.3329743
  29.3301492  29.3324269  29.3331258  29.3323625  29.3272218  29.3322621
  29.3323499  29.3335050  29.3324054  29.3315373  29.3316282  29.3329226
   9.0559211   9.1102140   9.1101018   9.1104742   9.1109804   9.1102628
   9.1103221   9.1099439   9.1119379   9.1098538   9.1105412   9.1100459
   9.1050923   9.1094972   9.1025025   9.1099353   9.1111069   9.1101770
   9.1104531   9.1102080   9.1103796   9.1102276   9.1024991   9.1105667
   9.1586662   9.1587327   9.1604348   9.1606359   9.1587360   9.1589629
   9.1607714   9.1606716   9.1611381   9.1609059   9.1609015   9.1607759
   9.1414076   9.1607455   9.1590305   9.1605448   9.1429716   9.1607969
   9.1608336   9.1607355   9.1570783   9.1607295   9.1607873   9.1605609
   9.1263044   9.1290729   9.1286803   9.1300495   9.1288928   9.1290735
   9.1290049   9.1295373   9.1298661   9.1289581   9.1301244   9.1297684
   9.1297175   9.0944317   9.1291760   9.1285773   9.1285031   9.1293401
   9.1293438   9.1290390   9.1282590   9.1291612   9.1292869   9.1287155
 SUMMED SPIN DENSITY          -0.00000000
 TOTAL ATOMIC SPINS  :
   0.0001699   0.0000038  -0.0000020   0.0000010  -0.0001386   0.0000168
   0.0000046   0.0000037  -0.0001185   0.0000066   0.0000049   0.0000066
   0.0001015   0.0001060  -0.0000174   0.0000066  -0.0000221  -0.0000006
   0.0000047   0.0000080  -0.0000059  -0.0000197   0.0000141   0.0000097
   0.0001500   0.0000108  -0.0001081  -0.0000029   0.0001248   0.0000146
   0.0000129  -0.0000003  -0.0000134   0.0000062  -0.0000181   0.0000042
   0.0000185   0.0000215   0.0000001   0.0000026  -0.0000489   0.0000254
   0.0000050   0.0000043   0.0000039  -0.0000188   0.0000029  -0.0000012
   0.0001968   0.0000442  -0.0000010  -0.0000002  -0.0000045   0.0000035
  -0.0000006  -0.0000001  -0.0000040  -0.0000032  -0.0000008  -0.0000013
   0.0000038   0.0000002  -0.0000742   0.0000019  -0.0000015  -0.0000043
  -0.0000029   0.0000001   0.0000038  -0.0000031  -0.0000777   0.0000058
   0.0000018   0.0000089  -0.0000025   0.0000002  -0.0000004   0.0000137
  -0.0000024  -0.0000029  -0.0000024  -0.0000037  -0.0000010  -0.0000028
  -0.0002356   0.0000045  -0.0000015  -0.0000006  -0.0004443   0.0000039
  -0.0000027  -0.0000039  -0.0001175  -0.0000015  -0.0000020  -0.0000038
   0.0000023   0.0000031   0.0000001  -0.0000033  -0.0000035  -0.0000043
   0.0000003   0.0000010  -0.0000012  -0.0000041  -0.0000005  -0.0000068
   0.0000632   0.0003667  -0.0000022  -0.0000039  -0.0000010  -0.0000084
  -0.0000021  -0.0000022  -0.0000007  -0.0000094  -0.0000026  -0.0000023
 TTTTTTTTTTTTTTTTTTTTTTTTTTTTTT MOQGAD      TELAPSE    73053.53 TCPU    72839.46
 TTTTTTTTTTTTTTTTTTTTTTTTTTTTTT SHELLXN     TELAPSE    73745.20 TCPU    73529.51
 TTTTTTTTTTTTTTTTTTTTTTTTTTTTTT MONMO3      TELAPSE    73782.93 TCPU    73567.15
 NUMERICALLY INTEGRATED DENSITY   1025.0003802453   1025.0003802370
 TTTTTTTTTTTTTTTTTTTTTTTTTTTTTT NUMDFT      TELAPSE    73810.21 TCPU    73594.37
 CYC  64 ETOT(AU) -9.596342130576E+04 DETOT  2.64E-04 tst  8.48E-05 PX  7.17E-03
 CYCLE 64 WAVE FUNCTION SAVED IN FORTRAN UNIT 79
 ANDERSON MIX: BETA=   3.071842318256E-01
 TTTTTTTTTTTTTTTTTTTTTTTTTTTTTT FDIK        TELAPSE    74067.02 TCPU    73848.74

    ALPHA      ELECTRONS
 INSULATING STATE
 TOP OF VALENCE BANDS -    BAND   1025; K    1; EIG -6.1993221E-02 AU
 BOTTOM OF VIRTUAL BANDS - BAND   1026; K    1; EIG -4.0103776E-02 AU
 DIRECT ENERGY BAND GAP:   0.5956 eV

    BETA       ELECTRONS
 INSULATING STATE
 TOP OF VALENCE BANDS -    BAND   1025; K    1; EIG -6.2220378E-02 AU
 BOTTOM OF VIRTUAL BANDS - BAND   1026; K    1; EIG -4.0101613E-02 AU
 DIRECT ENERGY BAND GAP:   0.6019 eV
 TTTTTTTTTTTTTTTTTTTTTTTTTTTTTT PDIG        TELAPSE    74088.72 TCPU    73870.38
 CHARGE NORMALIZATION FACTOR   1.00000000
 TOTAL ATOMIC CHARGES:
  15.3404343  29.2680949  29.2672142  29.2673798  29.3033838  29.2685518
  29.2679864  29.2671079  29.3026717  29.2680554  29.2675892  29.2676080
  29.2811094  29.2807799  29.2648408  29.2668135  29.2672479  29.2671537
  29.2686534  29.2676278  29.2664170  29.2674760  29.2696368  29.2667611
  29.3305739  29.3329038  29.3295639  29.3336192  29.3303568  29.3331065
  29.3353456  29.3322273  29.3304717  29.3317636  29.3306991  29.3329797
  29.3303290  29.3323796  29.3331241  29.3323706  29.3271892  29.3323752
  29.3323542  29.3335014  29.3323903  29.3315288  29.3316314  29.3329115
   9.0566820   9.1102331   9.1100975   9.1104725   9.1109626   9.1102652
   9.1103227   9.1099437   9.1119295   9.1098544   9.1105367   9.1100427
   9.1051229   9.1095022   9.1025177   9.1099315   9.1110964   9.1101799
   9.1104625   9.1102077   9.1103939   9.1102300   9.1025203   9.1105626
   9.1586802   9.1587406   9.1604322   9.1606376   9.1587428   9.1589733
   9.1607694   9.1606732   9.1611421   9.1609148   9.1608995   9.1607755
   9.1406283   9.1607463   9.1590322   9.1605449   9.1422370   9.1607985
   9.1608354   9.1607349   9.1570211   9.1607334   9.1607890   9.1605624
   9.1263039   9.1290744   9.1287008   9.1300300   9.1289129   9.1290752
   9.1290072   9.1295373   9.1298675   9.1289596   9.1301115   9.1297853
   9.1297250   9.0951174   9.1291754   9.1285804   9.1285034   9.1293247
   9.1293448   9.1290404   9.1282624   9.1291512   9.1292866   9.1287168
 SUMMED SPIN DENSITY          -0.00000000
 TOTAL ATOMIC SPINS  :
   0.0001328  -0.0000719  -0.0000014   0.0000003   0.0002595   0.0000095
   0.0000026   0.0000016   0.0002383   0.0000005   0.0000038   0.0000054
   0.0000240   0.0000199  -0.0000238   0.0000009  -0.0000104  -0.0000041
   0.0000066   0.0000024  -0.0000104  -0.0000040   0.0000098   0.0000098
   0.0001369   0.0000044  -0.0001139  -0.0000084   0.0001140   0.0000087
   0.0000124   0.0000014   0.0000031   0.0000077  -0.0000177   0.0000021
  -0.0001122   0.0000625  -0.0000019  -0.0000025   0.0000250  -0.0000869
   0.0000059   0.0000018   0.0000057  -0.0000143   0.0000039   0.0000032
  -0.0010424  -0.0000368  -0.0000024  -0.0000024   0.0000179   0.0000025
  -0.0000006   0.0000003   0.0000122  -0.0000033  -0.0000016  -0.0000034
  -0.0000349  -0.0000013   0.0000283  -0.0000044   0.0000210  -0.0000008
   0.0000020  -0.0000011   0.0000032  -0.0000008   0.0000225   0.0000002
  -0.0000118  -0.0000046  -0.0000040  -0.0000002  -0.0000047  -0.0000091
  -0.0000041  -0.0000022   0.0000022   0.0000028  -0.0000032  -0.0000007
   0.0007071  -0.0000037  -0.0000006  -0.0000011   0.0005000  -0.0000036
  -0.0000008  -0.0000018   0.0000471  -0.0000006  -0.0000005  -0.0000028
  -0.0000153   0.0000004  -0.0000151   0.0000117  -0.0000063  -0.0000024
  -0.0000015  -0.0000001   0.0000118  -0.0000027   0.0000132  -0.0000183
  -0.0000405  -0.0007468  -0.0000015  -0.0000032  -0.0000005   0.0000039
  -0.0000012  -0.0000008  -0.0000022   0.0000047  -0.0000019  -0.0000007
 TTTTTTTTTTTTTTTTTTTTTTTTTTTTTT MOQGAD      TELAPSE    74088.79 TCPU    73870.45
 TTTTTTTTTTTTTTTTTTTTTTTTTTTTTT SHELLXN     TELAPSE    74780.77 TCPU    74560.78
 TTTTTTTTTTTTTTTTTTTTTTTTTTTTTT MONMO3      TELAPSE    74817.26 TCPU    74597.18
 NUMERICALLY INTEGRATED DENSITY   1025.0003802488   1025.0003802546
 TTTTTTTTTTTTTTTTTTTTTTTTTTTTTT NUMDFT      TELAPSE    74844.52 TCPU    74624.37
 CYC  65 ETOT(AU) -9.596342141836E+04 DETOT -1.13E-04 tst  1.55E-05 PX  3.50E-03
 CYCLE 65 WAVE FUNCTION SAVED IN FORTRAN UNIT 79
 ANDERSON MIX: BETA=   1.995529170862E+00
 TTTTTTTTTTTTTTTTTTTTTTTTTTTTTT FDIK        TELAPSE    75125.27 TCPU    74903.42

    ALPHA      ELECTRONS
 INSULATING STATE
 TOP OF VALENCE BANDS -    BAND   1025; K    1; EIG -6.1861010E-02 AU
 BOTTOM OF VIRTUAL BANDS - BAND   1026; K    1; EIG -4.0091843E-02 AU
 DIRECT ENERGY BAND GAP:   0.5924 eV

    BETA       ELECTRONS
 INSULATING STATE
 TOP OF VALENCE BANDS -    BAND   1025; K    1; EIG -6.2262745E-02 AU
 BOTTOM OF VIRTUAL BANDS - BAND   1026; K    1; EIG -4.0095856E-02 AU
 DIRECT ENERGY BAND GAP:   0.6032 eV
 TTTTTTTTTTTTTTTTTTTTTTTTTTTTTT PDIG        TELAPSE    75146.95 TCPU    74925.05
 CHARGE NORMALIZATION FACTOR   1.00000000
 TOTAL ATOMIC CHARGES:
  15.3401163  29.2679184  29.2672135  29.2673738  29.3033948  29.2685735
  29.2679988  29.2671070  29.3026866  29.2680770  29.2675876  29.2676033
  29.2814076  29.2811305  29.2648296  29.2668135  29.2672295  29.2671052
  29.2686310  29.2676423  29.2663881  29.2674446  29.2696074  29.2667733
  29.3307680  29.3329101  29.3293060  29.3336381  29.3305658  29.3331110
  29.3352938  29.3322204  29.3304316  29.3317586  29.3306696  29.3329674
  29.3301006  29.3324157  29.3331260  29.3323609  29.3271638  29.3322383
  29.3323437  29.3335064  29.3324154  29.3315382  29.3316227  29.3329294
   9.0557864   9.1102717   9.1101078   9.1104797   9.1109727   9.1102618
   9.1103247   9.1099430   9.1119295   9.1098516   9.1105482   9.1100516
   9.1050996   9.1094923   9.1023778   9.1099441   9.1110971   9.1101724
   9.1104445   9.1102088   9.1103862   9.1102223   9.1023939   9.1105745
   9.1586793   9.1587561   9.1604393   9.1606394   9.1587431   9.1589846
   9.1607753   9.1606731   9.1611350   9.1608999   9.1609053   9.1607766
   9.1416853   9.1607503   9.1590278   9.1605447   9.1431940   9.1608016
   9.1608318   9.1607349   9.1569922   9.1607309   9.1607868   9.1605620
   9.1263179   9.1290753   9.1286965   9.1300459   9.1288957   9.1290733
   9.1290031   9.1295385   9.1298483   9.1289571   9.1301189   9.1297837
   9.1297877   9.0944205   9.1291747   9.1285779   9.1285013   9.1293324
   9.1293441   9.1290369   9.1282593   9.1291635   9.1292864   9.1287147
 SUMMED SPIN DENSITY          -0.00000000
 TOTAL ATOMIC SPINS  :
   0.0001920   0.0000955  -0.0000021  -0.0000006  -0.0005127   0.0000199
   0.0000054   0.0000043  -0.0004376   0.0000102   0.0000053   0.0000080
   0.0001498   0.0001564   0.0000031   0.0000073  -0.0000302   0.0000129
   0.0000026   0.0000080   0.0000076  -0.0000307   0.0000223   0.0000057
   0.0000867   0.0000134  -0.0000293   0.0000043   0.0000576   0.0000168
   0.0000094  -0.0000031  -0.0000142   0.0000070  -0.0000188   0.0000045
   0.0002092  -0.0000562  -0.0000008   0.0000097  -0.0001460   0.0001652
   0.0000032   0.0000019  -0.0000031  -0.0000240   0.0000029  -0.0000106
   0.0014760   0.0001196   0.0000003   0.0000024  -0.0000174   0.0000037
  -0.0000007  -0.0000007  -0.0000072  -0.0000036   0.0000005  -0.0000009
   0.0000356   0.0000027  -0.0001581   0.0000046  -0.0000282  -0.0000045
  -0.0000016  -0.0000019   0.0000153  -0.0000033  -0.0001531   0.0000059
   0.0000135   0.0000159  -0.0000021   0.0000030  -0.0000040   0.0000289
  -0.0000009   0.0000002  -0.0000020  -0.0000044  -0.0000000  -0.0000024
  -0.0012027   0.0000098   0.0000009   0.0000008  -0.0014515   0.0000108
  -0.0000032  -0.0000044  -0.0002772  -0.0000013  -0.0000026  -0.0000018
   0.0000076   0.0000055   0.0000300  -0.0000301   0.0000117  -0.0000053
   0.0000005   0.0000042  -0.0000148  -0.0000034  -0.0000259   0.0000179
   0.0001514   0.0015021  -0.0000020  -0.0000041  -0.0000016  -0.0000173
  -0.0000037  -0.0000031   0.0000007  -0.0000108  -0.0000029  -0.0000039
 TTTTTTTTTTTTTTTTTTTTTTTTTTTTTT MOQGAD      TELAPSE    75147.03 TCPU    74925.12
 TTTTTTTTTTTTTTTTTTTTTTTTTTTTTT SHELLXN     TELAPSE    75838.78 TCPU    75615.25
 TTTTTTTTTTTTTTTTTTTTTTTTTTTTTT MONMO3      TELAPSE    75875.62 TCPU    75652.00
 NUMERICALLY INTEGRATED DENSITY   1025.0003802584   1025.0003802279
 TTTTTTTTTTTTTTTTTTTTTTTTTTTTTT NUMDFT      TELAPSE    75902.89 TCPU    75679.20
 CYC  66 ETOT(AU) -9.596342125160E+04 DETOT  1.67E-04 tst  5.11E-05 PX  5.45E-03
 CYCLE 66 WAVE FUNCTION SAVED IN FORTRAN UNIT 79
 ANDERSON MIX: BETA=   1.366815286017E+00
 TTTTTTTTTTTTTTTTTTTTTTTTTTTTTT FDIK        TELAPSE    76161.23 TCPU    75936.35

    ALPHA      ELECTRONS
 INSULATING STATE
 TOP OF VALENCE BANDS -    BAND   1025; K    1; EIG -6.2037692E-02 AU
 BOTTOM OF VIRTUAL BANDS - BAND   1026; K    1; EIG -4.0111907E-02 AU
 DIRECT ENERGY BAND GAP:   0.5966 eV

    BETA       ELECTRONS
 INSULATING STATE
 TOP OF VALENCE BANDS -    BAND   1025; K    1; EIG -6.2221565E-02 AU
 BOTTOM OF VIRTUAL BANDS - BAND   1026; K    1; EIG -4.0106515E-02 AU
 DIRECT ENERGY BAND GAP:   0.6018 eV
 TTTTTTTTTTTTTTTTTTTTTTTTTTTTTT PDIG        TELAPSE    76183.01 TCPU    75958.09
 CHARGE NORMALIZATION FACTOR   1.00000000
 TOTAL ATOMIC CHARGES:
  15.3405607  29.2682013  29.2672143  29.2673799  29.3032287  29.2685425
  29.2679809  29.2671056  29.3025535  29.2680466  29.2675900  29.2676077
  29.2810081  29.2806595  29.2648606  29.2668075  29.2672527  29.2671788
  29.2686621  29.2676204  29.2664410  29.2674845  29.2696444  29.2667518
  29.3304376  29.3329000  29.3297203  29.3336181  29.3302135  29.3331030
  29.3353492  29.3322266  29.3304795  29.3317655  29.3307052  29.3329819
  29.3305184  29.3323196  29.3331221  29.3323819  29.3271451  29.3324918
  29.3323568  29.3334959  29.3323730  29.3315174  29.3316340  29.3328988
   9.0574240   9.1102573   9.1100929   9.1104715   9.1109526   9.1102677
   9.1103239   9.1099416   9.1119288   9.1098537   9.1105326   9.1100404
   9.1051468   9.1095085   9.1025235   9.1099259   9.1110854   9.1101834
   9.1104748   9.1102047   9.1104135   9.1102330   9.1025405   9.1105563
   9.1586927   9.1587475   9.1604279   9.1606422   9.1587454   9.1589814
   9.1607669   9.1606778   9.1611488   9.1609277   9.1608974   9.1607770
   9.1399134   9.1607470   9.1590345   9.1605466   9.1415707   9.1607998
   9.1608378   9.1607358   9.1569608   9.1607389   9.1607928   9.1605661
   9.1262924   9.1290760   9.1287314   9.1300074   9.1289393   9.1290769
   9.1290071   9.1295388   9.1298667   9.1289611   9.1300958   9.1298097
   9.1297323   9.0957875   9.1291752   9.1285828   9.1285024   9.1293118
   9.1293449   9.1290425   9.1282653   9.1291499   9.1292870   9.1287171
 SUMMED SPIN DENSITY          -0.00000000
 TOTAL ATOMIC SPINS  :
   0.0001171  -0.0001558  -0.0000005  -0.0000017   0.0006983  -0.0000012
   0.0000035   0.0000002   0.0006442  -0.0000100   0.0000033   0.0000037
  -0.0000511  -0.0000651  -0.0000232  -0.0000086   0.0000041  -0.0000041
   0.0000090  -0.0000050  -0.0000088   0.0000126   0.0000053   0.0000094
   0.0000907  -0.0000026  -0.0000917  -0.0000119   0.0000683   0.0000022
   0.0000047   0.0000000   0.0000232   0.0000099  -0.0000211  -0.0000038
  -0.0002178   0.0000847  -0.0000072  -0.0000057   0.0000863  -0.0001883
   0.0000064  -0.0000015   0.0000054  -0.0000087   0.0000037   0.0000062
  -0.0024493  -0.0001234  -0.0000044  -0.0000029   0.0000442   0.0000026
  -0.0000008  -0.0000004   0.0000339  -0.0000034  -0.0000030  -0.0000049
  -0.0000789  -0.0000013   0.0001326  -0.0000114   0.0000427   0.0000025
   0.0000072  -0.0000021   0.0000090   0.0000020   0.0001308  -0.0000067
  -0.0000258  -0.0000186  -0.0000054   0.0000017  -0.0000113  -0.0000329
  -0.0000054  -0.0000001   0.0000084   0.0000127  -0.0000038   0.0000017
   0.0017595  -0.0000131   0.0000011  -0.0000006   0.0015520  -0.0000111
   0.0000016   0.0000001   0.0002239   0.0000013   0.0000023  -0.0000005
  -0.0000387  -0.0000018  -0.0000242   0.0000222  -0.0000036  -0.0000009
  -0.0000044  -0.0000001   0.0000225  -0.0000012   0.0000219  -0.0000222
  -0.0001572  -0.0020061  -0.0000009  -0.0000019  -0.0000003   0.0000177
  -0.0000012  -0.0000010  -0.0000025   0.0000243   0.0000001   0.0000001
 TTTTTTTTTTTTTTTTTTTTTTTTTTTTTT MOQGAD      TELAPSE    76183.09 TCPU    75958.16
 TTTTTTTTTTTTTTTTTTTTTTTTTTTTTT SHELLXN     TELAPSE    76874.74 TCPU    76648.18
 TTTTTTTTTTTTTTTTTTTTTTTTTTTTTT MONMO3      TELAPSE    76911.77 TCPU    76685.12
 NUMERICALLY INTEGRATED DENSITY   1025.0003802577   1025.0003802741
 TTTTTTTTTTTTTTTTTTTTTTTTTTTTTT NUMDFT      TELAPSE    76938.94 TCPU    76712.23
 CYC  67 ETOT(AU) -9.596342153469E+04 DETOT -2.83E-04 tst  1.22E-04 PX  8.76E-03
 CYCLE 67 WAVE FUNCTION SAVED IN FORTRAN UNIT 79
 ANDERSON MIX: BETA=   8.689882049689E-01
 TTTTTTTTTTTTTTTTTTTTTTTTTTTTTT FDIK        TELAPSE    77191.55 TCPU    76963.54

    ALPHA      ELECTRONS
 INSULATING STATE
 TOP OF VALENCE BANDS -    BAND   1025; K    1; EIG -6.1883151E-02 AU
 BOTTOM OF VIRTUAL BANDS - BAND   1026; K    1; EIG -4.0098051E-02 AU
 DIRECT ENERGY BAND GAP:   0.5928 eV

    BETA       ELECTRONS
 INSULATING STATE
 TOP OF VALENCE BANDS -    BAND   1025; K    1; EIG -6.2184484E-02 AU
 BOTTOM OF VIRTUAL BANDS - BAND   1026; K    1; EIG -4.0101059E-02 AU
 DIRECT ENERGY BAND GAP:   0.6009 eV
 TTTTTTTTTTTTTTTTTTTTTTTTTTTTTT PDIG        TELAPSE    77213.57 TCPU    76985.51
 CHARGE NORMALIZATION FACTOR   1.00000000
 TOTAL ATOMIC CHARGES:
  15.3402553  29.2680029  29.2672148  29.2673749  29.3033745  29.2685640
  29.2679917  29.2671058  29.3026837  29.2680679  29.2675893  29.2676047
  29.2812788  29.2809784  29.2648359  29.2668111  29.2672363  29.2671308
  29.2686399  29.2676340  29.2664053  29.2674577  29.2696134  29.2667666
  29.3306732  29.3329064  29.3294251  29.3336308  29.3304639  29.3331078
  29.3353074  29.3322221  29.3304492  29.3317605  29.3306782  29.3329714
  29.3302383  29.3323739  29.3331245  29.3323666  29.3271433  29.3323182
  29.3323465  29.3335028  29.3324026  29.3315323  29.3316259  29.3329190
   9.0561764   9.1102571   9.1101017   9.1104764   9.1109770   9.1102632
   9.1103260   9.1099433   9.1119401   9.1098522   9.1105420   9.1100468
   9.1051027   9.1094984   9.1024471   9.1099359   9.1110913   9.1101767
   9.1104587   9.1102062   9.1103985   9.1102269   9.1024643   9.1105665
   9.1586811   9.1587471   9.1604344   9.1606401   9.1587391   9.1589766
   9.1607730   9.1606762   9.1611428   9.1609127   9.1609027   9.1607774
   9.1412055   9.1607468   9.1590307   9.1605464   9.1427518   9.1607987
   9.1608343   9.1607364   9.1569967   9.1607348   9.1607895   9.1605656
   9.1262975   9.1290744   9.1287151   9.1300321   9.1289140   9.1290747
   9.1290062   9.1295408   9.1298531   9.1289586   9.1301099   9.1297987
   9.1297570   9.0947335   9.1291751   9.1285795   9.1285008   9.1293362
   9.1293448   9.1290408   9.1282606   9.1291708   9.1292867   9.1287163
 SUMMED SPIN DENSITY          -0.00000000
 TOTAL ATOMIC SPINS  :
   0.0001511   0.0000712  -0.0000038  -0.0000024  -0.0004243   0.0000181
   0.0000045   0.0000044  -0.0003637   0.0000084   0.0000034   0.0000066
   0.0001364   0.0001411  -0.0000058   0.0000054  -0.0000287   0.0000057
   0.0000017   0.0000055   0.0000043  -0.0000298   0.0000126   0.0000067
   0.0000969   0.0000111  -0.0000490   0.0000019   0.0000666   0.0000153
   0.0000052  -0.0000039  -0.0000174   0.0000070  -0.0000222   0.0000023
   0.0001633  -0.0000393  -0.0000023   0.0000077  -0.0001250   0.0001279
   0.0000028   0.0000004  -0.0000008  -0.0000224   0.0000016  -0.0000090
   0.0011617   0.0001004  -0.0000006   0.0000010  -0.0000107   0.0000038
  -0.0000006  -0.0000013  -0.0000028  -0.0000039   0.0000004  -0.0000027
   0.0000245   0.0000028  -0.0001272   0.0000034  -0.0000243  -0.0000027
   0.0000001  -0.0000011   0.0000140  -0.0000017  -0.0001223   0.0000056
   0.0000123   0.0000150  -0.0000026   0.0000027  -0.0000039   0.0000246
  -0.0000014   0.0000017  -0.0000009  -0.0000022  -0.0000005  -0.0000007
  -0.0009188   0.0000076  -0.0000009   0.0000003  -0.0011868   0.0000087
  -0.0000017  -0.0000032  -0.0002310  -0.0000006  -0.0000016  -0.0000008
   0.0000030   0.0000045   0.0000289  -0.0000245   0.0000106  -0.0000046
   0.0000005   0.0000041  -0.0000136  -0.0000037  -0.0000211   0.0000177
   0.0001272   0.0012283  -0.0000009  -0.0000025  -0.0000015  -0.0000144
  -0.0000029  -0.0000034   0.0000003  -0.0000066  -0.0000006  -0.0000025
 TTTTTTTTTTTTTTTTTTTTTTTTTTTTTT MOQGAD      TELAPSE    77213.65 TCPU    76985.58
 TTTTTTTTTTTTTTTTTTTTTTTTTTTTTT SHELLXN     TELAPSE    77905.42 TCPU    77675.70
 TTTTTTTTTTTTTTTTTTTTTTTTTTTTTT MONMO3      TELAPSE    77942.27 TCPU    77712.47
 NUMERICALLY INTEGRATED DENSITY   1025.0003802608   1025.0003802358
 TTTTTTTTTTTTTTTTTTTTTTTTTTTTTT NUMDFT      TELAPSE    77969.48 TCPU    77739.61
 CYC  68 ETOT(AU) -9.596342132613E+04 DETOT  2.09E-04 tst  7.95E-05 PX  6.95E-03
 CYCLE 68 WAVE FUNCTION SAVED IN FORTRAN UNIT 79
 ANDERSON MIX: BETA=   1.433218216766E-02
 TTTTTTTTTTTTTTTTTTTTTTTTTTTTTT FDIK        TELAPSE    78336.10 TCPU    78105.15

    ALPHA      ELECTRONS
 INSULATING STATE
 TOP OF VALENCE BANDS -    BAND   1025; K    1; EIG -6.1890773E-02 AU
 BOTTOM OF VIRTUAL BANDS - BAND   1026; K    1; EIG -4.0101480E-02 AU
 DIRECT ENERGY BAND GAP:   0.5929 eV

    BETA       ELECTRONS
 INSULATING STATE
 TOP OF VALENCE BANDS -    BAND   1025; K    1; EIG -6.2144058E-02 AU
 BOTTOM OF VIRTUAL BANDS - BAND   1026; K    1; EIG -4.0104663E-02 AU
 DIRECT ENERGY BAND GAP:   0.5997 eV
 TTTTTTTTTTTTTTTTTTTTTTTTTTTTTT PDIG        TELAPSE    78357.89 TCPU    78126.89
 CHARGE NORMALIZATION FACTOR   1.00000000
 TOTAL ATOMIC CHARGES:
  15.3402657  29.2680421  29.2672131  29.2673710  29.3031909  29.2685591
  29.2679932  29.2671026  29.3025688  29.2680643  29.2675878  29.2676048
  29.2813277  29.2810228  29.2648640  29.2668028  29.2672356  29.2671517
  29.2686381  29.2676293  29.2664326  29.2674532  29.2695952  29.2667591
  29.3305755  29.3329038  29.3295177  29.3336443  29.3303456  29.3331034
  29.3352749  29.3322182  29.3304191  29.3317624  29.3306718  29.3329653
  29.3303994  29.3322911  29.3331176  29.3323826  29.3270289  29.3324374
  29.3323416  29.3335011  29.3323943  29.3315197  29.3316250  29.3329132
   9.0566630   9.1103147   9.1101028   9.1104785   9.1109748   9.1102658
   9.1103263   9.1099412   9.1119417   9.1098507   9.1105415   9.1100487
   9.1051187   9.1095025   9.1023697   9.1099349   9.1110608   9.1101773
   9.1104697   9.1102049   9.1104292   9.1102259   9.1024259   9.1105631
   9.1587026   9.1587725   9.1604340   9.1606463   9.1587416   9.1589951
   9.1607739   9.1606818   9.1611499   9.1609201   9.1609031   9.1607789
   9.1408218   9.1607489   9.1590293   9.1605490   9.1423670   9.1608032
   9.1608362   9.1607356   9.1568928   9.1607398   9.1607925   9.1605714
   9.1262922   9.1290762   9.1287687   9.1299979   9.1289423   9.1290742
   9.1290030   9.1295458   9.1298255   9.1289595   9.1300787   9.1298491
   9.1298063   9.0952237   9.1291742   9.1285825   9.1284988   9.1293167
   9.1293462   9.1290426   9.1282648   9.1291818   9.1292843   9.1287160
 SUMMED SPIN DENSITY          -0.00000000
 TOTAL ATOMIC SPINS  :
   0.0001907   0.0000939  -0.0000020   0.0000012  -0.0003502   0.0000154
  -0.0000005   0.0000045  -0.0003277   0.0000058   0.0000036   0.0000079
   0.0000385   0.0000348  -0.0000126   0.0000096  -0.0000241   0.0000070
   0.0000062   0.0000052  -0.0000043  -0.0000183   0.0000184   0.0000062
   0.0000801   0.0000111  -0.0000233  -0.0000090   0.0000564   0.0000145
   0.0000308   0.0000025   0.0000067   0.0000059  -0.0000063   0.0000071
   0.0001533  -0.0000154   0.0000009   0.0000003  -0.0000628   0.0001052
   0.0000066  -0.0000003  -0.0000003  -0.0000165   0.0000050  -0.0000083
   0.0010474   0.0000550  -0.0000040  -0.0000023  -0.0000053   0.0000026
  -0.0000017   0.0000004  -0.0000000  -0.0000028  -0.0000022  -0.0000055
   0.0000208   0.0000020  -0.0000512   0.0000009  -0.0000181  -0.0000021
   0.0000011  -0.0000002   0.0000039  -0.0000004  -0.0000660   0.0000041
   0.0000025  -0.0000025  -0.0000026  -0.0000013  -0.0000042   0.0000091
  -0.0000022  -0.0000011  -0.0000022  -0.0000032  -0.0000019  -0.0000019
  -0.0008453   0.0000041   0.0000004  -0.0000007  -0.0011299   0.0000041
  -0.0000010  -0.0000026  -0.0001522  -0.0000026  -0.0000021  -0.0000023
   0.0000013   0.0000021   0.0000121  -0.0000136   0.0000014  -0.0000036
   0.0000026   0.0000008  -0.0000012  -0.0000023  -0.0000121   0.0000030
   0.0000755   0.0010698  -0.0000004  -0.0000035   0.0000002  -0.0000033
  -0.0000026  -0.0000013  -0.0000021  -0.0000077  -0.0000003  -0.0000027
[truncated: 1,798,799 more chars]
