# Supplementary material for: Ir impurities in α- and β-Ga2O3 and their detrimental effect on p-type conductivity
Source: Sci Rep. 2023 May 26;13:8522. doi: 10.1038/s41598-023-35112-9 (PMC10220028; doi:10.1038/s41598-023-35112-9)
Supplement: Supplementary file 1 — Supplementary Information. [file 41598_2023_35112_MOESM1_ESM.zip › Ga2O3 outputs/Ir_doped_Ga2O3/Ir4+/alpha/correction_energy_calculation/energy-offset/a-Ga2O3-HSE06-dzvp2-dzvp2.cryst.out]

Mon Apr  4 12:21:36 EEST 2022
 
CRYSTAL will run on 20 processors
mpich104 is in use
mpich104 is in use
 
CRYSTAL input is expected from /home/azacinskis/Bailey_energy_offset_correction/alpha/360_atoms/a-Ga2O3-HSE06-dzvp2-dzvp2.d12
OUTPUT is going to /home/azacinskis/Bailey_energy_offset_correction/alpha/360_atoms/a-Ga2O3-HSE06-dzvp2-dzvp2.cryst.out
 
Executable from /install_linux/2020/crystal17/new_v17102_v01/bin/Linux-ifort17_XE_emt64_omp2.1.0/v1.0.2 are used
Creating temporary directory /work/azacinskis/a-Ga2O3-HSE06-dzvp2-dzvp2.tmp74254
 
Input data from /home/azacinskis/Bailey_energy_offset_correction/alpha/360_atoms/a-Ga2O3-HSE06-dzvp2-dzvp2.d12 :
 
Ga2O3 - beta
EXTERNAL
SUPERCON
3 0 0
0 2 0
0 0 2
ATOMSUBS
1
360 108
END
31 12
0 0 6 2 1
  87842.126296      0.0014271588798
  13189.496402      0.0109388940970
  3000.9482141      0.0543082001270
  847.38425966      0.1895105598300
  276.00980642      0.3861518591800
  95.216672071      0.3005108271900
0 0 3 2 1
  184.00703968     -0.1112446196300
  21.827051433      0.6483132291800
  9.0026963761      0.4435838359400
0 0 3 2 1
  16.033176938     -0.2301429955500
  2.6707724878      0.7294686151600
  1.1252834170      0.4621497695100
0 0 1 2 1
  0.9338577400      1.0000000000000 
0 0 1 0 1
  0.1574498300      1.0000000000000
0 2 5 6 1
  1167.2665844      0.0090974021307
  275.38062789      0.0684562733430
  87.375073070      0.2692229388800
  31.597254670      0.5350789788200
  11.824122798      0.3527906276000
0 2 3 6 1
  6.2881845133      0.3393824453000
  2.5199853240      0.5687194760800
  1.0169726306      0.2771769493900
0 2 1 1 1
  0.3650037800      1.0000000000000
0 2 1 0 1
  0.1507841800      1.0000000000000
0 3 4 10 1
  65.354237674      0.0273701463820
  18.504656747      0.1509946397600
  6.3179620632      0.3748532854500
  2.1641389426      0.4751060685100
0 3 1 0 1
  0.6662863400      1.0000000000000 
0 3 1 0 1
  0.1526260800      1.0000000000000
8 6
0 0 5 2 1
  2266.1767785      -0.005343180993
  340.87010191      -0.039890039230
  77.363135167      -0.178539119850
  21.479644940      -0.464276849590
  6.6589433124      -0.443097451720
0 0 1 2 1
  0.8478937000       1.000000000000
0 0 1 0 1
  0.2790534900       1.000000000000
0 2 3 4 1
  17.721504317       0.043394573193
  3.8635505440       0.230941207650
  1.0480920883       0.513753110640
0 2 1 0 1
  0.2623818000       1.000000000000
0 3 1 0 1
  0.4790426200       1.000000000000
108 6
0 0 5 2 1
  2266.1767785      -0.005343180993
  340.87010191      -0.039890039230
  77.363135167      -0.178539119850
  21.479644940      -0.464276849590
  6.6589433124      -0.443097451720
0 0 1 2 1
  0.8478937000       1.000000000000
0 0 1 0 1
  0.2790534900       1.000000000000
0 2 3 3 1
  17.721504317       0.043394573193
  3.8635505440       0.230941207650
  1.0480920883       0.513753110640
0 2 1 0 1
  0.2623818000       1.000000000000
0 3 1 0 1
  0.4790426200       1.000000000000
99 0
CHARGED
END
DFT
HSE06
END
MAXCYCLE
200
SHRINK
4 8
TOLDEE
7
END 
External geometry input found in  /home/azacinskis/Bailey_energy_offset_correction/alpha/360_atoms/a-Ga2O3-HSE06-dzvp2-dzvp2.gui
External geometry input copied to  /home/azacinskis/Bailey_energy_offset_correction/alpha/360_atoms/a-Ga2O3-HSE06-dzvp2-dzvp2.gui_old
 PROCESS            0  OF           20  WORKING
 PROCESS            1  OF           20  WORKING
 PROCESS            2  OF           20  WORKING
 PROCESS            3  OF           20  WORKING
 PROCESS            4  OF           20  WORKING
 PROCESS            5  OF           20  WORKING
 PROCESS            6  OF           20  WORKING
 PROCESS            7  OF           20  WORKING
 PROCESS            8  OF           20  WORKING
 PROCESS            9  OF           20  WORKING
 PROCESS           10  OF           20  WORKING
 PROCESS           11  OF           20  WORKING
 PROCESS           12  OF           20  WORKING
 PROCESS           13  OF           20  WORKING
 PROCESS           14  OF           20  WORKING
 PROCESS           15  OF           20  WORKING
 PROCESS           16  OF           20  WORKING
 PROCESS           17  OF           20  WORKING
 PROCESS           18  OF           20  WORKING
 PROCESS           19  OF           20  WORKING

         
 *******************************************************************************
 *                                                                             *
 *                               CRYSTAL17                                     *
 *                      public : 1.0.2 - March 1st, 2018                       *
 *                       HTTP://WWW.CRYSTAL.UNITO.IT                           *
 *                                                                             *
 *                              MAIN AUTHORS                                   *
 *                                                                             *
 *  R. DOVESI(1,11), V.R. SAUNDERS(2), C. ROETTI(1,11), R. ORLANDO(1,11),      *
 *  C.M. ZICOVICH-WILSON(1,3), F. PASCALE(4), B. CIVALLERI(1,11),              *
 *  K. DOLL(5), N.M. HARRISON(2,6), I.J. BUSH(7), Ph. D'ARCO(8),               *
 *  M. LLUNELL(9), M. CAUSA'(10), Y. NOEL(8), L. MASCHIO(1,11), A. ERBA(1,11)  *
 *  M. RE'RAT(14), S. CASASSA(1,11)                                            *
 *                                                                             *
 *        CONTRIBUTIONS TO THE CODE HAVE ALSO BEEN GIVEN BY                    *
 *                                                                             *
 *  M. FERRABONE(1,11), M. DE LA PIERRE(1,11), M. FERRERO(1,11),               *
 *  J. BAIMA(1,11), E. ALBANESE(1,11), M.F. PEINTINGER(12), R. BAST(13),       *
 *  B. KIRTMAN(15), V. LACIVITA(1,11), R. DEMICHELIS(1,16)                     *
 *  G. BRANDEBURG(17), S. SALUSTRO(1,11), G. SANSONE(1,11)                     *
 *  M.T. RUGGIERO(18)                                                          *
 *                                                                             *
 * (1) THEORETICAL CHEMISTRY GROUP - UNIVERSITA' DI TORINO - TORINO (ITALY)    *
 * (2) COMPUTATIONAL SCIENCE & ENGINEERING DEPARTMENT - STFC DARESBURY (UK)    *
 * (3) UNIVERSIDAD AUTONOMA DEL ESTADO DE MORELOS - CUERNAVACA (MEXICO)        *
 * (4) UNIVERSITE' DE LORRAINE - NANCY (FRANCE)                                *
 * (5) UNIVERSITAET STUTTGART- STUTTGART (GERMANY)                             *
 * (6) IMPERIAL COLLEGE - LONDON (UK)                                          *
 * (7) OXFORD E-RESEARCH CENTRE - OXFORD (UK)                                  *
 * (8) UPMC - SORBONNE UNIVERSITES - PARIS (FRANCE)                            *
 * (9) UNIVERSIDAD DE BARCELONA - BARCELONA (SPAIN)                            *
 *(10) UNIVERSITA' DI NAPOLI "FEDERICO II" - NAPOLI (ITALY)                    *
 *(11) NIS - NANOSTRUCTURED INTERFACES AND SURFACES - TORINO (ITALY)           *
 *(12) MPI FUER CHEMISCHE ENERGIEKONVERSION - MUELHEIM AN DER RUHR (GERMANY)   *
 *(13) UNIVERSITY OF TROMSO - TROMSO (NORWAY)                                  *
 *(14) UNIVERSITE' DE PAU ET DES PAYS DE L'ADOUR - PAU (FRANCE)                *
 *(15) UNIVERSITY OF CALIFORNIA SANTA BARBARA - SANTA BARBARA (USA)            *
 *(16) CURTIN UNIVERSITY - PERTH (AUSTRALIA)                                   *
 *(17) UNIVERSITY COLLEGE LONDON - LONDON (UK)                                 *
 *(18) CAMBRIDGE UNIVERSITY - CAMBRIDGE (UK)                                   *
 *                                                                             *
 *******************************************************************************
 EEEEEEEEEE STARTING  DATE 04 04 2022 TIME 12:21:39.5
 Ga2O3 - beta                                                                    

 GEOMETRY INPUT FROM EXTERNAL FILE (FORTRAN UNIT 34)
 3D - CRYSTAL 

 *******************************************************************************
 LATTICE PARAMETERS  (ANGSTROMS AND DEGREES) - PRIMITIVE CELL
       A          B          C        ALPHA      BETA     GAMMA        VOLUME
    5.31911    5.31911    5.31911    56.01128  56.01128  56.01128     96.581678

 NUMBER OF IRREDUCIBLE ATOMS IN THE CELL:    2

 CARTESIAN COORDINATES (ANGSTROM) - IRREDUCIBLE ATOMS AND SYMMETRY RELATED

 AT.IRR.  AT  AT.N.          X                   Y                   Z
     1     1    31   -2.884017034906E+00  0.000000000000E+00  3.000328655180E-01
     1     2    31    0.000000000000E+00  0.000000000000E+00  1.934656795446E+00
     1     3    31   -1.442008517453E+00 -2.497632017176E+00 -3.000328655180E-01
     1     4    31    0.000000000000E+00  0.000000000000E+00 -1.934656795446E+00
     5     5     8   -1.574769556985E+00 -7.558943838140E-01 -1.117344830482E+00
     5     6     8    1.442008517453E+00 -9.858432495490E-01 -1.117344830482E+00
     5     7     8    1.327610395320E-01  1.741737633362E+00 -1.117344830482E+00
     5     8     8    1.574769556985E+00  7.558943838140E-01  1.117344830482E+00
     5     9     8   -1.442008517453E+00  9.858432495490E-01  1.117344830482E+00
     5    10     8   -1.327610395320E-01 -1.741737633362E+00  1.117344830482E+00

 SPACE  GROUP  N.                     :  167
 NUMBER OF SYMMETRY OPERATORS         :   12
 *******************************************************************************
 LATTICE PARAMETERS (ANGSTROMS AND DEGREES) - BOHR = 0.5291772083 ANGSTROM
 PRIMITIVE CELL - CENTRING CODE 7/0 VOLUME=    96.581678 - DENSITY  6.390 g/cm^3
         A              B              C           ALPHA      BETA       GAMMA 
     5.31910761     5.31910761     5.31910761    56.011279  56.011279  56.011279
 *******************************************************************************
 ATOMS IN THE ASYMMETRIC UNIT    2 - ATOMS IN THE UNIT CELL:   10
     ATOM                 X/A                 Y/B                 Z/C    
 *******************************************************************************
      1 T  31 GA    3.557102559370E-01  3.557102559368E-01  3.557102559368E-01
      2 F  31 GA    1.442897440627E-01  1.442897440632E-01  1.442897440632E-01
      3 F  31 GA   -3.557102559367E-01 -3.557102559361E-01 -3.557102559377E-01
      4 F  31 GA   -1.442897440627E-01 -1.442897440632E-01 -1.442897440632E-01
      5 T   8 O    -4.473555837625E-01 -5.264441623716E-02  2.499999999997E-01
      6 F   8 O     2.500000000002E-01 -4.473555837625E-01 -5.264441623751E-02
      7 F   8 O    -5.264441623700E-02  2.499999999993E-01 -4.473555837622E-01
      8 F   8 O     4.473555837625E-01  5.264441623716E-02 -2.499999999997E-01
      9 F   8 O    -2.500000000002E-01  4.473555837625E-01  5.264441623751E-02
     10 F   8 O     5.264441623700E-02 -2.499999999993E-01  4.473555837622E-01

 TRANSFORMATION MATRIX PRIMITIVE-CRYSTALLOGRAPHIC CELL
  1.0000  0.0000  1.0000 -1.0000  1.0000  1.0000  0.0000 -1.0000  1.0000

 *******************************************************************************
 CRYSTALLOGRAPHIC CELL (VOLUME=        289.74503255)
         A              B              C           ALPHA      BETA       GAMMA 
     4.99526403     4.99526403    13.40813797    90.000000  90.000000 120.000000

 COORDINATES IN THE CRYSTALLOGRAPHIC CELL
     ATOM                 X/A                 Y/B                 Z/C    
 *******************************************************************************
      1 T  31 GA    3.333333333334E-01 -3.333333333333E-01  2.237692260353E-02
      2 F  31 GA   -3.335388435765E-13 -1.667694217882E-13  1.442897440631E-01
      3 F  31 GA   -3.333333333332E-01  3.333333333342E-01 -2.237692260353E-02
      4 F  31 GA    3.335388435765E-13  1.667694217882E-13 -1.442897440631E-01
      5 T   8 O    -3.640222504292E-01 -3.333333333330E-01 -8.333333333330E-02
      6 F   8 O     3.333333333334E-01 -3.068891709579E-02 -8.333333333330E-02
      7 F   8 O     3.068891709630E-02  3.640222504289E-01 -8.333333333330E-02
      8 F   8 O     3.640222504292E-01  3.333333333330E-01  8.333333333330E-02
      9 F   8 O    -3.333333333334E-01  3.068891709579E-02  8.333333333330E-02
     10 F   8 O    -3.068891709630E-02 -3.640222504289E-01  8.333333333330E-02

 T = ATOM BELONGING TO THE ASYMMETRIC UNIT
 *******************************************************************************
 * GEOMETRY EDITING - INPUT COORDINATES ARE GIVEN IN ANGSTROM         
 *******************************************************************************

 GEOMETRY NOW FULLY CONSISTENT WITH THE GROUP
 INFORMATION **** SUPERCON **** SUPERCELL EXPANSION MATRIX REFERS TO CRYSTALLOGRAPHIC CELL

 REMOVAL OF SYMMOPS WITH FINITE TRANSLATIONAL COMPONENTS
 HAS REDUCED THEIR NUMBER FROM 12 TO  6

 *******************************************************************************
 * SUPERCELL OPTION
 *******************************************************************************


        EXPANSION MATRIX OF CONVENTIONAL CELL
 E1     3.000     0.000     0.000
 E2     0.000     2.000     0.000
 E3     0.000     0.000     2.000

        EXPANSION MATRIX OF PRIMITIVE CELL
 E1     3.000    -3.000     0.000
 E2     0.000     2.000    -2.000
 E3     2.000     2.000     2.000

 NUMBER OF ATOMS PER SUPERCELL   360

        DIRECT LATTICE VECTORS COMPONENTS (ANGSTROM)
 B1    12.978    -7.493     0.000
 B2     0.000     9.991     0.000
 B3     0.000     0.000    26.816

 LATTICE PARAMETERS  (ANGSTROM AND DEGREES)
       A          B          C         ALPHA     BETA     GAMMA        VOLUME
   14.98579    9.99053   26.81628    90.00000  90.00000 120.00000   3476.940391


 **** ATOMS BELONGING TO THE SUPERCELL
 LABEL AT.NO.      COORDINATES (ANGSTROM AND FRACTIONAL)
     1    31     4.3260    -2.4976     4.7694     0.3333    -0.0000     0.1779
     2    31     2.8840    -4.9953     9.2388     0.2222    -0.3333     0.3445
     3    31     1.4420     2.4976   -13.1081     0.1111     0.3333    -0.4888
     4    31    -0.0000     0.0000    -8.6387    -0.0000    -0.0000    -0.3221
     5    31    -1.4420    -2.4976    -4.1693    -0.1111    -0.3333    -0.1555
     6    31     2.8840     0.0000     9.2388     0.2222     0.1667     0.3445
     7    31     1.4420    -2.4976   -13.1081     0.1111    -0.1667    -0.4888
     8    31    -0.0000     4.9953    -8.6387    -0.0000     0.5000    -0.3221
     9    31    -1.4420     2.4976    -4.1693    -0.1111     0.1667    -0.1555
    10    31    -2.8840     0.0000     0.3000    -0.2222    -0.1667     0.0112
    11    31    -2.8840     4.9953     0.3000    -0.2222     0.3333     0.0112
    12    31    -4.3260     2.4976     4.7694    -0.3333    -0.0000     0.1779
    13    31    -4.3260     7.4929     4.7694    -0.3333     0.5000     0.1779
    14    31    -5.7680     4.9953     9.2388    -0.4444     0.1667     0.3445
    15    31    -5.7680    -0.0000     9.2388    -0.4444    -0.3333     0.3445
    16    31     5.7680     0.0000   -13.1081     0.4444     0.3333    -0.4888
    17    31     5.7680    -4.9953   -13.1081     0.4444    -0.1667    -0.4888
    18    31     4.3260     2.4976    -8.6387     0.3333     0.5000    -0.3221
    19    31     4.3260    -2.4976    -8.6387     0.3333    -0.0000    -0.3221
    20    31     2.8840    -4.9953    -4.1693     0.2222    -0.3333    -0.1555
    21    31     2.8840    -0.0000    -4.1693     0.2222     0.1667    -0.1555
    22    31     1.4420    -2.4976     0.3000     0.1111    -0.1667     0.0112
    23    31     1.4420     2.4976     0.3000     0.1111     0.3333     0.0112
    24    31     0.0000     0.0000     4.7694    -0.0000    -0.0000     0.1779
    25    31     0.0000     4.9953     4.7694    -0.0000     0.5000     0.1779
    26    31    -1.4420     2.4976     9.2388    -0.1111     0.1667     0.3445
    27    31    -1.4420    -2.4976     9.2388    -0.1111    -0.3333     0.3445
    28    31    -2.8840     4.9953   -13.1081    -0.2222     0.3333    -0.4888
    29    31    -2.8840    -0.0000   -13.1081    -0.2222    -0.1667    -0.4888
    30    31    -4.3260     7.4929    -8.6387    -0.3333     0.5000    -0.3221
    31    31    -4.3260     2.4976    -8.6387    -0.3333    -0.0000    -0.3221
    32    31    -5.7680     0.0000    -4.1693    -0.4444    -0.3333    -0.1555
    33    31    -5.7680     4.9953    -4.1693    -0.4444     0.1667    -0.1555
    34    31     5.7680    -4.9953     0.3000     0.4444    -0.1667     0.0112
    35    31     5.7680    -0.0000     0.3000     0.4444     0.3333     0.0112
    36    31     4.3260     2.4976     4.7694     0.3333     0.5000     0.1779
    37    31    -5.7680     4.9953     6.4040    -0.4444     0.1667     0.2388
    38    31     5.7680    -4.9953    10.8734     0.4444    -0.1667     0.4055
    39    31     4.3260     2.4976   -11.4735     0.3333     0.5000    -0.4279
    40    31     2.8840    -0.0000    -7.0041     0.2222     0.1667    -0.2612
    41    31     1.4420    -2.4976    -2.5347     0.1111    -0.1667    -0.0945
    42    31     5.7680    -0.0000    10.8734     0.4444     0.3333     0.4055
    43    31     4.3260    -2.4976   -11.4735     0.3333    -0.0000    -0.4279
    44    31     2.8840    -4.9953    -7.0041     0.2222    -0.3333    -0.2612
    45    31     1.4420     2.4976    -2.5347     0.1111     0.3333    -0.0945
    46    31    -0.0000    -0.0000     1.9347    -0.0000    -0.0000     0.0721
    47    31    -0.0000     4.9953     1.9347    -0.0000     0.5000     0.0721
    48    31    -1.4420     2.4976     6.4040    -0.1111     0.1667     0.2388
    49    31    -1.4420    -2.4976     6.4040    -0.1111    -0.3333     0.2388
    50    31    -2.8840     4.9953    10.8734    -0.2222     0.3333     0.4055
    51    31    -2.8840    -0.0000    10.8734    -0.2222    -0.1667     0.4055
    52    31    -4.3260     7.4929   -11.4735    -0.3333     0.5000    -0.4279
    53    31    -4.3260     2.4976   -11.4735    -0.3333    -0.0000    -0.4279
    54    31    -5.7680    -0.0000    -7.0041    -0.4444    -0.3333    -0.2612
    55    31    -5.7680     4.9953    -7.0041    -0.4444     0.1667    -0.2612
    56    31     5.7680    -4.9953    -2.5347     0.4444    -0.1667    -0.0945
    57    31     5.7680    -0.0000    -2.5347     0.4444     0.3333    -0.0945
    58    31     4.3260    -2.4976     1.9347     0.3333    -0.0000     0.0721
    59    31     4.3260     2.4976     1.9347     0.3333     0.5000     0.0721
    60    31     2.8840    -0.0000     6.4040     0.2222     0.1667     0.2388
    61    31     2.8840    -4.9953     6.4040     0.2222    -0.3333     0.2388
    62    31     1.4420     2.4976    10.8734     0.1111     0.3333     0.4055
    63    31     1.4420    -2.4976    10.8734     0.1111    -0.1667     0.4055
    64    31    -0.0000     4.9953   -11.4735    -0.0000     0.5000    -0.4279
    65    31    -0.0000    -0.0000   -11.4735    -0.0000    -0.0000    -0.4279
    66    31    -1.4420    -2.4976    -7.0041    -0.1111    -0.3333    -0.2612
    67    31    -1.4420     2.4976    -7.0041    -0.1111     0.1667    -0.2612
    68    31    -2.8840    -0.0000    -2.5347    -0.2222    -0.1667    -0.0945
    69    31    -2.8840     4.9953    -2.5347    -0.2222     0.3333    -0.0945
    70    31    -4.3260     2.4976     1.9347    -0.3333    -0.0000     0.0721
    71    31    -4.3260     7.4929     1.9347    -0.3333     0.5000     0.0721
    72    31    -5.7680    -0.0000     6.4040    -0.4444    -0.3333     0.2388
    73    31     5.7680    -4.9953     4.1693     0.4444    -0.1667     0.1555
    74    31     4.3260    -7.4929     8.6387     0.3333    -0.5000     0.3221
    75    31     2.8840     0.0000    13.1081     0.2222     0.1667     0.4888
    76    31     1.4420    -2.4976    -9.2388     0.1111    -0.1667    -0.3445
    77    31    -0.0000    -4.9953    -4.7694     0.0000    -0.5000    -0.1779
    78    31     4.3260    -2.4976     8.6387     0.3333     0.0000     0.3221
    79    31     2.8840    -4.9953    13.1081     0.2222    -0.3333     0.4888
    80    31     1.4420     2.4976    -9.2388     0.1111     0.3333    -0.3445
    81    31    -0.0000     0.0000    -4.7694     0.0000     0.0000    -0.1779
    82    31    -1.4420    -2.4976    -0.3000    -0.1111    -0.3333    -0.0112
    83    31    -1.4420     2.4976    -0.3000    -0.1111     0.1667    -0.0112
    84    31    -2.8840     0.0000     4.1693    -0.2222    -0.1667     0.1555
    85    31    -2.8840     4.9953     4.1693    -0.2222     0.3333     0.1555
    86    31    -4.3260     2.4976     8.6387    -0.3333     0.0000     0.3221
    87    31    -4.3260    -2.4976     8.6387    -0.3333    -0.5000     0.3221
    88    31    -5.7680     4.9953    13.1081    -0.4444     0.1667     0.4888
    89    31    -5.7680    -0.0000    13.1081    -0.4444    -0.3333     0.4888
    90    31     5.7680    -0.0000    -9.2388     0.4444     0.3333    -0.3445
    91    31     5.7680    -4.9953    -9.2388     0.4444    -0.1667    -0.3445
    92    31     4.3260    -7.4929    -4.7694     0.3333    -0.5000    -0.1779
    93    31     4.3260    -2.4976    -4.7694     0.3333     0.0000    -0.1779
    94    31     2.8840    -4.9953    -0.3000     0.2222    -0.3333    -0.0112
    95    31     2.8840     0.0000    -0.3000     0.2222     0.1667    -0.0112
    96    31     1.4420    -2.4976     4.1693     0.1111    -0.1667     0.1555
    97    31     1.4420     2.4976     4.1693     0.1111     0.3333     0.1555
    98    31     0.0000     0.0000     8.6387     0.0000     0.0000     0.3221
    99    31     0.0000    -4.9953     8.6387     0.0000    -0.5000     0.3221
   100    31    -1.4420     2.4976    13.1081    -0.1111     0.1667     0.4888
   101    31    -1.4420    -2.4976    13.1081    -0.1111    -0.3333     0.4888
   102    31    -2.8840     4.9953    -9.2388    -0.2222     0.3333    -0.3445
   103    31    -2.8840     0.0000    -9.2388    -0.2222    -0.1667    -0.3445
   104    31    -4.3260    -2.4976    -4.7694    -0.3333    -0.5000    -0.1779
   105    31    -4.3260     2.4976    -4.7694    -0.3333     0.0000    -0.1779
   106    31    -5.7680     0.0000    -0.3000    -0.4444    -0.3333    -0.0112
   107    31    -5.7680     4.9953    -0.3000    -0.4444     0.1667    -0.0112
   108    31     5.7680     0.0000     4.1693     0.4444     0.3333     0.1555
   109    31    -5.7680     4.9953     2.5347    -0.4444     0.1667     0.0945
   110    31     5.7680    -4.9953     7.0041     0.4444    -0.1667     0.2612
   111    31     4.3260    -7.4929    11.4735     0.3333    -0.5000     0.4279
   112    31     2.8840     0.0000   -10.8734     0.2222     0.1667    -0.4055
   113    31     1.4420    -2.4976    -6.4040     0.1111    -0.1667    -0.2388
   114    31     5.7680     0.0000     7.0041     0.4444     0.3333     0.2612
   115    31     4.3260    -2.4976    11.4735     0.3333     0.0000     0.4279
   116    31     2.8840    -4.9953   -10.8734     0.2222    -0.3333    -0.4055
   117    31     1.4420     2.4976    -6.4040     0.1111     0.3333    -0.2388
   118    31    -0.0000     0.0000    -1.9347    -0.0000     0.0000    -0.0721
   119    31    -0.0000    -4.9953    -1.9347    -0.0000    -0.5000    -0.0721
   120    31    -1.4420     2.4976     2.5347    -0.1111     0.1667     0.0945
   121    31    -1.4420    -2.4976     2.5347    -0.1111    -0.3333     0.0945
   122    31    -2.8840     4.9953     7.0041    -0.2222     0.3333     0.2612
   123    31    -2.8840     0.0000     7.0041    -0.2222    -0.1667     0.2612
   124    31    -4.3260    -2.4976    11.4735    -0.3333    -0.5000     0.4279
   125    31    -4.3260     2.4976    11.4735    -0.3333     0.0000     0.4279
   126    31    -5.7680     0.0000   -10.8734    -0.4444    -0.3333    -0.4055
   127    31    -5.7680     4.9953   -10.8734    -0.4444     0.1667    -0.4055
   128    31     5.7680    -4.9953    -6.4040     0.4444    -0.1667    -0.2388
   129    31     5.7680     0.0000    -6.4040     0.4444     0.3333    -0.2388
   130    31     4.3260    -2.4976    -1.9347     0.3333     0.0000    -0.0721
   131    31     4.3260    -7.4929    -1.9347     0.3333    -0.5000    -0.0721
   132    31     2.8840     0.0000     2.5347     0.2222     0.1667     0.0945
   133    31     2.8840    -4.9953     2.5347     0.2222    -0.3333     0.0945
   134    31     1.4420     2.4976     7.0041     0.1111     0.3333     0.2612
   135    31     1.4420    -2.4976     7.0041     0.1111    -0.1667     0.2612
   136    31     0.0000    -4.9953    11.4735    -0.0000    -0.5000     0.4279
   137    31     0.0000     0.0000    11.4735    -0.0000     0.0000     0.4279
   138    31    -1.4420    -2.4976   -10.8734    -0.1111    -0.3333    -0.4055
   139    31    -1.4420     2.4976   -10.8734    -0.1111     0.1667    -0.4055
   140    31    -2.8840     0.0000    -6.4040    -0.2222    -0.1667    -0.2388
   141    31    -2.8840     4.9953    -6.4040    -0.2222     0.3333    -0.2388
   142    31    -4.3260     2.4976    -1.9347    -0.3333     0.0000    -0.0721
   143    31    -4.3260    -2.4976    -1.9347    -0.3333    -0.5000    -0.0721
   144    31    -5.7680     0.0000     2.5347    -0.4444    -0.3333     0.0945
   145     8     5.6353    -3.2535     3.3520     0.4342    -0.0000     0.1250
   146     8     4.1933    -5.7512     7.8214     0.3231    -0.3333     0.2917
   147     8     2.7513     1.7417    12.2908     0.2120     0.3333     0.4583
   148     8     1.3092    -0.7559   -10.0561     0.1009    -0.0000    -0.3750
   149     8    -0.1328    -3.2535    -5.5867    -0.0102    -0.3333    -0.2083
   150     8     4.1933    -0.7559     7.8214     0.3231     0.1667     0.2917
   151     8     2.7513    -3.2535    12.2908     0.2120    -0.1667     0.4583
   152     8     1.3092     4.2394   -10.0561     0.1009     0.5000    -0.3750
   153     8    -0.1328     1.7417    -5.5867    -0.0102     0.1667    -0.2083
   154     8    -1.5748    -0.7559    -1.1173    -0.1213    -0.1667    -0.0417
   155     8    -1.5748     4.2394    -1.1173    -0.1213     0.3333    -0.0417
   156     8    -3.0168     1.7417     3.3520    -0.2325    -0.0000     0.1250
   157     8    -3.0168     6.7370     3.3520    -0.2325     0.5000     0.1250
   158     8    -4.4588     4.2394     7.8214    -0.3436     0.1667     0.2917
   159     8    -4.4588    -0.7559     7.8214    -0.3436    -0.3333     0.2917
   160     8    -5.9008     6.7370    12.2908    -0.4547     0.3333     0.4583
   161     8    -5.9008     1.7417    12.2908    -0.4547    -0.1667     0.4583
   162     8     5.6353     1.7417   -10.0561     0.4342     0.5000    -0.3750
   163     8     5.6353    -3.2535   -10.0561     0.4342    -0.0000    -0.3750
   164     8     4.1933    -5.7512    -5.5867     0.3231    -0.3333    -0.2083
   165     8     4.1933    -0.7559    -5.5867     0.3231     0.1667    -0.2083
   166     8     2.7513    -3.2535    -1.1173     0.2120    -0.1667    -0.0417
   167     8     2.7513     1.7417    -1.1173     0.2120     0.3333    -0.0417
   168     8     1.3092    -0.7559     3.3520     0.1009    -0.0000     0.1250
   169     8     1.3092     4.2394     3.3520     0.1009     0.5000     0.1250
   170     8    -0.1328     1.7417     7.8214    -0.0102     0.1667     0.2917
   171     8    -0.1328    -3.2535     7.8214    -0.0102    -0.3333     0.2917
   172     8    -1.5748     4.2394    12.2908    -0.1213     0.3333     0.4583
   173     8    -1.5748    -0.7559    12.2908    -0.1213    -0.1667     0.4583
   174     8    -3.0168     6.7370   -10.0561    -0.2325     0.5000    -0.3750
   175     8    -3.0168     1.7417   -10.0561    -0.2325    -0.0000    -0.3750
   176     8    -4.4588    -0.7559    -5.5867    -0.3436    -0.3333    -0.2083
   177     8    -4.4588     4.2394    -5.5867    -0.3436     0.1667    -0.2083
   178     8    -5.9008     1.7417    -1.1173    -0.4547    -0.1667    -0.0417
   179     8    -5.9008     6.7370    -1.1173    -0.4547     0.3333    -0.0417
   180     8     5.6353     1.7417     3.3520     0.4342     0.5000     0.1250
   181     8    -4.3260     4.0094     3.3520    -0.3333     0.1513     0.1250
   182     8    -5.7680     1.5118     7.8214    -0.4444    -0.1820     0.2917
   183     8     5.7680     1.5118    12.2908     0.4444     0.4847     0.4583
   184     8     4.3260    -0.9858   -10.0561     0.3333     0.1513    -0.3750
   185     8     2.8840    -3.4835    -5.5867     0.2222    -0.1820    -0.2083
   186     8    -5.7680     6.5071     7.8214    -0.4444     0.3180     0.2917
   187     8     5.7680    -3.4835    12.2908     0.4444    -0.0153     0.4583
   188     8     4.3260    -5.9811   -10.0561     0.3333    -0.3487    -0.3750
   189     8     2.8840     1.5118    -5.5867     0.2222     0.3180    -0.2083
   190     8     1.4420    -0.9858    -1.1173     0.1111    -0.0153    -0.0417
   191     8     1.4420     4.0094    -1.1173     0.1111     0.4847    -0.0417
   192     8     0.0000     1.5118     3.3520     0.0000     0.1513     0.1250
   193     8     0.0000    -3.4835     3.3520     0.0000    -0.3487     0.1250
   194     8    -1.4420     4.0094     7.8214    -0.1111     0.3180     0.2917
   195     8    -1.4420    -0.9858     7.8214    -0.1111    -0.1820     0.2917
   196     8    -2.8840     6.5071    12.2908    -0.2222     0.4847     0.4583
   197     8    -2.8840     1.5118    12.2908    -0.2222    -0.0153     0.4583
   198     8    -4.3260    -0.9858   -10.0561    -0.3333    -0.3487    -0.3750
   199     8    -4.3260     4.0094   -10.0561    -0.3333     0.1513    -0.3750
   200     8    -5.7680     1.5118    -5.5867    -0.4444    -0.1820    -0.2083
   201     8    -5.7680     6.5071    -5.5867    -0.4444     0.3180    -0.2083
   202     8     5.7680    -3.4835    -1.1173     0.4444    -0.0153    -0.0417
   203     8     5.7680     1.5118    -1.1173     0.4444     0.4847    -0.0417
   204     8     4.3260    -0.9858     3.3520     0.3333     0.1513     0.1250
   205     8     4.3260    -5.9811     3.3520     0.3333    -0.3487     0.1250
   206     8     2.8840     1.5118     7.8214     0.2222     0.3180     0.2917
   207     8     2.8840    -3.4835     7.8214     0.2222    -0.1820     0.2917
   208     8     1.4420     4.0094    12.2908     0.1111     0.4847     0.4583
   209     8     1.4420    -0.9858    12.2908     0.1111    -0.0153     0.4583
   210     8    -0.0000    -3.4835   -10.0561     0.0000    -0.3487    -0.3750
   211     8    -0.0000     1.5118   -10.0561     0.0000     0.1513    -0.3750
   212     8    -1.4420    -0.9858    -5.5867    -0.1111    -0.1820    -0.2083
   213     8    -1.4420     4.0094    -5.5867    -0.1111     0.3180    -0.2083
   214     8    -2.8840     1.5118    -1.1173    -0.2222    -0.0153    -0.0417
   215     8    -2.8840     6.5071    -1.1173    -0.2222     0.4847    -0.0417
   216     8    -4.3260    -0.9858     3.3520    -0.3333    -0.3487     0.1250
   217     8    -5.6353     6.7370     3.3520    -0.4342     0.3487     0.1250
   218     8     5.9008    -3.2535     7.8214     0.4547     0.0153     0.2917
   219     8     4.4588    -5.7512    12.2908     0.3436    -0.3180     0.4583
   220     8     3.0168     1.7417   -10.0561     0.2325     0.3487    -0.3750
   221     8     1.5748    -0.7559    -5.5867     0.1213     0.0153    -0.2083
   222     8     5.9008    -8.2488     7.8214     0.4547    -0.4847     0.2917
   223     8     4.4588    -0.7559    12.2908     0.3436     0.1820     0.4583
   224     8     3.0168    -3.2535   -10.0561     0.2325    -0.1513    -0.3750
   225     8     1.5748    -5.7512    -5.5867     0.1213    -0.4847    -0.2083
   226     8     0.1328     1.7417    -1.1173     0.0102     0.1820    -0.0417
   227     8     0.1328    -3.2535    -1.1173     0.0102    -0.3180    -0.0417
   228     8    -1.3092     4.2394     3.3520    -0.1009     0.3487     0.1250
   229     8    -1.3092    -0.7559     3.3520    -0.1009    -0.1513     0.1250
   230     8    -2.7513    -3.2535     7.8214    -0.2120    -0.4847     0.2917
   231     8    -2.7513     1.7417     7.8214    -0.2120     0.0153     0.2917
   232     8    -4.1933    -0.7559    12.2908    -0.3231    -0.3180     0.4583
   233     8    -4.1933     4.2394    12.2908    -0.3231     0.1820     0.4583
   234     8    -5.6353     1.7417   -10.0561    -0.4342    -0.1513    -0.3750
   235     8    -5.6353     6.7370   -10.0561    -0.4342     0.3487    -0.3750
   236     8     5.9008    -3.2535    -5.5867     0.4547     0.0153    -0.2083
   237     8     5.9008    -8.2488    -5.5867     0.4547    -0.4847    -0.2083
   238     8     4.4588    -0.7559    -1.1173     0.3436     0.1820    -0.0417
   239     8     4.4588    -5.7512    -1.1173     0.3436    -0.3180    -0.0417
   240     8     3.0168     1.7417     3.3520     0.2325     0.3487     0.1250
   241     8     3.0168    -3.2535     3.3520     0.2325    -0.1513     0.1250
   242     8     1.5748    -5.7512     7.8214     0.1213    -0.4847     0.2917
   243     8     1.5748    -0.7559     7.8214     0.1213     0.0153     0.2917
   244     8     0.1328    -3.2535    12.2908     0.0102    -0.3180     0.4583
   245     8     0.1328     1.7417    12.2908     0.0102     0.1820     0.4583
   246     8    -1.3092    -0.7559   -10.0561    -0.1009    -0.1513    -0.3750
   247     8    -1.3092     4.2394   -10.0561    -0.1009     0.3487    -0.3750
   248     8    -2.7513     1.7417    -5.5867    -0.2120     0.0153    -0.2083
   249     8    -2.7513    -3.2535    -5.5867    -0.2120    -0.4847    -0.2083
   250     8    -4.1933     4.2394    -1.1173    -0.3231     0.1820    -0.0417
   251     8    -4.1933    -0.7559    -1.1173    -0.3231    -0.3180    -0.0417
   252     8    -5.6353     1.7417     3.3520    -0.4342    -0.1513     0.1250
   253     8    -4.1933     5.7512     5.5867    -0.3231     0.3333     0.2083
   254     8    -5.6353     3.2535    10.0561    -0.4342     0.0000     0.3750
   255     8     5.9008    -6.7370   -12.2908     0.4547    -0.3333    -0.4583
   256     8     4.4588     0.7559    -7.8214     0.3436     0.3333    -0.2917
   257     8     3.0168    -1.7417    -3.3520     0.2325     0.0000    -0.1250
   258     8    -5.6353    -1.7417    10.0561    -0.4342    -0.5000     0.3750
   259     8     5.9008    -1.7417   -12.2908     0.4547     0.1667    -0.4583
   260     8     4.4588    -4.2394    -7.8214     0.3436    -0.1667    -0.2917
   261     8     3.0168    -6.7370    -3.3520     0.2325    -0.5000    -0.1250
   262     8     1.5748     0.7559     1.1173     0.1213     0.1667     0.0417
   263     8     1.5748    -4.2394     1.1173     0.1213    -0.3333     0.0417
   264     8     0.1328     3.2535     5.5867     0.0102     0.3333     0.2083
   265     8     0.1328    -1.7417     5.5867     0.0102    -0.1667     0.2083
   266     8    -1.3092    -4.2394    10.0561    -0.1009    -0.5000     0.3750
   267     8    -1.3092     0.7559    10.0561    -0.1009     0.0000     0.3750
   268     8    -2.7513    -1.7417   -12.2908    -0.2120    -0.3333    -0.4583
   269     8    -2.7513     3.2535   -12.2908    -0.2120     0.1667    -0.4583
   270     8    -4.1933     0.7559    -7.8214    -0.3231    -0.1667    -0.2917
   271     8    -4.1933     5.7512    -7.8214    -0.3231     0.3333    -0.2917
   272     8    -5.6353     3.2535    -3.3520    -0.4342     0.0000    -0.1250
   273     8    -5.6353    -1.7417    -3.3520    -0.4342    -0.5000    -0.1250
   274     8     5.9008    -1.7417     1.1173     0.4547     0.1667     0.0417
   275     8     5.9008    -6.7370     1.1173     0.4547    -0.3333     0.0417
   276     8     4.4588     0.7559     5.5867     0.3436     0.3333     0.2083
   277     8     4.4588    -4.2394     5.5867     0.3436    -0.1667     0.2083
   278     8     3.0168    -6.7370    10.0561     0.2325    -0.5000     0.3750
   279     8     3.0168    -1.7417    10.0561     0.2325     0.0000     0.3750
   280     8     1.5748    -4.2394   -12.2908     0.1213    -0.3333    -0.4583
   281     8     1.5748     0.7559   -12.2908     0.1213     0.1667    -0.4583
   282     8     0.1328    -1.7417    -7.8214     0.0102    -0.1667    -0.2917
   283     8     0.1328     3.2535    -7.8214     0.0102     0.3333    -0.2917
   284     8    -1.3092     0.7559    -3.3520    -0.1009     0.0000    -0.1250
   285     8    -1.3092    -4.2394    -3.3520    -0.1009    -0.5000    -0.1250
   286     8    -2.7513     3.2535     1.1173    -0.2120     0.1667     0.0417
   287     8    -2.7513    -1.7417     1.1173    -0.2120    -0.3333     0.0417
   288     8    -4.1933     0.7559     5.5867    -0.3231    -0.1667     0.2083
   289     8     5.7680    -1.5118     5.5867     0.4444     0.1820     0.2083
   290     8     4.3260    -4.0094    10.0561     0.3333    -0.1513     0.3750
   291     8     2.8840    -6.5071   -12.2908     0.2222    -0.4847    -0.4583
   292     8     1.4420     0.9858    -7.8214     0.1111     0.1820    -0.2917
   293     8    -0.0000    -1.5118    -3.3520    -0.0000    -0.1513    -0.1250
   294     8     4.3260     0.9858    10.0561     0.3333     0.3487     0.3750
   295     8     2.8840    -1.5118   -12.2908     0.2222     0.0153    -0.4583
   296     8     1.4420    -4.0094    -7.8214     0.1111    -0.3180    -0.2917
   297     8    -0.0000     3.4835    -3.3520    -0.0000     0.3487    -0.1250
   298     8    -1.4420     0.9858     1.1173    -0.1111     0.0153     0.0417
   299     8    -1.4420    -4.0094     1.1173    -0.1111    -0.4847     0.0417
   300     8    -2.8840     3.4835     5.5867    -0.2222     0.1820     0.2083
   301     8    -2.8840    -1.5118     5.5867    -0.2222    -0.3180     0.2083
   302     8    -4.3260     5.9811    10.0561    -0.3333     0.3487     0.3750
   303     8    -4.3260     0.9858    10.0561    -0.3333    -0.1513     0.3750
   304     8    -5.7680    -1.5118   -12.2908    -0.4444    -0.4847    -0.4583
   305     8    -5.7680     3.4835   -12.2908    -0.4444     0.0153    -0.4583
   306     8     5.7680    -6.5071    -7.8214     0.4444    -0.3180    -0.2917
   307     8     5.7680    -1.5118    -7.8214     0.4444     0.1820    -0.2917
   308     8     4.3260    -4.0094    -3.3520     0.3333    -0.1513    -0.1250
   309     8     4.3260     0.9858    -3.3520     0.3333     0.3487    -0.1250
   310     8     2.8840    -1.5118     1.1173     0.2222     0.0153     0.0417
   311     8     2.8840    -6.5071     1.1173     0.2222    -0.4847     0.0417
   312     8     1.4420     0.9858     5.5867     0.1111     0.1820     0.2083
   313     8     1.4420    -4.0094     5.5867     0.1111    -0.3180     0.2083
   314     8     0.0000     3.4835    10.0561    -0.0000     0.3487     0.3750
   315     8     0.0000    -1.5118    10.0561    -0.0000    -0.1513     0.3750
   316     8    -1.4420    -4.0094   -12.2908    -0.1111    -0.4847    -0.4583
   317     8    -1.4420     0.9858   -12.2908    -0.1111     0.0153    -0.4583
   318     8    -2.8840    -1.5118    -7.8214    -0.2222    -0.3180    -0.2917
   319     8    -2.8840     3.4835    -7.8214    -0.2222     0.1820    -0.2917
   320     8    -4.3260     0.9858    -3.3520    -0.3333    -0.1513    -0.1250
   321     8    -4.3260     5.9811    -3.3520    -0.3333     0.3487    -0.1250
   322     8    -5.7680     3.4835     1.1173    -0.4444     0.0153     0.0417
   323     8    -5.7680    -1.5118     1.1173    -0.4444    -0.4847     0.0417
   324     8     5.7680    -6.5071     5.5867     0.4444    -0.3180     0.2083
   325     8    -5.9008     3.2535     5.5867    -0.4547    -0.0153     0.2083
   326     8     5.6353    -6.7370    10.0561     0.4342    -0.3487     0.3750
   327     8     4.1933     0.7559   -12.2908     0.3231     0.3180    -0.4583
   328     8     2.7513    -1.7417    -7.8214     0.2120    -0.0153    -0.2917
   329     8     1.3092    -4.2394    -3.3520     0.1009    -0.3487    -0.1250
   330     8     5.6353    -1.7417    10.0561     0.4342     0.1513     0.3750
   331     8     4.1933    -4.2394   -12.2908     0.3231    -0.1820    -0.4583
   332     8     2.7513     3.2535    -7.8214     0.2120     0.4847    -0.2917
   333     8     1.3092     0.7559    -3.3520     0.1009     0.1513    -0.1250
   334     8    -0.1328    -1.7417     1.1173    -0.0102    -0.1820     0.0417
   335     8    -0.1328     3.2535     1.1173    -0.0102     0.3180     0.0417
   336     8    -1.5748     0.7559     5.5867    -0.1213    -0.0153     0.2083
   337     8    -1.5748     5.7512     5.5867    -0.1213     0.4847     0.2083
   338     8    -3.0168     3.2535    10.0561    -0.2325     0.1513     0.3750
   339     8    -3.0168    -1.7417    10.0561    -0.2325    -0.3487     0.3750
   340     8    -4.4588     5.7512   -12.2908    -0.3436     0.3180    -0.4583
   341     8    -4.4588     0.7559   -12.2908    -0.3436    -0.1820    -0.4583
   342     8    -5.9008     8.2488    -7.8214    -0.4547     0.4847    -0.2917
   343     8    -5.9008     3.2535    -7.8214    -0.4547    -0.0153    -0.2917
   344     8     5.6353    -6.7370    -3.3520     0.4342    -0.3487    -0.1250
   345     8     5.6353    -1.7417    -3.3520     0.4342     0.1513    -0.1250
   346     8     4.1933    -4.2394     1.1173     0.3231    -0.1820     0.0417
   347     8     4.1933     0.7559     1.1173     0.3231     0.3180     0.0417
   348     8     2.7513    -1.7417     5.5867     0.2120    -0.0153     0.2083
   349     8     2.7513     3.2535     5.5867     0.2120     0.4847     0.2083
   350     8     1.3092     0.7559    10.0561     0.1009     0.1513     0.3750
   351     8     1.3092    -4.2394    10.0561     0.1009    -0.3487     0.3750
   352     8    -0.1328     3.2535   -12.2908    -0.0102     0.3180    -0.4583
   353     8    -0.1328    -1.7417   -12.2908    -0.0102    -0.1820    -0.4583
   354     8    -1.5748     5.7512    -7.8214    -0.1213     0.4847    -0.2917
   355     8    -1.5748     0.7559    -7.8214    -0.1213    -0.0153    -0.2917
   356     8    -3.0168    -1.7417    -3.3520    -0.2325    -0.3487    -0.1250
   357     8    -3.0168     3.2535    -3.3520    -0.2325     0.1513    -0.1250
   358     8    -4.4588     0.7559     1.1173    -0.3436    -0.1820     0.0417
   359     8    -4.4588     5.7512     1.1173    -0.3436     0.3180     0.0417
   360     8    -5.9008     8.2488     5.5867    -0.4547     0.4847     0.2083

 **************************** SUPERCELL GENERATED ****************************
 THE NUMBER OF SYMMETRY OPERATORS HAS BEEN REDUCED FROM  6 TO  2
 *******************************************************************************


 *******************************************************************************
 * SUBSTITUTION OF    1 ATOM(S)
 *******************************************************************************
 ATOM N.  360 O  (Z=   8) SUBSTITUTED WITH O  (Z= 108)
 THE NUMBER OF SYMMETRY OPERATORS HAS BEEN REDUCED FROM  2 TO  1
 *******************************************************************************

 GCALCO - MAX INDICES DIRECT LATTICE VECTOR    16    24     8
 NO.OF VECTORS CREATED 6999 STARS 1166 RMAX   339.41122 BOHR

 GEOMETRY FOR WAVE FUNCTION - DIMENSIONALITY OF THE SYSTEM    3
 (NON PERIODIC DIRECTION: LATTICE PARAMETER FORMALLY SET TO 500)
 *******************************************************************************
 LATTICE PARAMETERS (ANGSTROMS AND DEGREES) - BOHR = 0.5291772083 ANGSTROM
 PRIMITIVE CELL - CENTRING CODE 1/1 VOLUME=  3476.940391 - DENSITY  6.390 g/cm^3
         A              B              C           ALPHA      BETA       GAMMA 
    14.98579210     9.99052807    26.81627593    90.000000  90.000000 120.000000
 *******************************************************************************
 ATOMS IN THE ASYMMETRIC UNIT  360 - ATOMS IN THE UNIT CELL:  360
     ATOM                 X/A                 Y/B                 Z/C    
 *******************************************************************************
      1 T  31 GA    3.333333333333E-01 -1.291268760206E-14  1.778551279684E-01
      2 T  31 GA    2.222222222222E-01 -3.333333333333E-01  3.445217946351E-01
      3 T  31 GA    1.111111111111E-01  3.333333333333E-01 -4.888115386982E-01
      4 T  31 GA   -1.722498686454E-14 -1.265654248073E-14 -3.221448720316E-01
      5 T  31 GA   -1.111111111111E-01 -3.333333333333E-01 -1.554782053649E-01
      6 T  31 GA    2.222222222222E-01  1.666666666667E-01  3.445217946351E-01
      7 T  31 GA    1.111111111111E-01 -1.666666666667E-01 -4.888115386982E-01
      8 T  31 GA   -1.724209607192E-14  5.000000000000E-01 -3.221448720316E-01
      9 T  31 GA   -1.111111111111E-01  1.666666666667E-01 -1.554782053649E-01
     10 T  31 GA   -2.222222222222E-01 -1.666666666667E-01  1.118846130177E-02
     11 T  31 GA   -2.222222222222E-01  3.333333333333E-01  1.118846130177E-02
     12 T  31 GA   -3.333333333334E-01 -1.294044317768E-14  1.778551279684E-01
     13 T  31 GA   -3.333333333334E-01  5.000000000000E-01  1.778551279684E-01
     14 T  31 GA   -4.444444444445E-01  1.666666666667E-01  3.445217946351E-01
     15 T  31 GA   -4.444444444445E-01 -3.333333333333E-01  3.445217946351E-01
     16 T  31 GA    4.444444444444E-01  3.333333333333E-01 -4.888115386982E-01
     17 T  31 GA    4.444444444444E-01 -1.666666666667E-01 -4.888115386982E-01
     18 T  31 GA    3.333333333333E-01  5.000000000000E-01 -3.221448720316E-01
     19 T  31 GA    3.333333333333E-01 -1.296934095769E-14 -3.221448720316E-01
     20 T  31 GA    2.222222222222E-01 -3.333333333333E-01 -1.554782053649E-01
     21 T  31 GA    2.222222222222E-01  1.666666666667E-01 -1.554782053649E-01
     22 T  31 GA    1.111111111111E-01 -1.666666666667E-01  1.118846130177E-02
     23 T  31 GA    1.111111111111E-01  3.333333333333E-01  1.118846130177E-02
     24 T  31 GA   -1.724209607192E-14 -1.265654248073E-14  1.778551279684E-01
     25 T  31 GA   -1.724209607192E-14  5.000000000000E-01  1.778551279684E-01
     26 T  31 GA   -1.111111111111E-01  1.666666666667E-01  3.445217946351E-01
     27 T  31 GA   -1.111111111111E-01 -3.333333333333E-01  3.445217946351E-01
     28 T  31 GA   -2.222222222222E-01  3.333333333333E-01 -4.888115386982E-01
     29 T  31 GA   -2.222222222222E-01 -1.666666666667E-01 -4.888115386982E-01
     30 T  31 GA   -3.333333333334E-01  5.000000000000E-01 -3.221448720316E-01
     31 T  31 GA   -3.333333333334E-01 -1.296934095769E-14 -3.221448720316E-01
     32 T  31 GA   -4.444444444445E-01 -3.333333333333E-01 -1.554782053649E-01
     33 T  31 GA   -4.444444444445E-01  1.666666666667E-01 -1.554782053649E-01
     34 T  31 GA    4.444444444444E-01 -1.666666666667E-01  1.118846130177E-02
     35 T  31 GA    4.444444444444E-01  3.333333333333E-01  1.118846130177E-02
     36 T  31 GA    3.333333333333E-01  5.000000000000E-01  1.778551279684E-01
     37 T  31 GA   -4.444444444448E-01  1.666666666659E-01  2.388115386980E-01
     38 T  31 GA    4.444444444441E-01 -1.666666666674E-01  4.054782053647E-01
     39 T  31 GA    3.333333333330E-01  5.000000000000E-01 -4.278551279686E-01
     40 T  31 GA    2.222222222219E-01  1.666666666659E-01 -2.611884613020E-01
     41 T  31 GA    1.111111111107E-01 -1.666666666674E-01 -9.452179463529E-02
     42 T  31 GA    4.444444444441E-01  3.333333333326E-01  4.054782053647E-01
     43 T  31 GA    3.333333333330E-01 -7.784132220893E-13 -4.278551279686E-01
     44 T  31 GA    2.222222222219E-01 -3.333333333341E-01 -2.611884613020E-01
     45 T  31 GA    1.111111111107E-01  3.333333333326E-01 -9.452179463529E-02
     46 T  31 GA   -3.679888173054E-13 -7.782663402622E-13  7.214487203138E-02
     47 T  31 GA   -3.680059265128E-13  5.000000000000E-01  7.214487203138E-02
     48 T  31 GA   -1.111111111115E-01  1.666666666659E-01  2.388115386980E-01
     49 T  31 GA   -1.111111111115E-01 -3.333333333341E-01  2.388115386980E-01
     50 T  31 GA   -2.222222222226E-01  3.333333333326E-01  4.054782053647E-01
     51 T  31 GA   -2.222222222226E-01 -1.666666666674E-01  4.054782053647E-01
     52 T  31 GA   -3.333333333337E-01  5.000000000000E-01 -4.278551279686E-01
     53 T  31 GA   -3.333333333337E-01 -7.785242443918E-13 -4.278551279686E-01
     54 T  31 GA   -4.444444444448E-01 -3.333333333341E-01 -2.611884613020E-01
     55 T  31 GA   -4.444444444448E-01  1.666666666659E-01 -2.611884613020E-01
     56 T  31 GA    4.444444444441E-01 -1.666666666674E-01 -9.452179463529E-02
     57 T  31 GA    4.444444444441E-01  3.333333333326E-01 -9.452179463529E-02
     58 T  31 GA    3.333333333330E-01 -7.785508577630E-13  7.214487203138E-02
     59 T  31 GA    3.333333333330E-01 -5.000000000000E-01  7.214487203138E-02
     60 T  31 GA    2.222222222219E-01  1.666666666659E-01  2.388115386980E-01
     61 T  31 GA    2.222222222219E-01 -3.333333333341E-01  2.388115386980E-01
     62 T  31 GA    1.111111111107E-01  3.333333333326E-01  4.054782053647E-01
     63 T  31 GA    1.111111111107E-01 -1.666666666674E-01  4.054782053647E-01
     64 T  31 GA   -3.679888173054E-13  5.000000000000E-01 -4.278551279686E-01
     65 T  31 GA   -3.679888173054E-13 -7.784659960763E-13 -4.278551279686E-01
     66 T  31 GA   -1.111111111115E-01 -3.333333333341E-01 -2.611884613020E-01
     67 T  31 GA   -1.111111111115E-01  1.666666666659E-01 -2.611884613020E-01
     68 T  31 GA   -2.222222222226E-01 -1.666666666674E-01 -9.452179463529E-02
     69 T  31 GA   -2.222222222226E-01  3.333333333326E-01 -9.452179463529E-02
     70 T  31 GA   -3.333333333337E-01 -7.784120798849E-13  7.214487203138E-02
     71 T  31 GA   -3.333333333337E-01 -5.000000000000E-01  7.214487203138E-02
     72 T  31 GA   -4.444444444448E-01 -3.333333333341E-01  2.388115386980E-01
     73 T  31 GA    4.444444444445E-01 -1.666666666667E-01  1.554782053649E-01
     74 T  31 GA    3.333333333334E-01  5.000000000000E-01  3.221448720316E-01
     75 T  31 GA    2.222222222222E-01  1.666666666667E-01  4.888115386982E-01
     76 T  31 GA    1.111111111111E-01 -1.666666666667E-01 -3.445217946351E-01
     77 T  31 GA    1.727631448668E-14  5.000000000000E-01 -1.778551279684E-01
     78 T  31 GA    3.333333333334E-01  1.296934095769E-14  3.221448720316E-01
     79 T  31 GA    2.222222222222E-01 -3.333333333333E-01  4.888115386982E-01
     80 T  31 GA    1.111111111111E-01  3.333333333333E-01 -3.445217946351E-01
     81 T  31 GA    1.725920527930E-14  1.332267629550E-14 -1.778551279684E-01
     82 T  31 GA   -1.111111111111E-01 -3.333333333333E-01 -1.118846130177E-02
     83 T  31 GA   -1.111111111111E-01  1.666666666667E-01 -1.118846130177E-02
     84 T  31 GA   -2.222222222222E-01 -1.666666666667E-01  1.554782053649E-01
     85 T  31 GA   -2.222222222222E-01  3.333333333333E-01  1.554782053649E-01
     86 T  31 GA   -3.333333333333E-01  1.302485210893E-14  3.221448720316E-01
     87 T  31 GA   -3.333333333333E-01  5.000000000000E-01  3.221448720316E-01
     88 T  31 GA   -4.444444444444E-01  1.666666666667E-01  4.888115386982E-01
     89 T  31 GA   -4.444444444444E-01 -3.333333333333E-01  4.888115386982E-01
     90 T  31 GA    4.444444444445E-01  3.333333333333E-01 -3.445217946351E-01
     91 T  31 GA    4.444444444445E-01 -1.666666666667E-01 -3.445217946351E-01
     92 T  31 GA    3.333333333334E-01  5.000000000000E-01 -1.778551279684E-01
     93 T  31 GA    3.333333333334E-01  1.296819875329E-14 -1.778551279684E-01
     94 T  31 GA    2.222222222222E-01 -3.333333333333E-01 -1.118846130177E-02
     95 T  31 GA    2.222222222222E-01  1.666666666667E-01 -1.118846130177E-02
     96 T  31 GA    1.111111111111E-01 -1.666666666667E-01  1.554782053649E-01
     97 T  31 GA    1.111111111111E-01  3.333333333333E-01  1.554782053649E-01
     98 T  31 GA    1.727631448668E-14  1.310063169058E-14  3.221448720316E-01
     99 T  31 GA    1.725920527930E-14  5.000000000000E-01  3.221448720316E-01
    100 T  31 GA   -1.111111111111E-01  1.666666666667E-01  4.888115386982E-01
    101 T  31 GA   -1.111111111111E-01 -3.333333333333E-01  4.888115386982E-01
    102 T  31 GA   -2.222222222222E-01  3.333333333333E-01 -3.445217946351E-01
    103 T  31 GA   -2.222222222222E-01 -1.666666666667E-01 -3.445217946351E-01
    104 T  31 GA   -3.333333333333E-01  5.000000000000E-01 -1.778551279684E-01
    105 T  31 GA   -3.333333333333E-01  1.291268760206E-14 -1.778551279684E-01
    106 T  31 GA   -4.444444444444E-01 -3.333333333333E-01 -1.118846130177E-02
    107 T  31 GA   -4.444444444444E-01  1.666666666667E-01 -1.118846130177E-02
    108 T  31 GA    4.444444444445E-01  3.333333333333E-01  1.554782053649E-01
    109 T  31 GA   -4.444444444448E-01  1.666666666669E-01  9.452179463491E-02
    110 T  31 GA    4.444444444440E-01 -1.666666666665E-01  2.611884613016E-01
    111 T  31 GA    3.333333333329E-01 -5.000000000000E-01  4.278551279682E-01
    112 T  31 GA    2.222222222218E-01  1.666666666669E-01 -4.054782053651E-01
    113 T  31 GA    1.111111111107E-01 -1.666666666665E-01 -2.388115386984E-01
    114 T  31 GA    4.444444444440E-01  3.333333333335E-01  2.611884613016E-01
    115 T  31 GA    3.333333333329E-01  2.005698933480E-13  4.278551279682E-01
    116 T  31 GA    2.222222222218E-01 -3.333333333331E-01 -4.054782053651E-01
    117 T  31 GA    1.111111111107E-01  3.333333333335E-01 -2.388115386984E-01
    118 T  31 GA   -4.024730094493E-13  2.008393451547E-13 -7.214487203175E-02
    119 T  31 GA   -4.024901186567E-13  5.000000000000E-01 -7.214487203175E-02
    120 T  31 GA   -1.111111111115E-01  1.666666666669E-01  9.452179463491E-02
    121 T  31 GA   -1.111111111115E-01 -3.333333333331E-01  9.452179463491E-02
    122 T  31 GA   -2.222222222226E-01  3.333333333335E-01  2.611884613016E-01
    123 T  31 GA   -2.222222222226E-01 -1.666666666665E-01  2.611884613016E-01
    124 T  31 GA   -3.333333333337E-01 -5.000000000000E-01  4.278551279682E-01
    125 T  31 GA   -3.333333333337E-01  2.005976489236E-13  4.278551279682E-01
    126 T  31 GA   -4.444444444448E-01 -3.333333333331E-01 -4.054782053651E-01
    127 T  31 GA   -4.444444444448E-01  1.666666666669E-01 -4.054782053651E-01
    128 T  31 GA    4.444444444440E-01 -1.666666666665E-01 -2.388115386984E-01
    129 T  31 GA    4.444444444440E-01  3.333333333335E-01 -2.388115386984E-01
    130 T  31 GA    3.333333333329E-01  2.005965067192E-13 -7.214487203175E-02
    131 T  31 GA    3.333333333329E-01  5.000000000000E-01 -7.214487203175E-02
    132 T  31 GA    2.222222222218E-01  1.666666666669E-01  9.452179463491E-02
    133 T  31 GA    2.222222222218E-01 -3.333333333331E-01  9.452179463491E-02
    134 T  31 GA    1.111111111107E-01  3.333333333335E-01  2.611884613016E-01
    135 T  31 GA    1.111111111107E-01 -1.666666666665E-01  2.611884613016E-01
    136 T  31 GA   -4.024730094493E-13  5.000000000000E-01  4.278551279682E-01
    137 T  31 GA   -4.024730094493E-13  2.006196260102E-13  4.278551279682E-01
    138 T  31 GA   -1.111111111115E-01 -3.333333333331E-01 -4.054782053651E-01
    139 T  31 GA   -1.111111111115E-01  1.666666666669E-01 -4.054782053651E-01
    140 T  31 GA   -2.222222222226E-01 -1.666666666665E-01 -2.388115386984E-01
    141 T  31 GA   -2.222222222226E-01  3.333333333335E-01 -2.388115386984E-01
    142 T  31 GA   -3.333333333337E-01  2.005687511436E-13 -7.214487203175E-02
    143 T  31 GA   -3.333333333337E-01 -5.000000000000E-01 -7.214487203175E-02
    144 T  31 GA   -4.444444444448E-01 -3.333333333331E-01  9.452179463491E-02
    145 T   8 O     4.342148054122E-01 -2.626021542422E-13  1.249999999999E-01
    146 T   8 O     3.231036943011E-01 -3.333333333336E-01  2.916666666666E-01
    147 T   8 O     2.119925831900E-01  3.333333333331E-01  4.583333333332E-01
    148 T   8 O     1.008814720789E-01 -2.626726853856E-13 -3.750000000001E-01
    149 T   8 O    -1.022963903221E-02 -3.333333333336E-01 -2.083333333334E-01
    150 T   8 O     3.231036943011E-01  1.666666666664E-01  2.916666666666E-01
    151 T   8 O     2.119925831900E-01 -1.666666666669E-01  4.583333333332E-01
    152 T   8 O     1.008814720789E-01  5.000000000000E-01 -3.750000000001E-01
    153 T   8 O    -1.022963903221E-02  1.666666666664E-01 -2.083333333334E-01
    154 T   8 O    -1.213407501433E-01 -1.666666666669E-01 -4.166666666676E-02
    155 T   8 O    -1.213407501433E-01  3.333333333331E-01 -4.166666666676E-02
    156 T   8 O    -2.324518612544E-01 -2.627409321202E-13  1.249999999999E-01
    157 T   8 O    -2.324518612544E-01  5.000000000000E-01  1.249999999999E-01
    158 T   8 O    -3.435629723655E-01  1.666666666664E-01  2.916666666666E-01
    159 T   8 O    -3.435629723655E-01 -3.333333333336E-01  2.916666666666E-01
    160 T   8 O    -4.546740834767E-01  3.333333333331E-01  4.583333333332E-01
    161 T   8 O    -4.546740834767E-01 -1.666666666669E-01  4.583333333332E-01
    162 T   8 O     4.342148054122E-01  5.000000000000E-01 -3.750000000001E-01
    163 T   8 O     4.342148054122E-01 -2.627975854759E-13 -3.750000000001E-01
    164 T   8 O     3.231036943011E-01 -3.333333333336E-01 -2.083333333334E-01
    165 T   8 O     3.231036943011E-01  1.666666666664E-01 -2.083333333334E-01
    166 T   8 O     2.119925831900E-01 -1.666666666669E-01 -4.166666666676E-02
    167 T   8 O     2.119925831900E-01  3.333333333331E-01 -4.166666666676E-02
    168 T   8 O     1.008814720789E-01 -2.626576653934E-13  1.249999999999E-01
    169 T   8 O     1.008814720789E-01  5.000000000000E-01  1.249999999999E-01
    170 T   8 O    -1.022963903221E-02  1.666666666664E-01  2.916666666666E-01
    171 T   8 O    -1.022963903221E-02 -3.333333333336E-01  2.916666666666E-01
    172 T   8 O    -1.213407501433E-01  3.333333333331E-01  4.583333333332E-01
    173 T   8 O    -1.213407501433E-01 -1.666666666669E-01  4.583333333332E-01
    174 T   8 O    -2.324518612544E-01 -5.000000000000E-01 -3.750000000001E-01
    175 T   8 O    -2.324518612544E-01 -2.628808522027E-13 -3.750000000001E-01
    176 T   8 O    -3.435629723655E-01 -3.333333333336E-01 -2.083333333334E-01
    177 T   8 O    -3.435629723655E-01  1.666666666664E-01 -2.083333333334E-01
    178 T   8 O    -4.546740834767E-01 -1.666666666669E-01 -4.166666666676E-02
    179 T   8 O    -4.546740834767E-01  3.333333333331E-01 -4.166666666676E-02
    180 T   8 O     4.342148054122E-01 -5.000000000000E-01  1.249999999999E-01
    181 T   8 O    -3.333333333330E-01  1.513222081189E-01  1.249999999999E-01
    182 T   8 O    -4.444444444441E-01 -1.820111252144E-01  2.916666666666E-01
    183 T   8 O     4.444444444448E-01  4.846555414523E-01  4.583333333332E-01
    184 T   8 O     3.333333333337E-01  1.513222081189E-01 -3.750000000001E-01
    185 T   8 O     2.222222222225E-01 -1.820111252144E-01 -2.083333333334E-01
    186 T   8 O    -4.444444444441E-01  3.179888747856E-01  2.916666666666E-01
    187 T   8 O     4.444444444448E-01 -1.534445854774E-02  4.583333333332E-01
    188 T   8 O     3.333333333337E-01 -3.486777918811E-01 -3.750000000001E-01
    189 T   8 O     2.222222222225E-01  3.179888747856E-01 -2.083333333334E-01
    190 T   8 O     1.111111111114E-01 -1.534445854774E-02 -4.166666666676E-02
    191 T   8 O     1.111111111114E-01  4.846555414523E-01 -4.166666666676E-02
    192 T   8 O     3.217728632038E-13  1.513222081189E-01  1.249999999999E-01
    193 T   8 O     3.217899724112E-13 -3.486777918811E-01  1.249999999999E-01
    194 T   8 O    -1.111111111108E-01  3.179888747856E-01  2.916666666666E-01
    195 T   8 O    -1.111111111108E-01 -1.820111252144E-01  2.916666666666E-01
    196 T   8 O    -2.222222222219E-01  4.846555414523E-01  4.583333333332E-01
    197 T   8 O    -2.222222222219E-01 -1.534445854774E-02  4.583333333332E-01
    198 T   8 O    -3.333333333330E-01 -3.486777918811E-01 -3.750000000001E-01
    199 T   8 O    -3.333333333330E-01  1.513222081189E-01 -3.750000000001E-01
    200 T   8 O    -4.444444444441E-01 -1.820111252144E-01 -2.083333333334E-01
    201 T   8 O    -4.444444444441E-01  3.179888747856E-01 -2.083333333334E-01
    202 T   8 O     4.444444444448E-01 -1.534445854774E-02 -4.166666666676E-02
    203 T   8 O     4.444444444448E-01  4.846555414523E-01 -4.166666666676E-02
    204 T   8 O     3.333333333337E-01  1.513222081189E-01  1.249999999999E-01
    205 T   8 O     3.333333333337E-01 -3.486777918811E-01  1.249999999999E-01
    206 T   8 O     2.222222222225E-01  3.179888747856E-01  2.916666666666E-01
    207 T   8 O     2.222222222225E-01 -1.820111252144E-01  2.916666666666E-01
    208 T   8 O     1.111111111114E-01  4.846555414523E-01  4.583333333332E-01
    209 T   8 O     1.111111111114E-01 -1.534445854774E-02  4.583333333332E-01
    210 T   8 O     3.218413000333E-13 -3.486777918811E-01 -3.750000000001E-01
    211 T   8 O     3.218241908259E-13  1.513222081189E-01 -3.750000000001E-01
    212 T   8 O    -1.111111111108E-01 -1.820111252144E-01 -2.083333333334E-01
    213 T   8 O    -1.111111111108E-01  3.179888747856E-01 -2.083333333334E-01
    214 T   8 O    -2.222222222219E-01 -1.534445854774E-02 -4.166666666676E-02
    215 T   8 O    -2.222222222219E-01  4.846555414523E-01 -4.166666666676E-02
    216 T   8 O    -3.333333333330E-01 -3.486777918811E-01  1.249999999999E-01
    217 T   8 O    -4.342148054124E-01  3.486777918815E-01  1.249999999999E-01
    218 T   8 O     4.546740834765E-01  1.534445854815E-02  2.916666666666E-01
    219 T   8 O     3.435629723654E-01 -3.179888747852E-01  4.583333333332E-01
    220 T   8 O     2.324518612543E-01  3.486777918815E-01 -3.750000000001E-01
    221 T   8 O     1.213407501432E-01  1.534445854815E-02 -2.083333333334E-01
    222 T   8 O     4.546740834765E-01 -4.846555414519E-01  2.916666666666E-01
    223 T   8 O     3.435629723654E-01  1.820111252148E-01  4.583333333332E-01
    224 T   8 O     2.324518612543E-01 -1.513222081185E-01 -3.750000000001E-01
    225 T   8 O     1.213407501432E-01 -4.846555414519E-01 -2.083333333334E-01
    226 T   8 O     1.022963903208E-02  1.820111252148E-01 -4.166666666676E-02
    227 T   8 O     1.022963903208E-02 -3.179888747852E-01 -4.166666666676E-02
    228 T   8 O    -1.008814720790E-01  3.486777918815E-01  1.249999999999E-01
    229 T   8 O    -1.008814720790E-01 -1.513222081185E-01  1.249999999999E-01
    230 T   8 O    -2.119925831901E-01 -4.846555414519E-01  2.916666666666E-01
    231 T   8 O    -2.119925831901E-01  1.534445854815E-02  2.916666666666E-01
    232 T   8 O    -3.231036943013E-01 -3.179888747852E-01  4.583333333332E-01
    233 T   8 O    -3.231036943013E-01  1.820111252148E-01  4.583333333332E-01
    234 T   8 O    -4.342148054124E-01 -1.513222081185E-01 -3.750000000001E-01
    235 T   8 O    -4.342148054124E-01  3.486777918815E-01 -3.750000000001E-01
    236 T   8 O     4.546740834765E-01  1.534445854815E-02 -2.083333333334E-01
    237 T   8 O     4.546740834765E-01 -4.846555414519E-01 -2.083333333334E-01
    238 T   8 O     3.435629723654E-01  1.820111252148E-01 -4.166666666676E-02
    239 T   8 O     3.435629723654E-01 -3.179888747852E-01 -4.166666666676E-02
    240 T   8 O     2.324518612543E-01  3.486777918815E-01  1.249999999999E-01
    241 T   8 O     2.324518612543E-01 -1.513222081185E-01  1.249999999999E-01
    242 T   8 O     1.213407501432E-01 -4.846555414519E-01  2.916666666666E-01
    243 T   8 O     1.213407501432E-01  1.534445854815E-02  2.916666666666E-01
    244 T   8 O     1.022963903208E-02 -3.179888747852E-01  4.583333333332E-01
    245 T   8 O     1.022963903208E-02  1.820111252148E-01  4.583333333332E-01
    246 T   8 O    -1.008814720790E-01 -1.513222081185E-01 -3.750000000001E-01
    247 T   8 O    -1.008814720790E-01  3.486777918815E-01 -3.750000000001E-01
    248 T   8 O    -2.119925831901E-01  1.534445854815E-02 -2.083333333334E-01
    249 T   8 O    -2.119925831901E-01 -4.846555414519E-01 -2.083333333334E-01
    250 T   8 O    -3.231036943013E-01  1.820111252148E-01 -4.166666666676E-02
    251 T   8 O    -3.231036943013E-01 -3.179888747852E-01 -4.166666666676E-02
    252 T   8 O    -4.342148054124E-01 -1.513222081185E-01  1.249999999999E-01
    253 T   8 O    -3.231036943011E-01  3.333333333336E-01  2.083333333334E-01
    254 T   8 O    -4.342148054122E-01  2.627420743246E-13  3.750000000001E-01
    255 T   8 O     4.546740834767E-01 -3.333333333331E-01 -4.583333333332E-01
    256 T   8 O     3.435629723655E-01  3.333333333336E-01 -2.916666666666E-01
    257 T   8 O     2.324518612544E-01  2.629629767252E-13 -1.249999999999E-01
    258 T   8 O    -4.342148054122E-01 -5.000000000000E-01  3.750000000001E-01
    259 T   8 O     4.546740834767E-01  1.666666666669E-01 -4.583333333332E-01
    260 T   8 O     3.435629723655E-01 -1.666666666664E-01 -2.916666666666E-01
    261 T   8 O     2.324518612544E-01 -5.000000000000E-01 -1.249999999999E-01
    262 T   8 O     1.213407501433E-01  1.666666666669E-01  4.166666666676E-02
    263 T   8 O     1.213407501433E-01 -3.333333333331E-01  4.166666666676E-02
    264 T   8 O     1.022963903221E-02  3.333333333336E-01  2.083333333334E-01
    265 T   8 O     1.022963903221E-02 -1.666666666664E-01  2.083333333334E-01
    266 T   8 O    -1.008814720789E-01 -5.000000000000E-01  3.750000000001E-01
    267 T   8 O    -1.008814720789E-01  2.627420743246E-13  3.750000000001E-01
    268 T   8 O    -2.119925831900E-01 -3.333333333331E-01 -4.583333333332E-01
    269 T   8 O    -2.119925831900E-01  1.666666666669E-01 -4.583333333332E-01
    270 T   8 O    -3.231036943011E-01 -1.666666666664E-01 -2.916666666666E-01
    271 T   8 O    -3.231036943011E-01  3.333333333336E-01 -2.916666666666E-01
    272 T   8 O    -4.342148054122E-01  2.624356207885E-13 -1.249999999999E-01
    273 T   8 O    -4.342148054122E-01  5.000000000000E-01 -1.249999999999E-01
    274 T   8 O     4.546740834767E-01  1.666666666669E-01  4.166666666676E-02
    275 T   8 O     4.546740834767E-01 -3.333333333331E-01  4.166666666676E-02
    276 T   8 O     3.435629723655E-01  3.333333333336E-01  2.083333333334E-01
    277 T   8 O     3.435629723655E-01 -1.666666666664E-01  2.083333333334E-01
    278 T   8 O     2.324518612544E-01 -5.000000000000E-01  3.750000000001E-01
    279 T   8 O     2.324518612544E-01  2.628808522027E-13  3.750000000001E-01
    280 T   8 O     1.213407501433E-01 -3.333333333331E-01 -4.583333333332E-01
    281 T   8 O     1.213407501433E-01  1.666666666669E-01 -4.583333333332E-01
    282 T   8 O     1.022963903221E-02 -1.666666666664E-01 -2.916666666666E-01
    283 T   8 O     1.022963903221E-02  3.333333333336E-01 -2.916666666666E-01
    284 T   8 O    -1.008814720789E-01  2.627409321202E-13 -1.249999999999E-01
    285 T   8 O    -1.008814720789E-01 -5.000000000000E-01 -1.249999999999E-01
    286 T   8 O    -2.119925831900E-01  1.666666666669E-01  4.166666666676E-02
    287 T   8 O    -2.119925831900E-01 -3.333333333331E-01  4.166666666676E-02
    288 T   8 O    -3.231036943011E-01 -1.666666666664E-01  2.083333333334E-01
    289 T   8 O     4.444444444441E-01  1.820111252144E-01  2.083333333334E-01
    290 T   8 O     3.333333333330E-01 -1.513222081189E-01  3.750000000001E-01
    291 T   8 O     2.222222222219E-01 -4.846555414523E-01 -4.583333333332E-01
    292 T   8 O     1.111111111108E-01  1.820111252144E-01 -2.916666666666E-01
    293 T   8 O    -3.217728632038E-13 -1.513222081189E-01 -1.249999999999E-01
    294 T   8 O     3.333333333330E-01  3.486777918811E-01  3.750000000001E-01
    295 T   8 O     2.222222222219E-01  1.534445854774E-02 -4.583333333332E-01
    296 T   8 O     1.111111111108E-01 -3.179888747856E-01 -2.916666666666E-01
    297 T   8 O    -3.217899724112E-13  3.486777918811E-01 -1.249999999999E-01
    298 T   8 O    -1.111111111114E-01  1.534445854774E-02  4.166666666676E-02
    299 T   8 O    -1.111111111114E-01 -4.846555414523E-01  4.166666666676E-02
    300 T   8 O    -2.222222222225E-01  1.820111252144E-01  2.083333333334E-01
    301 T   8 O    -2.222222222225E-01 -3.179888747856E-01  2.083333333334E-01
    302 T   8 O    -3.333333333337E-01  3.486777918811E-01  3.750000000001E-01
    303 T   8 O    -3.333333333337E-01 -1.513222081189E-01  3.750000000001E-01
    304 T   8 O    -4.444444444448E-01 -4.846555414523E-01 -4.583333333332E-01
    305 T   8 O    -4.444444444448E-01  1.534445854774E-02 -4.583333333332E-01
    306 T   8 O     4.444444444441E-01 -3.179888747856E-01 -2.916666666666E-01
    307 T   8 O     4.444444444441E-01  1.820111252144E-01 -2.916666666666E-01
    308 T   8 O     3.333333333330E-01 -1.513222081189E-01 -1.249999999999E-01
    309 T   8 O     3.333333333330E-01  3.486777918811E-01 -1.249999999999E-01
    310 T   8 O     2.222222222219E-01  1.534445854774E-02  4.166666666676E-02
    311 T   8 O     2.222222222219E-01 -4.846555414523E-01  4.166666666676E-02
    312 T   8 O     1.111111111108E-01  1.820111252144E-01  2.083333333334E-01
    313 T   8 O     1.111111111108E-01 -3.179888747856E-01  2.083333333334E-01
    314 T   8 O    -3.217728632038E-13  3.486777918811E-01  3.750000000001E-01
    315 T   8 O    -3.217899724112E-13 -1.513222081189E-01  3.750000000001E-01
    316 T   8 O    -1.111111111114E-01 -4.846555414523E-01 -4.583333333332E-01
    317 T   8 O    -1.111111111114E-01  1.534445854774E-02 -4.583333333332E-01
    318 T   8 O    -2.222222222225E-01 -3.179888747856E-01 -2.916666666666E-01
    319 T   8 O    -2.222222222225E-01  1.820111252144E-01 -2.916666666666E-01
    320 T   8 O    -3.333333333337E-01 -1.513222081189E-01 -1.249999999999E-01
    321 T   8 O    -3.333333333337E-01  3.486777918811E-01 -1.249999999999E-01
    322 T   8 O    -4.444444444448E-01  1.534445854774E-02  4.166666666676E-02
    323 T   8 O    -4.444444444448E-01 -4.846555414523E-01  4.166666666676E-02
    324 T   8 O     4.444444444441E-01 -3.179888747856E-01  2.083333333334E-01
    325 T   8 O    -4.546740834765E-01 -1.534445854815E-02  2.083333333334E-01
    326 T   8 O     4.342148054124E-01 -3.486777918815E-01  3.750000000001E-01
    327 T   8 O     3.231036943013E-01  3.179888747852E-01 -4.583333333332E-01
    328 T   8 O     2.119925831901E-01 -1.534445854815E-02 -2.916666666666E-01
    329 T   8 O     1.008814720790E-01 -3.486777918815E-01 -1.249999999999E-01
    330 T   8 O     4.342148054124E-01  1.513222081185E-01  3.750000000001E-01
    331 T   8 O     3.231036943013E-01 -1.820111252148E-01 -4.583333333332E-01
    332 T   8 O     2.119925831901E-01  4.846555414519E-01 -2.916666666666E-01
    333 T   8 O     1.008814720790E-01  1.513222081185E-01 -1.249999999999E-01
    334 T   8 O    -1.022963903208E-02 -1.820111252148E-01  4.166666666676E-02
    335 T   8 O    -1.022963903208E-02  3.179888747852E-01  4.166666666676E-02
    336 T   8 O    -1.213407501432E-01 -1.534445854815E-02  2.083333333334E-01
    337 T   8 O    -1.213407501432E-01  4.846555414519E-01  2.083333333334E-01
    338 T   8 O    -2.324518612543E-01  1.513222081185E-01  3.750000000001E-01
    339 T   8 O    -2.324518612543E-01 -3.486777918815E-01  3.750000000001E-01
    340 T   8 O    -3.435629723654E-01  3.179888747852E-01 -4.583333333332E-01
    341 T   8 O    -3.435629723654E-01 -1.820111252148E-01 -4.583333333332E-01
    342 T   8 O    -4.546740834765E-01  4.846555414519E-01 -2.916666666666E-01
    343 T   8 O    -4.546740834765E-01 -1.534445854815E-02 -2.916666666666E-01
    344 T   8 O     4.342148054124E-01 -3.486777918815E-01 -1.249999999999E-01
    345 T   8 O     4.342148054124E-01  1.513222081185E-01 -1.249999999999E-01
    346 T   8 O     3.231036943013E-01 -1.820111252148E-01  4.166666666676E-02
    347 T   8 O     3.231036943013E-01  3.179888747852E-01  4.166666666676E-02
    348 T   8 O     2.119925831901E-01 -1.534445854815E-02  2.083333333334E-01
    349 T   8 O     2.119925831901E-01  4.846555414519E-01  2.083333333334E-01
    350 T   8 O     1.008814720790E-01  1.513222081185E-01  3.750000000001E-01
    351 T   8 O     1.008814720790E-01 -3.486777918815E-01  3.750000000001E-01
    352 T   8 O    -1.022963903208E-02  3.179888747852E-01 -4.583333333332E-01
    353 T   8 O    -1.022963903208E-02 -1.820111252148E-01 -4.583333333332E-01
    354 T   8 O    -1.213407501432E-01  4.846555414519E-01 -2.916666666666E-01
    355 T   8 O    -1.213407501432E-01 -1.534445854815E-02 -2.916666666666E-01
    356 T   8 O    -2.324518612543E-01 -3.486777918815E-01 -1.249999999999E-01
    357 T   8 O    -2.324518612543E-01  1.513222081185E-01 -1.249999999999E-01
    358 T   8 O    -3.435629723654E-01 -1.820111252148E-01  4.166666666676E-02
    359 T   8 O    -3.435629723654E-01  3.179888747852E-01  4.166666666676E-02
    360 T 108 O    -4.546740834765E-01  4.846555414519E-01  2.083333333334E-01

 T = ATOM BELONGING TO THE ASYMMETRIC UNIT

 ****    1 SYMMOPS - TRANSLATORS IN FRACTIONAL UNITS
 **** MATRICES AND TRANSLATORS IN THE CRYSTALLOGRAPHIC REFERENCE FRAME
   V INV                    ROTATION MATRICES                   TRANSLATORS
   1   1  1.00  0.00  0.00  0.00  1.00  0.00  0.00  0.00  1.00  0.00  0.00  0.00

 DIRECT LATTICE VECTORS CARTESIAN COMPONENTS (ANGSTROM)
          X                    Y                    Z
   0.129780766571E+02  -0.749289605154E+01   0.000000000000E+00
   0.000000000000E+00   0.999052806872E+01   0.000000000000E+00
   0.200000016548E-10   0.000000000000E+00   0.268162759316E+02


 CARTESIAN COORDINATES - PRIMITIVE CELL
 *******************************************************************************
 *      ATOM          X(ANGSTROM)         Y(ANGSTROM)         Z(ANGSTROM)
 *******************************************************************************
    1    31 GA    4.326025552363E+00 -2.497632017180E+00  4.769412187448E+00
    2    31 GA    2.884017034913E+00 -4.995264034360E+00  9.238791509378E+00
    3    31 GA    1.442008517443E+00  2.497632017180E+00 -1.310810510027E+01
    4    31 GA   -6.666445173664E-12  2.619493158478E-15 -8.638725778342E+00
    5    31 GA   -1.442008517457E+00 -2.497632017180E+00 -4.169346456412E+00
    6    31 GA    2.884017034913E+00  0.000000000000E+00  9.238791509378E+00
    7    31 GA    1.442008517443E+00 -2.497632017180E+00 -1.310810510027E+01
    8    31 GA   -6.666667218269E-12  4.995264034360E+00 -8.638725778342E+00
    9    31 GA   -1.442008517457E+00  2.497632017180E+00 -4.169346456412E+00
   10    31 GA   -2.884017034907E+00  1.880015106437E-15  3.000328655180E-01
   11    31 GA   -2.884017034907E+00  4.995264034360E+00  3.000328655180E-01
   12    31 GA   -4.326025552357E+00  2.497632017180E+00  4.769412187448E+00
   13    31 GA   -4.326025552357E+00  7.492896051540E+00  4.769412187448E+00
   14    31 GA   -5.768034069807E+00  4.995264034360E+00  9.238791509378E+00
   15    31 GA   -5.768034069807E+00 -4.700037766092E-16  9.238791509378E+00
   16    31 GA    5.768034069803E+00  0.000000000000E+00 -1.310810510027E+01
   17    31 GA    5.768034069803E+00 -4.995264034360E+00 -1.310810510027E+01
   18    31 GA    4.326025552353E+00  2.497632017180E+00 -8.638725778342E+00
   19    31 GA    4.326025552353E+00 -2.497632017180E+00 -8.638725778342E+00
   20    31 GA    2.884017034903E+00 -4.995264034360E+00 -4.169346456412E+00
   21    31 GA    2.884017034903E+00 -1.880015106437E-15 -4.169346456412E+00
   22    31 GA    1.442008517453E+00 -2.497632017180E+00  3.000328655180E-01
   23    31 GA    1.442008517453E+00  2.497632017180E+00  3.000328655180E-01
   24    31 GA    3.333333609135E-12  2.747690670903E-15  4.769412187448E+00
   25    31 GA    3.333333609135E-12  4.995264034360E+00  4.769412187448E+00
   26    31 GA   -1.442008517447E+00  2.497632017180E+00  9.238791509378E+00
   27    31 GA   -1.442008517447E+00 -2.497632017180E+00  9.238791509378E+00
   28    31 GA   -2.884017034917E+00  4.995264034360E+00 -1.310810510027E+01
   29    31 GA   -2.884017034917E+00 -2.350018883046E-16 -1.310810510027E+01
   30    31 GA   -4.326025552367E+00  7.492896051540E+00 -8.638725778342E+00
   31    31 GA   -4.326025552367E+00  2.497632017180E+00 -8.638725778342E+00
   32    31 GA   -5.768034069817E+00  0.000000000000E+00 -4.169346456412E+00
   33    31 GA   -5.768034069817E+00  4.995264034360E+00 -4.169346456412E+00
   34    31 GA    5.768034069813E+00 -4.995264034360E+00  3.000328655180E-01
   35    31 GA    5.768034069813E+00 -1.410011329828E-15  3.000328655180E-01
   36    31 GA    4.326025552363E+00  2.497632017180E+00  4.769412187448E+00
   37    31 GA   -5.768034069813E+00  4.995264034355E+00  6.404036117372E+00
   38    31 GA    5.768034069817E+00 -4.995264034365E+00  1.087341543930E+01
   39    31 GA    4.326025552347E+00  2.497632017183E+00 -1.147348117035E+01
   40    31 GA    2.884017034897E+00 -5.018230322857E-12 -7.004101848418E+00
   41    31 GA    1.442008517447E+00 -2.497632017185E+00 -2.534722526488E+00
   42    31 GA    5.768034069817E+00 -5.020580341740E-12  1.087341543930E+01
   43    31 GA    4.326025552347E+00 -2.497632017185E+00 -1.147348117035E+01
   44    31 GA    2.884017034897E+00 -4.995264034365E+00 -7.004101848418E+00
   45    31 GA    1.442008517447E+00  2.497632017175E+00 -2.534722526488E+00
   46    31 GA   -3.332889519925E-12 -5.017989761131E-12  1.934656795442E+00
   47    31 GA   -3.333111564530E-12  4.995264034363E+00  1.934656795442E+00
   48    31 GA   -1.442008517453E+00  2.497632017175E+00  6.404036117372E+00
   49    31 GA   -1.442008517453E+00 -2.497632017185E+00  6.404036117372E+00
   50    31 GA   -2.884017034903E+00  4.995264034355E+00  1.087341543930E+01
   51    31 GA   -2.884017034903E+00 -5.020110337963E-12  1.087341543930E+01
   52    31 GA   -4.326025552373E+00  7.492896051543E+00 -1.147348117035E+01
   53    31 GA   -4.326025552373E+00  2.497632017175E+00 -1.147348117035E+01
   54    31 GA   -5.768034069823E+00 -5.021050345516E-12 -7.004101848418E+00
   55    31 GA   -5.768034069823E+00  4.995264034355E+00 -7.004101848418E+00
   56    31 GA    5.768034069807E+00 -4.995264034365E+00 -2.534722526488E+00
   57    31 GA    5.768034069807E+00 -5.021050345516E-12 -2.534722526488E+00
   58    31 GA    4.326025552357E+00 -2.497632017185E+00  1.934656795442E+00
   59    31 GA    4.326025552357E+00  2.497632017183E+00  1.934656795442E+00
   60    31 GA    2.884017034907E+00 -5.017995320968E-12  6.404036117372E+00
   61    31 GA    2.884017034907E+00 -4.995264034365E+00  6.404036117372E+00
   62    31 GA    1.442008517457E+00  2.497632017175E+00  1.087341543930E+01
   63    31 GA    1.442008517457E+00 -2.497632017185E+00  1.087341543930E+01
   64    31 GA   -1.333289034733E-11  4.995264034363E+00 -1.147348117035E+01
   65    31 GA   -1.333289034733E-11 -5.019984428145E-12 -1.147348117035E+01
   66    31 GA   -1.442008517463E+00 -2.497632017185E+00 -7.004101848418E+00
   67    31 GA   -1.442008517463E+00  2.497632017175E+00 -7.004101848418E+00
   68    31 GA   -2.884017034913E+00 -5.020110337963E-12 -2.534722526488E+00
   69    31 GA   -2.884017034913E+00  4.995264034355E+00 -2.534722526488E+00
   70    31 GA   -4.326025552363E+00  2.497632017175E+00  1.934656795442E+00
   71    31 GA   -4.326025552363E+00  7.492896051543E+00  1.934656795442E+00
   72    31 GA   -5.768034069813E+00 -5.018230322857E-12  6.404036117372E+00
   73    31 GA    5.768034069817E+00 -4.995264034360E+00  4.169346456412E+00
   74    31 GA    4.326025552367E+00  2.497632017180E+00  8.638725778342E+00
   75    31 GA    2.884017034917E+00  2.350018883046E-15  1.310810510027E+01
   76    31 GA    1.442008517447E+00 -2.497632017180E+00 -9.238791509378E+00
   77    31 GA   -3.332889519925E-12  4.995264034360E+00 -4.769412187448E+00
   78    31 GA    4.326025552367E+00 -2.497632017180E+00  8.638725778342E+00
   79    31 GA    2.884017034917E+00 -4.995264034360E+00  1.310810510027E+01
   80    31 GA    1.442008517447E+00  2.497632017180E+00 -9.238791509378E+00
   81    31 GA   -3.333111564530E-12  3.779140390705E-15 -4.769412187448E+00
   82    31 GA   -1.442008517453E+00 -2.497632017180E+00 -3.000328655180E-01
   83    31 GA   -1.442008517453E+00  2.497632017180E+00 -3.000328655180E-01
   84    31 GA   -2.884017034903E+00  3.055024547960E-15  4.169346456412E+00
   85    31 GA   -2.884017034903E+00  4.995264034360E+00  4.169346456412E+00
   86    31 GA   -4.326025552353E+00  2.497632017180E+00  8.638725778342E+00
   87    31 GA   -4.326025552353E+00  7.492896051540E+00  8.638725778342E+00
   88    31 GA   -5.768034069803E+00  4.995264034360E+00  1.310810510027E+01
   89    31 GA   -5.768034069803E+00 -1.410011329828E-15  1.310810510027E+01
   90    31 GA    5.768034069807E+00 -4.700037766092E-16 -9.238791509378E+00
   91    31 GA    5.768034069807E+00 -4.995264034360E+00 -9.238791509378E+00
   92    31 GA    4.326025552357E+00  2.497632017180E+00 -4.769412187448E+00
   93    31 GA    4.326025552357E+00 -2.497632017180E+00 -4.769412187448E+00
   94    31 GA    2.884017034907E+00 -4.995264034360E+00 -3.000328655180E-01
   95    31 GA    2.884017034907E+00  2.350018883046E-15 -3.000328655180E-01
   96    31 GA    1.442008517457E+00 -2.497632017180E+00  4.169346456412E+00
   97    31 GA    1.442008517457E+00  2.497632017180E+00  4.169346456412E+00
   98    31 GA    6.667111307479E-12  1.432600020267E-15  8.638725778342E+00
   99    31 GA    6.666889262874E-12  4.995264034360E+00  8.638725778342E+00
  100    31 GA   -1.442008517443E+00  2.497632017180E+00  1.310810510027E+01
  101    31 GA   -1.442008517443E+00 -2.497632017180E+00  1.310810510027E+01
  102    31 GA   -2.884017034913E+00  4.995264034360E+00 -9.238791509378E+00
  103    31 GA   -2.884017034913E+00  2.350018883046E-16 -9.238791509378E+00
  104    31 GA   -4.326025552363E+00  7.492896051540E+00 -4.769412187448E+00
  105    31 GA   -4.326025552363E+00  2.497632017180E+00 -4.769412187448E+00
  106    31 GA   -5.768034069813E+00  0.000000000000E+00 -3.000328655180E-01
  107    31 GA   -5.768034069813E+00  4.995264034360E+00 -3.000328655180E-01
  108    31 GA    5.768034069817E+00  1.410011329828E-15  4.169346456412E+00
  109    31 GA   -5.768034069817E+00  4.995264034365E+00  2.534722526478E+00
  110    31 GA    5.768034069813E+00 -4.995264034355E+00  7.004101848408E+00
  111    31 GA    4.326025552363E+00  2.497632017183E+00  1.147348117034E+01
  112    31 GA    2.884017034893E+00  5.022225354958E-12 -1.087341543931E+01
  113    31 GA    1.442008517443E+00 -2.497632017175E+00 -6.404036117382E+00
  114    31 GA    5.768034069813E+00  5.020580341740E-12  7.004101848408E+00
  115    31 GA    4.326025552363E+00 -2.497632017175E+00  1.147348117034E+01
  116    31 GA    2.884017034893E+00 -4.995264034355E+00 -1.087341543931E+01
  117    31 GA    1.442008517443E+00  2.497632017185E+00 -6.404036117382E+00
  118    31 GA   -6.666223129059E-12  5.022179538425E-12 -1.934656795452E+00
  119    31 GA   -6.666445173664E-12  4.995264034363E+00 -1.934656795452E+00
  120    31 GA   -1.442008517457E+00  2.497632017185E+00  2.534722526478E+00
  121    31 GA   -1.442008517457E+00 -2.497632017175E+00  2.534722526478E+00
  122    31 GA   -2.884017034907E+00  4.995264034365E+00  7.004101848408E+00
  123    31 GA   -2.884017034907E+00  5.020345339851E-12  7.004101848408E+00
  124    31 GA   -4.326025552357E+00  7.492896051543E+00  1.147348117034E+01
  125    31 GA   -4.326025552357E+00  2.497632017185E+00  1.147348117034E+01
  126    31 GA   -5.768034069827E+00  5.019640334186E-12 -1.087341543931E+01
  127    31 GA   -5.768034069827E+00  4.995264034365E+00 -1.087341543931E+01
  128    31 GA    5.768034069803E+00 -4.995264034355E+00 -6.404036117382E+00
  129    31 GA    5.768034069803E+00  5.017760319080E-12 -6.404036117382E+00
  130    31 GA    4.326025552353E+00 -2.497632017175E+00 -1.934656795452E+00
  131    31 GA    4.326025552353E+00  2.497632017183E+00 -1.934656795452E+00
  132    31 GA    2.884017034903E+00  5.022225354958E-12  2.534722526478E+00
  133    31 GA    2.884017034903E+00 -4.995264034355E+00  2.534722526478E+00
  134    31 GA    1.442008517453E+00  2.497632017185E+00  7.004101848408E+00
  135    31 GA    1.442008517453E+00 -2.497632017175E+00  7.004101848408E+00
  136    31 GA    3.333777698344E-12  4.995264034363E+00  1.147348117034E+01
  137    31 GA    3.333777698344E-12  5.019984428145E-12  1.147348117034E+01
  138    31 GA   -1.442008517467E+00 -2.497632017175E+00 -1.087341543931E+01
  139    31 GA   -1.442008517467E+00  2.497632017185E+00 -1.087341543931E+01
  140    31 GA   -2.884017034917E+00  5.020345339851E-12 -6.404036117382E+00
  141    31 GA   -2.884017034917E+00  4.995264034365E+00 -6.404036117382E+00
  142    31 GA   -4.326025552367E+00  2.497632017185E+00 -1.934656795452E+00
  143    31 GA   -4.326025552367E+00  7.492896051543E+00 -1.934656795452E+00
  144    31 GA   -5.768034069817E+00  5.020580341740E-12  2.534722526478E+00
  145     8 O     5.635273030282E+00 -3.253526400996E+00  3.352034491445E+00
  146     8 O     4.193264512832E+00 -5.751158418176E+00  7.821413813375E+00
  147     8 O     2.751255995382E+00  1.741737633364E+00  1.229079313530E+01
  148     8 O     1.309247477912E+00 -7.558943838162E-01 -1.005610347434E+01
  149     8 O    -1.327610395385E-01 -3.253526400996E+00 -5.586724152415E+00
  150     8 O     4.193264512832E+00 -7.558943838162E-01  7.821413813375E+00
  151     8 O     2.751255995382E+00 -3.253526400996E+00  1.229079313531E+01
  152     8 O     1.309247477912E+00  4.239369650546E+00 -1.005610347434E+01
  153     8 O    -1.327610395385E-01  1.741737633364E+00 -5.586724152415E+00
  154     8 O    -1.574769556988E+00 -7.558943838162E-01 -1.117344830485E+00
  155     8 O    -1.574769556988E+00  4.239369650544E+00 -1.117344830485E+00
  156     8 O    -3.016778074438E+00  1.741737633364E+00  3.352034491445E+00
  157     8 O    -3.016778074438E+00  6.737001667726E+00  3.352034491445E+00
  158     8 O    -4.458786591888E+00  4.239369650544E+00  7.821413813375E+00
  159     8 O    -4.458786591888E+00 -7.558943838162E-01  7.821413813375E+00
  160     8 O    -5.900795109338E+00  6.737001667724E+00  1.229079313530E+01
  161     8 O    -5.900795109338E+00  1.741737633364E+00  1.229079313530E+01
  162     8 O     5.635273030272E+00  1.741737633366E+00 -1.005610347434E+01
  163     8 O     5.635273030272E+00 -3.253526400996E+00 -1.005610347434E+01
  164     8 O     4.193264512822E+00 -5.751158418176E+00 -5.586724152415E+00
  165     8 O     4.193264512822E+00 -7.558943838162E-01 -5.586724152415E+00
  166     8 O     2.751255995372E+00 -3.253526400996E+00 -1.117344830485E+00
  167     8 O     2.751255995372E+00  1.741737633364E+00 -1.117344830485E+00
  168     8 O     1.309247477922E+00 -7.558943838162E-01  3.352034491445E+00
  169     8 O     1.309247477922E+00  4.239369650546E+00  3.352034491445E+00
  170     8 O    -1.327610395285E-01  1.741737633364E+00  7.821413813375E+00
  171     8 O    -1.327610395285E-01 -3.253526400996E+00  7.821413813375E+00
  172     8 O    -1.574769556978E+00  4.239369650544E+00  1.229079313530E+01
  173     8 O    -1.574769556978E+00 -7.558943838162E-01  1.229079313530E+01
  174     8 O    -3.016778074448E+00  6.737001667726E+00 -1.005610347434E+01
  175     8 O    -3.016778074448E+00  1.741737633364E+00 -1.005610347434E+01
  176     8 O    -4.458786591898E+00 -7.558943838162E-01 -5.586724152415E+00
  177     8 O    -4.458786591898E+00  4.239369650544E+00 -5.586724152415E+00
  178     8 O    -5.900795109348E+00  1.741737633364E+00 -1.117344830485E+00
  179     8 O    -5.900795109348E+00  6.737001667724E+00 -1.117344830485E+00
  180     8 O     5.635273030282E+00  1.741737633366E+00  3.352034491445E+00
  181     8 O    -4.326025552353E+00  4.009420784810E+00  3.352034491445E+00
  182     8 O    -5.768034069803E+00  1.511788767630E+00  7.821413813375E+00
  183     8 O     5.768034069827E+00  1.511788767630E+00  1.229079313530E+01
  184     8 O     4.326025552357E+00 -9.858432495496E-01 -1.005610347434E+01
  185     8 O     2.884017034907E+00 -3.483475266730E+00 -5.586724152415E+00
  186     8 O    -5.768034069803E+00  6.507052801990E+00  7.821413813375E+00
  187     8 O     5.768034069827E+00 -3.483475266730E+00  1.229079313531E+01
  188     8 O     4.326025552357E+00 -5.981107283910E+00 -1.005610347434E+01
  189     8 O     2.884017034907E+00  1.511788767630E+00 -5.586724152415E+00
  190     8 O     1.442008517457E+00 -9.858432495496E-01 -1.117344830485E+00
  191     8 O     1.442008517457E+00  4.009420784810E+00 -1.117344830485E+00
  192     8 O     6.675993091676E-12  1.511788767630E+00  3.352034491445E+00
  193     8 O     6.676215136281E-12 -3.483475266730E+00  3.352034491445E+00
  194     8 O    -1.442008517443E+00  4.009420784810E+00  7.821413813375E+00
  195     8 O    -1.442008517443E+00 -9.858432495496E-01  7.821413813375E+00
  196     8 O    -2.884017034893E+00  6.507052801990E+00  1.229079313530E+01
  197     8 O    -2.884017034893E+00  1.511788767630E+00  1.229079313530E+01
  198     8 O    -4.326025552363E+00 -9.858432495496E-01 -1.005610347434E+01
  199     8 O    -4.326025552363E+00  4.009420784810E+00 -1.005610347434E+01
  200     8 O    -5.768034069813E+00  1.511788767630E+00 -5.586724152415E+00
  201     8 O    -5.768034069813E+00  6.507052801990E+00 -5.586724152415E+00
  202     8 O     5.768034069817E+00 -3.483475266730E+00 -1.117344830485E+00
  203     8 O     5.768034069817E+00  1.511788767630E+00 -1.117344830485E+00
  204     8 O     4.326025552367E+00 -9.858432495496E-01  3.352034491445E+00
  205     8 O     4.326025552367E+00 -5.981107283910E+00  3.352034491445E+00
  206     8 O     2.884017034917E+00  1.511788767630E+00  7.821413813375E+00
  207     8 O     2.884017034917E+00 -3.483475266730E+00  7.821413813375E+00
  208     8 O     1.442008517467E+00  4.009420784810E+00  1.229079313530E+01
  209     8 O     1.442008517467E+00 -9.858432495496E-01  1.229079313530E+01
  210     8 O    -3.323119557308E-12 -3.483475266730E+00 -1.005610347434E+01
  211     8 O    -3.323341601913E-12  1.511788767630E+00 -1.005610347434E+01
  212     8 O    -1.442008517453E+00 -9.858432495496E-01 -5.586724152415E+00
  213     8 O    -1.442008517453E+00  4.009420784810E+00 -5.586724152415E+00
  214     8 O    -2.884017034903E+00  1.511788767630E+00 -1.117344830485E+00
  215     8 O    -2.884017034903E+00  6.507052801990E+00 -1.117344830485E+00
  216     8 O    -4.326025552353E+00 -9.858432495496E-01  3.352034491445E+00
  217     8 O    -5.635273030278E+00  6.737001667726E+00  3.352034491445E+00
  218     8 O     5.900795109352E+00 -3.253526400994E+00  7.821413813375E+00
  219     8 O     4.458786591902E+00 -5.751158418174E+00  1.229079313531E+01
  220     8 O     3.016778074432E+00  1.741737633366E+00 -1.005610347434E+01
  221     8 O     1.574769556982E+00 -7.558943838142E-01 -5.586724152415E+00
  222     8 O     5.900795109352E+00 -8.248790435354E+00  7.821413813375E+00
  223     8 O     4.458786591902E+00 -7.558943838142E-01  1.229079313531E+01
  224     8 O     3.016778074432E+00 -3.253526400994E+00 -1.005610347434E+01
  225     8 O     1.574769556982E+00 -5.751158418174E+00 -5.586724152415E+00
  226     8 O     1.327610395318E-01  1.741737633366E+00 -1.117344830485E+00
  227     8 O     1.327610395318E-01 -3.253526400994E+00 -1.117344830485E+00
  228     8 O    -1.309247477918E+00  4.239369650546E+00  3.352034491445E+00
  229     8 O    -1.309247477918E+00 -7.558943838142E-01  3.352034491445E+00
  230     8 O    -2.751255995368E+00 -3.253526400994E+00  7.821413813375E+00
  231     8 O    -2.751255995368E+00  1.741737633366E+00  7.821413813375E+00
  232     8 O    -4.193264512818E+00 -7.558943838142E-01  1.229079313530E+01
  233     8 O    -4.193264512818E+00  4.239369650546E+00  1.229079313530E+01
  234     8 O    -5.635273030288E+00  1.741737633366E+00 -1.005610347434E+01
  235     8 O    -5.635273030288E+00  6.737001667726E+00 -1.005610347434E+01
  236     8 O     5.900795109342E+00 -3.253526400994E+00 -5.586724152415E+00
  237     8 O     5.900795109342E+00 -8.248790435354E+00 -5.586724152415E+00
  238     8 O     4.458786591892E+00 -7.558943838142E-01 -1.117344830485E+00
  239     8 O     4.458786591892E+00 -5.751158418174E+00 -1.117344830485E+00
  240     8 O     3.016778074442E+00  1.741737633366E+00  3.352034491445E+00
  241     8 O     3.016778074442E+00 -3.253526400994E+00  3.352034491445E+00
  242     8 O     1.574769556992E+00 -5.751158418174E+00  7.821413813375E+00
  243     8 O     1.574769556992E+00 -7.558943838142E-01  7.821413813375E+00
  244     8 O     1.327610395418E-01 -3.253526400994E+00  1.229079313530E+01
  245     8 O     1.327610395418E-01  1.741737633366E+00  1.229079313530E+01
  246     8 O    -1.309247477928E+00 -7.558943838142E-01 -1.005610347434E+01
  247     8 O    -1.309247477928E+00  4.239369650546E+00 -1.005610347434E+01
  248     8 O    -2.751255995378E+00  1.741737633366E+00 -5.586724152415E+00
  249     8 O    -2.751255995378E+00 -3.253526400994E+00 -5.586724152415E+00
  250     8 O    -4.193264512828E+00  4.239369650546E+00 -1.117344830485E+00
  251     8 O    -4.193264512828E+00 -7.558943838142E-01 -1.117344830485E+00
  252     8 O    -5.635273030278E+00  1.741737633366E+00  3.352034491445E+00
  253     8 O    -4.193264512822E+00  5.751158418176E+00  5.586724152415E+00
  254     8 O    -5.635273030272E+00  3.253526400996E+00  1.005610347434E+01
  255     8 O     5.900795109338E+00 -6.737001667724E+00 -1.229079313530E+01
  256     8 O     4.458786591888E+00  7.558943838162E-01 -7.821413813375E+00
  257     8 O     3.016778074438E+00 -1.741737633364E+00 -3.352034491445E+00
  258     8 O    -5.635273030272E+00  8.248790435354E+00  1.005610347434E+01
  259     8 O     5.900795109338E+00 -1.741737633364E+00 -1.229079313530E+01
  260     8 O     4.458786591888E+00 -4.239369650544E+00 -7.821413813375E+00
  261     8 O     3.016778074438E+00  3.253526400994E+00 -3.352034491445E+00
  262     8 O     1.574769556988E+00  7.558943838162E-01  1.117344830485E+00
  263     8 O     1.574769556988E+00 -4.239369650544E+00  1.117344830485E+00
  264     8 O     1.327610395385E-01  3.253526400996E+00  5.586724152415E+00
  265     8 O     1.327610395385E-01 -1.741737633364E+00  5.586724152415E+00
  266     8 O    -1.309247477912E+00  5.751158418174E+00  1.005610347434E+01
  267     8 O    -1.309247477912E+00  7.558943838162E-01  1.005610347434E+01
  268     8 O    -2.751255995382E+00 -1.741737633364E+00 -1.229079313531E+01
  269     8 O    -2.751255995382E+00  3.253526400996E+00 -1.229079313531E+01
  270     8 O    -4.193264512832E+00  7.558943838162E-01 -7.821413813375E+00
  271     8 O    -4.193264512832E+00  5.751158418176E+00 -7.821413813375E+00
  272     8 O    -5.635273030282E+00  3.253526400996E+00 -3.352034491445E+00
  273     8 O    -5.635273030282E+00  8.248790435354E+00 -3.352034491445E+00
  274     8 O     5.900795109348E+00 -1.741737633364E+00  1.117344830485E+00
  275     8 O     5.900795109348E+00 -6.737001667724E+00  1.117344830485E+00
  276     8 O     4.458786591898E+00  7.558943838162E-01  5.586724152415E+00
  277     8 O     4.458786591898E+00 -4.239369650544E+00  5.586724152415E+00
  278     8 O     3.016778074448E+00  3.253526400994E+00  1.005610347434E+01
  279     8 O     3.016778074448E+00 -1.741737633364E+00  1.005610347434E+01
  280     8 O     1.574769556978E+00 -4.239369650544E+00 -1.229079313531E+01
  281     8 O     1.574769556978E+00  7.558943838162E-01 -1.229079313531E+01
  282     8 O     1.327610395285E-01 -1.741737633364E+00 -7.821413813375E+00
  283     8 O     1.327610395285E-01  3.253526400996E+00 -7.821413813375E+00
  284     8 O    -1.309247477922E+00  7.558943838162E-01 -3.352034491445E+00
  285     8 O    -1.309247477922E+00  5.751158418174E+00 -3.352034491445E+00
  286     8 O    -2.751255995372E+00  3.253526400996E+00  1.117344830485E+00
  287     8 O    -2.751255995372E+00 -1.741737633364E+00  1.117344830485E+00
  288     8 O    -4.193264512822E+00  7.558943838162E-01  5.586724152415E+00
  289     8 O     5.768034069813E+00 -1.511788767630E+00  5.586724152415E+00
  290     8 O     4.326025552363E+00 -4.009420784810E+00  1.005610347434E+01
  291     8 O     2.884017034893E+00 -6.507052801990E+00 -1.229079313530E+01
  292     8 O     1.442008517443E+00  9.858432495496E-01 -7.821413813375E+00
  293     8 O    -6.675993091676E-12 -1.511788767630E+00 -3.352034491445E+00
  294     8 O     4.326025552363E+00  9.858432495496E-01  1.005610347434E+01
  295     8 O     2.884017034893E+00 -1.511788767630E+00 -1.229079313530E+01
  296     8 O     1.442008517443E+00 -4.009420784810E+00 -7.821413813375E+00
  297     8 O    -6.676215136281E-12  3.483475266730E+00 -3.352034491445E+00
  298     8 O    -1.442008517457E+00  9.858432495496E-01  1.117344830485E+00
  299     8 O    -1.442008517457E+00 -4.009420784810E+00  1.117344830485E+00
  300     8 O    -2.884017034907E+00  3.483475266730E+00  5.586724152415E+00
  301     8 O    -2.884017034907E+00 -1.511788767630E+00  5.586724152415E+00
  302     8 O    -4.326025552357E+00  5.981107283910E+00  1.005610347434E+01
  303     8 O    -4.326025552357E+00  9.858432495496E-01  1.005610347434E+01
  304     8 O    -5.768034069827E+00 -1.511788767630E+00 -1.229079313531E+01
  305     8 O    -5.768034069827E+00  3.483475266730E+00 -1.229079313531E+01
  306     8 O     5.768034069803E+00 -6.507052801990E+00 -7.821413813375E+00
  307     8 O     5.768034069803E+00 -1.511788767630E+00 -7.821413813375E+00
  308     8 O     4.326025552353E+00 -4.009420784810E+00 -3.352034491445E+00
  309     8 O     4.326025552353E+00  9.858432495496E-01 -3.352034491445E+00
  310     8 O     2.884017034903E+00 -1.511788767630E+00  1.117344830485E+00
  311     8 O     2.884017034903E+00 -6.507052801990E+00  1.117344830485E+00
  312     8 O     1.442008517453E+00  9.858432495496E-01  5.586724152415E+00
  313     8 O     1.442008517453E+00 -4.009420784810E+00  5.586724152415E+00
  314     8 O     3.324007735728E-12  3.483475266730E+00  1.005610347434E+01
  315     8 O     3.323785691123E-12 -1.511788767630E+00  1.005610347434E+01
  316     8 O    -1.442008517467E+00 -4.009420784810E+00 -1.229079313531E+01
  317     8 O    -1.442008517467E+00  9.858432495496E-01 -1.229079313531E+01
  318     8 O    -2.884017034917E+00 -1.511788767630E+00 -7.821413813375E+00
  319     8 O    -2.884017034917E+00  3.483475266730E+00 -7.821413813375E+00
  320     8 O    -4.326025552367E+00  9.858432495496E-01 -3.352034491445E+00
  321     8 O    -4.326025552367E+00  5.981107283910E+00 -3.352034491445E+00
  322     8 O    -5.768034069817E+00  3.483475266730E+00  1.117344830485E+00
  323     8 O    -5.768034069817E+00 -1.511788767630E+00  1.117344830485E+00
  324     8 O     5.768034069813E+00 -6.507052801990E+00  5.586724152415E+00
  325     8 O    -5.900795109342E+00  3.253526400994E+00  5.586724152415E+00
  326     8 O     5.635273030288E+00 -6.737001667726E+00  1.005610347434E+01
  327     8 O     4.193264512818E+00  7.558943838142E-01 -1.229079313530E+01
  328     8 O     2.751255995368E+00 -1.741737633366E+00 -7.821413813375E+00
  329     8 O     1.309247477918E+00 -4.239369650546E+00 -3.352034491445E+00
  330     8 O     5.635273030288E+00 -1.741737633366E+00  1.005610347434E+01
  331     8 O     4.193264512818E+00 -4.239369650546E+00 -1.229079313530E+01
  332     8 O     2.751255995368E+00  3.253526400994E+00 -7.821413813375E+00
  333     8 O     1.309247477918E+00  7.558943838142E-01 -3.352034491445E+00
  334     8 O    -1.327610395318E-01 -1.741737633366E+00  1.117344830485E+00
  335     8 O    -1.327610395318E-01  3.253526400994E+00  1.117344830485E+00
  336     8 O    -1.574769556982E+00  7.558943838142E-01  5.586724152415E+00
  337     8 O    -1.574769556982E+00  5.751158418174E+00  5.586724152415E+00
  338     8 O    -3.016778074432E+00  3.253526400994E+00  1.005610347434E+01
  339     8 O    -3.016778074432E+00 -1.741737633366E+00  1.005610347434E+01
  340     8 O    -4.458786591902E+00  5.751158418174E+00 -1.229079313531E+01
  341     8 O    -4.458786591902E+00  7.558943838142E-01 -1.229079313531E+01
  342     8 O    -5.900795109352E+00  8.248790435354E+00 -7.821413813375E+00
  343     8 O    -5.900795109352E+00  3.253526400994E+00 -7.821413813375E+00
  344     8 O     5.635273030278E+00 -6.737001667726E+00 -3.352034491445E+00
  345     8 O     5.635273030278E+00 -1.741737633366E+00 -3.352034491445E+00
  346     8 O     4.193264512828E+00 -4.239369650546E+00  1.117344830485E+00
  347     8 O     4.193264512828E+00  7.558943838142E-01  1.117344830485E+00
  348     8 O     2.751255995378E+00 -1.741737633366E+00  5.586724152415E+00
  349     8 O     2.751255995378E+00  3.253526400994E+00  5.586724152415E+00
  350     8 O     1.309247477928E+00  7.558943838142E-01  1.005610347434E+01
  351     8 O     1.309247477928E+00 -4.239369650546E+00  1.005610347434E+01
  352     8 O    -1.327610395418E-01  3.253526400994E+00 -1.229079313531E+01
  353     8 O    -1.327610395418E-01 -1.741737633366E+00 -1.229079313531E+01
  354     8 O    -1.574769556992E+00  5.751158418174E+00 -7.821413813375E+00
  355     8 O    -1.574769556992E+00  7.558943838142E-01 -7.821413813375E+00
  356     8 O    -3.016778074442E+00 -1.741737633366E+00 -3.352034491445E+00
  357     8 O    -3.016778074442E+00  3.253526400994E+00 -3.352034491445E+00
  358     8 O    -4.458786591892E+00  7.558943838142E-01  1.117344830485E+00
  359     8 O    -4.458786591892E+00  5.751158418174E+00  1.117344830485E+00
  360   108 O    -5.900795109342E+00  8.248790435354E+00  5.586724152415E+00
 INFORMATION **** CHARGED ****  CHARGED CELL - NO TOTAL ENERGY

 NUCLEAR CHARGE  6.192E+03 CHARGE ON SHELLS  6.191E+03
 WARNING **** INPBAS **** UNIT CELL NOT NEUTRAL

 *******************************************************************************
 LOCAL ATOMIC FUNCTIONS BASIS SET
 *******************************************************************************
   ATOM   X(AU)   Y(AU)   Z(AU)  N. TYPE  EXPONENT  S COEF   P COEF   D/F/G COEF
 *******************************************************************************
   1 GA   8.175  -4.720   9.013
                                  1 S  
                                         8.784E+04 1.427E-03 0.000E+00 0.000E+00
                                         1.319E+04 1.094E-02 0.000E+00 0.000E+00
                                         3.001E+03 5.431E-02 0.000E+00 0.000E+00
                                         8.474E+02 1.895E-01 0.000E+00 0.000E+00
                                         2.760E+02 3.862E-01 0.000E+00 0.000E+00
                                         9.522E+01 3.005E-01 0.000E+00 0.000E+00
                                  2 S  
                                         1.840E+02-1.112E-01 0.000E+00 0.000E+00
                                         2.183E+01 6.483E-01 0.000E+00 0.000E+00
                                         9.003E+00 4.436E-01 0.000E+00 0.000E+00
                                  3 S  
                                         1.603E+01-2.301E-01 0.000E+00 0.000E+00
                                         2.671E+00 7.295E-01 0.000E+00 0.000E+00
                                         1.125E+00 4.621E-01 0.000E+00 0.000E+00
                                  4 S  
                                         9.339E-01 1.000E+00 0.000E+00 0.000E+00
                                  5 S  
                                         1.574E-01 1.000E+00 0.000E+00 0.000E+00
                           6-     8 P  
                                         1.167E+03 0.000E+00 9.097E-03 0.000E+00
                                         2.754E+02 0.000E+00 6.846E-02 0.000E+00
                                         8.738E+01 0.000E+00 2.692E-01 0.000E+00
                                         3.160E+01 0.000E+00 5.351E-01 0.000E+00
                                         1.182E+01 0.000E+00 3.528E-01 0.000E+00
                           9-    11 P  
                                         6.288E+00 0.000E+00 3.394E-01 0.000E+00
                                         2.520E+00 0.000E+00 5.687E-01 0.000E+00
                                         1.017E+00 0.000E+00 2.772E-01 0.000E+00
                          12-    14 P  
                                         3.650E-01 0.000E+00 1.000E+00 0.000E+00
                          15-    17 P  
                                         1.508E-01 0.000E+00 1.000E+00 0.000E+00
                          18-    22 D  
                                         6.535E+01 0.000E+00 0.000E+00 2.737E-02
                                         1.850E+01 0.000E+00 0.000E+00 1.510E-01
                                         6.318E+00 0.000E+00 0.000E+00 3.749E-01
                                         2.164E+00 0.000E+00 0.000E+00 4.751E-01
                          23-    27 D  
                                         6.663E-01 0.000E+00 0.000E+00 1.000E+00
                          28-    32 D  
                                         1.526E-01 0.000E+00 0.000E+00 1.000E+00
   2 GA   5.450  -9.440  17.459
   3 GA   2.725   4.720 -24.771
   4 GA  -0.000   0.000 -16.325
   5 GA  -2.725  -4.720  -7.879
   6 GA   5.450   0.000  17.459
   7 GA   2.725  -4.720 -24.771
   8 GA  -0.000   9.440 -16.325
   9 GA  -2.725   4.720  -7.879
  10 GA  -5.450   0.000   0.567
  11 GA  -5.450   9.440   0.567
  12 GA  -8.175   4.720   9.013
  13 GA  -8.175  14.160   9.013
  14 GA -10.900   9.440  17.459
  15 GA -10.900  -0.000  17.459
  16 GA  10.900   0.000 -24.771
  17 GA  10.900  -9.440 -24.771
  18 GA   8.175   4.720 -16.325
  19 GA   8.175  -4.720 -16.325
  20 GA   5.450  -9.440  -7.879
  21 GA   5.450  -0.000  -7.879
  22 GA   2.725  -4.720   0.567
  23 GA   2.725   4.720   0.567
  24 GA   0.000   0.000   9.013
  25 GA   0.000   9.440   9.013
  26 GA  -2.725   4.720  17.459
  27 GA  -2.725  -4.720  17.459
  28 GA  -5.450   9.440 -24.771
  29 GA  -5.450  -0.000 -24.771
  30 GA  -8.175  14.160 -16.325
  31 GA  -8.175   4.720 -16.325
  32 GA -10.900   0.000  -7.879
  33 GA -10.900   9.440  -7.879
  34 GA  10.900  -9.440   0.567
  35 GA  10.900  -0.000   0.567
  36 GA   8.175   4.720   9.013
  37 GA -10.900   9.440  12.102
  38 GA  10.900  -9.440  20.548
  39 GA   8.175   4.720 -21.682
  40 GA   5.450  -0.000 -13.236
  41 GA   2.725  -4.720  -4.790
  42 GA  10.900  -0.000  20.548
  43 GA   8.175  -4.720 -21.682
  44 GA   5.450  -9.440 -13.236
  45 GA   2.725   4.720  -4.790
  46 GA  -0.000  -0.000   3.656
  47 GA  -0.000   9.440   3.656
  48 GA  -2.725   4.720  12.102
  49 GA  -2.725  -4.720  12.102
  50 GA  -5.450   9.440  20.548
  51 GA  -5.450  -0.000  20.548
  52 GA  -8.175  14.160 -21.682
  53 GA  -8.175   4.720 -21.682
  54 GA -10.900  -0.000 -13.236
  55 GA -10.900   9.440 -13.236
  56 GA  10.900  -9.440  -4.790
  57 GA  10.900  -0.000  -4.790
  58 GA   8.175  -4.720   3.656
  59 GA   8.175   4.720   3.656
  60 GA   5.450  -0.000  12.102
  61 GA   5.450  -9.440  12.102
  62 GA   2.725   4.720  20.548
  63 GA   2.725  -4.720  20.548
  64 GA  -0.000   9.440 -21.682
  65 GA  -0.000  -0.000 -21.682
  66 GA  -2.725  -4.720 -13.236
  67 GA  -2.725   4.720 -13.236
  68 GA  -5.450  -0.000  -4.790
  69 GA  -5.450   9.440  -4.790
  70 GA  -8.175   4.720   3.656
  71 GA  -8.175  14.160   3.656
  72 GA -10.900  -0.000  12.102
  73 GA  10.900  -9.440   7.879
  74 GA   8.175   4.720  16.325
  75 GA   5.450   0.000  24.771
  76 GA   2.725  -4.720 -17.459
  77 GA  -0.000   9.440  -9.013
  78 GA   8.175  -4.720  16.325
  79 GA   5.450  -9.440  24.771
  80 GA   2.725   4.720 -17.459
  81 GA  -0.000   0.000  -9.013
  82 GA  -2.725  -4.720  -0.567
  83 GA  -2.725   4.720  -0.567
  84 GA  -5.450   0.000   7.879
  85 GA  -5.450   9.440   7.879
  86 GA  -8.175   4.720  16.325
  87 GA  -8.175  14.160  16.325
  88 GA -10.900   9.440  24.771
  89 GA -10.900  -0.000  24.771
  90 GA  10.900  -0.000 -17.459
  91 GA  10.900  -9.440 -17.459
  92 GA   8.175   4.720  -9.013
  93 GA   8.175  -4.720  -9.013
  94 GA   5.450  -9.440  -0.567
  95 GA   5.450   0.000  -0.567
  96 GA   2.725  -4.720   7.879
  97 GA   2.725   4.720   7.879
  98 GA   0.000   0.000  16.325
  99 GA   0.000   9.440  16.325
 100 GA  -2.725   4.720  24.771
 101 GA  -2.725  -4.720  24.771
 102 GA  -5.450   9.440 -17.459
 103 GA  -5.450   0.000 -17.459
 104 GA  -8.175  14.160  -9.013
 105 GA  -8.175   4.720  -9.013
 106 GA -10.900   0.000  -0.567
 107 GA -10.900   9.440  -0.567
 108 GA  10.900   0.000   7.879
 109 GA -10.900   9.440   4.790
 110 GA  10.900  -9.440  13.236
 111 GA   8.175   4.720  21.682
 112 GA   5.450   0.000 -20.548
 113 GA   2.725  -4.720 -12.102
 114 GA  10.900   0.000  13.236
 115 GA   8.175  -4.720  21.682
 116 GA   5.450  -9.440 -20.548
 117 GA   2.725   4.720 -12.102
 118 GA  -0.000   0.000  -3.656
 119 GA  -0.000   9.440  -3.656
 120 GA  -2.725   4.720   4.790
 121 GA  -2.725  -4.720   4.790
 122 GA  -5.450   9.440  13.236
 123 GA  -5.450   0.000  13.236
 124 GA  -8.175  14.160  21.682
 125 GA  -8.175   4.720  21.682
 126 GA -10.900   0.000 -20.548
 127 GA -10.900   9.440 -20.548
 128 GA  10.900  -9.440 -12.102
 129 GA  10.900   0.000 -12.102
 130 GA   8.175  -4.720  -3.656
 131 GA   8.175   4.720  -3.656
 132 GA   5.450   0.000   4.790
 133 GA   5.450  -9.440   4.790
 134 GA   2.725   4.720  13.236
 135 GA   2.725  -4.720  13.236
 136 GA   0.000   9.440  21.682
 137 GA   0.000   0.000  21.682
 138 GA  -2.725  -4.720 -20.548
 139 GA  -2.725   4.720 -20.548
 140 GA  -5.450   0.000 -12.102
 141 GA  -5.450   9.440 -12.102
 142 GA  -8.175   4.720  -3.656
 143 GA  -8.175  14.160  -3.656
 144 GA -10.900   0.000   4.790
 145 O   10.649  -6.148   6.334
                               4609 S  
                                         2.266E+03-5.343E-03 0.000E+00 0.000E+00
                                         3.409E+02-3.989E-02 0.000E+00 0.000E+00
                                         7.736E+01-1.785E-01 0.000E+00 0.000E+00
                                         2.148E+01-4.643E-01 0.000E+00 0.000E+00
                                         6.659E+00-4.431E-01 0.000E+00 0.000E+00
                               4610 S  
                                         8.479E-01 1.000E+00 0.000E+00 0.000E+00
                               4611 S  
                                         2.791E-01 1.000E+00 0.000E+00 0.000E+00
                        4612-  4614 P  
                                         1.772E+01 0.000E+00 4.339E-02 0.000E+00
                                         3.864E+00 0.000E+00 2.309E-01 0.000E+00
                                         1.048E+00 0.000E+00 5.138E-01 0.000E+00
                        4615-  4617 P  
                                         2.624E-01 0.000E+00 1.000E+00 0.000E+00
                        4618-  4622 D  
                                         4.790E-01 0.000E+00 0.000E+00 1.000E+00
 146 O    7.924 -10.868  14.780
 147 O    5.199   3.291  23.226
 148 O    2.474  -1.428 -19.003
 149 O   -0.251  -6.148 -10.557
 150 O    7.924  -1.428  14.780
 151 O    5.199  -6.148  23.226
 152 O    2.474   8.011 -19.003
 153 O   -0.251   3.291 -10.557
 154 O   -2.976  -1.428  -2.111
 155 O   -2.976   8.011  -2.111
 156 O   -5.701   3.291   6.334
 157 O   -5.701  12.731   6.334
 158 O   -8.426   8.011  14.780
 159 O   -8.426  -1.428  14.780
 160 O  -11.151  12.731  23.226
 161 O  -11.151   3.291  23.226
 162 O   10.649   3.291 -19.003
 163 O   10.649  -6.148 -19.003
 164 O    7.924 -10.868 -10.557
 165 O    7.924  -1.428 -10.557
 166 O    5.199  -6.148  -2.111
 167 O    5.199   3.291  -2.111
 168 O    2.474  -1.428   6.334
 169 O    2.474   8.011   6.334
 170 O   -0.251   3.291  14.780
 171 O   -0.251  -6.148  14.780
 172 O   -2.976   8.011  23.226
 173 O   -2.976  -1.428  23.226
 174 O   -5.701  12.731 -19.003
 175 O   -5.701   3.291 -19.003
 176 O   -8.426  -1.428 -10.557
 177 O   -8.426   8.011 -10.557
 178 O  -11.151   3.291  -2.111
 179 O  -11.151  12.731  -2.111
 180 O   10.649   3.291   6.334
 181 O   -8.175   7.577   6.334
 182 O  -10.900   2.857  14.780
 183 O   10.900   2.857  23.226
 184 O    8.175  -1.863 -19.003
 185 O    5.450  -6.583 -10.557
 186 O  -10.900  12.297  14.780
 187 O   10.900  -6.583  23.226
 188 O    8.175 -11.303 -19.003
 189 O    5.450   2.857 -10.557
 190 O    2.725  -1.863  -2.111
 191 O    2.725   7.577  -2.111
 192 O    0.000   2.857   6.334
 193 O    0.000  -6.583   6.334
 194 O   -2.725   7.577  14.780
 195 O   -2.725  -1.863  14.780
 196 O   -5.450  12.297  23.226
 197 O   -5.450   2.857  23.226
 198 O   -8.175  -1.863 -19.003
 199 O   -8.175   7.577 -19.003
 200 O  -10.900   2.857 -10.557
 201 O  -10.900  12.297 -10.557
 202 O   10.900  -6.583  -2.111
 203 O   10.900   2.857  -2.111
 204 O    8.175  -1.863   6.334
 205 O    8.175 -11.303   6.334
 206 O    5.450   2.857  14.780
 207 O    5.450  -6.583  14.780
 208 O    2.725   7.577  23.226
 209 O    2.725  -1.863  23.226
 210 O   -0.000  -6.583 -19.003
 211 O   -0.000   2.857 -19.003
 212 O   -2.725  -1.863 -10.557
 213 O   -2.725   7.577 -10.557
 214 O   -5.450   2.857  -2.111
 215 O   -5.450  12.297  -2.111
 216 O   -8.175  -1.863   6.334
 217 O  -10.649  12.731   6.334
 218 O   11.151  -6.148  14.780
 219 O    8.426 -10.868  23.226
 220 O    5.701   3.291 -19.003
 221 O    2.976  -1.428 -10.557
 222 O   11.151 -15.588  14.780
 223 O    8.426  -1.428  23.226
 224 O    5.701  -6.148 -19.003
 225 O    2.976 -10.868 -10.557
 226 O    0.251   3.291  -2.111
 227 O    0.251  -6.148  -2.111
 228 O   -2.474   8.011   6.334
 229 O   -2.474  -1.428   6.334
 230 O   -5.199  -6.148  14.780
 231 O   -5.199   3.291  14.780
 232 O   -7.924  -1.428  23.226
 233 O   -7.924   8.011  23.226
 234 O  -10.649   3.291 -19.003
 235 O  -10.649  12.731 -19.003
 236 O   11.151  -6.148 -10.557
 237 O   11.151 -15.588 -10.557
 238 O    8.426  -1.428  -2.111
 239 O    8.426 -10.868  -2.111
 240 O    5.701   3.291   6.334
 241 O    5.701  -6.148   6.334
 242 O    2.976 -10.868  14.780
 243 O    2.976  -1.428  14.780
 244 O    0.251  -6.148  23.226
 245 O    0.251   3.291  23.226
 246 O   -2.474  -1.428 -19.003
 247 O   -2.474   8.011 -19.003
 248 O   -5.199   3.291 -10.557
 249 O   -5.199  -6.148 -10.557
 250 O   -7.924   8.011  -2.111
 251 O   -7.924  -1.428  -2.111
 252 O  -10.649   3.291   6.334
 253 O   -7.924  10.868  10.557
 254 O  -10.649   6.148  19.003
 255 O   11.151 -12.731 -23.226
 256 O    8.426   1.428 -14.780
 257 O    5.701  -3.291  -6.334
 258 O  -10.649  15.588  19.003
 259 O   11.151  -3.291 -23.226
 260 O    8.426  -8.011 -14.780
 261 O    5.701   6.148  -6.334
 262 O    2.976   1.428   2.111
 263 O    2.976  -8.011   2.111
 264 O    0.251   6.148  10.557
 265 O    0.251  -3.291  10.557
 266 O   -2.474  10.868  19.003
 267 O   -2.474   1.428  19.003
 268 O   -5.199  -3.291 -23.226
 269 O   -5.199   6.148 -23.226
 270 O   -7.924   1.428 -14.780
 271 O   -7.924  10.868 -14.780
 272 O  -10.649   6.148  -6.334
 273 O  -10.649  15.588  -6.334
 274 O   11.151  -3.291   2.111
 275 O   11.151 -12.731   2.111
 276 O    8.426   1.428  10.557
 277 O    8.426  -8.011  10.557
 278 O    5.701   6.148  19.003
 279 O    5.701  -3.291  19.003
 280 O    2.976  -8.011 -23.226
 281 O    2.976   1.428 -23.226
 282 O    0.251  -3.291 -14.780
 283 O    0.251   6.148 -14.780
 284 O   -2.474   1.428  -6.334
 285 O   -2.474  10.868  -6.334
 286 O   -5.199   6.148   2.111
 287 O   -5.199  -3.291   2.111
 288 O   -7.924   1.428  10.557
 289 O   10.900  -2.857  10.557
 290 O    8.175  -7.577  19.003
 291 O    5.450 -12.297 -23.226
 292 O    2.725   1.863 -14.780
 293 O   -0.000  -2.857  -6.334
 294 O    8.175   1.863  19.003
 295 O    5.450  -2.857 -23.226
 296 O    2.725  -7.577 -14.780
 297 O   -0.000   6.583  -6.334
 298 O   -2.725   1.863   2.111
 299 O   -2.725  -7.577   2.111
 300 O   -5.450   6.583  10.557
 301 O   -5.450  -2.857  10.557
 302 O   -8.175  11.303  19.003
 303 O   -8.175   1.863  19.003
 304 O  -10.900  -2.857 -23.226
 305 O  -10.900   6.583 -23.226
 306 O   10.900 -12.297 -14.780
 307 O   10.900  -2.857 -14.780
 308 O    8.175  -7.577  -6.334
 309 O    8.175   1.863  -6.334
 310 O    5.450  -2.857   2.111
 311 O    5.450 -12.297   2.111
 312 O    2.725   1.863  10.557
 313 O    2.725  -7.577  10.557
 314 O    0.000   6.583  19.003
 315 O    0.000  -2.857  19.003
 316 O   -2.725  -7.577 -23.226
 317 O   -2.725   1.863 -23.226
 318 O   -5.450  -2.857 -14.780
 319 O   -5.450   6.583 -14.780
 320 O   -8.175   1.863  -6.334
 321 O   -8.175  11.303  -6.334
 322 O  -10.900   6.583   2.111
 323 O  -10.900  -2.857   2.111
 324 O   10.900 -12.297  10.557
 325 O  -11.151   6.148  10.557
 326 O   10.649 -12.731  19.003
 327 O    7.924   1.428 -23.226
 328 O    5.199  -3.291 -14.780
 329 O    2.474  -8.011  -6.334
 330 O   10.649  -3.291  19.003
 331 O    7.924  -8.011 -23.226
 332 O    5.199   6.148 -14.780
 333 O    2.474   1.428  -6.334
 334 O   -0.251  -3.291   2.111
 335 O   -0.251   6.148   2.111
 336 O   -2.976   1.428  10.557
 337 O   -2.976  10.868  10.557
 338 O   -5.701   6.148  19.003
 339 O   -5.701  -3.291  19.003
 340 O   -8.426  10.868 -23.226
 341 O   -8.426   1.428 -23.226
 342 O  -11.151  15.588 -14.780
 343 O  -11.151   6.148 -14.780
 344 O   10.649 -12.731  -6.334
 345 O   10.649  -3.291  -6.334
 346 O    7.924  -8.011   2.111
 347 O    7.924   1.428   2.111
 348 O    5.199  -3.291  10.557
 349 O    5.199   6.148  10.557
 350 O    2.474   1.428  19.003
 351 O    2.474  -8.011  19.003
 352 O   -0.251   6.148 -23.226
 353 O   -0.251  -3.291 -23.226
 354 O   -2.976  10.868 -14.780
 355 O   -2.976   1.428 -14.780
 356 O   -5.701  -3.291  -6.334
 357 O   -5.701   6.148  -6.334
 358 O   -8.426   1.428   2.111
 359 O   -8.426  10.868   2.111
 360 O  -11.151  15.588  10.557
                               7619 S  
                                         2.266E+03-5.343E-03 0.000E+00 0.000E+00
                                         3.409E+02-3.989E-02 0.000E+00 0.000E+00
                                         7.736E+01-1.785E-01 0.000E+00 0.000E+00
                                         2.148E+01-4.643E-01 0.000E+00 0.000E+00
                                         6.659E+00-4.431E-01 0.000E+00 0.000E+00
                               7620 S  
                                         8.479E-01 1.000E+00 0.000E+00 0.000E+00
                               7621 S  
                                         2.791E-01 1.000E+00 0.000E+00 0.000E+00
                        7622-  7624 P  
                                         1.772E+01 0.000E+00 4.339E-02 0.000E+00
                                         3.864E+00 0.000E+00 2.309E-01 0.000E+00
                                         1.048E+00 0.000E+00 5.138E-01 0.000E+00
                        7625-  7627 P  
                                         2.624E-01 0.000E+00 1.000E+00 0.000E+00
                        7628-  7632 D  
                                         4.790E-01 0.000E+00 0.000E+00 1.000E+00
 INFORMATION **** SET_MPP **** PCRYSTAL CALCULATION
 INFORMATION **** READM2 **** NEW DEFAULT: FOCK/KS MATRIX MIXING SET TO 30 %
 INFORMATION **** READM2 **** NEW DEFAULT: FULL DIRECT SCF MODE
 INFORMATION **** READM2 **** NEW DEFAULT: COULOMB BIPOLAR BUFFER SET TO 32 Mb
 INFORMATION **** READM2 **** NEW DEFAULT: EXCHANGE BIPOLAR BUFFER SET TO 32 Mb

 *******************************************************************************
 NEW DEFAULT: DFT INTEGRATION GRID INCREASED TO XLGRID
 NEW DEFAULT: DIIS ACCELERATOR ACTIVE
 USE KEYWORD NODIIS TO TURN IT OFF
 *******************************************************************************

 WARNING **** RDDFTP **** HSE06-HJS ACTIVE
 RANGE SEPARATION - OMEGA:   0.110000000000000     
 INFORMATION **** MAXCYCLE **** MAX NUMBER OF SCF CYCLES SET TO         200
 INFORMATION **** TOLDEE **** SCF TOL ON TOTAL ENERGY SET TO           7
 *******************************************************************************
 N. OF ATOMS PER CELL       360  COULOMB OVERLAP TOL         (T1) 10**   -6
 NUMBER OF SHELLS          3024  COULOMB PENETRATION TOL     (T2) 10**   -6
 NUMBER OF AO              7632  EXCHANGE OVERLAP TOL        (T3) 10**   -6
 N. OF ELECTRONS PER CELL  6191  EXCHANGE PSEUDO OVP (F(G))  (T4) 10**   -6
 CORE ELECTRONS PER CELL   4464  EXCHANGE PSEUDO OVP (P(G))  (T5) 10**  -12
 N. OF SYMMETRY OPERATORS     1  POLE ORDER IN MONO ZONE                  4
 *******************************************************************************
 TYPE OF CALCULATION :  RESTRICTED CLOSED SHELL
 KOHN-SHAM HAMILTONIAN

 (EXCHANGE)[CORRELATION] FUNCTIONAL:(HSE06 SR/GGA)[PERDEW-BURKE-ERNZERHOF]

 RANGE-SEPARATED HYBRID FUNCTIONAL 
 OMEGA (SHORT-RANGE)[LONG-RANGE]:(    0.1100)[    0.0000]

 HYBRID EXCHANGE - PERCENTAGE OF FOCK EXCHANGE    25.0000

 CAPPA:IS1  4;IS2  4;IS3  4; K PTS MONK NET  36; SYMMOPS:K SPACE   2;G SPACE   1

 *******************************************************************************
 MAX NUMBER OF SCF CYCLES     200  CONVERGENCE ON DELTAP        10**-17
 WEIGHT OF F(I) IN F(I+1)      30% CONVERGENCE ON ENERGY        10**- 7
 SHRINK. FACT.(MONKH.)    4  4  4  NUMBER OF K POINTS IN THE IBZ     36
 SHRINKING FACTOR(GILAT NET)    8  NUMBER OF K POINTS(GILAT NET)    260
 *******************************************************************************
 *** K POINTS COORDINATES (OBLIQUE COORDINATES IN UNITS OF IS =  4)
   1-R(  0  0  0)   2-C(  1  0  0)   3-R(  2  0  0)   4-C(  0  1  0)
   5-C(  1  1  0)   6-C(  2  1  0)   7-C(  3  1  0)   8-R(  0  2  0)
   9-C(  1  2  0)  10-R(  2  2  0)  11-C(  0  0  1)  12-C(  1  0  1)
  13-C(  2  0  1)  14-C(  3  0  1)  15-C(  0  1  1)  16-C(  1  1  1)
  17-C(  2  1  1)  18-C(  3  1  1)  19-C(  0  2  1)  20-C(  1  2  1)
  21-C(  2  2  1)  22-C(  3  2  1)  23-C(  0  3  1)  24-C(  1  3  1)
  25-C(  2  3  1)  26-C(  3  3  1)  27-R(  0  0  2)  28-C(  1  0  2)
  29-R(  2  0  2)  30-C(  0  1  2)  31-C(  1  1  2)  32-C(  2  1  2)
  33-C(  3  1  2)  34-R(  0  2  2)  35-C(  1  2  2)  36-R(  2  2  2)

 DIRECT LATTICE VECTORS COMPON. (A.U.)     RECIP. LATTICE VECTORS COMPON. (A.U.) 
        X            Y            Z              X            Y            Z
   24.5250106  -14.1595215    0.0000000      0.2561950    0.0000000   -0.0000000
    0.0000000   18.8793620    0.0000000      0.1921463    0.3328071   -0.0000000
    0.0000000    0.0000000   50.6754174      0.0000000    0.0000000    0.1239888

 DISK SPACE FOR EIGENVECTORS (FTN 10)  3727835136 REALS

 SYMMETRY ADAPTION OF THE BLOCH FUNCTIONS DISABLED
 TTTTTTTTTTTTTTTTTTTTTTTTTTTTTT gordsh1     TELAPSE        0.51 TCPU        0.46

 MATRIX SIZE: P(G)17503344, F(G) 2982816, P(G) IRR 8769888, F(G) IRR 2992320
 MAX G-VECTOR INDEX FOR 1- AND 2-ELECTRON INTEGRALS  53

 TTTTTTTTTTTTTTTTTTTTTTTTTTTTTT INPUT       TELAPSE       73.02 TCPU       72.81

 NEIGHBORS OF THE NON-EQUIVALENT ATOMS

 N = NUMBER OF NEIGHBORS AT DISTANCE R
    ATOM  N     R/ANG      R/AU   NEIGHBORS (ATOM LABELS AND CELL INDICES)
   1 GA   3     1.9285     3.6444  277 O    0 0 0  289 O    0 0 0  348 O    0 0 0
   1 GA   3     2.0723     3.9161  145 O    0 0 0  204 O    0 0 0  241 O    0 0 0
   1 GA   1     2.8348     5.3569   58 GA   0 0 0
   1 GA   3     2.9458     5.5667   73 GA   0 0 0   96 GA   0 0 0  108 GA   0 0 0
   1 GA   3     3.3150     6.2645   37 GA   1 0 0   60 GA   0 0 0   61 GA   0 0 0
   1 GA   3     3.3572     6.3443  325 O    1 0 0  276 O    0 0 0  313 O    0 0 0

   2 GA   3     1.9285     3.6444  278 O    0-1 0  290 O    0 0 0  351 O    0 0 0
   2 GA   3     2.0723     3.9161  146 O    0 0 0  207 O    0 0 0  242 O    0 0 0
   2 GA   1     2.8348     5.3569   61 GA   0 0 0
   2 GA   3     2.9458     5.5667   74 GA   0-1 0   78 GA   0 0 0   99 GA   0-1 0
   2 GA   3     3.3150     6.2645   38 GA   0 0 0   63 GA   0 0 0   62 GA   0-1 0
   2 GA   3     3.3572     6.3443  326 O    0 0 0  279 O    0 0 0  314 O    0-1 0

   3 GA   3     1.9285     3.6444  281 O    0 0 0  291 O    0 1 0  352 O    0 0 0
   3 GA   3     2.0723     3.9161  147 O    0 0-1  208 O    0 0-1  245 O    0 0-1
   3 GA   1     2.8348     5.3569   62 GA   0 0-1
   3 GA   3     2.9458     5.5667   75 GA   0 0-1   79 GA   0 1-1  100 GA   0 0-1
   3 GA   3     3.3150     6.2645   39 GA   0 0 0   64 GA   0 0 0   65 GA   0 0 0
   3 GA   3     3.3572     6.3443  327 O    0 0 0  280 O    0 1 0  317 O    0 0 0

   4 GA   3     1.9285     3.6444  282 O    0 0 0  292 O    0 0 0  355 O    0 0 0
   4 GA   3     2.0723     3.9161  148 O    0 0 0  211 O    0 0 0  246 O    0 0 0
   4 GA   1     2.8348     5.3569   65 GA   0 0 0
   4 GA   3     2.9458     5.5667   76 GA   0 0 0   80 GA   0 0 0  103 GA   0 0 0
   4 GA   3     3.3150     6.2645   40 GA   0 0 0   67 GA   0 0 0   66 GA   0 0 0
   4 GA   3     3.3572     6.3443  328 O    0 0 0  283 O    0 0 0  318 O    0 0 0

   5 GA   3     1.9285     3.6444  285 O    0-1 0  293 O    0 0 0  356 O    0 0 0
   5 GA   3     2.0723     3.9161  149 O    0 0 0  212 O    0 0 0  249 O    0 0 0
   5 GA   1     2.8348     5.3569   66 GA   0 0 0
   5 GA   3     2.9458     5.5667   77 GA   0-1 0   81 GA   0 0 0  104 GA   0-1 0
   5 GA   3     3.3150     6.2645   41 GA   0 0 0   68 GA   0 0 0   69 GA   0-1 0
   5 GA   3     3.3572     6.3443  329 O    0 0 0  284 O    0 0 0  321 O    0-1 0

   6 GA   3     1.9285     3.6444  279 O    0 0 0  294 O    0 0 0  350 O    0 0 0
   6 GA   3     2.0723     3.9161  150 O    0 0 0  206 O    0 0 0  243 O    0 0 0
   6 GA   1     2.8348     5.3569   60 GA   0 0 0
   6 GA   3     2.9458     5.5667   74 GA   0 0 0   78 GA   0 0 0   98 GA   0 0 0
   6 GA   3     3.3150     6.2645   42 GA   0 0 0   62 GA   0 0 0   63 GA   0 0 0
   6 GA   3     3.3572     6.3443  278 O    0 0 0  315 O    0 0 0  330 O    0 0 0

   7 GA   3     1.9285     3.6444  280 O    0 0 0  295 O    0 0 0  353 O    0 0 0
   7 GA   3     2.0723     3.9161  151 O    0 0-1  209 O    0 0-1  244 O    0 0-1
   7 GA   1     2.8348     5.3569   63 GA   0 0-1
   7 GA   3     2.9458     5.5667   75 GA   0 0-1   79 GA   0 0-1  101 GA   0 0-1
   7 GA   3     3.3150     6.2645   43 GA   0 0 0   64 GA   0-1 0   65 GA   0 0 0
   7 GA   3     3.3572     6.3443  331 O    0 0 0  281 O    0 0 0  316 O    0 0 0

   8 GA   3     1.9285     3.6444  283 O    0 0 0  296 O    0 1 0  354 O    0 0 0
   8 GA   3     2.0723     3.9161  152 O    0 0 0  210 O    0 1 0  247 O    0 0 0
   8 GA   1     2.8348     5.3569   64 GA   0 0 0
   8 GA   3     2.9458     5.5667   76 GA   0 1 0   80 GA   0 0 0  102 GA   0 0 0
   8 GA   3     3.3150     6.2645   44 GA   0 1 0   66 GA   0 1 0   67 GA   0 0 0
   8 GA   3     3.3572     6.3443  282 O    0 1 0  319 O    0 0 0  332 O    0 0 0

   9 GA   3     1.9285     3.6444  284 O    0 0 0  297 O    0 0 0  357 O    0 0 0
   9 GA   3     2.0723     3.9161  153 O    0 0 0  213 O    0 0 0  248 O    0 0 0
   9 GA   1     2.8348     5.3569   67 GA   0 0 0
   9 GA   3     2.9458     5.5667   77 GA   0 0 0   81 GA   0 0 0  105 GA   0 0 0
   9 GA   3     3.3150     6.2645   45 GA   0 0 0   69 GA   0 0 0   68 GA   0 0 0
   9 GA   3     3.3572     6.3443  285 O    0 0 0  320 O    0 0 0  333 O    0 0 0

  10 GA   3     1.9285     3.6444  287 O    0 0 0  298 O    0 0 0  358 O    0 0 0
  10 GA   3     2.0723     3.9161  154 O    0 0 0  214 O    0 0 0  251 O    0 0 0
  10 GA   1     2.8348     5.3569   68 GA   0 0 0
  10 GA   3     2.9458     5.5667   82 GA   0 0 0   83 GA   0 0 0  106 GA   0 0 0
  10 GA   3     3.3150     6.2645   46 GA   0 0 0   70 GA   0 0 0   71 GA   0-1 0
  10 GA   3     3.3572     6.3443  334 O    0 0 0  286 O    0 0 0  323 O    0 0 0

  11 GA   3     1.9285     3.6444  286 O    0 0 0  299 O    0 1 0  359 O    0 0 0
  11 GA   3     2.0723     3.9161  155 O    0 0 0  215 O    0 0 0  250 O    0 0 0
  11 GA   1     2.8348     5.3569   69 GA   0 0 0
  11 GA   3     2.9458     5.5667   82 GA   0 1 0   83 GA   0 0 0  107 GA   0 0 0
  11 GA   3     3.3150     6.2645   47 GA   0 0 0   70 GA   0 0 0   71 GA   0 0 0
  11 GA   3     3.3572     6.3443  335 O    0 0 0  287 O    0 1 0  322 O    0 0 0

  12 GA   3     1.9285     3.6444  288 O    0 0 0  300 O    0 0 0  325 O    0 0 0
  12 GA   3     2.0723     3.9161  156 O    0 0 0  181 O    0 0 0  252 O    0 0 0
  12 GA   1     2.8348     5.3569   70 GA   0 0 0
  12 GA   3     2.9458     5.5667   73 GA  -1 0 0   84 GA   0 0 0   85 GA   0 0 0
  12 GA   3     3.3150     6.2645   37 GA   0 0 0   48 GA   0 0 0   72 GA   0 0 0
  12 GA   3     3.3572     6.3443  336 O    0 0 0  253 O    0 0 0  324 O   -1 0 0

  13 GA   2     1.9285     3.6444  253 O    0 0 0  301 O    0 1 0
  13 GA   1     1.9285     3.6444  360 O    0 0 0
  13 GA   3     2.0723     3.9161  157 O    0 0 0  216 O    0 1 0  217 O    0 0 0
  13 GA   1     2.8348     5.3569   71 GA   0 0 0
  13 GA   3     2.9458     5.5667   84 GA   0 1 0   85 GA   0 0 0  108 GA  -1 0 0
  13 GA   3     3.3150     6.2645   49 GA   0 1 0   72 GA   0 1 0   37 GA   0 0 0

  14 GA   3     1.9285     3.6444  254 O    0 0 0  302 O    0 0 0  330 O   -1 0 0
  14 GA   3     2.0723     3.9161  158 O    0 0 0  186 O    0 0 0  218 O   -1 0 0
  14 GA   1     2.8348     5.3569   37 GA   0 0 0
  14 GA   3     2.9458     5.5667   78 GA  -1 0 0   86 GA   0 0 0   87 GA   0 0 0
  14 GA   3     3.3150     6.2645   42 GA  -1 0 0   50 GA   0 0 0   38 GA  -1 0 0
  14 GA   3     3.3572     6.3443  258 O    0 0 0  290 O   -1 0 0  338 O    0 0 0

  15 GA   3     1.9285     3.6444  258 O    0-1 0  303 O    0 0 0  326 O   -1 0 0
  15 GA   3     2.0723     3.9161  159 O    0 0 0  182 O    0 0 0  222 O   -1 0 0
  15 GA   1     2.8348     5.3569   72 GA   0 0 0
  15 GA   3     2.9458     5.5667   74 GA  -1-1 0   86 GA   0 0 0   87 GA   0-1 0
  15 GA   3     3.3150     6.2645   38 GA  -1 0 0   51 GA   0 0 0   42 GA  -1-1 0
  15 GA   3     3.3572     6.3443  339 O    0 0 0  254 O    0 0 0  294 O   -1-1 0

  16 GA   3     1.9285     3.6444  259 O    0 0 0  304 O    1 1 0  327 O    0 0 0
  16 GA   3     2.0723     3.9161  160 O    1 0-1  183 O    0 0-1  223 O    0 0-1
  16 GA   1     2.8348     5.3569   42 GA   0 0-1
  16 GA   3     2.9458     5.5667   75 GA   0 0-1   88 GA   1 0-1   89 GA   1 1-1
  16 GA   3     3.3150     6.2645   52 GA   1 0 0   39 GA   0 0 0   43 GA   0 0 0
  16 GA   3     3.3572     6.3443  340 O    1 0 0  255 O    0 1 0  295 O    0 0 0

  17 GA   3     1.9285     3.6444  255 O    0 0 0  305 O    1 0 0  331 O    0 0 0
  17 GA   3     2.0723     3.9161  161 O    1 0-1  187 O    0 0-1  219 O    0 0-1
  17 GA   1     2.8348     5.3569   38 GA   0 0-1
  17 GA   3     2.9458     5.5667   79 GA   0 0-1   88 GA   1 0-1   89 GA   1 0-1
  17 GA   3     3.3150     6.2645   53 GA   1 0 0   39 GA   0-1 0   43 GA   0 0 0
  17 GA   3     3.3572     6.3443  341 O    1 0 0  259 O    0 0 0  291 O    0 0 0

  18 GA   3     1.9285     3.6444  256 O    0 0 0  306 O    0 1 0  332 O    0 0 0
  18 GA   3     2.0723     3.9161  162 O    0 0 0  188 O    0 1 0  220 O    0 0 0
  18 GA   1     2.8348     5.3569   39 GA   0 0 0
  18 GA   3     2.9458     5.5667   80 GA   0 0 0   90 GA   0 0 0   91 GA   0 1 0
  18 GA   3     3.3150     6.2645   44 GA   0 1 0   54 GA   1 1 0   40 GA   0 0 0
  18 GA   3     3.3572     6.3443  260 O    0 1 0  292 O    0 0 0  342 O    1 0 0

  19 GA   3     1.9285     3.6444  260 O    0 0 0  307 O    0 0 0  328 O    0 0 0
  19 GA   3     2.0723     3.9161  163 O    0 0 0  184 O    0 0 0  224 O    0 0 0
  19 GA   1     2.8348     5.3569   43 GA   0 0 0
  19 GA   3     2.9458     5.5667   76 GA   0 0 0   90 GA   0 0 0   91 GA   0 0 0
  19 GA   3     3.3150     6.2645   40 GA   0 0 0   55 GA   1 0 0   44 GA   0 0 0
  19 GA   3     3.3572     6.3443  343 O    1 0 0  256 O    0 0 0  296 O    0 0 0

  20 GA   3     1.9285     3.6444  261 O    0-1 0  308 O    0 0 0  329 O    0 0 0
  20 GA   3     2.0723     3.9161  164 O    0 0 0  185 O    0 0 0  225 O    0 0 0
  20 GA   1     2.8348     5.3569   44 GA   0 0 0
  20 GA   3     2.9458     5.5667   77 GA   0-1 0   92 GA   0-1 0   93 GA   0 0 0
  20 GA   3     3.3150     6.2645   41 GA   0 0 0   56 GA   0 0 0   45 GA   0-1 0
  20 GA   3     3.3572     6.3443  344 O    0 0 0  257 O    0 0 0  297 O    0-1 0

  21 GA   3     1.9285     3.6444  257 O    0 0 0  309 O    0 0 0  333 O    0 0 0
  21 GA   3     2.0723     3.9161  165 O    0 0 0  189 O    0 0 0  221 O    0 0 0
  21 GA   1     2.8348     5.3569   40 GA   0 0 0
  21 GA   3     2.9458     5.5667   81 GA   0 0 0   92 GA   0 0 0   93 GA   0 0 0
  21 GA   3     3.3150     6.2645   45 GA   0 0 0   57 GA   0 0 0   41 GA   0 0 0
  21 GA   3     3.3572     6.3443  261 O    0 0 0  293 O    0 0 0  345 O    0 0 0

  22 GA   3     1.9285     3.6444  263 O    0 0 0  310 O    0 0 0  334 O    0 0 0
  22 GA   3     2.0723     3.9161  166 O    0 0 0  190 O    0 0 0  227 O    0 0 0
  22 GA   1     2.8348     5.3569   41 GA   0 0 0
  22 GA   3     2.9458     5.5667   82 GA   0 0 0   94 GA   0 0 0   95 GA   0 0 0
  22 GA   3     3.3150     6.2645   46 GA   0 0 0   58 GA   0 0 0   47 GA   0-1 0
  22 GA   3     3.3572     6.3443  346 O    0 0 0  262 O    0 0 0  299 O    0 0 0

  23 GA   3     1.9285     3.6444  262 O    0 0 0  311 O    0 1 0  335 O    0 0 0
  23 GA   3     2.0723     3.9161  167 O    0 0 0  191 O    0 0 0  226 O    0 0 0
  23 GA   1     2.8348     5.3569   45 GA   0 0 0
  23 GA   3     2.9458     5.5667   83 GA   0 0 0   94 GA   0 1 0   95 GA   0 0 0
  23 GA   3     3.3150     6.2645   59 GA   0 0 0   46 GA   0 0 0   47 GA   0 0 0
  23 GA   3     3.3572     6.3443  347 O    0 0 0  263 O    0 1 0  298 O    0 0 0

  24 GA   3     1.9285     3.6444  265 O    0 0 0  312 O    0 0 0  336 O    0 0 0
  24 GA   3     2.0723     3.9161  168 O    0 0 0  192 O    0 0 0  229 O    0 0 0
  24 GA   1     2.8348     5.3569   46 GA   0 0 0
  24 GA   3     2.9458     5.5667   84 GA   0 0 0   96 GA   0 0 0   97 GA   0 0 0
  24 GA   3     3.3150     6.2645   48 GA   0 0 0   60 GA   0 0 0   49 GA   0 0 0
  24 GA   3     3.3572     6.3443  348 O    0 0 0  264 O    0 0 0  301 O    0 0 0

  25 GA   3     1.9285     3.6444  264 O    0 0 0  313 O    0 1 0  337 O    0 0 0
  25 GA   3     2.0723     3.9161  169 O    0 0 0  193 O    0 1 0  228 O    0 0 0
  25 GA   1     2.8348     5.3569   47 GA   0 0 0
  25 GA   3     2.9458     5.5667   85 GA   0 0 0   96 GA   0 1 0   97 GA   0 0 0
  25 GA   3     3.3150     6.2645   49 GA   0 1 0   61 GA   0 1 0   48 GA   0 0 0
  25 GA   3     3.3572     6.3443  265 O    0 1 0  300 O    0 0 0  349 O    0 0 0

  26 GA   3     1.9285     3.6444  267 O    0 0 0  314 O    0 0 0  338 O    0 0 0
  26 GA   3     2.0723     3.9161  170 O    0 0 0  194 O    0 0 0  231 O    0 0 0
  26 GA   1     2.8348     5.3569   48 GA   0 0 0
  26 GA   3     2.9458     5.5667   86 GA   0 0 0   98 GA   0 0 0   99 GA   0 0 0
  26 GA   3     3.3150     6.2645   50 GA   0 0 0   62 GA   0 0 0   51 GA   0 0 0
  26 GA   3     3.3572     6.3443  266 O    0 0 0  303 O    0 0 0  350 O    0 0 0

  27 GA   3     1.9285     3.6444  266 O    0-1 0  315 O    0 0 0  339 O    0 0 0
  27 GA   3     2.0723     3.9161  171 O    0 0 0  195 O    0 0 0  230 O    0 0 0
  27 GA   1     2.8348     5.3569   49 GA   0 0 0
  27 GA   3     2.9458     5.5667   87 GA   0-1 0   98 GA   0 0 0   99 GA   0-1 0
  27 GA   3     3.3150     6.2645   51 GA   0 0 0   63 GA   0 0 0   50 GA   0-1 0
  27 GA   3     3.3572     6.3443  351 O    0 0 0  267 O    0 0 0  302 O    0-1 0

  28 GA   3     1.9285     3.6444  269 O    0 0 0  316 O    0 1 0  340 O    0 0 0
  28 GA   3     2.0723     3.9161  172 O    0 0-1  196 O    0 0-1  233 O    0 0-1
  28 GA   1     2.8348     5.3569   50 GA   0 0-1
  28 GA   3     2.9458     5.5667   88 GA   0 0-1  100 GA   0 0-1  101 GA   0 1-1
  28 GA   3     3.3150     6.2645   64 GA   0 0 0   52 GA   0 0 0   53 GA   0 0 0
  28 GA   3     3.3572     6.3443  352 O    0 0 0  268 O    0 1 0  305 O    0 0 0

  29 GA   3     1.9285     3.6444  268 O    0 0 0  317 O    0 0 0  341 O    0 0 0
  29 GA   3     2.0723     3.9161  173 O    0 0-1  197 O    0 0-1  232 O    0 0-1
  29 GA   1     2.8348     5.3569   51 GA   0 0-1
  29 GA   3     2.9458     5.5667   89 GA   0 0-1  100 GA   0 0-1  101 GA   0 0-1
  29 GA   3     3.3150     6.2645   65 GA   0 0 0   52 GA   0-1 0   53 GA   0 0 0
  29 GA   3     3.3572     6.3443  353 O    0 0 0  269 O    0 0 0  304 O    0 0 0

  30 GA   3     1.9285     3.6444  271 O    0 0 0  318 O    0 1 0  342 O    0 0 0
  30 GA   3     2.0723     3.9161  174 O    0 0 0  198 O    0 1 0  235 O    0 0 0
  30 GA   1     2.8348     5.3569   52 GA   0 0 0
  30 GA   3     2.9458     5.5667   90 GA  -1 0 0  102 GA   0 0 0  103 GA   0 1 0
  30 GA   3     3.3150     6.2645   54 GA   0 1 0   66 GA   0 1 0   55 GA   0 0 0
  30 GA   3     3.3572     6.3443  270 O    0 1 0  307 O   -1 0 0  354 O    0 0 0

  31 GA   3     1.9285     3.6444  270 O    0 0 0  319 O    0 0 0  343 O    0 0 0
  31 GA   3     2.0723     3.9161  175 O    0 0 0  199 O    0 0 0  234 O    0 0 0
  31 GA   1     2.8348     5.3569   53 GA   0 0 0
  31 GA   3     2.9458     5.5667   91 GA  -1 0 0  102 GA   0 0 0  103 GA   0 0 0
  31 GA   3     3.3150     6.2645   55 GA   0 0 0   67 GA   0 0 0   54 GA   0 0 0
  31 GA   3     3.3572     6.3443  355 O    0 0 0  271 O    0 0 0  306 O   -1 0 0

  32 GA   3     1.9285     3.6444  273 O    0-1 0  320 O    0 0 0  344 O   -1 0 0
  32 GA   3     2.0723     3.9161  176 O    0 0 0  200 O    0 0 0  237 O   -1 0 0
  32 GA   1     2.8348     5.3569   54 GA   0 0 0
  32 GA   3     2.9458     5.5667   92 GA  -1-1 0  104 GA   0-1 0  105 GA   0 0 0
  32 GA   3     3.3150     6.2645   56 GA  -1 0 0   68 GA   0 0 0   57 GA  -1-1 0
  32 GA   3     3.3572     6.3443  356 O    0 0 0  272 O    0 0 0  309 O   -1-1 0

  33 GA   3     1.9285     3.6444  272 O    0 0 0  321 O    0 0 0  345 O   -1 0 0
  33 GA   3     2.0723     3.9161  177 O    0 0 0  201 O    0 0 0  236 O   -1 0 0
  33 GA   1     2.8348     5.3569   55 GA   0 0 0
  33 GA   3     2.9458     5.5667   93 GA  -1 0 0  104 GA   0 0 0  105 GA   0 0 0
  33 GA   3     3.3150     6.2645   57 GA  -1 0 0   69 GA   0 0 0   56 GA  -1 0 0
  33 GA   3     3.3572     6.3443  273 O    0 0 0  308 O   -1 0 0  357 O    0 0 0

  34 GA   3     1.9285     3.6444  275 O    0 0 0  322 O    1 0 0  346 O    0 0 0
  34 GA   3     2.0723     3.9161  178 O    1 0 0  202 O    0 0 0  239 O    0 0 0
  34 GA   1     2.8348     5.3569   56 GA   0 0 0
  34 GA   3     2.9458     5.5667   94 GA   0 0 0  106 GA   1 0 0  107 GA   1 0 0
  34 GA   3     3.3150     6.2645   58 GA   0 0 0   70 GA   1 0 0   59 GA   0-1 0
  34 GA   3     3.3572     6.3443  358 O    1 0 0  274 O    0 0 0  311 O    0 0 0

  35 GA   3     1.9285     3.6444  274 O    0 0 0  323 O    1 1 0  347 O    0 0 0
  35 GA   3     2.0723     3.9161  179 O    1 0 0  203 O    0 0 0  238 O    0 0 0
  35 GA   1     2.8348     5.3569   57 GA   0 0 0
  35 GA   3     2.9458     5.5667   95 GA   0 0 0  106 GA   1 1 0  107 GA   1 0 0
  35 GA   3     3.3150     6.2645   71 GA   1 0 0   58 GA   0 0 0   59 GA   0 0 0
  35 GA   3     3.3572     6.3443  359 O    1 0 0  275 O    0 1 0  310 O    0 0 0

  36 GA   3     1.9285     3.6444  276 O    0 0 0  324 O    0 1 0  349 O    0 0 0
  36 GA   3     2.0723     3.9161  180 O    0 0 0  205 O    0 1 0  240 O    0 0 0
  36 GA   1     2.8348     5.3569   59 GA   0 0 0
  36 GA   3     2.9458     5.5667   73 GA   0 1 0   97 GA   0 0 0  108 GA   0 0 0
  36 GA   3     3.3150     6.2645   61 GA   0 1 0   72 GA   1 1 0   60 GA   0 0 0
  36 GA   2     3.3572     6.3443  277 O    0 1 0  312 O    0 0 0

  37 GA   3     1.9285     3.6444  325 O    0 0 0  253 O    0 0 0  289 O   -1 0 0
  37 GA   3     2.0723     3.9161  218 O   -1 0 0  158 O    0 0 0  186 O    0 0 0
  37 GA   1     2.8348     5.3569   14 GA   0 0 0
  37 GA   3     2.9458     5.5667  110 GA  -1 0 0  122 GA   0 0 0  114 GA  -1 0 0
  37 GA   3     3.3150     6.2645    1 GA  -1 0 0   12 GA   0 0 0   13 GA   0 0 0
  37 GA   2     3.3572     6.3443  277 O   -1 0 0  300 O    0 0 0

  38 GA   3     1.9285     3.6444  326 O    0 0 0  254 O    1 0 0  290 O    0 0 0
  38 GA   3     2.0723     3.9161  219 O    0 0 0  161 O    1 0 0  187 O    0 0 0
  38 GA   1     2.8348     5.3569   17 GA   0 0 1
  38 GA   3     2.9458     5.5667  111 GA   0-1 0  125 GA   1 0 0  115 GA   0 0 0
  38 GA   3     3.3150     6.2645    2 GA   0 0 0   15 GA   1 0 0   14 GA   1 0 0
  38 GA   3     3.3572     6.3443  278 O    0-1 0  303 O    1 0 0  330 O    0 0 0

  39 GA   3     1.9285     3.6444  255 O    0 1 0  291 O    0 1 0  327 O    0 0 0
  39 GA   3     2.0723     3.9161  162 O    0 0 0  188 O    0 1 0  220 O    0 0 0
  39 GA   1     2.8348     5.3569   18 GA   0 0 0
  39 GA   3     2.9458     5.5667  112 GA   0 0 0  126 GA   1 1 0  116 GA   0 1 0
  39 GA   3     3.3150     6.2645    3 GA   0 0 0   16 GA   0 0 0   17 GA   0 1 0
  39 GA   3     3.3572     6.3443  281 O    0 0 0  304 O    1 1 0  331 O    0 1 0

  40 GA   3     1.9285     3.6444  328 O    0 0 0  256 O    0 0 0  292 O    0 0 0
  40 GA   3     2.0723     3.9161  221 O    0 0 0  165 O    0 0 0  189 O    0 0 0
  40 GA   1     2.8348     5.3569   21 GA   0 0 0
  40 GA   3     2.9458     5.5667  113 GA   0 0 0  129 GA   0 0 0  117 GA   0 0 0
  40 GA   3     3.3150     6.2645    4 GA   0 0 0   19 GA   0 0 0   18 GA   0 0 0
  40 GA   3     3.3572     6.3443  282 O    0 0 0  307 O    0 0 0  332 O    0 0 0

  41 GA   3     1.9285     3.6444  329 O    0 0 0  257 O    0 0 0  293 O    0 0 0
  41 GA   3     2.0723     3.9161  227 O    0 0 0  166 O    0 0 0  190 O    0 0 0
  41 GA   1     2.8348     5.3569   22 GA   0 0 0
  41 GA   3     2.9458     5.5667  119 GA   0-1 0  130 GA   0 0 0  118 GA   0 0 0
  41 GA   3     3.3150     6.2645    5 GA   0 0 0   20 GA   0 0 0   21 GA   0 0 0
  41 GA   3     3.3572     6.3443  285 O    0-1 0  308 O    0 0 0  333 O    0 0 0

  42 GA   3     1.9285     3.6444  330 O    0 0 0  258 O    1 0 0  294 O    0 0 0
  42 GA   3     2.0723     3.9161  223 O    0 0 0  160 O    1 0 0  183 O    0 0 0
  42 GA   1     2.8348     5.3569   16 GA   0 0 1
  42 GA   3     2.9458     5.5667  115 GA   0 0 0  124 GA   1 0 0  111 GA   0 0 0
  42 GA   3     3.3150     6.2645    6 GA   0 0 0   14 GA   1 0 0   15 GA   1 1 0
  42 GA   3     3.3572     6.3443  279 O    0 0 0  302 O    1 0 0  326 O    0 1 0

  43 GA   3     1.9285     3.6444  331 O    0 0 0  259 O    0 0 0  295 O    0 0 0
  43 GA   3     2.0723     3.9161  224 O    0 0 0  163 O    0 0 0  184 O    0 0 0
  43 GA   1     2.8348     5.3569   19 GA   0 0 0
  43 GA   3     2.9458     5.5667  116 GA   0 0 0  127 GA   1 0 0  112 GA   0 0 0
  43 GA   3     3.3150     6.2645    7 GA   0 0 0   17 GA   0 0 0   16 GA   0 0 0
  43 GA   3     3.3572     6.3443  280 O    0 0 0  305 O    1 0 0  327 O    0 0 0

  44 GA   3     1.9285     3.6444  332 O    0-1 0  260 O    0 0 0  296 O    0 0 0
  44 GA   3     2.0723     3.9161  225 O    0 0 0  164 O    0 0 0  185 O    0 0 0
  44 GA   1     2.8348     5.3569   20 GA   0 0 0
  44 GA   3     2.9458     5.5667  117 GA   0-1 0  128 GA   0 0 0  113 GA   0 0 0
  44 GA   3     3.3150     6.2645    8 GA   0-1 0   18 GA   0-1 0   19 GA   0 0 0
  44 GA   3     3.3572     6.3443  283 O    0-1 0  306 O    0 0 0  328 O    0 0 0

  45 GA   3     1.9285     3.6444  333 O    0 0 0  261 O    0 0 0  297 O    0 0 0
  45 GA   3     2.0723     3.9161  226 O    0 0 0  167 O    0 0 0  191 O    0 0 0
  45 GA   1     2.8348     5.3569   23 GA   0 0 0
  45 GA   3     2.9458     5.5667  118 GA   0 0 0  131 GA   0 0 0  119 GA   0 0 0
  45 GA   3     3.3150     6.2645    9 GA   0 0 0   21 GA   0 0 0   20 GA   0 1 0
  45 GA   3     3.3572     6.3443  284 O    0 0 0  309 O    0 0 0  329 O    0 1 0

  46 GA   3     1.9285     3.6444  334 O    0 0 0  262 O    0 0 0  298 O    0 0 0
  46 GA   3     2.0723     3.9161  229 O    0 0 0  168 O    0 0 0  192 O    0 0 0
  46 GA   1     2.8348     5.3569   24 GA   0 0 0
  46 GA   3     2.9458     5.5667  121 GA   0 0 0  132 GA   0 0 0  120 GA   0 0 0
  46 GA   3     3.3150     6.2645   10 GA   0 0 0   22 GA   0 0 0   23 GA   0 0 0
  46 GA   3     3.3572     6.3443  287 O    0 0 0  310 O    0 0 0  335 O    0 0 0

  47 GA   3     1.9285     3.6444  263 O    0 1 0  299 O    0 1 0  335 O    0 0 0
  47 GA   3     2.0723     3.9161  169 O    0 0 0  193 O    0 1 0  228 O    0 0 0
  47 GA   1     2.8348     5.3569   25 GA   0 0 0
  47 GA   3     2.9458     5.5667  120 GA   0 0 0  133 GA   0 1 0  121 GA   0 1 0
  47 GA   3     3.3150     6.2645   11 GA   0 0 0   22 GA   0 1 0   23 GA   0 0 0
  47 GA   3     3.3572     6.3443  286 O    0 0 0  311 O    0 1 0  334 O    0 1 0

  48 GA   3     1.9285     3.6444  336 O    0 0 0  264 O    0 0 0  300 O    0 0 0
  48 GA   3     2.0723     3.9161  231 O    0 0 0  170 O    0 0 0  194 O    0 0 0
  48 GA   1     2.8348     5.3569   26 GA   0 0 0
  48 GA   3     2.9458     5.5667  123 GA   0 0 0  134 GA   0 0 0  122 GA   0 0 0
  48 GA   3     3.3150     6.2645   12 GA   0 0 0   24 GA   0 0 0   25 GA   0 0 0
  48 GA   3     3.3572     6.3443  288 O    0 0 0  312 O    0 0 0  337 O    0 0 0

  49 GA   3     1.9285     3.6444  337 O    0-1 0  265 O    0 0 0  301 O    0 0 0
  49 GA   3     2.0723     3.9161  230 O    0 0 0  171 O    0 0 0  195 O    0 0 0
  49 GA   1     2.8348     5.3569   27 GA   0 0 0
  49 GA   3     2.9458     5.5667  122 GA   0-1 0  135 GA   0 0 0  123 GA   0 0 0
  49 GA   3     3.3150     6.2645   13 GA   0-1 0   25 GA   0-1 0   24 GA   0 0 0
  49 GA   3     3.3572     6.3443  253 O    0-1 0  313 O    0 0 0  336 O    0 0 0

  50 GA   3     1.9285     3.6444  338 O    0 0 0  266 O    0 0 0  302 O    0 0 0
  50 GA   3     2.0723     3.9161  233 O    0 0 0  172 O    0 0 0  196 O    0 0 0
  50 GA   1     2.8348     5.3569   28 GA   0 0 1
  50 GA   3     2.9458     5.5667  125 GA   0 0 0  136 GA   0 0 0  124 GA   0 0 0
  50 GA   3     3.3150     6.2645   14 GA   0 0 0   26 GA   0 0 0   27 GA   0 1 0
  50 GA   3     3.3572     6.3443  254 O    0 0 0  314 O    0 0 0  339 O    0 1 0

  51 GA   3     1.9285     3.6444  339 O    0 0 0  267 O    0 0 0  303 O    0 0 0
  51 GA   3     2.0723     3.9161  232 O    0 0 0  173 O    0 0 0  197 O    0 0 0
  51 GA   1     2.8348     5.3569   29 GA   0 0 1
  51 GA   3     2.9458     5.5667  124 GA   0-1 0  137 GA   0 0 0  125 GA   0 0 0
  51 GA   3     3.3150     6.2645   15 GA   0 0 0   27 GA   0 0 0   26 GA   0 0 0
  51 GA   3     3.3572     6.3443  258 O    0-1 0  315 O    0 0 0  338 O    0 0 0

  52 GA   3     1.9285     3.6444  268 O    0 1 0  304 O    0 1 0  340 O    0 0 0
  52 GA   3     2.0723     3.9161  174 O    0 0 0  198 O    0 1 0  235 O    0 0 0
  52 GA   1     2.8348     5.3569   30 GA   0 0 0
  52 GA   3     2.9458     5.5667  138 GA   0 1 0  126 GA   0 1 0  127 GA   0 0 0
  52 GA   3     3.3150     6.2645   16 GA  -1 0 0   28 GA   0 0 0   29 GA   0 1 0
  52 GA   3     3.3572     6.3443  259 O   -1 0 0  316 O    0 1 0  341 O    0 1 0

  53 GA   3     1.9285     3.6444  341 O    0 0 0  269 O    0 0 0  305 O    0 0 0
  53 GA   3     2.0723     3.9161  234 O    0 0 0  175 O    0 0 0  199 O    0 0 0
  53 GA   1     2.8348     5.3569   31 GA   0 0 0
  53 GA   3     2.9458     5.5667  126 GA   0 0 0  139 GA   0 0 0  127 GA   0 0 0
  53 GA   3     3.3150     6.2645   17 GA  -1 0 0   29 GA   0 0 0   28 GA   0 0 0
  53 GA   3     3.3572     6.3443  255 O   -1 0 0  317 O    0 0 0  340 O    0 0 0

  54 GA   3     1.9285     3.6444  342 O    0-1 0  270 O    0 0 0  306 O   -1 0 0
  54 GA   3     2.0723     3.9161  237 O   -1 0 0  176 O    0 0 0  200 O    0 0 0
  54 GA   1     2.8348     5.3569   32 GA   0 0 0
  54 GA   3     2.9458     5.5667  129 GA  -1-1 0  140 GA   0 0 0  128 GA  -1 0 0
  54 GA   3     3.3150     6.2645   18 GA  -1-1 0   30 GA   0-1 0   31 GA   0 0 0
  54 GA   3     3.3572     6.3443  256 O   -1-1 0  318 O    0 0 0  343 O    0 0 0

  55 GA   3     1.9285     3.6444  343 O    0 0 0  271 O    0 0 0  307 O   -1 0 0
  55 GA   3     2.0723     3.9161  236 O   -1 0 0  177 O    0 0 0  201 O    0 0 0
  55 GA   1     2.8348     5.3569   33 GA   0 0 0
  55 GA   3     2.9458     5.5667  128 GA  -1 0 0  141 GA   0 0 0  129 GA  -1 0 0
  55 GA   3     3.3150     6.2645   19 GA  -1 0 0   31 GA   0 0 0   30 GA   0 0 0
  55 GA   3     3.3572     6.3443  260 O   -1 0 0  319 O    0 0 0  342 O    0 0 0

  56 GA   3     1.9285     3.6444  344 O    0 0 0  272 O    1 0 0  308 O    0 0 0
  56 GA   3     2.0723     3.9161  239 O    0 0 0  178 O    1 0 0  202 O    0 0 0
  56 GA   1     2.8348     5.3569   34 GA   0 0 0
  56 GA   3     2.9458     5.5667  131 GA   0-1 0  142 GA   1 0 0  130 GA   0 0 0
  56 GA   3     3.3150     6.2645   20 GA   0 0 0   32 GA   1 0 0   33 GA   1 0 0
  56 GA   3     3.3572     6.3443  261 O    0-1 0  320 O    1 0 0  345 O    0 0 0

  57 GA   3     1.9285     3.6444  345 O    0 0 0  273 O    1 0 0  309 O    0 0 0
  57 GA   3     2.0723     3.9161  238 O    0 0 0  179 O    1 0 0  203 O    0 0 0
  57 GA   1     2.8348     5.3569   35 GA   0 0 0
  57 GA   3     2.9458     5.5667  130 GA   0 0 0  143 GA   1 0 0  131 GA   0 0 0
  57 GA   3     3.3150     6.2645   21 GA   0 0 0   33 GA   1 0 0   32 GA   1 1 0
  57 GA   3     3.3572     6.3443  257 O    0 0 0  321 O    1 0 0  344 O    0 1 0

  58 GA   3     1.9285     3.6444  346 O    0 0 0  274 O    0 0 0  310 O    0 0 0
  58 GA   3     2.0723     3.9161  241 O    0 0 0  145 O    0 0 0  204 O    0 0 0
  58 GA   1     2.8348     5.3569    1 GA   0 0 0
  58 GA   3     2.9458     5.5667  133 GA   0 0 0  109 GA   1 0 0  132 GA   0 0 0
  58 GA   3     3.3150     6.2645   22 GA   0 0 0   34 GA   0 0 0   35 GA   0 0 0
  58 GA   3     3.3572     6.3443  263 O    0 0 0  322 O    1 0 0  347 O    0 0 0

  59 GA   3     1.9285     3.6444  275 O    0 1 0  311 O    0 1 0  347 O    0 0 0
  59 GA   3     2.0723     3.9161  180 O    0 0 0  205 O    0 1 0  240 O    0 0 0
  59 GA   1     2.8348     5.3569   36 GA   0 0 0
  59 GA   3     2.9458     5.5667  132 GA   0 0 0  144 GA   1 1 0  133 GA   0 1 0
  59 GA   3     3.3150     6.2645   23 GA   0 0 0   34 GA   0 1 0   35 GA   0 0 0
  59 GA   3     3.3572     6.3443  262 O    0 0 0  323 O    1 1 0  346 O    0 1 0

  60 GA   3     1.9285     3.6444  348 O    0 0 0  276 O    0 0 0  312 O    0 0 0
  60 GA   3     2.0723     3.9161  243 O    0 0 0  150 O    0 0 0  206 O    0 0 0
  60 GA   1     2.8348     5.3569    6 GA   0 0 0
  60 GA   3     2.9458     5.5667  135 GA   0 0 0  114 GA   0 0 0  134 GA   0 0 0
  60 GA   3     3.3150     6.2645    1 GA   0 0 0   24 GA   0 0 0   36 GA   0 0 0
  60 GA   3     3.3572     6.3443  265 O    0 0 0  289 O    0 0 0  349 O    0 0 0

  61 GA   3     1.9285     3.6444  349 O    0-1 0  277 O    0 0 0  313 O    0 0 0
  61 GA   3     2.0723     3.9161  242 O    0 0 0  146 O    0 0 0  207 O    0 0 0
  61 GA   1     2.8348     5.3569    2 GA   0 0 0
  61 GA   3     2.9458     5.5667  134 GA   0-1 0  110 GA   0 0 0  135 GA   0 0 0
  61 GA   3     3.3150     6.2645   25 GA   0-1 0   36 GA   0-1 0    1 GA   0 0 0
  61 GA   3     3.3572     6.3443  264 O    0-1 0  324 O    0 0 0  348 O    0 0 0

  62 GA   3     1.9285     3.6444  350 O    0 0 0  278 O    0 0 0  314 O    0 0 0
  62 GA   3     2.0723     3.9161  245 O    0 0 0  147 O    0 0 0  208 O    0 0 0
  62 GA   1     2.8348     5.3569    3 GA   0 0 1
  62 GA   3     2.9458     5.5667  137 GA   0 0 0  111 GA   0 0 0  136 GA   0 0 0
  62 GA   3     3.3150     6.2645    6 GA   0 0 0   26 GA   0 0 0    2 GA   0 1 0
  62 GA   3     3.3572     6.3443  267 O    0 0 0  294 O    0 0 0  351 O    0 1 0

  63 GA   3     1.9285     3.6444  351 O    0 0 0  279 O    0 0 0  315 O    0 0 0
  63 GA   3     2.0723     3.9161  244 O    0 0 0  151 O    0 0 0  209 O    0 0 0
  63 GA   1     2.8348     5.3569    7 GA   0 0 1
  63 GA   3     2.9458     5.5667  115 GA   0 0 0  136 GA   0-1 0  137 GA   0 0 0
  63 GA   3     3.3150     6.2645    2 GA   0 0 0   27 GA   0 0 0    6 GA   0 0 0
  63 GA   3     3.3572     6.3443  266 O    0-1 0  290 O    0 0 0  350 O    0 0 0

  64 GA   3     1.9285     3.6444  280 O    0 1 0  316 O    0 1 0  352 O    0 0 0
  64 GA   3     2.0723     3.9161  152 O    0 0 0  210 O    0 1 0  247 O    0 0 0
  64 GA   1     2.8348     5.3569    8 GA   0 0 0
  64 GA   3     2.9458     5.5667  116 GA   0 1 0  138 GA   0 1 0  139 GA   0 0 0
  64 GA   3     3.3150     6.2645   28 GA   0 0 0    3 GA   0 0 0    7 GA   0 1 0
  64 GA   3     3.3572     6.3443  269 O    0 0 0  291 O    0 1 0  353 O    0 1 0

  65 GA   3     1.9285     3.6444  353 O    0 0 0  281 O    0 0 0  317 O    0 0 0
  65 GA   3     2.0723     3.9161  246 O    0 0 0  148 O    0 0 0  211 O    0 0 0
  65 GA   1     2.8348     5.3569    4 GA   0 0 0
  65 GA   3     2.9458     5.5667  138 GA   0 0 0  112 GA   0 0 0  139 GA   0 0 0
  65 GA   3     3.3150     6.2645    7 GA   0 0 0   29 GA   0 0 0    3 GA   0 0 0
  65 GA   3     3.3572     6.3443  268 O    0 0 0  295 O    0 0 0  352 O    0 0 0

  66 GA   3     1.9285     3.6444  354 O    0-1 0  282 O    0 0 0  318 O    0 0 0
  66 GA   3     2.0723     3.9161  249 O    0 0 0  149 O    0 0 0  212 O    0 0 0
  66 GA   1     2.8348     5.3569    5 GA   0 0 0
  66 GA   3     2.9458     5.5667  141 GA   0-1 0  113 GA   0 0 0  140 GA   0 0 0
  66 GA   3     3.3150     6.2645    8 GA   0-1 0   30 GA   0-1 0    4 GA   0 0 0
  66 GA   3     3.3572     6.3443  271 O    0-1 0  296 O    0 0 0  355 O    0 0 0

  67 GA   3     1.9285     3.6444  355 O    0 0 0  283 O    0 0 0  319 O    0 0 0
  67 GA   3     2.0723     3.9161  248 O    0 0 0  153 O    0 0 0  213 O    0 0 0
  67 GA   1     2.8348     5.3569    9 GA   0 0 0
  67 GA   3     2.9458     5.5667  140 GA   0 0 0  117 GA   0 0 0  141 GA   0 0 0
  67 GA   3     3.3150     6.2645    4 GA   0 0 0   31 GA   0 0 0    8 GA   0 0 0
  67 GA   3     3.3572     6.3443  270 O    0 0 0  292 O    0 0 0  354 O    0 0 0

  68 GA   3     1.9285     3.6444  356 O    0 0 0  284 O    0 0 0  320 O    0 0 0
  68 GA   3     2.0723     3.9161  251 O    0 0 0  154 O    0 0 0  214 O    0 0 0
  68 GA   1     2.8348     5.3569   10 GA   0 0 0
  68 GA   3     2.9458     5.5667  118 GA   0 0 0  143 GA   0-1 0  142 GA   0 0 0
  68 GA   3     3.3150     6.2645    5 GA   0 0 0   32 GA   0 0 0    9 GA   0 0 0
  68 GA   3     3.3572     6.3443  273 O    0-1 0  293 O    0 0 0  357 O    0 0 0

  69 GA   3     1.9285     3.6444  357 O    0 0 0  285 O    0 0 0  321 O    0 0 0
  69 GA   3     2.0723     3.9161  250 O    0 0 0  155 O    0 0 0  215 O    0 0 0
  69 GA   1     2.8348     5.3569   11 GA   0 0 0
  69 GA   3     2.9458     5.5667  142 GA   0 0 0  119 GA   0 0 0  143 GA   0 0 0
  69 GA   3     3.3150     6.2645    9 GA   0 0 0   33 GA   0 0 0    5 GA   0 1 0
  69 GA   3     3.3572     6.3443  272 O    0 0 0  297 O    0 0 0  356 O    0 1 0

  70 GA   3     1.9285     3.6444  358 O    0 0 0  286 O    0 0 0  322 O    0 0 0
  70 GA   3     2.0723     3.9161  252 O    0 0 0  156 O    0 0 0  181 O    0 0 0
  70 GA   1     2.8348     5.3569   12 GA   0 0 0
  70 GA   3     2.9458     5.5667  144 GA   0 0 0  120 GA   0 0 0  109 GA   0 0 0
  70 GA   3     3.3150     6.2645   10 GA   0 0 0   34 GA  -1 0 0   11 GA   0 0 0
  70 GA   3     3.3572     6.3443  275 O   -1 0 0  298 O    0 0 0  359 O    0 0 0

  71 GA   3     1.9285     3.6444  287 O    0 1 0  323 O    0 1 0  359 O    0 0 0
  71 GA   3     2.0723     3.9161  157 O    0 0 0  216 O    0 1 0  217 O    0 0 0
  71 GA   1     2.8348     5.3569   13 GA   0 0 0
  71 GA   3     2.9458     5.5667  109 GA   0 0 0  121 GA   0 1 0  144 GA   0 1 0
  71 GA   3     3.3150     6.2645   35 GA  -1 0 0   10 GA   0 1 0   11 GA   0 0 0
  71 GA   3     3.3572     6.3443  274 O   -1 0 0  299 O    0 1 0  358 O    0 1 0

  72 GA   1     1.9285     3.6444  360 O    0-1 0
  72 GA   2     1.9285     3.6444  288 O    0 0 0  324 O   -1 0 0
  72 GA   3     2.0723     3.9161  222 O   -1 0 0  159 O    0 0 0  182 O    0 0 0
  72 GA   1     2.8348     5.3569   15 GA   0 0 0
  72 GA   3     2.9458     5.5667  114 GA  -1-1 0  123 GA   0 0 0  110 GA  -1 0 0
  72 GA   3     3.3150     6.2645   13 GA   0-1 0   36 GA  -1-1 0   12 GA   0 0 0

  73 GA   3     1.9285     3.6444  145 O    0 0 0  205 O    0 0 0  252 O    1 0 0
  73 GA   3     2.0723     3.9161  277 O    0 0 0  324 O    0 0 0  325 O    1 0 0
  73 GA   1     2.8348     5.3569  110 GA   0 0 0
  73 GA   3     2.9458     5.5667    1 GA   0 0 0   12 GA   1 0 0   36 GA   0-1 0
  73 GA   3     3.3150     6.2645  144 GA   1 0 0  109 GA   1 0 0  133 GA   0 0 0
  73 GA   3     3.3572     6.3443  180 O    0-1 0  181 O    1 0 0  241 O    0 0 0

  74 GA   3     1.9285     3.6444  146 O    0 1 0  206 O    0 0 0  222 O    0 1 0
  74 GA   3     2.0723     3.9161  278 O    0 0 0  294 O    0 0 0  326 O    0 1 0
  74 GA   1     2.8348     5.3569  111 GA   0 0 0
  74 GA   3     2.9458     5.5667    2 GA   0 1 0    6 GA   0 0 0   15 GA   1 1 0
  74 GA   3     3.3150     6.2645  114 GA   0 0 0  110 GA   0 1 0  134 GA   0 0 0
  74 GA   3     3.3572     6.3443  150 O    0 0 0  182 O    1 1 0  242 O    0 1 0

  75 GA   3     1.9285     3.6444  147 O    0 0 0  209 O    0 0 0  223 O    0 0 0
  75 GA   3     2.0723     3.9161  281 O    0 0 1  295 O    0 0 1  327 O    0 0 1
  75 GA   1     2.8348     5.3569  112 GA   0 0 1
  75 GA   3     2.9458     5.5667    3 GA   0 0 1    7 GA   0 0 1   16 GA   0 0 1
  75 GA   3     3.3150     6.2645  115 GA   0 0 0  111 GA   0 0 0  137 GA   0 0 0
  75 GA   3     3.3572     6.3443  245 O    0 0 0  151 O    0 0 0  183 O    0 0 0

  76 GA   3     1.9285     3.6444  148 O    0 0 0  210 O    0 0 0  224 O    0 0 0
  76 GA   3     2.0723     3.9161  282 O    0 0 0  296 O    0 0 0  328 O    0 0 0
  76 GA   1     2.8348     5.3569  113 GA   0 0 0
  76 GA   3     2.9458     5.5667    4 GA   0 0 0    8 GA   0-1 0   19 GA   0 0 0
  76 GA   3     3.3150     6.2645  116 GA   0 0 0  112 GA   0 0 0  138 GA   0 0 0
  76 GA   3     3.3572     6.3443  152 O    0-1 0  184 O    0 0 0  246 O    0 0 0

  77 GA   3     1.9285     3.6444  149 O    0 1 0  213 O    0 0 0  225 O    0 1 0
  77 GA   3     2.0723     3.9161  285 O    0 0 0  297 O    0 0 0  329 O    0 1 0
  77 GA   1     2.8348     5.3569  119 GA   0 0 0
  77 GA   3     2.9458     5.5667    5 GA   0 1 0    9 GA   0 0 0   20 GA   0 1 0
  77 GA   3     3.3150     6.2645  117 GA   0 0 0  113 GA   0 1 0  141 GA   0 0 0
  77 GA   3     3.3572     6.3443  153 O    0 0 0  185 O    0 1 0  249 O    0 1 0

  78 GA   3     1.9285     3.6444  150 O    0 0 0  207 O    0 0 0  218 O    0 0 0
  78 GA   3     2.0723     3.9161  279 O    0 0 0  290 O    0 0 0  330 O    0 0 0
  78 GA   1     2.8348     5.3569  115 GA   0 0 0
  78 GA   3     2.9458     5.5667    2 GA   0 0 0    6 GA   0 0 0   14 GA   1 0 0
  78 GA   3     3.3150     6.2645  110 GA   0 0 0  114 GA   0 0 0  135 GA   0 0 0
  78 GA   3     3.3572     6.3443  243 O    0 0 0  146 O    0 0 0  186 O    1 0 0

  79 GA   3     1.9285     3.6444  151 O    0 0 0  208 O    0-1 0  219 O    0 0 0
  79 GA   3     2.0723     3.9161  280 O    0 0 1  291 O    0 0 1  331 O    0 0 1
  79 GA   1     2.8348     5.3569  116 GA   0 0 1
  79 GA   3     2.9458     5.5667    3 GA   0-1 1    7 GA   0 0 1   17 GA   0 0 1
  79 GA   3     3.3150     6.2645  111 GA   0-1 0  115 GA   0 0 0  136 GA   0-1 0
  79 GA   3     3.3572     6.3443  244 O    0 0 0  147 O    0-1 0  187 O    0 0 0

  80 GA   3     1.9285     3.6444  152 O    0 0 0  211 O    0 0 0  220 O    0 0 0
  80 GA   3     2.0723     3.9161  283 O    0 0 0  292 O    0 0 0  332 O    0 0 0
  80 GA   1     2.8348     5.3569  117 GA   0 0 0
  80 GA   3     2.9458     5.5667    4 GA   0 0 0    8 GA   0 0 0   18 GA   0 0 0
  80 GA   3     3.3150     6.2645  112 GA   0 0 0  116 GA   0 1 0  139 GA   0 0 0
  80 GA   3     3.3572     6.3443  247 O    0 0 0  148 O    0 0 0  188 O    0 1 0

  81 GA   3     1.9285     3.6444  153 O    0 0 0  212 O    0 0 0  221 O    0 0 0
  81 GA   3     2.0723     3.9161  284 O    0 0 0  293 O    0 0 0  333 O    0 0 0
  81 GA   1     2.8348     5.3569  118 GA   0 0 0
  81 GA   3     2.9458     5.5667    5 GA   0 0 0    9 GA   0 0 0   21 GA   0 0 0
  81 GA   3     3.3150     6.2645  113 GA   0 0 0  117 GA   0 0 0  140 GA   0 0 0
  81 GA   3     3.3572     6.3443  248 O    0 0 0  149 O    0 0 0  189 O    0 0 0

  82 GA   3     1.9285     3.6444  154 O    0 0 0  215 O    0-1 0  227 O    0 0 0
  82 GA   3     2.0723     3.9161  287 O    0 0 0  299 O    0 0 0  334 O    0 0 0
  82 GA   1     2.8348     5.3569  121 GA   0 0 0
  82 GA   3     2.9458     5.5667   10 GA   0 0 0   11 GA   0-1 0   22 GA   0 0 0
  82 GA   3     3.3150     6.2645  119 GA   0-1 0  118 GA   0 0 0  143 GA   0-1 0
  82 GA   3     3.3572     6.3443  251 O    0 0 0  155 O    0-1 0  190 O    0 0 0

  83 GA   3     1.9285     3.6444  155 O    0 0 0  214 O    0 0 0  226 O    0 0 0
  83 GA   3     2.0723     3.9161  286 O    0 0 0  298 O    0 0 0  335 O    0 0 0
  83 GA   1     2.8348     5.3569  120 GA   0 0 0
  83 GA   3     2.9458     5.5667   10 GA   0 0 0   11 GA   0 0 0   23 GA   0 0 0
  83 GA   3     3.3150     6.2645  118 GA   0 0 0  119 GA   0 0 0  142 GA   0 0 0
  83 GA   3     3.3572     6.3443  250 O    0 0 0  154 O    0 0 0  191 O    0 0 0

  84 GA   3     1.9285     3.6444  156 O    0 0 0  216 O    0 0 0  229 O    0 0 0
  84 GA   3     2.0723     3.9161  288 O    0 0 0  301 O    0 0 0  336 O    0 0 0
  84 GA   1     2.8348     5.3569  123 GA   0 0 0
  84 GA   3     2.9458     5.5667   12 GA   0 0 0   13 GA   0-1 0   24 GA   0 0 0
  84 GA   3     3.3150     6.2645  121 GA   0 0 0  120 GA   0 0 0  144 GA   0 0 0
  84 GA   3     3.3572     6.3443  157 O    0-1 0  192 O    0 0 0  252 O    0 0 0

  85 GA   3     1.9285     3.6444  157 O    0 0 0  181 O    0 0 0  228 O    0 0 0
  85 GA   3     2.0723     3.9161  253 O    0 0 0  300 O    0 0 0  337 O    0 0 0
  85 GA   1     2.8348     5.3569  122 GA   0 0 0
  85 GA   3     2.9458     5.5667   12 GA   0 0 0   13 GA   0 0 0   25 GA   0 0 0
  85 GA   3     3.3150     6.2645  120 GA   0 0 0  109 GA   0 0 0  121 GA   0 1 0
  85 GA   3     3.3572     6.3443  217 O    0 0 0  156 O    0 0 0  193 O    0 1 0

  86 GA   3     1.9285     3.6444  158 O    0 0 0  182 O    0 0 0  231 O    0 0 0
  86 GA   3     2.0723     3.9161  254 O    0 0 0  303 O    0 0 0  338 O    0 0 0
  86 GA   1     2.8348     5.3569  125 GA   0 0 0
  86 GA   3     2.9458     5.5667   14 GA   0 0 0   15 GA   0 0 0   26 GA   0 0 0
  86 GA   3     3.3150     6.2645  123 GA   0 0 0  110 GA  -1 0 0  122 GA   0 0 0
  86 GA   3     3.3572     6.3443  218 O   -1 0 0  159 O    0 0 0  194 O    0 0 0

  87 GA   3     1.9285     3.6444  159 O    0 1 0  186 O    0 0 0  230 O    0 1 0
  87 GA   3     2.0723     3.9161  258 O    0 0 0  302 O    0 0 0  339 O    0 1 0
  87 GA   1     2.8348     5.3569  124 GA   0 0 0
  87 GA   3     2.9458     5.5667   14 GA   0 0 0   15 GA   0 1 0   27 GA   0 1 0
  87 GA   3     3.3150     6.2645  122 GA   0 0 0  114 GA  -1 0 0  123 GA   0 1 0
  87 GA   3     3.3572     6.3443  158 O    0 0 0  195 O    0 1 0  222 O   -1 1 0

  88 GA   3     1.9285     3.6444  160 O    0 0 0  187 O   -1 0 0  233 O    0 0 0
  88 GA   3     2.0723     3.9161  259 O   -1 0 1  305 O    0 0 1  340 O    0 0 1
  88 GA   1     2.8348     5.3569  127 GA   0 0 1
  88 GA   3     2.9458     5.5667   16 GA  -1 0 1   17 GA  -1 0 1   28 GA   0 0 1
  88 GA   3     3.3150     6.2645  125 GA   0 0 0  115 GA  -1 0 0  124 GA   0 0 0
  88 GA   3     3.3572     6.3443  223 O   -1 0 0  161 O    0 0 0  196 O    0 0 0

  89 GA   3     1.9285     3.6444  161 O    0 0 0  183 O   -1-1 0  232 O    0 0 0
  89 GA   3     2.0723     3.9161  255 O   -1 0 1  304 O    0 0 1  341 O    0 0 1
  89 GA   1     2.8348     5.3569  126 GA   0 0 1
  89 GA   3     2.9458     5.5667   16 GA  -1-1 1   17 GA  -1 0 1   29 GA   0 0 1
  89 GA   3     3.3150     6.2645  124 GA   0-1 0  111 GA  -1-1 0  125 GA   0 0 0
  89 GA   3     3.3572     6.3443  219 O   -1 0 0  160 O    0-1 0  197 O    0 0 0

  90 GA   3     1.9285     3.6444  162 O    0 0 0  184 O    0 0 0  235 O    1 0 0
  90 GA   3     2.0723     3.9161  256 O    0 0 0  307 O    0 0 0  342 O    1 0 0
  90 GA   1     2.8348     5.3569  129 GA   0 0 0
  90 GA   3     2.9458     5.5667   18 GA   0 0 0   19 GA   0 0 0   30 GA   1 0 0
  90 GA   3     3.3150     6.2645  127 GA   1 0 0  112 GA   0 0 0  126 GA   1 1 0
  90 GA   3     3.3572     6.3443  220 O    0 0 0  163 O    0 0 0  198 O    1 1 0

  91 GA   3     1.9285     3.6444  163 O    0 0 0  188 O    0 0 0  234 O    1 0 0
  91 GA   3     2.0723     3.9161  260 O    0 0 0  306 O    0 0 0  343 O    1 0 0
  91 GA   1     2.8348     5.3569  128 GA   0 0 0
  91 GA   3     2.9458     5.5667   18 GA   0-1 0   19 GA   0 0 0   31 GA   1 0 0
  91 GA   3     3.3150     6.2645  126 GA   1 0 0  116 GA   0 0 0  127 GA   1 0 0
  91 GA   3     3.3572     6.3443  162 O    0-1 0  199 O    1 0 0  224 O    0 0 0

  92 GA   3     1.9285     3.6444  164 O    0 1 0  189 O    0 0 0  237 O    0 1 0
  92 GA   3     2.0723     3.9161  261 O    0 0 0  309 O    0 0 0  344 O    0 1 0
  92 GA   1     2.8348     5.3569  131 GA   0 0 0
  92 GA   3     2.9458     5.5667   20 GA   0 1 0   21 GA   0 0 0   32 GA   1 1 0
  92 GA   3     3.3150     6.2645  129 GA   0 0 0  117 GA   0 0 0  128 GA   0 1 0
  92 GA   3     3.3572     6.3443  165 O    0 0 0  200 O    1 1 0  225 O    0 1 0

  93 GA   3     1.9285     3.6444  165 O    0 0 0  185 O    0 0 0  236 O    0 0 0
  93 GA   3     2.0723     3.9161  257 O    0 0 0  308 O    0 0 0  345 O    0 0 0
  93 GA   1     2.8348     5.3569  130 GA   0 0 0
  93 GA   3     2.9458     5.5667   20 GA   0 0 0   21 GA   0 0 0   33 GA   1 0 0
  93 GA   3     3.3150     6.2645  128 GA   0 0 0  113 GA   0 0 0  129 GA   0 0 0
  93 GA   3     3.3572     6.3443  221 O    0 0 0  164 O    0 0 0  201 O    1 0 0

  94 GA   3     1.9285     3.6444  166 O    0 0 0  191 O    0-1 0  239 O    0 0 0
  94 GA   3     2.0723     3.9161  263 O    0 0 0  311 O    0 0 0  346 O    0 0 0
  94 GA   1     2.8348     5.3569  133 GA   0 0 0
  94 GA   3     2.9458     5.5667   22 GA   0 0 0   23 GA   0-1 0   34 GA   0 0 0
  94 GA   3     3.3150     6.2645  131 GA   0-1 0  119 GA   0-1 0  130 GA   0 0 0
  94 GA   3     3.3572     6.3443  227 O    0 0 0  167 O    0-1 0  202 O    0 0 0

  95 GA   3     1.9285     3.6444  167 O    0 0 0  190 O    0 0 0  238 O    0 0 0
  95 GA   3     2.0723     3.9161  262 O    0 0 0  310 O    0 0 0  347 O    0 0 0
  95 GA   1     2.8348     5.3569  132 GA   0 0 0
  95 GA   3     2.9458     5.5667   22 GA   0 0 0   23 GA   0 0 0   35 GA   0 0 0
  95 GA   3     3.3150     6.2645  130 GA   0 0 0  118 GA   0 0 0  131 GA   0 0 0
  95 GA   3     3.3572     6.3443  226 O    0 0 0  166 O    0 0 0  203 O    0 0 0

  96 GA   3     1.9285     3.6444  168 O    0 0 0  193 O    0 0 0  241 O    0 0 0
  96 GA   3     2.0723     3.9161  265 O    0 0 0  313 O    0 0 0  348 O    0 0 0
  96 GA   1     2.8348     5.3569  135 GA   0 0 0
  96 GA   3     2.9458     5.5667    1 GA   0 0 0   24 GA   0 0 0   25 GA   0-1 0
  96 GA   3     3.3150     6.2645  133 GA   0 0 0  121 GA   0 0 0  132 GA   0 0 0
  96 GA   3     3.3572     6.3443  169 O    0-1 0  204 O    0 0 0  229 O    0 0 0

  97 GA   3     1.9285     3.6444  169 O    0 0 0  192 O    0 0 0  240 O    0 0 0
  97 GA   3     2.0723     3.9161  264 O    0 0 0  312 O    0 0 0  349 O    0 0 0
  97 GA   1     2.8348     5.3569  134 GA   0 0 0
  97 GA   3     2.9458     5.5667   24 GA   0 0 0   25 GA   0 0 0   36 GA   0 0 0
  97 GA   3     3.3150     6.2645  132 GA   0 0 0  120 GA   0 0 0  133 GA   0 1 0
  97 GA   3     3.3572     6.3443  228 O    0 0 0  168 O    0 0 0  205 O    0 1 0

  98 GA   3     1.9285     3.6444  170 O    0 0 0  195 O    0 0 0  243 O    0 0 0
  98 GA   3     2.0723     3.9161  267 O    0 0 0  315 O    0 0 0  350 O    0 0 0
  98 GA   1     2.8348     5.3569  137 GA   0 0 0
  98 GA   3     2.9458     5.5667    6 GA   0 0 0   26 GA   0 0 0   27 GA   0 0 0
  98 GA   3     3.3150     6.2645  135 GA   0 0 0  123 GA   0 0 0  134 GA   0 0 0
  98 GA   3     3.3572     6.3443  231 O    0 0 0  171 O    0 0 0  206 O    0 0 0

  99 GA   3     1.9285     3.6444  171 O    0 1 0  194 O    0 0 0  242 O    0 1 0
  99 GA   3     2.0723     3.9161  266 O    0 0 0  314 O    0 0 0  351 O    0 1 0
  99 GA   1     2.8348     5.3569  136 GA   0 0 0
  99 GA   3     2.9458     5.5667    2 GA   0 1 0   26 GA   0 0 0   27 GA   0 1 0
  99 GA   3     3.3150     6.2645  134 GA   0 0 0  122 GA   0 0 0  135 GA   0 1 0
  99 GA   3     3.3572     6.3443  170 O    0 0 0  207 O    0 1 0  230 O    0 1 0

 100 GA   3     1.9285     3.6444  172 O    0 0 0  197 O    0 0 0  245 O    0 0 0
 100 GA   3     2.0723     3.9161  269 O    0 0 1  317 O    0 0 1  352 O    0 0 1
 100 GA   1     2.8348     5.3569  139 GA   0 0 1
 100 GA   3     2.9458     5.5667    3 GA   0 0 1   28 GA   0 0 1   29 GA   0 0 1
 100 GA   3     3.3150     6.2645  137 GA   0 0 0  125 GA   0 0 0  136 GA   0 0 0
 100 GA   3     3.3572     6.3443  233 O    0 0 0  173 O    0 0 0  208 O    0 0 0

 101 GA   3     1.9285     3.6444  173 O    0 0 0  196 O    0-1 0  244 O    0 0 0
 101 GA   3     2.0723     3.9161  268 O    0 0 1  316 O    0 0 1  353 O    0 0 1
 101 GA   1     2.8348     5.3569  138 GA   0 0 1
 101 GA   3     2.9458     5.5667    7 GA   0 0 1   28 GA   0-1 1   29 GA   0 0 1
 101 GA   3     3.3150     6.2645  136 GA   0-1 0  124 GA   0-1 0  137 GA   0 0 0
 101 GA   3     3.3572     6.3443  232 O    0 0 0  172 O    0-1 0  209 O    0 0 0

 102 GA   3     1.9285     3.6444  174 O    0 0 0  199 O    0 0 0  247 O    0 0 0
 102 GA   3     2.0723     3.9161  271 O    0 0 0  319 O    0 0 0  354 O    0 0 0
 102 GA   1     2.8348     5.3569  141 GA   0 0 0
 102 GA   3     2.9458     5.5667    8 GA   0 0 0   30 GA   0 0 0   31 GA   0 0 0
 102 GA   3     3.3150     6.2645  139 GA   0 0 0  127 GA   0 0 0  138 GA   0 1 0
 102 GA   3     3.3572     6.3443  235 O    0 0 0  175 O    0 0 0  210 O    0 1 0

 103 GA   3     1.9285     3.6444  175 O    0 0 0  198 O    0 0 0  246 O    0 0 0
 103 GA   3     2.0723     3.9161  270 O    0 0 0  318 O    0 0 0  355 O    0 0 0
 103 GA   1     2.8348     5.3569  140 GA   0 0 0
 103 GA   3     2.9458     5.5667    4 GA   0 0 0   30 GA   0-1 0   31 GA   0 0 0
 103 GA   3     3.3150     6.2645  138 GA   0 0 0  126 GA   0 0 0  139 GA   0 0 0
 103 GA   3     3.3572     6.3443  174 O    0-1 0  211 O    0 0 0  234 O    0 0 0

 104 GA   3     1.9285     3.6444  176 O    0 1 0  201 O    0 0 0  249 O    0 1 0
 104 GA   3     2.0723     3.9161  273 O    0 0 0  321 O    0 0 0  356 O    0 1 0
 104 GA   1     2.8348     5.3569  143 GA   0 0 0
 104 GA   3     2.9458     5.5667    5 GA   0 1 0   32 GA   0 1 0   33 GA   0 0 0
 104 GA   3     3.3150     6.2645  141 GA   0 0 0  129 GA  -1 0 0  140 GA   0 1 0
 104 GA   3     3.3572     6.3443  177 O    0 0 0  212 O    0 1 0  237 O   -1 1 0

 105 GA   3     1.9285     3.6444  177 O    0 0 0  200 O    0 0 0  248 O    0 0 0
 105 GA   3     2.0723     3.9161  272 O    0 0 0  320 O    0 0 0  357 O    0 0 0
 105 GA   1     2.8348     5.3569  142 GA   0 0 0
 105 GA   3     2.9458     5.5667    9 GA   0 0 0   32 GA   0 0 0   33 GA   0 0 0
 105 GA   3     3.3150     6.2645  140 GA   0 0 0  128 GA  -1 0 0  141 GA   0 0 0
 105 GA   3     3.3572     6.3443  236 O   -1 0 0  176 O    0 0 0  213 O    0 0 0

 106 GA   3     1.9285     3.6444  178 O    0 0 0  203 O   -1-1 0  251 O    0 0 0
 106 GA   3     2.0723     3.9161  275 O   -1 0 0  323 O    0 0 0  358 O    0 0 0
 106 GA   1     2.8348     5.3569  144 GA   0 0 0
 106 GA   3     2.9458     5.5667   10 GA   0 0 0   34 GA  -1 0 0   35 GA  -1-1 0
 106 GA   3     3.3150     6.2645  143 GA   0-1 0  131 GA  -1-1 0  142 GA   0 0 0
 106 GA   3     3.3572     6.3443  239 O   -1 0 0  179 O    0-1 0  214 O    0 0 0

 107 GA   3     1.9285     3.6444  179 O    0 0 0  202 O   -1 0 0  250 O    0 0 0
 107 GA   3     2.0723     3.9161  274 O   -1 0 0  322 O    0 0 0  359 O    0 0 0
 107 GA   1     2.8348     5.3569  109 GA   0 0 0
 107 GA   3     2.9458     5.5667   11 GA   0 0 0   34 GA  -1 0 0   35 GA  -1 0 0
 107 GA   3     3.3150     6.2645  142 GA   0 0 0  130 GA  -1 0 0  143 GA   0 0 0
 107 GA   3     3.3572     6.3443  238 O   -1 0 0  178 O    0 0 0  215 O    0 0 0

 108 GA   3     1.9285     3.6444  180 O    0 0 0  204 O    0 0 0  217 O    1 0 0
 108 GA   2     2.0723     3.9161  276 O    0 0 0  289 O    0 0 0
 108 GA   1     2.0723     3.9161  360 O    1 0 0
 108 GA   1     2.8348     5.3569  114 GA   0 0 0
 108 GA   3     2.9458     5.5667    1 GA   0 0 0   13 GA   1 0 0   36 GA   0 0 0
 108 GA   3     3.3150     6.2645  109 GA   1 0 0  132 GA   0 0 0  144 GA   1 1 0

 109 GA   3     1.9285     3.6444  145 O   -1 0 0  217 O    0 0 0  181 O    0 0 0
 109 GA   3     2.0723     3.9161  274 O   -1 0 0  322 O    0 0 0  359 O    0 0 0
 109 GA   1     2.8348     5.3569  107 GA   0 0 0
 109 GA   3     2.9458     5.5667   58 GA  -1 0 0   71 GA   0 0 0   70 GA   0 0 0
 109 GA   3     3.3150     6.2645  108 GA  -1 0 0   73 GA  -1 0 0   85 GA   0 0 0
 109 GA   3     3.3572     6.3443  204 O   -1 0 0  157 O    0 0 0  252 O    0 0 0

 110 GA   3     1.9285     3.6444  146 O    0 0 0  218 O    0 0 0  182 O    1 0 0
 110 GA   3     2.0723     3.9161  277 O    0 0 0  324 O    0 0 0  325 O    1 0 0
 110 GA   1     2.8348     5.3569   73 GA   0 0 0
 110 GA   3     2.9458     5.5667   37 GA   1 0 0   61 GA   0 0 0   72 GA   1 0 0
 110 GA   3     3.3150     6.2645   78 GA   0 0 0   74 GA   0-1 0   86 GA   1 0 0
 110 GA   3     3.3572     6.3443  207 O    0 0 0  158 O    1 0 0  222 O    0 0 0

 111 GA   3     1.9285     3.6444  147 O    0 0 0  219 O    0 1 0  183 O    0 0 0
 111 GA   3     2.0723     3.9161  278 O    0 0 0  294 O    0 0 0  326 O    0 1 0
 111 GA   1     2.8348     5.3569   74 GA   0 0 0
 111 GA   3     2.9458     5.5667   38 GA   0 1 0   62 GA   0 0 0   42 GA   0 0 0
 111 GA   3     3.3150     6.2645   79 GA   0 1 0   75 GA   0 0 0   89 GA   1 1 0
 111 GA   3     3.3572     6.3443  208 O    0 0 0  161 O    1 1 0  223 O    0 0 0

 112 GA   3     1.9285     3.6444  148 O    0 0 0  220 O    0 0 0  184 O    0 0 0
 112 GA   3     2.0723     3.9161  281 O    0 0 0  295 O    0 0 0  327 O    0 0 0
 112 GA   1     2.8348     5.3569   75 GA   0 0-1
 112 GA   3     2.9458     5.5667   39 GA   0 0 0   65 GA   0 0 0   43 GA   0 0 0
 112 GA   3     3.3150     6.2645   80 GA   0 0 0   76 GA   0 0 0   90 GA   0 0 0
 112 GA   3     3.3572     6.3443  211 O    0 0 0  162 O    0 0 0  224 O    0 0 0

 113 GA   3     1.9285     3.6444  149 O    0 0 0  221 O    0 0 0  185 O    0 0 0
 113 GA   3     2.0723     3.9161  282 O    0 0 0  296 O    0 0 0  328 O    0 0 0
 113 GA   1     2.8348     5.3569   76 GA   0 0 0
 113 GA   3     2.9458     5.5667   40 GA   0 0 0   66 GA   0 0 0   44 GA   0 0 0
 113 GA   3     3.3150     6.2645   81 GA   0 0 0   77 GA   0-1 0   93 GA   0 0 0
 113 GA   3     3.3572     6.3443  212 O    0 0 0  165 O    0 0 0  225 O    0 0 0

 114 GA   3     1.9285     3.6444  150 O    0 0 0  222 O    0 1 0  186 O    1 0 0
 114 GA   2     2.0723     3.9161  276 O    0 0 0  289 O    0 0 0
 114 GA   1     2.0723     3.9161  360 O    1 0 0
 114 GA   1     2.8348     5.3569  108 GA   0 0 0
 114 GA   3     2.9458     5.5667   72 GA   1 1 0   60 GA   0 0 0   37 GA   1 0 0
 114 GA   3     3.3150     6.2645   74 GA   0 0 0   78 GA   0 0 0   87 GA   1 0 0

 115 GA   3     1.9285     3.6444  151 O    0 0 0  223 O    0 0 0  187 O    0 0 0
 115 GA   3     2.0723     3.9161  279 O    0 0 0  290 O    0 0 0  330 O    0 0 0
 115 GA   1     2.8348     5.3569   78 GA   0 0 0
 115 GA   3     2.9458     5.5667   42 GA   0 0 0   63 GA   0 0 0   38 GA   0 0 0
 115 GA   3     3.3150     6.2645   75 GA   0 0 0   79 GA   0 0 0   88 GA   1 0 0
 115 GA   3     3.3572     6.3443  209 O    0 0 0  160 O    1 0 0  219 O    0 0 0

 116 GA   3     1.9285     3.6444  152 O    0-1 0  224 O    0 0 0  188 O    0 0 0
 116 GA   3     2.0723     3.9161  280 O    0 0 0  291 O    0 0 0  331 O    0 0 0
 116 GA   1     2.8348     5.3569   79 GA   0 0-1
 116 GA   3     2.9458     5.5667   43 GA   0 0 0   64 GA   0-1 0   39 GA   0-1 0
 116 GA   3     3.3150     6.2645   76 GA   0 0 0   80 GA   0-1 0   91 GA   0 0 0
 116 GA   3     3.3572     6.3443  210 O    0 0 0  163 O    0 0 0  220 O    0-1 0

 117 GA   3     1.9285     3.6444  153 O    0 0 0  225 O    0 1 0  189 O    0 0 0
 117 GA   3     2.0723     3.9161  283 O    0 0 0  292 O    0 0 0  332 O    0 0 0
 117 GA   1     2.8348     5.3569   80 GA   0 0 0
 117 GA   3     2.9458     5.5667   44 GA   0 1 0   67 GA   0 0 0   40 GA   0 0 0
 117 GA   3     3.3150     6.2645   77 GA   0 0 0   81 GA   0 0 0   92 GA   0 0 0
 117 GA   3     3.3572     6.3443  213 O    0 0 0  164 O    0 1 0  221 O    0 0 0

 118 GA   3     1.9285     3.6444  154 O    0 0 0  226 O    0 0 0  190 O    0 0 0
 118 GA   3     2.0723     3.9161  284 O    0 0 0  293 O    0 0 0  333 O    0 0 0
 118 GA   1     2.8348     5.3569   81 GA   0 0 0
 118 GA   3     2.9458     5.5667   45 GA   0 0 0   68 GA   0 0 0   41 GA   0 0 0
 118 GA   3     3.3150     6.2645   83 GA   0 0 0   82 GA   0 0 0   95 GA   0 0 0
 118 GA   3     3.3572     6.3443  214 O    0 0 0  167 O    0 0 0  227 O    0 0 0

 119 GA   3     1.9285     3.6444  155 O    0 0 0  227 O    0 1 0  191 O    0 0 0
 119 GA   3     2.0723     3.9161  285 O    0 0 0  297 O    0 0 0  329 O    0 1 0
 119 GA   1     2.8348     5.3569   77 GA   0 0 0
 119 GA   3     2.9458     5.5667   41 GA   0 1 0   69 GA   0 0 0   45 GA   0 0 0
 119 GA   3     3.3150     6.2645   82 GA   0 1 0   83 GA   0 0 0   94 GA   0 1 0
 119 GA   3     3.3572     6.3443  215 O    0 0 0  166 O    0 1 0  226 O    0 0 0

 120 GA   3     1.9285     3.6444  156 O    0 0 0  228 O    0 0 0  192 O    0 0 0
 120 GA   3     2.0723     3.9161  286 O    0 0 0  298 O    0 0 0  335 O    0 0 0
 120 GA   1     2.8348     5.3569   83 GA   0 0 0
 120 GA   3     2.9458     5.5667   47 GA   0 0 0   70 GA   0 0 0   46 GA   0 0 0
 120 GA   3     3.3150     6.2645   85 GA   0 0 0   84 GA   0 0 0   97 GA   0 0 0
 120 GA   3     3.3572     6.3443  181 O    0 0 0  169 O    0 0 0  229 O    0 0 0

 121 GA   3     1.9285     3.6444  157 O    0-1 0  229 O    0 0 0  193 O    0 0 0
 121 GA   3     2.0723     3.9161  287 O    0 0 0  299 O    0 0 0  334 O    0 0 0
 121 GA   1     2.8348     5.3569   82 GA   0 0 0
 121 GA   3     2.9458     5.5667   46 GA   0 0 0   71 GA   0-1 0   47 GA   0-1 0
 121 GA   3     3.3150     6.2645   84 GA   0 0 0   85 GA   0-1 0   96 GA   0 0 0
 121 GA   3     3.3572     6.3443  216 O    0 0 0  168 O    0 0 0  228 O    0-1 0

 122 GA   3     1.9285     3.6444  158 O    0 0 0  230 O    0 1 0  194 O    0 0 0
 122 GA   3     2.0723     3.9161  253 O    0 0 0  300 O    0 0 0  337 O    0 0 0
 122 GA   1     2.8348     5.3569   85 GA   0 0 0
 122 GA   3     2.9458     5.5667   49 GA   0 1 0   37 GA   0 0 0   48 GA   0 0 0
 122 GA   3     3.3150     6.2645   87 GA   0 0 0   86 GA   0 0 0   99 GA   0 0 0
 122 GA   3     3.3572     6.3443  186 O    0 0 0  171 O    0 1 0  231 O    0 0 0

 123 GA   3     1.9285     3.6444  159 O    0 0 0  231 O    0 0 0  195 O    0 0 0
 123 GA   3     2.0723     3.9161  288 O    0 0 0  301 O    0 0 0  336 O    0 0 0
 123 GA   1     2.8348     5.3569   84 GA   0 0 0
 123 GA   3     2.9458     5.5667   48 GA   0 0 0   72 GA   0 0 0   49 GA   0 0 0
 123 GA   3     3.3150     6.2645   86 GA   0 0 0   87 GA   0-1 0   98 GA   0 0 0
 123 GA   3     3.3572     6.3443  182 O    0 0 0  170 O    0 0 0  230 O    0 0 0

 124 GA   3     1.9285     3.6444  160 O    0 0 0  232 O    0 1 0  196 O    0 0 0
 124 GA   3     2.0723     3.9161  258 O    0 0 0  302 O    0 0 0  339 O    0 1 0
 124 GA   1     2.8348     5.3569   87 GA   0 0 0
 124 GA   3     2.9458     5.5667   42 GA  -1 0 0   51 GA   0 1 0   50 GA   0 0 0
 124 GA   3     3.3150     6.2645   89 GA   0 1 0   88 GA   0 0 0  101 GA   0 1 0
 124 GA   3     3.3572     6.3443  183 O   -1 0 0  173 O    0 1 0  233 O    0 0 0

 125 GA   3     1.9285     3.6444  161 O    0 0 0  233 O    0 0 0  197 O    0 0 0
 125 GA   3     2.0723     3.9161  254 O    0 0 0  303 O    0 0 0  338 O    0 0 0
 125 GA   1     2.8348     5.3569   86 GA   0 0 0
 125 GA   3     2.9458     5.5667   50 GA   0 0 0   38 GA  -1 0 0   51 GA   0 0 0
 125 GA   3     3.3150     6.2645   88 GA   0 0 0   89 GA   0 0 0  100 GA   0 0 0
 125 GA   3     3.3572     6.3443  187 O   -1 0 0  172 O    0 0 0  232 O    0 0 0

 126 GA   3     1.9285     3.6444  162 O   -1-1 0  234 O    0 0 0  198 O    0 0 0
 126 GA   3     2.0723     3.9161  255 O   -1 0 0  304 O    0 0 0  341 O    0 0 0
 126 GA   1     2.8348     5.3569   89 GA   0 0-1
 126 GA   3     2.9458     5.5667   53 GA   0 0 0   39 GA  -1-1 0   52 GA   0-1 0
 126 GA   3     3.3150     6.2645   91 GA  -1 0 0   90 GA  -1-1 0  103 GA   0 0 0
 126 GA   3     3.3572     6.3443  188 O   -1 0 0  175 O    0 0 0  235 O    0-1 0

 127 GA   3     1.9285     3.6444  163 O   -1 0 0  235 O    0 0 0  199 O    0 0 0
 127 GA   3     2.0723     3.9161  259 O   -1 0 0  305 O    0 0 0  340 O    0 0 0
 127 GA   1     2.8348     5.3569   88 GA   0 0-1
 127 GA   3     2.9458     5.5667   43 GA  -1 0 0   52 GA   0 0 0   53 GA   0 0 0
 127 GA   3     3.3150     6.2645   90 GA  -1 0 0   91 GA  -1 0 0  102 GA   0 0 0
 127 GA   3     3.3572     6.3443  184 O   -1 0 0  174 O    0 0 0  234 O    0 0 0

 128 GA   3     1.9285     3.6444  164 O    0 0 0  236 O    0 0 0  200 O    1 0 0
 128 GA   3     2.0723     3.9161  260 O    0 0 0  306 O    0 0 0  343 O    1 0 0
 128 GA   1     2.8348     5.3569   91 GA   0 0 0
 128 GA   3     2.9458     5.5667   55 GA   1 0 0   44 GA   0 0 0   54 GA   1 0 0
 128 GA   3     3.3150     6.2645   93 GA   0 0 0   92 GA   0-1 0  105 GA   1 0 0
 128 GA   3     3.3572     6.3443  185 O    0 0 0  177 O    1 0 0  237 O    0 0 0

 129 GA   3     1.9285     3.6444  165 O    0 0 0  237 O    0 1 0  201 O    1 0 0
 129 GA   3     2.0723     3.9161  256 O    0 0 0  307 O    0 0 0  342 O    1 0 0
 129 GA   1     2.8348     5.3569   90 GA   0 0 0
 129 GA   3     2.9458     5.5667   54 GA   1 1 0   40 GA   0 0 0   55 GA   1 0 0
 129 GA   3     3.3150     6.2645   92 GA   0 0 0   93 GA   0 0 0  104 GA   1 0 0
 129 GA   3     3.3572     6.3443  189 O    0 0 0  176 O    1 1 0  236 O    0 0 0

 130 GA   3     1.9285     3.6444  166 O    0 0 0  238 O    0 0 0  202 O    0 0 0
 130 GA   3     2.0723     3.9161  257 O    0 0 0  308 O    0 0 0  345 O    0 0 0
 130 GA   1     2.8348     5.3569   93 GA   0 0 0
 130 GA   3     2.9458     5.5667   57 GA   0 0 0   41 GA   0 0 0   56 GA   0 0 0
 130 GA   3     3.3150     6.2645   95 GA   0 0 0   94 GA   0 0 0  107 GA   1 0 0
 130 GA   3     3.3572     6.3443  190 O    0 0 0  179 O    1 0 0  239 O    0 0 0

 131 GA   3     1.9285     3.6444  167 O    0 0 0  239 O    0 1 0  203 O    0 0 0
 131 GA   3     2.0723     3.9161  261 O    0 0 0  309 O    0 0 0  344 O    0 1 0
 131 GA   1     2.8348     5.3569   92 GA   0 0 0
 131 GA   3     2.9458     5.5667   45 GA   0 0 0   56 GA   0 1 0   57 GA   0 0 0
 131 GA   3     3.3150     6.2645   94 GA   0 1 0   95 GA   0 0 0  106 GA   1 1 0
 131 GA   3     3.3572     6.3443  191 O    0 0 0  178 O    1 1 0  238 O    0 0 0

 132 GA   3     1.9285     3.6444  168 O    0 0 0  240 O    0 0 0  204 O    0 0 0
 132 GA   3     2.0723     3.9161  262 O    0 0 0  310 O    0 0 0  347 O    0 0 0
 132 GA   1     2.8348     5.3569   95 GA   0 0 0
 132 GA   3     2.9458     5.5667   46 GA   0 0 0   59 GA   0 0 0   58 GA   0 0 0
 132 GA   3     3.3150     6.2645   97 GA   0 0 0   96 GA   0 0 0  108 GA   0 0 0
 132 GA   3     3.3572     6.3443  192 O    0 0 0  180 O    0 0 0  241 O    0 0 0

 133 GA   3     1.9285     3.6444  169 O    0-1 0  241 O    0 0 0  205 O    0 0 0
 133 GA   3     2.0723     3.9161  263 O    0 0 0  311 O    0 0 0  346 O    0 0 0
 133 GA   1     2.8348     5.3569   94 GA   0 0 0
 133 GA   3     2.9458     5.5667   58 GA   0 0 0   47 GA   0-1 0   59 GA   0-1 0
 133 GA   3     3.3150     6.2645   96 GA   0 0 0   73 GA   0 0 0   97 GA   0-1 0
 133 GA   3     3.3572     6.3443  193 O    0 0 0  145 O    0 0 0  240 O    0-1 0

 134 GA   3     1.9285     3.6444  170 O    0 0 0  242 O    0 1 0  206 O    0 0 0
 134 GA   3     2.0723     3.9161  264 O    0 0 0  312 O    0 0 0  349 O    0 0 0
 134 GA   1     2.8348     5.3569   97 GA   0 0 0
 134 GA   3     2.9458     5.5667   61 GA   0 1 0   48 GA   0 0 0   60 GA   0 0 0
 134 GA   3     3.3150     6.2645   99 GA   0 0 0   74 GA   0 0 0   98 GA   0 0 0
 134 GA   3     3.3572     6.3443  194 O    0 0 0  146 O    0 1 0  243 O    0 0 0

 135 GA   3     1.9285     3.6444  171 O    0 0 0  243 O    0 0 0  207 O    0 0 0
 135 GA   3     2.0723     3.9161  265 O    0 0 0  313 O    0 0 0  348 O    0 0 0
 135 GA   1     2.8348     5.3569   96 GA   0 0 0
 135 GA   3     2.9458     5.5667   60 GA   0 0 0   49 GA   0 0 0   61 GA   0 0 0
 135 GA   3     3.3150     6.2645   98 GA   0 0 0   78 GA   0 0 0   99 GA   0-1 0
 135 GA   3     3.3572     6.3443  195 O    0 0 0  150 O    0 0 0  242 O    0 0 0

 136 GA   3     1.9285     3.6444  172 O    0 0 0  244 O    0 1 0  208 O    0 0 0
 136 GA   3     2.0723     3.9161  266 O    0 0 0  314 O    0 0 0  351 O    0 1 0
 136 GA   1     2.8348     5.3569   99 GA   0 0 0
 136 GA   3     2.9458     5.5667   50 GA   0 0 0   63 GA   0 1 0   62 GA   0 0 0
 136 GA   3     3.3150     6.2645  101 GA   0 1 0   79 GA   0 1 0  100 GA   0 0 0
 136 GA   3     3.3572     6.3443  196 O    0 0 0  151 O    0 1 0  245 O    0 0 0

 137 GA   3     1.9285     3.6444  173 O    0 0 0  245 O    0 0 0  209 O    0 0 0
 137 GA   3     2.0723     3.9161  267 O    0 0 0  315 O    0 0 0  350 O    0 0 0
 137 GA   1     2.8348     5.3569   98 GA   0 0 0
 137 GA   3     2.9458     5.5667   62 GA   0 0 0   51 GA   0 0 0   63 GA   0 0 0
 137 GA   3     3.3150     6.2645  100 GA   0 0 0   75 GA   0 0 0  101 GA   0 0 0
 137 GA   3     3.3572     6.3443  197 O    0 0 0  147 O    0 0 0  244 O    0 0 0

 138 GA   3     1.9285     3.6444  174 O    0-1 0  246 O    0 0 0  210 O    0 0 0
 138 GA   3     2.0723     3.9161  268 O    0 0 0  316 O    0 0 0  353 O    0 0 0
 138 GA   1     2.8348     5.3569  101 GA   0 0-1
 138 GA   3     2.9458     5.5667   65 GA   0 0 0   52 GA   0-1 0   64 GA   0-1 0
 138 GA   3     3.3150     6.2645  103 GA   0 0 0   76 GA   0 0 0  102 GA   0-1 0
 138 GA   3     3.3572     6.3443  198 O    0 0 0  148 O    0 0 0  247 O    0-1 0

 139 GA   3     1.9285     3.6444  175 O    0 0 0  247 O    0 0 0  211 O    0 0 0
 139 GA   3     2.0723     3.9161  269 O    0 0 0  317 O    0 0 0  352 O    0 0 0
 139 GA   1     2.8348     5.3569  100 GA   0 0-1
 139 GA   3     2.9458     5.5667   53 GA   0 0 0   64 GA   0 0 0   65 GA   0 0 0
 139 GA   3     3.3150     6.2645  102 GA   0 0 0   80 GA   0 0 0  103 GA   0 0 0
 139 GA   3     3.3572     6.3443  199 O    0 0 0  152 O    0 0 0  246 O    0 0 0

 140 GA   3     1.9285     3.6444  176 O    0 0 0  248 O    0 0 0  212 O    0 0 0
 140 GA   3     2.0723     3.9161  270 O    0 0 0  318 O    0 0 0  355 O    0 0 0
 140 GA   1     2.8348     5.3569  103 GA   0 0 0
 140 GA   3     2.9458     5.5667   67 GA   0 0 0   54 GA   0 0 0   66 GA   0 0 0
 140 GA   3     3.3150     6.2645  105 GA   0 0 0   81 GA   0 0 0  104 GA   0-1 0
 140 GA   3     3.3572     6.3443  200 O    0 0 0  153 O    0 0 0  249 O    0 0 0

 141 GA   3     1.9285     3.6444  177 O    0 0 0  249 O    0 1 0  213 O    0 0 0
 141 GA   3     2.0723     3.9161  271 O    0 0 0  319 O    0 0 0  354 O    0 0 0
 141 GA   1     2.8348     5.3569  102 GA   0 0 0
 141 GA   3     2.9458     5.5667   66 GA   0 1 0   55 GA   0 0 0   67 GA   0 0 0
 141 GA   3     3.3150     6.2645  104 GA   0 0 0   77 GA   0 0 0  105 GA   0 0 0
 141 GA   3     3.3572     6.3443  201 O    0 0 0  149 O    0 1 0  248 O    0 0 0

 142 GA   3     1.9285     3.6444  178 O    0 0 0  250 O    0 0 0  214 O    0 0 0
 142 GA   3     2.0723     3.9161  272 O    0 0 0  320 O    0 0 0  357 O    0 0 0
 142 GA   1     2.8348     5.3569  105 GA   0 0 0
 142 GA   3     2.9458     5.5667   69 GA   0 0 0   56 GA  -1 0 0   68 GA   0 0 0
 142 GA   3     3.3150     6.2645  107 GA   0 0 0   83 GA   0 0 0  106 GA   0 0 0
 142 GA   3     3.3572     6.3443  202 O   -1 0 0  155 O    0 0 0  251 O    0 0 0

 143 GA   3     1.9285     3.6444  179 O    0 0 0  251 O    0 1 0  215 O    0 0 0
 143 GA   3     2.0723     3.9161  273 O    0 0 0  321 O    0 0 0  356 O    0 1 0
 143 GA   1     2.8348     5.3569  104 GA   0 0 0
 143 GA   3     2.9458     5.5667   57 GA  -1 0 0   68 GA   0 1 0   69 GA   0 0 0
 143 GA   3     3.3150     6.2645  106 GA   0 1 0   82 GA   0 1 0  107 GA   0 0 0
 143 GA   3     3.3572     6.3443  203 O   -1 0 0  154 O    0 1 0  250 O    0 0 0

 144 GA   3     1.9285     3.6444  180 O   -1-1 0  252 O    0 0 0  216 O    0 0 0
 144 GA   3     2.0723     3.9161  275 O   -1 0 0  323 O    0 0 0  358 O    0 0 0
 144 GA   1     2.8348     5.3569  106 GA   0 0 0
 144 GA   3     2.9458     5.5667   70 GA   0 0 0   59 GA  -1-1 0   71 GA   0-1 0
 144 GA   3     3.3150     6.2645   73 GA  -1 0 0   84 GA   0 0 0  108 GA  -1-1 0
 144 GA   3     3.3572     6.3443  205 O   -1 0 0  156 O    0 0 0  217 O    0-1 0

 145 O    2     1.9285     3.6444   73 GA   0 0 0  109 GA   1 0 0
 145 O    2     2.0723     3.9161    1 GA   0 0 0   58 GA   0 0 0
 145 O    2     2.6185     4.9482  204 O    0 0 0  241 O    0 0 0
 145 O    2     2.7111     5.1232  274 O    0 0 0  277 O    0 0 0
 145 O    4     2.8364     5.3600  322 O    1 0 0  346 O    0 0 0  289 O    0 0 0
                                   325 O    1 0 0
 145 O    4     3.0255     5.7174  205 O    0 0 0  181 O    1 0 0  217 O    1 0 0
                                   252 O    1 0 0

 146 O    2     1.9285     3.6444   74 GA   0-1 0  110 GA   0 0 0
 146 O    2     2.0723     3.9161    2 GA   0 0 0   61 GA   0 0 0
 146 O    2     2.6185     4.9482  207 O    0 0 0  242 O    0 0 0
 146 O    2     2.7111     5.1232  277 O    0 0 0  278 O    0-1 0
 146 O    4     2.8364     5.3600  324 O    0 0 0  349 O    0-1 0  290 O    0 0 0
                                   326 O    0 0 0
 146 O    4     3.0255     5.7174  206 O    0-1 0  182 O    1 0 0  218 O    0 0 0
                                   222 O    0 0 0

 147 O    2     1.9285     3.6444   75 GA   0 0 0  111 GA   0 0 0
 147 O    2     2.0723     3.9161    3 GA   0 0 1   62 GA   0 0 0
 147 O    2     2.6185     4.9482  208 O    0 0 0  245 O    0 0 0
 147 O    2     2.7111     5.1232  278 O    0 0 0  281 O    0 0 1
 147 O    4     2.8364     5.3600  294 O    0 0 0  350 O    0 0 0  291 O    0 1 1
                                   327 O    0 0 1
 147 O    4     3.0255     5.7174  209 O    0 0 0  183 O    0 0 0  219 O    0 1 0
                                   223 O    0 0 0

 148 O    2     1.9285     3.6444   76 GA   0 0 0  112 GA   0 0 0
 148 O    2     2.0723     3.9161    4 GA   0 0 0   65 GA   0 0 0
 148 O    2     2.6185     4.9482  211 O    0 0 0  246 O    0 0 0
 148 O    2     2.7111     5.1232  281 O    0 0 0  282 O    0 0 0
 148 O    4     2.8364     5.3600  295 O    0 0 0  353 O    0 0 0  292 O    0 0 0
                                   328 O    0 0 0
 148 O    4     3.0255     5.7174  210 O    0 0 0  184 O    0 0 0  220 O    0 0 0
                                   224 O    0 0 0

 149 O    2     1.9285     3.6444   77 GA   0-1 0  113 GA   0 0 0
 149 O    2     2.0723     3.9161    5 GA   0 0 0   66 GA   0 0 0
 149 O    2     2.6185     4.9482  212 O    0 0 0  249 O    0 0 0
 149 O    2     2.7111     5.1232  282 O    0 0 0  285 O    0-1 0
 149 O    4     2.8364     5.3600  296 O    0 0 0  354 O    0-1 0  293 O    0 0 0
                                   329 O    0 0 0
 149 O    4     3.0255     5.7174  213 O    0-1 0  185 O    0 0 0  221 O    0 0 0
                                   225 O    0 0 0

 150 O    2     1.9285     3.6444   78 GA   0 0 0  114 GA   0 0 0
 150 O    2     2.0723     3.9161    6 GA   0 0 0   60 GA   0 0 0
 150 O    2     2.6185     4.9482  206 O    0 0 0  243 O    0 0 0
 150 O    2     2.7111     5.1232  276 O    0 0 0  279 O    0 0 0
 150 O    4     2.8364     5.3600  289 O    0 0 0  348 O    0 0 0  294 O    0 0 0
                                   330 O    0 0 0
 150 O    4     3.0255     5.7174  207 O    0 0 0  186 O    1 0 0  218 O    0 0 0
                                   222 O    0 1 0

 151 O    2     1.9285     3.6444   79 GA   0 0 0  115 GA   0 0 0
 151 O    2     2.0723     3.9161    7 GA   0 0 1   63 GA   0 0 0
 151 O    2     2.6185     4.9482  209 O    0 0 0  244 O    0 0 0
 151 O    2     2.7111     5.1232  279 O    0 0 0  280 O    0 0 1
 151 O    4     2.8364     5.3600  290 O    0 0 0  351 O    0 0 0  295 O    0 0 1
                                   331 O    0 0 1
 151 O    4     3.0255     5.7174  208 O    0-1 0  187 O    0 0 0  219 O    0 0 0
                                   223 O    0 0 0

 152 O    2     1.9285     3.6444   80 GA   0 0 0  116 GA   0 1 0
 152 O    2     2.0723     3.9161    8 GA   0 0 0   64 GA   0 0 0
 152 O    2     2.6185     4.9482  210 O    0 1 0  247 O    0 0 0
 152 O    2     2.7111     5.1232  280 O    0 1 0  283 O    0 0 0
 152 O    4     2.8364     5.3600  291 O    0 1 0  352 O    0 0 0  296 O    0 1 0
                                   332 O    0 0 0
 152 O    4     3.0255     5.7174  211 O    0 0 0  188 O    0 1 0  220 O    0 0 0
                                   224 O    0 1 0

 153 O    2     1.9285     3.6444   81 GA   0 0 0  117 GA   0 0 0
 153 O    2     2.0723     3.9161    9 GA   0 0 0   67 GA   0 0 0
 153 O    2     2.6185     4.9482  213 O    0 0 0  248 O    0 0 0
 153 O    2     2.7111     5.1232  283 O    0 0 0  284 O    0 0 0
 153 O    4     2.8364     5.3600  292 O    0 0 0  355 O    0 0 0  297 O    0 0 0
                                   333 O    0 0 0
 153 O    4     3.0255     5.7174  212 O    0 0 0  189 O    0 0 0  221 O    0 0 0
                                   225 O    0 1 0

 154 O    2     1.9285     3.6444   82 GA   0 0 0  118 GA   0 0 0
 154 O    2     2.0723     3.9161   10 GA   0 0 0   68 GA   0 0 0
 154 O    2     2.6185     4.9482  214 O    0 0 0  251 O    0 0 0
 154 O    2     2.7111     5.1232  284 O    0 0 0  287 O    0 0 0
 154 O    4     2.8364     5.3600  293 O    0 0 0  356 O    0 0 0  298 O    0 0 0
                                   334 O    0 0 0
 154 O    4     3.0255     5.7174  215 O    0-1 0  190 O    0 0 0  226 O    0 0 0
                                   227 O    0 0 0

 155 O    2     1.9285     3.6444   83 GA   0 0 0  119 GA   0 0 0
 155 O    2     2.0723     3.9161   11 GA   0 0 0   69 GA   0 0 0
 155 O    2     2.6185     4.9482  215 O    0 0 0  250 O    0 0 0
 155 O    2     2.7111     5.1232  285 O    0 0 0  286 O    0 0 0
 155 O    4     2.8364     5.3600  297 O    0 0 0  357 O    0 0 0  299 O    0 1 0
                                   335 O    0 0 0
 155 O    4     3.0255     5.7174  214 O    0 0 0  191 O    0 0 0  226 O    0 0 0
                                   227 O    0 1 0

 156 O    2     1.9285     3.6444   84 GA   0 0 0  120 GA   0 0 0
 156 O    2     2.0723     3.9161   12 GA   0 0 0   70 GA   0 0 0
 156 O    2     2.6185     4.9482  181 O    0 0 0  252 O    0 0 0
 156 O    2     2.7111     5.1232  286 O    0 0 0  288 O    0 0 0
 156 O    4     2.8364     5.3600  298 O    0 0 0  358 O    0 0 0  300 O    0 0 0
                                   336 O    0 0 0
 156 O    4     3.0255     5.7174  216 O    0 0 0  192 O    0 0 0  228 O    0 0 0
                                   229 O    0 0 0

 157 O    2     1.9285     3.6444   85 GA   0 0 0  121 GA   0 1 0
 157 O    2     2.0723     3.9161   13 GA   0 0 0   71 GA   0 0 0
 157 O    2     2.6185     4.9482  216 O    0 1 0  217 O    0 0 0
 157 O    2     2.7111     5.1232  253 O    0 0 0  287 O    0 1 0
 157 O    4     2.8364     5.3600  299 O    0 1 0  359 O    0 0 0  301 O    0 1 0
                                   337 O    0 0 0
 157 O    4     3.0255     5.7174  181 O    0 0 0  193 O    0 1 0  228 O    0 0 0
                                   229 O    0 1 0

 158 O    2     1.9285     3.6444   86 GA   0 0 0  122 GA   0 0 0
 158 O    2     2.0723     3.9161   14 GA   0 0 0   37 GA   0 0 0
 158 O    2     2.6185     4.9482  186 O    0 0 0  218 O   -1 0 0
 158 O    2     2.7111     5.1232  253 O    0 0 0  254 O    0 0 0
 158 O    4     2.8364     5.3600  300 O    0 0 0  325 O    0 0 0  302 O    0 0 0
                                   338 O    0 0 0
 158 O    4     3.0255     5.7174  182 O    0 0 0  194 O    0 0 0  230 O    0 1 0
                                   231 O    0 0 0

 159 O    2     1.9285     3.6444   87 GA   0-1 0  123 GA   0 0 0
 159 O    2     2.0723     3.9161   15 GA   0 0 0   72 GA   0 0 0
 159 O    2     2.6185     4.9482  182 O    0 0 0  222 O   -1 0 0
 159 O    2     2.7111     5.1232  258 O    0-1 0  288 O    0 0 0
 159 O    1     2.8364     5.3600  301 O    0 0 0
 159 O    1     2.8364     5.3600  360 O    0-1 0

 160 O    2     1.9285     3.6444   88 GA   0 0 0  124 GA   0 0 0
 160 O    2     2.0723     3.9161   16 GA  -1 0 1   42 GA  -1 0 0
 160 O    2     2.6185     4.9482  183 O   -1 0 0  223 O   -1 0 0
 160 O    2     2.7111     5.1232  258 O    0 0 0  259 O   -1 0 1
 160 O    4     2.8364     5.3600  302 O    0 0 0  330 O   -1 0 0  304 O    0 1 1
                                   340 O    0 0 1
 160 O    4     3.0255     5.7174  187 O   -1 0 0  196 O    0 0 0  232 O    0 1 0
                                   233 O    0 0 0

 161 O    2     1.9285     3.6444   89 GA   0 0 0  125 GA   0 0 0
 161 O    2     2.0723     3.9161   17 GA  -1 0 1   38 GA  -1 0 0
 161 O    2     2.6185     4.9482  187 O   -1 0 0  219 O   -1 0 0
 161 O    2     2.7111     5.1232  254 O    0 0 0  255 O   -1 0 1
 161 O    4     2.8364     5.3600  303 O    0 0 0  326 O   -1 0 0  305 O    0 0 1
                                   341 O    0 0 1
 161 O    4     3.0255     5.7174  183 O   -1-1 0  197 O    0 0 0  232 O    0 0 0
                                   233 O    0 0 0

 162 O    2     1.9285     3.6444   90 GA   0 0 0  126 GA   1 1 0
 162 O    2     2.0723     3.9161   18 GA   0 0 0   39 GA   0 0 0
 162 O    2     2.6185     4.9482  188 O    0 1 0  220 O    0 0 0
 162 O    2     2.7111     5.1232  255 O    0 1 0  256 O    0 0 0
 162 O    4     2.8364     5.3600  304 O    1 1 0  327 O    0 0 0  306 O    0 1 0
                                   342 O    1 0 0
 162 O    4     3.0255     5.7174  184 O    0 0 0  198 O    1 1 0  234 O    1 1 0
                                   235 O    1 0 0

 163 O    2     1.9285     3.6444   91 GA   0 0 0  127 GA   1 0 0
 163 O    2     2.0723     3.9161   19 GA   0 0 0   43 GA   0 0 0
 163 O    2     2.6185     4.9482  184 O    0 0 0  224 O    0 0 0
 163 O    2     2.7111     5.1232  259 O    0 0 0  260 O    0 0 0
 163 O    4     2.8364     5.3600  305 O    1 0 0  331 O    0 0 0  307 O    0 0 0
                                   343 O    1 0 0
 163 O    4     3.0255     5.7174  188 O    0 0 0  199 O    1 0 0  234 O    1 0 0
                                   235 O    1 0 0

 164 O    2     1.9285     3.6444   92 GA   0-1 0  128 GA   0 0 0
 164 O    2     2.0723     3.9161   20 GA   0 0 0   44 GA   0 0 0
 164 O    2     2.6185     4.9482  185 O    0 0 0  225 O    0 0 0
 164 O    2     2.7111     5.1232  260 O    0 0 0  261 O    0-1 0
 164 O    4     2.8364     5.3600  306 O    0 0 0  332 O    0-1 0  308 O    0 0 0
                                   344 O    0 0 0
 164 O    4     3.0255     5.7174  189 O    0-1 0  200 O    1 0 0  236 O    0 0 0
                                   237 O    0 0 0

 165 O    2     1.9285     3.6444   93 GA   0 0 0  129 GA   0 0 0
 165 O    2     2.0723     3.9161   21 GA   0 0 0   40 GA   0 0 0
 165 O    2     2.6185     4.9482  189 O    0 0 0  221 O    0 0 0
 165 O    2     2.7111     5.1232  256 O    0 0 0  257 O    0 0 0
 165 O    4     2.8364     5.3600  307 O    0 0 0  328 O    0 0 0  309 O    0 0 0
                                   345 O    0 0 0
 165 O    4     3.0255     5.7174  185 O    0 0 0  201 O    1 0 0  236 O    0 0 0
                                   237 O    0 1 0

 166 O    2     1.9285     3.6444   94 GA   0 0 0  130 GA   0 0 0
 166 O    2     2.0723     3.9161   22 GA   0 0 0   41 GA   0 0 0
 166 O    2     2.6185     4.9482  190 O    0 0 0  227 O    0 0 0
 166 O    2     2.7111     5.1232  257 O    0 0 0  263 O    0 0 0
 166 O    4     2.8364     5.3600  308 O    0 0 0  329 O    0 0 0  310 O    0 0 0
                                   346 O    0 0 0
 166 O    4     3.0255     5.7174  191 O    0-1 0  202 O    0 0 0  238 O    0 0 0
                                   239 O    0 0 0

 167 O    2     1.9285     3.6444   95 GA   0 0 0  131 GA   0 0 0
 167 O    2     2.0723     3.9161   23 GA   0 0 0   45 GA   0 0 0
 167 O    2     2.6185     4.9482  191 O    0 0 0  226 O    0 0 0
 167 O    2     2.7111     5.1232  261 O    0 0 0  262 O    0 0 0
 167 O    4     2.8364     5.3600  309 O    0 0 0  333 O    0 0 0  311 O    0 1 0
                                   347 O    0 0 0
 167 O    4     3.0255     5.7174  190 O    0 0 0  203 O    0 0 0  238 O    0 0 0
                                   239 O    0 1 0

 168 O    2     1.9285     3.6444   96 GA   0 0 0  132 GA   0 0 0
 168 O    2     2.0723     3.9161   24 GA   0 0 0   46 GA   0 0 0
 168 O    2     2.6185     4.9482  192 O    0 0 0  229 O    0 0 0
 168 O    2     2.7111     5.1232  262 O    0 0 0  265 O    0 0 0
 168 O    4     2.8364     5.3600  310 O    0 0 0  334 O    0 0 0  312 O    0 0 0
                                   348 O    0 0 0
 168 O    4     3.0255     5.7174  193 O    0 0 0  204 O    0 0 0  240 O    0 0 0
                                   241 O    0 0 0

 169 O    2     1.9285     3.6444   97 GA   0 0 0  133 GA   0 1 0
 169 O    2     2.0723     3.9161   25 GA   0 0 0   47 GA   0 0 0
 169 O    2     2.6185     4.9482  193 O    0 1 0  228 O    0 0 0
 169 O    2     2.7111     5.1232  263 O    0 1 0  264 O    0 0 0
 169 O    4     2.8364     5.3600  311 O    0 1 0  335 O    0 0 0  313 O    0 1 0
                                   349 O    0 0 0
 169 O    4     3.0255     5.7174  192 O    0 0 0  205 O    0 1 0  240 O    0 0 0
                                   241 O    0 1 0

 170 O    2     1.9285     3.6444   98 GA   0 0 0  134 GA   0 0 0
 170 O    2     2.0723     3.9161   26 GA   0 0 0   48 GA   0 0 0
 170 O    2     2.6185     4.9482  194 O    0 0 0  231 O    0 0 0
 170 O    2     2.7111     5.1232  264 O    0 0 0  267 O    0 0 0
 170 O    4     2.8364     5.3600  312 O    0 0 0  336 O    0 0 0  314 O    0 0 0
                                   350 O    0 0 0
 170 O    4     3.0255     5.7174  195 O    0 0 0  206 O    0 0 0  242 O    0 1 0
                                   243 O    0 0 0

 171 O    2     1.9285     3.6444   99 GA   0-1 0  135 GA   0 0 0
 171 O    2     2.0723     3.9161   27 GA   0 0 0   49 GA   0 0 0
 171 O    2     2.6185     4.9482  195 O    0 0 0  230 O    0 0 0
 171 O    2     2.7111     5.1232  265 O    0 0 0  266 O    0-1 0
 171 O    4     2.8364     5.3600  313 O    0 0 0  337 O    0-1 0  315 O    0 0 0
                                   351 O    0 0 0
 171 O    4     3.0255     5.7174  194 O    0-1 0  207 O    0 0 0  242 O    0 0 0
                                   243 O    0 0 0

 172 O    2     1.9285     3.6444  100 GA   0 0 0  136 GA   0 0 0
 172 O    2     2.0723     3.9161   28 GA   0 0 1   50 GA   0 0 0
 172 O    2     2.6185     4.9482  196 O    0 0 0  233 O    0 0 0
 172 O    2     2.7111     5.1232  266 O    0 0 0  269 O    0 0 1
 172 O    4     2.8364     5.3600  314 O    0 0 0  338 O    0 0 0  316 O    0 1 1
                                   352 O    0 0 1
 172 O    4     3.0255     5.7174  197 O    0 0 0  208 O    0 0 0  244 O    0 1 0
                                   245 O    0 0 0

 173 O    2     1.9285     3.6444  101 GA   0 0 0  137 GA   0 0 0
 173 O    2     2.0723     3.9161   29 GA   0 0 1   51 GA   0 0 0
 173 O    2     2.6185     4.9482  197 O    0 0 0  232 O    0 0 0
 173 O    2     2.7111     5.1232  267 O    0 0 0  268 O    0 0 1
 173 O    4     2.8364     5.3600  315 O    0 0 0  339 O    0 0 0  317 O    0 0 1
                                   353 O    0 0 1
 173 O    4     3.0255     5.7174  196 O    0-1 0  209 O    0 0 0  244 O    0 0 0
                                   245 O    0 0 0

 174 O    2     1.9285     3.6444  102 GA   0 0 0  138 GA   0 1 0
 174 O    2     2.0723     3.9161   30 GA   0 0 0   52 GA   0 0 0
 174 O    2     2.6185     4.9482  198 O    0 1 0  235 O    0 0 0
 174 O    2     2.7111     5.1232  268 O    0 1 0  271 O    0 0 0
 174 O    4     2.8364     5.3600  316 O    0 1 0  340 O    0 0 0  318 O    0 1 0
                                   354 O    0 0 0
 174 O    4     3.0255     5.7174  199 O    0 0 0  210 O    0 1 0  246 O    0 1 0
                                   247 O    0 0 0

 175 O    2     1.9285     3.6444  103 GA   0 0 0  139 GA   0 0 0
 175 O    2     2.0723     3.9161   31 GA   0 0 0   53 GA   0 0 0
 175 O    2     2.6185     4.9482  199 O    0 0 0  234 O    0 0 0
 175 O    2     2.7111     5.1232  269 O    0 0 0  270 O    0 0 0
 175 O    4     2.8364     5.3600  317 O    0 0 0  341 O    0 0 0  319 O    0 0 0
                                   355 O    0 0 0
 175 O    4     3.0255     5.7174  198 O    0 0 0  211 O    0 0 0  246 O    0 0 0
                                   247 O    0 0 0

 176 O    2     1.9285     3.6444  104 GA   0-1 0  140 GA   0 0 0
 176 O    2     2.0723     3.9161   32 GA   0 0 0   54 GA   0 0 0
 176 O    2     2.6185     4.9482  200 O    0 0 0  237 O   -1 0 0
 176 O    2     2.7111     5.1232  270 O    0 0 0  273 O    0-1 0
 176 O    4     2.8364     5.3600  318 O    0 0 0  342 O    0-1 0  320 O    0 0 0
                                   356 O    0 0 0
 176 O    4     3.0255     5.7174  201 O    0-1 0  212 O    0 0 0  248 O    0 0 0
                                   249 O    0 0 0

 177 O    2     1.9285     3.6444  105 GA   0 0 0  141 GA   0 0 0
 177 O    2     2.0723     3.9161   33 GA   0 0 0   55 GA   0 0 0
 177 O    2     2.6185     4.9482  201 O    0 0 0  236 O   -1 0 0
 177 O    2     2.7111     5.1232  271 O    0 0 0  272 O    0 0 0
 177 O    4     2.8364     5.3600  319 O    0 0 0  343 O    0 0 0  321 O    0 0 0
                                   357 O    0 0 0
 177 O    4     3.0255     5.7174  200 O    0 0 0  213 O    0 0 0  248 O    0 0 0
                                   249 O    0 1 0

 178 O    2     1.9285     3.6444  106 GA   0 0 0  142 GA   0 0 0
 178 O    2     2.0723     3.9161   34 GA  -1 0 0   56 GA  -1 0 0
 178 O    2     2.6185     4.9482  202 O   -1 0 0  239 O   -1 0 0
 178 O    2     2.7111     5.1232  272 O    0 0 0  275 O   -1 0 0
 178 O    4     2.8364     5.3600  320 O    0 0 0  344 O   -1 0 0  322 O    0 0 0
                                   358 O    0 0 0
 178 O    4     3.0255     5.7174  203 O   -1-1 0  214 O    0 0 0  250 O    0 0 0
                                   251 O    0 0 0

 179 O    2     1.9285     3.6444  107 GA   0 0 0  143 GA   0 0 0
 179 O    2     2.0723     3.9161   35 GA  -1 0 0   57 GA  -1 0 0
 179 O    2     2.6185     4.9482  203 O   -1 0 0  238 O   -1 0 0
 179 O    2     2.7111     5.1232  273 O    0 0 0  274 O   -1 0 0
 179 O    4     2.8364     5.3600  321 O    0 0 0  345 O   -1 0 0  323 O    0 1 0
                                   359 O    0 0 0
 179 O    4     3.0255     5.7174  202 O   -1 0 0  215 O    0 0 0  250 O    0 0 0
                                   251 O    0 1 0

 180 O    2     1.9285     3.6444  108 GA   0 0 0  144 GA   1 1 0
 180 O    2     2.0723     3.9161   36 GA   0 0 0   59 GA   0 0 0
 180 O    2     2.6185     4.9482  205 O    0 1 0  240 O    0 0 0
 180 O    2     2.7111     5.1232  275 O    0 1 0  276 O    0 0 0
 180 O    3     2.8364     5.3600  323 O    1 1 0  347 O    0 0 0  324 O    0 1 0
 180 O    1     2.8364     5.3600  360 O    1 0 0

 181 O    2     1.9285     3.6444   85 GA   0 0 0  109 GA   0 0 0
 181 O    2     2.0723     3.9161   12 GA   0 0 0   70 GA   0 0 0
 181 O    2     2.6185     4.9482  156 O    0 0 0  252 O    0 0 0
 181 O    2     2.7111     5.1232  300 O    0 0 0  322 O    0 0 0
 181 O    4     2.8364     5.3600  286 O    0 0 0  359 O    0 0 0  253 O    0 0 0
                                   325 O    0 0 0
 181 O    4     3.0255     5.7174  228 O    0 0 0  157 O    0 0 0  145 O   -1 0 0
                                   217 O    0 0 0

 182 O    2     1.9285     3.6444   86 GA   0 0 0  110 GA  -1 0 0
 182 O    2     2.0723     3.9161   15 GA   0 0 0   72 GA   0 0 0
 182 O    2     2.6185     4.9482  159 O    0 0 0  222 O   -1 0 0
 182 O    2     2.7111     5.1232  303 O    0 0 0  324 O   -1 0 0
 182 O    4     2.8364     5.3600  288 O    0 0 0  325 O    0 0 0  254 O    0 0 0
                                   326 O   -1 0 0
 182 O    4     3.0255     5.7174  158 O    0 0 0  231 O    0 0 0  146 O   -1 0 0
                                   218 O   -1 0 0

 183 O    2     1.9285     3.6444   89 GA   1 1 0  111 GA   0 0 0
 183 O    2     2.0723     3.9161   16 GA   0 0 1   42 GA   0 0 0
 183 O    2     2.6185     4.9482  160 O    1 0 0  223 O    0 0 0
 183 O    2     2.7111     5.1232  294 O    0 0 0  304 O    1 1 1
 183 O    4     2.8364     5.3600  258 O    1 0 0  326 O    0 1 0  255 O    0 1 1
                                   327 O    0 0 1
 183 O    4     3.0255     5.7174  161 O    1 1 0  232 O    1 1 0  147 O    0 0 0
                                   219 O    0 1 0

 184 O    2     1.9285     3.6444   90 GA   0 0 0  112 GA   0 0 0
 184 O    2     2.0723     3.9161   19 GA   0 0 0   43 GA   0 0 0
 184 O    2     2.6185     4.9482  163 O    0 0 0  224 O    0 0 0
 184 O    2     2.7111     5.1232  295 O    0 0 0  307 O    0 0 0
 184 O    4     2.8364     5.3600  259 O    0 0 0  327 O    0 0 0  256 O    0 0 0
                                   328 O    0 0 0
 184 O    4     3.0255     5.7174  235 O    1 0 0  162 O    0 0 0  148 O    0 0 0
                                   220 O    0 0 0

 185 O    2     1.9285     3.6444   93 GA   0 0 0  113 GA   0 0 0
 185 O    2     2.0723     3.9161   20 GA   0 0 0   44 GA   0 0 0
 185 O    2     2.6185     4.9482  164 O    0 0 0  225 O    0 0 0
 185 O    2     2.7111     5.1232  296 O    0 0 0  308 O    0 0 0
 185 O    4     2.8364     5.3600  260 O    0 0 0  328 O    0 0 0  257 O    0 0 0
                                   329 O    0 0 0
 185 O    4     3.0255     5.7174  165 O    0 0 0  236 O    0 0 0  149 O    0 0 0
                                   221 O    0 0 0

 186 O    2     1.9285     3.6444   87 GA   0 0 0  114 GA  -1 0 0
 186 O    2     2.0723     3.9161   14 GA   0 0 0   37 GA   0 0 0
 186 O    2     2.6185     4.9482  158 O    0 0 0  218 O   -1 0 0
 186 O    2     2.7111     5.1232  289 O   -1 0 0  302 O    0 0 0
 186 O    1     2.8364     5.3600  253 O    0 0 0
 186 O    1     2.8364     5.3600  360 O    0 0 0

 187 O    2     1.9285     3.6444   88 GA   1 0 0  115 GA   0 0 0
 187 O    2     2.0723     3.9161   17 GA   0 0 1   38 GA   0 0 0
 187 O    2     2.6185     4.9482  161 O    1 0 0  219 O    0 0 0
 187 O    2     2.7111     5.1232  290 O    0 0 0  305 O    1 0 1
 187 O    4     2.8364     5.3600  254 O    1 0 0  330 O    0 0 0  259 O    0 0 1
                                   331 O    0 0 1
 187 O    4     3.0255     5.7174  160 O    1 0 0  233 O    1 0 0  151 O    0 0 0
                                   223 O    0 0 0

 188 O    2     1.9285     3.6444   91 GA   0 0 0  116 GA   0 0 0
 188 O    2     2.0723     3.9161   18 GA   0-1 0   39 GA   0-1 0
 188 O    2     2.6185     4.9482  162 O    0-1 0  220 O    0-1 0
 188 O    2     2.7111     5.1232  291 O    0 0 0  306 O    0 0 0
 188 O    4     2.8364     5.3600  255 O    0 0 0  331 O    0 0 0  260 O    0 0 0
                                   332 O    0-1 0
 188 O    4     3.0255     5.7174  163 O    0 0 0  234 O    1 0 0  152 O    0-1 0
                                   224 O    0 0 0

 189 O    2     1.9285     3.6444   92 GA   0 0 0  117 GA   0 0 0
 189 O    2     2.0723     3.9161   21 GA   0 0 0   40 GA   0 0 0
 189 O    2     2.6185     4.9482  165 O    0 0 0  221 O    0 0 0
 189 O    2     2.7111     5.1232  292 O    0 0 0  309 O    0 0 0
 189 O    4     2.8364     5.3600  256 O    0 0 0  332 O    0 0 0  261 O    0 0 0
                                   333 O    0 0 0
 189 O    4     3.0255     5.7174  164 O    0 1 0  237 O    0 1 0  153 O    0 0 0
                                   225 O    0 1 0

 190 O    2     1.9285     3.6444   95 GA   0 0 0  118 GA   0 0 0
 190 O    2     2.0723     3.9161   22 GA   0 0 0   41 GA   0 0 0
 190 O    2     2.6185     4.9482  166 O    0 0 0  227 O    0 0 0
 190 O    2     2.7111     5.1232  293 O    0 0 0  310 O    0 0 0
 190 O    4     2.8364     5.3600  257 O    0 0 0  333 O    0 0 0  262 O    0 0 0
                                   334 O    0 0 0
 190 O    4     3.0255     5.7174  167 O    0 0 0  238 O    0 0 0  154 O    0 0 0
                                   226 O    0 0 0

 191 O    2     1.9285     3.6444   94 GA   0 1 0  119 GA   0 0 0
 191 O    2     2.0723     3.9161   23 GA   0 0 0   45 GA   0 0 0
 191 O    2     2.6185     4.9482  167 O    0 0 0  226 O    0 0 0
 191 O    2     2.7111     5.1232  297 O    0 0 0  311 O    0 1 0
 191 O    4     2.8364     5.3600  261 O    0 0 0  329 O    0 1 0  263 O    0 1 0
                                   335 O    0 0 0
 191 O    4     3.0255     5.7174  166 O    0 1 0  239 O    0 1 0  155 O    0 0 0
                                   227 O    0 1 0

 192 O    2     1.9285     3.6444   97 GA   0 0 0  120 GA   0 0 0
 192 O    2     2.0723     3.9161   24 GA   0 0 0   46 GA   0 0 0
 192 O    2     2.6185     4.9482  168 O    0 0 0  229 O    0 0 0
 192 O    2     2.7111     5.1232  298 O    0 0 0  312 O    0 0 0
 192 O    4     2.8364     5.3600  262 O    0 0 0  335 O    0 0 0  264 O    0 0 0
                                   336 O    0 0 0
 192 O    4     3.0255     5.7174  240 O    0 0 0  169 O    0 0 0  156 O    0 0 0
                                   228 O    0 0 0

 193 O    2     1.9285     3.6444   96 GA   0 0 0  121 GA   0 0 0
 193 O    2     2.0723     3.9161   25 GA   0-1 0   47 GA   0-1 0
 193 O    2     2.6185     4.9482  169 O    0-1 0  228 O    0-1 0
 193 O    2     2.7111     5.1232  299 O    0 0 0  313 O    0 0 0
 193 O    4     2.8364     5.3600  263 O    0 0 0  334 O    0 0 0  265 O    0 0 0
                                   337 O    0-1 0
 193 O    4     3.0255     5.7174  168 O    0 0 0  241 O    0 0 0  157 O    0-1 0
                                   229 O    0 0 0

 194 O    2     1.9285     3.6444   99 GA   0 0 0  122 GA   0 0 0
 194 O    2     2.0723     3.9161   26 GA   0 0 0   48 GA   0 0 0
 194 O    2     2.6185     4.9482  170 O    0 0 0  231 O    0 0 0
 194 O    2     2.7111     5.1232  300 O    0 0 0  314 O    0 0 0
 194 O    4     2.8364     5.3600  264 O    0 0 0  337 O    0 0 0  266 O    0 0 0
                                   338 O    0 0 0
 194 O    4     3.0255     5.7174  171 O    0 1 0  242 O    0 1 0  158 O    0 0 0
                                   230 O    0 1 0

 195 O    2     1.9285     3.6444   98 GA   0 0 0  123 GA   0 0 0
 195 O    2     2.0723     3.9161   27 GA   0 0 0   49 GA   0 0 0
 195 O    2     2.6185     4.9482  171 O    0 0 0  230 O    0 0 0
 195 O    2     2.7111     5.1232  301 O    0 0 0  315 O    0 0 0
 195 O    4     2.8364     5.3600  265 O    0 0 0  336 O    0 0 0  267 O    0 0 0
                                   339 O    0 0 0
 195 O    4     3.0255     5.7174  170 O    0 0 0  243 O    0 0 0  159 O    0 0 0
                                   231 O    0 0 0

 196 O    2     1.9285     3.6444  101 GA   0 1 0  124 GA   0 0 0
 196 O    2     2.0723     3.9161   28 GA   0 0 1   50 GA   0 0 0
 196 O    2     2.6185     4.9482  172 O    0 0 0  233 O    0 0 0
 196 O    2     2.7111     5.1232  302 O    0 0 0  316 O    0 1 1
 196 O    4     2.8364     5.3600  266 O    0 0 0  339 O    0 1 0  268 O    0 1 1
                                   340 O    0 0 1
 196 O    4     3.0255     5.7174  173 O    0 1 0  244 O    0 1 0  160 O    0 0 0
                                   232 O    0 1 0

 197 O    2     1.9285     3.6444  100 GA   0 0 0  125 GA   0 0 0
 197 O    2     2.0723     3.9161   29 GA   0 0 1   51 GA   0 0 0
 197 O    2     2.6185     4.9482  173 O    0 0 0  232 O    0 0 0
 197 O    2     2.7111     5.1232  303 O    0 0 0  317 O    0 0 1
 197 O    4     2.8364     5.3600  267 O    0 0 0  338 O    0 0 0  269 O    0 0 1
                                   341 O    0 0 1
 197 O    4     3.0255     5.7174  172 O    0 0 0  245 O    0 0 0  161 O    0 0 0
                                   233 O    0 0 0

 198 O    2     1.9285     3.6444  103 GA   0 0 0  126 GA   0 0 0
 198 O    2     2.0723     3.9161   30 GA   0-1 0   52 GA   0-1 0
 198 O    2     2.6185     4.9482  174 O    0-1 0  235 O    0-1 0
 198 O    2     2.7111     5.1232  304 O    0 0 0  318 O    0 0 0
 198 O    4     2.8364     5.3600  268 O    0 0 0  341 O    0 0 0  270 O    0 0 0
                                   342 O    0-1 0
 198 O    4     3.0255     5.7174  175 O    0 0 0  246 O    0 0 0  162 O   -1-1 0
                                   234 O    0 0 0

 199 O    2     1.9285     3.6444  102 GA   0 0 0  127 GA   0 0 0
 199 O    2     2.0723     3.9161   31 GA   0 0 0   53 GA   0 0 0
 199 O    2     2.6185     4.9482  175 O    0 0 0  234 O    0 0 0
 199 O    2     2.7111     5.1232  305 O    0 0 0  319 O    0 0 0
 199 O    4     2.8364     5.3600  269 O    0 0 0  340 O    0 0 0  271 O    0 0 0
                                   343 O    0 0 0
 199 O    4     3.0255     5.7174  247 O    0 0 0  174 O    0 0 0  163 O   -1 0 0
                                   235 O    0 0 0

 200 O    2     1.9285     3.6444  105 GA   0 0 0  128 GA  -1 0 0
 200 O    2     2.0723     3.9161   32 GA   0 0 0   54 GA   0 0 0
 200 O    2     2.6185     4.9482  176 O    0 0 0  237 O   -1 0 0
 200 O    2     2.7111     5.1232  306 O   -1 0 0  320 O    0 0 0
 200 O    4     2.8364     5.3600  270 O    0 0 0  343 O    0 0 0  272 O    0 0 0
                                   344 O   -1 0 0
 200 O    4     3.0255     5.7174  177 O    0 0 0  248 O    0 0 0  164 O   -1 0 0
                                   236 O   -1 0 0

 201 O    2     1.9285     3.6444  104 GA   0 0 0  129 GA  -1 0 0
 201 O    2     2.0723     3.9161   33 GA   0 0 0   55 GA   0 0 0
 201 O    2     2.6185     4.9482  177 O    0 0 0  236 O   -1 0 0
 201 O    2     2.7111     5.1232  307 O   -1 0 0  321 O    0 0 0
 201 O    4     2.8364     5.3600  271 O    0 0 0  342 O    0 0 0  273 O    0 0 0
                                   345 O   -1 0 0
 201 O    4     3.0255     5.7174  176 O    0 1 0  249 O    0 1 0  165 O   -1 0 0
                                   237 O   -1 1 0

 202 O    2     1.9285     3.6444  107 GA   1 0 0  130 GA   0 0 0
 202 O    2     2.0723     3.9161   34 GA   0 0 0   56 GA   0 0 0
 202 O    2     2.6185     4.9482  178 O    1 0 0  239 O    0 0 0
 202 O    2     2.7111     5.1232  308 O    0 0 0  322 O    1 0 0
 202 O    4     2.8364     5.3600  272 O    1 0 0  345 O    0 0 0  274 O    0 0 0
                                   346 O    0 0 0
 202 O    4     3.0255     5.7174  179 O    1 0 0  250 O    1 0 0  166 O    0 0 0
                                   238 O    0 0 0

 203 O    2     1.9285     3.6444  106 GA   1 1 0  131 GA   0 0 0
 203 O    2     2.0723     3.9161   35 GA   0 0 0   57 GA   0 0 0
 203 O    2     2.6185     4.9482  179 O    1 0 0  238 O    0 0 0
 203 O    2     2.7111     5.1232  309 O    0 0 0  323 O    1 1 0
 203 O    4     2.8364     5.3600  273 O    1 0 0  344 O    0 1 0  275 O    0 1 0
                                   347 O    0 0 0
 203 O    4     3.0255     5.7174  178 O    1 1 0  251 O    1 1 0  167 O    0 0 0
                                   239 O    0 1 0

 204 O    2     1.9285     3.6444  108 GA   0 0 0  132 GA   0 0 0
 204 O    2     2.0723     3.9161    1 GA   0 0 0   58 GA   0 0 0
 204 O    2     2.6185     4.9482  145 O    0 0 0  241 O    0 0 0
 204 O    2     2.7111     5.1232  289 O    0 0 0  310 O    0 0 0
 204 O    4     2.8364     5.3600  274 O    0 0 0  347 O    0 0 0  276 O    0 0 0
                                   348 O    0 0 0
 204 O    4     3.0255     5.7174  217 O    1 0 0  180 O    0 0 0  168 O    0 0 0
                                   240 O    0 0 0

 205 O    2     1.9285     3.6444   73 GA   0 0 0  133 GA   0 0 0
 205 O    2     2.0723     3.9161   36 GA   0-1 0   59 GA   0-1 0
 205 O    2     2.6185     4.9482  180 O    0-1 0  240 O    0-1 0
 205 O    2     2.7111     5.1232  311 O    0 0 0  324 O    0 0 0
 205 O    4     2.8364     5.3600  275 O    0 0 0  346 O    0 0 0  277 O    0 0 0
                                   349 O    0-1 0
 205 O    4     3.0255     5.7174  145 O    0 0 0  252 O    1 0 0  169 O    0-1 0
                                   241 O    0 0 0

 206 O    2     1.9285     3.6444   74 GA   0 0 0  134 GA   0 0 0
 206 O    2     2.0723     3.9161    6 GA   0 0 0   60 GA   0 0 0
 206 O    2     2.6185     4.9482  150 O    0 0 0  243 O    0 0 0
 206 O    2     2.7111     5.1232  294 O    0 0 0  312 O    0 0 0
 206 O    4     2.8364     5.3600  276 O    0 0 0  349 O    0 0 0  278 O    0 0 0
                                   350 O    0 0 0
 206 O    4     3.0255     5.7174  146 O    0 1 0  222 O    0 1 0  170 O    0 0 0
                                   242 O    0 1 0

 207 O    2     1.9285     3.6444   78 GA   0 0 0  135 GA   0 0 0
 207 O    2     2.0723     3.9161    2 GA   0 0 0   61 GA   0 0 0
 207 O    2     2.6185     4.9482  146 O    0 0 0  242 O    0 0 0
 207 O    2     2.7111     5.1232  290 O    0 0 0  313 O    0 0 0
 207 O    4     2.8364     5.3600  277 O    0 0 0  348 O    0 0 0  279 O    0 0 0
                                   351 O    0 0 0
 207 O    4     3.0255     5.7174  150 O    0 0 0  218 O    0 0 0  171 O    0 0 0
                                   243 O    0 0 0

 208 O    2     1.9285     3.6444   79 GA   0 1 0  136 GA   0 0 0
 208 O    2     2.0723     3.9161    3 GA   0 0 1   62 GA   0 0 0
 208 O    2     2.6185     4.9482  147 O    0 0 0  245 O    0 0 0
 208 O    2     2.7111     5.1232  291 O    0 1 1  314 O    0 0 0
 208 O    4     2.8364     5.3600  278 O    0 0 0  351 O    0 1 0  280 O    0 1 1
                                   352 O    0 0 1
 208 O    4     3.0255     5.7174  151 O    0 1 0  219 O    0 1 0  172 O    0 0 0
                                   244 O    0 1 0

 209 O    2     1.9285     3.6444   75 GA   0 0 0  137 GA   0 0 0
 209 O    2     2.0723     3.9161    7 GA   0 0 1   63 GA   0 0 0
 209 O    2     2.6185     4.9482  151 O    0 0 0  244 O    0 0 0
 209 O    2     2.7111     5.1232  295 O    0 0 1  315 O    0 0 0
 209 O    4     2.8364     5.3600  279 O    0 0 0  350 O    0 0 0  281 O    0 0 1
                                   353 O    0 0 1
 209 O    4     3.0255     5.7174  147 O    0 0 0  223 O    0 0 0  173 O    0 0 0
                                   245 O    0 0 0

 210 O    2     1.9285     3.6444   76 GA   0 0 0  138 GA   0 0 0
 210 O    2     2.0723     3.9161    8 GA   0-1 0   64 GA   0-1 0
 210 O    2     2.6185     4.9482  152 O    0-1 0  247 O    0-1 0
 210 O    2     2.7111     5.1232  296 O    0 0 0  316 O    0 0 0
 210 O    4     2.8364     5.3600  280 O    0 0 0  353 O    0 0 0  282 O    0 0 0
                                   354 O    0-1 0
 210 O    4     3.0255     5.7174  148 O    0 0 0  224 O    0 0 0  174 O    0-1 0
                                   246 O    0 0 0

 211 O    2     1.9285     3.6444   80 GA   0 0 0  139 GA   0 0 0
 211 O    2     2.0723     3.9161    4 GA   0 0 0   65 GA   0 0 0
 211 O    2     2.6185     4.9482  148 O    0 0 0  246 O    0 0 0
 211 O    2     2.7111     5.1232  292 O    0 0 0  317 O    0 0 0
 211 O    4     2.8364     5.3600  281 O    0 0 0  352 O    0 0 0  283 O    0 0 0
                                   355 O    0 0 0
 211 O    4     3.0255     5.7174  220 O    0 0 0  152 O    0 0 0  175 O    0 0 0
                                   247 O    0 0 0

 212 O    2     1.9285     3.6444   81 GA   0 0 0  140 GA   0 0 0
 212 O    2     2.0723     3.9161    5 GA   0 0 0   66 GA   0 0 0
 212 O    2     2.6185     4.9482  149 O    0 0 0  249 O    0 0 0
 212 O    2     2.7111     5.1232  293 O    0 0 0  318 O    0 0 0
 212 O    4     2.8364     5.3600  282 O    0 0 0  355 O    0 0 0  284 O    0 0 0
                                   356 O    0 0 0
 212 O    4     3.0255     5.7174  153 O    0 0 0  221 O    0 0 0  176 O    0 0 0
                                   248 O    0 0 0

 213 O    2     1.9285     3.6444   77 GA   0 0 0  141 GA   0 0 0
 213 O    2     2.0723     3.9161    9 GA   0 0 0   67 GA   0 0 0
 213 O    2     2.6185     4.9482  153 O    0 0 0  248 O    0 0 0
 213 O    2     2.7111     5.1232  297 O    0 0 0  319 O    0 0 0
 213 O    4     2.8364     5.3600  283 O    0 0 0  354 O    0 0 0  285 O    0 0 0
                                   357 O    0 0 0
 213 O    4     3.0255     5.7174  149 O    0 1 0  225 O    0 1 0  177 O    0 0 0
                                   249 O    0 1 0

 214 O    2     1.9285     3.6444   83 GA   0 0 0  142 GA   0 0 0
 214 O    2     2.0723     3.9161   10 GA   0 0 0   68 GA   0 0 0
 214 O    2     2.6185     4.9482  154 O    0 0 0  251 O    0 0 0
 214 O    2     2.7111     5.1232  298 O    0 0 0  320 O    0 0 0
 214 O    4     2.8364     5.3600  284 O    0 0 0  357 O    0 0 0  286 O    0 0 0
                                   358 O    0 0 0
 214 O    4     3.0255     5.7174  155 O    0 0 0  226 O    0 0 0  178 O    0 0 0
                                   250 O    0 0 0

 215 O    2     1.9285     3.6444   82 GA   0 1 0  143 GA   0 0 0
 215 O    2     2.0723     3.9161   11 GA   0 0 0   69 GA   0 0 0
 215 O    2     2.6185     4.9482  155 O    0 0 0  250 O    0 0 0
 215 O    2     2.7111     5.1232  299 O    0 1 0  321 O    0 0 0
 215 O    4     2.8364     5.3600  285 O    0 0 0  356 O    0 1 0  287 O    0 1 0
                                   359 O    0 0 0
 215 O    4     3.0255     5.7174  154 O    0 1 0  227 O    0 1 0  179 O    0 0 0
                                   251 O    0 1 0

 216 O    2     1.9285     3.6444   84 GA   0 0 0  144 GA   0 0 0
 216 O    2     2.0723     3.9161   13 GA   0-1 0   71 GA   0-1 0
 216 O    2     2.6185     4.9482  157 O    0-1 0  217 O    0-1 0
 216 O    2     2.7111     5.1232  301 O    0 0 0  323 O    0 0 0
 216 O    3     2.8364     5.3600  287 O    0 0 0  358 O    0 0 0  288 O    0 0 0
 216 O    1     2.8364     5.3600  360 O    0-1 0

 217 O    2     1.9285     3.6444  108 GA  -1 0 0  109 GA   0 0 0
 217 O    2     2.0723     3.9161   13 GA   0 0 0   71 GA   0 0 0
 217 O    2     2.6185     4.9482  157 O    0 0 0  216 O    0 1 0
 217 O    1     2.7111     5.1232  359 O    0 0 0
 217 O    1     2.7111     5.1232  360 O    0 0 0
 217 O    4     2.8364     5.3600  274 O   -1 0 0  323 O    0 1 0  253 O    0 0 0
                                   289 O   -1 0 0

 218 O    2     1.9285     3.6444   78 GA   0 0 0  110 GA   0 0 0
 218 O    2     2.0723     3.9161   14 GA   1 0 0   37 GA   1 0 0
 218 O    2     2.6185     4.9482  158 O    1 0 0  186 O    1 0 0
 218 O    2     2.7111     5.1232  325 O    1 0 0  330 O    0 0 0
 218 O    4     2.8364     5.3600  277 O    0 0 0  289 O    0 0 0  254 O    1 0 0
                                   290 O    0 0 0
 218 O    4     3.0255     5.7174  207 O    0 0 0  146 O    0 0 0  150 O    0 0 0
                                   182 O    1 0 0

 219 O    2     1.9285     3.6444   79 GA   0 0 0  111 GA   0-1 0
 219 O    2     2.0723     3.9161   17 GA   0 0 1   38 GA   0 0 0
 219 O    2     2.6185     4.9482  161 O    1 0 0  187 O    0 0 0
 219 O    2     2.7111     5.1232  326 O    0 0 0  331 O    0 0 1
 219 O    4     2.8364     5.3600  278 O    0-1 0  290 O    0 0 0  255 O    0 0 1
                                   291 O    0 0 1
 219 O    4     3.0255     5.7174  208 O    0-1 0  147 O    0-1 0  151 O    0 0 0
                                   183 O    0-1 0

 220 O    2     1.9285     3.6444   80 GA   0 0 0  112 GA   0 0 0
 220 O    2     2.0723     3.9161   18 GA   0 0 0   39 GA   0 0 0
 220 O    2     2.6185     4.9482  162 O    0 0 0  188 O    0 1 0
 220 O    2     2.7111     5.1232  327 O    0 0 0  332 O    0 0 0
 220 O    4     2.8364     5.3600  281 O    0 0 0  291 O    0 1 0  256 O    0 0 0
                                   292 O    0 0 0
 220 O    4     3.0255     5.7174  211 O    0 0 0  148 O    0 0 0  152 O    0 0 0
                                   184 O    0 0 0

 221 O    2     1.9285     3.6444   81 GA   0 0 0  113 GA   0 0 0
 221 O    2     2.0723     3.9161   21 GA   0 0 0   40 GA   0 0 0
 221 O    2     2.6185     4.9482  165 O    0 0 0  189 O    0 0 0
 221 O    2     2.7111     5.1232  328 O    0 0 0  333 O    0 0 0
 221 O    4     2.8364     5.3600  282 O    0 0 0  292 O    0 0 0  257 O    0 0 0
                                   293 O    0 0 0
 221 O    4     3.0255     5.7174  212 O    0 0 0  149 O    0 0 0  153 O    0 0 0
                                   185 O    0 0 0

 222 O    2     1.9285     3.6444   74 GA   0-1 0  114 GA   0-1 0
 222 O    2     2.0723     3.9161   15 GA   1 0 0   72 GA   1 0 0
 222 O    2     2.6185     4.9482  159 O    1 0 0  182 O    1 0 0
 222 O    1     2.7111     5.1232  360 O    1-1 0
 222 O    1     2.7111     5.1232  326 O    0 0 0
 222 O    4     2.8364     5.3600  276 O    0-1 0  324 O    0 0 0  258 O    1-1 0
                                   294 O    0-1 0

 223 O    2     1.9285     3.6444   75 GA   0 0 0  115 GA   0 0 0
 223 O    2     2.0723     3.9161   16 GA   0 0 1   42 GA   0 0 0
 223 O    2     2.6185     4.9482  160 O    1 0 0  183 O    0 0 0
 223 O    2     2.7111     5.1232  330 O    0 0 0  327 O    0 0 1
 223 O    4     2.8364     5.3600  279 O    0 0 0  294 O    0 0 0  259 O    0 0 1
                                   295 O    0 0 1
 223 O    4     3.0255     5.7174  209 O    0 0 0  147 O    0 0 0  151 O    0 0 0
                                   187 O    0 0 0

 224 O    2     1.9285     3.6444   76 GA   0 0 0  116 GA   0 0 0
 224 O    2     2.0723     3.9161   19 GA   0 0 0   43 GA   0 0 0
 224 O    2     2.6185     4.9482  163 O    0 0 0  184 O    0 0 0
 224 O    2     2.7111     5.1232  331 O    0 0 0  328 O    0 0 0
 224 O    4     2.8364     5.3600  280 O    0 0 0  295 O    0 0 0  260 O    0 0 0
                                   296 O    0 0 0
 224 O    4     3.0255     5.7174  210 O    0 0 0  148 O    0 0 0  152 O    0-1 0
                                   188 O    0 0 0

 225 O    2     1.9285     3.6444   77 GA   0-1 0  117 GA   0-1 0
 225 O    2     2.0723     3.9161   20 GA   0 0 0   44 GA   0 0 0
 225 O    2     2.6185     4.9482  164 O    0 0 0  185 O    0 0 0
 225 O    2     2.7111     5.1232  332 O    0-1 0  329 O    0 0 0
 225 O    4     2.8364     5.3600  283 O    0-1 0  296 O    0 0 0  261 O    0-1 0
                                   297 O    0-1 0
 225 O    4     3.0255     5.7174  213 O    0-1 0  149 O    0 0 0  153 O    0-1 0
                                   189 O    0-1 0

 226 O    2     1.9285     3.6444   83 GA   0 0 0  118 GA   0 0 0
 226 O    2     2.0723     3.9161   23 GA   0 0 0   45 GA   0 0 0
 226 O    2     2.6185     4.9482  167 O    0 0 0  191 O    0 0 0
 226 O    2     2.7111     5.1232  333 O    0 0 0  335 O    0 0 0
 226 O    4     2.8364     5.3600  284 O    0 0 0  297 O    0 0 0  262 O    0 0 0
                                   298 O    0 0 0
 226 O    4     3.0255     5.7174  214 O    0 0 0  154 O    0 0 0  155 O    0 0 0
                                   190 O    0 0 0

 227 O    2     1.9285     3.6444   82 GA   0 0 0  119 GA   0-1 0
 227 O    2     2.0723     3.9161   22 GA   0 0 0   41 GA   0 0 0
 227 O    2     2.6185     4.9482  166 O    0 0 0  190 O    0 0 0
 227 O    2     2.7111     5.1232  329 O    0 0 0  334 O    0 0 0
 227 O    4     2.8364     5.3600  285 O    0-1 0  293 O    0 0 0  263 O    0 0 0
                                   299 O    0 0 0
 227 O    4     3.0255     5.7174  215 O    0-1 0  154 O    0 0 0  155 O    0-1 0
                                   191 O    0-1 0

 228 O    2     1.9285     3.6444   85 GA   0 0 0  120 GA   0 0 0
 228 O    2     2.0723     3.9161   25 GA   0 0 0   47 GA   0 0 0
 228 O    2     2.6185     4.9482  169 O    0 0 0  193 O    0 1 0
 228 O    2     2.7111     5.1232  335 O    0 0 0  337 O    0 0 0
 228 O    4     2.8364     5.3600  286 O    0 0 0  299 O    0 1 0  264 O    0 0 0
                                   300 O    0 0 0
 228 O    4     3.0255     5.7174  181 O    0 0 0  156 O    0 0 0  157 O    0 0 0
                                   192 O    0 0 0

 229 O    2     1.9285     3.6444   84 GA   0 0 0  121 GA   0 0 0
 229 O    2     2.0723     3.9161   24 GA   0 0 0   46 GA   0 0 0
 229 O    2     2.6185     4.9482  168 O    0 0 0  192 O    0 0 0
 229 O    2     2.7111     5.1232  334 O    0 0 0  336 O    0 0 0
 229 O    4     2.8364     5.3600  287 O    0 0 0  298 O    0 0 0  265 O    0 0 0
                                   301 O    0 0 0
 229 O    4     3.0255     5.7174  216 O    0 0 0  156 O    0 0 0  157 O    0-1 0
                                   193 O    0 0 0

 230 O    2     1.9285     3.6444   87 GA   0-1 0  122 GA   0-1 0
 230 O    2     2.0723     3.9161   27 GA   0 0 0   49 GA   0 0 0
 230 O    2     2.6185     4.9482  171 O    0 0 0  195 O    0 0 0
 230 O    2     2.7111     5.1232  337 O    0-1 0  339 O    0 0 0
 230 O    4     2.8364     5.3600  253 O    0-1 0  301 O    0 0 0  266 O    0-1 0
                                   302 O    0-1 0
 230 O    4     3.0255     5.7174  186 O    0-1 0  158 O    0-1 0  159 O    0 0 0
                                   194 O    0-1 0

 231 O    2     1.9285     3.6444   86 GA   0 0 0  123 GA   0 0 0
 231 O    2     2.0723     3.9161   26 GA   0 0 0   48 GA   0 0 0
 231 O    2     2.6185     4.9482  170 O    0 0 0  194 O    0 0 0
 231 O    2     2.7111     5.1232  336 O    0 0 0  338 O    0 0 0
 231 O    4     2.8364     5.3600  288 O    0 0 0  300 O    0 0 0  267 O    0 0 0
                                   303 O    0 0 0
 231 O    4     3.0255     5.7174  182 O    0 0 0  158 O    0 0 0  159 O    0 0 0
                                   195 O    0 0 0

 232 O    2     1.9285     3.6444   89 GA   0 0 0  124 GA   0-1 0
 232 O    2     2.0723     3.9161   29 GA   0 0 1   51 GA   0 0 0
 232 O    2     2.6185     4.9482  173 O    0 0 0  197 O    0 0 0
 232 O    2     2.7111     5.1232  339 O    0 0 0  341 O    0 0 1
 232 O    4     2.8364     5.3600  258 O    0-1 0  303 O    0 0 0  268 O    0 0 1
                                   304 O    0 0 1
 232 O    4     3.0255     5.7174  183 O   -1-1 0  160 O    0-1 0  161 O    0 0 0
                                   196 O    0-1 0

 233 O    2     1.9285     3.6444   88 GA   0 0 0  125 GA   0 0 0
 233 O    2     2.0723     3.9161   28 GA   0 0 1   50 GA   0 0 0
 233 O    2     2.6185     4.9482  172 O    0 0 0  196 O    0 0 0
 233 O    2     2.7111     5.1232  338 O    0 0 0  340 O    0 0 1
 233 O    4     2.8364     5.3600  254 O    0 0 0  302 O    0 0 0  269 O    0 0 1
                                   305 O    0 0 1
 233 O    4     3.0255     5.7174  187 O   -1 0 0  160 O    0 0 0  161 O    0 0 0
                                   197 O    0 0 0

 234 O    2     1.9285     3.6444   91 GA  -1 0 0  126 GA   0 0 0
 234 O    2     2.0723     3.9161   31 GA   0 0 0   53 GA   0 0 0
 234 O    2     2.6185     4.9482  175 O    0 0 0  199 O    0 0 0
 234 O    2     2.7111     5.1232  341 O    0 0 0  343 O    0 0 0
 234 O    4     2.8364     5.3600  255 O   -1 0 0  305 O    0 0 0  270 O    0 0 0
                                   306 O   -1 0 0
 234 O    4     3.0255     5.7174  188 O   -1 0 0  162 O   -1-1 0  163 O   -1 0 0
                                   198 O    0 0 0

 235 O    2     1.9285     3.6444   90 GA  -1 0 0  127 GA   0 0 0
 235 O    2     2.0723     3.9161   30 GA   0 0 0   52 GA   0 0 0
 235 O    2     2.6185     4.9482  174 O    0 0 0  198 O    0 1 0
 235 O    2     2.7111     5.1232  340 O    0 0 0  342 O    0 0 0
 235 O    4     2.8364     5.3600  259 O   -1 0 0  304 O    0 1 0  271 O    0 0 0
                                   307 O   -1 0 0
 235 O    4     3.0255     5.7174  184 O   -1 0 0  162 O   -1 0 0  163 O   -1 0 0
                                   199 O    0 0 0

 236 O    2     1.9285     3.6444   93 GA   0 0 0  128 GA   0 0 0
 236 O    2     2.0723     3.9161   33 GA   1 0 0   55 GA   1 0 0
 236 O    2     2.6185     4.9482  177 O    1 0 0  201 O    1 0 0
 236 O    2     2.7111     5.1232  343 O    1 0 0  345 O    0 0 0
 236 O    4     2.8364     5.3600  260 O    0 0 0  307 O    0 0 0  272 O    1 0 0
                                   308 O    0 0 0
 236 O    4     3.0255     5.7174  185 O    0 0 0  164 O    0 0 0  165 O    0 0 0
                                   200 O    1 0 0

 237 O    2     1.9285     3.6444   92 GA   0-1 0  129 GA   0-1 0
 237 O    2     2.0723     3.9161   32 GA   1 0 0   54 GA   1 0 0
 237 O    2     2.6185     4.9482  176 O    1 0 0  200 O    1 0 0
 237 O    2     2.7111     5.1232  342 O    1-1 0  344 O    0 0 0
 237 O    4     2.8364     5.3600  256 O    0-1 0  306 O    0 0 0  273 O    1-1 0
                                   309 O    0-1 0
 237 O    4     3.0255     5.7174  189 O    0-1 0  164 O    0 0 0  165 O    0-1 0
                                   201 O    1-1 0

 238 O    2     1.9285     3.6444   95 GA   0 0 0  130 GA   0 0 0
 238 O    2     2.0723     3.9161   35 GA   0 0 0   57 GA   0 0 0
 238 O    2     2.6185     4.9482  179 O    1 0 0  203 O    0 0 0
 238 O    2     2.7111     5.1232  345 O    0 0 0  347 O    0 0 0
 238 O    4     2.8364     5.3600  257 O    0 0 0  309 O    0 0 0  274 O    0 0 0
                                   310 O    0 0 0
 238 O    4     3.0255     5.7174  190 O    0 0 0  166 O    0 0 0  167 O    0 0 0
                                   202 O    0 0 0

 239 O    2     1.9285     3.6444   94 GA   0 0 0  131 GA   0-1 0
 239 O    2     2.0723     3.9161   34 GA   0 0 0   56 GA   0 0 0
 239 O    2     2.6185     4.9482  178 O    1 0 0  202 O    0 0 0
 239 O    2     2.7111     5.1232  344 O    0 0 0  346 O    0 0 0
 239 O    4     2.8364     5.3600  261 O    0-1 0  308 O    0 0 0  275 O    0 0 0
                                   311 O    0 0 0
 239 O    4     3.0255     5.7174  191 O    0-1 0  166 O    0 0 0  167 O    0-1 0
                                   203 O    0-1 0

 240 O    2     1.9285     3.6444   97 GA   0 0 0  132 GA   0 0 0
 240 O    2     2.0723     3.9161   36 GA   0 0 0   59 GA   0 0 0
 240 O    2     2.6185     4.9482  180 O    0 0 0  205 O    0 1 0
 240 O    2     2.7111     5.1232  347 O    0 0 0  349 O    0 0 0
 240 O    4     2.8364     5.3600  262 O    0 0 0  311 O    0 1 0  276 O    0 0 0
                                   312 O    0 0 0
 240 O    4     3.0255     5.7174  192 O    0 0 0  168 O    0 0 0  169 O    0 0 0
                                   204 O    0 0 0

 241 O    2     1.9285     3.6444   96 GA   0 0 0  133 GA   0 0 0
 241 O    2     2.0723     3.9161    1 GA   0 0 0   58 GA   0 0 0
 241 O    2     2.6185     4.9482  145 O    0 0 0  204 O    0 0 0
 241 O    2     2.7111     5.1232  346 O    0 0 0  348 O    0 0 0
 241 O    4     2.8364     5.3600  263 O    0 0 0  310 O    0 0 0  277 O    0 0 0
                                   313 O    0 0 0
 241 O    4     3.0255     5.7174  193 O    0 0 0  168 O    0 0 0  169 O    0-1 0
                                   205 O    0 0 0

 242 O    2     1.9285     3.6444   99 GA   0-1 0  134 GA   0-1 0
 242 O    2     2.0723     3.9161    2 GA   0 0 0   61 GA   0 0 0
 242 O    2     2.6185     4.9482  146 O    0 0 0  207 O    0 0 0
 242 O    2     2.7111     5.1232  349 O    0-1 0  351 O    0 0 0
 242 O    4     2.8364     5.3600  264 O    0-1 0  313 O    0 0 0  278 O    0-1 0
                                   314 O    0-1 0
 242 O    4     3.0255     5.7174  194 O    0-1 0  170 O    0-1 0  171 O    0 0 0
                                   206 O    0-1 0

 243 O    2     1.9285     3.6444   98 GA   0 0 0  135 GA   0 0 0
 243 O    2     2.0723     3.9161    6 GA   0 0 0   60 GA   0 0 0
 243 O    2     2.6185     4.9482  150 O    0 0 0  206 O    0 0 0
 243 O    2     2.7111     5.1232  348 O    0 0 0  350 O    0 0 0
 243 O    4     2.8364     5.3600  265 O    0 0 0  312 O    0 0 0  279 O    0 0 0
                                   315 O    0 0 0
 243 O    4     3.0255     5.7174  195 O    0 0 0  170 O    0 0 0  171 O    0 0 0
                                   207 O    0 0 0

 244 O    2     1.9285     3.6444  101 GA   0 0 0  136 GA   0-1 0
 244 O    2     2.0723     3.9161    7 GA   0 0 1   63 GA   0 0 0
 244 O    2     2.6185     4.9482  151 O    0 0 0  209 O    0 0 0
 244 O    2     2.7111     5.1232  351 O    0 0 0  353 O    0 0 1
 244 O    4     2.8364     5.3600  266 O    0-1 0  315 O    0 0 0  280 O    0 0 1
                                   316 O    0 0 1
 244 O    4     3.0255     5.7174  196 O    0-1 0  172 O    0-1 0  173 O    0 0 0
                                   208 O    0-1 0

 245 O    2     1.9285     3.6444  100 GA   0 0 0  137 GA   0 0 0
 245 O    2     2.0723     3.9161    3 GA   0 0 1   62 GA   0 0 0
 245 O    2     2.6185     4.9482  147 O    0 0 0  208 O    0 0 0
 245 O    2     2.7111     5.1232  350 O    0 0 0  352 O    0 0 1
 245 O    4     2.8364     5.3600  267 O    0 0 0  314 O    0 0 0  281 O    0 0 1
                                   317 O    0 0 1
 245 O    4     3.0255     5.7174  197 O    0 0 0  172 O    0 0 0  173 O    0 0 0
                                   209 O    0 0 0

 246 O    2     1.9285     3.6444  103 GA   0 0 0  138 GA   0 0 0
 246 O    2     2.0723     3.9161    4 GA   0 0 0   65 GA   0 0 0
 246 O    2     2.6185     4.9482  148 O    0 0 0  211 O    0 0 0
 246 O    2     2.7111     5.1232  353 O    0 0 0  355 O    0 0 0
 246 O    4     2.8364     5.3600  268 O    0 0 0  317 O    0 0 0  282 O    0 0 0
                                   318 O    0 0 0
 246 O    4     3.0255     5.7174  198 O    0 0 0  174 O    0-1 0  175 O    0 0 0
                                   210 O    0 0 0

 247 O    2     1.9285     3.6444  102 GA   0 0 0  139 GA   0 0 0
 247 O    2     2.0723     3.9161    8 GA   0 0 0   64 GA   0 0 0
 247 O    2     2.6185     4.9482  152 O    0 0 0  210 O    0 1 0
 247 O    2     2.7111     5.1232  352 O    0 0 0  354 O    0 0 0
 247 O    4     2.8364     5.3600  269 O    0 0 0  316 O    0 1 0  283 O    0 0 0
                                   319 O    0 0 0
 247 O    4     3.0255     5.7174  199 O    0 0 0  174 O    0 0 0  175 O    0 0 0
                                   211 O    0 0 0

 248 O    2     1.9285     3.6444  105 GA   0 0 0  140 GA   0 0 0
 248 O    2     2.0723     3.9161    9 GA   0 0 0   67 GA   0 0 0
 248 O    2     2.6185     4.9482  153 O    0 0 0  213 O    0 0 0
 248 O    2     2.7111     5.1232  355 O    0 0 0  357 O    0 0 0
 248 O    4     2.8364     5.3600  270 O    0 0 0  319 O    0 0 0  284 O    0 0 0
                                   320 O    0 0 0
 248 O    4     3.0255     5.7174  200 O    0 0 0  176 O    0 0 0  177 O    0 0 0
                                   212 O    0 0 0

 249 O    2     1.9285     3.6444  104 GA   0-1 0  141 GA   0-1 0
 249 O    2     2.0723     3.9161    5 GA   0 0 0   66 GA   0 0 0
 249 O    2     2.6185     4.9482  149 O    0 0 0  212 O    0 0 0
 249 O    2     2.7111     5.1232  354 O    0-1 0  356 O    0 0 0
 249 O    4     2.8364     5.3600  271 O    0-1 0  318 O    0 0 0  285 O    0-1 0
                                   321 O    0-1 0
 249 O    4     3.0255     5.7174  201 O    0-1 0  176 O    0 0 0  177 O    0-1 0
                                   213 O    0-1 0

 250 O    2     1.9285     3.6444  107 GA   0 0 0  142 GA   0 0 0
 250 O    2     2.0723     3.9161   11 GA   0 0 0   69 GA   0 0 0
 250 O    2     2.6185     4.9482  155 O    0 0 0  215 O    0 0 0
 250 O    2     2.7111     5.1232  357 O    0 0 0  359 O    0 0 0
 250 O    4     2.8364     5.3600  272 O    0 0 0  321 O    0 0 0  286 O    0 0 0
                                   322 O    0 0 0
 250 O    4     3.0255     5.7174  202 O   -1 0 0  178 O    0 0 0  179 O    0 0 0
                                   214 O    0 0 0

 251 O    2     1.9285     3.6444  106 GA   0 0 0  143 GA   0-1 0
 251 O    2     2.0723     3.9161   10 GA   0 0 0   68 GA   0 0 0
 251 O    2     2.6185     4.9482  154 O    0 0 0  214 O    0 0 0
 251 O    2     2.7111     5.1232  356 O    0 0 0  358 O    0 0 0
 251 O    4     2.8364     5.3600  273 O    0-1 0  320 O    0 0 0  287 O    0 0 0
                                   323 O    0 0 0
 251 O    4     3.0255     5.7174  203 O   -1-1 0  178 O    0 0 0  179 O    0-1 0
                                   215 O    0-1 0

 252 O    2     1.9285     3.6444   73 GA  -1 0 0  144 GA   0 0 0
 252 O    2     2.0723     3.9161   12 GA   0 0 0   70 GA   0 0 0
 252 O    2     2.6185     4.9482  156 O    0 0 0  181 O    0 0 0
 252 O    2     2.7111     5.1232  358 O    0 0 0  325 O    0 0 0
 252 O    4     2.8364     5.3600  275 O   -1 0 0  322 O    0 0 0  288 O    0 0 0
                                   324 O   -1 0 0
 252 O    4     3.0255     5.7174  205 O   -1 0 0  145 O   -1 0 0  180 O   -1-1 0
                                   216 O    0 0 0

 253 O    2     1.9285     3.6444   13 GA   0 0 0   37 GA   0 0 0
 253 O    2     2.0723     3.9161  122 GA   0 0 0   85 GA   0 0 0
 253 O    2     2.6185     4.9482  300 O    0 0 0  337 O    0 0 0
 253 O    2     2.7111     5.1232  157 O    0 0 0  158 O    0 0 0
 253 O    4     2.8364     5.3600  186 O    0 0 0  230 O    0 1 0  181 O    0 0 0
                                   217 O    0 0 0
 253 O    3     3.0255     5.7174  301 O    0 1 0  289 O   -1 0 0  325 O    0 0 0

 254 O    2     1.9285     3.6444   14 GA   0 0 0   38 GA  -1 0 0
 254 O    2     2.0723     3.9161  125 GA   0 0 0   86 GA   0 0 0
 254 O    2     2.6185     4.9482  303 O    0 0 0  338 O    0 0 0
 254 O    2     2.7111     5.1232  158 O    0 0 0  161 O    0 0 0
 254 O    4     2.8364     5.3600  187 O   -1 0 0  233 O    0 0 0  182 O    0 0 0
                                   218 O   -1 0 0
 254 O    4     3.0255     5.7174  302 O    0 0 0  290 O   -1 0 0  326 O   -1 0 0
                                   330 O   -1 0 0

 255 O    2     1.9285     3.6444   17 GA   0 0 0   39 GA   0-1 0
 255 O    2     2.0723     3.9161  126 GA   1 0 0   89 GA   1 0-1
 255 O    2     2.6185     4.9482  304 O    1 0 0  341 O    1 0 0
 255 O    2     2.7111     5.1232  161 O    1 0-1  162 O    0-1 0
 255 O    4     2.8364     5.3600  188 O    0 0 0  234 O    1 0 0  183 O    0-1-1
                                   219 O    0 0-1
 255 O    4     3.0255     5.7174  305 O    1 0 0  291 O    0 0 0  327 O    0-1 0
                                   331 O    0 0 0

 256 O    2     1.9285     3.6444   18 GA   0 0 0   40 GA   0 0 0
 256 O    2     2.0723     3.9161  129 GA   0 0 0   90 GA   0 0 0
 256 O    2     2.6185     4.9482  307 O    0 0 0  342 O    1 0 0
 256 O    2     2.7111     5.1232  162 O    0 0 0  165 O    0 0 0
 256 O    4     2.8364     5.3600  189 O    0 0 0  237 O    0 1 0  184 O    0 0 0
                                   220 O    0 0 0
 256 O    4     3.0255     5.7174  306 O    0 1 0  292 O    0 0 0  328 O    0 0 0
                                   332 O    0 0 0

 257 O    2     1.9285     3.6444   21 GA   0 0 0   41 GA   0 0 0
 257 O    2     2.0723     3.9161  130 GA   0 0 0   93 GA   0 0 0
 257 O    2     2.6185     4.9482  308 O    0 0 0  345 O    0 0 0
 257 O    2     2.7111     5.1232  165 O    0 0 0  166 O    0 0 0
 257 O    4     2.8364     5.3600  190 O    0 0 0  238 O    0 0 0  185 O    0 0 0
                                   221 O    0 0 0
 257 O    4     3.0255     5.7174  309 O    0 0 0  293 O    0 0 0  329 O    0 0 0
                                   333 O    0 0 0

 258 O    2     1.9285     3.6444   15 GA   0 1 0   42 GA  -1 0 0
 258 O    2     2.0723     3.9161  124 GA   0 0 0   87 GA   0 0 0
 258 O    2     2.6185     4.9482  302 O    0 0 0  339 O    0 1 0
 258 O    2     2.7111     5.1232  159 O    0 1 0  160 O    0 0 0
 258 O    4     2.8364     5.3600  183 O   -1 0 0  232 O    0 1 0  186 O    0 0 0
                                   222 O   -1 1 0
 258 O    4     3.0255     5.7174  303 O    0 1 0  294 O   -1 0 0  326 O   -1 1 0
                                   330 O   -1 0 0

 259 O    2     1.9285     3.6444   16 GA   0 0 0   43 GA   0 0 0
 259 O    2     2.0723     3.9161  127 GA   1 0 0   88 GA   1 0-1
 259 O    2     2.6185     4.9482  305 O    1 0 0  340 O    1 0 0
 259 O    2     2.7111     5.1232  160 O    1 0-1  163 O    0 0 0
 259 O    4     2.8364     5.3600  184 O    0 0 0  235 O    1 0 0  187 O    0 0-1
                                   223 O    0 0-1
 259 O    4     3.0255     5.7174  304 O    1 1 0  295 O    0 0 0  327 O    0 0 0
                                   331 O    0 0 0

 260 O    2     1.9285     3.6444   19 GA   0 0 0   44 GA   0 0 0
 260 O    2     2.0723     3.9161  128 GA   0 0 0   91 GA   0 0 0
 260 O    2     2.6185     4.9482  306 O    0 0 0  343 O    1 0 0
 260 O    2     2.7111     5.1232  163 O    0 0 0  164 O    0 0 0
 260 O    4     2.8364     5.3600  185 O    0 0 0  236 O    0 0 0  188 O    0 0 0
                                   224 O    0 0 0
 260 O    4     3.0255     5.7174  307 O    0 0 0  296 O    0 0 0  328 O    0 0 0
                                   332 O    0-1 0

 261 O    2     1.9285     3.6444   20 GA   0 1 0   45 GA   0 0 0
 261 O    2     2.0723     3.9161  131 GA   0 0 0   92 GA   0 0 0
 261 O    2     2.6185     4.9482  309 O    0 0 0  344 O    0 1 0
 261 O    2     2.7111     5.1232  164 O    0 1 0  167 O    0 0 0
 261 O    4     2.8364     5.3600  191 O    0 0 0  239 O    0 1 0  189 O    0 0 0
                                   225 O    0 1 0
 261 O    4     3.0255     5.7174  308 O    0 1 0  297 O    0 0 0  329 O    0 1 0
                                   333 O    0 0 0

 262 O    2     1.9285     3.6444   23 GA   0 0 0   46 GA   0 0 0
 262 O    2     2.0723     3.9161  132 GA   0 0 0   95 GA   0 0 0
 262 O    2     2.6185     4.9482  310 O    0 0 0  347 O    0 0 0
 262 O    2     2.7111     5.1232  167 O    0 0 0  168 O    0 0 0
 262 O    4     2.8364     5.3600  192 O    0 0 0  240 O    0 0 0  190 O    0 0 0
                                   226 O    0 0 0
 262 O    4     3.0255     5.7174  311 O    0 1 0  298 O    0 0 0  334 O    0 0 0
                                   335 O    0 0 0

 263 O    2     1.9285     3.6444   22 GA   0 0 0   47 GA   0-1 0
 263 O    2     2.0723     3.9161  133 GA   0 0 0   94 GA   0 0 0
 263 O    2     2.6185     4.9482  311 O    0 0 0  346 O    0 0 0
 263 O    2     2.7111     5.1232  166 O    0 0 0  169 O    0-1 0
 263 O    4     2.8364     5.3600  193 O    0 0 0  241 O    0 0 0  191 O    0-1 0
                                   227 O    0 0 0
 263 O    4     3.0255     5.7174  310 O    0 0 0  299 O    0 0 0  334 O    0 0 0
                                   335 O    0-1 0

 264 O    2     1.9285     3.6444   25 GA   0 0 0   48 GA   0 0 0
 264 O    2     2.0723     3.9161  134 GA   0 0 0   97 GA   0 0 0
 264 O    2     2.6185     4.9482  312 O    0 0 0  349 O    0 0 0
 264 O    2     2.7111     5.1232  169 O    0 0 0  170 O    0 0 0
 264 O    4     2.8364     5.3600  194 O    0 0 0  242 O    0 1 0  192 O    0 0 0
                                   228 O    0 0 0
 264 O    4     3.0255     5.7174  313 O    0 1 0  300 O    0 0 0  336 O    0 0 0
                                   337 O    0 0 0

 265 O    2     1.9285     3.6444   24 GA   0 0 0   49 GA   0 0 0
 265 O    2     2.0723     3.9161  135 GA   0 0 0   96 GA   0 0 0
 265 O    2     2.6185     4.9482  313 O    0 0 0  348 O    0 0 0
 265 O    2     2.7111     5.1232  168 O    0 0 0  171 O    0 0 0
 265 O    4     2.8364     5.3600  195 O    0 0 0  243 O    0 0 0  193 O    0 0 0
                                   229 O    0 0 0
 265 O    4     3.0255     5.7174  312 O    0 0 0  301 O    0 0 0  336 O    0 0 0
                                   337 O    0-1 0

 266 O    2     1.9285     3.6444   27 GA   0 1 0   50 GA   0 0 0
 266 O    2     2.0723     3.9161  136 GA   0 0 0   99 GA   0 0 0
 266 O    2     2.6185     4.9482  314 O    0 0 0  351 O    0 1 0
 266 O    2     2.7111     5.1232  171 O    0 1 0  172 O    0 0 0
 266 O    4     2.8364     5.3600  196 O    0 0 0  244 O    0 1 0  194 O    0 0 0
                                   230 O    0 1 0
 266 O    4     3.0255     5.7174  315 O    0 1 0  302 O    0 0 0  338 O    0 0 0
                                   339 O    0 1 0

 267 O    2     1.9285     3.6444   26 GA   0 0 0   51 GA   0 0 0
 267 O    2     2.0723     3.9161  137 GA   0 0 0   98 GA   0 0 0
 267 O    2     2.6185     4.9482  315 O    0 0 0  350 O    0 0 0
 267 O    2     2.7111     5.1232  170 O    0 0 0  173 O    0 0 0
 267 O    4     2.8364     5.3600  197 O    0 0 0  245 O    0 0 0  195 O    0 0 0
                                   231 O    0 0 0
 267 O    4     3.0255     5.7174  314 O    0 0 0  303 O    0 0 0  338 O    0 0 0
                                   339 O    0 0 0

 268 O    2     1.9285     3.6444   29 GA   0 0 0   52 GA   0-1 0
 268 O    2     2.0723     3.9161  138 GA   0 0 0  101 GA   0 0-1
 268 O    2     2.6185     4.9482  316 O    0 0 0  353 O    0 0 0
 268 O    2     2.7111     5.1232  173 O    0 0-1  174 O    0-1 0
 268 O    4     2.8364     5.3600  198 O    0 0 0  246 O    0 0 0  196 O    0-1-1
                                   232 O    0 0-1
 268 O    4     3.0255     5.7174  317 O    0 0 0  304 O    0 0 0  340 O    0-1 0
                                   341 O    0 0 0

 269 O    2     1.9285     3.6444   28 GA   0 0 0   53 GA   0 0 0
 269 O    2     2.0723     3.9161  139 GA   0 0 0  100 GA   0 0-1
 269 O    2     2.6185     4.9482  317 O    0 0 0  352 O    0 0 0
 269 O    2     2.7111     5.1232  172 O    0 0-1  175 O    0 0 0
 269 O    4     2.8364     5.3600  199 O    0 0 0  247 O    0 0 0  197 O    0 0-1
                                   233 O    0 0-1
 269 O    4     3.0255     5.7174  316 O    0 1 0  305 O    0 0 0  340 O    0 0 0
                                   341 O    0 0 0

 270 O    2     1.9285     3.6444   31 GA   0 0 0   54 GA   0 0 0
 270 O    2     2.0723     3.9161  140 GA   0 0 0  103 GA   0 0 0
 270 O    2     2.6185     4.9482  318 O    0 0 0  355 O    0 0 0
 270 O    2     2.7111     5.1232  175 O    0 0 0  176 O    0 0 0
 270 O    4     2.8364     5.3600  200 O    0 0 0  248 O    0 0 0  198 O    0 0 0
                                   234 O    0 0 0
 270 O    4     3.0255     5.7174  319 O    0 0 0  306 O   -1 0 0  342 O    0-1 0
                                   343 O    0 0 0

 271 O    2     1.9285     3.6444   30 GA   0 0 0   55 GA   0 0 0
 271 O    2     2.0723     3.9161  141 GA   0 0 0  102 GA   0 0 0
 271 O    2     2.6185     4.9482  319 O    0 0 0  354 O    0 0 0
 271 O    2     2.7111     5.1232  174 O    0 0 0  177 O    0 0 0
 271 O    4     2.8364     5.3600  201 O    0 0 0  249 O    0 1 0  199 O    0 0 0
                                   235 O    0 0 0
 271 O    4     3.0255     5.7174  318 O    0 1 0  307 O   -1 0 0  342 O    0 0 0
                                   343 O    0 0 0

 272 O    2     1.9285     3.6444   33 GA   0 0 0   56 GA  -1 0 0
 272 O    2     2.0723     3.9161  142 GA   0 0 0  105 GA   0 0 0
 272 O    2     2.6185     4.9482  320 O    0 0 0  357 O    0 0 0
 272 O    2     2.7111     5.1232  177 O    0 0 0  178 O    0 0 0
 272 O    4     2.8364     5.3600  202 O   -1 0 0  250 O    0 0 0  200 O    0 0 0
                                   236 O   -1 0 0
 272 O    4     3.0255     5.7174  321 O    0 0 0  308 O   -1 0 0  344 O   -1 0 0
                                   345 O   -1 0 0

 273 O    2     1.9285     3.6444   32 GA   0 1 0   57 GA  -1 0 0
 273 O    2     2.0723     3.9161  143 GA   0 0 0  104 GA   0 0 0
 273 O    2     2.6185     4.9482  321 O    0 0 0  356 O    0 1 0
 273 O    2     2.7111     5.1232  176 O    0 1 0  179 O    0 0 0
 273 O    4     2.8364     5.3600  203 O   -1 0 0  251 O    0 1 0  201 O    0 0 0
                                   237 O   -1 1 0
 273 O    4     3.0255     5.7174  320 O    0 1 0  309 O   -1 0 0  344 O   -1 1 0
                                   345 O   -1 0 0

 274 O    2     1.9285     3.6444   35 GA   0 0 0   58 GA   0 0 0
 274 O    2     2.0723     3.9161  109 GA   1 0 0  107 GA   1 0 0
 274 O    2     2.6185     4.9482  322 O    1 0 0  359 O    1 0 0
 274 O    2     2.7111     5.1232  145 O    0 0 0  179 O    1 0 0
 274 O    4     2.8364     5.3600  204 O    0 0 0  217 O    1 0 0  202 O    0 0 0
                                   238 O    0 0 0
 274 O    4     3.0255     5.7174  323 O    1 1 0  310 O    0 0 0  346 O    0 0 0
                                   347 O    0 0 0

 275 O    2     1.9285     3.6444   34 GA   0 0 0   59 GA   0-1 0
 275 O    2     2.0723     3.9161  144 GA   1 0 0  106 GA   1 0 0
 275 O    2     2.6185     4.9482  323 O    1 0 0  358 O    1 0 0
 275 O    2     2.7111     5.1232  178 O    1 0 0  180 O    0-1 0
 275 O    4     2.8364     5.3600  205 O    0 0 0  252 O    1 0 0  203 O    0-1 0
                                   239 O    0 0 0
 275 O    4     3.0255     5.7174  322 O    1 0 0  311 O    0 0 0  346 O    0 0 0
                                   347 O    0-1 0

 276 O    2     1.9285     3.6444   36 GA   0 0 0   60 GA   0 0 0
 276 O    2     2.0723     3.9161  114 GA   0 0 0  108 GA   0 0 0
 276 O    1     2.6185     4.9482  289 O    0 0 0
 276 O    1     2.6185     4.9482  360 O    1 0 0
 276 O    2     2.7111     5.1232  150 O    0 0 0  180 O    0 0 0
 276 O    4     2.8364     5.3600  206 O    0 0 0  222 O    0 1 0  204 O    0 0 0
                                   240 O    0 0 0

 277 O    2     1.9285     3.6444    1 GA   0 0 0   61 GA   0 0 0
 277 O    2     2.0723     3.9161  110 GA   0 0 0   73 GA   0 0 0
 277 O    2     2.6185     4.9482  324 O    0 0 0  325 O    1 0 0
 277 O    2     2.7111     5.1232  145 O    0 0 0  146 O    0 0 0
 277 O    4     2.8364     5.3600  207 O    0 0 0  218 O    0 0 0  205 O    0 0 0
                                   241 O    0 0 0
 277 O    4     3.0255     5.7174  289 O    0 0 0  313 O    0 0 0  348 O    0 0 0
                                   349 O    0-1 0

 278 O    2     1.9285     3.6444    2 GA   0 1 0   62 GA   0 0 0
 278 O    2     2.0723     3.9161  111 GA   0 0 0   74 GA   0 0 0
 278 O    2     2.6185     4.9482  294 O    0 0 0  326 O    0 1 0
 278 O    2     2.7111     5.1232  146 O    0 1 0  147 O    0 0 0
 278 O    4     2.8364     5.3600  208 O    0 0 0  219 O    0 1 0  206 O    0 0 0
                                   242 O    0 1 0
 278 O    4     3.0255     5.7174  290 O    0 1 0  314 O    0 0 0  350 O    0 0 0
                                   351 O    0 1 0

 279 O    2     1.9285     3.6444    6 GA   0 0 0   63 GA   0 0 0
 279 O    2     2.0723     3.9161  115 GA   0 0 0   78 GA   0 0 0
 279 O    2     2.6185     4.9482  290 O    0 0 0  330 O    0 0 0
 279 O    2     2.7111     5.1232  150 O    0 0 0  151 O    0 0 0
 279 O    4     2.8364     5.3600  209 O    0 0 0  223 O    0 0 0  207 O    0 0 0
                                   243 O    0 0 0
 279 O    4     3.0255     5.7174  294 O    0 0 0  315 O    0 0 0  350 O    0 0 0
                                   351 O    0 0 0

 280 O    2     1.9285     3.6444    7 GA   0 0 0   64 GA   0-1 0
 280 O    2     2.0723     3.9161  116 GA   0 0 0   79 GA   0 0-1
 280 O    2     2.6185     4.9482  291 O    0 0 0  331 O    0 0 0
 280 O    2     2.7111     5.1232  151 O    0 0-1  152 O    0-1 0
 280 O    4     2.8364     5.3600  210 O    0 0 0  224 O    0 0 0  208 O    0-1-1
                                   244 O    0 0-1
 280 O    4     3.0255     5.7174  295 O    0 0 0  316 O    0 0 0  352 O    0-1 0
                                   353 O    0 0 0

 281 O    2     1.9285     3.6444    3 GA   0 0 0   65 GA   0 0 0
 281 O    2     2.0723     3.9161  112 GA   0 0 0   75 GA   0 0-1
 281 O    2     2.6185     4.9482  295 O    0 0 0  327 O    0 0 0
 281 O    2     2.7111     5.1232  147 O    0 0-1  148 O    0 0 0
 281 O    4     2.8364     5.3600  211 O    0 0 0  220 O    0 0 0  209 O    0 0-1
                                   245 O    0 0-1
 281 O    4     3.0255     5.7174  291 O    0 1 0  317 O    0 0 0  352 O    0 0 0
                                   353 O    0 0 0

 282 O    2     1.9285     3.6444    4 GA   0 0 0   66 GA   0 0 0
 282 O    2     2.0723     3.9161  113 GA   0 0 0   76 GA   0 0 0
 282 O    2     2.6185     4.9482  296 O    0 0 0  328 O    0 0 0
 282 O    2     2.7111     5.1232  148 O    0 0 0  149 O    0 0 0
 282 O    4     2.8364     5.3600  212 O    0 0 0  221 O    0 0 0  210 O    0 0 0
                                   246 O    0 0 0
 282 O    4     3.0255     5.7174  292 O    0 0 0  318 O    0 0 0  354 O    0-1 0
                                   355 O    0 0 0

 283 O    2     1.9285     3.6444    8 GA   0 0 0   67 GA   0 0 0
 283 O    2     2.0723     3.9161  117 GA   0 0 0   80 GA   0 0 0
 283 O    2     2.6185     4.9482  292 O    0 0 0  332 O    0 0 0
 283 O    2     2.7111     5.1232  152 O    0 0 0  153 O    0 0 0
 283 O    4     2.8364     5.3600  213 O    0 0 0  225 O    0 1 0  211 O    0 0 0
                                   247 O    0 0 0
 283 O    4     3.0255     5.7174  296 O    0 1 0  319 O    0 0 0  354 O    0 0 0
                                   355 O    0 0 0

 284 O    2     1.9285     3.6444    9 GA   0 0 0   68 GA   0 0 0
 284 O    2     2.0723     3.9161  118 GA   0 0 0   81 GA   0 0 0
 284 O    2     2.6185     4.9482  293 O    0 0 0  333 O    0 0 0
 284 O    2     2.7111     5.1232  153 O    0 0 0  154 O    0 0 0
 284 O    4     2.8364     5.3600  214 O    0 0 0  226 O    0 0 0  212 O    0 0 0
                                   248 O    0 0 0
 284 O    4     3.0255     5.7174  297 O    0 0 0  320 O    0 0 0  356 O    0 0 0
                                   357 O    0 0 0

 285 O    2     1.9285     3.6444    5 GA   0 1 0   69 GA   0 0 0
 285 O    2     2.0723     3.9161  119 GA   0 0 0   77 GA   0 0 0
 285 O    2     2.6185     4.9482  297 O    0 0 0  329 O    0 1 0
 285 O    2     2.7111     5.1232  149 O    0 1 0  155 O    0 0 0
 285 O    4     2.8364     5.3600  215 O    0 0 0  227 O    0 1 0  213 O    0 0 0
                                   249 O    0 1 0
 285 O    4     3.0255     5.7174  293 O    0 1 0  321 O    0 0 0  356 O    0 1 0
                                   357 O    0 0 0

 286 O    2     1.9285     3.6444   11 GA   0 0 0   70 GA   0 0 0
 286 O    2     2.0723     3.9161  120 GA   0 0 0   83 GA   0 0 0
 286 O    2     2.6185     4.9482  298 O    0 0 0  335 O    0 0 0
 286 O    2     2.7111     5.1232  155 O    0 0 0  156 O    0 0 0
 286 O    4     2.8364     5.3600  181 O    0 0 0  228 O    0 0 0  214 O    0 0 0
                                   250 O    0 0 0
 286 O    4     3.0255     5.7174  299 O    0 1 0  322 O    0 0 0  358 O    0 0 0
                                   359 O    0 0 0

 287 O    2     1.9285     3.6444   10 GA   0 0 0   71 GA   0-1 0
 287 O    2     2.0723     3.9161  121 GA   0 0 0   82 GA   0 0 0
 287 O    2     2.6185     4.9482  299 O    0 0 0  334 O    0 0 0
 287 O    2     2.7111     5.1232  154 O    0 0 0  157 O    0-1 0
 287 O    4     2.8364     5.3600  216 O    0 0 0  229 O    0 0 0  215 O    0-1 0
                                   251 O    0 0 0
 287 O    4     3.0255     5.7174  298 O    0 0 0  323 O    0 0 0  358 O    0 0 0
                                   359 O    0-1 0

 288 O    2     1.9285     3.6444   12 GA   0 0 0   72 GA   0 0 0
 288 O    2     2.0723     3.9161  123 GA   0 0 0   84 GA   0 0 0
 288 O    2     2.6185     4.9482  301 O    0 0 0  336 O    0 0 0
 288 O    2     2.7111     5.1232  156 O    0 0 0  159 O    0 0 0
 288 O    4     2.8364     5.3600  182 O    0 0 0  231 O    0 0 0  216 O    0 0 0
                                   252 O    0 0 0
 288 O    3     3.0255     5.7174  300 O    0 0 0  324 O   -1 0 0  325 O    0 0 0

 289 O    2     1.9285     3.6444    1 GA   0 0 0   37 GA   1 0 0
 289 O    2     2.0723     3.9161  108 GA   0 0 0  114 GA   0 0 0
 289 O    1     2.6185     4.9482  276 O    0 0 0
 289 O    1     2.6185     4.9482  360 O    1 0 0
 289 O    2     2.7111     5.1232  186 O    1 0 0  204 O    0 0 0
 289 O    4     2.8364     5.3600  150 O    0 0 0  218 O    0 0 0  145 O    0 0 0
                                   217 O    1 0 0

 290 O    2     1.9285     3.6444    2 GA   0 0 0   38 GA   0 0 0
 290 O    2     2.0723     3.9161   78 GA   0 0 0  115 GA   0 0 0
 290 O    2     2.6185     4.9482  279 O    0 0 0  330 O    0 0 0
 290 O    2     2.7111     5.1232  187 O    0 0 0  207 O    0 0 0
 290 O    4     2.8364     5.3600  151 O    0 0 0  219 O    0 0 0  146 O    0 0 0
                                   218 O    0 0 0
 290 O    4     3.0255     5.7174  351 O    0 0 0  278 O    0-1 0  254 O    1 0 0
                                   326 O    0 0 0

 291 O    2     1.9285     3.6444    3 GA   0-1 0   39 GA   0-1 0
 291 O    2     2.0723     3.9161   79 GA   0 0-1  116 GA   0 0 0
 291 O    2     2.6185     4.9482  280 O    0 0 0  331 O    0 0 0
 291 O    2     2.7111     5.1232  188 O    0 0 0  208 O    0-1-1
 291 O    4     2.8364     5.3600  152 O    0-1 0  220 O    0-1 0  147 O    0-1-1
                                   219 O    0 0-1
 291 O    4     3.0255     5.7174  281 O    0-1 0  352 O    0-1 0  255 O    0 0 0
                                   327 O    0-1 0

 292 O    2     1.9285     3.6444    4 GA   0 0 0   40 GA   0 0 0
 292 O    2     2.0723     3.9161   80 GA   0 0 0  117 GA   0 0 0
 292 O    2     2.6185     4.9482  283 O    0 0 0  332 O    0 0 0
 292 O    2     2.7111     5.1232  189 O    0 0 0  211 O    0 0 0
 292 O    4     2.8364     5.3600  153 O    0 0 0  221 O    0 0 0  148 O    0 0 0
                                   220 O    0 0 0
 292 O    4     3.0255     5.7174  282 O    0 0 0  355 O    0 0 0  256 O    0 0 0
                                   328 O    0 0 0

 293 O    2     1.9285     3.6444    5 GA   0 0 0   41 GA   0 0 0
 293 O    2     2.0723     3.9161   81 GA   0 0 0  118 GA   0 0 0
 293 O    2     2.6185     4.9482  284 O    0 0 0  333 O    0 0 0
 293 O    2     2.7111     5.1232  190 O    0 0 0  212 O    0 0 0
 293 O    4     2.8364     5.3600  154 O    0 0 0  227 O    0 0 0  149 O    0 0 0
                                   221 O    0 0 0
 293 O    4     3.0255     5.7174  356 O    0 0 0  285 O    0-1 0  257 O    0 0 0
                                   329 O    0 0 0

 294 O    2     1.9285     3.6444    6 GA   0 0 0   42 GA   0 0 0
 294 O    2     2.0723     3.9161   74 GA   0 0 0  111 GA   0 0 0
 294 O    2     2.6185     4.9482  278 O    0 0 0  326 O    0 1 0
 294 O    2     2.7111     5.1232  183 O    0 0 0  206 O    0 0 0
 294 O    4     2.8364     5.3600  147 O    0 0 0  223 O    0 0 0  150 O    0 0 0
                                   222 O    0 1 0
 294 O    4     3.0255     5.7174  279 O    0 0 0  350 O    0 0 0  258 O    1 0 0
                                   330 O    0 0 0

 295 O    2     1.9285     3.6444    7 GA   0 0 0   43 GA   0 0 0
 295 O    2     2.0723     3.9161   75 GA   0 0-1  112 GA   0 0 0
 295 O    2     2.6185     4.9482  281 O    0 0 0  327 O    0 0 0
 295 O    2     2.7111     5.1232  184 O    0 0 0  209 O    0 0-1
 295 O    4     2.8364     5.3600  148 O    0 0 0  224 O    0 0 0  151 O    0 0-1
                                   223 O    0 0-1
 295 O    4     3.0255     5.7174  280 O    0 0 0  353 O    0 0 0  259 O    0 0 0
                                   331 O    0 0 0

 296 O    2     1.9285     3.6444    8 GA   0-1 0   44 GA   0 0 0
 296 O    2     2.0723     3.9161   76 GA   0 0 0  113 GA   0 0 0
 296 O    2     2.6185     4.9482  282 O    0 0 0  328 O    0 0 0
 296 O    2     2.7111     5.1232  185 O    0 0 0  210 O    0 0 0
 296 O    4     2.8364     5.3600  149 O    0 0 0  225 O    0 0 0  152 O    0-1 0
                                   224 O    0 0 0
 296 O    4     3.0255     5.7174  283 O    0-1 0  354 O    0-1 0  260 O    0 0 0
                                   332 O    0-1 0

 297 O    2     1.9285     3.6444    9 GA   0 0 0   45 GA   0 0 0
 297 O    2     2.0723     3.9161   77 GA   0 0 0  119 GA   0 0 0
 297 O    2     2.6185     4.9482  285 O    0 0 0  329 O    0 1 0
 297 O    2     2.7111     5.1232  191 O    0 0 0  213 O    0 0 0
 297 O    4     2.8364     5.3600  155 O    0 0 0  226 O    0 0 0  153 O    0 0 0
                                   225 O    0 1 0
 297 O    4     3.0255     5.7174  284 O    0 0 0  357 O    0 0 0  261 O    0 0 0
                                   333 O    0 0 0

 298 O    2     1.9285     3.6444   10 GA   0 0 0   46 GA   0 0 0
 298 O    2     2.0723     3.9161   83 GA   0 0 0  120 GA   0 0 0
 298 O    2     2.6185     4.9482  286 O    0 0 0  335 O    0 0 0
 298 O    2     2.7111     5.1232  192 O    0 0 0  214 O    0 0 0
 298 O    4     2.8364     5.3600  156 O    0 0 0  229 O    0 0 0  154 O    0 0 0
                                   226 O    0 0 0
 298 O    4     3.0255     5.7174  287 O    0 0 0  358 O    0 0 0  262 O    0 0 0
                                   334 O    0 0 0

 299 O    2     1.9285     3.6444   11 GA   0-1 0   47 GA   0-1 0
 299 O    2     2.0723     3.9161   82 GA   0 0 0  121 GA   0 0 0
 299 O    2     2.6185     4.9482  287 O    0 0 0  334 O    0 0 0
 299 O    2     2.7111     5.1232  193 O    0 0 0  215 O    0-1 0
 299 O    4     2.8364     5.3600  157 O    0-1 0  228 O    0-1 0  155 O    0-1 0
                                   227 O    0 0 0
 299 O    4     3.0255     5.7174  286 O    0-1 0  359 O    0-1 0  263 O    0 0 0
                                   335 O    0-1 0

 300 O    2     1.9285     3.6444   12 GA   0 0 0   48 GA   0 0 0
 300 O    2     2.0723     3.9161   85 GA   0 0 0  122 GA   0 0 0
 300 O    2     2.6185     4.9482  253 O    0 0 0  337 O    0 0 0
 300 O    2     2.7111     5.1232  181 O    0 0 0  194 O    0 0 0
 300 O    4     2.8364     5.3600  158 O    0 0 0  231 O    0 0 0  156 O    0 0 0
                                   228 O    0 0 0
 300 O    4     3.0255     5.7174  288 O    0 0 0  325 O    0 0 0  264 O    0 0 0
                                   336 O    0 0 0

 301 O    2     1.9285     3.6444   13 GA   0-1 0   49 GA   0 0 0
 301 O    2     2.0723     3.9161   84 GA   0 0 0  123 GA   0 0 0
 301 O    2     2.6185     4.9482  288 O    0 0 0  336 O    0 0 0
 301 O    2     2.7111     5.1232  195 O    0 0 0  216 O    0 0 0
 301 O    4     2.8364     5.3600  159 O    0 0 0  230 O    0 0 0  157 O    0-1 0
                                   229 O    0 0 0
 301 O    1     3.0255     5.7174  253 O    0-1 0

 302 O    2     1.9285     3.6444   14 GA   0 0 0   50 GA   0 0 0
 302 O    2     2.0723     3.9161   87 GA   0 0 0  124 GA   0 0 0
 302 O    2     2.6185     4.9482  258 O    0 0 0  339 O    0 1 0
 302 O    2     2.7111     5.1232  186 O    0 0 0  196 O    0 0 0
 302 O    4     2.8364     5.3600  160 O    0 0 0  233 O    0 0 0  158 O    0 0 0
                                   230 O    0 1 0
 302 O    4     3.0255     5.7174  254 O    0 0 0  330 O   -1 0 0  266 O    0 0 0
                                   338 O    0 0 0

 303 O    2     1.9285     3.6444   15 GA   0 0 0   51 GA   0 0 0
 303 O    2     2.0723     3.9161   86 GA   0 0 0  125 GA   0 0 0
 303 O    2     2.6185     4.9482  254 O    0 0 0  338 O    0 0 0
 303 O    2     2.7111     5.1232  182 O    0 0 0  197 O    0 0 0
 303 O    4     2.8364     5.3600  161 O    0 0 0  232 O    0 0 0  159 O    0 0 0
                                   231 O    0 0 0
 303 O    4     3.0255     5.7174  326 O   -1 0 0  258 O    0-1 0  267 O    0 0 0
                                   339 O    0 0 0

 304 O    2     1.9285     3.6444   16 GA  -1-1 0   52 GA   0-1 0
 304 O    2     2.0723     3.9161   89 GA   0 0-1  126 GA   0 0 0
 304 O    2     2.6185     4.9482  255 O   -1 0 0  341 O    0 0 0
 304 O    2     2.7111     5.1232  183 O   -1-1-1  198 O    0 0 0
 304 O    4     2.8364     5.3600  162 O   -1-1 0  235 O    0-1 0  160 O    0-1-1
                                   232 O    0 0-1
 304 O    4     3.0255     5.7174  259 O   -1-1 0  327 O   -1-1 0  268 O    0 0 0
                                   340 O    0-1 0

 305 O    2     1.9285     3.6444   17 GA  -1 0 0   53 GA   0 0 0
 305 O    2     2.0723     3.9161   88 GA   0 0-1  127 GA   0 0 0
 305 O    2     2.6185     4.9482  259 O   -1 0 0  340 O    0 0 0
 305 O    2     2.7111     5.1232  187 O   -1 0-1  199 O    0 0 0
 305 O    4     2.8364     5.3600  163 O   -1 0 0  234 O    0 0 0  161 O    0 0-1
                                   233 O    0 0-1
 305 O    4     3.0255     5.7174  255 O   -1 0 0  331 O   -1 0 0  269 O    0 0 0
                                   341 O    0 0 0

 306 O    2     1.9285     3.6444   18 GA   0-1 0   54 GA   1 0 0
 306 O    2     2.0723     3.9161   91 GA   0 0 0  128 GA   0 0 0
 306 O    2     2.6185     4.9482  260 O    0 0 0  343 O    1 0 0
 306 O    2     2.7111     5.1232  188 O    0 0 0  200 O    1 0 0
 306 O    4     2.8364     5.3600  164 O    0 0 0  237 O    0 0 0  162 O    0-1 0
                                   234 O    1 0 0
 306 O    4     3.0255     5.7174  256 O    0-1 0  332 O    0-1 0  270 O    1 0 0
                                   342 O    1-1 0

 307 O    2     1.9285     3.6444   19 GA   0 0 0   55 GA   1 0 0
 307 O    2     2.0723     3.9161   90 GA   0 0 0  129 GA   0 0 0
 307 O    2     2.6185     4.9482  256 O    0 0 0  342 O    1 0 0
 307 O    2     2.7111     5.1232  184 O    0 0 0  201 O    1 0 0
 307 O    4     2.8364     5.3600  165 O    0 0 0  236 O    0 0 0  163 O    0 0 0
                                   235 O    1 0 0
 307 O    4     3.0255     5.7174  260 O    0 0 0  328 O    0 0 0  271 O    1 0 0
                                   343 O    1 0 0

 308 O    2     1.9285     3.6444   20 GA   0 0 0   56 GA   0 0 0
 308 O    2     2.0723     3.9161   93 GA   0 0 0  130 GA   0 0 0
 308 O    2     2.6185     4.9482  257 O    0 0 0  345 O    0 0 0
 308 O    2     2.7111     5.1232  185 O    0 0 0  202 O    0 0 0
 308 O    4     2.8364     5.3600  166 O    0 0 0  239 O    0 0 0  164 O    0 0 0
                                   236 O    0 0 0
 308 O    4     3.0255     5.7174  329 O    0 0 0  261 O    0-1 0  272 O    1 0 0
                                   344 O    0 0 0

 309 O    2     1.9285     3.6444   21 GA   0 0 0   57 GA   0 0 0
 309 O    2     2.0723     3.9161   92 GA   0 0 0  131 GA   0 0 0
 309 O    2     2.6185     4.9482  261 O    0 0 0  344 O    0 1 0
 309 O    2     2.7111     5.1232  189 O    0 0 0  203 O    0 0 0
 309 O    4     2.8364     5.3600  167 O    0 0 0  238 O    0 0 0  165 O    0 0 0
                                   237 O    0 1 0
 309 O    4     3.0255     5.7174  257 O    0 0 0  333 O    0 0 0  273 O    1 0 0
                                   345 O    0 0 0

 310 O    2     1.9285     3.6444   22 GA   0 0 0   58 GA   0 0 0
 310 O    2     2.0723     3.9161   95 GA   0 0 0  132 GA   0 0 0
 310 O    2     2.6185     4.9482  262 O    0 0 0  347 O    0 0 0
 310 O    2     2.7111     5.1232  190 O    0 0 0  204 O    0 0 0
 310 O    4     2.8364     5.3600  168 O    0 0 0  241 O    0 0 0  166 O    0 0 0
                                   238 O    0 0 0
 310 O    4     3.0255     5.7174  263 O    0 0 0  334 O    0 0 0  274 O    0 0 0
                                   346 O    0 0 0

 311 O    2     1.9285     3.6444   23 GA   0-1 0   59 GA   0-1 0
 311 O    2     2.0723     3.9161   94 GA   0 0 0  133 GA   0 0 0
 311 O    2     2.6185     4.9482  263 O    0 0 0  346 O    0 0 0
 311 O    2     2.7111     5.1232  191 O    0-1 0  205 O    0 0 0
 311 O    4     2.8364     5.3600  169 O    0-1 0  240 O    0-1 0  167 O    0-1 0
                                   239 O    0 0 0
 311 O    4     3.0255     5.7174  262 O    0-1 0  335 O    0-1 0  275 O    0 0 0
                                   347 O    0-1 0

 312 O    2     1.9285     3.6444   24 GA   0 0 0   60 GA   0 0 0
 312 O    2     2.0723     3.9161   97 GA   0 0 0  134 GA   0 0 0
 312 O    2     2.6185     4.9482  264 O    0 0 0  349 O    0 0 0
 312 O    2     2.7111     5.1232  192 O    0 0 0  206 O    0 0 0
 312 O    4     2.8364     5.3600  170 O    0 0 0  243 O    0 0 0  168 O    0 0 0
                                   240 O    0 0 0
 312 O    4     3.0255     5.7174  265 O    0 0 0  336 O    0 0 0  276 O    0 0 0
                                   348 O    0 0 0

 313 O    2     1.9285     3.6444   25 GA   0-1 0   61 GA   0 0 0
 313 O    2     2.0723     3.9161   96 GA   0 0 0  135 GA   0 0 0
 313 O    2     2.6185     4.9482  265 O    0 0 0  348 O    0 0 0
 313 O    2     2.7111     5.1232  193 O    0 0 0  207 O    0 0 0
 313 O    4     2.8364     5.3600  171 O    0 0 0  242 O    0 0 0  169 O    0-1 0
                                   241 O    0 0 0
 313 O    4     3.0255     5.7174  264 O    0-1 0  337 O    0-1 0  277 O    0 0 0
                                   349 O    0-1 0

 314 O    2     1.9285     3.6444   26 GA   0 0 0   62 GA   0 0 0
 314 O    2     2.0723     3.9161   99 GA   0 0 0  136 GA   0 0 0
 314 O    2     2.6185     4.9482  266 O    0 0 0  351 O    0 1 0
 314 O    2     2.7111     5.1232  194 O    0 0 0  208 O    0 0 0
 314 O    4     2.8364     5.3600  172 O    0 0 0  245 O    0 0 0  170 O    0 0 0
                                   242 O    0 1 0
 314 O    4     3.0255     5.7174  267 O    0 0 0  338 O    0 0 0  278 O    0 0 0
                                   350 O    0 0 0

 315 O    2     1.9285     3.6444   27 GA   0 0 0   63 GA   0 0 0
 315 O    2     2.0723     3.9161   98 GA   0 0 0  137 GA   0 0 0
 315 O    2     2.6185     4.9482  267 O    0 0 0  350 O    0 0 0
 315 O    2     2.7111     5.1232  195 O    0 0 0  209 O    0 0 0
 315 O    4     2.8364     5.3600  173 O    0 0 0  244 O    0 0 0  171 O    0 0 0
                                   243 O    0 0 0
 315 O    4     3.0255     5.7174  339 O    0 0 0  266 O    0-1 0  279 O    0 0 0
                                   351 O    0 0 0

 316 O    2     1.9285     3.6444   28 GA   0-1 0   64 GA   0-1 0
 316 O    2     2.0723     3.9161  101 GA   0 0-1  138 GA   0 0 0
 316 O    2     2.6185     4.9482  268 O    0 0 0  353 O    0 0 0
 316 O    2     2.7111     5.1232  196 O    0-1-1  210 O    0 0 0
 316 O    4     2.8364     5.3600  174 O    0-1 0  247 O    0-1 0  172 O    0-1-1
                                   244 O    0 0-1
 316 O    4     3.0255     5.7174  269 O    0-1 0  340 O    0-1 0  280 O    0 0 0
                                   352 O    0-1 0

 317 O    2     1.9285     3.6444   29 GA   0 0 0   65 GA   0 0 0
 317 O    2     2.0723     3.9161  100 GA   0 0-1  139 GA   0 0 0
 317 O    2     2.6185     4.9482  269 O    0 0 0  352 O    0 0 0
 317 O    2     2.7111     5.1232  197 O    0 0-1  211 O    0 0 0
 317 O    4     2.8364     5.3600  175 O    0 0 0  246 O    0 0 0  173 O    0 0-1
                                   245 O    0 0-1
 317 O    4     3.0255     5.7174  268 O    0 0 0  341 O    0 0 0  281 O    0 0 0
                                   353 O    0 0 0

 318 O    2     1.9285     3.6444   30 GA   0-1 0   66 GA   0 0 0
 318 O    2     2.0723     3.9161  103 GA   0 0 0  140 GA   0 0 0
 318 O    2     2.6185     4.9482  270 O    0 0 0  355 O    0 0 0
 318 O    2     2.7111     5.1232  198 O    0 0 0  212 O    0 0 0
 318 O    4     2.8364     5.3600  176 O    0 0 0  249 O    0 0 0  174 O    0-1 0
                                   246 O    0 0 0
 318 O    4     3.0255     5.7174  271 O    0-1 0  342 O    0-1 0  282 O    0 0 0
                                   354 O    0-1 0

 319 O    2     1.9285     3.6444   31 GA   0 0 0   67 GA   0 0 0
 319 O    2     2.0723     3.9161  102 GA   0 0 0  141 GA   0 0 0
 319 O    2     2.6185     4.9482  271 O    0 0 0  354 O    0 0 0
 319 O    2     2.7111     5.1232  199 O    0 0 0  213 O    0 0 0
 319 O    4     2.8364     5.3600  177 O    0 0 0  248 O    0 0 0  175 O    0 0 0
                                   247 O    0 0 0
 319 O    4     3.0255     5.7174  270 O    0 0 0  343 O    0 0 0  283 O    0 0 0
                                   355 O    0 0 0

 320 O    2     1.9285     3.6444   32 GA   0 0 0   68 GA   0 0 0
 320 O    2     2.0723     3.9161  105 GA   0 0 0  142 GA   0 0 0
 320 O    2     2.6185     4.9482  272 O    0 0 0  357 O    0 0 0
 320 O    2     2.7111     5.1232  200 O    0 0 0  214 O    0 0 0
 320 O    4     2.8364     5.3600  178 O    0 0 0  251 O    0 0 0  176 O    0 0 0
                                   248 O    0 0 0
 320 O    4     3.0255     5.7174  344 O   -1 0 0  273 O    0-1 0  284 O    0 0 0
                                   356 O    0 0 0

 321 O    2     1.9285     3.6444   33 GA   0 0 0   69 GA   0 0 0
 321 O    2     2.0723     3.9161  104 GA   0 0 0  143 GA   0 0 0
 321 O    2     2.6185     4.9482  273 O    0 0 0  356 O    0 1 0
 321 O    2     2.7111     5.1232  201 O    0 0 0  215 O    0 0 0
 321 O    4     2.8364     5.3600  179 O    0 0 0  250 O    0 0 0  177 O    0 0 0
                                   249 O    0 1 0
 321 O    4     3.0255     5.7174  272 O    0 0 0  345 O   -1 0 0  285 O    0 0 0
                                   357 O    0 0 0

 322 O    2     1.9285     3.6444   34 GA  -1 0 0   70 GA   0 0 0
 322 O    2     2.0723     3.9161  107 GA   0 0 0  109 GA   0 0 0
 322 O    2     2.6185     4.9482  274 O   -1 0 0  359 O    0 0 0
 322 O    2     2.7111     5.1232  181 O    0 0 0  202 O   -1 0 0
 322 O    4     2.8364     5.3600  145 O   -1 0 0  252 O    0 0 0  178 O    0 0 0
                                   250 O    0 0 0
 322 O    4     3.0255     5.7174  275 O   -1 0 0  346 O   -1 0 0  286 O    0 0 0
                                   358 O    0 0 0

 323 O    2     1.9285     3.6444   35 GA  -1-1 0   71 GA   0-1 0
 323 O    2     2.0723     3.9161  106 GA   0 0 0  144 GA   0 0 0
 323 O    2     2.6185     4.9482  275 O   -1 0 0  358 O    0 0 0
 323 O    2     2.7111     5.1232  203 O   -1-1 0  216 O    0 0 0
 323 O    4     2.8364     5.3600  180 O   -1-1 0  217 O    0-1 0  179 O    0-1 0
                                   251 O    0 0 0
 323 O    4     3.0255     5.7174  274 O   -1-1 0  347 O   -1-1 0  287 O    0 0 0
                                   359 O    0-1 0

 324 O    2     1.9285     3.6444   36 GA   0-1 0   72 GA   1 0 0
 324 O    2     2.0723     3.9161   73 GA   0 0 0  110 GA   0 0 0
 324 O    2     2.6185     4.9482  277 O    0 0 0  325 O    1 0 0
 324 O    2     2.7111     5.1232  182 O    1 0 0  205 O    0 0 0
 324 O    4     2.8364     5.3600  146 O    0 0 0  222 O    0 0 0  180 O    0-1 0
                                   252 O    1 0 0
 324 O    3     3.0255     5.7174  276 O    0-1 0  349 O    0-1 0  288 O    1 0 0

 325 O    2     1.9285     3.6444   12 GA   0 0 0   37 GA   0 0 0
 325 O    2     2.0723     3.9161   73 GA  -1 0 0  110 GA  -1 0 0
 325 O    2     2.6185     4.9482  277 O   -1 0 0  324 O   -1 0 0
 325 O    2     2.7111     5.1232  218 O   -1 0 0  252 O    0 0 0
 325 O    4     2.8364     5.3600  158 O    0 0 0  182 O    0 0 0  145 O   -1 0 0
                                   181 O    0 0 0
 325 O    4     3.0255     5.7174  300 O    0 0 0  253 O    0 0 0  288 O    0 0 0
                                   289 O   -1 0 0

 326 O    2     1.9285     3.6444   15 GA   1 0 0   38 GA   0 0 0
 326 O    2     2.0723     3.9161   74 GA   0-1 0  111 GA   0-1 0
 326 O    2     2.6185     4.9482  278 O    0-1 0  294 O    0-1 0
 326 O    2     2.7111     5.1232  219 O    0 0 0  222 O    0 0 0
 326 O    4     2.8364     5.3600  161 O    1 0 0  183 O    0-1 0  146 O    0 0 0
                                   182 O    1 0 0
 326 O    4     3.0255     5.7174  303 O    1 0 0  254 O    1 0 0  258 O    1-1 0
                                   290 O    0 0 0

 327 O    2     1.9285     3.6444   16 GA   0 0 0   39 GA   0 0 0
 327 O    2     2.0723     3.9161   75 GA   0 0-1  112 GA   0 0 0
 327 O    2     2.6185     4.9482  281 O    0 0 0  295 O    0 0 0
 327 O    2     2.7111     5.1232  220 O    0 0 0  223 O    0 0-1
 327 O    4     2.8364     5.3600  162 O    0 0 0  184 O    0 0 0  147 O    0 0-1
                                   183 O    0 0-1
 327 O    4     3.0255     5.7174  304 O    1 1 0  255 O    0 1 0  259 O    0 0 0
                                   291 O    0 1 0

 328 O    2     1.9285     3.6444   19 GA   0 0 0   40 GA   0 0 0
 328 O    2     2.0723     3.9161   76 GA   0 0 0  113 GA   0 0 0
 328 O    2     2.6185     4.9482  282 O    0 0 0  296 O    0 0 0
 328 O    2     2.7111     5.1232  221 O    0 0 0  224 O    0 0 0
 328 O    4     2.8364     5.3600  165 O    0 0 0  185 O    0 0 0  148 O    0 0 0
                                   184 O    0 0 0
 328 O    4     3.0255     5.7174  307 O    0 0 0  256 O    0 0 0  260 O    0 0 0
                                   292 O    0 0 0

 329 O    2     1.9285     3.6444   20 GA   0 0 0   41 GA   0 0 0
 329 O    2     2.0723     3.9161   77 GA   0-1 0  119 GA   0-1 0
 329 O    2     2.6185     4.9482  285 O    0-1 0  297 O    0-1 0
 329 O    2     2.7111     5.1232  227 O    0 0 0  225 O    0 0 0
 329 O    4     2.8364     5.3600  166 O    0 0 0  191 O    0-1 0  149 O    0 0 0
                                   185 O    0 0 0
 329 O    4     3.0255     5.7174  308 O    0 0 0  257 O    0 0 0  261 O    0-1 0
                                   293 O    0 0 0

 330 O    2     1.9285     3.6444   14 GA   1 0 0   42 GA   0 0 0
 330 O    2     2.0723     3.9161   78 GA   0 0 0  115 GA   0 0 0
 330 O    2     2.6185     4.9482  279 O    0 0 0  290 O    0 0 0
 330 O    2     2.7111     5.1232  223 O    0 0 0  218 O    0 0 0
 330 O    4     2.8364     5.3600  160 O    1 0 0  187 O    0 0 0  150 O    0 0 0
                                   186 O    1 0 0
 330 O    4     3.0255     5.7174  302 O    1 0 0  254 O    1 0 0  258 O    1 0 0
                                   294 O    0 0 0

 331 O    2     1.9285     3.6444   17 GA   0 0 0   43 GA   0 0 0
 331 O    2     2.0723     3.9161   79 GA   0 0-1  116 GA   0 0 0
 331 O    2     2.6185     4.9482  280 O    0 0 0  291 O    0 0 0
 331 O    2     2.7111     5.1232  224 O    0 0 0  219 O    0 0-1
 331 O    4     2.8364     5.3600  163 O    0 0 0  188 O    0 0 0  151 O    0 0-1
                                   187 O    0 0-1
 331 O    4     3.0255     5.7174  305 O    1 0 0  255 O    0 0 0  259 O    0 0 0
                                   295 O    0 0 0

 332 O    2     1.9285     3.6444   18 GA   0 0 0   44 GA   0 1 0
 332 O    2     2.0723     3.9161   80 GA   0 0 0  117 GA   0 0 0
 332 O    2     2.6185     4.9482  283 O    0 0 0  292 O    0 0 0
 332 O    2     2.7111     5.1232  225 O    0 1 0  220 O    0 0 0
 332 O    4     2.8364     5.3600  164 O    0 1 0  189 O    0 0 0  152 O    0 0 0
                                   188 O    0 1 0
 332 O    4     3.0255     5.7174  306 O    0 1 0  256 O    0 0 0  260 O    0 1 0
                                   296 O    0 1 0

 333 O    2     1.9285     3.6444   21 GA   0 0 0   45 GA   0 0 0
 333 O    2     2.0723     3.9161   81 GA   0 0 0  118 GA   0 0 0
 333 O    2     2.6185     4.9482  284 O    0 0 0  293 O    0 0 0
 333 O    2     2.7111     5.1232  226 O    0 0 0  221 O    0 0 0
 333 O    4     2.8364     5.3600  167 O    0 0 0  190 O    0 0 0  153 O    0 0 0
                                   189 O    0 0 0
 333 O    4     3.0255     5.7174  309 O    0 0 0  257 O    0 0 0  261 O    0 0 0
                                   297 O    0 0 0

 334 O    2     1.9285     3.6444   22 GA   0 0 0   46 GA   0 0 0
 334 O    2     2.0723     3.9161   82 GA   0 0 0  121 GA   0 0 0
 334 O    2     2.6185     4.9482  287 O    0 0 0  299 O    0 0 0
 334 O    2     2.7111     5.1232  229 O    0 0 0  227 O    0 0 0
 334 O    4     2.8364     5.3600  168 O    0 0 0  193 O    0 0 0  154 O    0 0 0
                                   190 O    0 0 0
 334 O    4     3.0255     5.7174  310 O    0 0 0  262 O    0 0 0  263 O    0 0 0
                                   298 O    0 0 0

 335 O    2     1.9285     3.6444   23 GA   0 0 0   47 GA   0 0 0
 335 O    2     2.0723     3.9161   83 GA   0 0 0  120 GA   0 0 0
 335 O    2     2.6185     4.9482  286 O    0 0 0  298 O    0 0 0
 335 O    2     2.7111     5.1232  228 O    0 0 0  226 O    0 0 0
 335 O    4     2.8364     5.3600  169 O    0 0 0  192 O    0 0 0  155 O    0 0 0
                                   191 O    0 0 0
 335 O    4     3.0255     5.7174  311 O    0 1 0  262 O    0 0 0  263 O    0 1 0
                                   299 O    0 1 0

 336 O    2     1.9285     3.6444   24 GA   0 0 0   48 GA   0 0 0
 336 O    2     2.0723     3.9161   84 GA   0 0 0  123 GA   0 0 0
 336 O    2     2.6185     4.9482  288 O    0 0 0  301 O    0 0 0
 336 O    2     2.7111     5.1232  231 O    0 0 0  229 O    0 0 0
 336 O    4     2.8364     5.3600  170 O    0 0 0  195 O    0 0 0  156 O    0 0 0
                                   192 O    0 0 0
 336 O    4     3.0255     5.7174  312 O    0 0 0  264 O    0 0 0  265 O    0 0 0
                                   300 O    0 0 0

 337 O    2     1.9285     3.6444   25 GA   0 0 0   49 GA   0 1 0
 337 O    2     2.0723     3.9161   85 GA   0 0 0  122 GA   0 0 0
 337 O    2     2.6185     4.9482  253 O    0 0 0  300 O    0 0 0
 337 O    2     2.7111     5.1232  230 O    0 1 0  228 O    0 0 0
 337 O    4     2.8364     5.3600  171 O    0 1 0  194 O    0 0 0  157 O    0 0 0
                                   193 O    0 1 0
 337 O    4     3.0255     5.7174  313 O    0 1 0  264 O    0 0 0  265 O    0 1 0
                                   301 O    0 1 0

 338 O    2     1.9285     3.6444   26 GA   0 0 0   50 GA   0 0 0
 338 O    2     2.0723     3.9161   86 GA   0 0 0  125 GA   0 0 0
 338 O    2     2.6185     4.9482  254 O    0 0 0  303 O    0 0 0
 338 O    2     2.7111     5.1232  233 O    0 0 0  231 O    0 0 0
 338 O    4     2.8364     5.3600  172 O    0 0 0  197 O    0 0 0  158 O    0 0 0
                                   194 O    0 0 0
 338 O    4     3.0255     5.7174  314 O    0 0 0  266 O    0 0 0  267 O    0 0 0
                                   302 O    0 0 0

 339 O    2     1.9285     3.6444   27 GA   0 0 0   51 GA   0 0 0
 339 O    2     2.0723     3.9161   87 GA   0-1 0  124 GA   0-1 0
 339 O    2     2.6185     4.9482  258 O    0-1 0  302 O    0-1 0
 339 O    2     2.7111     5.1232  232 O    0 0 0  230 O    0 0 0
 339 O    4     2.8364     5.3600  173 O    0 0 0  196 O    0-1 0  159 O    0 0 0
                                   195 O    0 0 0
 339 O    4     3.0255     5.7174  315 O    0 0 0  266 O    0-1 0  267 O    0 0 0
                                   303 O    0 0 0

 340 O    2     1.9285     3.6444   28 GA   0 0 0   52 GA   0 0 0
 340 O    2     2.0723     3.9161   88 GA   0 0-1  127 GA   0 0 0
 340 O    2     2.6185     4.9482  259 O   -1 0 0  305 O    0 0 0
 340 O    2     2.7111     5.1232  235 O    0 0 0  233 O    0 0-1
 340 O    4     2.8364     5.3600  174 O    0 0 0  199 O    0 0 0  160 O    0 0-1
                                   196 O    0 0-1
 340 O    4     3.0255     5.7174  316 O    0 1 0  268 O    0 1 0  269 O    0 0 0
                                   304 O    0 1 0

 341 O    2     1.9285     3.6444   29 GA   0 0 0   53 GA   0 0 0
 341 O    2     2.0723     3.9161   89 GA   0 0-1  126 GA   0 0 0
 341 O    2     2.6185     4.9482  255 O   -1 0 0  304 O    0 0 0
 341 O    2     2.7111     5.1232  234 O    0 0 0  232 O    0 0-1
 341 O    4     2.8364     5.3600  175 O    0 0 0  198 O    0 0 0  161 O    0 0-1
                                   197 O    0 0-1
 341 O    4     3.0255     5.7174  317 O    0 0 0  268 O    0 0 0  269 O    0 0 0
                                   305 O    0 0 0

 342 O    2     1.9285     3.6444   30 GA   0 0 0   54 GA   0 1 0
 342 O    2     2.0723     3.9161   90 GA  -1 0 0  129 GA  -1 0 0
 342 O    2     2.6185     4.9482  256 O   -1 0 0  307 O   -1 0 0
 342 O    2     2.7111     5.1232  237 O   -1 1 0  235 O    0 0 0
 342 O    4     2.8364     5.3600  176 O    0 1 0  201 O    0 0 0  162 O   -1 0 0
                                   198 O    0 1 0
 342 O    4     3.0255     5.7174  318 O    0 1 0  270 O    0 1 0  271 O    0 0 0
                                   306 O   -1 1 0

 343 O    2     1.9285     3.6444   31 GA   0 0 0   55 GA   0 0 0
 343 O    2     2.0723     3.9161   91 GA  -1 0 0  128 GA  -1 0 0
 343 O    2     2.6185     4.9482  260 O   -1 0 0  306 O   -1 0 0
 343 O    2     2.7111     5.1232  236 O   -1 0 0  234 O    0 0 0
 343 O    4     2.8364     5.3600  177 O    0 0 0  200 O    0 0 0  163 O   -1 0 0
                                   199 O    0 0 0
 343 O    4     3.0255     5.7174  319 O    0 0 0  270 O    0 0 0  271 O    0 0 0
                                   307 O   -1 0 0

 344 O    2     1.9285     3.6444   32 GA   1 0 0   56 GA   0 0 0
 344 O    2     2.0723     3.9161   92 GA   0-1 0  131 GA   0-1 0
 344 O    2     2.6185     4.9482  261 O    0-1 0  309 O    0-1 0
 344 O    2     2.7111     5.1232  239 O    0 0 0  237 O    0 0 0
 344 O    4     2.8364     5.3600  178 O    1 0 0  203 O    0-1 0  164 O    0 0 0
                                   200 O    1 0 0
 344 O    4     3.0255     5.7174  320 O    1 0 0  272 O    1 0 0  273 O    1-1 0
                                   308 O    0 0 0

 345 O    2     1.9285     3.6444   33 GA   1 0 0   57 GA   0 0 0
 345 O    2     2.0723     3.9161   93 GA   0 0 0  130 GA   0 0 0
 345 O    2     2.6185     4.9482  257 O    0 0 0  308 O    0 0 0
 345 O    2     2.7111     5.1232  238 O    0 0 0  236 O    0 0 0
 345 O    4     2.8364     5.3600  179 O    1 0 0  202 O    0 0 0  165 O    0 0 0
                                   201 O    1 0 0
 345 O    4     3.0255     5.7174  321 O    1 0 0  272 O    1 0 0  273 O    1 0 0
                                   309 O    0 0 0

 346 O    2     1.9285     3.6444   34 GA   0 0 0   58 GA   0 0 0
 346 O    2     2.0723     3.9161   94 GA   0 0 0  133 GA   0 0 0
 346 O    2     2.6185     4.9482  263 O    0 0 0  311 O    0 0 0
 346 O    2     2.7111     5.1232  241 O    0 0 0  239 O    0 0 0
 346 O    4     2.8364     5.3600  145 O    0 0 0  205 O    0 0 0  166 O    0 0 0
                                   202 O    0 0 0
 346 O    4     3.0255     5.7174  322 O    1 0 0  274 O    0 0 0  275 O    0 0 0
                                   310 O    0 0 0

 347 O    2     1.9285     3.6444   35 GA   0 0 0   59 GA   0 0 0
 347 O    2     2.0723     3.9161   95 GA   0 0 0  132 GA   0 0 0
 347 O    2     2.6185     4.9482  262 O    0 0 0  310 O    0 0 0
 347 O    2     2.7111     5.1232  240 O    0 0 0  238 O    0 0 0
 347 O    4     2.8364     5.3600  180 O    0 0 0  204 O    0 0 0  167 O    0 0 0
                                   203 O    0 0 0
 347 O    4     3.0255     5.7174  323 O    1 1 0  274 O    0 0 0  275 O    0 1 0
                                   311 O    0 1 0

 348 O    2     1.9285     3.6444    1 GA   0 0 0   60 GA   0 0 0
 348 O    2     2.0723     3.9161   96 GA   0 0 0  135 GA   0 0 0
 348 O    2     2.6185     4.9482  265 O    0 0 0  313 O    0 0 0
 348 O    2     2.7111     5.1232  243 O    0 0 0  241 O    0 0 0
 348 O    4     2.8364     5.3600  150 O    0 0 0  207 O    0 0 0  168 O    0 0 0
                                   204 O    0 0 0
 348 O    4     3.0255     5.7174  289 O    0 0 0  276 O    0 0 0  277 O    0 0 0
                                   312 O    0 0 0

 349 O    2     1.9285     3.6444   36 GA   0 0 0   61 GA   0 1 0
 349 O    2     2.0723     3.9161   97 GA   0 0 0  134 GA   0 0 0
 349 O    2     2.6185     4.9482  264 O    0 0 0  312 O    0 0 0
 349 O    2     2.7111     5.1232  242 O    0 1 0  240 O    0 0 0
 349 O    4     2.8364     5.3600  146 O    0 1 0  206 O    0 0 0  169 O    0 0 0
                                   205 O    0 1 0
 349 O    4     3.0255     5.7174  324 O    0 1 0  276 O    0 0 0  277 O    0 1 0
                                   313 O    0 1 0

 350 O    2     1.9285     3.6444    6 GA   0 0 0   62 GA   0 0 0
 350 O    2     2.0723     3.9161   98 GA   0 0 0  137 GA   0 0 0
 350 O    2     2.6185     4.9482  267 O    0 0 0  315 O    0 0 0
 350 O    2     2.7111     5.1232  245 O    0 0 0  243 O    0 0 0
 350 O    4     2.8364     5.3600  147 O    0 0 0  209 O    0 0 0  170 O    0 0 0
                                   206 O    0 0 0
 350 O    4     3.0255     5.7174  294 O    0 0 0  278 O    0 0 0  279 O    0 0 0
                                   314 O    0 0 0

 351 O    2     1.9285     3.6444    2 GA   0 0 0   63 GA   0 0 0
 351 O    2     2.0723     3.9161   99 GA   0-1 0  136 GA   0-1 0
 351 O    2     2.6185     4.9482  266 O    0-1 0  314 O    0-1 0
 351 O    2     2.7111     5.1232  244 O    0 0 0  242 O    0 0 0
 351 O    4     2.8364     5.3600  151 O    0 0 0  208 O    0-1 0  171 O    0 0 0
                                   207 O    0 0 0
 351 O    4     3.0255     5.7174  290 O    0 0 0  278 O    0-1 0  279 O    0 0 0
                                   315 O    0 0 0

 352 O    2     1.9285     3.6444    3 GA   0 0 0   64 GA   0 0 0
 352 O    2     2.0723     3.9161  100 GA   0 0-1  139 GA   0 0 0
 352 O    2     2.6185     4.9482  269 O    0 0 0  317 O    0 0 0
 352 O    2     2.7111     5.1232  247 O    0 0 0  245 O    0 0-1
 352 O    4     2.8364     5.3600  152 O    0 0 0  211 O    0 0 0  172 O    0 0-1
                                   208 O    0 0-1
 352 O    4     3.0255     5.7174  291 O    0 1 0  280 O    0 1 0  281 O    0 0 0
                                   316 O    0 1 0

 353 O    2     1.9285     3.6444    7 GA   0 0 0   65 GA   0 0 0
 353 O    2     2.0723     3.9161  101 GA   0 0-1  138 GA   0 0 0
 353 O    2     2.6185     4.9482  268 O    0 0 0  316 O    0 0 0
 353 O    2     2.7111     5.1232  246 O    0 0 0  244 O    0 0-1
 353 O    4     2.8364     5.3600  148 O    0 0 0  210 O    0 0 0  173 O    0 0-1
                                   209 O    0 0-1
 353 O    4     3.0255     5.7174  295 O    0 0 0  280 O    0 0 0  281 O    0 0 0
                                   317 O    0 0 0

 354 O    2     1.9285     3.6444    8 GA   0 0 0   66 GA   0 1 0
 354 O    2     2.0723     3.9161  102 GA   0 0 0  141 GA   0 0 0
 354 O    2     2.6185     4.9482  271 O    0 0 0  319 O    0 0 0
 354 O    2     2.7111     5.1232  249 O    0 1 0  247 O    0 0 0
 354 O    4     2.8364     5.3600  149 O    0 1 0  213 O    0 0 0  174 O    0 0 0
                                   210 O    0 1 0
 354 O    4     3.0255     5.7174  296 O    0 1 0  282 O    0 1 0  283 O    0 0 0
                                   318 O    0 1 0

 355 O    2     1.9285     3.6444    4 GA   0 0 0   67 GA   0 0 0
 355 O    2     2.0723     3.9161  103 GA   0 0 0  140 GA   0 0 0
 355 O    2     2.6185     4.9482  270 O    0 0 0  318 O    0 0 0
 355 O    2     2.7111     5.1232  248 O    0 0 0  246 O    0 0 0
 355 O    4     2.8364     5.3600  153 O    0 0 0  212 O    0 0 0  175 O    0 0 0
                                   211 O    0 0 0
 355 O    4     3.0255     5.7174  292 O    0 0 0  282 O    0 0 0  283 O    0 0 0
                                   319 O    0 0 0

 356 O    2     1.9285     3.6444    5 GA   0 0 0   68 GA   0 0 0
 356 O    2     2.0723     3.9161  104 GA   0-1 0  143 GA   0-1 0
 356 O    2     2.6185     4.9482  273 O    0-1 0  321 O    0-1 0
 356 O    2     2.7111     5.1232  251 O    0 0 0  249 O    0 0 0
 356 O    4     2.8364     5.3600  154 O    0 0 0  215 O    0-1 0  176 O    0 0 0
                                   212 O    0 0 0
 356 O    4     3.0255     5.7174  293 O    0 0 0  284 O    0 0 0  285 O    0-1 0
                                   320 O    0 0 0

 357 O    2     1.9285     3.6444    9 GA   0 0 0   69 GA   0 0 0
 357 O    2     2.0723     3.9161  105 GA   0 0 0  142 GA   0 0 0
 357 O    2     2.6185     4.9482  272 O    0 0 0  320 O    0 0 0
 357 O    2     2.7111     5.1232  250 O    0 0 0  248 O    0 0 0
 357 O    4     2.8364     5.3600  155 O    0 0 0  214 O    0 0 0  177 O    0 0 0
                                   213 O    0 0 0
 357 O    4     3.0255     5.7174  297 O    0 0 0  284 O    0 0 0  285 O    0 0 0
                                   321 O    0 0 0

 358 O    2     1.9285     3.6444   10 GA   0 0 0   70 GA   0 0 0
 358 O    2     2.0723     3.9161  106 GA   0 0 0  144 GA   0 0 0
 358 O    2     2.6185     4.9482  275 O   -1 0 0  323 O    0 0 0
 358 O    2     2.7111     5.1232  252 O    0 0 0  251 O    0 0 0
 358 O    4     2.8364     5.3600  156 O    0 0 0  216 O    0 0 0  178 O    0 0 0
                                   214 O    0 0 0
 358 O    4     3.0255     5.7174  298 O    0 0 0  286 O    0 0 0  287 O    0 0 0
                                   322 O    0 0 0

 359 O    2     1.9285     3.6444   11 GA   0 0 0   71 GA   0 0 0
 359 O    2     2.0723     3.9161  107 GA   0 0 0  109 GA   0 0 0
 359 O    2     2.6185     4.9482  274 O   -1 0 0  322 O    0 0 0
 359 O    2     2.7111     5.1232  217 O    0 0 0  250 O    0 0 0
 359 O    4     2.8364     5.3600  157 O    0 0 0  181 O    0 0 0  179 O    0 0 0
                                   215 O    0 0 0
 359 O    4     3.0255     5.7174  299 O    0 1 0  286 O    0 0 0  287 O    0 1 0
                                   323 O    0 1 0

 360 O    2     1.9285     3.6444   13 GA   0 0 0   72 GA   0 1 0
 360 O    2     2.0723     3.9161  108 GA  -1 0 0  114 GA  -1 0 0
 360 O    2     2.6185     4.9482  276 O   -1 0 0  289 O   -1 0 0
 360 O    2     2.7111     5.1232  222 O   -1 1 0  217 O    0 0 0
 360 O    4     2.8364     5.3600  159 O    0 1 0  186 O    0 0 0  180 O   -1 0 0
                                   216 O    0 1 0
 360 O    4     3.0255     5.7174  301 O    0 1 0  253 O    0 0 0  288 O    0 1 0
                                   324 O   -1 1 0


 SYMMETRY ALLOWED INTERNAL DEGREE(S) OF FREEDOM:1077
 TTTTTTTTTTTTTTTTTTTTTTTTTTTTTT SYMM        TELAPSE       73.17 TCPU       72.94
 TTTTTTTTTTTTTTTTTTTTTTTTTTTTTT INT_SCREEN  TELAPSE       74.83 TCPU       74.59

 DFT PARAMETERS

     ATOM       ELECTRONS   NET CHARGE   R(ANGSTROM)
   1  31  GA     31.0000      0.0000     1.53000000
 145   8  O       8.0000      0.0000     0.74000000
 360 108  O       7.0000      1.0000     0.74000000

 SIZE OF GRID=    7574688
 TTTTTTTTTTTTTTTTTTTTTTTTTTTTTT MAKE_GRID2  TELAPSE      149.79 TCPU      149.38
 BECKE WEIGHT FUNCTION
 RADSAFE =     2.00
 TOLERANCES - DENSITY:10**- 6; POTENTIAL:10**- 9; GRID WGT:10**-14

 RADIAL INTEGRATION  - INTERVALS (POINTS,UPPER LIMIT):            1( 75,  4.0*R)

 ANGULAR INTEGRATION - INTERVALS (ACCURACY LEVEL [N. POINTS] UPPER LIMIT):
  1(  4[  86]   0.2)  2(  8[ 194]   0.5)  3( 12[ 350]   0.9)  4( 16[ 974]   3.5)
  5( 12[ 350]9999.0)
 TTTTTTTTTTTTTTTTTTTTTTTTTTTTTT INT_CALC    TELAPSE      151.29 TCPU      150.88
 EEEEEEEEEE INT_CALC TERMINATION  DATE 04 04 2022 TIME 12:24:10.8

 *******************************************************************************
 Ga2O3 - beta                                                                    
 CRYSTAL - SCF - TYPE OF CALCULATION :  RESTRICTED CLOSED SHELL
 *******************************************************************************

 CAPPA:IS1  4;IS2  4;IS3  4; K PTS MONK NET  36; SYMMOPS:K SPACE   2;G SPACE   1

 TTTTTTTTTTTTTTTTTTTTTTTTTTTTTT SDIK        TELAPSE     1265.97 TCPU     1262.28

 AAAAAAAAAAAAAAAAAAAAAAAAAAAAAAAAAAAAAAAAAAAAAAAAAAAAAAAAAAAAAAAAAAAAAAAAAAAAAAA
         ATOMIC WAVEFUNCTION(S)


 NUCLEAR CHARGE 31.0  SYMMETRY SPECIES            S    P    D
 N. ELECTRONS   31.0  NUMBER OF PRIMITIVE GTOS   14   10    6
                      NUMBER OF CONTRACTED GTOS   5    4    3
                      NUMBER OF CLOSED SHELLS     4    2    1
                      OPEN SHELL OCCUPATION       0    1    0

  ZNUC SCFIT  TOTAL HF ENERGY   KINETIC ENERGY   VIRIAL THEOREM ACCURACY
  31.0  22   -1.922924209E+03  1.922239062E+03 -2.000356432E+00  4.4E-06

 NUCLEAR CHARGE  8.0  SYMMETRY SPECIES            S    P
 N. ELECTRONS    8.0  NUMBER OF PRIMITIVE GTOS    7    4
                      NUMBER OF CONTRACTED GTOS   3    2
                      NUMBER OF CLOSED SHELLS     2    0
                      OPEN SHELL OCCUPATION       0    4

  ZNUC SCFIT  TOTAL HF ENERGY   KINETIC ENERGY   VIRIAL THEOREM ACCURACY
   8.0  13   -7.471200414E+01  7.474432650E+01 -1.999567561E+00  2.0E-06

 NUCLEAR CHARGE  8.0  SYMMETRY SPECIES            S    P
 N. ELECTRONS    7.0  NUMBER OF PRIMITIVE GTOS    7    4
                      NUMBER OF CONTRACTED GTOS   3    2
                      NUMBER OF CLOSED SHELLS     2    0
                      OPEN SHELL OCCUPATION       0    3

  ZNUC SCFIT  TOTAL HF ENERGY   KINETIC ENERGY   VIRIAL THEOREM ACCURACY
   8.0   9   -7.426700129E+01  7.443335739E+01 -1.997765033E+00  4.8E-06

 AAAAAAAAAAAAAAAAAAAAAAAAAAAAAAAAAAAAAAAAAAAAAAAAAAAAAAAAAAAAAAAAAAAAAAAAAAAAAAA

 CHARGE NORMALIZATION FACTOR   1.00000000
 TOTAL ATOMIC CHARGES:
  31.0000000  31.0000000  31.0000000  31.0000000  31.0000000  31.0000000
  31.0000000  31.0000000  31.0000000  31.0000000  31.0000000  31.0000000
  31.0000000  31.0000000  31.0000000  31.0000000  31.0000000  31.0000000
  31.0000000  31.0000000  31.0000000  31.0000000  31.0000000  31.0000000
  31.0000000  31.0000000  31.0000000  31.0000000  31.0000000  31.0000000
  31.0000000  31.0000000  31.0000000  31.0000000  31.0000000  31.0000000
  31.0000000  31.0000000  31.0000000  31.0000000  31.0000000  31.0000000
  31.0000000  31.0000000  31.0000000  31.0000000  31.0000000  31.0000000
  31.0000000  31.0000000  31.0000000  31.0000000  31.0000000  31.0000000
  31.0000000  31.0000000  31.0000000  31.0000000  31.0000000  31.0000000
  31.0000000  31.0000000  31.0000000  31.0000000  31.0000000  31.0000000
  31.0000000  31.0000000  31.0000000  31.0000000  31.0000000  31.0000000
  31.0000000  31.0000000  31.0000000  31.0000000  31.0000000  31.0000000
  31.0000000  31.0000000  31.0000000  31.0000000  31.0000000  31.0000000
  31.0000000  31.0000000  31.0000000  31.0000000  31.0000000  31.0000000
  31.0000000  31.0000000  31.0000000  31.0000000  31.0000000  31.0000000
  31.0000000  31.0000000  31.0000000  31.0000000  31.0000000  31.0000000
  31.0000000  31.0000000  31.0000000  31.0000000  31.0000000  31.0000000
  31.0000000  31.0000000  31.0000000  31.0000000  31.0000000  31.0000000
  31.0000000  31.0000000  31.0000000  31.0000000  31.0000000  31.0000000
  31.0000000  31.0000000  31.0000000  31.0000000  31.0000000  31.0000000
  31.0000000  31.0000000  31.0000000  31.0000000  31.0000000  31.0000000
  31.0000000  31.0000000  31.0000000  31.0000000  31.0000000  31.0000000
  31.0000000  31.0000000  31.0000000  31.0000000  31.0000000  31.0000000
   8.0000000   8.0000000   8.0000000   8.0000000   8.0000000   8.0000000
   8.0000000   8.0000000   8.0000000   8.0000000   8.0000000   8.0000000
   8.0000000   8.0000000   8.0000000   8.0000000   8.0000000   8.0000000
   8.0000000   8.0000000   8.0000000   8.0000000   8.0000000   8.0000000
   8.0000000   8.0000000   8.0000000   8.0000000   8.0000000   8.0000000
   8.0000000   8.0000000   8.0000000   8.0000000   8.0000000   8.0000000
   8.0000000   8.0000000   8.0000000   8.0000000   8.0000000   8.0000000
   8.0000000   8.0000000   8.0000000   8.0000000   8.0000000   8.0000000
   8.0000000   8.0000000   8.0000000   8.0000000   8.0000000   8.0000000
   8.0000000   8.0000000   8.0000000   8.0000000   8.0000000   8.0000000
   8.0000000   8.0000000   8.0000000   8.0000000   8.0000000   8.0000000
   8.0000000   8.0000000   8.0000000   8.0000000   8.0000000   8.0000000
   8.0000000   8.0000000   8.0000000   8.0000000   8.0000000   8.0000000
   8.0000000   8.0000000   8.0000000   8.0000000   8.0000000   8.0000000
   8.0000000   8.0000000   8.0000000   8.0000000   8.0000000   8.0000000
   8.0000000   8.0000000   8.0000000   8.0000000   8.0000000   8.0000000
   8.0000000   8.0000000   8.0000000   8.0000000   8.0000000   8.0000000
   8.0000000   8.0000000   8.0000000   8.0000000   8.0000000   8.0000000
   8.0000000   8.0000000   8.0000000   8.0000000   8.0000000   8.0000000
   8.0000000   8.0000000   8.0000000   8.0000000   8.0000000   8.0000000
   8.0000000   8.0000000   8.0000000   8.0000000   8.0000000   8.0000000
   8.0000000   8.0000000   8.0000000   8.0000000   8.0000000   8.0000000
   8.0000000   8.0000000   8.0000000   8.0000000   8.0000000   8.0000000
   8.0000000   8.0000000   8.0000000   8.0000000   8.0000000   8.0000000
   8.0000000   8.0000000   8.0000000   8.0000000   8.0000000   8.0000000
   8.0000000   8.0000000   8.0000000   8.0000000   8.0000000   8.0000000
   8.0000000   8.0000000   8.0000000   8.0000000   8.0000000   8.0000000
   8.0000000   8.0000000   8.0000000   8.0000000   8.0000000   8.0000000
   8.0000000   8.0000000   8.0000000   8.0000000   8.0000000   8.0000000
   8.0000000   8.0000000   8.0000000   8.0000000   8.0000000   8.0000000
   8.0000000   8.0000000   8.0000000   8.0000000   8.0000000   8.0000000
   8.0000000   8.0000000   8.0000000   8.0000000   8.0000000   8.0000000
   8.0000000   8.0000000   8.0000000   8.0000000   8.0000000   8.0000000
   8.0000000   8.0000000   8.0000000   8.0000000   8.0000000   8.0000000
   8.0000000   8.0000000   8.0000000   8.0000000   8.0000000   8.0000000
   8.0000000   8.0000000   8.0000000   8.0000000   8.0000000   7.0000000
 TTTTTTTTTTTTTTTTTTTTTTTTTTTTTT MOQGAD      TELAPSE     1920.57 TCPU     1915.02
 WARNING **** GENBUD **** COUL. BIPO BUFFER TOO SMALL - TO AVOID I/O SET BIPOSIZE =    10224000
 TTTTTTTTTTTTTTTTTTTTTTTTTTTTTT SHELLXN     TELAPSE     8277.92 TCPU     8256.99
 TTTTTTTTTTTTTTTTTTTTTTTTTTTTTT MONMO3      TELAPSE     8440.05 TCPU     8418.73
 NUMERICALLY INTEGRATED DENSITY   6190.9986825806
 TTTTTTTTTTTTTTTTTTTTTTTTTTTTTT NUMDFT      TELAPSE     8527.97 TCPU     8506.43
 CYC   0 ETOT(AU) -2.933923801128E+05 DETOT -2.93E+05 tst  0.00E+00 PX  1.00E+00
 TTTTTTTTTTTTTTTTTTTTTTTTTTTTTT DIIS        TELAPSE     8533.14 TCPU     8511.59
 TTTTTTTTTTTTTTTTTTTTTTTTTTTTTT FDIK        TELAPSE    50841.40 TCPU    50715.54
 POSSIBLY CONDUCTING STATE - EFERMI(AU) -2.9252978E-01 (RES. CHARGE  4.55E-13;IT. 24)
 TTTTTTTTTTTTTTTTTTTTTTTTTTTTTT PDIG        TELAPSE    51164.41 TCPU    51037.80
 CHARGE NORMALIZATION FACTOR   1.00000000
 TOTAL ATOMIC CHARGES:
  28.9101202  28.8991804  28.9011056  28.9051545  28.9132230  28.8997367
  28.9011598  28.9051478  28.9130770  28.9256133  28.9214322  28.9180304
  29.1621566  28.8995703  28.8989979  28.9003420  28.9005573  28.9053156
  28.9053134  28.9130485  28.9133137  28.9168604  28.9182765  28.9095700
  28.9073730  28.9000220  28.8997427  28.9008505  28.9006833  28.9052923
  28.9052662  28.9143786  28.9140566  28.9227704  28.9357162  28.9515928
  28.9480052  28.9234109  28.9138084  28.9051834  28.9011966  28.9358663
  28.9135786  28.9051642  28.9011170  28.8994699  28.8998498  28.9082407
  28.9157751  28.9207271  28.9252700  28.9142339  28.9137631  28.9053409
  28.9053280  28.9005879  28.9003721  28.8998516  28.9006248  28.9126114
  28.9117502  28.9181214  28.9172679  28.9127747  28.9129307  28.9052458
  28.9052456  28.9006283  28.9007977  28.8984048  28.8994200  29.1607326
  28.9070781  28.9318149  28.9176169  28.9088066  28.9031627  28.9268975
  28.9166469  28.9087946  28.9031438  28.8991360  28.8995540  28.9108383
  28.9043610  28.9217319  28.9886784  28.9196190  28.9209554  28.9092993
  28.9091797  28.9029888  28.9029992  28.8997090  28.8991615  28.9034528
  28.9016807  28.9146778  28.9147668  28.9162579  28.9173086  28.9090695
  28.9091114  28.9028971  28.9029626  28.8981099  28.8983337  29.1062837
  28.9329855  28.9024344  28.8987571  28.9030621  28.9088230  29.1056944
  28.8987437  28.9031097  28.9088060  28.9162340  28.9159569  28.9159340
  28.9216488  28.9087516  28.9117094  28.8982431  28.8987338  28.9028790
  28.9029039  28.9091974  28.9093170  28.9180687  28.9187206  28.9249114
  28.9146579  28.9026768  28.9022219  28.8998186  28.8997262  28.9030776
  28.9031231  28.9090718  28.9090328  28.9185289  28.9209027  28.9877796
   9.3871259   9.3849713   9.3862934   9.3757204   9.3757924   9.3828148
   9.3863152   9.3756233   9.3757275   9.3858371   9.3863981   9.3832291
   9.3848092   9.3846120   9.3788090   9.3850455   9.3858538   9.3776183
   9.3774327   9.3763047   9.3765084   9.3867386   9.3865548   9.3874474
   9.3869150   9.3870777   9.3871991   9.3865911   9.3864569   9.3771967
   9.3770187   9.3772430   9.3770697   9.3853733   9.3857357   9.3717589
   9.3866507   9.3863265   9.3858571   9.3773974   9.3761183   9.3726752
   9.3864441   9.3773022   9.3761885   9.3862945   9.3863996   9.3869932
   9.3876463   9.3864666   9.3832956   9.3853802   9.3856521   9.3777098
   9.3775470   9.3780026   9.3780835   9.3860028   9.3849541   9.3826964
   9.3828584   9.3862496   9.3874784   9.3867115   9.3865863   9.3755965
   9.3756002   9.3763691   9.3762684   9.3864546   9.3863866   9.3790196
   9.3480251   9.3864353   9.3852913   9.3764671   9.3761692   9.3468133
   9.3857240   9.3763885   9.3759730   9.3866794   9.3866243   9.3864258
   9.3851680   9.3897931   9.3852505   9.3858807   9.3862230   9.3771149
   9.3773652   9.3777722   9.3779825   9.3858952   9.3862230   9.3857639
   9.3866032   9.3867127   9.3866847   9.3867999   9.3865745   9.3758997
   9.3757377   9.3768429   9.3769466   9.3853730   9.3857576   9.3907129
   9.3655138   9.3852092   9.3861332   9.3582307   9.3862830   9.3822666
   9.3859612   9.3576743   9.3862684   9.3866198   9.3867028   9.3871974
   9.3859033   9.3862687   9.3870503   9.3862143   9.3862106   9.3581653
   9.3580274   9.3861334   9.3861859   9.3837889   9.3811471   9.3781438
   9.3836371   9.3861550   9.3841432   9.3861440   9.3861372   9.3545516
   9.3544697   9.3861612   9.3862156   9.3855299   9.3836816   9.3710526
   9.3815730   9.3865917   9.3863281   9.3544976   9.3861858   9.3841397
   9.3862870   9.3542849   9.3862244   9.3870379   9.3861682   9.3834907
   9.3682805   9.3806774   9.3836140   9.3862138   9.3862897   9.3597592
   9.3598445   9.3861346   9.3859867   9.3840625   9.3856278   9.3858043
   9.3874226   9.3866164   9.3857556   9.3860266   9.3861041   9.3579752
   9.3576455   9.3863547   9.3863046   9.3858918   9.3822998   9.3665929
   9.3901221   9.3787819   9.3861665   9.3555656   9.3861614   9.3848246
   9.3861522   9.3555278   9.3862198   9.3860553   9.3866804   9.3848819
   9.3865380   9.3859367   9.3839531   9.3862742   9.3861676   9.3595882
   9.3589435   9.3862049   9.3861063   9.3862854   9.3853270   9.3839452
   9.3865138   9.3864674   9.3865922   9.3862667   9.3862872   9.3563490
   9.3566145   9.3860283   9.3860652   9.3837128   9.3785244  10.0618463
 TTTTTTTTTTTTTTTTTTTTTTTTTTTTTT MOQGAD      TELAPSE    51164.83 TCPU    51038.21
 WARNING **** GENBUD **** COUL. BIPO BUFFER TOO SMALL - TO AVOID I/O SET BIPOSIZE =    10224000
 TTTTTTTTTTTTTTTTTTTTTTTTTTTTTT SHELLXN     TELAPSE    57709.34 TCPU    57567.28
 TTTTTTTTTTTTTTTTTTTTTTTTTTTTTT MONMO3      TELAPSE    57895.78 TCPU    57753.28
 NUMERICALLY INTEGRATED DENSITY   6190.9985555514
 TTTTTTTTTTTTTTTTTTTTTTTTTTTTTT NUMDFT      TELAPSE    58041.79 TCPU    57898.94
 CYC   1 ETOT(AU) -2.933361398222E+05 DETOT  5.62E+01 tst  0.00E+00 PX  1.00E+00
 TTTTTTTTTTTTTTTTTTTTTTTTTTTTTT DIIS        TELAPSE    58359.69 TCPU    58216.09
 DIIS TEST: 0.67834E+02 AT SCF   CYCLE   1 - MIX   30 %
 TTTTTTTTTTTTTTTTTTTTTTTTTTTTTT FDIK        TELAPSE    64853.88 TCPU    64693.74
 POSSIBLY CONDUCTING STATE - EFERMI(AU) -3.2217112E-04 (RES. CHARGE  0.00E+00;IT. 14)
 TTTTTTTTTTTTTTTTTTTTTTTTTTTTTT PDIG        TELAPSE    65173.85 TCPU    65012.96
 CHARGE NORMALIZATION FACTOR   1.00000000
 TOTAL ATOMIC CHARGES:
  30.0903595  30.1182277  30.1397628  30.2058516  30.0944385  30.1169409
  30.1393068  30.2062557  30.0980284  30.0451100  30.0502396  30.0603182
  29.6473869  30.1313149  30.1145340  30.1387819  30.1395731  30.1995847
  30.2009615  30.0971160  30.0967110  30.0581329  30.0533784  30.0780583
  30.0879899  30.1128407  30.1172831  30.1386758  30.1391307  30.1968341
  30.1988847  30.0920780  30.0933197  30.0471494  30.0250549  29.9940536
  29.9971616  30.0478713  30.0938098  30.2033955  30.1389480  30.0256015
  30.0953886  30.2049250  30.1399213  30.1144079  30.1099991  30.0842248
  30.0733694  30.0538624  30.0448339  30.0934745  30.0938963  30.1956986
  30.1957880  30.1392314  30.1392220  30.1166205  30.1314253  30.0859148
  30.0696738  30.0542593  30.0582068  30.0999162  30.0991922  30.2033488
  30.2035287  30.1406824  30.1397140  30.1254312  30.1132738  29.6477338
  30.0886628  30.0517212  30.0651305  30.1613827  30.1688623  30.0482990
  30.0678463  30.1625077  30.1689850  30.1262445  30.1223188  30.0669052
  30.1045103  30.0638242  29.9590238  30.0596452  30.0564559  30.1549508
  30.1562422  30.1653957  30.1646434  30.1231287  30.1260983  30.0971479
  30.1015648  30.0711350  30.0649128  30.0679366  30.0652354  30.1572541
  30.1573971  30.1630159  30.1635893  30.1310325  30.1264611  29.7432862
  30.0484786  30.1031628  30.1257711  30.1672660  30.1630125  29.7445729
  30.1275881  30.1676195  30.1634641  30.0680267  30.0680992  30.0693426
  30.0575477  30.0867641  30.0647957  30.1297496  30.1251027  30.1626405
  30.1630909  30.1553965  30.1533125  30.0642925  30.0610057  30.0523389
  30.0734639  30.0978886  30.1020271  30.1228470  30.1221561  30.1667239
  30.1681001  30.1575205  30.1600699  30.0622061  30.0581092  29.9592010
   8.5933440   8.6019283   8.6123094   8.6554229   8.6551660   8.5857856
   8.6133562   8.6545110   8.6536345   8.6144651   8.6145745   8.6113930
   8.5847769   8.6031757   8.4704460   8.6121352   8.6117717   8.6496474
   8.6510955   8.6528934   8.6526619   8.6119271   8.6123402   8.6073887
   8.6118205   8.6129477   8.6119188   8.6126886   8.6127769   8.6528277
   8.6524682   8.6513860   8.6510929   8.6131369   8.6112135   8.4943042
   8.5975631   8.5823542   8.6107934   8.6510096   8.6535087   8.4931414
   8.6115734   8.6513209   8.6528153   8.6142689   8.6140359   8.6119072
   8.6079342   8.6105392   8.6109721   8.6142452   8.6154842   8.6500590
   8.6497362   8.6502751   8.6493846   8.6131838   8.6135535   8.5874364
   8.6082829   8.5970939   8.6064627   8.6135149   8.6123190   8.6555242
   8.6546752   8.6529982   8.6528911   8.6133833   8.6106002   8.4725186
   8.4785379   8.6005806   8.6155911   8.6526914   8.6542049   8.4829539
   8.6128066   8.6537803   8.6541308   8.6121829   8.6134252   8.6103921
   8.6082050   8.5698756   8.6065361   8.6110718   8.6117863   8.6507835
   8.6501378   8.6505836   8.6496470   8.6123555   8.6124742   8.6022875
   8.6104742   8.6120095   8.6128140   8.6131080   8.6132346   8.6542271
   8.6545275   8.6530034   8.6523113   8.6138023   8.6106655   8.5687055
   8.5114239   8.6111720   8.6180568   8.6941453   8.6177937   8.5922175
   8.6191193   8.6954973   8.6189710   8.6142708   8.6142526   8.6133429
   8.6124934   8.6110856   8.6082675   8.6174016   8.6184519   8.6939486
   8.6942722   8.6177328   8.6181018   8.6026630   8.6118199   8.4367471
   8.6112498   8.6116755   8.6175663   8.6191616   8.6186351   8.7017114
   8.7018357   8.6185312   8.6186723   8.6121871   8.6089054   8.5070990
   8.4249115   8.6095739   8.6184335   8.7017405   8.6192681   8.6029152
   8.6175867   8.7019046   8.6181290   8.6080563   8.6127125   8.6141550
   8.5137620   8.6130806   8.6094135   8.6174374   8.6179015   8.6907350
   8.6909658   8.6177943   8.6194614   8.6170018   8.6137376   8.6086074
   8.6127693   8.6134945   8.6155041   8.6192357   8.6195020   8.6945943
   8.6946276   8.6181036   8.6173857   8.6079412   8.5918901   8.5123368
   8.5930559   8.6167128   8.6183834   8.6990846   8.6191010   8.6001241
   8.6182858   8.6995669   8.6188852   8.6145724   8.6140896   8.6153932
   8.6055922   8.6121502   8.6077788   8.6171411   8.6176689   8.6907675
   8.6929436   8.6172988   8.6173939   8.6098055   8.5997586   8.6080621
   8.6033132   8.6122297   8.6136769   8.6189984   8.6196407   8.6982350
   8.6974988   8.6182666   8.6187567   8.6075130   8.6189800   3.9310012
 TTTTTTTTTTTTTTTTTTTTTTTTTTTTTT MOQGAD      TELAPSE    65174.17 TCPU    65013.27
 WARNING **** GENBUD **** COUL. BIPO BUFFER TOO SMALL - TO AVOID I/O SET BIPOSIZE =    10224000
 TTTTTTTTTTTTTTTTTTTTTTTTTTTTTT SHELLXN     TELAPSE    71727.97 TCPU    71550.71
 TTTTTTTTTTTTTTTTTTTTTTTTTTTTTT MONMO3      TELAPSE    71905.06 TCPU    71727.36
 NUMERICALLY INTEGRATED DENSITY   6190.9981137573
 TTTTTTTTTTTTTTTTTTTTTTTTTTTTTT NUMDFT      TELAPSE    72051.60 TCPU    71873.55
 CYC   2 ETOT(AU) -2.933281077098E+05 DETOT  8.03E+00 tst  2.52E-02 PX  1.00E+00
 TTTTTTTTTTTTTTTTTTTTTTTTTTTTTT DIIS        TELAPSE    72356.71 TCPU    72177.94
 DIIS TEST: 0.85917E+02 AT SCF   CYCLE   2 - DIIS ACTIVE - HISTORY:     2 CYCLES
 TTTTTTTTTTTTTTTTTTTTTTTTTTTTTT FDIK        TELAPSE    79252.72 TCPU    79057.15
 POSSIBLY CONDUCTING STATE - EFERMI(AU) -3.5902984E-03 (RES. CHARGE  4.55E-13;IT.  8)
 TTTTTTTTTTTTTTTTTTTTTTTTTTTTTT PDIG        TELAPSE    79575.88 TCPU    79379.53
 CHARGE NORMALIZATION FACTOR   1.00000000
 TOTAL ATOMIC CHARGES:
  34.8321921  31.1113843  29.8786723  29.1810234  29.6667356  31.2876576
  29.8788019  29.1796594  29.6679145  30.5224589  30.4433937  35.1754906
  40.3300606  31.7243092  32.3573869  29.8836948  29.8821700  29.2078006
  29.2080822  29.6651935  29.6693128  30.1993381  30.2061974  32.6741469
  32.3795456  31.0573135  31.2179774  29.8799670  29.8804881  29.2209001
  29.2178959  29.6847324  29.6834861  30.5730598  30.8516597  36.3451758
  36.8704582  30.6382553  29.6769801  29.1937302  29.8784069  30.8368712
  29.6751041  29.1917986  29.8781305  30.9967763  30.9384783  32.8007473
  33.9647448  30.4263093  30.5363365  29.6815199  29.6785294  29.2255820
  29.2244625  29.8828399  29.8860570  31.3595804  31.5536851  34.3698353
  32.9918791  30.2105812  30.1947419  29.6630437  29.6621789  29.1897846
  29.1909284  29.8806741  29.8802823  31.4363166  32.1934610  40.5058081
  34.6599872  33.0013467  30.0091665  29.2505233  29.5148723  32.3635305
  30.0041346  29.2531736  29.5161760  29.9864548  29.9678601  35.1387646
  33.6593756  32.6051125  34.8616909  30.0293307  30.0348630  29.3002156
  29.2961578  29.5306554  29.5278965  29.9638650  29.9835196  32.0329201
  32.0675636  31.5035094  31.4155217  29.9990300  30.0077386  29.2772507
  29.2782614  29.5348466  29.5316814  30.0299344  30.0321445  39.5305368
  33.4934635  34.7550801  30.0077778  29.5196190  29.2532234  39.5430625
  29.9989326  29.5173668  29.2522538  29.9994766  29.9959591  31.6128190
  32.0472120  33.6533965  35.2132978  30.0457729  30.0094987  29.5391348
  29.5363377  29.2971287  29.3037254  30.0144646  30.0181486  32.1312355
  31.6885281  32.1067457  32.0567950  29.9663766  29.9644952  29.5171987
  29.5175963  29.2810075  29.2813732  30.0202150  30.0350145  34.9840170
   9.2848298   9.2127924   8.6738630   5.4466402   5.4541823   9.3625910
   8.6710022   5.4397172   5.4547700   8.6738647   8.6739743   9.2157713
   9.3341212   9.2681643   9.5328053   8.6933437   8.6922922   5.6229280
   5.6028834   5.5561607   5.5730188   8.6760959   8.6773408   9.0938092
   9.0734309   9.0772702   9.0781437   8.6757121   8.6802033   5.5431388
   5.5417069   5.6039514   5.5854727   8.6865015   8.6969438   9.5036931
   9.2374782   9.3849335   8.6942678   5.5654415   5.4952339   9.5080725
   8.6878746   5.5514877   5.5102188   8.6738311   8.6680451   9.0759732
   9.0874603   9.1008271   9.1952065   8.6774386   8.6773398   5.6027748
   5.5893798   5.6075489   5.6266473   8.6806856   8.6881999   9.3613467
   9.2385596   9.1985267   9.1141132   8.6748710   8.6734960   5.4568939
   5.4654086   5.5139545   5.5028138   8.6853557   8.6906298   9.5319397
   9.5466657   9.3068236   8.6830764   5.5044818   5.4576981   9.5416667
   8.6875455   5.4920883   5.4500118   8.6724018   8.6733474   9.0989416
   9.1863849   9.2903520   9.2096557   8.6920546   8.6893360   5.6107670
   5.6258967   5.6120787   5.6328422   8.6891873   8.6861815   9.2155361
   9.1178301   9.0745778   9.0963476   8.6716703   8.6689760   5.4962201
   5.4837950   5.5476809   5.5569175   8.6850261   8.6884209   9.3417006
   9.4794037   8.9226144   8.4571657   4.8851961   8.4332375   9.0230924
   8.4560830   4.8770864   8.4323918   8.8582998   8.8433590   9.1412205
   9.1879977   8.8765776   8.8780550   8.4379508   8.4345291   4.8959711
   4.9005207   8.4518898   8.4611818   8.9843650   8.9670456   9.6408377
   9.2931655   8.8699120   8.8818886   8.4109393   8.4167557   4.8171783
   4.8177695   8.4221420   8.4223031   8.8822411   8.9005588   9.5212475
   9.6565652   8.9073319   8.4294415   4.8247135   8.4201258   8.9709596
   8.4289069   4.8220725   8.4118330   8.8784566   8.8827959   9.2659227
   9.4961611   8.9547377   8.9238813   8.4607994   8.4532717   4.9043034
   4.9071320   8.4355191   8.4404358   8.8777041   8.8523641   9.2045179
   9.1547024   8.8451260   8.8513067   8.4180365   8.4189134   4.8744615
   4.8710390   8.4534005   8.4560956   8.9239492   9.0246253   9.4851673
   9.4026823   8.9408165   8.4408786   4.8403109   8.4088603   8.9665033
   8.4326183   4.8391839   8.4147324   8.8576103   8.8431195   9.2293999
   9.2221509   8.8947661   8.9516479   8.4551186   8.4530474   4.9224124
   4.9102782   8.4554378   8.4529900   8.8957758   8.9582776   9.2658798
   9.2706141   8.8559588   8.8476557   8.4156683   8.4189457   4.8417668
   4.8450098   8.4455160   8.4383577   8.9637790   8.9313437  12.0228058
 TTTTTTTTTTTTTTTTTTTTTTTTTTTTTT MOQGAD      TELAPSE    79576.17 TCPU    79379.81
 WARNING **** GENBUD **** COUL. BIPO BUFFER TOO SMALL - TO AVOID I/O SET BIPOSIZE =    10224000
 TTTTTTTTTTTTTTTTTTTTTTTTTTTTTT SHELLXN     TELAPSE    86121.32 TCPU    85909.39
 TTTTTTTTTTTTTTTTTTTTTTTTTTTTTT MONMO3      TELAPSE    86316.43 TCPU    86104.04
 NUMERICALLY INTEGRATED DENSITY   6190.9982770061
 TTTTTTTTTTTTTTTTTTTTTTTTTTTTTT NUMDFT      TELAPSE    86463.91 TCPU    86251.18
 CYC   3 ETOT(AU) -2.879530398254E+05 DETOT  5.38E+03 tst  2.64E+00 PX  5.81E+00
 TTTTTTTTTTTTTTTTTTTTTTTTTTTTTT DIIS        TELAPSE    86768.94 TCPU    86555.49
 DIIS TEST: 0.29796E+05 AT SCF   CYCLE   3 - DIIS ACTIVE - HISTORY:     3 CYCLES
 TTTTTTTTTTTTTTTTTTTTTTTTTTTTTT FDIK        TELAPSE    95320.52 TCPU    95086.51
 POSSIBLY CONDUCTING STATE - EFERMI(AU) -1.0467497E-01 (RES. CHARGE  4.55E-13;IT. 12)
 TTTTTTTTTTTTTTTTTTTTTTTTTTTTTT PDIG        TELAPSE    95642.75 TCPU    95407.96
 CHARGE NORMALIZATION FACTOR   1.00000000
 TOTAL ATOMIC CHARGES:
  29.7133678  29.6359240  29.6533232  29.5999630  29.6738878  29.6388521
  29.6530807  29.5998047  29.6749320  29.7367108  29.7197285  29.6935171
  33.8553795  29.6697565  29.6598962  29.6504573  29.6520307  29.6070636
  29.6087655  29.6728098  29.6746907  29.7013978  29.7076773  29.6514112
  29.6407148  29.6401251  29.6370228  29.6520636  29.6503405  29.6089703
  29.6090224  29.6824126  29.6820204  29.7223351  29.7758417  29.9267274
  29.9475069  29.7241566  29.6788318  29.6028291  29.6537922  29.7759016
  29.6769062  29.6018007  29.6530178  29.6374001  29.6407480  29.6499827
  29.6877672  29.7156737  29.7351998  29.6813849  29.6792241  29.6112014
  29.6101970  29.6507136  29.6508956  29.6379350  29.6767037  29.7227734
  29.6580127  29.7089035  29.7050814  29.6720458  29.6699777  29.6022383
  29.6029438  29.6511741  29.6527580  29.6272328  29.6604211  33.8670606
  29.6521425  29.7741322  29.7114666  29.6148167  29.6254769  29.7249978
  29.7081246  29.6148607  29.6274321  29.6504042  29.6531019  29.6658929
  29.6576142  29.7005529  30.1144787  29.7186402  29.7238792  29.6288816
  29.6270164  29.6299159  29.6256577  29.6530914  29.6516715  29.6390313
  29.6308416  29.6747801  29.6746915  29.7057616  29.7095378  29.6221631
  29.6226100  29.6296634  29.6286770  29.6453547  29.6463715  32.6952923
  29.7774582  29.6431188  29.6486044  29.6271275  29.6155069  32.6882807
  29.6493372  29.6264081  29.6139184  29.7061053  29.7055238  29.6769879
  29.7048783  29.6660264  29.6688484  29.6464255  29.6486541  29.6295252
  29.6291906  29.6285038  29.6305247  29.7153822  29.7154909  29.7157019
  29.6728297  29.6349766  29.6311037  29.6539295  29.6530448  29.6258858
  29.6259433  29.6227933  29.6235452  29.7152085  29.7238574  30.1106304
   8.8819152   8.8633874   8.8629087   8.6700610   8.6856084   8.8589616
   8.8616034   8.6706942   8.6827996   8.8594265   8.8616446   8.8458516
   8.8620828   8.8651960   9.2006303   8.8572035   8.8636032   8.7741731
   8.7664130   8.7315809   8.7392103   8.8651455   8.8652767   8.8646232
   8.8605268   8.8589564   8.8585792   8.8626168   8.8606772   8.7432612
   8.7389847   8.7765901   8.7710319   8.8602159   8.8606242   9.1434014
   8.8711587   8.8704205   8.8608725   8.7470916   8.7066774   9.1459528
   8.8640786   8.7421240   8.7110748   8.8620026   8.8616994   8.8573076
   8.8639655   8.8567665   8.8470496   8.8602115   8.8590515   8.7721105
   8.7672715   8.7816584   8.7880420   8.8623010   8.8559270   8.8584226
   8.8531889   8.8762494   8.8632674   8.8625825   8.8644353   8.6662415
   8.6624119   8.7024454   8.6958202   8.8619133   8.8656113   9.1994909
   9.2314249   8.8689055   8.8568654   8.7219175   8.6863735   9.2289133
   8.8610566   8.7164050   8.6756957   8.8633601   8.8627503   8.8568599
   8.8562874   8.9008398   8.8573563   8.8621390   8.8617563   8.7705861
   8.7763513   8.7753745   8.7794814   8.8606892   8.8614455   8.8647192
   8.8530453   8.8575356   8.8555734   8.8644665   8.8624792   8.6917304
   8.6854218   8.7343207   8.7365849   8.8599020   8.8629770   8.9037302
   9.1286042   8.8599773   8.8453611   8.2537594   8.8404753   8.8603653
   8.8444077   8.2321769   8.8404759   8.8661571   8.8661510   8.8546454
   8.8621489   8.8679089   8.8733301   8.8437127   8.8431137   8.3055527
   8.3039183   8.8471765   8.8477996   8.8807429   8.8623290   9.2784931
   8.8698757   8.8648158   8.8531031   8.8373922   8.8385427   8.0191133
   8.0052879   8.8417078   8.8421466   8.8646677   8.8640932   9.1432415
   9.2859640   8.8666080   8.8418609   8.0397637   8.8372123   8.8824914
   8.8411949   8.0287053   8.8362339   8.8715454   8.8614209   8.8657885
   9.1375305   8.8608416   8.8623446   8.8472608   8.8480511   8.3154230
   8.3256734   8.8432420   8.8425369   8.8537422   8.8649766   8.8659186
   8.8547253   8.8670120   8.8625032   8.8382012   8.8385367   8.2325295
   8.2132364   8.8469354   8.8468285   8.8675614   8.8616557   9.1276134
   8.8816276   8.8602566   8.8453792   8.1152362   8.8373874   8.8772210
   8.8437972   8.1106594   8.8395585   8.8645080   8.8673550   8.8482150
   8.8562888   8.8616122   8.8688013   8.8463454   8.8466719   8.3693987
   8.3327611   8.8464072   8.8465336   8.8684626   8.8789187   8.8558709
   8.8582966   8.8681075   8.8657822   8.8362271   8.8378659   8.0992863
   8.1022613   8.8434266   8.8412113   8.8689143   8.8574971  11.9250083
 TTTTTTTTTTTTTTTTTTTTTTTTTTTTTT MOQGAD      TELAPSE    95643.03 TCPU    95408.24
 WARNING **** GENBUD **** COUL. BIPO BUFFER TOO SMALL - TO AVOID I/O SET BIPOSIZE =    10224000
 TTTTTTTTTTTTTTTTTTTTTTTTTTTTTT SHELLXN     TELAPSE   102184.82 TCPU   101934.57
 TTTTTTTTTTTTTTTTTTTTTTTTTTTTTT MONMO3      TELAPSE   102378.89 TCPU   102128.18
 NUMERICALLY INTEGRATED DENSITY   6190.9981986679
 TTTTTTTTTTTTTTTTTTTTTTTTTTTTTT NUMDFT      TELAPSE   102524.75 TCPU   102273.70
 CYC   4 ETOT(AU) -2.932478403369E+05 DETOT -5.29E+03 tst  2.61E-02 PX  5.12E+00
 TTTTTTTTTTTTTTTTTTTTTTTTTTTTTT DIIS        TELAPSE   102831.82 TCPU   102580.04
 DIIS TEST: 0.37097E+03 AT SCF   CYCLE   4 - DIIS ACTIVE - HISTORY:     4 CYCLES
 TTTTTTTTTTTTTTTTTTTTTTTTTTTTTT FDIK        TELAPSE   109248.53 TCPU   108981.43
 POSSIBLY CONDUCTING STATE - EFERMI(AU) -1.7225876E-01 (RES. CHARGE  0.00E+00;IT. 16)
 TTTTTTTTTTTTTTTTTTTTTTTTTTTTTT PDIG        TELAPSE   109572.17 TCPU   109304.31
 CHARGE NORMALIZATION FACTOR   1.00000000
 TOTAL ATOMIC CHARGES:
  29.5208469  29.5390855  29.5565513  29.4923055  29.5210120  29.5275629
  29.5558047  29.4926947  29.5232678  29.5309266  29.5362378  29.5103909
  29.3317696  29.5361064  29.5130039  29.5482630  29.5503930  29.4969880
  29.4992331  29.5224308  29.5221592  29.5401119  29.5364721  29.5229927
  29.5305025  29.5370097  29.5321926  29.5510176  29.5507460  29.4961506
  29.4956935  29.5213393  29.5218860  29.5347530  29.5229578  29.4759364
  29.4661163  29.5331934  29.5213335  29.4955736  29.5556307  29.5229976
  29.5213415  29.4940914  29.5557710  29.5371974  29.5376736  29.5274628
  29.5249570  29.5370272  29.5312671  29.5221047  29.5230954  29.4976609
  29.4964959  29.5487314  29.5474443  29.5252439  29.5385909  29.5237372
  29.5202908  29.5387431  29.5405042  29.5236816  29.5209014  29.4953004
  29.4960138  29.5519562  29.5527524  29.5310514  29.5108911  29.3256298
  29.5071588  29.5282345  29.5372696  29.5060732  29.5465467  29.5164797
  29.5387226  29.5062181  29.5480068  29.5462629  29.5485212  29.4989081
  29.5201183  29.5232792  29.4926584  29.5361989  29.5351639  29.5069272
  29.5056074  29.5423534  29.5382344  29.5463315  29.5472600  29.5274197
  29.5261367  29.5330213  29.5318834  29.5383573  29.5376236  29.5076619
  29.5077443  29.5386566  29.5391616  29.5397186  29.5416221  29.4036479
  29.5216579  29.5149127  29.5429549  29.5446900  29.5075971  29.4014991
  29.5465034  29.5449621  29.5065342  29.5372422  29.5383833  29.5311331
  29.5231372  29.5160008  29.4979805  29.5405722  29.5437525  29.5364200
  29.5367052  29.5083353  29.5091266  29.5395027  29.5366788  29.5172265
  29.5328374  29.5247864  29.5263586  29.5490553  29.5481371  29.5440120
  29.5439814  29.5059591  29.5072162  29.5378845  29.5342716  29.4912532
   8.9903313   8.9843265   8.9630157   8.9895430   8.9852063   9.0019070
   8.9633346   8.9879025   8.9853815   8.9647669   8.9643704   8.9859934
   8.9956753   8.9823898   8.8803684   8.9668828   8.9641588   8.9623050
   8.9627298   8.9728051   8.9720229   8.9643160   8.9643424   8.9864342
   8.9860678   8.9858423   8.9869579   8.9646911   8.9643453   8.9706818
   8.9705985   8.9602604   8.9628627   8.9652979   8.9658397   8.8726672
   8.9840062   8.9913101   8.9654610   8.9694976   8.9794728   8.8659537
   8.9640147   8.9706426   8.9778131   8.9646274   8.9639213   8.9845112
   8.9850248   8.9876430   8.9881432   8.9643353   8.9647186   8.9612515
   8.9625210   8.9594635   8.9579857   8.9645105   8.9656961   9.0045837
   8.9847194   8.9847922   8.9853930   8.9632278   8.9645170   8.9900916
   8.9927986   8.9822127   8.9841872   8.9646565   8.9640802   8.8764170
   8.7287953   8.9854470   8.9644802   8.9751404   8.9859518   8.7253499
   8.9656056   8.9761642   8.9880670   8.9639084   8.9636368   8.9858140
   8.9885432   8.9885979   8.9885302   8.9648610   8.9645042   8.9626999
   8.9621863   8.9611983   8.9607655   8.9657867   8.9655688   8.9895493
   8.9887015   8.9860170   8.9884792   8.9634294   8.9632522   8.9836271
   8.9851870   8.9696828   8.9709487   8.9641908   8.9649874   8.9905884
   8.8740806   8.9747139   8.9572618   9.0834082   8.9590702   8.9813097
   8.9573204   9.0886191   8.9591775   8.9755297   8.9737894   8.9876449
   8.9879992   8.9735535   8.9751597   8.9574238   8.9586069   9.0697087
   9.0701059   8.9569555   8.9567171   8.9730661   8.9773264   8.8791424
   8.9832642   8.9756446   8.9760564   8.9587984   8.9592185   9.1480214
   9.1508150   8.9578346   8.9581318   8.9761526   8.9731694   8.8804814
   8.8539485   8.9767361   8.9591089   9.1422431   8.9587054   8.9690316
   8.9588203   9.1441069   8.9574990   8.9746501   8.9750018   8.9854945
   8.8802761   8.9774496   8.9747550   8.9565967   8.9577930   9.0671451
   9.0648027   8.9571538   8.9563613   8.9762086   8.9760506   8.9881676
   8.9887641   8.9731259   8.9747127   8.9578227   8.9582742   9.0903144
   9.0953186   8.9571933   8.9576283   8.9775393   8.9804384   8.8622460
   8.9626907   8.9736522   8.9566002   9.1216395   8.9573569   8.9760262
   8.9567579   9.1239843   8.9587860   8.9744682   8.9737866   8.9923402
   8.9879790   8.9759424   8.9797783   8.9581120   8.9584468   9.0523312
   9.0616249   8.9567907   8.9572654   8.9769639   8.9745099   8.9909086
   8.9890763   8.9742795   8.9726294   8.9587763   8.9593536   9.1254134
   9.1234300   8.9573637   8.9572276   8.9809596   8.9721543   9.9590625
 TTTTTTTTTTTTTTTTTTTTTTTTTTTTTT MOQGAD      TELAPSE   109572.44 TCPU   109304.57
 WARNING **** GENBUD **** COUL. BIPO BUFFER TOO SMALL - TO AVOID I/O SET BIPOSIZE =    10224000
 TTTTTTTTTTTTTTTTTTTTTTTTTTTTTT SHELLXN     TELAPSE   116121.04 TCPU   115837.66
 TTTTTTTTTTTTTTTTTTTTTTTTTTTTTT MONMO3      TELAPSE   116315.00 TCPU   116031.17
 NUMERICALLY INTEGRATED DENSITY   6190.9982569334
 TTTTTTTTTTTTTTTTTTTTTTTTTTTTTT NUMDFT      TELAPSE   116461.87 TCPU   116177.69
 CYC   5 ETOT(AU) -2.933481038093E+05 DETOT -1.00E+02 tst  5.10E-01 PX  2.99E+00
 TTTTTTTTTTTTTTTTTTTTTTTTTTTTTT DIIS        TELAPSE   116779.23 TCPU   116494.30
 DIIS TEST: 0.84346E+01 AT SCF   CYCLE   5 - DIIS ACTIVE - HISTORY:     5 CYCLES
 TTTTTTTTTTTTTTTTTTTTTTTTTTTTTT FDIK        TELAPSE   126523.65 TCPU   126213.34
 POSSIBLY CONDUCTING STATE - EFERMI(AU) -3.7238220E-02 (RES. CHARGE  0.00E+00;IT. 14)
 TTTTTTTTTTTTTTTTTTTTTTTTTTTTTT PDIG        TELAPSE   126849.63 TCPU   126538.55
 CHARGE NORMALIZATION FACTOR   1.00000000
 TOTAL ATOMIC CHARGES:
  29.3752886  29.3560478  29.3474177  29.3574216  29.3547685  29.3550997
  29.3478150  29.3568068  29.3544895  29.3531656  29.3523436  29.3565855
  29.4636430  29.3705532  29.3604234  29.3524442  29.3519758  29.3552568
  29.3556102  29.3537104  29.3538352  29.3514937  29.3505315  29.3548695
  29.3545383  29.3545501  29.3560582  29.3506227  29.3502567  29.3562612
  29.3564451  29.3521536  29.3527892  29.3521038  29.3529619  29.3208064
  29.3238037  29.3525252  29.3543251  29.3567028  29.3475808  29.3534693
  29.3532007  29.3564251  29.3476582  29.3556327  29.3548483  29.3560176
  29.3556608  29.3514626  29.3528030  29.3529323  29.3533429  29.3558545
  29.3557762  29.3520358  29.3523339  29.3551120  29.3701933  29.3736044
  29.3540831  29.3519545  29.3521535  29.3546310  29.3546114  29.3551520
  29.3560459  29.3511988  29.3503092  29.3577763  29.3613637  29.4686824
  29.3559054  29.3589986  29.3528398  29.3546824  29.3402999  29.3534262
  29.3522182  29.3552231  29.3403631  29.3551128  29.3547182  29.3371520
  29.3649074  29.3566325  29.3126539  29.3524739  29.3534573  29.3523839
  29.3514391  29.3453947  29.3446725  29.3549732  29.3557568  29.3544476
  29.3553833  29.3535687  29.3512905  29.3523163  29.3518893  29.3519882
  29.3514764  29.3464410  29.3455704  29.3557575  29.3557904  29.3803086
  29.3614479  29.3647427  29.3548009  29.3420474  29.3542417  29.3845581
  29.3561266  29.3418325  29.3545627  29.3511656  29.3517766  29.3542496
  29.3521134  29.3554881  29.3359240  29.3559031  29.3560105  29.3474287
  29.3474714  29.3511595  29.3512239  29.3528706  29.3521260  29.3498528
  29.3544886  29.3548749  29.3546663  29.3539886  29.3536500  29.3426483
  29.3421162  29.3532468  29.3533387  29.3518811  29.3532909  29.3143974
   9.0938476   9.0956605   9.0999496   9.1009252   9.1028744   9.0911825
   9.1001685   9.1011359   9.1019886   9.0993477   9.0996829   9.0973385
   9.1039675   9.1034351   9.1510741   9.0980316   9.0986395   9.1169423
   9.1164546   9.1104676   9.1114830   9.0995021   9.0992386   9.0911696
   9.0909660   9.0917012   9.0919078   9.0984602   9.0986761   9.1102338
   9.1095284   9.1169131   9.1155976   9.0991996   9.0992001   9.1307755
   9.0989862   9.1097572   9.0992507   9.1111163   9.1072251   9.1377971
   9.0994598   9.1106687   9.1077189   9.0997784   9.0996050   9.0917172
   9.0906826   9.0907065   9.0919645   9.0995655   9.0996663   9.1169036
   9.1159942   9.1174945   9.1179375   9.0991793   9.0993748   9.0880287
   9.0994715   9.0928114   9.0934836   9.0992370   9.0991135   9.1006451
   9.0994402   9.1035369   9.1028839   9.0987944   9.0987897   9.1541599
   9.2879605   9.1005768   9.0993381   9.1073990   9.1017715   9.2898761
   9.0990712   9.1073290   9.1003580   9.0990122   9.0996312   9.0927384
   9.0929013   9.0839508   9.0939416   9.0992165   9.0990209   9.1165847
   9.1162241   9.1158245   9.1150832   9.0979600   9.0979762   9.0926090
   9.0923354   9.0910608   9.0921314   9.0987693   9.0989597   9.1040895
   9.1037433   9.1123563   9.1123021   9.0994306   9.0995064   9.0852288
   9.1632662   9.0995192   9.1077285   9.0726118   9.1062327   9.0931079
   9.1082101   9.0702213   9.1067979   9.0955213   9.0948966   9.0923471
   9.0940147   9.0948109   9.0943749   9.1082831   9.1081709   9.0811378
   9.0811202   9.1087123   9.1084290   9.1001265   9.0976417   9.1508115
   9.1037306   9.0961661   9.0957113   9.1069906   9.1067650   9.0408509
   9.0386612   9.1088824   9.1084730   9.0939897   9.1017645   9.1732093
   9.1786745   9.0941135   9.1067607   9.0431891   9.1070452   9.1035588
   9.1065999   9.0425811   9.1072140   9.0939671   9.0955402   9.1009340
   9.1709807   9.0980727   9.0997569   9.1081988   9.1085708   9.0815291
   9.0822620   9.1090508   9.1093468   9.0955142   9.0955554   9.0931990
   9.0908344   9.0951018   9.0943946   9.1077908   9.1080971   9.0697799
   9.0669860   9.1078899   9.1077858   9.0970021   9.0950700   9.1808052
   9.1268172   9.1013970   9.1097844   9.0538972   9.1077990   9.0944602
   9.1095948   9.0535028   9.1077130   9.0953049   9.0943941   9.0955194
   9.0935711   9.0949144   9.0961590   9.1073338   9.1072603   9.0887963
   9.0851224   9.1087729   9.1088693   9.0944345   9.0951956   9.0940620
   9.0952510   9.0952965   9.0951117   9.1067868   9.1066920   9.0510623
   9.0517341   9.1080681   9.1079162   9.0958030   9.1036257   6.8780210
 TTTTTTTTTTTTTTTTTTTTTTTTTTTTTT MOQGAD      TELAPSE   126849.90 TCPU   126538.81
 WARNING **** GENBUD **** COUL. BIPO BUFFER TOO SMALL - TO AVOID I/O SET BIPOSIZE =    10224000
 TTTTTTTTTTTTTTTTTTTTTTTTTTTTTT SHELLXN     TELAPSE   133394.03 TCPU   133066.65
 TTTTTTTTTTTTTTTTTTTTTTTTTTTTTT MONMO3      TELAPSE   133581.27 TCPU   133253.44
 NUMERICALLY INTEGRATED DENSITY   6190.9983067276
 TTTTTTTTTTTTTTTTTTTTTTTTTTTTTT NUMDFT      TELAPSE   133727.81 TCPU   133399.64
 CYC   6 ETOT(AU) -2.933487874679E+05 DETOT -6.84E-01 tst  9.38E-03 PX  7.94E-01
 TTTTTTTTTTTTTTTTTTTTTTTTTTTTTT DIIS        TELAPSE   134034.07 TCPU   133705.17
 DIIS TEST: 0.65986E+01 AT SCF   CYCLE   6 - DIIS ACTIVE - HISTORY:     6 CYCLES
 TTTTTTTTTTTTTTTTTTTTTTTTTTTTTT FDIK        TELAPSE   142567.47 TCPU   142217.84
 POSSIBLY CONDUCTING STATE - EFERMI(AU) -2.0780466E-01 (RES. CHARGE  2.84E-10;IT. 26)
 TTTTTTTTTTTTTTTTTTTTTTTTTTTTTT PDIG        TELAPSE   142887.26 TCPU   142536.88
 CHARGE NORMALIZATION FACTOR   1.00000000
 TOTAL ATOMIC CHARGES:
  29.3375178  29.3342225  29.3354056  29.3340235  29.3349556  29.3335621
  29.3353285  29.3334426  29.3348722  29.3347222  29.3344190  29.3412606
  29.3166167  29.3348770  29.3429991  29.3360120  29.3362003  29.3358362
  29.3358946  29.3349888  29.3351361  29.3333183  29.3333038  29.3349808
  29.3348557  29.3338225  29.3341086  29.3356682  29.3357756  29.3372121
  29.3367859  29.3353972  29.3353590  29.3344461  29.3381702  29.3533346
  29.3563512  29.3343527  29.3351272  29.3344038  29.3350784  29.3383136
  29.3351305  29.3343368  29.3354092  29.3342889  29.3343789  29.3349876
  29.3388944  29.3343224  29.3347105  29.3352561  29.3354400  29.3377424
  29.3375101  29.3361039  29.3361050  29.3333718  29.3341677  29.3361945
  29.3363849  29.3335779  29.3336389  29.3348008  29.3348603  29.3342074
  29.3343520  29.3359058  29.3360494  29.3346466  29.3437817  29.3183633
  29.3402875  29.3428150  29.3337650  29.3323941  29.3348176  29.3364385
  29.3335039  29.3325438  29.3347508  29.3347634  29.3351006  29.3435734
  29.3372814  29.3366981  29.3530619  29.3340865  29.3339491  29.3357856
  29.3350309  29.3363921  29.3360803  29.3348917  29.3343915  29.3344802
  29.3340481  29.3340582  29.3344111  29.3337305  29.3339586  29.3340616
  29.3341709  29.3374902  29.3371622  29.3349124  29.3341936  29.3369318
  29.3441537  29.3381410  29.3346574  29.3356525  29.3328549  29.3372817
  29.3346651  29.3356657  29.3328042  29.3332961  29.3333584  29.3343749
  29.3356913  29.3389908  29.3421684  29.3346417  29.3348775  29.3375076
  29.3374997  29.3350604  29.3353850  29.3337324  29.3344363  29.3360037
  29.3341754  29.3340455  29.3343491  29.3344044  29.3344700  29.3352723
  29.3353822  29.3344370  29.3342000  29.3334531  29.3339804  29.3529059
   9.1030325   9.1036674   9.1036356   9.1011652   9.1028093   9.1071863
   9.1038963   9.1014045   9.1030236   9.1044566   9.1044932   9.1052097
   9.1087423   9.1049047   9.1056334   9.1045673   9.1041496   9.1060989
   9.1060584   9.1045177   9.1046112   9.1039789   9.1042442   9.1055304
   9.1057073   9.1056944   9.1059985   9.1044419   9.1042498   9.1059287
   9.1055675   9.1066812   9.1065078   9.1044473   9.1037185   9.1230657
   9.1034137   9.1078545   9.1034420   9.1052447   9.1039406   9.1227264
   9.1041018   9.1049490   9.1035817   9.1046834   9.1049440   9.1058279
   9.1057677   9.1059363   9.1053649   9.1044957   9.1044715   9.1062966
   9.1061170   9.1066991   9.1067926   9.1047200   9.1046360   9.1082230
   9.1058448   9.1038562   9.1053594   9.1040839   9.1041120   9.1023888
   9.1016599   9.1038630   9.1040455   9.1047091   9.1041573   9.1055763
   9.0978701   9.1038325   9.1045195   9.1042219   9.1021965   9.0976789
   9.1040591   9.1039565   9.1024367   9.1043213   9.1040757   9.1048756
   9.1042572   9.1083094   9.1034424   9.1037162   9.1042464   9.1062752
   9.1060501   9.1067847   9.1067515   9.1046976   9.1048344   9.1047753
   9.1053551   9.1054849   9.1057491   9.1038389   9.1038352   9.1019932
   9.1026206   9.1046061   9.1043495   9.1046380   9.1038277   9.1082322
   9.1024687   9.1039264   9.1051941   9.0970985   9.1053962   9.1047704
   9.1053203   9.0964328   9.1055224   9.1060811   9.1053732   9.1058168
   9.1047038   9.1048192   9.1046011   9.1049970   9.1045419   9.0975450
   9.0972738   9.1055816   9.1059699   9.1029661   9.1042426   9.0956869
   9.1007197   9.1045554   9.1050476   9.1039973   9.1040535   9.0864879
   9.0859611   9.1044318   9.1040842   9.1045502   9.1031005   9.0986403
   9.0955955   9.1050331   9.1048275   9.0874297   9.1044930   9.1024359
   9.1047486   9.0869849   9.1044895   9.1046493   9.1045288   9.1024499
   9.0998150   9.1043697   9.1030031   9.1053167   9.1055001   9.0982414
   9.0984872   9.1051789   9.1052266   9.1052725   9.1051849   9.1029069
   9.1060767   9.1053720   9.1052103   9.1042746   9.1042782   9.0947875
   9.0942723   9.1056839   9.1055844   9.1044429   9.1048947   9.1030820
   9.1040252   9.1015148   9.1041407   9.0890477   9.1040815   9.1032471
   9.1044800   9.0888288   9.1041914   9.1052363   9.1049518   9.1043028
   9.1057070   9.1049342   9.1042314   9.1055935   9.1052440   9.0996491
   9.0990173   9.1053811   9.1051754   9.1044368   9.1035580   9.1038816
   9.1037439   9.1048505   9.1048699   9.1036585   9.1040035   9.0909416
   9.0906776   9.1051505   9.1051286   9.1037735   9.1019717   9.3632918
 TTTTTTTTTTTTTTTTTTTTTTTTTTTTTT MOQGAD      TELAPSE   142887.52 TCPU   142537.14
 WARNING **** GENBUD **** COUL. BIPO BUFFER TOO SMALL - TO AVOID I/O SET BIPOSIZE =    10224000
 TTTTTTTTTTTTTTTTTTTTTTTTTTTTTT SHELLXN     TELAPSE   149443.87 TCPU   149078.00
 TTTTTTTTTTTTTTTTTTTTTTTTTTTTTT MONMO3      TELAPSE   149622.77 TCPU   149256.48
 NUMERICALLY INTEGRATED DENSITY   6190.9983069984
 TTTTTTTTTTTTTTTTTTTTTTTTTTTTTT NUMDFT      TELAPSE   149769.05 TCPU   149402.41
 CYC   7 ETOT(AU) -2.933504392359E+05 DETOT -1.65E+00 tst  4.06E-03 PX  4.28E-01
 TTTTTTTTTTTTTTTTTTTTTTTTTTTTTT DIIS        TELAPSE   150086.84 TCPU   149719.45
 DIIS TEST: 0.26073E+00 AT SCF   CYCLE   7 - DIIS ACTIVE - HISTORY:     7 CYCLES
 TTTTTTTTTTTTTTTTTTTTTTTTTTTTTT FDIK        TELAPSE   160659.15 TCPU   160266.53
 POSSIBLY CONDUCTING STATE - EFERMI(AU) -2.0856107E-01 (RES. CHARGE  5.00E-12;IT. 28)
 TTTTTTTTTTTTTTTTTTTTTTTTTTTTTT PDIG        TELAPSE   160977.95 TCPU   160584.57
 CHARGE NORMALIZATION FACTOR   1.00000000
 TOTAL ATOMIC CHARGES:
  29.3154757  29.3201301  29.3225131  29.3135200  29.3187515  29.3184638
  29.3224789  29.3136576  29.3187808  29.3197274  29.3199035  29.3130560
  29.3333542  29.3185944  29.3127437  29.3199008  29.3199988  29.3139355
  29.3139465  29.3187018  29.3187890  29.3205733  29.3203592  29.3179260
  29.3185508  29.3201263  29.3191634  29.3207933  29.3207988  29.3134759
  29.3133495  29.3189859  29.3191678  29.3198408  29.3179210  29.3144283
  29.3121119  29.3197321  29.3192640  29.3144547  29.3225454  29.3176772
  29.3191932  29.3143090  29.3225469  29.3197812  29.3202216  29.3174541
  29.3154782  29.3197560  29.3197618  29.3192345  29.3193648  29.3138192
  29.3139661  29.3200640  29.3198970  29.3179519  29.3188204  29.3163947
  29.3165786  29.3203970  29.3204131  29.3187890  29.3188375  29.3144631
  29.3143675  29.3208734  29.3210148  29.3179123  29.3122424  29.3319859
  29.3138567  29.3151958  29.3204775  29.3169236  29.3228972  29.3174253
  29.3206705  29.3169122  29.3227904  29.3205528  29.3208353  29.3140888
  29.3162504  29.3171645  29.3194262  29.3202449  29.3203422  29.3168428
  29.3168852  29.3205222  29.3203493  29.3207924  29.3208222  29.3184030
  29.3183174  29.3193816  29.3187615  29.3203861  29.3203866  29.3171366
  29.3172879  29.3195130  29.3197172  29.3190121  29.3193457  29.3268603
  29.3139294  29.3151820  29.3199861  29.3216058  29.3166002  29.3269240
  29.3204181  29.3216442  29.3164759  29.3203951  29.3203894  29.3190190
  29.3179636  29.3154598  29.3147967  29.3194444  29.3198519  29.3186570
  29.3186808  29.3165812  29.3166085  29.3204602  29.3200603  29.3181926
  29.3193287  29.3190413  29.3187272  29.3215800  29.3214084  29.3215476
  29.3216046  29.3165787  29.3164945  29.3204783  29.3201709  29.3194943
   9.1133196   9.1147511   9.1196673   9.1228702   9.1196300   9.1135119
   9.1184581   9.1226327   9.1195348   9.1134831   9.1148934   9.1081896
   9.1091816   9.1104750   9.1154275   9.1166509   9.1180314   9.1119641
   9.1118439   9.1146718   9.1143877   9.1153060   9.1142886   9.1121035
   9.1115408   9.1146984   9.1134262   9.1181036   9.1182287   9.1140331
   9.1142166   9.1089819   9.1090875   9.1121545   9.1117015   9.0776195
   9.1100175   9.1122223   9.1183800   9.1149852   9.1166098   9.0818887
   9.1184430   9.1153650   9.1166270   9.1144369   9.1140803   9.1109323
   9.1115981   9.1139668   9.1127530   9.1171551   9.1174028   9.1114704
   9.1119925   9.1081142   9.1083054   9.1119445   9.1100959   9.1097875
   9.1069411   9.1167267   9.1149225   9.1193506   9.1193441   9.1212285
   9.1223506   9.1176329   9.1177722   9.1131643   9.1147278   9.1122969
   9.1118504   9.1137959   9.1178562   9.1173890   9.1207234   9.1152952
   9.1182316   9.1175767   9.1207267   9.1155803   9.1153256   9.1127207
   9.1116090   9.1098392   9.1151461   9.1184411   9.1175740   9.1114676
   9.1116960   9.1087199   9.1086139   9.1118572   9.1129769   9.1116161
   9.1117502   9.1149161   9.1151933   9.1191343   9.1197998   9.1209290
   9.1205593   9.1142181   9.1145255   9.1123002   9.1125411   9.1050066
   9.1067315   9.1162688   9.1148332   9.1274973   9.1130963   9.1142292
   9.1146878   9.1289258   9.1131583   9.1126524   9.1114370   9.1102397
   9.1137860   9.1161120   9.1178118   9.1162089   9.1168497   9.1258499
   9.1257961   9.1093602   9.1085243   9.1125351   9.1096070   9.1337677
   9.1141819   9.1183557   9.1167051   9.1180734   9.1181167   9.1487844
   9.1498526   9.1148036   9.1147884   9.1105217   9.1139088   9.1199492
   9.1319354   9.1172952   9.1170330   9.1467388   9.1154144   9.1181585
   9.1171907   9.1474862   9.1153019   9.1122180   9.1130913   9.1128147
   9.1189792   9.1159142   9.1176186   9.1140932   9.1145988   9.1243528
   9.1238179   9.1114488   9.1117100   9.1119793   9.1107054   9.1147364
   9.1116182   9.1167376   9.1163571   9.1170383   9.1172964   9.1318096
   9.1329109   9.1106492   9.1102515   9.1120587   9.1078120   9.1052389
   9.1040092   9.1181731   9.1164550   9.1423721   9.1156517   9.1173229
   9.1162951   9.1427558   9.1156895   9.1121928   9.1118177   9.1134202
   9.1084395   9.1149575   9.1170087   9.1143639   9.1147816   9.1203925
   9.1218406   9.1109669   9.1105677   9.1099534   9.1135478   9.1141059
   9.1116741   9.1171759   9.1167442   9.1185071   9.1182185   9.1394863
   9.1397386   9.1116082   9.1118672   9.1119155   9.1115133   9.2043348
 TTTTTTTTTTTTTTTTTTTTTTTTTTTTTT MOQGAD      TELAPSE   160978.20 TCPU   160584.82
 WARNING **** GENBUD **** COUL. BIPO BUFFER TOO SMALL - TO AVOID I/O SET BIPOSIZE =    10224000
 TTTTTTTTTTTTTTTTTTTTTTTTTTTTTT SHELLXN     TELAPSE   167528.66 TCPU   167118.78
 TTTTTTTTTTTTTTTTTTTTTTTTTTTTTT MONMO3      TELAPSE   167718.38 TCPU   167308.05
 NUMERICALLY INTEGRATED DENSITY   6190.9983202921
 TTTTTTTTTTTTTTTTTTTTTTTTTTTTTT NUMDFT      TELAPSE   167865.75 TCPU   167455.08
 CYC   8 ETOT(AU) -2.933504994209E+05 DETOT -6.02E-02 tst  6.37E-06 PX  7.06E-02
 TTTTTTTTTTTTTTTTTTTTTTTTTTTTTT DIIS        TELAPSE   168187.89 TCPU   167776.46
 DIIS TEST: 0.11643E+00 AT SCF   CYCLE   8 - DIIS ACTIVE - HISTORY:     8 CYCLES
 TTTTTTTTTTTTTTTTTTTTTTTTTTTTTT FDIK        TELAPSE   175185.94 TCPU   174757.21
 POSSIBLY CONDUCTING STATE - EFERMI(AU) -1.9943743E-01 (RES. CHARGE  9.24E-10;IT. 22)
 TTTTTTTTTTTTTTTTTTTTTTTTTTTTTT PDIG        TELAPSE   175498.77 TCPU   175069.30
 CHARGE NORMALIZATION FACTOR   1.00000000
 TOTAL ATOMIC CHARGES:
  29.3235387  29.3178315  29.3185375  29.3374288  29.3225950  29.3184345
  29.3184371  29.3374344  29.3225666  29.3200401  29.3203871  29.3205718
  29.2851509  29.3180094  29.3222196  29.3206794  29.3205981  29.3307337
  29.3307427  29.3223650  29.3223859  29.3202725  29.3200864  29.3182456
  29.3174035  29.3173487  29.3172736  29.3196838  29.3198511  29.3289341
  29.3294029  29.3200342  29.3198183  29.3201255  29.3192191  29.3169391
  29.3241495  29.3230255  29.3171001  29.3282929  29.3154693  29.3221017
  29.3171609  29.3286247  29.3153486  29.3207104  29.3200635  29.3255561
  29.3269743  29.3233090  29.3226890  29.3163750  29.3165292  29.3212244
  29.3213474  29.3171440  29.3171179  29.3222938  29.3206329  29.3290046
  29.3260494  29.3230528  29.3230437  29.3194243  29.3195404  29.3282711
  29.3286684  29.3164344  29.3164567  29.3228620  29.3261460  29.2934217
  29.3256346  29.3280773  29.3205139  29.3267286  29.3150648  29.3234508
  29.3202871  29.3268562  29.3150517  29.3191617  29.3184301  29.3266674
  29.3236637  29.3248292  29.3147895  29.3201352  29.3199027  29.3188240
  29.3190388  29.3150994  29.3152757  29.3183071  29.3186260  29.3231133
  29.3233131  29.3243767  29.3250459  29.3208359  29.3205537  29.3214057
  29.3212760  29.3149058  29.3146723  29.3208960  29.3208171  29.3033679
  29.3230414  29.3174141  29.3205378  29.3203615  29.3325337  29.2962840
  29.3195932  29.3202557  29.3326049  29.3218212  29.3219291  29.3189752
  29.3184057  29.3185942  29.3195456  29.3206140  29.3198462  29.3207284
  29.3207979  29.3250652  29.3247515  29.3210435  29.3212780  29.3175724
  29.3182714  29.3169846  29.3170499  29.3177767  29.3180315  29.3205924
  29.3207240  29.3279561  29.3281285  29.3208215  29.3209498  29.3096493
   9.1221886   9.1177038   9.0910387   9.0981816   9.1154533   9.1191745
   9.0961327   9.0989438   9.1155141   9.1222237   9.1200917   9.1302523
   9.1269439   9.1248724   9.1012087   9.1056575   9.1025368   9.1198155
   9.1205124   9.1221933   9.1225340   9.1196270   9.1210701   9.1245156
   9.1255415   9.1189838   9.1216675   9.0995822   9.0962514   9.1166095
   9.1162926   9.1293074   9.1293464   9.1243955   9.1253430   9.1575635
   9.1264174   9.1191286   9.0996787   9.1147716   9.1196345   9.1498187
   9.1008265   9.1141998   9.1196017   9.1207447   9.1211221   9.1265661
   9.1255551   9.1205919   9.1221067   9.1036742   9.1008073   9.1211822
   9.1208749   9.1307554   9.1303093   9.1246815   9.1276416   9.1271130
   9.1317345   9.1146789   9.1180710   9.0918940   9.0937455   9.1032858
   9.1007780   9.1182806   9.1182089   9.1226520   9.1204109   9.1082451
   9.0931671   9.1190357   9.1007043   9.1101926   9.1140061   9.0832760
   9.0997309   9.1098874   9.1140175   9.1190391   9.1195607   9.1240048
   9.1248862   9.1245467   9.1175451   9.0988206   9.1034274   9.1217493
   9.1213008   9.1296535   9.1298040   9.1247730   9.1230764   9.1250097
   9.1254841   9.1191148   9.1182783   9.0938772   9.0908507   9.1028986
   9.1042663   9.1226635   9.1223459   9.1243331   9.1238448   9.1331874
   9.1152724   9.1119341   9.1079558   9.1120046   9.1217720   9.1129075
   9.1080230   9.1104769   9.1217962   9.1237486   9.1255248   9.1274024
   9.1219004   9.1114770   9.1076759   9.1009831   9.1011795   9.1143443
   9.1143923   9.1275760   9.1288410   9.1230603   9.1279624   9.0746350
   9.1206407   9.1071513   9.1104738   9.0933789   9.0922239   9.0847097
   9.0838166   9.1196786   9.1197119   9.1271352   9.1215683   9.0965884
   9.0751322   9.1093800   9.0956875   9.0874612   9.1185313   9.1050671
   9.0957310   9.0862047   9.1185857   9.1243035   9.1232398   9.1231792
   9.0984218   9.1125336   9.1096667   9.1096693   9.1084632   9.1158535
   9.1164327   9.1245038   9.1241663   9.1253024   9.1268778   9.1203800
   9.1255442   9.1103490   9.1106627   9.0974608   9.0982716   9.1065278
   9.1052185   9.1255872   9.1261846   9.1249456   9.1300187   9.1156239
   9.1313076   9.1075772   9.0996709   9.0921148   9.1182267   9.1098425
   9.1008821   9.0923399   9.1182568   9.1244184   9.1249971   9.1223288
   9.1291544   9.1143383   9.1097038   9.1082808   9.1078642   9.1204439
   9.1192844   9.1253125   9.1258936   9.1277434   9.1222489   9.1205433
   9.1241723   9.1078767   9.1095074   9.0928793   9.0905421   9.0972056
   9.0969546   9.1241204   9.1237488   9.1250045   9.1250005   9.1972362
 TTTTTTTTTTTTTTTTTTTTTTTTTTTTTT MOQGAD      TELAPSE   175499.04 TCPU   175069.57
 WARNING **** GENBUD **** COUL. BIPO BUFFER TOO SMALL - TO AVOID I/O SET BIPOSIZE =    10224000
 TTTTTTTTTTTTTTTTTTTTTTTTTTTTTT SHELLXN     TELAPSE   182043.77 TCPU   181598.25
 TTTTTTTTTTTTTTTTTTTTTTTTTTTTTT MONMO3      TELAPSE   182238.41 TCPU   181792.43
 NUMERICALLY INTEGRATED DENSITY   6190.9983185697
 TTTTTTTTTTTTTTTTTTTTTTTTTTTTTT NUMDFT      TELAPSE   182385.70 TCPU   181939.37
 CYC   9 ETOT(AU) -2.933504581828E+05 DETOT  4.12E-02 tst  1.30E-05 PX  2.13E-02
 TTTTTTTTTTTTTTTTTTTTTTTTTTTTTT DIIS        TELAPSE   182705.34 TCPU   182258.26
 DIIS TEST: 0.27502E+00 AT SCF   CYCLE   9 - DIIS ACTIVE - HISTORY:     9 CYCLES
 TTTTTTTTTTTTTTTTTTTTTTTTTTTTTT FDIK        TELAPSE   187831.99 TCPU   187372.48
 POSSIBLY CONDUCTING STATE - EFERMI(AU) -2.0440424E-01 (RES. CHARGE  4.55E-13;IT. 26)
 TTTTTTTTTTTTTTTTTTTTTTTTTTTTTT PDIG        TELAPSE   188155.00 TCPU   187694.72
 CHARGE NORMALIZATION FACTOR   1.00000000
 TOTAL ATOMIC CHARGES:
  29.3283911  29.3219387  29.3173489  29.3318882  29.3192473  29.3227528
  29.3172149  29.3318342  29.3192188  29.3215450  29.3214822  29.3268032
  29.2935231  29.3216744  29.3266477  29.3186320  29.3185330  29.3254559
  29.3254495  29.3190840  29.3191336  29.3209492  29.3208596  29.3233659
  29.3220246  29.3214442  29.3214690  29.3178964  29.3181570  29.3236398
  29.3241014  29.3172469  29.3170626  29.3214974  29.3214908  29.3225509
  29.3223644  29.3205069  29.3202734  29.3319697  29.3172249  29.3204796
  29.3201904  29.3322765  29.3170914  29.3189788  29.3184074  29.3215397
  29.3232708  29.3202136  29.3202806  29.3192470  29.3193750  29.3252459
  29.3253636  29.3185323  29.3185158  29.3204302  29.3187597  29.3251989
  29.3219946  29.3199689  29.3197199  29.3225431  29.3227306  29.3320895
  29.3324568  29.3179821  29.3180200  29.3209960  29.3243262  29.2927066
  29.3234190  29.3246695  29.3203350  29.3315394  29.3186190  29.3201964
  29.3199708  29.3316389  29.3186207  29.3189629  29.3183245  29.3237805
  29.3213827  29.3215877  29.3134209  29.3198526  29.3198693  29.3234618
  29.3236739  29.3183560  29.3185572  29.3181153  29.3184958  29.3202281
  29.3202970  29.3199777  29.3203414  29.3203141  29.3201247  29.3261036
  29.3259930  29.3182683  29.3180253  29.3203455  29.3203033  29.3024844
  29.3275624  29.3242332  29.3218613  29.3168553  29.3272385  29.3042685
  29.3208055  29.3167134  29.3273112  29.3201793  29.3202572  29.3221942
  29.3221122  29.3241742  29.3253853  29.3215084  29.3207450  29.3166931
  29.3167508  29.3206078  29.3202780  29.3198375  29.3200299  29.3215503
  29.3215269  29.3223360  29.3224590  29.3195378  29.3199409  29.3171239
  29.3171847  29.3230578  29.3232729  29.3196758  29.3200206  29.3154622
   9.1145272   9.1181319   9.1231523   9.1155622   9.0991418   9.1205528
   9.1233277   9.1156149   9.0992776   9.1080016   9.1063535   9.1210883
   9.1198157   9.1230482   9.1103347   9.1227497   9.1214551   9.1234154
   9.1234508   9.1074078   9.1077248   9.1049940   9.1066080   9.1170393
   9.1177313   9.1191006   9.1203913   9.1226061   9.1235893   9.1216514
   9.1215207   9.1158331   9.1157689   9.1115167   9.1115861   9.1488801
   9.1195496   9.1203472   9.1218276   9.1205777   9.1038778   9.1478919
   9.1214651   9.1202419   9.1038882   9.1063806   9.1070151   9.1191796
   9.1185003   9.1190974   9.1204578   9.1222811   9.1229749   9.1234129
   9.1228472   9.1165549   9.1162563   9.1116090   9.1137036   9.1206987
   9.1230870   9.1162991   9.1183408   9.1236591   9.1230307   9.1164610
   9.1156708   9.1026932   9.1025570   9.1089522   9.1069506   9.1087657
   9.0978027   9.1203886   9.1227392   9.1187600   9.0970362   9.0998640
   9.1224144   9.1186674   9.0971030   9.1039782   9.1040931   9.1170339
   9.1180362   9.1244625   9.1183553   9.1220357   9.1218774   9.1231652
   9.1228473   9.1157617   9.1158866   9.1110873   9.1101986   9.1184021
   9.1186611   9.1192778   9.1192936   9.1232908   9.1232272   9.1160839
   9.1163229   9.1069494   9.1065084   9.1107604   9.1102699   9.1267817
   9.1173710   9.1195744   9.1236375   9.1062174   9.1047707   9.1226833
   9.1238185   9.1045533   9.1050551   9.1138446   9.1150711   9.1222318
   9.1184614   9.1204207   9.1190012   9.1242291   9.1231861   9.1070110
   9.1070576   9.1124387   9.1137983   9.1138718   9.1179314   9.0870160
   9.1180271   9.1186408   9.1203417   9.1243379   9.1247110   9.0824524
   9.0811272   9.0999771   9.0994903   9.1162488   9.1119078   9.1028254
   9.0870083   9.1194661   9.1250989   9.0852192   9.0991536   9.1180601
   9.1248766   9.0846824   9.0988807   9.1140851   9.1131747   9.1191820
   9.1036064   9.1197201   9.1178855   9.1240928   9.1237339   9.1090619
   9.1096626   9.1084881   9.1083938   9.1148338   9.1160999   9.1168767
   9.1212053   9.1198847   9.1206172   9.1244217   9.1237545   9.1012600
   9.1001560   9.1103057   9.1108716   9.1150363   9.1194049   9.1185670
   9.1233118   9.1174375   9.1243590   9.0895300   9.0976692   9.1187870
   9.1241769   9.0888627   9.0980301   9.1138544   9.1142713   9.1171005
   9.1223795   9.1211874   9.1194836   9.1243438   9.1237952   9.1135025
   9.1121378   9.1099980   9.1103024   9.1165374   9.1127410   9.1160224
   9.1187241   9.1199868   9.1201340   9.1239229   9.1251316   9.0936477
   9.0934041   9.1086203   9.1082063   9.1147912   9.1142066   9.1865252
 TTTTTTTTTTTTTTTTTTTTTTTTTTTTTT MOQGAD      TELAPSE   188155.24 TCPU   187694.96
 WARNING **** GENBUD **** COUL. BIPO BUFFER TOO SMALL - TO AVOID I/O SET BIPOSIZE =    10224000
 TTTTTTTTTTTTTTTTTTTTTTTTTTTTTT SHELLXN     TELAPSE   194702.39 TCPU   194226.12
 TTTTTTTTTTTTTTTTTTTTTTTTTTTTTT MONMO3      TELAPSE   194888.16 TCPU   194411.44
 NUMERICALLY INTEGRATED DENSITY   6190.9983182363
 TTTTTTTTTTTTTTTTTTTTTTTTTTTTTT NUMDFT      TELAPSE   195035.87 TCPU   194558.80
 CYC  10 ETOT(AU) -2.933504891560E+05 DETOT -3.10E-02 tst  2.07E-05 PX  5.81E-03
 TTTTTTTTTTTTTTTTTTTTTTTTTTTTTT DIIS        TELAPSE   195358.12 TCPU   194880.30
 DIIS TEST: 0.13888E+00 AT SCF   CYCLE  10 - DIIS ACTIVE - HISTORY:    10 CYCLES
 TTTTTTTTTTTTTTTTTTTTTTTTTTTTTT FDIK        TELAPSE   202181.09 TCPU   201686.97
 POSSIBLY CONDUCTING STATE - EFERMI(AU) -2.0688818E-01 (RES. CHARGE  4.87E-10;IT. 24)
 TTTTTTTTTTTTTTTTTTTTTTTTTTTTTT PDIG        TELAPSE   202500.64 TCPU   202005.71
 CHARGE NORMALIZATION FACTOR   1.00000000
 TOTAL ATOMIC CHARGES:
  29.3232241  29.3202237  29.3182797  29.3260219  29.3189725  29.3207460
  29.3183062  29.3260006  29.3188286  29.3195957  29.3188533  29.3250899
  29.3073457  29.3195909  29.3232760  29.3189506  29.3188346  29.3230222
  29.3229905  29.3189126  29.3189090  29.3177239  29.3179062  29.3212338
  29.3197903  29.3201582  29.3204202  29.3186493  29.3187957  29.3220388
  29.3223105  29.3186249  29.3185251  29.3193644  29.3214358  29.3224737
  29.3243651  29.3193957  29.3184385  29.3231506  29.3185296  29.3214762
  29.3183094  29.3232856  29.3184698  29.3208764  29.3206896  29.3213629
  29.3225285  29.3190323  29.3197248  29.3182448  29.3182686  29.3205928
  29.3207104  29.3191865  29.3193394  29.3217089  29.3200622  29.3226825
  29.3219511  29.3182500  29.3180664  29.3188609  29.3189938  29.3233436
  29.3235603  29.3189516  29.3188912  29.3216214  29.3240180  29.3085008
  29.3243677  29.3224068  29.3186164  29.3231015  29.3177888  29.3210172
  29.3182127  29.3231704  29.3178296  29.3204139  29.3202334  29.3231198
  29.3231112  29.3213724  29.3207033  29.3190956  29.3193065  29.3199900
  29.3201260  29.3178377  29.3180550  29.3200943  29.3203180  29.3214820
  29.3214385  29.3191139  29.3192642  29.3183697  29.3183631  29.3210654
  29.3209562  29.3181809  29.3179969  29.3208607  29.3208566  29.3136129
  29.3240379  29.3237792  29.3202167  29.3186106  29.3240355  29.3133304
  29.3196658  29.3185389  29.3241122  29.3178604  29.3178500  29.3194250
  29.3200807  29.3224700  29.3224141  29.3201165  29.3197055  29.3186127
  29.3186743  29.3210281  29.3207936  29.3186320  29.3187364  29.3205116
  29.3191211  29.3208716  29.3206761  29.3193950  29.3194663  29.3187029
  29.3187553  29.3220321  29.3222726  29.3184971  29.3192711  29.3205138
   9.1098601   9.1068429   9.1171907   9.1166584   9.1219355   9.1095845
   9.1153749   9.1165208   9.1220589   9.1206104   9.1206841   9.1115290
   9.1145684   9.1075767   9.1145629   9.1127154   9.1134666   9.1154994
   9.1149958   9.1205019   9.1204044   9.1206542   9.1207332   9.1113765
   9.1109165   9.1067452   9.1061972   9.1144853   9.1162065   9.1154575
   9.1158587   9.1201437   9.1199520   9.1189050   9.1183158   9.1297425
   9.1114836   9.1093971   9.1142275   9.1160296   9.1213408   9.1248938
   9.1140512   9.1160036   9.1211433   9.1207808   9.1211366   9.1115492
   9.1119259   9.1057633   9.1064523   9.1137473   9.1143967   9.1153669
   9.1151455   9.1200022   9.1199924   9.1187695   9.1185059   9.1137725
   9.1123110   9.1071626   9.1064826   9.1178246   9.1165565   9.1164611
   9.1162704   9.1214684   9.1215622   9.1200673   9.1200947   9.1178111
   9.1152186   9.1076102   9.1145706   9.1163994   9.1218547   9.1130514
   9.1142900   9.1160320   9.1219032   9.1215846   9.1210625   9.1109157
   9.1112917   9.1101607   9.1059349   9.1144313   9.1131305   9.1151448
   9.1147920   9.1201515   9.1202792   9.1193542   9.1194763   9.1123814
   9.1111917   9.1059175   9.1066711   9.1159957   9.1171963   9.1163683
   9.1162591   9.1209834   9.1205598   9.1190941   9.1186598   9.1150997
   9.1137996   9.1086988   9.1153358   9.1124470   9.1234562   9.1123146
   9.1159538   9.1118660   9.1235348   9.1169820   9.1163845   9.1065473
   9.1077298   9.1093283   9.1099381   9.1178744   9.1170718   9.1124556
   9.1124928   9.1207942   9.1207892   9.1150812   9.1153924   9.1104545
   9.1060573   9.1097579   9.1107202   9.1197726   9.1200350   9.1093451
   9.1089363   9.1244464   9.1245159   9.1154472   9.1155444   9.1102933
   9.1101111   9.1108146   9.1198988   9.1094954   9.1252082   9.1105480
   9.1192341   9.1092048   9.1254447   9.1165361   9.1166103   9.1067020
   9.1111786   9.1101464   9.1084304   9.1149780   9.1155102   9.1125646
   9.1126956   9.1218286   9.1220168   9.1162903   9.1161067   9.1063851
   9.1085204   9.1101694   9.1097507   9.1185803   9.1179141   9.1112754
   9.1109081   9.1216334   9.1214786   9.1152176   9.1165239   9.1143729
   9.1084582   9.1083701   9.1175879   9.1102547   9.1255273   9.1104591
   9.1172048   9.1098693   9.1252787   9.1169319   9.1167358   9.1076653
   9.1084541   9.1084280   9.1109481   9.1159432   9.1149361   9.1133643
   9.1126565   9.1213547   9.1212188   9.1157754   9.1162740   9.1072975
   9.1070812   9.1102967   9.1098544   9.1189129   9.1207884   9.1101426
   9.1098097   9.1220200   9.1222452   9.1156836   9.1144858   9.1624800
 TTTTTTTTTTTTTTTTTTTTTTTTTTTTTT MOQGAD      TELAPSE   202500.90 TCPU   202005.97
 WARNING **** GENBUD **** COUL. BIPO BUFFER TOO SMALL - TO AVOID I/O SET BIPOSIZE =    10224000
 TTTTTTTTTTTTTTTTTTTTTTTTTTTTTT SHELLXN     TELAPSE   209009.63 TCPU   208499.06
 TTTTTTTTTTTTTTTTTTTTTTTTTTTTTT MONMO3      TELAPSE   209210.75 TCPU   208699.70
 NUMERICALLY INTEGRATED DENSITY   6190.9983179534
 TTTTTTTTTTTTTTTTTTTTTTTTTTTTTT NUMDFT      TELAPSE   209355.87 TCPU   208844.49
 CYC  11 ETOT(AU) -2.933505128195E+05 DETOT -2.37E-02 tst  6.65E-06 PX  6.44E-03
 TTTTTTTTTTTTTTTTTTTTTTTTTTTTTT DIIS        TELAPSE   209672.38 TCPU   209160.25
 DIIS TEST: 0.49756E-01 AT SCF   CYCLE  11 - DIIS ACTIVE - HISTORY:    11 CYCLES
 TTTTTTTTTTTTTTTTTTTTTTTTTTTTTT FDIK        TELAPSE   218401.69 TCPU   217868.97
 POSSIBLY CONDUCTING STATE - EFERMI(AU) -2.0723482E-01 (RES. CHARGE  4.55E-13;IT. 12)
 TTTTTTTTTTTTTTTTTTTTTTTTTTTTTT PDIG        TELAPSE   218739.09 TCPU   218205.43
 CHARGE NORMALIZATION FACTOR   1.00000000
 TOTAL ATOMIC CHARGES:
  29.3201986  29.3177588  29.3187751  29.3201979  29.3190651  29.3179089
  29.3187880  29.3201678  29.3190405  29.3193364  29.3191868  29.3205567
  29.3161056  29.3180240  29.3191827  29.3187891  29.3187289  29.3193793
  29.3193878  29.3190098  29.3189800  29.3194493  29.3193499  29.3197967
  29.3195683  29.3177368  29.3179621  29.3187267  29.3187926  29.3190589
  29.3191016  29.3185959  29.3186373  29.3191140  29.3195167  29.3200184
  29.3194448  29.3195529  29.3188679  29.3190441  29.3194665  29.3201026
  29.3188859  29.3190733  29.3194775  29.3181643  29.3181457  29.3185731
  29.3190084  29.3198612  29.3200127  29.3188323  29.3188634  29.3187861
  29.3188304  29.3192973  29.3193809  29.3184208  29.3179502  29.3188644
  29.3186291  29.3202706  29.3202184  29.3190314  29.3190945  29.3191016
  29.3191382  29.3193683  29.3193258  29.3183485  29.3192520  29.3151970
  29.3188389  29.3198557  29.3200113  29.3189571  29.3195921  29.3192720
  29.3200208  29.3189937  29.3195927  29.3188622  29.3187706  29.3186065
  29.3188528  29.3193984  29.3196355  29.3196397  29.3196979  29.3185808
  29.3186605  29.3194216  29.3194727  29.3187399  29.3188912  29.3180164
  29.3181773  29.3194593  29.3194524  29.3201278  29.3199711  29.3187912
  29.3187270  29.3194904  29.3194357  29.3188813  29.3188331  29.3168105
  29.3202570  29.3200779  29.3182212  29.3195272  29.3200921  29.3176666
  29.3181003  29.3194948  29.3201215  29.3190943  29.3191344  29.3197464
  29.3197743  29.3191595  29.3193103  29.3183449  29.3182556  29.3191383
  29.3191246  29.3190425  29.3189430  29.3189775  29.3189043  29.3199083
  29.3197198  29.3188515  29.3186587  29.3178242  29.3178508  29.3195036
  29.3195333  29.3193797  29.3194635  29.3188169  29.3188705  29.3199120
   9.1167185   9.1216340   9.1130062   9.1107174   9.1160563   9.1209755
   9.1142671   9.1110045   9.1158931   9.1151943   9.1155493   9.1175261
   9.1174800   9.1202593   9.1184782   9.1154484   9.1153685   9.1117404
   9.1123559   9.1146293   9.1144612   9.1157423   9.1152170   9.1193232
   9.1197294   9.1232982   9.1234032   9.1150190   9.1139128   9.1125175
   9.1122519   9.1131923   9.1133761   9.1138350   9.1135118   9.1146264
   9.1169014   9.1191245   9.1141868   9.1121854   9.1154406   9.1177260
   9.1148539   9.1120011   9.1154448   9.1159378   9.1157935   9.1197221
   9.1197207   9.1229730   9.1222221   9.1151848   9.1150727   9.1122742
   9.1122486   9.1134042   9.1134246   9.1143478   9.1140202   9.1181805
   9.1174482   9.1214690   9.1225103   9.1131312   9.1135628   9.1111310
   9.1110538   9.1154982   9.1155116   9.1149093   9.1149714   9.1161717
   9.1144903   9.1200583   9.1146976   9.1112493   9.1161171   9.1166490
   9.1143315   9.1117264   9.1161418   9.1160679   9.1162885   9.1199144
   9.1189912   9.1211280   9.1218866   9.1142864   9.1154400   9.1122784
   9.1123418   9.1134169   9.1131609   9.1143629   9.1145677   9.1179508
   9.1196163   9.1238356   9.1232321   9.1139397   9.1131365   9.1112054
   9.1115228   9.1147403   9.1147609   9.1146516   9.1140929   9.1163274
   9.1181403   9.1199831   9.1117861   9.1149098   9.1146264   9.1170721
   9.1114085   9.1150406   9.1147227   9.1172083   9.1175349   9.1236976
   9.1222309   9.1204035   9.1200938   9.1102997   9.1110593   9.1153350
   9.1151400   9.1131454   9.1127782   9.1150291   9.1150978   9.1184263
   9.1203926   9.1201568   9.1196329   9.1089510   9.1087237   9.1167019
   9.1170058   9.1157114   9.1157767   9.1168551   9.1161265   9.1185380
   9.1174351   9.1193727   9.1092080   9.1167047   9.1159788   9.1182133
   9.1095753   9.1166601   9.1160098   9.1167890   9.1168441   9.1203828
   9.1194797   9.1192416   9.1200831   9.1122837   9.1120506   9.1149525
   9.1150845   9.1138671   9.1139003   9.1169262   9.1167703   9.1223156
   9.1225519   9.1206434   9.1207896   9.1101537   9.1104079   9.1157526
   9.1156294   9.1134302   9.1133824   9.1154072   9.1141172   9.1177626
   9.1188661   9.1194132   9.1098808   9.1159648   9.1160571   9.1189297
   9.1103175   9.1163756   9.1159961   9.1173273   9.1173717   9.1213081
   9.1217875   9.1212099   9.1183052   9.1118636   9.1124602   9.1142739
   9.1144890   9.1132465   9.1130472   9.1162286   9.1156632   9.1220961
   9.1216421   9.1201678   9.1207121   9.1098175   9.1086188   9.1160395
   9.1162912   9.1136361   9.1139121   9.1149702   9.1153094   9.1252068
 TTTTTTTTTTTTTTTTTTTTTTTTTTTTTT MOQGAD      TELAPSE   218739.35 TCPU   218205.69
 WARNING **** GENBUD **** COUL. BIPO BUFFER TOO SMALL - TO AVOID I/O SET BIPOSIZE =    10224000
 TTTTTTTTTTTTTTTTTTTTTTTTTTTTTT SHELLXN     TELAPSE   225445.62 TCPU   224896.16
 TTTTTTTTTTTTTTTTTTTTTTTTTTTTTT MONMO3      TELAPSE   225654.29 TCPU   225104.34
 NUMERICALLY INTEGRATED DENSITY   6190.9983182555
 TTTTTTTTTTTTTTTTTTTTTTTTTTTTTT NUMDFT      TELAPSE   225823.80 TCPU   225273.39
 CYC  12 ETOT(AU) -2.933505186147E+05 DETOT -5.80E-03 tst  1.60E-06 PX  8.48E-03
 TTTTTTTTTTTTTTTTTTTTTTTTTTTTTT DIIS        TELAPSE   226174.82 TCPU   225623.59
 DIIS TEST: 0.28198E-01 AT SCF   CYCLE  12 - DIIS ACTIVE - HISTORY:    12 CYCLES
 TTTTTTTTTTTTTTTTTTTTTTTTTTTTTT FDIK        TELAPSE   232705.92 TCPU   232139.22
 POSSIBLY CONDUCTING STATE - EFERMI(AU) -2.0765274E-01 (RES. CHARGE  3.46E-11;IT. 12)
 TTTTTTTTTTTTTTTTTTTTTTTTTTTTTT PDIG        TELAPSE   232988.95 TCPU   232421.58
 CHARGE NORMALIZATION FACTOR   1.00000000
 TOTAL ATOMIC CHARGES:
  29.3184080  29.3189475  29.3182979  29.3181878  29.3185620  29.3188176
  29.3183163  29.3181488  29.3185852  29.3181112  29.3179602  29.3183381
  29.3231733  29.3182691  29.3189698  29.3189937  29.3189901  29.3178070
  29.3178129  29.3184366  29.3184313  29.3181668  29.3181777  29.3182164
  29.3180845  29.3190493  29.3188600  29.3187766  29.3187567  29.3178632
  29.3178327  29.3178509  29.3178166  29.3177595  29.3178559  29.3185580
  29.3198706  29.3179347  29.3173374  29.3193998  29.3185014  29.3182142
  29.3173291  29.3194098  29.3184933  29.3180028  29.3180868  29.3188152
  29.3190491  29.3180720  29.3180555  29.3174210  29.3174022  29.3184230
  29.3183860  29.3183676  29.3182874  29.3180793  29.3176090  29.3194985
  29.3189723  29.3179867  29.3180272  29.3174014  29.3174400  29.3193009
  29.3193586  29.3182969  29.3183250  29.3176412  29.3181414  29.3240871
  29.3184824  29.3192394  29.3171466  29.3187925  29.3188571  29.3186906
  29.3171639  29.3187830  29.3188418  29.3179954  29.3179489  29.3188448
  29.3183907  29.3185500  29.3193503  29.3173946  29.3173290  29.3180685
  29.3180639  29.3186735  29.3186419  29.3181037  29.3180454  29.3185491
  29.3184171  29.3188719  29.3190381  29.3173151  29.3173147  29.3182673
  29.3182349  29.3183716  29.3183593  29.3180382  29.3180609  29.3226026
  29.3180371  29.3182627  29.3191426  29.3177337  29.3185057  29.3221431
  29.3191725  29.3176904  29.3185051  29.3186311  29.3186410  29.3179038
  29.3178676  29.3183199  29.3189400  29.3191607  29.3193218  29.3182782
  29.3182709  29.3176152  29.3176302  29.3180505  29.3180965  29.3179099
  29.3176755  29.3186967  29.3186783  29.3190124  29.3189663  29.3177059
  29.3177209  29.3180558  29.3180501  29.3180279  29.3179828  29.3181832
   9.1158001   9.1126195   9.1142854   9.1192167   9.1141971   9.1125689
   9.1149838   9.1191745   9.1142614   9.1153990   9.1148713   9.1157734
   9.1149024   9.1145501   9.1131008   9.1173502   9.1167250   9.1233229
   9.1231528   9.1180221   9.1181743   9.1144850   9.1151535   9.1128579
   9.1129653   9.1112378   9.1116485   9.1153893   9.1149177   9.1218063
   9.1217872   9.1206044   9.1204288   9.1189700   9.1191780   9.1191356
   9.1160981   9.1137784   9.1165954   9.1217485   9.1159214   9.1169195
   9.1167139   9.1217433   9.1159562   9.1138781   9.1141182   9.1134464
   9.1132946   9.1123592   9.1124548   9.1167664   9.1160611   9.1231894
   9.1231692   9.1208024   9.1208056   9.1183165   9.1188631   9.1150448
   9.1160853   9.1116384   9.1119560   9.1142667   9.1146586   9.1199272
   9.1196000   9.1156548   9.1155899   9.1163395   9.1160669   9.1153732
   9.1148883   9.1140734   9.1163613   9.1213443   9.1139990   9.1117947
   9.1163886   9.1210922   9.1139022   9.1131862   9.1129530   9.1134001
   9.1134744   9.1135340   9.1127991   9.1164815   9.1171064   9.1234132
   9.1234359   9.1205448   9.1207579   9.1174213   9.1172310   9.1141953
   9.1137259   9.1112107   9.1111058   9.1145613   9.1140692   9.1200521
   9.1200613   9.1176822   9.1176599   9.1179032   9.1181904   9.1173308
   9.1148410   9.1147985   9.1213841   9.1202347   9.1156824   9.1149247
   9.1214551   9.1200114   9.1156075   9.1139114   9.1139657   9.1124644
   9.1119094   9.1131343   9.1124138   9.1202688   9.1200988   9.1206683
   9.1207597   9.1198152   9.1202415   9.1174584   9.1181239   9.1115352
   9.1143690   9.1125585   9.1131828   9.1190462   9.1189255   9.1146167
   9.1143642   9.1139228   9.1138210   9.1159647   9.1154775   9.1134049
   9.1123349   9.1136905   9.1192629   9.1151374   9.1130873   9.1131710
   9.1193095   9.1150441   9.1130558   9.1147175   9.1145437   9.1141623
   9.1125019   9.1143441   9.1139037   9.1214568   9.1212026   9.1211765
   9.1211738   9.1179653   9.1179713   9.1153669   9.1156993   9.1124306
   9.1125599   9.1123192   9.1123228   9.1193113   9.1194277   9.1191683
   9.1190896   9.1188925   9.1189967   9.1177361   9.1185686   9.1150452
   9.1161918   9.1139341   9.1205208   9.1166543   9.1128166   9.1142989
   9.1205789   9.1165467   9.1129160   9.1137250   9.1138346   9.1125936
   9.1134458   9.1139308   9.1135778   9.1210841   9.1209852   9.1224325
   9.1221619   9.1193409   9.1194939   9.1165720   9.1162898   9.1124448
   9.1129144   9.1117532   9.1119975   9.1184285   9.1181472   9.1170325
   9.1169743   9.1178125   9.1175157   9.1175912   9.1175976   9.1231683
 TTTTTTTTTTTTTTTTTTTTTTTTTTTTTT MOQGAD      TELAPSE   232989.20 TCPU   232421.83
 WARNING **** GENBUD **** COUL. BIPO BUFFER TOO SMALL - TO AVOID I/O SET BIPOSIZE =    10224000
 TTTTTTTTTTTTTTTTTTTTTTTTTTTTTT SHELLXN     TELAPSE   238604.41 TCPU   238023.83
 TTTTTTTTTTTTTTTTTTTTTTTTTTTTTT MONMO3      TELAPSE   238758.09 TCPU   238177.14
 NUMERICALLY INTEGRATED DENSITY   6190.9983188367
 TTTTTTTTTTTTTTTTTTTTTTTTTTTTTT NUMDFT      TELAPSE   238885.53 TCPU   238304.28
 CYC  13 ETOT(AU) -2.933505209656E+05 DETOT -2.35E-03 tst  1.26E-06 PX  3.86E-03
 TTTTTTTTTTTTTTTTTTTTTTTTTTTTTT DIIS        TELAPSE   239191.27 TCPU   238609.30
 DIIS TEST: 0.19600E-01 AT SCF   CYCLE  13 - DIIS ACTIVE - HISTORY:    13 CYCLES
 TTTTTTTTTTTTTTTTTTTTTTTTTTTTTT FDIK        TELAPSE   245724.82 TCPU   245127.45
 POSSIBLY CONDUCTING STATE - EFERMI(AU) -2.0781063E-01 (RES. CHARGE  4.55E-13;IT. 14)
 TTTTTTTTTTTTTTTTTTTTTTTTTTTTTT PDIG        TELAPSE   246005.39 TCPU   245407.36
 CHARGE NORMALIZATION FACTOR   1.00000000
 TOTAL ATOMIC CHARGES:
  29.3185685  29.3190403  29.3176059  29.3188949  29.3185940  29.3188295
  29.3176470  29.3188706  29.3185936  29.3183797  29.3184917  29.3177014
  29.3182967  29.3184139  29.3184265  29.3182920  29.3182988  29.3189472
  29.3189694  29.3186983  29.3187164  29.3185491  29.3184851  29.3184517
  29.3184628  29.3190601  29.3187649  29.3180237  29.3180370  29.3189037
  29.3189345  29.3187107  29.3186996  29.3186075  29.3183064  29.3176700
  29.3176413  29.3184604  29.3188217  29.3189073  29.3177780  29.3181317
  29.3187899  29.3189399  29.3177745  29.3188025  29.3188078  29.3188891
  29.3187001  29.3184668  29.3183064  29.3189848  29.3190028  29.3185486
  29.3185532  29.3180125  29.3179806  29.3186976  29.3184563  29.3190098
  29.3187508  29.3181509  29.3181695  29.3186155  29.3186146  29.3189282
  29.3189786  29.3179088  29.3179077  29.3185490  29.3183854  29.3185705
  29.3181721  29.3184198  29.3180122  29.3194073  29.3177702  29.3183258
  29.3179904  29.3193893  29.3177676  29.3183259  29.3182743  29.3185958
  29.3185133  29.3184295  29.3175950  29.3185776  29.3185273  29.3191169
  29.3191392  29.3178684  29.3178462  29.3182909  29.3182658  29.3189562
  29.3188514  29.3187295  29.3188086  29.3181450  29.3181790  29.3192632
  29.3192220  29.3178910  29.3179051  29.3183835  29.3184248  29.3184962
  29.3181818  29.3179108  29.3183737  29.3180400  29.3189747  29.3182447
  29.3183312  29.3180213  29.3189801  29.3185404  29.3185209  29.3183984
  29.3182069  29.3183245  29.3184926  29.3183966  29.3184730  29.3185964
  29.3186086  29.3188685  29.3188372  29.3186194  29.3186281  29.3182025
  29.3183462  29.3188881  29.3189164  29.3182733  29.3183048  29.3179957
  29.3180154  29.3188606  29.3188856  29.3186110  29.3185865  29.3173533
   9.1169744   9.1169704   9.1194063   9.1162732   9.1151739   9.1172622
   9.1186347   9.1161094   9.1152408   9.1182146   9.1179974   9.1181542
   9.1178455   9.1167004   9.1156925   9.1157441   9.1157611   9.1130814
   9.1127178   9.1138637   9.1139606   9.1179596   9.1181668   9.1188046
   9.1186296   9.1175403   9.1174556   9.1178317   9.1185802   9.1134401
   9.1136292   9.1136213   9.1135297   9.1164073   9.1165940   9.1196039
   9.1179410   9.1164537   9.1168411   9.1139048   9.1147667   9.1184246
   9.1164708   9.1139865   9.1147639   9.1186473   9.1186578   9.1187731
   9.1187100   9.1166327   9.1170992   9.1166392   9.1169202   9.1128676
   9.1128311   9.1135483   9.1134797   9.1167909   9.1170092   9.1178719
   9.1184351   9.1174504   9.1172534   9.1196910   9.1194371   9.1159925
   9.1160062   9.1148722   9.1148670   9.1176561   9.1175358   9.1163736
   9.1150890   9.1166992   9.1170989   9.1150354   9.1151526   9.1152283
   9.1171647   9.1147668   9.1151265   9.1187662   9.1188053   9.1182803
   9.1186676   9.1170757   9.1166191   9.1165265   9.1157678   9.1122175
   9.1121221   9.1135361   9.1136280   9.1174452   9.1173160   9.1186725
   9.1183765   9.1173046   9.1176770   9.1191299   9.1196495   9.1153258
   9.1151355   9.1141475   9.1141188   9.1167866   9.1168948   9.1181388
   9.1165722   9.1156188   9.1144075   9.1125883   9.1167154   9.1169924
   9.1145821   9.1124056   9.1166561   9.1192250   9.1192161   9.1177735
   9.1181747   9.1173815   9.1176026   9.1164254   9.1159374   9.1117606
   9.1118836   9.1151469   9.1153560   9.1174723   9.1177297   9.1148015
   9.1173293   9.1174417   9.1177969   9.1185863   9.1187717   9.1133276
   9.1130837   9.1168024   9.1167941   9.1183037   9.1182044   9.1154114
   9.1143711   9.1173720   9.1181544   9.1132481   9.1172012   9.1176156
   9.1179425   9.1132702   9.1172043   9.1190000   9.1190028   9.1175931
   9.1159737   9.1164433   9.1160059   9.1142933   9.1143947   9.1119779
   9.1119287   9.1158994   9.1158033   9.1184819   9.1185273   9.1177069
   9.1181163   9.1178487   9.1180004   9.1175408   9.1173718   9.1124682
   9.1124924   9.1155924   9.1156485   9.1174320   9.1179424   9.1168884
   9.1171143   9.1163035   9.1166643   9.1129750   9.1170882   9.1165817
   9.1163862   9.1126795   9.1171251   9.1193540   9.1192673   9.1178702
   9.1178695   9.1162573   9.1173463   9.1145837   9.1142501   9.1118297
   9.1116063   9.1151215   9.1152850   9.1181618   9.1179709   9.1176576
   9.1178320   9.1185230   9.1180868   9.1184124   9.1191076   9.1130194
   9.1128652   9.1160932   9.1159554   9.1176069   9.1175023   9.1183262
 TTTTTTTTTTTTTTTTTTTTTTTTTTTTTT MOQGAD      TELAPSE   246005.61 TCPU   245407.58
 WARNING **** GENBUD **** COUL. BIPO BUFFER TOO SMALL - TO AVOID I/O SET BIPOSIZE =    10224000
 TTTTTTTTTTTTTTTTTTTTTTTTTTTTTT SHELLXN     TELAPSE   251617.22 TCPU   251005.99
 TTTTTTTTTTTTTTTTTTTTTTTTTTTTTT MONMO3      TELAPSE   251775.27 TCPU   251163.67
 NUMERICALLY INTEGRATED DENSITY   6190.9983188737
 TTTTTTTTTTTTTTTTTTTTTTTTTTTTTT NUMDFT      TELAPSE   251902.50 TCPU   251290.60
 CYC  14 ETOT(AU) -2.933505236701E+05 DETOT -2.70E-03 tst  6.41E-07 PX  2.51E-03
 TTTTTTTTTTTTTTTTTTTTTTTTTTTTTT DIIS        TELAPSE   252207.28 TCPU   251594.66
 DIIS TEST: 0.94919E-02 AT SCF   CYCLE  14 - DIIS ACTIVE - HISTORY:    14 CYCLES
 TTTTTTTTTTTTTTTTTTTTTTTTTTTTTT FDIK        TELAPSE   259091.59 TCPU   258461.89
 POSSIBLY CONDUCTING STATE - EFERMI(AU) -2.0778226E-01 (RES. CHARGE  2.66E-10;IT. 10)
 TTTTTTTTTTTTTTTTTTTTTTTTTTTTTT PDIG        TELAPSE   259409.75 TCPU   258779.29
 CHARGE NORMALIZATION FACTOR   1.00000000
 TOTAL ATOMIC CHARGES:
  29.3192099  29.3187119  29.3185274  29.3192375  29.3180413  29.3186766
  29.3185595  29.3192394  29.3180252  29.3187701  29.3187695  29.3189367
  29.3176034  29.3187180  29.3185598  29.3187312  29.3187071  29.3190444
  29.3190371  29.3180783  29.3180905  29.3187060  29.3186891  29.3190601
  29.3190327  29.3187013  29.3186698  29.3186368  29.3186466  29.3189284
  29.3189631  29.3181700  29.3181698  29.3188598  29.3188549  29.3186476
  29.3179179  29.3188220  29.3186823  29.3187956  29.3187024  29.3187335
  29.3186560  29.3188264  29.3186956  29.3188671  29.3188165  29.3185783
  29.3184365  29.3186948  29.3187078  29.3186441  29.3186639  29.3187486
  29.3187718  29.3189436  29.3189660  29.3188042  29.3187575  29.3185862
  29.3185777  29.3186595  29.3186651  29.3186729  29.3186517  29.3188399
  29.3188577  29.3188817  29.3188629  29.3189189  29.3186342  29.3170713
  29.3185491  29.3185840  29.3187122  29.3188225  29.3183496  29.3186868
  29.3186767  29.3188382  29.3183606  29.3189894  29.3189443  29.3183897
  29.3184967  29.3186999  29.3180178  29.3187801  29.3188072  29.3186180
  29.3186315  29.3185504  29.3185707  29.3188833  29.3189243  29.3186289
  29.3186011  29.3185867  29.3185660  29.3186676  29.3186676  29.3187155
  29.3187000  29.3187047  29.3186948  29.3189954  29.3189928  29.3173052
  29.3192610  29.3187138  29.3185775  29.3187454  29.3186120  29.3176783
  29.3185368  29.3187373  29.3186253  29.3182166  29.3182039  29.3191269
  29.3190739  29.3189258  29.3187245  29.3186294  29.3185482  29.3188207
  29.3188195  29.3184831  29.3184434  29.3183615  29.3183638  29.3190082
  29.3190250  29.3188163  29.3188516  29.3184931  29.3185355  29.3187336
  29.3187523  29.3184817  29.3185139  29.3183472  29.3184221  29.3186532
   9.1140119   9.1167793   9.1173437   9.1168027   9.1177839   9.1170599
   9.1169921   9.1168475   9.1177853   9.1138703   9.1139299   9.1141739
   9.1145692   9.1174395   9.1177063   9.1177040   9.1178876   9.1178438
   9.1179239   9.1178366   9.1177749   9.1139462   9.1139009   9.1137233
   9.1136743   9.1163646   9.1163574   9.1171538   9.1174592   9.1178378
   9.1178666   9.1181439   9.1182163   9.1138172   9.1138329   9.1168487
   9.1146499   9.1176143   9.1176878   9.1175863   9.1178618   9.1196125
   9.1175372   9.1175610   9.1178265   9.1139821   9.1140463   9.1139731
   9.1140005   9.1166114   9.1168381   9.1174276   9.1176848   9.1180896
   9.1180342   9.1181981   9.1181636   9.1138228   9.1138547   9.1144105
   9.1144217   9.1166181   9.1164450   9.1172738   9.1169852   9.1168134
   9.1168305   9.1177704   9.1178065   9.1140384   9.1140125   9.1147404
   9.1146569   9.1173788   9.1173395   9.1169119   9.1175032   9.1177459
   9.1173143   9.1170020   9.1175848   9.1139204   9.1139204   9.1138540
   9.1140662   9.1174056   9.1168841   9.1179522   9.1176898   9.1183155
   9.1182726   9.1180541   9.1179937   9.1137243   9.1136888   9.1141109
   9.1138908   9.1163009   9.1163921   9.1169958   9.1172168   9.1171118
   9.1171707   9.1179362   9.1178745   9.1138554   9.1137730   9.1150364
   9.1166797   9.1176598   9.1174831   9.1175356   9.1159433   9.1182800
   9.1175259   9.1174687   9.1160042   9.1130498   9.1130567   9.1152907
   9.1154255   9.1170432   9.1171303   9.1173366   9.1173242   9.1180811
   9.1180140   9.1159603   9.1159106   9.1132249   9.1132396   9.1151545
   9.1157337   9.1170085   9.1170021   9.1166734   9.1167263   9.1163112
   9.1163182   9.1162107   9.1162139   9.1131834   9.1131897   9.1157906
   9.1154133   9.1171927   9.1170407   9.1165164   9.1163527   9.1174954
   9.1169258   9.1164747   9.1163849   9.1132268   9.1132321   9.1158733
   9.1156816   9.1177978   9.1176800   9.1176304   9.1177768   9.1180907
   9.1181334   9.1160224   9.1160242   9.1131107   9.1131135   9.1152222
   9.1154760   9.1169729   9.1169149   9.1170892   9.1169545   9.1174206
   9.1173435   9.1160361   9.1160265   9.1131883   9.1136245   9.1167034
   9.1167932   9.1175340   9.1170045   9.1166282   9.1163003   9.1175905
   9.1169911   9.1166369   9.1162628   9.1129661   9.1130027   9.1154888
   9.1156137   9.1172967   9.1176906   9.1177691   9.1176515   9.1183101
   9.1182734   9.1160014   9.1159498   9.1131828   9.1131646   9.1152473
   9.1154517   9.1167842   9.1167586   9.1167466   9.1170182   9.1169481
   9.1169394   9.1159806   9.1160765   9.1132335   9.1131854   9.1206020
 TTTTTTTTTTTTTTTTTTTTTTTTTTTTTT MOQGAD      TELAPSE   259410.02 TCPU   258779.55
 WARNING **** GENBUD **** COUL. BIPO BUFFER TOO SMALL - TO AVOID I/O SET BIPOSIZE =    10224000
 TTTTTTTTTTTTTTTTTTTTTTTTTTTTTT SHELLXN     TELAPSE   265990.94 TCPU   265344.99
 TTTTTTTTTTTTTTTTTTTTTTTTTTTTTT MONMO3      TELAPSE   266182.91 TCPU   265536.51
 NUMERICALLY INTEGRATED DENSITY   6190.9983187252
 TTTTTTTTTTTTTTTTTTTTTTTTTTTTTT NUMDFT      TELAPSE   266341.87 TCPU   265695.09
 CYC  15 ETOT(AU) -2.933505240695E+05 DETOT -3.99E-04 tst  3.68E-07 PX  1.32E-03
 TTTTTTTTTTTTTTTTTTTTTTTTTTTTTT DIIS        TELAPSE   266754.72 TCPU   266106.95
 DIIS TEST: 0.81712E-02 AT SCF   CYCLE  15 - DIIS ACTIVE - HISTORY:    15 CYCLES
 TTTTTTTTTTTTTTTTTTTTTTTTTTTTTT FDIK        TELAPSE   275135.88 TCPU   274467.88
 POSSIBLY CONDUCTING STATE - EFERMI(AU) -2.0779242E-01 (RES. CHARGE  1.36E-12;IT. 10)
 TTTTTTTTTTTTTTTTTTTTTTTTTTTTTT PDIG        TELAPSE   275470.25 TCPU   274801.45
 CHARGE NORMALIZATION FACTOR   1.00000000
 TOTAL ATOMIC CHARGES:
  29.3186794  29.3186746  29.3189935  29.3183907  29.3188629  29.3186942
  29.3189825  29.3183836  29.3188650  29.3188488  29.3187960  29.3188030
  29.3172334  29.3188849  29.3187950  29.3188211  29.3188190  29.3184675
  29.3184584  29.3188547  29.3188429  29.3188401  29.3187982  29.3186626
  29.3186186  29.3186411  29.3187317  29.3188565  29.3188616  29.3184765
  29.3184786  29.3189226  29.3189160  29.3187131  29.3188031  29.3184747
  29.3189425  29.3187251  29.3185539  29.3186137  29.3187615  29.3188114
  29.3185742  29.3186105  29.3187436  29.3186834  29.3186443  29.3189453
  29.3188724  29.3187128  29.3188010  29.3185486  29.3185681  29.3187489
  29.3187524  29.3186379  29.3186562  29.3187074  29.3187712  29.3188659
  29.3189258  29.3188030  29.3187846  29.3186246  29.3185980  29.3186753
  29.3186734  29.3187164  29.3187133  29.3188177  29.3186958  29.3176491
  29.3191889  29.3188735  29.3187824  29.3185314  29.3190184  29.3188981
  29.3187897  29.3185368  29.3190122  29.3185765  29.3185554  29.3188246
  29.3190539  29.3190223  29.3188316  29.3186706  29.3187046  29.3186077
  29.3185983  29.3189381  29.3189524  29.3185500  29.3185901  29.3188859
  29.3189095  29.3188045  29.3187202  29.3187544  29.3187165  29.3185917
  29.3185862  29.3189873  29.3189867  29.3185371  29.3185194  29.3180035
  29.3188488  29.3189543  29.3189182  29.3187811  29.3186091  29.3177848
  29.3188663  29.3187833  29.3186273  29.3189180  29.3189313  29.3187640
  29.3187942  29.3187410  29.3185427  29.3188938  29.3188125  29.3187124
  29.3187198  29.3187809  29.3187631  29.3189131  29.3188807  29.3187644
  29.3187312  29.3185578  29.3185691  29.3189054  29.3189216  29.3187855
  29.3187938  29.3186875  29.3186965  29.3188826  29.3189338  29.3186778
   9.1170050   9.1154838   9.1150735   9.1161962   9.1156105   9.1155842
   9.1151862   9.1162363   9.1155570   9.1165845   9.1167398   9.1166992
   9.1171897   9.1151764   9.1159111   9.1154646   9.1156015   9.1161626
   9.1163129   9.1160011   9.1159647   9.1167064   9.1166013   9.1168383
   9.1169170   9.1155074   9.1154412   9.1152128   9.1150971   9.1162620
   9.1161954   9.1159231   9.1160013   9.1173775   9.1172380   9.1159665
   9.1169201   9.1153796   9.1154654   9.1163449   9.1158122   9.1143520
   9.1155755   9.1163419   9.1158163   9.1165153   9.1164970   9.1168868
   9.1169590   9.1156019   9.1153708   9.1154170   9.1154957   9.1163263
   9.1162973   9.1160561   9.1160649   9.1173135   9.1171720   9.1173507
   9.1167447   9.1155583   9.1155048   9.1151174   9.1151083   9.1161623
   9.1162637   9.1158103   9.1158080   9.1168967   9.1169363   9.1176865
   9.1179325   9.1154457   9.1153845   9.1161187   9.1157535   9.1160901
   9.1153477   9.1162650   9.1157635   9.1163568   9.1163471   9.1169921
   9.1168759   9.1153583   9.1155344   9.1155022   9.1155929   9.1163315
   9.1163586   9.1160606   9.1159844   9.1170586   9.1171397   9.1168256
   9.1170517   9.1155261   9.1154249   9.1151057   9.1150301   9.1162516
   9.1162860   9.1157972   9.1158298   9.1172452   9.1171287   9.1168857
   9.1164008   9.1154368   9.1160029   9.1169531   9.1158997   9.1148158
   9.1159032   9.1170329   9.1159632   9.1170336   9.1170703   9.1162969
   9.1161383   9.1150018   9.1150018   9.1156827   9.1158445   9.1169586
   9.1168881   9.1164198   9.1162914   9.1177292   9.1175908   9.1176302
   9.1163035   9.1151552   9.1149029   9.1154728   9.1155007   9.1173118
   9.1174209   9.1156361   9.1156015   9.1173166   9.1173808   9.1170189
   9.1176414   9.1151100   9.1156163   9.1174177   9.1155851   9.1151745
   9.1157269   9.1174334   9.1155718   9.1171246   9.1171361   9.1161276
   9.1170214   9.1151518   9.1154422   9.1160268   9.1160252   9.1169672
   9.1170056   9.1161787   9.1162577   9.1173571   9.1173897   9.1164508
   9.1163297   9.1150882   9.1150163   9.1156952   9.1156692   9.1170963
   9.1170755   9.1163014   9.1162612   9.1177233   9.1174050   9.1164447
   9.1158469   9.1153396   9.1156737   9.1172374   9.1155030   9.1151733
   9.1157257   9.1173453   9.1154862   9.1169770   9.1170572   9.1161177
   9.1160837   9.1152669   9.1149268   9.1158758   9.1160349   9.1167976
   9.1168999   9.1164028   9.1163208   9.1174026   9.1174644   9.1163132
   9.1161879   9.1148629   9.1150053   9.1155427   9.1154328   9.1170759
   9.1171398   9.1159695   9.1160729   9.1175841   9.1175646   9.1180646
 TTTTTTTTTTTTTTTTTTTTTTTTTTTTTT MOQGAD      TELAPSE   275470.58 TCPU   274801.78
 WARNING **** GENBUD **** COUL. BIPO BUFFER TOO SMALL - TO AVOID I/O SET BIPOSIZE =    10224000
 TTTTTTTTTTTTTTTTTTTTTTTTTTTTTT SHELLXN     TELAPSE   282112.25 TCPU   281425.98
 TTTTTTTTTTTTTTTTTTTTTTTTTTTTTT MONMO3      TELAPSE   282295.06 TCPU   281608.35
 NUMERICALLY INTEGRATED DENSITY   6190.9983186270
 TTTTTTTTTTTTTTTTTTTTTTTTTTTTTT NUMDFT      TELAPSE   282447.92 TCPU   281760.84
 CYC  16 ETOT(AU) -2.933505254916E+05 DETOT -1.42E-03 tst  1.47E-07 PX  1.04E-03
 TTTTTTTTTTTTTTTTTTTTTTTTTTTTTT DIIS        TELAPSE   282829.61 TCPU   282141.61
 DIIS TEST: 0.25827E-02 AT SCF   CYCLE  16 - DIIS ACTIVE - HISTORY:    16 CYCLES
 TTTTTTTTTTTTTTTTTTTTTTTTTTTTTT FDIK        TELAPSE   290763.10 TCPU   290053.70
 POSSIBLY CONDUCTING STATE - EFERMI(AU) -2.0781334E-01 (RES. CHARGE  0.00E+00;IT. 12)
 TTTTTTTTTTTTTTTTTTTTTTTTTTTTTT PDIG        TELAPSE   291102.81 TCPU   290392.59
 CHARGE NORMALIZATION FACTOR   1.00000000
 TOTAL ATOMIC CHARGES:
  29.3187557  29.3185627  29.3185015  29.3184754  29.3187908  29.3185464
  29.3184601  29.3184598  29.3188298  29.3182606  29.3183076  29.3186596
  29.3209773  29.3185046  29.3188114  29.3185638  29.3186236  29.3185167
  29.3185174  29.3187707  29.3187586  29.3183939  29.3184067  29.3186978
  29.3187054  29.3186393  29.3185660  29.3185846  29.3185820  29.3186247
  29.3186105  29.3186088  29.3186016  29.3182944  29.3182109  29.3190718
  29.3188693  29.3185788  29.3186109  29.3185559  29.3186901  29.3185700
  29.3186612  29.3185552  29.3186747  29.3185172  29.3185448  29.3183931
  29.3184936  29.3187155  29.3186629  29.3187490  29.3187580  29.3185595
  29.3185509  29.3186091  29.3185284  29.3185319  29.3184750  29.3185580
  29.3183397  29.3186267  29.3186258  29.3186081  29.3186190  29.3185168
  29.3185243  29.3185840  29.3186427  29.3183232  29.3186959  29.3206349
  29.3182752  29.3185680  29.3187030  29.3184451  29.3186524  29.3182628
  29.3187422  29.3184368  29.3186230  29.3186848  29.3186886  29.3187144
  29.3184276  29.3182860  29.3189529  29.3188218  29.3187765  29.3186206
  29.3186119  29.3186005  29.3185820  29.3187731  29.3186913  29.3184465
  29.3183538  29.3184413  29.3184996  29.3188315  29.3188197  29.3185433
  29.3185495  29.3185043  29.3185285  29.3185636  29.3186645  29.3203159
  29.3183406  29.3186277  29.3186853  29.3183938  29.3187458  29.3204888
  29.3186714  29.3184038  29.3187470  29.3185759  29.3185967  29.3183061
  29.3183534  29.3186810  29.3190424  29.3186581  29.3187844  29.3185581
  29.3185485  29.3186845  29.3186984  29.3184547  29.3184765  29.3183886
  29.3183662  29.3187543  29.3187785  29.3186384  29.3185996  29.3184072
  29.3184200  29.3187731  29.3187508  29.3184630  29.3183313  29.3187612
   9.1150843   9.1168508   9.1164932   9.1165781   9.1161267   9.1164868
   9.1169135   9.1164669   9.1161987   9.1163347   9.1159322   9.1155625
   9.1145045   9.1170817   9.1154635   9.1170180   9.1165136   9.1171585
   9.1168747   9.1161678   9.1163104   9.1159443   9.1162718   9.1153145
   9.1153638   9.1170381   9.1172677   9.1170006   9.1167347   9.1167230
   9.1167571   9.1164588   9.1162786   9.1158610   9.1161028   9.1144673
   9.1150951   9.1165947   9.1167965   9.1168370   9.1162777   9.1164215
   9.1167996   9.1168830   9.1163166   9.1162587   9.1162867   9.1153669
   9.1152320   9.1171534   9.1172765   9.1171879   9.1166550   9.1168944
   9.1169844   9.1164001   9.1164327   9.1159663   9.1162832   9.1145663
   9.1155658   9.1169345   9.1172459   9.1166055   9.1169685   9.1168989
   9.1166939   9.1162224   9.1161854   9.1161064   9.1159545   9.1137537
   9.1129603   9.1166070   9.1169015   9.1172170   9.1160824   9.1146128
   9.1170386   9.1169146   9.1159869   9.1162420   9.1161958   9.1151149
   9.1151102   9.1167879   9.1167759   9.1163675   9.1167282   9.1166913
   9.1167028   9.1162371   9.1164482   9.1160710   9.1159400   9.1152680
   9.1149153   9.1171450   9.1171081   9.1169260   9.1166457   9.1164954
   9.1164200   9.1162615   9.1162761   9.1157898   9.1161150   9.1148074
   9.1147181   9.1170149   9.1170894   9.1162268   9.1166151   9.1172695
   9.1171877   9.1161690   9.1164771   9.1154793   9.1154606   9.1159293
   9.1158473   9.1178154   9.1175163   9.1169689   9.1167521   9.1158992
   9.1160488   9.1165449   9.1168878   9.1148406   9.1152918   9.1139108
   9.1157131   9.1173326   9.1179112   9.1170758   9.1169814   9.1158001
   9.1156250   9.1165828   9.1165554   9.1153969   9.1151300   9.1143625
   9.1138454   9.1176236   9.1168536   9.1157855   9.1165793   9.1170793
   9.1168573   9.1157754   9.1165549   9.1155967   9.1154289   9.1160042
   9.1145488   9.1174218   9.1169492   9.1171214   9.1169512   9.1161258
[truncated: 100,829 more chars]
