# Supplementary material for: Ir impurities in α- and β-Ga2O3 and their detrimental effect on p-type conductivity
Source: Sci Rep. 2023 May 26;13:8522. doi: 10.1038/s41598-023-35112-9 (PMC10220028; doi:10.1038/s41598-023-35112-9)
Supplement: Supplementary file 1 — Supplementary Information. [file 41598_2023_35112_MOESM1_ESM.zip › Ga2O3 outputs/Ir_doped_Ga2O3/Ir4+/beta/Ga2/b-Ga2O3-HSE06-dzvp2-dzvp2.cryst.out]

Tue Mar 15 02:53:40 EET 2022
 
CRYSTAL will run on 40 processors
mpich134 is in use
mpich134 is in use
 
CRYSTAL input is expected from /home/azacinskis/Marconi_inputs/Ir_charged/beta/Ga27_4_plus_state/run_13_2_optc25/b-Ga2O3-HSE06-dzvp2-dzvp2.d12
OUTPUT is going to /home/azacinskis/Marconi_inputs/Ir_charged/beta/Ga27_4_plus_state/run_13_2_optc25/b-Ga2O3-HSE06-dzvp2-dzvp2.cryst.out
 
Executable from /install_linux/2020/crystal17/new_v17102_v01/bin/Linux-ifort17_XE_emt64_omp2.1.0/v1.0.2 are used
Creating temporary directory /work/azacinskis/b-Ga2O3-HSE06-dzvp2-dzvp2.tmp226335
 
Input data from /home/azacinskis/Marconi_inputs/Ir_charged/beta/Ga27_4_plus_state/run_13_2_optc25/b-Ga2O3-HSE06-dzvp2-dzvp2.d12 :
 
Ga2O3 - beta
EXTERNAL
OPTGEOM
END
END
277 12
INPUT
17 5 6 5 5 5 0
823.5880147 -0.1578014 -1
364.6613336 -1517.5270446 0
55.7082801 -316.5306529 0
12.0464544 -91.8880941 0
3.5120610 -9.2241773 0
188.0490770 3.1578014 -2
340.4194712 26.8322577 -1
128.2373673 800.4250007 0
33.8644961 369.4050683 0
4.7560005 242.4171899 0
3.9649974 -118.2173282 0
289.7291139 2.1578014 -2
87.4633789 61.9678610 -1
30.4363766 269.0581986 0
4.0553412 231.1654793 0
3.5525341 -133.6952667 0
136.4017106 3.1578014 -2
95.0776925 45.9349803 -1
49.2258410 359.0344668 0
15.0874145 176.4740119 0
4.0405764 54.5155286 0
127.3507908 3.9546197 -2
66.2364374 52.9773655 -1
34.4299229 274.8643383 0
10.1995721 137.2047338 0
2.5409702 14.8633305 0
0 0 1 2. 1.
2.3500000 1.0000000
0 0 1 2. 1.
1.5820000 1.0000000
0 0 1 0. 1.
0.5018000 1.0000000
0 0 1 0. 1.
0.2500000 1.0000000
0 2 1 6. 1.
2.7920000 1.0000000
0 2 1 0. 1.
1.5410000 1.0000000
0 2 1 0. 1.
0.5100000 1.0000000
0 2 1 0. 1.
0.0980000 1.0000000
0 3 1 6. 1.
1.2400000 1.0000000
0 3 1 0. 1.
0.4647000 1.0000000
0 3 1 0. 1.
0.1529000 1.0000000
0 4 1 0. 1.
0.9380000 1.0000000
31 12
0 0 6 2 1
  87842.126296      0.0014271588798
  13189.496402      0.0109388940970
  3000.9482141      0.0543082001270
  847.38425966      0.1895105598300
  276.00980642      0.3861518591800
  95.216672071      0.3005108271900
0 0 3 2 1
  184.00703968     -0.1112446196300
  21.827051433      0.6483132291800
  9.0026963761      0.4435838359400
0 0 3 2 1
  16.033176938     -0.2301429955500
  2.6707724878      0.7294686151600
  1.1252834170      0.4621497695100
0 0 1 2 1
  0.9338577400      1.0000000000000 
0 0 1 0 1
  0.1574498300      1.0000000000000
0 2 5 6 1
  1167.2665844      0.0090974021307
  275.38062789      0.0684562733430
  87.375073070      0.2692229388800
  31.597254670      0.5350789788200
  11.824122798      0.3527906276000
0 2 3 6 1
  6.2881845133      0.3393824453000
  2.5199853240      0.5687194760800
  1.0169726306      0.2771769493900
0 2 1 1 1
  0.3650037800      1.0000000000000
0 2 1 0 1
  0.1507841800      1.0000000000000
0 3 4 10 1
  65.354237674      0.0273701463820
  18.504656747      0.1509946397600
  6.3179620632      0.3748532854500
  2.1641389426      0.4751060685100
0 3 1 0 1
  0.6662863400      1.0000000000000 
0 3 1 0 1
  0.1526260800      1.0000000000000
8 6
0 0 5 2 1
  2266.1767785      -0.005343180993
  340.87010191      -0.039890039230
  77.363135167      -0.178539119850
  21.479644940      -0.464276849590
  6.6589433124      -0.443097451720
0 0 1 2 1
  0.8478937000       1.000000000000
0 0 1 0 1
  0.2790534900       1.000000000000
0 2 3 4 1
  17.721504317       0.043394573193
  3.8635505440       0.230941207650
  1.0480920883       0.513753110640
0 2 1 0 1
  0.2623818000       1.000000000000
0 3 1 0 1
  0.4790426200       1.000000000000
99 0
CHARGED
END
DFT
HSE06
SPIN
END
SPINLOCK
1 50
SHRINK
4 8
TOLDEE
10
MAXCYCLE
200
FMIXING
85
ANDERSON
SAVEWF
PPAN
END 
External geometry input found in  /home/azacinskis/Marconi_inputs/Ir_charged/beta/Ga27_4_plus_state/run_13_2_optc25/b-Ga2O3-HSE06-dzvp2-dzvp2.gui
External geometry input copied to  /home/azacinskis/Marconi_inputs/Ir_charged/beta/Ga27_4_plus_state/run_13_2_optc25/b-Ga2O3-HSE06-dzvp2-dzvp2.gui_old
          40 PROCESSORS WORKING

         
 *******************************************************************************
 *                                                                             *
 *                               CRYSTAL17                                     *
 *                      public : 1.0.2 - March 1st, 2018                       *
 *                       HTTP://WWW.CRYSTAL.UNITO.IT                           *
 *                                                                             *
 *                              MAIN AUTHORS                                   *
 *                                                                             *
 *  R. DOVESI(1,11), V.R. SAUNDERS(2), C. ROETTI(1,11), R. ORLANDO(1,11),      *
 *  C.M. ZICOVICH-WILSON(1,3), F. PASCALE(4), B. CIVALLERI(1,11),              *
 *  K. DOLL(5), N.M. HARRISON(2,6), I.J. BUSH(7), Ph. D'ARCO(8),               *
 *  M. LLUNELL(9), M. CAUSA'(10), Y. NOEL(8), L. MASCHIO(1,11), A. ERBA(1,11)  *
 *  M. RE'RAT(14), S. CASASSA(1,11)                                            *
 *                                                                             *
 *        CONTRIBUTIONS TO THE CODE HAVE ALSO BEEN GIVEN BY                    *
 *                                                                             *
 *  M. FERRABONE(1,11), M. DE LA PIERRE(1,11), M. FERRERO(1,11),               *
 *  J. BAIMA(1,11), E. ALBANESE(1,11), M.F. PEINTINGER(12), R. BAST(13),       *
 *  B. KIRTMAN(15), V. LACIVITA(1,11), R. DEMICHELIS(1,16)                     *
 *  G. BRANDEBURG(17), S. SALUSTRO(1,11), G. SANSONE(1,11)                     *
 *  M.T. RUGGIERO(18)                                                          *
 *                                                                             *
 * (1) THEORETICAL CHEMISTRY GROUP - UNIVERSITA' DI TORINO - TORINO (ITALY)    *
 * (2) COMPUTATIONAL SCIENCE & ENGINEERING DEPARTMENT - STFC DARESBURY (UK)    *
 * (3) UNIVERSIDAD AUTONOMA DEL ESTADO DE MORELOS - CUERNAVACA (MEXICO)        *
 * (4) UNIVERSITE' DE LORRAINE - NANCY (FRANCE)                                *
 * (5) UNIVERSITAET STUTTGART- STUTTGART (GERMANY)                             *
 * (6) IMPERIAL COLLEGE - LONDON (UK)                                          *
 * (7) OXFORD E-RESEARCH CENTRE - OXFORD (UK)                                  *
 * (8) UPMC - SORBONNE UNIVERSITES - PARIS (FRANCE)                            *
 * (9) UNIVERSIDAD DE BARCELONA - BARCELONA (SPAIN)                            *
 *(10) UNIVERSITA' DI NAPOLI "FEDERICO II" - NAPOLI (ITALY)                    *
 *(11) NIS - NANOSTRUCTURED INTERFACES AND SURFACES - TORINO (ITALY)           *
 *(12) MPI FUER CHEMISCHE ENERGIEKONVERSION - MUELHEIM AN DER RUHR (GERMANY)   *
 *(13) UNIVERSITY OF TROMSO - TROMSO (NORWAY)                                  *
 *(14) UNIVERSITE' DE PAU ET DES PAYS DE L'ADOUR - PAU (FRANCE)                *
 *(15) UNIVERSITY OF CALIFORNIA SANTA BARBARA - SANTA BARBARA (USA)            *
 *(16) CURTIN UNIVERSITY - PERTH (AUSTRALIA)                                   *
 *(17) UNIVERSITY COLLEGE LONDON - LONDON (UK)                                 *
 *(18) CAMBRIDGE UNIVERSITY - CAMBRIDGE (UK)                                   *
 *                                                                             *
 *******************************************************************************
 EEEEEEEEEE STARTING  DATE 15 03 2022 TIME 02:53:43.4
 Ga2O3 - beta                                                                    

 GEOMETRY INPUT FROM EXTERNAL FILE (FORTRAN UNIT 34)
 3D - CRYSTAL 

 *******************************************************************************
 LATTICE PARAMETERS  (ANGSTROMS AND DEGREES) - PRIMITIVE CELL
       A          B          C        ALPHA      BETA     GAMMA        VOLUME
   12.19109    9.11767   11.60578    89.98176 103.76122  90.00201   1253.002547
 INFORMATION **** CHKGRP **** SPGR WITH NO INVERSION

 NUMBER OF IRREDUCIBLE ATOMS IN THE CELL:  120

 CARTESIAN COORDINATES (ANGSTROM) - IRREDUCIBLE ATOMS AND SYMMETRY RELATED

 AT.IRR.  AT  AT.N.          X                   Y                   Z
     1     1    31   -4.732590521110E+00 -1.520363059598E+00 -1.121819185955E+00
     2     2    31   -6.084344758740E+00 -1.517875846373E+00  4.486784569938E+00
     3     3    31    1.418267633571E+00  3.289755761000E-02 -1.130221912055E+00
     4     4    31    7.906922406000E-03  1.036215603000E-03  4.492391233498E+00
     5     5    31   -4.707650220085E+00  1.521395306078E+00 -1.152405152908E+00
     6     6    31   -6.088400179411E+00  1.523578171894E+00  4.469841972330E+00
     7     7    31    1.400341041398E+00  3.038397638377E+00 -1.136962394755E+00
     8     8    31    3.970503802000E-03  3.039889818360E+00  4.491796112679E+00
     9     9    31   -4.707373624352E+00  4.555987577219E+00 -1.151655509218E+00
    10    10    31   -6.088111938159E+00  4.558679802334E+00  4.470008921674E+00
    11    11    31    1.418551717128E+00 -3.073146237467E+00 -1.131110622244E+00
    12    12    31    8.311668635000E-03 -3.038088527616E+00  4.491324642159E+00
    13    13    31    4.704564413779E+00 -1.520713268865E+00  1.153072078663E+00
    14    14    31    6.067193399366E+00 -1.520033653015E+00 -4.492195119792E+00
    15    15    31   -1.380626035715E+00 -2.368481047000E-03  1.169517573471E+00
    16    16    31    1.189477945500E-02  3.224509795000E-03 -4.511854509339E+00
    17    17    31    4.705775465463E+00  1.518958462765E+00  1.149550586802E+00
    18    18    31    6.074673136658E+00  1.522781619055E+00 -4.485986134058E+00
    19    19    31   -1.387257363378E+00  3.038314522444E+00  1.155225625495E+00
    20    20    31   -4.541116043000E-03  3.039435407799E+00 -4.499356801145E+00
    21    21    31    4.706008823073E+00  4.557276352506E+00  1.150007616864E+00
    22    22    31    6.074699412669E+00  4.554808215263E+00 -4.485988041588E+00
    23    23    31   -1.379921646914E+00 -3.038908643109E+00  1.168886199686E+00
    24    24    31    1.193142444200E-02 -3.042046807933E+00 -4.512841790792E+00
    25    25    31    4.594383076451E+00 -3.039150281148E+00 -1.772998687333E+00
    26    26    31    3.210517072810E+00 -3.038813193643E+00  3.862478026410E+00
    27    27   277   -1.489132412892E+00 -1.519791401187E+00 -1.839943591828E+00
    28    28    31   -2.887649869714E+00 -1.517714561119E+00  3.849254783525E+00
    29    29    31    4.594286085194E+00 -1.215799726000E-03 -1.772193158985E+00
    30    30    31    3.210846261505E+00  2.597583511000E-03  3.863475513751E+00
    31    31    31   -1.500852972980E+00  1.559861257084E+00 -1.782816626031E+00
    32    32    31   -2.887596658803E+00  1.524717447528E+00  3.853105851593E+00
    33    33    31    4.592200793815E+00  3.038842031562E+00 -1.769792103388E+00
    34    34    31    3.208650072785E+00  3.040688009550E+00  3.864015291767E+00
    35    35    31   -1.500620790511E+00  4.518448887641E+00 -1.781965592681E+00
    36    36    31   -2.887031183376E+00  4.557235142977E+00  3.853139789419E+00
    37    37    31   -4.595689234003E+00 -3.043031288946E+00  1.775771098434E+00
    38    38    31   -3.242874172385E+00 -3.070548742312E+00 -3.901774397672E+00
    39    39    31    1.512827385596E+00 -1.519511159062E+00  1.790497092003E+00
    40    40    31    2.886707260218E+00 -1.520384828397E+00 -3.853193073158E+00
    41    41    31   -4.595759095566E+00  2.623097706000E-03  1.775679748101E+00
    42    42    31   -3.242953664453E+00  3.115359590000E-02 -3.901210069676E+00
    43    43    31    1.506910828599E+00  1.522304321745E+00  1.791214265991E+00
    44    44    31    2.885177451083E+00  1.522115998529E+00 -3.854210970239E+00
    45    45    31   -4.587856135407E+00  3.038529785505E+00  1.761421107779E+00
    46    46    31   -3.220813927220E+00  3.039382759020E+00 -3.872770447625E+00
    47    47    31    1.507363224129E+00  4.555351708179E+00  1.788439632341E+00
    48    48    31    2.885305006490E+00  4.554747990348E+00 -3.854426207560E+00
    49    49     8   -4.190356237753E+00 -1.520412973685E+00  6.196241344410E-01
    50    50     8   -2.831010946475E+00 -1.519676303289E+00 -4.999223910155E+00
    51    51     8    1.887476045485E+00 -1.248344864000E-03  6.296166604840E-01
    52    52     8    3.253947899046E+00 -2.077787034000E-03 -5.005801112608E+00
    53    53     8   -4.194856993682E+00  1.513174343336E+00  6.078380213530E-01
    54    54     8   -2.814588806786E+00  1.525080119926E+00 -5.027598621184E+00
    55    55     8    1.888384174723E+00  3.038346212132E+00  6.264653008560E-01
    56    56     8    3.264930145347E+00  3.038469465519E+00 -5.010116352833E+00
    57    57     8   -4.195205870842E+00  4.564092698754E+00  6.086247955490E-01
    58    58     8   -2.814523512548E+00  4.553713869671E+00 -5.027276051006E+00
    59    59     8    1.887855928450E+00 -3.037191237731E+00  6.286342364730E-01
    60    60     8    3.254161432787E+00 -3.038127402149E+00 -5.006709374933E+00
    61    61     8    4.216564696352E+00 -1.520414402390E+00 -6.157217561320E-01
    62    62     8    2.813246060286E+00 -1.518209336449E+00  5.013844617774E+00
    63    63     8   -1.859769461701E+00  8.428683487000E-03 -6.259194998820E-01
    64    64     8   -3.281429098673E+00  7.227553400000E-05  5.010142249237E+00
    65    65     8    4.207712017025E+00  1.516222381887E+00 -6.166843263940E-01
    66    66     8    2.818445284602E+00  1.520618421986E+00  5.017855236479E+00
    67    67     8   -1.893737771615E+00  3.038816945361E+00 -6.127487164220E-01
    68    68     8   -3.276876945396E+00  3.041028233524E+00  5.010432269928E+00
    69    69     8    4.207538255689E+00  4.560830498855E+00 -6.161408020910E-01
    70    70     8    2.818054805895E+00  4.560714432689E+00  5.017811300569E+00
    71    71     8   -1.859848908181E+00 -3.048954756992E+00 -6.261167034520E-01
    72    72     8   -3.281483726442E+00 -3.036188972111E+00  5.009290482919E+00
    73    73     8    5.703194667637E+00 -3.039697902063E+00  1.431015069920E+00
    74    74     8    7.067101612595E+00 -3.037393938989E+00 -4.193859846159E+00
    75    75     8   -3.894789481000E-01 -1.520431031342E+00  1.420742366646E+00
    76    76     8    9.670579142970E-01 -1.519538068889E+00 -4.156759334899E+00
    77    77     8    5.703202158864E+00 -1.564318387000E-03  1.431044830127E+00
    78    78     8    7.067099863034E+00 -2.774374228000E-03 -4.193415931727E+00
    79    79     8   -3.942108171820E-01  1.518332371218E+00  1.420518406259E+00
    80    80     8    9.802246765800E-01  1.521283672057E+00 -4.191235178233E+00
    81    81     8    5.705267950287E+00  3.038126232760E+00  1.429448916539E+00
    82    82     8    7.078697951214E+00  3.038772631539E+00 -4.198073101292E+00
    83    83     8   -3.928595383370E-01  4.557970170018E+00  1.419516269460E+00
    84    84     8    9.801484092530E-01  4.557470070707E+00 -4.190914059647E+00
    85    85     8   -5.693495951840E+00 -3.039728405093E+00 -1.450620860063E+00
    86    86     8   -7.081039820177E+00 -3.035877588230E+00  4.209264580466E+00
    87    87     8    4.044073869510E-01 -1.520182823815E+00 -1.401037723817E+00
    88    88     8   -9.930446994500E-01 -1.518524832621E+00  4.214132336785E+00
    89    89     8   -5.693376828161E+00 -7.411906990000E-04 -1.450410417420E+00
    90    90     8   -7.080880447955E+00  1.569097750000E-04  4.209983748151E+00
    91    91     8    3.937930825860E-01  1.524043164707E+00 -1.430380651914E+00
    92    92     8   -9.915445168840E-01  1.519188279541E+00  4.206325765682E+00
    93    93     8   -5.697983335151E+00  3.038849512389E+00 -1.443142099708E+00
    94    94     8   -7.083673020271E+00  3.041198743849E+00  4.198867497909E+00
    95    95     8    3.941579632110E-01  4.553309060705E+00 -1.429913413417E+00
    96    96     8   -9.908479132170E-01  4.561176506287E+00  4.206281519087E+00
    97    97     8    4.764097302174E+00 -1.520121983349E+00 -3.159132741164E+00
    98    98     8    3.390804762271E+00 -1.519498119235E+00  2.478873160352E+00
    99    99     8   -1.322974625665E+00  1.684612561500E-02 -3.156235420409E+00
   100   100     8   -2.708553601824E+00 -1.224938440000E-03  2.469068887899E+00
   101   101     8    4.764311664422E+00  1.517256482941E+00 -3.158531228333E+00
   102   102     8    3.390946489211E+00  1.518147726129E+00  2.477597896811E+00
   103   103     8   -1.329528930332E+00  3.039357153481E+00 -3.171829436832E+00
   104   104     8   -2.708604924480E+00  3.039070089827E+00  2.467504249615E+00
   105   105     8    4.764290089077E+00  4.560182588382E+00 -3.158543008409E+00
   106   106     8    3.390252116399E+00  4.559707468849E+00  2.477310744262E+00
   107   107     8   -1.322449286079E+00 -3.055869493440E+00 -3.156470801867E+00
   108   108     8   -2.707816480616E+00 -3.038327995733E+00  2.468562749766E+00
   109   109     8   -4.770299152068E+00 -1.519042867187E+00  3.161092376301E+00
   110   110     8   -3.369767619766E+00 -1.519757312140E+00 -2.457382317903E+00
   111   111     8    1.321856319861E+00  7.354373490000E-04  3.166422989526E+00
   112   112     8    2.704241748171E+00 -5.490620457000E-03 -2.464365070521E+00
   113   113     8   -4.767518968692E+00  1.520419715769E+00  3.153316170732E+00
   114   114     8   -3.384506201177E+00  1.513552219562E+00 -2.480502013374E+00
   115   115     8    1.321355221379E+00  3.038603810993E+00  3.165869282000E+00
   116   116     8    2.707288971242E+00  3.039120684400E+00 -2.466285423141E+00
   117   117     8   -4.767387435099E+00  4.559166875312E+00  3.153650254185E+00
   118   118     8   -3.384350886129E+00  4.564941550461E+00 -2.480076426992E+00
   119   119     8    1.322078317195E+00 -3.038496410159E+00  3.164951845299E+00
   120   120     8    2.704477091407E+00 -3.034701562626E+00 -2.465097327350E+00

 SYMMETRY CHANGED DURING OLD RUN :  INFORMATION ON SPACE GROUP LOST 
 NUMBER OF SYMMETRY OPERATORS         :    1
 *******************************************************************************
 LATTICE PARAMETERS (ANGSTROMS AND DEGREES) - BOHR = 0.5291772083 ANGSTROM
 PRIMITIVE CELL - CENTRING CODE 1/0 VOLUME=  1253.002547 - DENSITY  6.075 g/cm^3
         A              B              C           ALPHA      BETA       GAMMA 
    12.19108783     9.11766627    11.60578302    89.981761 103.761221  90.002012
 *******************************************************************************
 ATOMS IN THE ASYMMETRIC UNIT  120 - ATOMS IN THE UNIT CELL:  120
     ATOM                 X/A                 Y/B                 Z/C    
 *******************************************************************************
      1 T  31 GA   -4.107305787482E-01 -1.667387693905E-01 -9.901940581338E-02
      2 T  31 GA   -4.083877382632E-01 -1.665672569203E-01  3.986573025859E-01
      3 T  31 GA    9.349391768360E-02  3.630782608649E-03 -1.004054239087E-01
      4 T  31 GA    9.131357269715E-02  3.467998610363E-05  3.985204405053E-01
      5 T  31 GA   -4.093080365291E-01  1.668733352948E-01 -1.017780549339E-01
      6 T  31 GA   -4.090676197557E-01  1.670111706872E-01  3.971118815088E-01
      7 T  31 GA    9.188250258881E-02  3.332656765414E-01 -1.010439107585E-01
      8 T  31 GA    9.097337829530E-02  3.333276141362E-01  3.984252332115E-01
      9 T  31 GA   -4.092755981285E-01  4.996988832292E-01 -1.017543315664E-01
     10 T  31 GA   -4.090459871769E-01  4.998925939873E-01  3.970839055550E-01
     11 T  31 GA    9.350477727364E-02 -3.370313643165E-01 -1.004405337278E-01
     12 T  31 GA    9.133061867492E-02 -3.332879698434E-01  3.984685959391E-01
     13 T  31 GA    4.090684457852E-01 -1.667985491848E-01  1.018375188991E-01
     14 T  31 GA    4.068774363904E-01 -1.666220666548E-01 -3.990927520080E-01
     15 T  31 GA   -8.961413607408E-02 -2.830557984578E-04  1.038871362103E-01
     16 T  31 GA   -9.008256217707E-02  4.330056997873E-04 -4.002490849287E-01
     17 T  31 GA    4.090913047966E-01  1.665841766545E-01  1.014821831120E-01
     18 T  31 GA    4.076107289444E-01  1.671052751670E-01 -3.985855693418E-01
     19 T  31 GA   -9.045175640304E-02  3.332107573852E-01  1.025771249622E-01
     20 T  31 GA   -9.118352408134E-02  3.334358405435E-01 -3.991815292139E-01
     21 T  31 GA    4.091142853778E-01  4.998183450365E-01  1.014799005095E-01
     22 T  31 GA    4.076074768315E-01  4.996494397976E-01 -3.986284549637E-01
     23 T  31 GA   -8.956373915766E-02 -3.333222430835E-01  1.038738333599E-01
     24 T  31 GA   -9.009409057448E-02 -3.335637852861E-01 -4.002937702751E-01
     25 T  31 GA    3.409820042979E-01 -3.332852291744E-01 -1.577025416839E-01
     26 T  31 GA    3.412338940692E-01 -3.333500723170E-01  3.423613346123E-01
     27 T 277 IR   -1.592462055014E-01 -1.666570435400E-01 -1.630506921923E-01
     28 T  31 GA   -1.591115936205E-01 -1.665320489548E-01  3.417802966573E-01
     29 T  31 GA    3.409849289015E-01 -9.311871964898E-05 -1.576738702767E-01
     30 T  31 GA    3.412756352123E-01  2.233059599185E-04  3.424069429112E-01
     31 T  31 GA   -1.590598615079E-01  1.711095862448E-01 -1.580251491873E-01
     32 T  31 GA   -1.590348948544E-01  1.671532844090E-01  3.420790602547E-01
     33 T  31 GA    3.408570014179E-01  3.333318428100E-01 -1.575034891178E-01
     34 T  31 GA    3.411010529596E-01  3.334325205114E-01  3.424122485000E-01
     35 T  31 GA   -1.590288843757E-01  4.955991567155E-01 -1.579913563303E-01
     36 T  31 GA   -1.589932077362E-01  4.997513118597E-01  3.420392933265E-01
     37 T  31 GA   -3.410223933807E-01 -3.337914208061E-01  1.580342973237E-01
     38 T  31 GA   -3.446695755212E-01 -3.367069655200E-01 -3.457580057325E-01
     39 T  31 GA    1.601967501225E-01 -1.666842121803E-01  1.587047124509E-01
     40 T  31 GA    1.589601923727E-01 -1.666780951287E-01 -3.420867692728E-01
     41 T  31 GA   -3.410353584463E-01  2.474030027047E-04  1.579832948953E-01
     42 T  31 GA   -3.446701967044E-01  3.479028712128E-03 -3.457516313661E-01
     43 T  31 GA    1.597206552655E-01  1.669335454577E-01  1.587260766480E-01
     44 T  31 GA    1.588088113976E-01  1.670148685119E-01 -3.422197746305E-01
     45 T  31 GA   -3.406804239770E-01  3.332173913932E-01  1.566748436287E-01
     46 T  31 GA   -3.422860024699E-01  3.334127012850E-01 -3.432733503434E-01
     47 T  31 GA    1.596963859852E-01  4.995897170853E-01  1.584371644918E-01
     48 T  31 GA    1.588095581499E-01  4.996254351841E-01 -3.422816035127E-01
     49 T   8 O    -3.311193291215E-01 -1.667737914695E-01  5.540996183578E-02
     50 T   8 O    -3.330464258842E-01 -1.665915223378E-01 -4.431763292232E-01
     51 T   8 O     1.674880439465E-01 -1.442593135412E-04  5.566361773212E-02
     52 T   8 O     1.658109494468E-01 -1.334516171927E-04 -4.443932732709E-01
     53 T   8 O    -3.317316482284E-01  1.659417468915E-01  5.432212952519E-02
     54 T   8 O    -3.322777874127E-01  1.673493451899E-01 -4.457380026027E-01
     55 T   8 O     1.674935321375E-01  3.332299951230E-01  5.534114803506E-02
     56 T   8 O     1.666190675204E-01  3.333453321409E-01 -4.448200179316E-01
     57 T   8 O    -3.317497808363E-01 -4.994421079740E-01  5.434897967348E-02
     58 T   8 O    -3.322712852660E-01  4.995213863181E-01 -4.457520598467E-01
     59 T   8 O     1.675047440560E-01 -3.331179342585E-01  5.561919734923E-02
     60 T   8 O     1.658155051201E-01 -3.331188331909E-01 -4.444310965135E-01
     61 T   8 O     3.333526769867E-01 -1.667356347839E-01 -5.502357941680E-02
     62 T   8 O     3.318900817787E-01 -1.665955377768E-01  4.445179194898E-01
     63 T   8 O    -1.651413817192E-01  9.317683789218E-04 -5.533852982718E-02
     64 T   8 O    -1.679769099290E-01 -8.663782164614E-05  4.447811693313E-01
     65 T   8 O     3.326019161379E-01  1.663141616958E-01 -5.515085748383E-02
     66 T   8 O     3.323920022052E-01  1.666944988949E-01  4.448303699938E-01
     67 T   8 O    -1.676664827563E-01  3.332959463996E-01 -5.420941977143E-02
     68 T   8 O    -1.676031447674E-01  3.334368779403E-01  4.447635996809E-01
     69 T   8 O     3.325932456986E-01 -4.997617777843E-01 -5.514551481945E-02
     70 T   8 O     3.323537119110E-01 -4.998763058315E-01  4.447836842671E-01
     71 T   8 O    -1.651464633663E-01 -3.343934603453E-01 -5.531294484150E-02
     72 T   8 O    -1.679932040795E-01 -3.330952321797E-01  4.447483878211E-01
     73 T   8 O     4.965725411141E-01 -3.333994348153E-01  1.264148617141E-01
     74 T   8 O     4.948978828404E-01 -3.330451544552E-01 -3.727065557025E-01
     75 T   8 O    -3.262919288313E-03 -1.667823549782E-01  1.260950401512E-01
     76 T   8 O    -4.585870139823E-03 -1.665836766637E-01 -3.688231252448E-01
     77 T   8 O     4.965683768717E-01 -1.854735386185E-04  1.263747012031E-01
     78 T   8 O     4.949013254715E-01 -2.166082072266E-04 -3.727099260460E-01
     79 T   8 O    -3.660853153921E-03  1.665006781717E-01  1.260328398872E-01
     80 T   8 O    -4.207312343340E-03  1.669257468037E-01 -3.719256488381E-01
     81 T   8 O     4.967001900918E-01  3.331992842042E-01  1.261900977440E-01
     82 T   8 O     4.957530426607E-01  3.333718329039E-01 -3.731670793846E-01
     83 T   8 O    -3.575649377874E-03  4.998796383352E-01  1.259009831464E-01
     84 T   8 O    -4.212461522328E-03  4.999261410055E-01 -3.719399270114E-01
     85 T   8 O    -4.961621236448E-01 -3.333746104885E-01 -1.280694282238E-01
     86 T   8 O    -4.957192253487E-01 -3.330545140717E-01  3.741600733415E-01
     87 T   8 O     4.890176992534E-03 -1.667039529990E-01 -1.243057028665E-01
     88 T   8 O     3.618119524220E-03 -1.666235929200E-01  3.739581127417E-01
     89 T   8 O    -4.961534885350E-01 -6.702834772840E-05 -1.280935836016E-01
     90 T   8 O    -4.956970173988E-01 -7.078643949217E-05  3.741810846486E-01
     91 T   8 O     3.422171179796E-03  1.671787015993E-01 -1.269505399180E-01
     92 T   8 O     3.578210765020E-03  1.665443929455E-01  3.732226449152E-01
     93 T   8 O    -4.963899349232E-01  3.333066093203E-01 -1.274911660988E-01
     94 T   8 O    -4.961557521672E-01  3.334623340172E-01  3.731523992079E-01
     95 T   8 O     3.456159267175E-03  4.994200728015E-01 -1.269518026375E-01
     96 T   8 O     3.629056281649E-03 -4.998188766866E-01  3.731757956189E-01
     97 T   8 O     3.269217363122E-01 -1.666577643264E-01 -2.807053425961E-01
     98 T   8 O     3.280917390069E-01 -1.666911782137E-01  2.195818309886E-01
     99 T   8 O    -1.721885962827E-01  1.900517126712E-03 -2.798576605915E-01
    100 T   8 O    -1.722824439164E-01 -1.831049282150E-04  2.193042504836E-01
    101 T   8 O     3.269460767980E-01  1.664733681512E-01 -2.806947929479E-01
    102 T   8 O     3.280722456224E-01  1.664693125040E-01  2.194258948333E-01
    103 T   8 O    -1.730461464882E-01  3.334013020872E-01 -2.812829304360E-01
    104 T   8 O    -1.723236130327E-01  3.332679454393E-01  2.191226259148E-01
    105 T   8 O     3.269386821228E-01 -4.997870395671E-01 -2.807387030996E-01
    106 T   8 O     3.280041235289E-01 -4.999409505279E-01  2.193576432413E-01
    107 T   8 O    -1.721448262280E-01 -3.351063000331E-01 -2.798353072209E-01
    108 T   8 O    -1.722268343067E-01 -3.332840311191E-01  2.193020619592E-01
    109 T   8 O    -3.273853844444E-01 -1.666693506080E-01  2.809226205423E-01
    110 T   8 O    -3.259274947538E-01 -1.666461610043E-01 -2.176346730737E-01
    111 T   8 O     1.723024641811E-01  2.759801400177E-05  2.807612674360E-01
    112 T   8 O     1.720237974201E-01 -5.535299303082E-04 -2.188864452178E-01
    113 T   8 O    -3.273197178927E-01  1.666905142951E-01  2.801896930467E-01
    114 T   8 O    -3.276080927880E-01  1.660390897014E-01 -2.197268768071E-01
    115 T   8 O     1.722448183532E-01  3.332124810536E-01  2.806694022397E-01
    116 T   8 O     1.722295357357E-01  3.333709299056E-01 -2.190999977975E-01
    117 T   8 O    -3.273075693800E-01  4.999717657444E-01  2.801765080123E-01
    118 T   8 O    -3.275921697707E-01 -4.992931025501E-01 -2.197321250809E-01
    119 T   8 O     1.722963594906E-01 -3.333067919611E-01  2.806735547648E-01
    120 T   8 O     1.720336815900E-01 -3.327888681066E-01 -2.189087534988E-01

 T = ATOM BELONGING TO THE ASYMMETRIC UNIT
 *******************************************************************************
 * GEOMETRY EDITING - INPUT COORDINATES ARE GIVEN IN ANGSTROM         
 *******************************************************************************
 INFORMATION **** NEW DEFAULT **** FINALRUN 4 FOR GEOMETRY OPTIMIZATIONS
 INFORMATION **** NEW DEFAULT **** OPTGEOM OPTIMIZES BOTH ATOMIC COORDINATES AND CELL PARAMETERS
 INFORMATION **** NEW DEFAULT **** TOL. ON ATOMIC DISP TO REDEFINE REF. GEOMETRY: 0.8 Angs
 INFORMATION **** NEW DEFAULT **** N POINTS TO REDEFINE REF. GEOMETRY: N OF OPT DEGS OF FREEDOM
 INFORMATION **** NEW DEFAULT **** TOL. ON ENERGY TO REDEFINE REF. GEOMETRY: 10**-3*(5*N. ATOMS)

 IMPORTANT INFORMATION:
 THE COORDINATE SYSTEM ADOPTED IN THE OPTIMIZATION IS NOT IN
 GENERAL HOMOGENEOUS UNITS. FOR THIS REASON THE GRADIENT AND 
 HESSIAN MATRIX IN TERMS OF THIS SYSTEM ARE GIVEN WITHOUT
 UNITS. FOR MORE DETAILS SEE THE MANUAL.

 *******************************************************************************
 COMBINED CELL/ATOM OPTIMIZATION CONTROL

 INITIAL TRUST RADIUS         0.50000 MAXIMUM TRUST RADIUS               4.00000
 MAXIMUM GRADIENT COMPONENT   0.00045 MAXIMUM DISPLACEMENT COMPONENT     0.00180
 R.M.S. OF GRADIENT COMPONENT 0.00030 R.M.S. OF DISPLACEMENT COMPONENTS  0.00120
 THRESHOLD ON ENERGY CHANGE 0.100E-06 EXTRAPOLATING POLYNOMIAL ORDER           2
 MAXIMUM ALLOWED NUMBER OF STEPS   -1 SORTING OF ENERGY POINTS:               NO
 ANALYTICAL  GRADIENT                 HESSIAN UPDATING                      BFGS
 STEP SIZE NUMERICAL GRADIENT 0.00100
 INITIAL HESSIAN MATRIX: SCHLEGEL MODEL 2
 *******************************************************************************


 GCALCO - MAX INDICES DIRECT LATTICE VECTOR    13    17    14
 NO.OF VECTORS CREATED 6999 STARS 3500 RMAX   241.79133 BOHR

 GEOMETRY FOR WAVE FUNCTION - DIMENSIONALITY OF THE SYSTEM    3
 (NON PERIODIC DIRECTION: LATTICE PARAMETER FORMALLY SET TO 500)
 *******************************************************************************
 LATTICE PARAMETERS (ANGSTROMS AND DEGREES) - BOHR = 0.5291772083 ANGSTROM
 PRIMITIVE CELL - CENTRING CODE 1/0 VOLUME=  1253.002547 - DENSITY  6.075 g/cm^3
         A              B              C           ALPHA      BETA       GAMMA 
    12.19108783     9.11766627    11.60578302    89.981761 103.761221  90.002012
 *******************************************************************************
 ATOMS IN THE ASYMMETRIC UNIT  120 - ATOMS IN THE UNIT CELL:  120
     ATOM                 X/A                 Y/B                 Z/C    
 *******************************************************************************
      1 T  31 GA   -4.107305787482E-01 -1.667387693905E-01 -9.901940581338E-02
      2 T  31 GA   -4.083877382632E-01 -1.665672569203E-01  3.986573025859E-01
      3 T  31 GA    9.349391768360E-02  3.630782608649E-03 -1.004054239087E-01
      4 T  31 GA    9.131357269715E-02  3.467998610363E-05  3.985204405053E-01
      5 T  31 GA   -4.093080365291E-01  1.668733352948E-01 -1.017780549339E-01
      6 T  31 GA   -4.090676197557E-01  1.670111706872E-01  3.971118815088E-01
      7 T  31 GA    9.188250258881E-02  3.332656765414E-01 -1.010439107585E-01
      8 T  31 GA    9.097337829530E-02  3.333276141362E-01  3.984252332115E-01
      9 T  31 GA   -4.092755981285E-01  4.996988832292E-01 -1.017543315664E-01
     10 T  31 GA   -4.090459871769E-01  4.998925939873E-01  3.970839055550E-01
     11 T  31 GA    9.350477727364E-02 -3.370313643165E-01 -1.004405337278E-01
     12 T  31 GA    9.133061867492E-02 -3.332879698434E-01  3.984685959391E-01
     13 T  31 GA    4.090684457852E-01 -1.667985491848E-01  1.018375188991E-01
     14 T  31 GA    4.068774363904E-01 -1.666220666548E-01 -3.990927520080E-01
     15 T  31 GA   -8.961413607408E-02 -2.830557984578E-04  1.038871362103E-01
     16 T  31 GA   -9.008256217707E-02  4.330056997873E-04 -4.002490849287E-01
     17 T  31 GA    4.090913047966E-01  1.665841766545E-01  1.014821831120E-01
     18 T  31 GA    4.076107289444E-01  1.671052751670E-01 -3.985855693418E-01
     19 T  31 GA   -9.045175640304E-02  3.332107573852E-01  1.025771249622E-01
     20 T  31 GA   -9.118352408134E-02  3.334358405435E-01 -3.991815292139E-01
     21 T  31 GA    4.091142853778E-01  4.998183450365E-01  1.014799005095E-01
     22 T  31 GA    4.076074768315E-01  4.996494397976E-01 -3.986284549637E-01
     23 T  31 GA   -8.956373915766E-02 -3.333222430835E-01  1.038738333599E-01
     24 T  31 GA   -9.009409057448E-02 -3.335637852861E-01 -4.002937702751E-01
     25 T  31 GA    3.409820042979E-01 -3.332852291744E-01 -1.577025416839E-01
     26 T  31 GA    3.412338940692E-01 -3.333500723170E-01  3.423613346123E-01
     27 T 277 IR   -1.592462055014E-01 -1.666570435400E-01 -1.630506921923E-01
     28 T  31 GA   -1.591115936205E-01 -1.665320489548E-01  3.417802966573E-01
     29 T  31 GA    3.409849289015E-01 -9.311871964898E-05 -1.576738702767E-01
     30 T  31 GA    3.412756352123E-01  2.233059599185E-04  3.424069429112E-01
     31 T  31 GA   -1.590598615079E-01  1.711095862448E-01 -1.580251491873E-01
     32 T  31 GA   -1.590348948544E-01  1.671532844090E-01  3.420790602547E-01
     33 T  31 GA    3.408570014179E-01  3.333318428100E-01 -1.575034891178E-01
     34 T  31 GA    3.411010529596E-01  3.334325205114E-01  3.424122485000E-01
     35 T  31 GA   -1.590288843757E-01  4.955991567155E-01 -1.579913563303E-01
     36 T  31 GA   -1.589932077362E-01  4.997513118597E-01  3.420392933265E-01
     37 T  31 GA   -3.410223933807E-01 -3.337914208061E-01  1.580342973237E-01
     38 T  31 GA   -3.446695755212E-01 -3.367069655200E-01 -3.457580057325E-01
     39 T  31 GA    1.601967501225E-01 -1.666842121803E-01  1.587047124509E-01
     40 T  31 GA    1.589601923727E-01 -1.666780951287E-01 -3.420867692728E-01
     41 T  31 GA   -3.410353584463E-01  2.474030027047E-04  1.579832948953E-01
     42 T  31 GA   -3.446701967044E-01  3.479028712128E-03 -3.457516313661E-01
     43 T  31 GA    1.597206552655E-01  1.669335454577E-01  1.587260766480E-01
     44 T  31 GA    1.588088113976E-01  1.670148685119E-01 -3.422197746305E-01
     45 T  31 GA   -3.406804239770E-01  3.332173913932E-01  1.566748436287E-01
     46 T  31 GA   -3.422860024699E-01  3.334127012850E-01 -3.432733503434E-01
     47 T  31 GA    1.596963859852E-01  4.995897170853E-01  1.584371644918E-01
     48 T  31 GA    1.588095581499E-01  4.996254351841E-01 -3.422816035127E-01
     49 T   8 O    -3.311193291215E-01 -1.667737914695E-01  5.540996183578E-02
     50 T   8 O    -3.330464258842E-01 -1.665915223378E-01 -4.431763292232E-01
     51 T   8 O     1.674880439465E-01 -1.442593135412E-04  5.566361773212E-02
     52 T   8 O     1.658109494468E-01 -1.334516171927E-04 -4.443932732709E-01
     53 T   8 O    -3.317316482284E-01  1.659417468915E-01  5.432212952519E-02
     54 T   8 O    -3.322777874127E-01  1.673493451899E-01 -4.457380026027E-01
     55 T   8 O     1.674935321375E-01  3.332299951230E-01  5.534114803506E-02
     56 T   8 O     1.666190675204E-01  3.333453321409E-01 -4.448200179316E-01
     57 T   8 O    -3.317497808363E-01 -4.994421079740E-01  5.434897967348E-02
     58 T   8 O    -3.322712852660E-01  4.995213863181E-01 -4.457520598467E-01
     59 T   8 O     1.675047440560E-01 -3.331179342585E-01  5.561919734923E-02
     60 T   8 O     1.658155051201E-01 -3.331188331909E-01 -4.444310965135E-01
     61 T   8 O     3.333526769867E-01 -1.667356347839E-01 -5.502357941680E-02
     62 T   8 O     3.318900817787E-01 -1.665955377768E-01  4.445179194898E-01
     63 T   8 O    -1.651413817192E-01  9.317683789218E-04 -5.533852982718E-02
     64 T   8 O    -1.679769099290E-01 -8.663782164614E-05  4.447811693313E-01
     65 T   8 O     3.326019161379E-01  1.663141616958E-01 -5.515085748383E-02
     66 T   8 O     3.323920022052E-01  1.666944988949E-01  4.448303699938E-01
     67 T   8 O    -1.676664827563E-01  3.332959463996E-01 -5.420941977143E-02
     68 T   8 O    -1.676031447674E-01  3.334368779403E-01  4.447635996809E-01
     69 T   8 O     3.325932456986E-01 -4.997617777843E-01 -5.514551481945E-02
     70 T   8 O     3.323537119110E-01 -4.998763058315E-01  4.447836842671E-01
     71 T   8 O    -1.651464633663E-01 -3.343934603453E-01 -5.531294484150E-02
     72 T   8 O    -1.679932040795E-01 -3.330952321797E-01  4.447483878211E-01
     73 T   8 O     4.965725411141E-01 -3.333994348153E-01  1.264148617141E-01
     74 T   8 O     4.948978828404E-01 -3.330451544552E-01 -3.727065557025E-01
     75 T   8 O    -3.262919288313E-03 -1.667823549782E-01  1.260950401512E-01
     76 T   8 O    -4.585870139823E-03 -1.665836766637E-01 -3.688231252448E-01
     77 T   8 O     4.965683768717E-01 -1.854735386185E-04  1.263747012031E-01
     78 T   8 O     4.949013254715E-01 -2.166082072266E-04 -3.727099260460E-01
     79 T   8 O    -3.660853153921E-03  1.665006781717E-01  1.260328398872E-01
     80 T   8 O    -4.207312343340E-03  1.669257468037E-01 -3.719256488381E-01
     81 T   8 O     4.967001900918E-01  3.331992842042E-01  1.261900977440E-01
     82 T   8 O     4.957530426607E-01  3.333718329039E-01 -3.731670793846E-01
     83 T   8 O    -3.575649377874E-03  4.998796383352E-01  1.259009831464E-01
     84 T   8 O    -4.212461522328E-03  4.999261410055E-01 -3.719399270114E-01
     85 T   8 O    -4.961621236448E-01 -3.333746104885E-01 -1.280694282238E-01
     86 T   8 O    -4.957192253487E-01 -3.330545140717E-01  3.741600733415E-01
     87 T   8 O     4.890176992534E-03 -1.667039529990E-01 -1.243057028665E-01
     88 T   8 O     3.618119524220E-03 -1.666235929200E-01  3.739581127417E-01
     89 T   8 O    -4.961534885350E-01 -6.702834772840E-05 -1.280935836016E-01
     90 T   8 O    -4.956970173988E-01 -7.078643949217E-05  3.741810846486E-01
     91 T   8 O     3.422171179796E-03  1.671787015993E-01 -1.269505399180E-01
     92 T   8 O     3.578210765020E-03  1.665443929455E-01  3.732226449152E-01
     93 T   8 O    -4.963899349232E-01  3.333066093203E-01 -1.274911660988E-01
     94 T   8 O    -4.961557521672E-01  3.334623340172E-01  3.731523992079E-01
     95 T   8 O     3.456159267175E-03  4.994200728015E-01 -1.269518026375E-01
     96 T   8 O     3.629056281649E-03 -4.998188766866E-01  3.731757956189E-01
     97 T   8 O     3.269217363122E-01 -1.666577643264E-01 -2.807053425961E-01
     98 T   8 O     3.280917390069E-01 -1.666911782137E-01  2.195818309886E-01
     99 T   8 O    -1.721885962827E-01  1.900517126712E-03 -2.798576605915E-01
    100 T   8 O    -1.722824439164E-01 -1.831049282150E-04  2.193042504836E-01
    101 T   8 O     3.269460767980E-01  1.664733681512E-01 -2.806947929479E-01
    102 T   8 O     3.280722456224E-01  1.664693125040E-01  2.194258948333E-01
    103 T   8 O    -1.730461464882E-01  3.334013020872E-01 -2.812829304360E-01
    104 T   8 O    -1.723236130327E-01  3.332679454393E-01  2.191226259148E-01
    105 T   8 O     3.269386821228E-01 -4.997870395671E-01 -2.807387030996E-01
    106 T   8 O     3.280041235289E-01 -4.999409505279E-01  2.193576432413E-01
    107 T   8 O    -1.721448262280E-01 -3.351063000331E-01 -2.798353072209E-01
    108 T   8 O    -1.722268343067E-01 -3.332840311191E-01  2.193020619592E-01
    109 T   8 O    -3.273853844444E-01 -1.666693506080E-01  2.809226205423E-01
    110 T   8 O    -3.259274947538E-01 -1.666461610043E-01 -2.176346730737E-01
    111 T   8 O     1.723024641811E-01  2.759801400177E-05  2.807612674360E-01
    112 T   8 O     1.720237974201E-01 -5.535299303082E-04 -2.188864452178E-01
    113 T   8 O    -3.273197178927E-01  1.666905142951E-01  2.801896930467E-01
    114 T   8 O    -3.276080927880E-01  1.660390897014E-01 -2.197268768071E-01
    115 T   8 O     1.722448183532E-01  3.332124810536E-01  2.806694022397E-01
    116 T   8 O     1.722295357357E-01  3.333709299056E-01 -2.190999977975E-01
    117 T   8 O    -3.273075693800E-01  4.999717657444E-01  2.801765080123E-01
    118 T   8 O    -3.275921697707E-01 -4.992931025501E-01 -2.197321250809E-01
    119 T   8 O     1.722963594906E-01 -3.333067919611E-01  2.806735547648E-01
    120 T   8 O     1.720336815900E-01 -3.327888681066E-01 -2.189087534988E-01

 T = ATOM BELONGING TO THE ASYMMETRIC UNIT

 ****    1 SYMMOPS - TRANSLATORS IN FRACTIONAL UNITS
 **** MATRICES AND TRANSLATORS IN THE CRYSTALLOGRAPHIC REFERENCE FRAME
   V INV                    ROTATION MATRICES                   TRANSLATORS
   1   1  1.00 -0.00  0.00  0.00  1.00  0.00  0.00 -0.00  1.00  0.00  0.00  0.00

 DIRECT LATTICE VECTORS CARTESIAN COMPONENTS (ANGSTROM)
          X                    Y                    Z
   0.121910799935E+02  -0.217180824416E-03   0.138239292406E-01
  -0.159441443741E-03   0.911766615567E+01   0.144773925092E-02
  -0.277351932038E+01   0.185648350555E-02   0.112695069423E+02


 CARTESIAN COORDINATES - PRIMITIVE CELL
 *******************************************************************************
 *      ATOM          X(ANGSTROM)         Y(ANGSTROM)         Z(ANGSTROM)
 *******************************************************************************
    1    31 GA   -4.732590521110E+00 -1.520363059598E+00 -1.121819185955E+00
    2    31 GA   -6.084344758740E+00 -1.517875846373E+00  4.486784569938E+00
    3    31 GA    1.418267633571E+00  3.289755761000E-02 -1.130221912055E+00
    4    31 GA    7.906922406000E-03  1.036215603000E-03  4.492391233498E+00
    5    31 GA   -4.707650220085E+00  1.521395306078E+00 -1.152405152908E+00
    6    31 GA   -6.088400179411E+00  1.523578171894E+00  4.469841972330E+00
    7    31 GA    1.400341041398E+00  3.038397638377E+00 -1.136962394755E+00
    8    31 GA    3.970503802000E-03  3.039889818360E+00  4.491796112679E+00
    9    31 GA   -4.707373624352E+00  4.555987577219E+00 -1.151655509218E+00
   10    31 GA   -6.088111938159E+00  4.558679802334E+00  4.470008921674E+00
   11    31 GA    1.418551717128E+00 -3.073146237467E+00 -1.131110622244E+00
   12    31 GA    8.311668635000E-03 -3.038088527616E+00  4.491324642159E+00
   13    31 GA    4.704564413779E+00 -1.520713268865E+00  1.153072078663E+00
   14    31 GA    6.067193399366E+00 -1.520033653015E+00 -4.492195119792E+00
   15    31 GA   -1.380626035715E+00 -2.368481047000E-03  1.169517573471E+00
   16    31 GA    1.189477945500E-02  3.224509795000E-03 -4.511854509339E+00
   17    31 GA    4.705775465463E+00  1.518958462765E+00  1.149550586802E+00
   18    31 GA    6.074673136658E+00  1.522781619055E+00 -4.485986134058E+00
   19    31 GA   -1.387257363378E+00  3.038314522444E+00  1.155225625495E+00
   20    31 GA   -4.541116043000E-03  3.039435407799E+00 -4.499356801145E+00
   21    31 GA    4.706008823073E+00  4.557276352506E+00  1.150007616864E+00
   22    31 GA    6.074699412669E+00  4.554808215263E+00 -4.485988041588E+00
   23    31 GA   -1.379921646914E+00 -3.038908643109E+00  1.168886199686E+00
   24    31 GA    1.193142444200E-02 -3.042046807933E+00 -4.512841790792E+00
   25    31 GA    4.594383076451E+00 -3.039150281148E+00 -1.772998687333E+00
   26    31 GA    3.210517072810E+00 -3.038813193643E+00  3.862478026410E+00
   27   277 IR   -1.489132412892E+00 -1.519791401187E+00 -1.839943591828E+00
   28    31 GA   -2.887649869714E+00 -1.517714561119E+00  3.849254783525E+00
   29    31 GA    4.594286085194E+00 -1.215799726000E-03 -1.772193158985E+00
   30    31 GA    3.210846261505E+00  2.597583511000E-03  3.863475513751E+00
   31    31 GA   -1.500852972980E+00  1.559861257084E+00 -1.782816626031E+00
   32    31 GA   -2.887596658803E+00  1.524717447528E+00  3.853105851593E+00
   33    31 GA    4.592200793815E+00  3.038842031562E+00 -1.769792103388E+00
   34    31 GA    3.208650072785E+00  3.040688009550E+00  3.864015291767E+00
   35    31 GA   -1.500620790511E+00  4.518448887641E+00 -1.781965592681E+00
   36    31 GA   -2.887031183376E+00  4.557235142977E+00  3.853139789419E+00
   37    31 GA   -4.595689234003E+00 -3.043031288946E+00  1.775771098434E+00
   38    31 GA   -3.242874172385E+00 -3.070548742312E+00 -3.901774397672E+00
   39    31 GA    1.512827385596E+00 -1.519511159062E+00  1.790497092003E+00
   40    31 GA    2.886707260218E+00 -1.520384828397E+00 -3.853193073158E+00
   41    31 GA   -4.595759095566E+00  2.623097706000E-03  1.775679748101E+00
   42    31 GA   -3.242953664453E+00  3.115359590000E-02 -3.901210069676E+00
   43    31 GA    1.506910828599E+00  1.522304321745E+00  1.791214265991E+00
   44    31 GA    2.885177451083E+00  1.522115998529E+00 -3.854210970239E+00
   45    31 GA   -4.587856135407E+00  3.038529785505E+00  1.761421107779E+00
   46    31 GA   -3.220813927220E+00  3.039382759020E+00 -3.872770447625E+00
   47    31 GA    1.507363224129E+00  4.555351708179E+00  1.788439632341E+00
   48    31 GA    2.885305006490E+00  4.554747990348E+00 -3.854426207560E+00
   49     8 O    -4.190356237753E+00 -1.520412973685E+00  6.196241344410E-01
   50     8 O    -2.831010946475E+00 -1.519676303289E+00 -4.999223910155E+00
   51     8 O     1.887476045485E+00 -1.248344864000E-03  6.296166604840E-01
   52     8 O     3.253947899046E+00 -2.077787034000E-03 -5.005801112608E+00
   53     8 O    -4.194856993682E+00  1.513174343336E+00  6.078380213530E-01
   54     8 O    -2.814588806786E+00  1.525080119926E+00 -5.027598621184E+00
   55     8 O     1.888384174723E+00  3.038346212132E+00  6.264653008560E-01
   56     8 O     3.264930145347E+00  3.038469465519E+00 -5.010116352833E+00
   57     8 O    -4.195205870842E+00  4.564092698754E+00  6.086247955490E-01
   58     8 O    -2.814523512548E+00  4.553713869671E+00 -5.027276051006E+00
   59     8 O     1.887855928450E+00 -3.037191237731E+00  6.286342364730E-01
   60     8 O     3.254161432787E+00 -3.038127402149E+00 -5.006709374933E+00
   61     8 O     4.216564696352E+00 -1.520414402390E+00 -6.157217561320E-01
   62     8 O     2.813246060286E+00 -1.518209336449E+00  5.013844617774E+00
   63     8 O    -1.859769461701E+00  8.428683487000E-03 -6.259194998820E-01
   64     8 O    -3.281429098673E+00  7.227553400000E-05  5.010142249237E+00
   65     8 O     4.207712017025E+00  1.516222381887E+00 -6.166843263940E-01
   66     8 O     2.818445284602E+00  1.520618421986E+00  5.017855236479E+00
   67     8 O    -1.893737771615E+00  3.038816945361E+00 -6.127487164220E-01
   68     8 O    -3.276876945396E+00  3.041028233524E+00  5.010432269928E+00
   69     8 O     4.207538255689E+00  4.560830498855E+00 -6.161408020910E-01
   70     8 O     2.818054805895E+00  4.560714432689E+00  5.017811300569E+00
   71     8 O    -1.859848908181E+00 -3.048954756992E+00 -6.261167034520E-01
   72     8 O    -3.281483726442E+00 -3.036188972111E+00  5.009290482919E+00
   73     8 O     5.703194667637E+00 -3.039697902063E+00  1.431015069920E+00
   74     8 O     7.067101612595E+00 -3.037393938989E+00 -4.193859846159E+00
   75     8 O    -3.894789481000E-01 -1.520431031342E+00  1.420742366646E+00
   76     8 O     9.670579142970E-01 -1.519538068889E+00 -4.156759334899E+00
   77     8 O     5.703202158864E+00 -1.564318387000E-03  1.431044830127E+00
   78     8 O     7.067099863034E+00 -2.774374228000E-03 -4.193415931727E+00
   79     8 O    -3.942108171820E-01  1.518332371218E+00  1.420518406259E+00
   80     8 O     9.802246765800E-01  1.521283672057E+00 -4.191235178233E+00
   81     8 O     5.705267950287E+00  3.038126232760E+00  1.429448916539E+00
   82     8 O     7.078697951214E+00  3.038772631539E+00 -4.198073101292E+00
   83     8 O    -3.928595383370E-01  4.557970170018E+00  1.419516269460E+00
   84     8 O     9.801484092530E-01  4.557470070707E+00 -4.190914059647E+00
   85     8 O    -5.693495951840E+00 -3.039728405093E+00 -1.450620860063E+00
   86     8 O    -7.081039820177E+00 -3.035877588230E+00  4.209264580466E+00
   87     8 O     4.044073869510E-01 -1.520182823815E+00 -1.401037723817E+00
   88     8 O    -9.930446994500E-01 -1.518524832621E+00  4.214132336785E+00
   89     8 O    -5.693376828161E+00 -7.411906990000E-04 -1.450410417420E+00
   90     8 O    -7.080880447955E+00  1.569097750000E-04  4.209983748151E+00
   91     8 O     3.937930825860E-01  1.524043164707E+00 -1.430380651914E+00
   92     8 O    -9.915445168840E-01  1.519188279541E+00  4.206325765682E+00
   93     8 O    -5.697983335151E+00  3.038849512389E+00 -1.443142099708E+00
   94     8 O    -7.083673020271E+00  3.041198743849E+00  4.198867497909E+00
   95     8 O     3.941579632110E-01  4.553309060705E+00 -1.429913413417E+00
   96     8 O    -9.908479132170E-01  4.561176506287E+00  4.206281519087E+00
   97     8 O     4.764097302174E+00 -1.520121983349E+00 -3.159132741164E+00
   98     8 O     3.390804762271E+00 -1.519498119235E+00  2.478873160352E+00
   99     8 O    -1.322974625665E+00  1.684612561500E-02 -3.156235420409E+00
  100     8 O    -2.708553601824E+00 -1.224938440000E-03  2.469068887899E+00
  101     8 O     4.764311664422E+00  1.517256482941E+00 -3.158531228333E+00
  102     8 O     3.390946489211E+00  1.518147726129E+00  2.477597896811E+00
  103     8 O    -1.329528930332E+00  3.039357153481E+00 -3.171829436832E+00
  104     8 O    -2.708604924480E+00  3.039070089827E+00  2.467504249615E+00
  105     8 O     4.764290089077E+00  4.560182588382E+00 -3.158543008409E+00
  106     8 O     3.390252116399E+00  4.559707468849E+00  2.477310744262E+00
  107     8 O    -1.322449286079E+00 -3.055869493440E+00 -3.156470801867E+00
  108     8 O    -2.707816480616E+00 -3.038327995733E+00  2.468562749766E+00
  109     8 O    -4.770299152068E+00 -1.519042867187E+00  3.161092376301E+00
  110     8 O    -3.369767619766E+00 -1.519757312140E+00 -2.457382317903E+00
  111     8 O     1.321856319861E+00  7.354373490000E-04  3.166422989526E+00
  112     8 O     2.704241748171E+00 -5.490620457000E-03 -2.464365070521E+00
  113     8 O    -4.767518968692E+00  1.520419715769E+00  3.153316170732E+00
  114     8 O    -3.384506201177E+00  1.513552219562E+00 -2.480502013374E+00
  115     8 O     1.321355221379E+00  3.038603810993E+00  3.165869282000E+00
  116     8 O     2.707288971242E+00  3.039120684400E+00 -2.466285423141E+00
  117     8 O    -4.767387435099E+00  4.559166875312E+00  3.153650254185E+00
  118     8 O    -3.384350886129E+00  4.564941550461E+00 -2.480076426992E+00
  119     8 O     1.322078317195E+00 -3.038496410159E+00  3.164951845299E+00
  120     8 O     2.704477091407E+00 -3.034701562626E+00 -2.465097327350E+00

 *******************************************************************************
 *** PSEUDOPOTENTIAL INFORMATION ***
 *******************************************************************************

 ATOMIC NUMBER  77, NUCLEAR CHARGE 17.000, GIVEN IN INPUT       PSEUDOPOTENTIAL
   TYPE       EXPONENT      COEFF.    N      EXPONENT      COEFF.    N
  W0 TMS   823.5880147   -0.1578014  -1   364.6613336-1517.5270446   0
            55.7082801 -316.5306529   0    12.0464544  -91.8880941   0
             3.5120610   -9.2241773   0
  P0 TMS   188.0490770    3.1578014  -2   340.4194712   26.8322577  -1
           128.2373673  800.4250007   0    33.8644961  369.4050683   0
             4.7560005  242.4171899   0     3.9649974 -118.2173282   0
  P1 TMS   289.7291139    2.1578014  -2    87.4633789   61.9678610  -1
            30.4363766  269.0581986   0     4.0553412  231.1654793   0
             3.5525341 -133.6952667   0
  P2 TMS   136.4017106    3.1578014  -2    95.0776925   45.9349803  -1
            49.2258410  359.0344668   0    15.0874145  176.4740119   0
             4.0405764   54.5155286   0
  P3 TMS   127.3507908    3.9546197  -2    66.2364374   52.9773655  -1
            34.4299229  274.8643383   0    10.1995721  137.2047338   0
             2.5409702   14.8633305   0
 INFORMATION **** CHARGED ****  CHARGED CELL - NO TOTAL ENERGY

 NUCLEAR CHARGE  2.050E+03 CHARGE ON SHELLS  2.049E+03
 WARNING **** INPBAS **** UNIT CELL NOT NEUTRAL

 *******************************************************************************
 LOCAL ATOMIC FUNCTIONS BASIS SET
 *******************************************************************************
   ATOM   X(AU)   Y(AU)   Z(AU)  N. TYPE  EXPONENT  S COEF   P COEF   D/F/G COEF
 *******************************************************************************
   1 GA  -8.943  -2.873  -2.120
                                  1 S  
                                         8.784E+04 1.427E-03 0.000E+00 0.000E+00
                                         1.319E+04 1.094E-02 0.000E+00 0.000E+00
                                         3.001E+03 5.431E-02 0.000E+00 0.000E+00
                                         8.474E+02 1.895E-01 0.000E+00 0.000E+00
                                         2.760E+02 3.862E-01 0.000E+00 0.000E+00
                                         9.522E+01 3.005E-01 0.000E+00 0.000E+00
                                  2 S  
                                         1.840E+02-1.112E-01 0.000E+00 0.000E+00
                                         2.183E+01 6.483E-01 0.000E+00 0.000E+00
                                         9.003E+00 4.436E-01 0.000E+00 0.000E+00
                                  3 S  
                                         1.603E+01-2.301E-01 0.000E+00 0.000E+00
                                         2.671E+00 7.295E-01 0.000E+00 0.000E+00
                                         1.125E+00 4.621E-01 0.000E+00 0.000E+00
                                  4 S  
                                         9.339E-01 1.000E+00 0.000E+00 0.000E+00
                                  5 S  
                                         1.574E-01 1.000E+00 0.000E+00 0.000E+00
                           6-     8 P  
                                         1.167E+03 0.000E+00 9.097E-03 0.000E+00
                                         2.754E+02 0.000E+00 6.846E-02 0.000E+00
                                         8.738E+01 0.000E+00 2.692E-01 0.000E+00
                                         3.160E+01 0.000E+00 5.351E-01 0.000E+00
                                         1.182E+01 0.000E+00 3.528E-01 0.000E+00
                           9-    11 P  
                                         6.288E+00 0.000E+00 3.394E-01 0.000E+00
                                         2.520E+00 0.000E+00 5.687E-01 0.000E+00
                                         1.017E+00 0.000E+00 2.772E-01 0.000E+00
                          12-    14 P  
                                         3.650E-01 0.000E+00 1.000E+00 0.000E+00
                          15-    17 P  
                                         1.508E-01 0.000E+00 1.000E+00 0.000E+00
                          18-    22 D  
                                         6.535E+01 0.000E+00 0.000E+00 2.737E-02
                                         1.850E+01 0.000E+00 0.000E+00 1.510E-01
                                         6.318E+00 0.000E+00 0.000E+00 3.749E-01
                                         2.164E+00 0.000E+00 0.000E+00 4.751E-01
                          23-    27 D  
                                         6.663E-01 0.000E+00 0.000E+00 1.000E+00
                          28-    32 D  
                                         1.526E-01 0.000E+00 0.000E+00 1.000E+00
   2 GA -11.498  -2.868   8.479
   3 GA   2.680   0.062  -2.136
   4 GA   0.015   0.002   8.489
   5 GA  -8.896   2.875  -2.178
   6 GA -11.505   2.879   8.447
   7 GA   2.646   5.742  -2.149
   8 GA   0.008   5.745   8.488
   9 GA  -8.896   8.610  -2.176
  10 GA -11.505   8.615   8.447
  11 GA   2.681  -5.807  -2.137
  12 GA   0.016  -5.741   8.487
  13 GA   8.890  -2.874   2.179
  14 GA  11.465  -2.872  -8.489
  15 GA  -2.609  -0.004   2.210
  16 GA   0.022   0.006  -8.526
  17 GA   8.893   2.870   2.172
  18 GA  11.479   2.878  -8.477
  19 GA  -2.622   5.742   2.183
  20 GA  -0.009   5.744  -8.503
  21 GA   8.893   8.612   2.173
  22 GA  11.480   8.607  -8.477
  23 GA  -2.608  -5.743   2.209
  24 GA   0.023  -5.749  -8.528
  25 GA   8.682  -5.743  -3.350
  26 GA   6.067  -5.743   7.299
  27 IR  -2.814  -2.872  -3.477
                                833 S  
                                         2.350E+00 1.000E+00 0.000E+00 0.000E+00
                                834 S  
                                         1.582E+00 1.000E+00 0.000E+00 0.000E+00
                                835 S  
                                         5.018E-01 1.000E+00 0.000E+00 0.000E+00
                                836 S  
                                         2.500E-01 1.000E+00 0.000E+00 0.000E+00
                         837-   839 P  
                                         2.792E+00 0.000E+00 1.000E+00 0.000E+00
                         840-   842 P  
                                         1.541E+00 0.000E+00 1.000E+00 0.000E+00
                         843-   845 P  
                                         5.100E-01 0.000E+00 1.000E+00 0.000E+00
                         846-   848 P  
                                         9.800E-02 0.000E+00 1.000E+00 0.000E+00
                         849-   853 D  
                                         1.240E+00 0.000E+00 0.000E+00 1.000E+00
                         854-   858 D  
                                         4.647E-01 0.000E+00 0.000E+00 1.000E+00
                         859-   863 D  
                                         1.529E-01 0.000E+00 0.000E+00 1.000E+00
                         864-   870 F  
                                         9.380E-01 0.000E+00 0.000E+00 1.000E+00
  28 GA  -5.457  -2.868   7.274
  29 GA   8.682  -0.002  -3.349
  30 GA   6.068   0.005   7.301
  31 GA  -2.836   2.948  -3.369
  32 GA  -5.457   2.881   7.281
  33 GA   8.678   5.743  -3.344
  34 GA   6.063   5.746   7.302
  35 GA  -2.836   8.539  -3.367
  36 GA  -5.456   8.612   7.281
  37 GA  -8.685  -5.750   3.356
  38 GA  -6.128  -5.802  -7.373
  39 GA   2.859  -2.871   3.384
  40 GA   5.455  -2.873  -7.281
  41 GA  -8.685   0.005   3.356
  42 GA  -6.128   0.059  -7.372
  43 GA   2.848   2.877   3.385
  44 GA   5.452   2.876  -7.283
  45 GA  -8.670   5.742   3.329
  46 GA  -6.086   5.744  -7.318
  47 GA   2.849   8.608   3.380
  48 GA   5.452   8.607  -7.284
  49 O   -7.919  -2.873   1.171
                               1543 S  
                                         2.266E+03-5.343E-03 0.000E+00 0.000E+00
                                         3.409E+02-3.989E-02 0.000E+00 0.000E+00
                                         7.736E+01-1.785E-01 0.000E+00 0.000E+00
                                         2.148E+01-4.643E-01 0.000E+00 0.000E+00
                                         6.659E+00-4.431E-01 0.000E+00 0.000E+00
                               1544 S  
                                         8.479E-01 1.000E+00 0.000E+00 0.000E+00
                               1545 S  
                                         2.791E-01 1.000E+00 0.000E+00 0.000E+00
                        1546-  1548 P  
                                         1.772E+01 0.000E+00 4.339E-02 0.000E+00
                                         3.864E+00 0.000E+00 2.309E-01 0.000E+00
                                         1.048E+00 0.000E+00 5.138E-01 0.000E+00
                        1549-  1551 P  
                                         2.624E-01 0.000E+00 1.000E+00 0.000E+00
                        1552-  1556 D  
                                         4.790E-01 0.000E+00 0.000E+00 1.000E+00
  50 O   -5.350  -2.872  -9.447
  51 O    3.567  -0.002   1.190
  52 O    6.149  -0.004  -9.460
  53 O   -7.927   2.859   1.149
  54 O   -5.319   2.882  -9.501
  55 O    3.569   5.742   1.184
  56 O    6.170   5.742  -9.468
  57 O   -7.928   8.625   1.150
  58 O   -5.319   8.605  -9.500
  59 O    3.568  -5.739   1.188
  60 O    6.149  -5.741  -9.461
  61 O    7.968  -2.873  -1.164
  62 O    5.316  -2.869   9.475
  63 O   -3.514   0.016  -1.183
  64 O   -6.201   0.000   9.468
  65 O    7.951   2.865  -1.165
  66 O    5.326   2.874   9.482
  67 O   -3.579   5.743  -1.158
  68 O   -6.192   5.747   9.468
  69 O    7.951   8.619  -1.164
  70 O    5.325   8.619   9.482
  71 O   -3.515  -5.762  -1.183
  72 O   -6.201  -5.738   9.466
  73 O   10.777  -5.744   2.704
  74 O   13.355  -5.740  -7.925
  75 O   -0.736  -2.873   2.685
  76 O    1.827  -2.872  -7.855
  77 O   10.777  -0.003   2.704
  78 O   13.355  -0.005  -7.924
  79 O   -0.745   2.869   2.684
  80 O    1.852   2.875  -7.920
  81 O   10.781   5.741   2.701
  82 O   13.377   5.742  -7.933
  83 O   -0.742   8.613   2.682
  84 O    1.852   8.612  -7.920
  85 O  -10.759  -5.744  -2.741
  86 O  -13.381  -5.737   7.954
  87 O    0.764  -2.873  -2.648
  88 O   -1.877  -2.870   7.964
  89 O  -10.759  -0.001  -2.741
  90 O  -13.381   0.000   7.956
  91 O    0.744   2.880  -2.703
  92 O   -1.874   2.871   7.949
  93 O  -10.768   5.743  -2.727
  94 O  -13.386   5.747   7.935
  95 O    0.745   8.605  -2.702
  96 O   -1.872   8.619   7.949
  97 O    9.003  -2.873  -5.970
  98 O    6.408  -2.871   4.684
  99 O   -2.500   0.032  -5.964
 100 O   -5.118  -0.002   4.666
 101 O    9.003   2.867  -5.969
 102 O    6.408   2.869   4.682
 103 O   -2.512   5.744  -5.994
 104 O   -5.119   5.743   4.663
 105 O    9.003   8.617  -5.969
 106 O    6.407   8.617   4.681
 107 O   -2.499  -5.775  -5.965
 108 O   -5.117  -5.742   4.665
 109 O   -9.015  -2.871   5.974
 110 O   -6.368  -2.872  -4.644
 111 O    2.498   0.001   5.984
 112 O    5.110  -0.010  -4.657
 113 O   -9.009   2.873   5.959
 114 O   -6.396   2.860  -4.687
 115 O    2.497   5.742   5.983
 116 O    5.116   5.743  -4.661
 117 O   -9.009   8.616   5.960
 118 O   -6.395   8.626  -4.687
 119 O    2.498  -5.742   5.981
 120 O    5.111  -5.735  -4.658
 INFORMATION **** SET_MPP **** PCRYSTAL CALCULATION
 INFORMATION **** READM2 **** NEW DEFAULT: FOCK/KS MATRIX MIXING SET TO 30 %
 INFORMATION **** READM2 **** NEW DEFAULT: FULL DIRECT SCF MODE
 INFORMATION **** READM2 **** NEW DEFAULT: COULOMB BIPOLAR BUFFER SET TO 32 Mb
 INFORMATION **** READM2 **** NEW DEFAULT: EXCHANGE BIPOLAR BUFFER SET TO 32 Mb

 *******************************************************************************
 NEW DEFAULT: DFT INTEGRATION GRID INCREASED TO XLGRID
 NEW DEFAULT: DIIS ACCELERATOR ACTIVE
 USE KEYWORD NODIIS TO TURN IT OFF
 *******************************************************************************

 WARNING **** RDDFTP **** HSE06-HJS ACTIVE
 RANGE SEPARATION - OMEGA:   0.110000000000000     
 INFORMATION **** SPINLOCK **** LOCK IN A GIVEN SPIN STATE
 ALPHA-BETA ELECTRONS LOCKED TO   1 FOR  50 SCF CYCLES
 INFORMATION **** TOLDEE **** SCF TOL ON TOTAL ENERGY SET TO          10
 INFORMATION **** MAXCYCLE **** MAX NUMBER OF SCF CYCLES SET TO         200
 INFORMATION **** SAVEWF **** not fully tested
 INFORMATION **** PPAN ****  MULLIKEN POPULATION ANALYSIS AT THE END OF SCF
 *******************************************************************************
 N. OF ATOMS PER CELL       120  COULOMB OVERLAP TOL         (T1) 10**   -6
 NUMBER OF SHELLS          1008  COULOMB PENETRATION TOL     (T2) 10**   -6
 NUMBER OF AO              2550  EXCHANGE OVERLAP TOL        (T3) 10**   -6
 N. OF ELECTRONS PER CELL  2049  EXCHANGE PSEUDO OVP (F(G))  (T4) 10**   -6
 CORE ELECTRONS PER CELL   1460  EXCHANGE PSEUDO OVP (P(G))  (T5) 10**  -12
 N. OF SYMMETRY OPERATORS     1  POLE ORDER IN MONO ZONE                  4
 *******************************************************************************
 TYPE OF CALCULATION :  UNRESTRICTED OPEN SHELL
 KOHN-SHAM HAMILTONIAN

 (EXCHANGE)[CORRELATION] FUNCTIONAL:(HSE06 SR/GGA)[PERDEW-BURKE-ERNZERHOF]

 RANGE-SEPARATED HYBRID FUNCTIONAL 
 OMEGA (SHORT-RANGE)[LONG-RANGE]:(    0.1100)[    0.0000]

 HYBRID EXCHANGE - PERCENTAGE OF FOCK EXCHANGE    25.0000

 SPIN POLARIZED DFT SELECTED
 CORE  PSEUDO POTENTIAL         TOL. ON PSEUDO              (TP) 10**- 6
 SPIN POLARIZATION - ALPHA-BETA =  1 FOR  50 CYCLES

 CAPPA:IS1  4;IS2  4;IS3  4; K PTS MONK NET  36; SYMMOPS:K SPACE   2;G SPACE   1

 *******************************************************************************
 MAX NUMBER OF SCF CYCLES     200  CONVERGENCE ON DELTAP        10**-20
 WEIGHT OF F(I) IN F(I+1)      85% CONVERGENCE ON ENERGY        10**-10
 SPIN POLARIZATION - ALPHA-BETA =  1 FOR  50 CYCLES
 SHRINK. FACT.(MONKH.)    4  4  4  NUMBER OF K POINTS IN THE IBZ     36
 SHRINKING FACTOR(GILAT NET)    8  NUMBER OF K POINTS(GILAT NET)    260
 *******************************************************************************
 *** K POINTS COORDINATES (OBLIQUE COORDINATES IN UNITS OF IS =  4)
   1-R(  0  0  0)   2-C(  1  0  0)   3-R(  2  0  0)   4-C(  0  1  0)
   5-C(  1  1  0)   6-C(  2  1  0)   7-C(  3  1  0)   8-R(  0  2  0)
   9-C(  1  2  0)  10-R(  2  2  0)  11-C(  0  0  1)  12-C(  1  0  1)
  13-C(  2  0  1)  14-C(  3  0  1)  15-C(  0  1  1)  16-C(  1  1  1)
  17-C(  2  1  1)  18-C(  3  1  1)  19-C(  0  2  1)  20-C(  1  2  1)
  21-C(  2  2  1)  22-C(  3  2  1)  23-C(  0  3  1)  24-C(  1  3  1)
  25-C(  2  3  1)  26-C(  3  3  1)  27-R(  0  0  2)  28-C(  1  0  2)
  29-R(  2  0  2)  30-C(  0  1  2)  31-C(  1  1  2)  32-C(  2  1  2)
  33-C(  3  1  2)  34-R(  0  2  2)  35-C(  1  2  2)  36-R(  2  2  2)

 DIRECT LATTICE VECTORS COMPON. (A.U.)     RECIP. LATTICE VECTORS COMPON. (A.U.) 
        X            Y            Z              X            Y            Z
   23.0378025   -0.0004104    0.0261234      0.2726576   -0.0000059    0.0671033
   -0.0003013   17.2298920    0.0027358      0.0000066    0.3646677   -0.0000585
   -5.2411919    0.0035082   21.2962818     -0.0003345   -0.0000468    0.2949544

 DISK SPACE FOR EIGENVECTORS (FTN 10)   416160000 REALS

 SYMMETRY ADAPTION OF THE BLOCH FUNCTIONS DISABLED
 TTTTTTTTTTTTTTTTTTTTTTTTTTTTTT gordsh1     TELAPSE        0.36 TCPU        0.21

 MATRIX SIZE: P(G) 5506064, F(G)  928545, P(G) IRR 2759193, F(G) IRR  931734
 MAX G-VECTOR INDEX FOR 1- AND 2-ELECTRON INTEGRALS  29

 TTTTTTTTTTTTTTTTTTTTTTTTTTTTTT INPUT       TELAPSE        3.02 TCPU        2.87

 NEIGHBORS OF THE NON-EQUIVALENT ATOMS

 N = NUMBER OF NEIGHBORS AT DISTANCE R
    ATOM  N     R/ANG      R/AU   NEIGHBORS (ATOM LABELS AND CELL INDICES)
   1 GA   1     1.8239     3.4467   49 O    0 0 0
   1 GA   1     1.8275     3.4536   85 O    0 0 0
   1 GA   1     1.8277     3.4538   89 O    0 0 0
   1 GA   1     1.9081     3.6059  110 O    0 0 0
   1 GA   1     3.0416     5.7478    9 GA   0-1 0
   1 GA   1     3.0420     5.7486    5 GA   0 0 0

   2 GA   1     1.8369     3.4712   90 O    0 0 0
   2 GA   1     1.8370     3.4715   86 O    0 0 0
   2 GA   1     1.8469     3.4902   50 O    0 0 1
   2 GA   1     1.8666     3.5274  109 O    0 0 0
   2 GA   1     3.0412     5.7470   10 GA   0-1 0
   2 GA   1     3.0415     5.7476    6 GA   0 0 0

   3 GA   1     1.8216     3.4424   51 O    0 0 0
   3 GA   1     1.8339     3.4656   91 O    0 0 0
   3 GA   1     1.8534     3.5024  112 O    0 0 0
   3 GA   1     1.8744     3.5421   87 O    0 0 0
   3 GA   1     3.0056     5.6797    7 GA   0 0 0
   3 GA   1     3.1060     5.8696   11 GA   0 0 0

   4 GA   1     1.8333     3.4644   52 O    0 0 1
   4 GA   1     1.8400     3.4771   92 O    0 0 0
   4 GA   1     1.8408     3.4785   88 O    0 0 0
   4 GA   1     1.8667     3.5276  111 O    0 0 0
   4 GA   1     3.0389     5.7426    8 GA   0 0 0
   4 GA   1     3.0391     5.7431   12 GA   0 0 0

   5 GA   1     1.8334     3.4647   53 O    0 0 0
   5 GA   1     1.8352     3.4680   93 O    0 0 0
   5 GA   1     1.8378     3.4729   89 O    0 0 0
   5 GA   1     1.8747     3.5427  114 O    0 0 0
   5 GA   1     3.0346     5.7345    9 GA   0 0 0
   5 GA   1     3.0420     5.7486    1 GA   0 0 0

   6 GA   1     1.8350     3.4676   94 O    0 0 0
   6 GA   1     1.8367     3.4708   90 O    0 0 0
   6 GA   1     1.8413     3.4796   54 O    0 0 1
   6 GA   1     1.8649     3.5242  113 O    0 0 0
   6 GA   1     3.0351     5.7355   10 GA   0 0 0
   6 GA   1     3.0415     5.7476    2 GA   0 0 0

   7 GA   1     1.8297     3.4577   55 O    0 0 0
   7 GA   1     1.8419     3.4806   91 O    0 0 0
   7 GA   1     1.8421     3.4810   95 O    0 0 0
   7 GA   1     1.8642     3.5228  116 O    0 0 0
   7 GA   1     3.0056     5.6797    3 GA   0 0 0
   7 GA   1     3.0062     5.6809   11 GA   0 1 0

   8 GA   1     1.8336     3.4650   56 O    0 0 1
   8 GA   1     1.8399     3.4768   92 O    0 0 0
   8 GA   1     1.8400     3.4770   96 O    0 0 0
   8 GA   1     1.8691     3.5321  115 O    0 0 0
   8 GA   1     3.0389     5.7426    4 GA   0 0 0
   8 GA   1     3.0397     5.7442   12 GA   0 1 0

   9 GA   1     1.8333     3.4644   57 O    0 0 0
   9 GA   1     1.8352     3.4680   93 O    0 0 0
   9 GA   1     1.8378     3.4730   85 O    0 1 0
   9 GA   1     1.8749     3.5430  118 O    0 0 0
   9 GA   1     3.0346     5.7345    5 GA   0 0 0
   9 GA   1     3.0416     5.7478    1 GA   0 1 0

  10 GA   1     1.8350     3.4677   94 O    0 0 0
  10 GA   1     1.8367     3.4708   86 O    0 1 0
  10 GA   1     1.8414     3.4798   58 O    0 0 1
  10 GA   1     1.8647     3.5238  117 O    0 0 0
  10 GA   1     3.0351     5.7355    6 GA   0 0 0
  10 GA   1     3.0412     5.7470    2 GA   0 1 0

  11 GA   1     1.8216     3.4423   59 O    0 0 0
  11 GA   1     1.8338     3.4654   95 O    0-1 0
  11 GA   1     1.8533     3.5022  120 O    0 0 0
  11 GA   1     1.8743     3.5419   87 O    0 0 0
  11 GA   1     3.0062     5.6809    7 GA   0-1 0
  11 GA   1     3.1060     5.8696    3 GA   0 0 0

  12 GA   1     1.8334     3.4646   60 O    0 0 1
  12 GA   1     1.8400     3.4771   96 O    0-1 0
  12 GA   1     1.8408     3.4786   88 O    0 0 0
  12 GA   1     1.8669     3.5279  119 O    0 0 0
  12 GA   1     3.0391     5.7431    4 GA   0 0 0
  12 GA   1     3.0397     5.7442    8 GA   0-1 0

  13 GA   1     1.8349     3.4674   61 O    0 0 0
  13 GA   1     1.8390     3.4752   73 O    0 0 0
  13 GA   1     1.8391     3.4754   77 O    0 0 0
  13 GA   1     1.8665     3.5271   98 O    0 0 0
  13 GA   1     3.0397     5.7442   17 GA   0 0 0
  13 GA   1     3.0397     5.7442   21 GA   0-1 0

  14 GA   1     1.8277     3.4539   62 O    0 0-1
  14 GA   1     1.8415     3.4799   78 O    0 0 0
  14 GA   1     1.8415     3.4800   74 O    0 0 0
  14 GA   1     1.8642     3.5228   97 O    0 0 0
  14 GA   1     3.0428     5.7501   18 GA   0 0 0
  14 GA   1     3.0428     5.7501   22 GA   0-1 0

  15 GA   1     1.8299     3.4580   79 O    0 0 0
  15 GA   1     1.8303     3.4588   75 O    0 0 0
  15 GA   1     1.8580     3.5111  100 O    0 0 0
  15 GA   1     1.8583     3.5117   63 O    0 0 0
  15 GA   1     3.0365     5.7382   23 GA   0 0 0
  15 GA   1     3.0407     5.7461   19 GA   0 0 0

  16 GA   1     1.8232     3.4453   64 O    0 0-1
  16 GA   1     1.8289     3.4562   80 O    0 0 0
  16 GA   1     1.8323     3.4625   76 O    0 0 0
  16 GA   1     1.9026     3.5953   99 O    0 0 0
  16 GA   1     3.0363     5.7377   20 GA   0 0 0
  16 GA   1     3.0453     5.7547   24 GA   0 0 0

  17 GA   1     1.8351     3.4679   65 O    0 0 0
  17 GA   1     1.8399     3.4769   81 O    0 0 0
  17 GA   1     1.8401     3.4773   77 O    0 0 0
  17 GA   1     1.8688     3.5316  102 O    0 0 0
  17 GA   1     3.0383     5.7416   21 GA   0 0 0
  17 GA   1     3.0397     5.7442   13 GA   0 0 0

  18 GA   1     1.8305     3.4591   66 O    0 0-1
  18 GA   1     1.8410     3.4789   82 O    0 0 0
  18 GA   1     1.8433     3.4834   78 O    0 0 0
  18 GA   1     1.8653     3.5248  101 O    0 0 0
  18 GA   1     3.0320     5.7297   22 GA   0 0 0
  18 GA   1     3.0428     5.7501   14 GA   0 0 0

  19 GA   1     1.8349     3.4675   79 O    0 0 0
  19 GA   1     1.8352     3.4681   83 O    0 0 0
  19 GA   1     1.8391     3.4754   67 O    0 0 0
  19 GA   1     1.8623     3.5192  104 O    0 0 0
  19 GA   1     3.0405     5.7457   23 GA   0 1 0
  19 GA   1     3.0407     5.7461   15 GA   0 0 0

  20 GA   1     1.8291     3.4564   68 O    0 0-1
  20 GA   1     1.8355     3.4687   84 O    0 0 0
  20 GA   1     1.8356     3.4688   80 O    0 0 0
  20 GA   1     1.8756     3.5444  103 O    0 0 0
  20 GA   1     3.0363     5.7377   24 GA   0 1 0
  20 GA   1     3.0363     5.7377   16 GA   0 0 0

  21 GA   1     1.8351     3.4679   69 O    0 0 0
  21 GA   1     1.8397     3.4765   81 O    0 0 0
  21 GA   1     1.8402     3.4775   73 O    0 1 0
  21 GA   1     1.8689     3.5318  106 O    0 0 0
  21 GA   1     3.0383     5.7416   17 GA   0 0 0
  21 GA   1     3.0397     5.7442   13 GA   0 1 0

  22 GA   1     1.8306     3.4594   70 O    0 0-1
  22 GA   1     1.8410     3.4790   82 O    0 0 0
  22 GA   1     1.8433     3.4833   74 O    0 1 0
  22 GA   1     1.8653     3.5249  105 O    0 0 0
  22 GA   1     3.0320     5.7297   18 GA   0 0 0
  22 GA   1     3.0428     5.7501   14 GA   0 1 0

  23 GA   1     1.8302     3.4585   83 O    0-1 0
  23 GA   1     1.8304     3.4589   75 O    0 0 0
  23 GA   1     1.8581     3.5113  108 O    0 0 0
  23 GA   1     1.8581     3.5113   71 O    0 0 0
  23 GA   1     3.0365     5.7382   15 GA   0 0 0
  23 GA   1     3.0405     5.7457   19 GA   0-1 0

  24 GA   1     1.8231     3.4451   72 O    0 0-1
  24 GA   1     1.8290     3.4563   84 O    0-1 0
  24 GA   1     1.8322     3.4624   76 O    0 0 0
  24 GA   1     1.9028     3.5957  107 O    0 0 0
  24 GA   1     3.0363     5.7377   20 GA   0-1 0
  24 GA   1     3.0453     5.7547   16 GA   0 0 0

  25 GA   1     1.9327     3.6522   85 O    1 0 0
  25 GA   1     1.9462     3.6779   69 O    0-1 0
  25 GA   1     1.9464     3.6782   61 O    0 0 0
  25 GA   1     2.0127     3.8034  120 O    0 0 0
  25 GA   1     2.0634     3.8993   97 O    0 0 0
  25 GA   1     2.0635     3.8994  105 O    0-1 0

  26 GA   1     1.9335     3.6537   86 O    1 0 0
  26 GA   1     1.9468     3.6790   70 O    0-1 0
  26 GA   1     1.9483     3.6817   62 O    0 0 0
  26 GA   1     2.0131     3.8043  119 O    0 0 0
  26 GA   1     2.0628     3.8981   98 O    0 0 0
  26 GA   1     2.0647     3.9017  106 O    0-1 0

  27 IR   1     1.9437     3.6731   87 O    0 0 0
  27 IR   1     1.9794     3.7405  110 O    0 0 0
  27 IR   1     1.9866     3.7542   63 O    0 0 0
  27 IR   1     1.9872     3.7554   71 O    0 0 0
  27 IR   1     2.0299     3.8360  107 O    0 0 0
  27 IR   1     2.0301     3.8364   99 O    0 0 0

  28 GA   1     1.9294     3.6461   88 O    0 0 0
  28 GA   1     1.9510     3.6869   64 O    0 0 0
  28 GA   1     1.9510     3.6869   72 O    0 0 0
  28 GA   1     2.0045     3.7879  109 O    0 0 0
  28 GA   1     2.0583     3.8897  100 O    0 0 0
  28 GA   1     2.0618     3.8962  108 O    0 0 0

  29 GA   1     1.9328     3.6524   89 O    1 0 0
  29 GA   1     1.9461     3.6776   65 O    0 0 0
  29 GA   1     1.9463     3.6780   61 O    0 0 0
  29 GA   1     2.0128     3.8037  112 O    0 0 0
  29 GA   1     2.0632     3.8988  101 O    0 0 0
  29 GA   1     2.0639     3.9001   97 O    0 0 0

  30 GA   1     1.9332     3.6533   90 O    1 0 0
  30 GA   1     1.9470     3.6794   66 O    0 0 0
  30 GA   1     1.9479     3.6810   62 O    0 0 0
  30 GA   1     2.0135     3.8050  111 O    0 0 0
  30 GA   1     2.0615     3.8958  102 O    0 0 0
  30 GA   1     2.0655     3.9032   98 O    0 0 0

  31 GA   1     1.9263     3.6402   67 O    0 0 0
  31 GA   1     1.9275     3.6424   91 O    0 0 0
  31 GA   1     1.9683     3.7195   63 O    0 0 0
  31 GA   1     2.0092     3.7969  114 O    0 0 0
  31 GA   1     2.0366     3.8486  103 O    0 0 0
  31 GA   1     2.0734     3.9181   99 O    0 0 0

  32 GA   1     1.9287     3.6447   92 O    0 0 0
  32 GA   1     1.9468     3.6790   68 O    0 0 0
  32 GA   1     1.9541     3.6927   64 O    0 0 0
  32 GA   1     2.0059     3.7907  113 O    0 0 0
  32 GA   1     2.0604     3.8936  104 O    0 0 0
  32 GA   1     2.0679     3.9077  100 O    0 0 0

  33 GA   1     1.9311     3.6493   93 O    1 0 0
  33 GA   1     1.9482     3.6815   69 O    0 0 0
  33 GA   1     1.9483     3.6817   65 O    0 0 0
  33 GA   1     2.0095     3.7974  116 O    0 0 0
  33 GA   1     2.0671     3.9062  105 O    0 0 0
  33 GA   1     2.0672     3.9065  101 O    0 0 0

  34 GA   1     1.9305     3.6481   94 O    1 0 0
  34 GA   1     1.9479     3.6810   66 O    0 0 0
  34 GA   1     1.9479     3.6810   70 O    0 0 0
  34 GA   1     2.0123     3.8027  115 O    0 0 0
  34 GA   1     2.0648     3.9019  106 O    0 0 0
  34 GA   1     2.0672     3.9065  102 O    0 0 0

  35 GA   1     1.9264     3.6403   67 O    0 0 0
  35 GA   1     1.9275     3.6425   95 O    0 0 0
  35 GA   1     1.9677     3.7184   71 O    0 1 0
  35 GA   1     2.0095     3.7973  118 O    0 0 0
  35 GA   1     2.0368     3.8491  103 O    0 0 0
  35 GA   1     2.0734     3.9181  107 O    0 1 0

  36 GA   1     1.9288     3.6449   96 O    0 0 0
  36 GA   1     1.9468     3.6790   68 O    0 0 0
  36 GA   1     1.9542     3.6930   72 O    0 1 0
  36 GA   1     2.0062     3.7913  117 O    0 0 0
  36 GA   1     2.0632     3.8988  104 O    0 0 0
  36 GA   1     2.0644     3.9012  108 O    0 1 0

  37 GA   1     1.9259     3.6394   73 O   -1 0 0
  37 GA   1     1.9514     3.6876   57 O    0-1 0
  37 GA   1     1.9543     3.6931   49 O    0 0 0
  37 GA   1     2.0110     3.8002  108 O    0 0 0
  37 GA   1     2.0544     3.8823  117 O    0-1 0
  37 GA   1     2.0669     3.9059  109 O    0 0 0

  38 GA   1     1.9061     3.6020   74 O   -1 0 0
  38 GA   1     1.9193     3.6270   58 O    0-1 0
  38 GA   1     1.9440     3.6737   50 O    0 0 0
  38 GA   1     2.0577     3.8884  118 O    0-1 0
  38 GA   1     2.0600     3.8929  107 O    0 0 0
  38 GA   1     2.1230     4.0120  110 O    0 0 0

  39 GA   1     1.9379     3.6621   75 O    0 0 0
  39 GA   1     1.9476     3.6804   51 O    0 0 0
  39 GA   1     1.9478     3.6808   59 O    0 0 0
  39 GA   1     2.0002     3.7798   98 O    0 0 0
  39 GA   1     2.0574     3.8879  119 O    0 0 0
  39 GA   1     2.0593     3.8915  111 O    0 0 0

  40 GA   1     1.9413     3.6685   52 O    0 0 0
  40 GA   1     1.9414     3.6688   60 O    0 0 0
  40 GA   1     1.9435     3.6727   76 O    0 0 0
  40 GA   1     2.0016     3.7824   97 O    0 0 0
  40 GA   1     2.0623     3.8972  120 O    0 0 0
  40 GA   1     2.0633     3.8990  112 O    0 0 0

  41 GA   1     1.9258     3.6392   77 O   -1 0 0
  41 GA   1     1.9510     3.6868   53 O    0 0 0
  41 GA   1     1.9546     3.6937   49 O    0 0 0
  41 GA   1     2.0106     3.7994  100 O    0 0 0
  41 GA   1     2.0570     3.8871  113 O    0 0 0
  41 GA   1     2.0653     3.9028  109 O    0 0 0

  42 GA   1     1.9061     3.6019   78 O   -1 0 0
  42 GA   1     1.9194     3.6271   54 O    0 0 0
  42 GA   1     1.9443     3.6742   50 O    0 0 0
  42 GA   1     2.0581     3.8893  114 O    0 0 0
  42 GA   1     2.0595     3.8919   99 O    0 0 0
  42 GA   1     2.1227     4.0114  110 O    0 0 0

  43 GA   1     1.9369     3.6603   79 O    0 0 0
  43 GA   1     1.9495     3.6840   55 O    0 0 0
  43 GA   1     1.9533     3.6912   51 O    0 0 0
  43 GA   1     2.0052     3.7892  102 O    0 0 0
  43 GA   1     2.0551     3.8835  115 O    0 0 0
  43 GA   1     2.0593     3.8915  111 O    0 0 0

  44 GA   1     1.9345     3.6557   80 O    0 0 0
  44 GA   1     1.9441     3.6739   56 O    0 0 0
  44 GA   1     1.9456     3.6766   52 O    0 0 0
  44 GA   1     2.0038     3.7866  101 O    0 0 0
  44 GA   1     2.0638     3.9000  116 O    0 0 0
  44 GA   1     2.0732     3.9177  112 O    0 0 0

  45 GA   1     1.9292     3.6457   81 O   -1 0 0
  45 GA   1     1.9520     3.6888   57 O    0 0 0
  45 GA   1     1.9524     3.6895   53 O    0 0 0
  45 GA   1     2.0075     3.7937  104 O    0 0 0
  45 GA   1     2.0674     3.9069  113 O    0 0 0
  45 GA   1     2.0695     3.9108  117 O    0 0 0

  46 GA   1     1.9217     3.6315   82 O   -1 0 0
  46 GA   1     1.9471     3.6795   58 O    0 0 0
  46 GA   1     1.9472     3.6798   54 O    0 0 0
  46 GA   1     2.0170     3.8116  103 O    0 0 0
  46 GA   1     2.0720     3.9156  114 O    0 0 0
  46 GA   1     2.0721     3.9157  118 O    0 0 0

  47 GA   1     1.9357     3.6580   83 O    0 0 0
  47 GA   1     1.9485     3.6821   55 O    0 0 0
  47 GA   1     1.9525     3.6898   59 O    0 1 0
  47 GA   1     2.0050     3.7888  106 O    0 0 0
  47 GA   1     2.0573     3.8877  115 O    0 0 0
  47 GA   1     2.0628     3.8981  119 O    0 1 0

  48 GA   1     1.9346     3.6560   84 O    0 0 0
  48 GA   1     1.9439     3.6735   56 O    0 0 0
  48 GA   1     1.9456     3.6766   60 O    0 1 0
  48 GA   1     2.0037     3.7865  105 O    0 0 0
  48 GA   1     2.0629     3.8984  116 O    0 0 0
  48 GA   1     2.0742     3.9197  120 O    0 1 0

  49 O    1     1.8239     3.4467    1 GA   0 0 0
  49 O    1     1.9543     3.6931   37 GA   0 0 0
  49 O    1     1.9546     3.6937   41 GA   0 0 0
  49 O    1     2.6068     4.9261  109 O    0 0 0
  49 O    1     2.8143     5.3184  108 O    0 0 0
  49 O    1     2.8150     5.3195  100 O    0 0 0

  50 O    1     1.8469     3.4902    2 GA   0 0-1
  50 O    1     1.9440     3.6737   38 GA   0 0 0
  50 O    1     1.9443     3.6742   42 GA   0 0 0
  50 O    1     2.5983     4.9101  110 O    0 0 0
  50 O    1     2.8340     5.3554  107 O    0 0 0
  50 O    1     2.8340     5.3555   99 O    0 0 0

  51 O    1     1.8216     3.4424    3 GA   0 0 0
  51 O    1     1.9476     3.6804   39 GA   0 0 0
  51 O    1     1.9533     3.6912   43 GA   0 0 0
  51 O    1     2.5991     4.9116  111 O    0 0 0
  51 O    1     2.8256     5.3396  102 O    0 0 0
  51 O    1     2.8257     5.3399   98 O    0 0 0

  52 O    1     1.8333     3.4644    4 GA   0 0-1
  52 O    1     1.9413     3.6685   40 GA   0 0 0
  52 O    1     1.9456     3.6766   44 GA   0 0 0
  52 O    1     2.6002     4.9137  112 O    0 0 0
  52 O    1     2.8276     5.3433   97 O    0 0 0
  52 O    1     2.8288     5.3456  101 O    0 0 0

  53 O    1     1.8334     3.4647    5 GA   0 0 0
  53 O    1     1.9510     3.6868   41 GA   0 0 0
  53 O    1     1.9524     3.6895   45 GA   0 0 0
  53 O    1     2.6091     4.9305  113 O    0 0 0
  53 O    1     2.8225     5.3338  100 O    0 0 0
  53 O    1     2.8277     5.3435  104 O    0 0 0

  54 O    1     1.8413     3.4796    6 GA   0 0-1
  54 O    1     1.9194     3.6271   42 GA   0 0 0
  54 O    1     1.9472     3.6798   46 GA   0 0 0
  54 O    1     2.6101     4.9324  114 O    0 0 0
  54 O    1     2.8182     5.3256  103 O    0 0 0
  54 O    1     2.8287     5.3455   99 O    0 0 0

  55 O    1     1.8297     3.4577    7 GA   0 0 0
  55 O    1     1.9485     3.6821   47 GA   0 0 0
  55 O    1     1.9495     3.6840   43 GA   0 0 0
  55 O    1     2.6019     4.9170  115 O    0 0 0
  55 O    1     2.8276     5.3434  102 O    0 0 0
  55 O    1     2.8277     5.3435  106 O    0 0 0

  56 O    1     1.8336     3.4650    8 GA   0 0-1
  56 O    1     1.9439     3.6735   48 GA   0 0 0
  56 O    1     1.9441     3.6739   44 GA   0 0 0
  56 O    1     2.6042     4.9213  116 O    0 0 0
  56 O    1     2.8268     5.3418  101 O    0 0 0
  56 O    1     2.8270     5.3423  105 O    0 0 0

  57 O    1     1.8333     3.4644    9 GA   0 0 0
  57 O    1     1.9514     3.6876   37 GA   0 1 0
  57 O    1     1.9520     3.6888   45 GA   0 0 0
  57 O    1     2.6086     4.9295  117 O    0 0 0
  57 O    1     2.8236     5.3358  108 O    0 1 0
  57 O    1     2.8269     5.3420  104 O    0 0 0

  58 O    1     1.8414     3.4798   10 GA   0 0-1
  58 O    1     1.9193     3.6270   38 GA   0 1 0
  58 O    1     1.9471     3.6795   46 GA   0 0 0
  58 O    1     2.6102     4.9325  118 O    0 0 0
  58 O    1     2.8180     5.3253  103 O    0 0 0
  58 O    1     2.8294     5.3468  107 O    0 1 0

  59 O    1     1.8216     3.4423   11 GA   0 0 0
  59 O    1     1.9478     3.6808   39 GA   0 0 0
  59 O    1     1.9525     3.6898   47 GA   0-1 0
  59 O    1     2.5987     4.9107  119 O    0 0 0
  59 O    1     2.8254     5.3392  106 O    0-1 0
  59 O    1     2.8259     5.3402   98 O    0 0 0

  60 O    1     1.8334     3.4646   12 GA   0 0-1
  60 O    1     1.9414     3.6688   40 GA   0 0 0
  60 O    1     1.9456     3.6766   48 GA   0-1 0
  60 O    1     2.6004     4.9140  120 O    0 0 0
  60 O    1     2.8280     5.3442   97 O    0 0 0
  60 O    1     2.8284     5.3449  105 O    0-1 0

  61 O    1     1.8349     3.4674   13 GA   0 0 0
  61 O    1     1.9463     3.6780   29 GA   0 0 0
  61 O    1     1.9464     3.6782   25 GA   0 0 0
  61 O    1     2.6017     4.9165   97 O    0 0 0
  61 O    1     2.8284     5.3448  112 O    0 0 0
  61 O    1     2.8284     5.3448  120 O    0 0 0

  62 O    1     1.8277     3.4539   14 GA   0 0 1
  62 O    1     1.9479     3.6810   30 GA   0 0 0
  62 O    1     1.9483     3.6817   26 GA   0 0 0
  62 O    1     2.5999     4.9132   98 O    0 0 0
  62 O    1     2.8186     5.3263  111 O    0 0 0
  62 O    1     2.8202     5.3293  119 O    0 0 0

  63 O    1     1.8583     3.5117   15 GA   0 0 0
  63 O    1     1.9683     3.7195   31 GA   0 0 0
  63 O    1     1.9866     3.7542   27 IR   0 0 0
  63 O    1     2.5866     4.8880   99 O    0 0 0
  63 O    1     2.8231     5.3348  110 O    0 0 0
  63 O    1     2.8325     5.3526   91 O    0 0 0

  64 O    1     1.8232     3.4453   16 GA   0 0 1
  64 O    1     1.9510     3.6869   28 GA   0 0 0
  64 O    1     1.9541     3.6927   32 GA   0 0 0
  64 O    1     2.6048     4.9225  100 O    0 0 0
  64 O    1     2.8184     5.3260  109 O    0 0 0
  64 O    1     2.8227     5.3342  113 O    0 0 0

  65 O    1     1.8351     3.4679   17 GA   0 0 0
  65 O    1     1.9461     3.6776   29 GA   0 0 0
  65 O    1     1.9483     3.6817   33 GA   0 0 0
  65 O    1     2.6021     4.9172  101 O    0 0 0
  65 O    1     2.8267     5.3416  112 O    0 0 0
  65 O    1     2.8269     5.3421  116 O    0 0 0

  66 O    1     1.8305     3.4591   18 GA   0 0 1
  66 O    1     1.9470     3.6794   30 GA   0 0 0
  66 O    1     1.9479     3.6810   34 GA   0 0 0
  66 O    1     2.6040     4.9208  102 O    0 0 0
  66 O    1     2.8241     5.3367  115 O    0 0 0
  66 O    1     2.8245     5.3375  111 O    0 0 0

  67 O    1     1.8391     3.4754   19 GA   0 0 0
  67 O    1     1.9263     3.6402   31 GA   0 0 0
  67 O    1     1.9264     3.6403   35 GA   0 0 0
  67 O    1     2.6205     4.9521  103 O    0 0 0
  67 O    1     2.8350     5.3574  114 O    0 0 0
  67 O    1     2.8351     5.3576  118 O    0 0 0

  68 O    1     1.8291     3.4564   20 GA   0 0 1
  68 O    1     1.9468     3.6790   32 GA   0 0 0
  68 O    1     1.9468     3.6790   36 GA   0 0 0
  68 O    1     2.6057     4.9240  104 O    0 0 0
  68 O    1     2.8238     5.3363  117 O    0 0 0
  68 O    1     2.8254     5.3393  113 O    0 0 0

  69 O    1     1.8351     3.4679   21 GA   0 0 0
  69 O    1     1.9462     3.6779   25 GA   0 1 0
  69 O    1     1.9482     3.6815   33 GA   0 0 0
  69 O    1     2.6026     4.9183  105 O    0 0 0
  69 O    1     2.8265     5.3414  116 O    0 0 0
  69 O    1     2.8266     5.3416  120 O    0 1 0

  70 O    1     1.8306     3.4594   22 GA   0 0 1
  70 O    1     1.9468     3.6790   26 GA   0 1 0
  70 O    1     1.9479     3.6810   34 GA   0 0 0
  70 O    1     2.6041     4.9211  106 O    0 0 0
  70 O    1     2.8234     5.3355  119 O    0 1 0
  70 O    1     2.8261     5.3405  115 O    0 0 0

  71 O    1     1.8581     3.5113   23 GA   0 0 0
  71 O    1     1.9677     3.7184   35 GA   0-1 0
  71 O    1     1.9872     3.7554   27 IR   0 0 0
  71 O    1     2.5868     4.8883  107 O    0 0 0
  71 O    1     2.8234     5.3355  110 O    0 0 0
  71 O    1     2.8330     5.3537   95 O    0-1 0

  72 O    1     1.8231     3.4451   24 GA   0 0 1
  72 O    1     1.9510     3.6869   28 GA   0 0 0
  72 O    1     1.9542     3.6930   36 GA   0-1 0
  72 O    1     2.6047     4.9221  108 O    0 0 0
  72 O    1     2.8168     5.3229  109 O    0 0 0
  72 O    1     2.8238     5.3361  117 O    0-1 0

  73 O    1     1.8390     3.4752   13 GA   0 0 0
  73 O    1     1.8402     3.4775   21 GA   0-1 0
  73 O    1     1.9259     3.6394   37 GA   1 0 0
  73 O    1     2.8544     5.3940   86 O    1 0 0
  73 O    1     2.8646     5.4132   57 O    1-1 0
  73 O    1     2.8675     5.4187   49 O    1 0 0

  74 O    1     1.8415     3.4800   14 GA   0 0 0
  74 O    1     1.8433     3.4833   22 GA   0-1 0
  74 O    1     1.9061     3.6020   38 GA   1 0 0
  74 O    1     2.8153     5.3201   85 O    1 0 0
  74 O    1     2.8613     5.4071   50 O    1 0 0
  74 O    1     2.8816     5.4454  118 O    1-1 0

  75 O    1     1.8303     3.4588   15 GA   0 0 0
  75 O    1     1.8304     3.4589   23 GA   0 0 0
  75 O    1     1.9379     3.6621   39 GA   0 0 0
  75 O    1     2.8486     5.3830   59 O    0 0 0
  75 O    1     2.8493     5.3843   51 O    0 0 0
  75 O    1     2.8579     5.4006   88 O    0 0 0

  76 O    1     1.8322     3.4624   24 GA   0 0 0
  76 O    1     1.8323     3.4625   16 GA   0 0 0
  76 O    1     1.9435     3.6727   40 GA   0 0 0
  76 O    1     2.8126     5.3150   87 O    0 0 0
  76 O    1     2.8591     5.4029  112 O    0 0 0
  76 O    1     2.8594     5.4034  120 O    0 0 0

  77 O    1     1.8391     3.4754   13 GA   0 0 0
  77 O    1     1.8401     3.4773   17 GA   0 0 0
  77 O    1     1.9258     3.6392   41 GA   1 0 0
  77 O    1     2.8550     5.3952   90 O    1 0 0
  77 O    1     2.8648     5.4136   53 O    1 0 0
  77 O    1     2.8675     5.4187   49 O    1 0 0

  78 O    1     1.8415     3.4799   14 GA   0 0 0
  78 O    1     1.8433     3.4834   18 GA   0 0 0
  78 O    1     1.9061     3.6019   42 GA   1 0 0
  78 O    1     2.8150     5.3196   89 O    1 0 0
  78 O    1     2.8612     5.4069   50 O    1 0 0
  78 O    1     2.8820     5.4462  114 O    1 0 0

  79 O    1     1.8299     3.4580   15 GA   0 0 0
  79 O    1     1.8349     3.4675   19 GA   0 0 0
  79 O    1     1.9369     3.6603   43 GA   0 0 0
  79 O    1     2.8491     5.3841   92 O    0 0 0
  79 O    1     2.8532     5.3918   51 O    0 0 0
  79 O    1     2.8550     5.3952   55 O    0 0 0

  80 O    1     1.8289     3.4562   16 GA   0 0 0
  80 O    1     1.8356     3.4688   20 GA   0 0 0
  80 O    1     1.9345     3.6557   44 GA   0 0 0
  80 O    1     2.8225     5.3337   91 O    0 0 0
  80 O    1     2.8555     5.3961   52 O    0 0 0
  80 O    1     2.8622     5.4088   56 O    0 0 0

  81 O    1     1.8397     3.4765   21 GA   0 0 0
  81 O    1     1.8399     3.4769   17 GA   0 0 0
  81 O    1     1.9292     3.6457   45 GA   1 0 0
  81 O    1     2.8467     5.3795   94 O    1 0 0
  81 O    1     2.8681     5.4199   57 O    1 0 0
  81 O    1     2.8683     5.4203   53 O    1 0 0

  82 O    1     1.8410     3.4789   18 GA   0 0 0
  82 O    1     1.8410     3.4790   22 GA   0 0 0
  82 O    1     1.9217     3.6315   46 GA   1 0 0
  82 O    1     2.8300     5.3479   93 O    1 0 0
  82 O    1     2.8700     5.4236   54 O    1 0 0
  82 O    1     2.8704     5.4243   58 O    1 0 0

  83 O    1     1.8302     3.4585   23 GA   0 1 0
  83 O    1     1.8352     3.4681   19 GA   0 0 0
  83 O    1     1.9357     3.6580   47 GA   0 0 0
  83 O    1     2.8502     5.3861   96 O    0 0 0
  83 O    1     2.8534     5.3922   59 O    0 1 0
  83 O    1     2.8535     5.3923   55 O    0 0 0

  84 O    1     1.8290     3.4563   24 GA   0 1 0
  84 O    1     1.8355     3.4687   20 GA   0 0 0
  84 O    1     1.9346     3.6560   48 GA   0 0 0
  84 O    1     2.8225     5.3338   95 O    0 0 0
  84 O    1     2.8549     5.3949   60 O    0 1 0
  84 O    1     2.8633     5.4109   56 O    0 0 0

  85 O    1     1.8275     3.4536    1 GA   0 0 0
  85 O    1     1.8378     3.4730    9 GA   0-1 0
  85 O    1     1.9327     3.6522   25 GA  -1 0 0
  85 O    1     2.8153     5.3201   74 O   -1 0 0
  85 O    1     2.8612     5.4068   61 O   -1 0 0
  85 O    1     2.8663     5.4165   69 O   -1-1 0

  86 O    1     1.8367     3.4708   10 GA   0-1 0
  86 O    1     1.8370     3.4715    2 GA   0 0 0
  86 O    1     1.9335     3.6537   26 GA  -1 0 0
  86 O    1     2.8544     5.3940   73 O   -1 0 0
  86 O    1     2.8626     5.4096   70 O   -1-1 0
  86 O    1     2.8644     5.4128   62 O   -1 0 0

  87 O    1     1.8743     3.5419   11 GA   0 0 0
  87 O    1     1.8744     3.5421    3 GA   0 0 0
  87 O    1     1.9437     3.6731   27 IR   0 0 0
  87 O    1     2.8126     5.3150   76 O    0 0 0
  87 O    1     2.8397     5.3663   63 O    0 0 0
  87 O    1     2.8398     5.3665   71 O    0 0 0

  88 O    1     1.8408     3.4785    4 GA   0 0 0
  88 O    1     1.8408     3.4786   12 GA   0 0 0
  88 O    1     1.9294     3.6461   28 GA   0 0 0
  88 O    1     2.8579     5.4006   75 O    0 0 0
  88 O    1     2.8588     5.4023   72 O    0 0 0
  88 O    1     2.8595     5.4036   64 O    0 0 0

  89 O    1     1.8277     3.4538    1 GA   0 0 0
  89 O    1     1.8378     3.4729    5 GA   0 0 0
  89 O    1     1.9328     3.6524   29 GA  -1 0 0
  89 O    1     2.8150     5.3196   78 O   -1 0 0
  89 O    1     2.8611     5.4068   61 O   -1 0 0
  89 O    1     2.8667     5.4173   65 O   -1 0 0

  90 O    1     1.8367     3.4708    6 GA   0 0 0
  90 O    1     1.8369     3.4712    2 GA   0 0 0
  90 O    1     1.9332     3.6533   30 GA  -1 0 0
  90 O    1     2.8550     5.3952   77 O   -1 0 0
  90 O    1     2.8627     5.4097   66 O   -1 0 0
  90 O    1     2.8644     5.4130   62 O   -1 0 0

  91 O    1     1.8339     3.4656    3 GA   0 0 0
  91 O    1     1.8419     3.4806    7 GA   0 0 0
  91 O    1     1.9275     3.6424   31 GA   0 0 0
  91 O    1     2.8225     5.3337   80 O    0 0 0
  91 O    1     2.8325     5.3526   63 O    0 0 0
  91 O    1     2.8628     5.4100   67 O    0 0 0

  92 O    1     1.8399     3.4768    8 GA   0 0 0
  92 O    1     1.8400     3.4771    4 GA   0 0 0
  92 O    1     1.9287     3.6447   32 GA   0 0 0
  92 O    1     2.8491     5.3841   79 O    0 0 0
  92 O    1     2.8610     5.4065   68 O    0 0 0
  92 O    1     2.8631     5.4105   64 O    0 0 0

  93 O    1     1.8352     3.4680    5 GA   0 0 0
  93 O    1     1.8352     3.4680    9 GA   0 0 0
  93 O    1     1.9311     3.6493   33 GA  -1 0 0
  93 O    1     2.8300     5.3479   82 O   -1 0 0
  93 O    1     2.8638     5.4117   65 O   -1 0 0
  93 O    1     2.8639     5.4121   69 O   -1 0 0

  94 O    1     1.8350     3.4676    6 GA   0 0 0
  94 O    1     1.8350     3.4677   10 GA   0 0 0
  94 O    1     1.9305     3.6481   34 GA  -1 0 0
  94 O    1     2.8467     5.3795   81 O   -1 0 0
  94 O    1     2.8634     5.4110   70 O   -1 0 0
  94 O    1     2.8634     5.4111   66 O   -1 0 0

  95 O    1     1.8338     3.4654   11 GA   0 1 0
  95 O    1     1.8421     3.4810    7 GA   0 0 0
  95 O    1     1.9275     3.6425   35 GA   0 0 0
  95 O    1     2.8225     5.3338   84 O    0 0 0
  95 O    1     2.8330     5.3537   71 O    0 1 0
  95 O    1     2.8629     5.4100   67 O    0 0 0

  96 O    1     1.8400     3.4770    8 GA   0 0 0
  96 O    1     1.8400     3.4771   12 GA   0 1 0
  96 O    1     1.9288     3.6449   36 GA   0 0 0
  96 O    1     2.8502     5.3861   83 O    0 0 0
  96 O    1     2.8607     5.4059   68 O    0 0 0
  96 O    1     2.8646     5.4134   72 O    0 1 0

  97 O    1     1.8642     3.5228   14 GA   0 0 0
  97 O    1     2.0016     3.7824   40 GA   0 0 0
  97 O    1     2.0634     3.8993   25 GA   0 0 0
  97 O    1     2.0639     3.9001   29 GA   0 0 0
  97 O    1     2.6017     4.9165   61 O    0 0 0
  97 O    1     2.6491     5.0061  120 O    0 0 0

  98 O    1     1.8665     3.5271   13 GA   0 0 0
  98 O    1     2.0002     3.7798   39 GA   0 0 0
  98 O    1     2.0628     3.8981   26 GA   0 0 0
  98 O    1     2.0655     3.9032   30 GA   0 0 0
  98 O    1     2.5999     4.9132   62 O    0 0 0
  98 O    1     2.6566     5.0203  119 O    0 0 0

  99 O    1     1.9026     3.5953   16 GA   0 0 0
  99 O    1     2.0301     3.8364   27 IR   0 0 0
  99 O    1     2.0595     3.8919   42 GA   0 0 0
  99 O    1     2.0734     3.9181   31 GA   0 0 0
  99 O    1     2.5866     4.8880   63 O    0 0 0
  99 O    1     2.6357     4.9807  114 O    0 0 0

 100 O    1     1.8580     3.5111   15 GA   0 0 0
 100 O    1     2.0106     3.7994   41 GA   0 0 0
 100 O    1     2.0583     3.8897   28 GA   0 0 0
 100 O    1     2.0679     3.9077   32 GA   0 0 0
 100 O    1     2.6048     4.9225   64 O    0 0 0
 100 O    1     2.6501     5.0079  113 O    0 0 0

 101 O    1     1.8653     3.5248   18 GA   0 0 0
 101 O    1     2.0038     3.7866   44 GA   0 0 0
 101 O    1     2.0632     3.8988   29 GA   0 0 0
 101 O    1     2.0672     3.9065   33 GA   0 0 0
 101 O    1     2.6021     4.9172   65 O    0 0 0
 101 O    1     2.6508     5.0092  116 O    0 0 0

 102 O    1     1.8688     3.5316   17 GA   0 0 0
 102 O    1     2.0052     3.7892   43 GA   0 0 0
 102 O    1     2.0615     3.8958   30 GA   0 0 0
 102 O    1     2.0672     3.9065   34 GA   0 0 0
 102 O    1     2.6040     4.9208   66 O    0 0 0
 102 O    1     2.6567     5.0205  111 O    0 0 0

 103 O    1     1.8756     3.5444   20 GA   0 0 0
 103 O    1     2.0170     3.8116   46 GA   0 0 0
 103 O    1     2.0366     3.8486   31 GA   0 0 0
 103 O    1     2.0368     3.8491   35 GA   0 0 0
 103 O    1     2.6205     4.9521   67 O    0 0 0
 103 O    1     2.6511     5.0098  118 O    0 0 0

 104 O    1     1.8623     3.5192   19 GA   0 0 0
 104 O    1     2.0075     3.7937   45 GA   0 0 0
 104 O    1     2.0604     3.8936   32 GA   0 0 0
 104 O    1     2.0632     3.8988   36 GA   0 0 0
 104 O    1     2.6057     4.9240   68 O    0 0 0
 104 O    1     2.6487     5.0054  113 O    0 0 0

 105 O    1     1.8653     3.5249   22 GA   0 0 0
 105 O    1     2.0037     3.7865   48 GA   0 0 0
 105 O    1     2.0635     3.8994   25 GA   0 1 0
 105 O    1     2.0671     3.9062   33 GA   0 0 0
 105 O    1     2.6026     4.9183   69 O    0 0 0
 105 O    1     2.6503     5.0083  116 O    0 0 0

 106 O    1     1.8689     3.5318   21 GA   0 0 0
 106 O    1     2.0050     3.7888   47 GA   0 0 0
 106 O    1     2.0647     3.9017   26 GA   0 1 0
 106 O    1     2.0648     3.9019   34 GA   0 0 0
 106 O    1     2.6041     4.9211   70 O    0 0 0
 106 O    1     2.6574     5.0217  119 O    0 1 0

 107 O    1     1.9028     3.5957   24 GA   0 0 0
 107 O    1     2.0299     3.8360   27 IR   0 0 0
 107 O    1     2.0600     3.8929   38 GA   0 0 0
 107 O    1     2.0734     3.9181   35 GA   0-1 0
 107 O    1     2.5868     4.8883   71 O    0 0 0
 107 O    1     2.6357     4.9807  118 O    0-1 0

 108 O    1     1.8581     3.5113   23 GA   0 0 0
 108 O    1     2.0110     3.8002   37 GA   0 0 0
 108 O    1     2.0618     3.8962   28 GA   0 0 0
 108 O    1     2.0644     3.9012   36 GA   0-1 0
 108 O    1     2.6047     4.9221   72 O    0 0 0
 108 O    1     2.6494     5.0067  117 O    0-1 0

 109 O    1     1.8666     3.5274    2 GA   0 0 0
 109 O    1     2.0045     3.7879   28 GA   0 0 0
 109 O    1     2.0653     3.9028   41 GA   0 0 0
 109 O    1     2.0669     3.9059   37 GA   0 0 0
 109 O    1     2.6068     4.9261   49 O    0 0 0
 109 O    1     2.6521     5.0117  100 O    0 0 0

 110 O    1     1.9081     3.6059    1 GA   0 0 0
 110 O    1     1.9794     3.7405   27 IR   0 0 0
 110 O    1     2.1227     4.0114   42 GA   0 0 0
 110 O    1     2.1230     4.0120   38 GA   0 0 0
 110 O    1     2.5983     4.9101   50 O    0 0 0
 110 O    1     2.6531     5.0136   99 O    0 0 0

 111 O    1     1.8667     3.5276    4 GA   0 0 0
 111 O    1     2.0135     3.8050   30 GA   0 0 0
 111 O    1     2.0593     3.8915   43 GA   0 0 0
 111 O    1     2.0593     3.8915   39 GA   0 0 0
 111 O    1     2.5991     4.9116   51 O    0 0 0
 111 O    1     2.6567     5.0205  102 O    0 0 0

 112 O    1     1.8534     3.5024    3 GA   0 0 0
 112 O    1     2.0128     3.8037   29 GA   0 0 0
 112 O    1     2.0633     3.8990   40 GA   0 0 0
 112 O    1     2.0732     3.9177   44 GA   0 0 0
 112 O    1     2.6002     4.9137   52 O    0 0 0
 112 O    1     2.6495     5.0068   97 O    0 0 0

 113 O    1     1.8649     3.5242    6 GA   0 0 0
 113 O    1     2.0059     3.7907   32 GA   0 0 0
 113 O    1     2.0570     3.8871   41 GA   0 0 0
 113 O    1     2.0674     3.9069   45 GA   0 0 0
 113 O    1     2.6091     4.9305   53 O    0 0 0
 113 O    1     2.6487     5.0054  104 O    0 0 0

 114 O    1     1.8747     3.5427    5 GA   0 0 0
 114 O    1     2.0092     3.7969   31 GA   0 0 0
 114 O    1     2.0581     3.8893   42 GA   0 0 0
 114 O    1     2.0720     3.9156   46 GA   0 0 0
 114 O    1     2.6101     4.9324   54 O    0 0 0
 114 O    1     2.6357     4.9807   99 O    0 0 0

 115 O    1     1.8691     3.5321    8 GA   0 0 0
 115 O    1     2.0123     3.8027   34 GA   0 0 0
 115 O    1     2.0551     3.8835   43 GA   0 0 0
 115 O    1     2.0573     3.8877   47 GA   0 0 0
 115 O    1     2.6019     4.9170   55 O    0 0 0
 115 O    1     2.6586     5.0240  106 O    0 0 0

 116 O    1     1.8642     3.5228    7 GA   0 0 0
 116 O    1     2.0095     3.7974   33 GA   0 0 0
 116 O    1     2.0629     3.8984   48 GA   0 0 0
 116 O    1     2.0638     3.9000   44 GA   0 0 0
 116 O    1     2.6042     4.9213   56 O    0 0 0
 116 O    1     2.6503     5.0083  105 O    0 0 0

 117 O    1     1.8647     3.5238   10 GA   0 0 0
 117 O    1     2.0062     3.7913   36 GA   0 0 0
 117 O    1     2.0544     3.8823   37 GA   0 1 0
 117 O    1     2.0695     3.9108   45 GA   0 0 0
 117 O    1     2.6086     4.9295   57 O    0 0 0
 117 O    1     2.6494     5.0067  108 O    0 1 0

 118 O    1     1.8749     3.5430    9 GA   0 0 0
 118 O    1     2.0095     3.7973   35 GA   0 0 0
 118 O    1     2.0577     3.8884   38 GA   0 1 0
 118 O    1     2.0721     3.9157   46 GA   0 0 0
 118 O    1     2.6102     4.9325   58 O    0 0 0
 118 O    1     2.6357     4.9807  107 O    0 1 0

 119 O    1     1.8669     3.5279   12 GA   0 0 0
 119 O    1     2.0131     3.8043   26 GA   0 0 0
 119 O    1     2.0574     3.8879   39 GA   0 0 0
 119 O    1     2.0628     3.8981   47 GA   0-1 0
 119 O    1     2.5987     4.9107   59 O    0 0 0
 119 O    1     2.6566     5.0203   98 O    0 0 0

 120 O    1     1.8533     3.5022   11 GA   0 0 0
 120 O    1     2.0127     3.8034   25 GA   0 0 0
 120 O    1     2.0623     3.8972   40 GA   0 0 0
 120 O    1     2.0742     3.9197   48 GA   0-1 0
 120 O    1     2.6004     4.9140   60 O    0 0 0
 120 O    1     2.6491     5.0061   97 O    0 0 0


 SYMMETRY ALLOWED ELASTIC DISTORTION 1
  0.5773503  0.0000000  0.0000000
  0.0000000  0.5773503  0.0000000
  0.0000000  0.0000000  0.5773503

 SYMMETRY ALLOWED ELASTIC DISTORTION 2
  0.8164966  0.0000000  0.0000000
  0.0000000 -0.4082483  0.0000000
  0.0000000  0.0000000 -0.4082483

 SYMMETRY ALLOWED ELASTIC DISTORTION 3
  0.0000000  0.7071068  0.0000000
  0.7071068  0.0000000  0.0000000
  0.0000000  0.0000000  0.0000000

 SYMMETRY ALLOWED ELASTIC DISTORTION 4
  0.0000000  0.0000000  0.0000000
  0.0000000  0.7071068  0.0000000
  0.0000000  0.0000000 -0.7071068

 SYMMETRY ALLOWED ELASTIC DISTORTION 5
  0.0000000  0.0000000  0.7071068
  0.0000000  0.0000000  0.0000000
  0.7071068  0.0000000  0.0000000

 SYMMETRY ALLOWED ELASTIC DISTORTION 6
  0.0000000  0.0000000  0.0000000
  0.0000000  0.0000000  0.7071068
  0.0000000  0.7071068  0.0000000

 SYMMETRY ALLOWED INTERNAL DEGREE(S) OF FREEDOM: 357
 TTTTTTTTTTTTTTTTTTTTTTTTTTTTTT SYMM        TELAPSE        3.06 TCPU        2.91
 TTTTTTTTTTTTTTTTTTTTTTTTTTTTTT INT_SCREEN  TELAPSE        3.20 TCPU        3.05

 *******************************************************************************
 *                             OPTIMIZATION STARTS                             *
 *******************************************************************************
 RECLASIFICATION OF INDICES FOR INTEGRAL CALC ACCORDING TO DIFFERENT CRITERIA:
           FIXDELTE                  FIXDELTX              FIXDELTN
           1.0000000               0.80000000                363
 DEFAULT MAX NUM OF POINTS  726
 *******************************************************************************

 *******************************************************************************
 COORDINATE AND CELL OPTIMIZATION - POINT    1

 DFT PARAMETERS

     ATOM       ELECTRONS   NET CHARGE   R(ANGSTROM)
   1  31  GA     31.0000      0.0000     1.53000000
  27 277  IR     16.0000      1.0000     1.13333333
  49   8  O       8.0000      0.0000     0.74000000

 SIZE OF GRID=    2601799
 TTTTTTTTTTTTTTTTTTTTTTTTTTTTTT MAKE_GRID2  TELAPSE       18.58 TCPU       18.42
 BECKE WEIGHT FUNCTION
 RADSAFE =     2.00
 TOLERANCES - DENSITY:10**- 6; POTENTIAL:10**- 9; GRID WGT:10**-14

 RADIAL INTEGRATION  - INTERVALS (POINTS,UPPER LIMIT):            1( 75,  4.0*R)

 ANGULAR INTEGRATION - INTERVALS (ACCURACY LEVEL [N. POINTS] UPPER LIMIT):
  1(  4[  86]   0.2)  2(  8[ 194]   0.5)  3( 12[ 350]   0.9)  4( 16[ 974]   3.5)
  5( 12[ 350]9999.0)
 TTTTTTTTTTTTTTTTTTTTTTTTTTTTTT INT_CALC    TELAPSE       18.69 TCPU       18.53

 *******************************************************************************
 Ga2O3 - beta                                                                    
 CRYSTAL - SCF - TYPE OF CALCULATION :  UNRESTRICTED OPEN SHELL
 *******************************************************************************

 CAPPA:IS1  4;IS2  4;IS3  4; K PTS MONK NET  36; SYMMOPS:K SPACE   2;G SPACE   1

 TTTTTTTTTTTTTTTTTTTTTTTTTTTTTT SDIK        TELAPSE       89.89 TCPU       89.70

 AAAAAAAAAAAAAAAAAAAAAAAAAAAAAAAAAAAAAAAAAAAAAAAAAAAAAAAAAAAAAAAAAAAAAAAAAAAAAAA
         ATOMIC WAVEFUNCTION(S)


 NUCLEAR CHARGE 31.0  SYMMETRY SPECIES            S    P    D
 N. ELECTRONS   31.0  NUMBER OF PRIMITIVE GTOS   14   10    6
                      NUMBER OF CONTRACTED GTOS   5    4    3
                      NUMBER OF CLOSED SHELLS     4    2    1
                      OPEN SHELL OCCUPATION       0    1    0

  ZNUC SCFIT  TOTAL HF ENERGY   KINETIC ENERGY   VIRIAL THEOREM ACCURACY
  31.0  22   -1.922924209E+03  1.922239062E+03 -2.000356432E+00  4.4E-06

 NUCLEAR CHARGE 17.0  SYMMETRY SPECIES            S    P    D
 N. ELECTRONS   16.0  NUMBER OF PRIMITIVE GTOS    4    4    3
                      NUMBER OF CONTRACTED GTOS   4    4    3
                      NUMBER OF CLOSED SHELLS     2    1    0
                      OPEN SHELL OCCUPATION       0    0    6

  ZNUC SCFIT  TOTAL HF ENERGY   KINETIC ENERGY   VIRIAL THEOREM ACCURACY
  17.0  36   -1.033199443E+02  3.227961086E+01 -4.200780354E+00  4.2E-06

 NUCLEAR CHARGE  8.0  SYMMETRY SPECIES            S    P
 N. ELECTRONS    8.0  NUMBER OF PRIMITIVE GTOS    7    4
                      NUMBER OF CONTRACTED GTOS   3    2
                      NUMBER OF CLOSED SHELLS     2    0
                      OPEN SHELL OCCUPATION       0    4

  ZNUC SCFIT  TOTAL HF ENERGY   KINETIC ENERGY   VIRIAL THEOREM ACCURACY
   8.0  13   -7.471200414E+01  7.474432650E+01 -1.999567561E+00  2.0E-06

 AAAAAAAAAAAAAAAAAAAAAAAAAAAAAAAAAAAAAAAAAAAAAAAAAAAAAAAAAAAAAAAAAAAAAAAAAAAAAAA

 CHARGE NORMALIZATION FACTOR   1.00000000
 TOTAL ATOMIC CHARGES:
  31.0000000  31.0000000  31.0000000  31.0000000  31.0000000  31.0000000
  31.0000000  31.0000000  31.0000000  31.0000000  31.0000000  31.0000000
  31.0000000  31.0000000  31.0000000  31.0000000  31.0000000  31.0000000
  31.0000000  31.0000000  31.0000000  31.0000000  31.0000000  31.0000000
  31.0000000  31.0000000  15.9999999  31.0000000  31.0000000  31.0000000
  31.0000000  31.0000000  31.0000000  31.0000000  31.0000000  31.0000000
  31.0000000  31.0000000  31.0000000  31.0000000  31.0000000  31.0000000
  31.0000000  31.0000000  31.0000000  31.0000000  31.0000000  31.0000000
   8.0000000   8.0000000   8.0000000   8.0000000   8.0000000   8.0000000
   8.0000000   8.0000000   8.0000000   8.0000000   8.0000000   8.0000000
   8.0000000   8.0000000   8.0000000   8.0000000   8.0000000   8.0000000
   8.0000000   8.0000000   8.0000000   8.0000000   8.0000000   8.0000000
   8.0000000   8.0000000   8.0000000   8.0000000   8.0000000   8.0000000
   8.0000000   8.0000000   8.0000000   8.0000000   8.0000000   8.0000000
   8.0000000   8.0000000   8.0000000   8.0000000   8.0000000   8.0000000
   8.0000000   8.0000000   8.0000000   8.0000000   8.0000000   8.0000000
   8.0000000   8.0000000   8.0000000   8.0000000   8.0000000   8.0000000
   8.0000000   8.0000000   8.0000000   8.0000000   8.0000000   8.0000000
   8.0000000   8.0000000   8.0000000   8.0000000   8.0000000   8.0000000
   8.0000000   8.0000000   8.0000000   8.0000000   8.0000000   8.0000000
 SUMMED SPIN DENSITY           0.00000000
 TOTAL ATOMIC SPINS  :
   0.0000000   0.0000000   0.0000000   0.0000000   0.0000000   0.0000000
   0.0000000   0.0000000   0.0000000   0.0000000   0.0000000   0.0000000
   0.0000000   0.0000000   0.0000000   0.0000000   0.0000000   0.0000000
   0.0000000   0.0000000   0.0000000   0.0000000   0.0000000   0.0000000
   0.0000000   0.0000000   0.0000000   0.0000000   0.0000000   0.0000000
   0.0000000   0.0000000   0.0000000   0.0000000   0.0000000   0.0000000
   0.0000000   0.0000000   0.0000000   0.0000000   0.0000000   0.0000000
   0.0000000   0.0000000   0.0000000   0.0000000   0.0000000   0.0000000
   0.0000000   0.0000000   0.0000000   0.0000000   0.0000000   0.0000000
   0.0000000   0.0000000   0.0000000   0.0000000   0.0000000   0.0000000
   0.0000000   0.0000000   0.0000000   0.0000000   0.0000000   0.0000000
   0.0000000   0.0000000   0.0000000   0.0000000   0.0000000   0.0000000
   0.0000000   0.0000000   0.0000000   0.0000000   0.0000000   0.0000000
   0.0000000   0.0000000   0.0000000   0.0000000   0.0000000   0.0000000
   0.0000000   0.0000000   0.0000000   0.0000000   0.0000000   0.0000000
   0.0000000   0.0000000   0.0000000   0.0000000   0.0000000   0.0000000
   0.0000000   0.0000000   0.0000000   0.0000000   0.0000000   0.0000000
   0.0000000   0.0000000   0.0000000   0.0000000   0.0000000   0.0000000
   0.0000000   0.0000000   0.0000000   0.0000000   0.0000000   0.0000000
   0.0000000   0.0000000   0.0000000   0.0000000   0.0000000   0.0000000
 TTTTTTTTTTTTTTTTTTTTTTTTTTTTTT MOQGAD      TELAPSE      131.73 TCPU      131.51
 TTTTTTTTTTTTTTTTTTTTTTTTTTTTTT SHELLXN     TELAPSE      832.60 TCPU      832.16
 TTTTTTTTTTTTTTTTTTTTTTTTTTTTTT MONMO3      TELAPSE      851.24 TCPU      850.80
 NUMERICALLY INTEGRATED DENSITY   1024.5002727566   1024.5002727566
 TTTTTTTTTTTTTTTTTTTTTTTTTTTTTT NUMDFT      TELAPSE      862.27 TCPU      861.83
 CYC   0 ETOT(AU) -9.597721805466E+04 DETOT -9.60E+04 tst  0.00E+00 PX  1.00E+00
 CYCLE  0 WAVE FUNCTION SAVED IN FORTRAN UNIT 79
 TTTTTTTTTTTTTTTTTTTTTTTTTTTTTT FDIK        TELAPSE     2853.53 TCPU     2852.59
 SPIN LOCKING: NO ENERGY GAP COMPUTED
 TTTTTTTTTTTTTTTTTTTTTTTTTTTTTT PDIG        TELAPSE     2874.54 TCPU     2873.60
 CHARGE NORMALIZATION FACTOR   1.00000000
 TOTAL ATOMIC CHARGES:
  28.8105160  28.7737810  28.8020669  28.7856603  28.8016435  28.7764964
  28.7708031  28.7825032  28.8015800  28.7764731  28.8022292  28.7858850
  28.7859435  28.7801959  28.7917282  28.7900191  28.7839912  28.7751878
  28.7847621  28.7834938  28.7839587  28.7752492  28.7917429  28.7900020
  28.8993369  28.8962502  15.7467748  28.9107486  28.8993500  28.8961554
  28.9230491  28.8996271  28.8980750  28.8944377  28.9230287  28.8996479
  28.9077359  28.9263101  28.9142762  28.9080953  28.9077369  28.9262936
  28.9051425  28.9013834  28.8967803  28.8855603  28.9050328  28.9013603
   9.4499160   9.4367169   9.4145411   9.4180542   9.4336996   9.4298207
   9.4132390   9.3981071   9.4339170   9.4298282   9.4146115   9.4179358
   9.4354317   9.3988480   9.4661108   9.4265375   9.4217534   9.3218221
   9.4277223   9.4298319   9.4217064   9.3214998   9.4659362   9.4264449
   9.4446255   9.4586627   9.4522507   9.4616299   9.4445735   9.4586004
   9.4482348   9.4537462   9.3624353   9.4380280   9.4480333   9.4536893
   9.4453179   9.4385398   9.5335418   9.4568705   9.4452881   9.4387557
   9.4630936   9.4530255   9.4338938   9.3439331   9.4629442   9.4530706
   9.3765003   9.3130276   9.4157236   9.3701708   9.3669499   9.2822616
   9.3755307   9.3747911   9.3669417   9.2819662   9.4159792   9.3703005
   9.3716005   9.4336109   9.3576986   9.3741628   9.3680450   9.3798908
   9.3507996   9.3698791   9.3678429   9.3798588   9.3573812   9.3741697
 SUMMED SPIN DENSITY           1.00000000
 TOTAL ATOMIC SPINS  :
   0.0000267   0.0003264   0.0001096   0.0002443   0.0001796   0.0011550
   0.0003633   0.0005346   0.0001813   0.0011548   0.0001103   0.0002445
   0.0005881   0.0004073   0.0000460   0.0000920   0.0020543   0.0015197
   0.0000553   0.0001148   0.0020627   0.0015176   0.0000460   0.0000915
   0.0001139   0.0040799   0.0001384   0.0000515   0.0001143   0.0040661
   0.0000240   0.0000658   0.0002109   0.0037505   0.0000239   0.0000661
   0.0001037   0.0000326   0.0006401   0.0003442   0.0001031   0.0000329
   0.0006655   0.0003887   0.0004387   0.0001018   0.0006675   0.0003884
   0.0001011   0.0000279   0.0029716   0.0067584   0.0037528   0.0022158
   0.0098125   0.0289492   0.0037414   0.0022134   0.0029791   0.0067895
   0.0009973   0.0303672   0.0000385   0.0003154   0.0104989   0.1077722
   0.0002888   0.0011049   0.0105268   0.1078971   0.0000385   0.0003153
   0.0101028   0.0025360   0.0002082   0.0003765   0.0101301   0.0025369
   0.0013265   0.0008612   0.0897869   0.0174531   0.0013256   0.0008588
   0.0004425   0.0117686   0.0001269   0.0019739   0.0004476   0.0116846
   0.0003118   0.0037400   0.0144735   0.1103473   0.0003113   0.0037597
   0.0006763   0.0603320   0.0000509   0.0009216   0.0075527   0.0899350
   0.0003407   0.0007954   0.0075646   0.0901125   0.0000508   0.0009264
   0.0013731   0.0000202   0.0153499   0.0007686   0.0067710   0.0004781
   0.0214307   0.0039125   0.0067929   0.0004772   0.0153937   0.0007718
 TTTTTTTTTTTTTTTTTTTTTTTTTTTTTT MOQGAD      TELAPSE     2874.62 TCPU     2873.67
 TTTTTTTTTTTTTTTTTTTTTTTTTTTTTT SHELLXN     TELAPSE     3604.59 TCPU     3603.63
 TTTTTTTTTTTTTTTTTTTTTTTTTTTTTT MONMO3      TELAPSE     3623.41 TCPU     3622.45
 NUMERICALLY INTEGRATED DENSITY   1025.0003188638   1024.0003190074
 TTTTTTTTTTTTTTTTTTTTTTTTTTTTTT NUMDFT      TELAPSE     3650.78 TCPU     3649.82
 CYC   1 ETOT(AU) -9.595873000205E+04 DETOT  1.85E+01 tst  0.00E+00 PX  1.00E+00
 CYCLE  1 WAVE FUNCTION SAVED IN FORTRAN UNIT 79
 TTTTTTTTTTTTTTTTTTTTTTTTTTTTTT FDIK        TELAPSE     4144.28 TCPU     4142.70
 SPIN LOCKING: NO ENERGY GAP COMPUTED
 TTTTTTTTTTTTTTTTTTTTTTTTTTTTTT PDIG        TELAPSE     4165.28 TCPU     4163.70
 CHARGE NORMALIZATION FACTOR   1.00000000
 TOTAL ATOMIC CHARGES:
  28.9577620  28.9400228  28.9510280  28.9505554  28.9577677  28.9394289
  28.9397739  28.9479760  28.9576588  28.9393000  28.9509490  28.9505894
  28.9477089  28.9431596  28.9408868  28.9467350  28.9459538  28.9397088
  28.9438494  28.9462936  28.9457931  28.9397957  28.9408901  28.9466700
  29.0512763  29.0508041  14.8817940  29.0552688  29.0512982  29.0507929
  29.0642872  29.0508610  29.0522955  29.0481575  29.0643224  29.0509147
  29.0555653  29.0673651  29.0529159  29.0516527  29.0555290  29.0674802
  29.0506499  29.0507244  29.0515306  29.0454655  29.0506303  29.0506689
   9.3204144   9.3107579   9.3122883   9.3186914   9.3165373   9.3207085
   9.3188635   9.3270402   9.3167358   9.3208650   9.3124507   9.3185834
   9.3169969   9.3232441   9.3162104   9.3166028   9.3175955   9.3435935
   9.3203759   9.3184389   9.3176061   9.3434928   9.3175033   9.3164723
   9.3558939   9.3623598   9.3508738   9.3528969   9.3558816   9.3623228
   9.3537416   9.3556649   9.3748481   9.3592837   9.3536410   9.3555685
   9.3502072   9.3553445   9.2934810   9.3532611   9.3501618   9.3554803
   9.3582154   9.3532557   9.3569849   9.3857116   9.3581526   9.3533758
   9.2853723   9.3000979   9.3143201   9.2831652   9.2858464   9.3068345
   9.2865373   9.2843832   9.2857129   9.3067619   9.3139604   9.2831798
   9.2827047   9.2927391   9.2866179   9.2843169   9.2866328   9.2849932
   9.2887360   9.2839059   9.2865293   9.2848884   9.2863129   9.2842670
 SUMMED SPIN DENSITY           1.00000000
 TOTAL ATOMIC SPINS  :
   0.0046285   0.0004698   0.0024473   0.0000374   0.0003446  -0.0007168
   0.0002194  -0.0005079   0.0003529  -0.0007088   0.0023970   0.0000319
  -0.0003532  -0.0000069   0.0014846   0.0008705  -0.0011636  -0.0008170
   0.0002379   0.0002532  -0.0011958  -0.0007771   0.0014510   0.0009986
   0.0002298  -0.0021445   0.6576781   0.0001970   0.0002179  -0.0021123
   0.0007039   0.0002131  -0.0001575  -0.0032308   0.0006571   0.0001984
   0.0001010   0.0030219  -0.0001720   0.0004490  -0.0000174   0.0030377
  -0.0003460   0.0000021  -0.0003922   0.0000377  -0.0002361   0.0000350
   0.0014811   0.0060777   0.0035771   0.0000560   0.0004020   0.0005158
   0.0002307   0.0007176   0.0003897   0.0004806   0.0034714   0.0000733
   0.0000727   0.0007202   0.0381777  -0.0000475   0.0006086   0.0024728
   0.0001543  -0.0000489   0.0006019   0.0024529   0.0368088   0.0000077
   0.0002453   0.0002563   0.0018019   0.0010835   0.0002397   0.0002254
   0.0016818   0.0008585   0.0018277   0.0003038   0.0016246   0.0008580
   0.0029100   0.0002414   0.1200064   0.0001946   0.0029785   0.0002773
   0.0012984  -0.0000022   0.0002733   0.0021435   0.0013172  -0.0000188
  -0.0000822   0.0016603   0.0157174  -0.0001093   0.0003000   0.0025698
   0.0000543  -0.0000973   0.0002723   0.0025522   0.0162278  -0.0001179
   0.0004610   0.0436271   0.0004088   0.0010238   0.0000649   0.0016135
   0.0004831   0.0001467   0.0000608   0.0016567   0.0003713   0.0011058
 TTTTTTTTTTTTTTTTTTTTTTTTTTTTTT MOQGAD      TELAPSE     4165.36 TCPU     4163.77
 TTTTTTTTTTTTTTTTTTTTTTTTTTTTTT SHELLXN     TELAPSE     4895.59 TCPU     4894.00
 TTTTTTTTTTTTTTTTTTTTTTTTTTTTTT MONMO3      TELAPSE     4911.32 TCPU     4909.73
 NUMERICALLY INTEGRATED DENSITY   1025.0003441259   1024.0003407472
 TTTTTTTTTTTTTTTTTTTTTTTTTTTTTT NUMDFT      TELAPSE     4938.75 TCPU     4937.15
 CYC   2 ETOT(AU) -9.596208305480E+04 DETOT -3.35E+00 tst  1.31E-03 PX  1.68E-01
 CYCLE  2 WAVE FUNCTION SAVED IN FORTRAN UNIT 79
 TTTTTTTTTTTTTTTTTTTTTTTTTTTTTT FDIK        TELAPSE     5486.07 TCPU     5483.88
 SPIN LOCKING: NO ENERGY GAP COMPUTED
 TTTTTTTTTTTTTTTTTTTTTTTTTTTTTT PDIG        TELAPSE     5507.06 TCPU     5504.88
 CHARGE NORMALIZATION FACTOR   1.00000000
 TOTAL ATOMIC CHARGES:
  29.0531551  29.0426268  29.0439904  29.0510953  29.0552501  29.0414499
  29.0425813  29.0493166  29.0551231  29.0413681  29.0440752  29.0514074
  29.0491399  29.0435212  29.0351273  29.0442655  29.0490431  29.0424854
  29.0417993  29.0455059  29.0490840  29.0426472  29.0353169  29.0443678
  29.1368278  29.1385652  14.9484744  29.1384519  29.1369005  29.1383758
  29.1444985  29.1363408  29.1381102  29.1371232  29.1443081  29.1363742
  29.1400110  29.1496062  29.1368046  29.1359567  29.1398466  29.1496317
  29.1362102  29.1356536  29.1387590  29.1333349  29.1361591  29.1357424
   9.2479232   9.2418754   9.2461621   9.2506413   9.2464820   9.2550954
   9.2510389   9.2562145   9.2466432   9.2551095   9.2463876   9.2505468
   9.2484486   9.2533510   9.2347194   9.2493439   9.2491744   9.2658934
   9.2550153   9.2502969   9.2492193   9.2658136   9.2358682   9.2492740
   9.2955501   9.3032170   9.2906497   9.2912386   9.2955667   9.3031536
   9.2951967   9.2968737   9.3061144   9.2984007   9.2952135   9.2967307
   9.2933353   9.2949134   9.2380701   9.2928581   9.2932249   9.2950727
   9.2961999   9.2931503   9.2969340   9.3153912   9.2960720   9.2932200
   9.2356621   9.2437183   9.2502255   9.2338936   9.2355258   9.2468152
   9.2375451   9.2349158   9.2354515   9.2467316   9.2499093   9.2338421
   9.2330827   9.2341136   9.2352020   9.2339647   9.2364586   9.2319073
   9.2371387   9.2343897   9.2364000   9.2318494   9.2346513   9.2339116
 SUMMED SPIN DENSITY           1.00000000
 TOTAL ATOMIC SPINS  :
   0.0041971   0.0001500   0.0020470  -0.0003033  -0.0000245  -0.0009825
  -0.0001582  -0.0006558  -0.0000056  -0.0009672   0.0020295  -0.0003159
  -0.0005582  -0.0003061   0.0011755   0.0005593  -0.0014415  -0.0009831
  -0.0000184  -0.0000126  -0.0014258  -0.0009849   0.0011113   0.0006004
  -0.0001118  -0.0023632   0.6597884  -0.0001064  -0.0001059  -0.0023218
   0.0002595  -0.0001432  -0.0003769  -0.0032772   0.0002192  -0.0002062
  -0.0002254   0.0026810  -0.0005539  -0.0002012  -0.0001645   0.0025479
  -0.0006095  -0.0003303  -0.0006956  -0.0002235  -0.0006723  -0.0003314
   0.0018421   0.0057381   0.0036899   0.0002492   0.0005845   0.0006769
   0.0004562   0.0008242   0.0005594   0.0006881   0.0036184   0.0002713
   0.0002236   0.0008560   0.0413267   0.0001623   0.0007130   0.0025619
   0.0002757   0.0001070   0.0006879   0.0025546   0.0397546   0.0001815
   0.0003571   0.0003047   0.0022790   0.0013726   0.0003409   0.0002911
   0.0017880   0.0009886   0.0019105   0.0003941   0.0017464   0.0010153
   0.0027451   0.0003677   0.1232008   0.0003091   0.0027967   0.0003943
   0.0017184   0.0001807   0.0005048   0.0023032   0.0017034   0.0001792
   0.0001301   0.0017488   0.0147140   0.0000932   0.0004333   0.0026099
   0.0001885   0.0001517   0.0004284   0.0026350   0.0152817   0.0000978
   0.0005667   0.0396113   0.0005381   0.0010851   0.0002377   0.0017257
   0.0006185   0.0003746   0.0002623   0.0017792   0.0005600   0.0011312
 TTTTTTTTTTTTTTTTTTTTTTTTTTTTTT MOQGAD      TELAPSE     5507.14 TCPU     5504.95
 TTTTTTTTTTTTTTTTTTTTTTTTTTTTTT SHELLXN     TELAPSE     6237.21 TCPU     6235.02
 TTTTTTTTTTTTTTTTTTTTTTTTTTTTTT MONMO3      TELAPSE     6252.69 TCPU     6250.50
 NUMERICALLY INTEGRATED DENSITY   1025.0003593997   1024.0003562529
 TTTTTTTTTTTTTTTTTTTTTTTTTTTTTT NUMDFT      TELAPSE     6280.19 TCPU     6277.99
 CYC   3 ETOT(AU) -9.596329430052E+04 DETOT -1.21E+00 tst  1.09E-04 PX  3.91E-02
 CYCLE  3 WAVE FUNCTION SAVED IN FORTRAN UNIT 79
 ANDERSON MIX: BETA=  -1.612356448154E+00
 TTTTTTTTTTTTTTTTTTTTTTTTTTTTTT FDIK        TELAPSE     6797.41 TCPU     6793.39
 SPIN LOCKING: NO ENERGY GAP COMPUTED
 TTTTTTTTTTTTTTTTTTTTTTTTTTTTTT PDIG        TELAPSE     6818.35 TCPU     6814.32
 CHARGE NORMALIZATION FACTOR   1.00000000
 TOTAL ATOMIC CHARGES:
  29.2360381  29.2416210  29.2239135  29.2433367  29.2408867  29.2362252
  29.2442470  29.2428150  29.2407360  29.2361871  29.2237778  29.2437411
  29.2423109  29.2357148  29.2197279  29.2319805  29.2445520  29.2392719
  29.2316455  29.2355965  29.2446258  29.2394959  29.2200174  29.2321440
  29.3084577  29.3117108  15.0047922  29.3056288  29.3085782  29.3113894
  29.3038952  29.3086745  29.3097208  29.3110370  29.3036251  29.3085839
  29.3091607  29.3141899  29.3049223  29.3045062  29.3090743  29.3142404
  29.3066230  29.3055482  29.3120686  29.3103171  29.3065173  29.3057353
   9.1109195   9.1081608   9.1197768   9.1212872   9.1147632   9.1283500
   9.1211586   9.1220111   9.1149603   9.1283706   9.1200322   9.1211081
   9.1183955   9.1203389   9.0864766   9.1210026   9.1191626   9.1191439
   9.1295978   9.1206874   9.1191365   9.1191278   9.0870463   9.1209196
   9.1761210   9.1851018   9.1707660   9.1684590   9.1760928   9.1849965
   9.1784934   9.1792863   9.1725019   9.1775271   9.1784972   9.1791916
   9.1788604   9.1754408   9.1289307   9.1736938   9.1788249   9.1756575
   9.1727488   9.1742080   9.1775207   9.1788777   9.1726504   9.1742790
   9.1382687   9.1356732   9.1276085   9.1375239   9.1370865   9.1327440
   9.1414561   9.1381267   9.1369294   9.1326251   9.1275607   9.1374457
   9.1361253   9.1227517   9.1348650   9.1356044   9.1385422   9.1286722
   9.1362901   9.1367182   9.1385275   9.1286432   9.1343327   9.1356128
 SUMMED SPIN DENSITY           1.00000000
 TOTAL ATOMIC SPINS  :
   0.0037299   0.0000978   0.0013630  -0.0003697  -0.0001024  -0.0008920
  -0.0001880  -0.0006293  -0.0000740  -0.0009193   0.0013608  -0.0003556
  -0.0005218  -0.0002997   0.0007735   0.0001989  -0.0012298  -0.0008534
  -0.0001260  -0.0001330  -0.0012703  -0.0009787   0.0007411   0.0002355
  -0.0002019  -0.0020844   0.6842982  -0.0003257  -0.0002111  -0.0019870
  -0.0002976  -0.0002385  -0.0003798  -0.0028096  -0.0003298  -0.0002454
  -0.0002640   0.0021814  -0.0007129  -0.0002527  -0.0003584   0.0020760
  -0.0006467  -0.0004368  -0.0006415  -0.0004403  -0.0006301  -0.0004464
   0.0017575   0.0046510   0.0033886   0.0002803   0.0005571   0.0006326
   0.0004194   0.0007385   0.0005859   0.0006311   0.0033105   0.0002673
   0.0001802   0.0007271   0.0426946   0.0001971   0.0005411   0.0022029
   0.0002369   0.0001555   0.0005833   0.0021953   0.0410874   0.0002131
   0.0002669   0.0002829   0.0024169   0.0011656   0.0002948   0.0002563
   0.0016626   0.0009342   0.0015984   0.0003417   0.0016146   0.0009859
   0.0023062   0.0003514   0.1241027   0.0002955   0.0023338   0.0003596
   0.0018404   0.0001939   0.0004668   0.0019801   0.0018590   0.0001636
   0.0001569   0.0014127   0.0116166   0.0001137   0.0003697   0.0021846
   0.0001560   0.0002181   0.0003937   0.0022226   0.0121008   0.0000716
   0.0004471   0.0307591   0.0004958   0.0008527   0.0002840   0.0015473
   0.0005139   0.0003358   0.0002726   0.0015861   0.0004896   0.0009180
 TTTTTTTTTTTTTTTTTTTTTTTTTTTTTT MOQGAD      TELAPSE     6818.43 TCPU     6814.40
 TTTTTTTTTTTTTTTTTTTTTTTTTTTTTT SHELLXN     TELAPSE     7548.79 TCPU     7544.75
 TTTTTTTTTTTTTTTTTTTTTTTTTTTTTT MONMO3      TELAPSE     7564.36 TCPU     7560.32
 NUMERICALLY INTEGRATED DENSITY   1025.0003842859   1024.0003818352
 TTTTTTTTTTTTTTTTTTTTTTTTTTTTTT NUMDFT      TELAPSE     7591.79 TCPU     7587.75
 CYC   4 ETOT(AU) -9.596401724175E+04 DETOT -7.23E-01 tst  2.91E-04 PX  7.37E-02
 CYCLE  4 WAVE FUNCTION SAVED IN FORTRAN UNIT 79
 ANDERSON MIX: BETA=  -6.793181110993E-02
 TTTTTTTTTTTTTTTTTTTTTTTTTTTTTT FDIK        TELAPSE     8167.23 TCPU     8162.47
 SPIN LOCKING: NO ENERGY GAP COMPUTED
 TTTTTTTTTTTTTTTTTTTTTTTTTTTTTT PDIG        TELAPSE     8188.23 TCPU     8183.47
 CHARGE NORMALIZATION FACTOR   1.00000000
 TOTAL ATOMIC CHARGES:
  29.2424350  29.2489421  29.2291918  29.2507757  29.2478392  29.2433381
  29.2513714  29.2499714  29.2477263  29.2432628  29.2292549  29.2510941
  29.2492856  29.2431023  29.2262372  29.2383963  29.2513096  29.2460733
  29.2392939  29.2431488  29.2513392  29.2461396  29.2264822  29.2384157
  29.3136769  29.3162428  14.9710250  29.3107296  29.3137384  29.3160395
  29.3067481  29.3136354  29.3150929  29.3153810  29.3067078  29.3137826
  29.3141916  29.3179300  29.3104755  29.3099699  29.3142936  29.3179055
  29.3113408  29.3106625  29.3170695  29.3156991  29.3116908  29.3106241
   9.1086939   9.1048651   9.1158112   9.1169773   9.1119179   9.1245880
   9.1167283   9.1180019   9.1120039   9.1246213   9.1160596   9.1168175
   9.1146209   9.1160751   9.0878328   9.1168220   9.1149029   9.1153885
   9.1260513   9.1167775   9.1149459   9.1153657   9.0878847   9.1167657
   9.1703445   9.1798221   9.1662991   9.1640013   9.1703072   9.1797730
   9.1728706   9.1738000   9.1670121   9.1715378   9.1729593   9.1737475
   9.1733050   9.1695034   9.1267751   9.1680693   9.1732254   9.1697189
   9.1685456   9.1685367   9.1712406   9.1734070   9.1683624   9.1685566
   9.1365150   9.1342243   9.1286422   9.1357510   9.1349090   9.1314210
   9.1404346   9.1364250   9.1348681   9.1312821   9.1287379   9.1356235
   9.1340605   9.1249591   9.1329555   9.1342121   9.1365036   9.1275291
   9.1343665   9.1346101   9.1365590   9.1275102   9.1323621   9.1342196
 SUMMED SPIN DENSITY           1.00000000
 TOTAL ATOMIC SPINS  :
   0.0035675   0.0001991   0.0011243  -0.0001930   0.0000655  -0.0006850
  -0.0001119  -0.0004176   0.0000627  -0.0006881   0.0010961  -0.0001965
  -0.0003736  -0.0001752   0.0006921   0.0003124  -0.0010008  -0.0007012
   0.0000196  -0.0000015  -0.0010001  -0.0007054   0.0006627   0.0003281
  -0.0000512  -0.0016430   0.7002418  -0.0000754  -0.0000516  -0.0016424
  -0.0003533  -0.0000644  -0.0002209  -0.0023233  -0.0003510  -0.0000659
  -0.0000985   0.0022622  -0.0005410  -0.0000846  -0.0000996   0.0021568
  -0.0004067  -0.0001971  -0.0003858  -0.0001719  -0.0004179  -0.0002154
   0.0013979   0.0041617   0.0031059   0.0001218   0.0003908   0.0004398
   0.0002588   0.0005505   0.0003809   0.0004431   0.0030374   0.0001288
   0.0000820   0.0005640   0.0405983   0.0000924   0.0004391   0.0018418
   0.0000316   0.0000379   0.0004327   0.0018463   0.0391242   0.0000937
   0.0001769   0.0001195   0.0020588   0.0008824   0.0001761   0.0001109
   0.0014259   0.0007424   0.0013380   0.0002222   0.0013790   0.0007696
   0.0020765   0.0002135   0.1229913   0.0001761   0.0021145   0.0002096
   0.0016279   0.0000744   0.0002863   0.0016413   0.0015981   0.0000703
   0.0000394   0.0011876   0.0103063  -0.0000223   0.0002485   0.0018306
   0.0000092   0.0000695   0.0002542   0.0018356   0.0107292  -0.0000152
   0.0003023   0.0284467   0.0003318   0.0006985   0.0001194   0.0013011
   0.0004096   0.0002293   0.0001238   0.0013385   0.0003276   0.0007358
 TTTTTTTTTTTTTTTTTTTTTTTTTTTTTT MOQGAD      TELAPSE     8188.31 TCPU     8183.54
 TTTTTTTTTTTTTTTTTTTTTTTTTTTTTT SHELLXN     TELAPSE     8919.02 TCPU     8914.24
 TTTTTTTTTTTTTTTTTTTTTTTTTTTTTT MONMO3      TELAPSE     8934.44 TCPU     8929.66
 NUMERICALLY INTEGRATED DENSITY   1025.0003846925   1024.0003825594
 TTTTTTTTTTTTTTTTTTTTTTTTTTTTTT NUMDFT      TELAPSE     8961.84 TCPU     8957.06
 CYC   5 ETOT(AU) -9.596402385133E+04 DETOT -6.61E-03 tst  3.38E-06 PX  1.71E-02
 CYCLE  5 WAVE FUNCTION SAVED IN FORTRAN UNIT 79
 ANDERSON MIX: BETA=  -8.048912522145E-01
 TTTTTTTTTTTTTTTTTTTTTTTTTTTTTT FDIK        TELAPSE     9478.59 TCPU     9473.00
 SPIN LOCKING: NO ENERGY GAP COMPUTED
 TTTTTTTTTTTTTTTTTTTTTTTTTTTTTT PDIG        TELAPSE     9499.61 TCPU     9494.01
 CHARGE NORMALIZATION FACTOR   1.00000000
 TOTAL ATOMIC CHARGES:
  29.2458626  29.2522841  29.2318517  29.2543683  29.2513320  29.2465309
  29.2547774  29.2532462  29.2512198  29.2464603  29.2319215  29.2546614
  29.2525704  29.2467739  29.2298048  29.2415038  29.2541729  29.2489823
  29.2436073  29.2470902  29.2542035  29.2490374  29.2300113  29.2415391
  29.3171470  29.3191751  14.9378803  29.3145601  29.3172162  29.3189662
  29.3087741  29.3171687  29.3187548  29.3178864  29.3087118  29.3173264
  29.3180081  29.3207299  29.3147837  29.3138918  29.3181076  29.3206978
  29.3148226  29.3142508  29.3202465  29.3192498  29.3151864  29.3141959
   9.1083662   9.1034047   9.1133264   9.1144917   9.1108008   9.1225449
   9.1139392   9.1158253   9.1108945   9.1225770   9.1135631   9.1143424
   9.1126624   9.1137774   9.0904481   9.1144279   9.1125445   9.1138122
   9.1240349   9.1146416   9.1125800   9.1138092   9.0906081   9.1143901
   9.1661148   9.1761400   9.1633992   9.1613880   9.1660814   9.1760896
   9.1685937   9.1697708   9.1633813   9.1671894   9.1686712   9.1697269
   9.1690404   9.1651427   9.1263154   9.1640012   9.1689576   9.1653522
   9.1660213   9.1643955   9.1665958   9.1699146   9.1658304   9.1644039
   9.1361317   9.1344688   9.1320331   9.1352628   9.1341555   9.1318050
   9.1407306   9.1359708   9.1341170   9.1316650   9.1321303   9.1351274
   9.1332832   9.1291141   9.1324426   9.1341190   9.1358972   9.1280300
   9.1338554   9.1338192   9.1359592   9.1279992   9.1318809   9.1341208
 SUMMED SPIN DENSITY           1.00000000
 TOTAL ATOMIC SPINS  :
   0.0030700   0.0001716   0.0005084  -0.0001630   0.0000311  -0.0005678
  -0.0001397  -0.0003376   0.0000273  -0.0005666   0.0004861  -0.0001665
  -0.0003063  -0.0001461   0.0003157   0.0001622  -0.0008207  -0.0005756
  -0.0000009  -0.0000015  -0.0008192  -0.0005798   0.0002922   0.0001731
  -0.0000438  -0.0013324   0.7203200  -0.0000649  -0.0000435  -0.0013381
  -0.0006323  -0.0000490  -0.0001829  -0.0018906  -0.0006290  -0.0000513
  -0.0000894   0.0019728  -0.0005339  -0.0000801  -0.0000873   0.0018784
  -0.0003470  -0.0001627  -0.0003058  -0.0001654  -0.0003454  -0.0001691
   0.0011796   0.0037974   0.0029097   0.0000979   0.0003358   0.0003757
   0.0002150   0.0004509   0.0003267   0.0003813   0.0028414   0.0001011
   0.0000604   0.0004546   0.0382387   0.0000719   0.0003755   0.0014907
  -0.0000329   0.0000304   0.0003710   0.0014930   0.0367994   0.0000746
   0.0001382   0.0000871   0.0018012   0.0006833   0.0001397   0.0000812
   0.0012954   0.0006857   0.0010763   0.0001712   0.0012517   0.0007069
   0.0019306   0.0001722   0.1217625   0.0001428   0.0019640   0.0001744
   0.0014900   0.0000546   0.0002261   0.0013277   0.0014649   0.0000552
   0.0000240   0.0009543   0.0087524  -0.0000460   0.0001996   0.0014850
  -0.0000322   0.0000539   0.0002044   0.0014836   0.0091478  -0.0000410
   0.0002515   0.0256907   0.0002655   0.0006130   0.0000938   0.0011709
   0.0003285   0.0001855   0.0000973   0.0012105   0.0002644   0.0006457
 TTTTTTTTTTTTTTTTTTTTTTTTTTTTTT MOQGAD      TELAPSE     9499.69 TCPU     9494.09
 TTTTTTTTTTTTTTTTTTTTTTTTTTTTTT SHELLXN     TELAPSE    10230.31 TCPU    10224.65
 TTTTTTTTTTTTTTTTTTTTTTTTTTTTTT MONMO3      TELAPSE    10246.14 TCPU    10240.48
 NUMERICALLY INTEGRATED DENSITY   1025.0003836938   1024.0003820447
 TTTTTTTTTTTTTTTTTTTTTTTTTTTTTT NUMDFT      TELAPSE    10273.50 TCPU    10267.84
 CYC   6 ETOT(AU) -9.596403092551E+04 DETOT -7.07E-03 tst  5.20E-06 PX  1.63E-02
 CYCLE  6 WAVE FUNCTION SAVED IN FORTRAN UNIT 79
 ANDERSON MIX: BETA=  -1.642418092402E+00
 TTTTTTTTTTTTTTTTTTTTTTTTTTTTTT FDIK        TELAPSE    10800.36 TCPU    10793.59
 SPIN LOCKING: NO ENERGY GAP COMPUTED
 TTTTTTTTTTTTTTTTTTTTTTTTTTTTTT PDIG        TELAPSE    10821.36 TCPU    10814.59
 CHARGE NORMALIZATION FACTOR   1.00000000
 TOTAL ATOMIC CHARGES:
  29.2488806  29.2544288  29.2335134  29.2569803  29.2539636  29.2485953
  29.2570188  29.2553844  29.2538484  29.2485358  29.2335982  29.2572550
  29.2548213  29.2496285  29.2327384  29.2439848  29.2558310  29.2506488
  29.2471476  29.2503041  29.2558699  29.2506969  29.2329080  29.2440381
  29.3195308  29.3209719  14.8980821  29.3174904  29.3196019  29.3207657
  29.3094896  29.3196605  29.3214643  29.3191436  29.3093975  29.3198403
  29.3211366  29.3228073  29.3186372  29.3171038  29.3212337  29.3227468
  29.3172635  29.3168449  29.3223121  29.3216694  29.3176335  29.3167620
   9.1077270   9.1018394   9.1105506   9.1118474   9.1094185   9.1205478
   9.1109009   9.1134755   9.1095208   9.1205719   9.1107919   9.1117027
   9.1105329   9.1113597   9.0926893   9.1118238   9.1100348   9.1121002
   9.1218397   9.1123222   9.1100726   9.1121176   9.0930064   9.1118073
   9.1622648   9.1730372   9.1611050   9.1595181   9.1622364   9.1729844
   9.1645788   9.1661160   9.1601384   9.1632315   9.1646352   9.1660869
   9.1652050   9.1611748   9.1279797   9.1600919   9.1651124   9.1613722
   9.1641762   9.1605516   9.1622989   9.1668952   9.1639793   9.1605416
   9.1375255   9.1365339   9.1378685   9.1364331   9.1351425   9.1339883
   9.1429659   9.1372355   9.1351118   9.1338429   9.1379463   9.1362768
   9.1340994   9.1358272   9.1336625   9.1357205   9.1370560   9.1303918
   9.1351611   9.1347548   9.1371369   9.1303402   9.1331496   9.1357071
 SUMMED SPIN DENSITY           1.00000000
 TOTAL ATOMIC SPINS  :
   0.0021862   0.0001462  -0.0006654  -0.0000977  -0.0000240  -0.0003414
  -0.0001974  -0.0001998  -0.0000234  -0.0003419  -0.0006852  -0.0001069
  -0.0001943  -0.0001055  -0.0003250  -0.0000892  -0.0004848  -0.0003496
  -0.0000173  -0.0000065  -0.0004854  -0.0003489  -0.0003368  -0.0000851
  -0.0000447  -0.0007764   0.7520664  -0.0000566  -0.0000439  -0.0007857
  -0.0011330  -0.0000467  -0.0001198  -0.0010876  -0.0011169  -0.0000359
  -0.0000769   0.0014608  -0.0005280  -0.0000842  -0.0000784   0.0013843
  -0.0002446  -0.0001052  -0.0001672  -0.0001549  -0.0002448  -0.0001130
   0.0009292   0.0033318   0.0026462   0.0000556   0.0002618   0.0002867
   0.0001495   0.0002789   0.0002537   0.0002955   0.0025873   0.0000593
   0.0000447   0.0002612   0.0347804   0.0000473   0.0002752   0.0008475
  -0.0001184   0.0000243   0.0002734   0.0008432   0.0333741   0.0000514
   0.0000807   0.0000398   0.0014742   0.0004095   0.0000796   0.0000331
   0.0011230   0.0006091   0.0005966   0.0000917   0.0010841   0.0006239
   0.0017360   0.0001216   0.1198945   0.0001020   0.0017659   0.0001252
   0.0013160   0.0000344   0.0001348   0.0007443   0.0012914   0.0000337
   0.0000151   0.0005466   0.0061235  -0.0000727   0.0001304   0.0008666
  -0.0000870   0.0000418   0.0001380   0.0008635   0.0064813  -0.0000692
   0.0001909   0.0209742   0.0001622   0.0004821   0.0000528   0.0009995
   0.0001942   0.0001322   0.0000516   0.0010330   0.0001608   0.0005156
 TTTTTTTTTTTTTTTTTTTTTTTTTTTTTT MOQGAD      TELAPSE    10821.43 TCPU    10814.66
 TTTTTTTTTTTTTTTTTTTTTTTTTTTTTT SHELLXN     TELAPSE    11551.23 TCPU    11544.40
 TTTTTTTTTTTTTTTTTTTTTTTTTTTTTT MONMO3      TELAPSE    11566.88 TCPU    11560.06
 NUMERICALLY INTEGRATED DENSITY   1025.0003810821   1024.0003803239
 TTTTTTTTTTTTTTTTTTTTTTTTTTTTTT NUMDFT      TELAPSE    11594.12 TCPU    11587.29
 CYC   7 ETOT(AU) -9.596403704407E+04 DETOT -6.12E-03 tst  1.22E-05 PX  2.37E-02
 CYCLE  7 WAVE FUNCTION SAVED IN FORTRAN UNIT 79
 ANDERSON MIX: BETA=  -1.262216119802E-01
 TTTTTTTTTTTTTTTTTTTTTTTTTTTTTT FDIK        TELAPSE    12128.68 TCPU    12120.72
 SPIN LOCKING: NO ENERGY GAP COMPUTED
 TTTTTTTTTTTTTTTTTTTTTTTTTTTTTT PDIG        TELAPSE    12149.78 TCPU    12141.81
 CHARGE NORMALIZATION FACTOR   1.00000000
 TOTAL ATOMIC CHARGES:
  29.2476233  29.2526349  29.2320031  29.2552791  29.2523394  29.2469251
  29.2552942  29.2536779  29.2522133  29.2468396  29.2320867  29.2555628
  29.2531588  29.2480060  29.2312848  29.2427061  29.2542225  29.2490020
  29.2453536  29.2486299  29.2542448  29.2490363  29.2314549  29.2427572
  29.3175325  29.3191700  14.8989700  29.3154549  29.3176344  29.3189553
  29.3077687  29.3177000  29.3195377  29.3173958  29.3077079  29.3179002
  29.3193061  29.3213503  29.3168309  29.3152264  29.3193959  29.3212944
  29.3152643  29.3148542  29.3204047  29.3196594  29.3156374  29.3147865
   9.1076993   9.1022110   9.1111542   9.1124712   9.1096408   9.1212152
   9.1115431   9.1140074   9.1097437   9.1212437   9.1113852   9.1123195
   9.1109914   9.1119313   9.0924234   9.1123881   9.1106230   9.1124292
   9.1223862   9.1128383   9.1106625   9.1124629   9.0928096   9.1123745
   9.1637417   9.1745161   9.1623775   9.1607547   9.1637009   9.1744678
   9.1660526   9.1675658   9.1614182   9.1647415   9.1660891   9.1675519
   9.1667824   9.1627046   9.1298388   9.1613858   9.1666758   9.1629039
   9.1653824   9.1619692   9.1638707   9.1682022   9.1651860   9.1619426
   9.1390957   9.1379554   9.1389204   9.1379793   9.1367734   9.1353404
   9.1445203   9.1388054   9.1367445   9.1351788   9.1389826   9.1377994
   9.1356701   9.1370157   9.1352198   9.1371593   9.1386731   9.1317779
   9.1367861   9.1363797   9.1387747   9.1317146   9.1347292   9.1371530
 SUMMED SPIN DENSITY           1.00000000
 TOTAL ATOMIC SPINS  :
   0.0020434   0.0001422  -0.0009075  -0.0000933  -0.0000374  -0.0003020
  -0.0002140  -0.0001789  -0.0000406  -0.0003017  -0.0009260  -0.0000949
  -0.0001768  -0.0001022  -0.0004338  -0.0001191  -0.0004180  -0.0003063
  -0.0000262  -0.0000169  -0.0004164  -0.0003089  -0.0004324  -0.0001152
  -0.0000468  -0.0006521   0.7576485  -0.0000656  -0.0000501  -0.0006499
  -0.0012021  -0.0000431  -0.0001131  -0.0008914  -0.0011857  -0.0000466
  -0.0000790   0.0013959  -0.0005231  -0.0000868  -0.0000812   0.0013188
  -0.0002231  -0.0001080  -0.0001468  -0.0001683  -0.0002171  -0.0001094
   0.0008989   0.0032720   0.0026087   0.0000528   0.0002596   0.0002792
   0.0001445   0.0002502   0.0002472   0.0002848   0.0025467   0.0000545
   0.0000468   0.0002240   0.0341941   0.0000521   0.0002662   0.0007035
  -0.0001344   0.0000306   0.0002631   0.0007042   0.0327882   0.0000519
   0.0000782   0.0000408   0.0014294   0.0003676   0.0000795   0.0000337
   0.0011019   0.0006016   0.0004999   0.0000821   0.0010643   0.0006194
   0.0017080   0.0001202   0.1195748   0.0001085   0.0017373   0.0001192
   0.0013076   0.0000410   0.0001242   0.0006242   0.0012825   0.0000410
   0.0000160   0.0004549   0.0055675  -0.0000795   0.0001258   0.0007250
  -0.0000987   0.0000434   0.0001267   0.0007254   0.0059077  -0.0000764
   0.0001865   0.0199736   0.0001451   0.0004639   0.0000474   0.0009835
   0.0001654   0.0001270   0.0000494   0.0010183   0.0001424   0.0004927
 TTTTTTTTTTTTTTTTTTTTTTTTTTTTTT MOQGAD      TELAPSE    12149.85 TCPU    12141.88
 TTTTTTTTTTTTTTTTTTTTTTTTTTTTTT SHELLXN     TELAPSE    12880.59 TCPU    12872.54
 TTTTTTTTTTTTTTTTTTTTTTTTTTTTTT MONMO3      TELAPSE    12894.69 TCPU    12886.64
 NUMERICALLY INTEGRATED DENSITY   1025.0003801483   1024.0003795741
 TTTTTTTTTTTTTTTTTTTTTTTTTTTTTT NUMDFT      TELAPSE    12921.94 TCPU    12913.89
 CYC   8 ETOT(AU) -9.596403779383E+04 DETOT -7.50E-04 tst  4.34E-07 PX  1.93E-03
 CYCLE  8 WAVE FUNCTION SAVED IN FORTRAN UNIT 79
 ANDERSON MIX: BETA=  -9.954800655835E-01
 TTTTTTTTTTTTTTTTTTTTTTTTTTTTTT FDIK        TELAPSE    13381.25 TCPU    13372.94
 SPIN LOCKING: NO ENERGY GAP COMPUTED
 TTTTTTTTTTTTTTTTTTTTTTTTTTTTTT PDIG        TELAPSE    13402.32 TCPU    13394.00
 CHARGE NORMALIZATION FACTOR   1.00000000
 TOTAL ATOMIC CHARGES:
  29.2459384  29.2503341  29.2300492  29.2530402  29.2501662  29.2447475
  29.2530035  29.2514753  29.2500418  29.2446618  29.2301306  29.2533282
  29.2509961  29.2458664  29.2293116  29.2410084  29.2521472  29.2468763
  29.2429188  29.2463697  29.2521675  29.2469098  29.2294957  29.2410585
  29.3147115  29.3166205  14.9003574  29.3125023  29.3148127  29.3164011
  29.3054178  29.3149097  29.3167745  29.3149637  29.3053629  29.3151184
  29.3166001  29.3192361  29.3141141  29.3124586  29.3166936  29.3191835
  29.3124404  29.3120244  29.3177009  29.3167707  29.3128116  29.3119559
   9.1078579   9.1028361   9.1121449   9.1134939   9.1101459   9.1222404
   9.1126118   9.1149202   9.1102379   9.1222734   9.1123830   9.1133391
   9.1117996   9.1128719   9.0926563   9.1133265   9.1115907   9.1130651
   9.1233210   9.1137185   9.1116340   9.1131029   9.0929075   9.1133120
   9.1658417   9.1765888   9.1641069   9.1623948   9.1657996   9.1765399
   9.1681654   9.1696353   9.1632651   9.1669124   9.1682194   9.1696227
   9.1689769   9.1648764   9.1323664   9.1633002   9.1688722   9.1650764
   9.1670561   9.1640036   9.1661292   9.1700696   9.1668547   9.1639737
   9.1409952   9.1396570   9.1400700   9.1398503   9.1387776   9.1369452
   9.1463597   9.1407239   9.1387464   9.1367839   9.1401444   9.1396567
   9.1376303   9.1384385   9.1371290   9.1388836   9.1406502   9.1333948
   9.1387465   9.1383880   9.1407611   9.1333434   9.1366176   9.1388830
 SUMMED SPIN DENSITY           1.00000000
 TOTAL ATOMIC SPINS  :
   0.0018764   0.0001293  -0.0012265  -0.0000988  -0.0000634  -0.0002533
  -0.0002463  -0.0001616  -0.0000638  -0.0002539  -0.0012451  -0.0001005
  -0.0001642  -0.0001111  -0.0005603  -0.0001530  -0.0003331  -0.0002582
  -0.0000468  -0.0000385  -0.0003320  -0.0002620  -0.0005542  -0.0001535
  -0.0000813  -0.0005087   0.7648957  -0.0001000  -0.0000816  -0.0005067
  -0.0012955  -0.0000852  -0.0001352  -0.0006716  -0.0012755  -0.0000836
  -0.0001102   0.0012986  -0.0005348  -0.0001122  -0.0001103   0.0012255
  -0.0002208  -0.0001263  -0.0001419  -0.0002075  -0.0002183  -0.0001278
   0.0008658   0.0032102   0.0025778   0.0000630   0.0002618   0.0002809
   0.0001485   0.0002227   0.0002503   0.0002869   0.0025174   0.0000646
   0.0000635   0.0001865   0.0333329   0.0000709   0.0002622   0.0005278
  -0.0001364   0.0000519   0.0002595   0.0005300   0.0319625   0.0000706
   0.0000879   0.0000561   0.0013769   0.0003209   0.0000878   0.0000470
   0.0010920   0.0006119   0.0003828   0.0000890   0.0010544   0.0006312
   0.0016941   0.0001292   0.1191042   0.0001252   0.0017224   0.0001271
   0.0012978   0.0000594   0.0001307   0.0004733   0.0012746   0.0000603
   0.0000331   0.0003500   0.0048309  -0.0000663   0.0001264   0.0005571
  -0.0000947   0.0000613   0.0001287   0.0005557   0.0051592  -0.0000629
   0.0001966   0.0186820   0.0001331   0.0004520   0.0000556   0.0009709
   0.0001438   0.0001354   0.0000567   0.0010045   0.0001320   0.0004807
 TTTTTTTTTTTTTTTTTTTTTTTTTTTTTT MOQGAD      TELAPSE    13402.39 TCPU    13394.08
 TTTTTTTTTTTTTTTTTTTTTTTTTTTTTT SHELLXN     TELAPSE    14133.52 TCPU    14124.76
 TTTTTTTTTTTTTTTTTTTTTTTTTTTTTT MONMO3      TELAPSE    14147.66 TCPU    14138.89
 NUMERICALLY INTEGRATED DENSITY   1025.0003790772   1024.0003787231
 TTTTTTTTTTTTTTTTTTTTTTTTTTTTTT NUMDFT      TELAPSE    14174.87 TCPU    14166.10
 CYC   9 ETOT(AU) -9.596403816158E+04 DETOT -3.68E-04 tst  5.40E-07 PX  3.83E-03
 CYCLE  9 WAVE FUNCTION SAVED IN FORTRAN UNIT 79
 ANDERSON MIX: BETA=  -1.751802165673E-01
 TTTTTTTTTTTTTTTTTTTTTTTTTTTTTT FDIK        TELAPSE    14707.12 TCPU    14696.89
 SPIN LOCKING: NO ENERGY GAP COMPUTED
 TTTTTTTTTTTTTTTTTTTTTTTTTTTTTT PDIG        TELAPSE    14728.24 TCPU    14718.00
 CHARGE NORMALIZATION FACTOR   1.00000000
 TOTAL ATOMIC CHARGES:
  29.2455556  29.2498386  29.2295983  29.2525426  29.2496399  29.2442919
  29.2525352  29.2510143  29.2495153  29.2442014  29.2296721  29.2528376
  29.2505229  29.2453944  29.2288230  29.2406238  29.2517230  29.2464495
  29.2423424  29.2458287  29.2517393  29.2464848  29.2290196  29.2406680
  29.3139075  29.3159126  14.9004766  29.3116081  29.3140066  29.3156889
  29.3047454  29.3141300  29.3159896  29.3143027  29.3046931  29.3143386
  29.3157712  29.3186204  29.3132707  29.3116170  29.3158644  29.3185771
  29.3116174  29.3111927  29.3169264  29.3159888  29.3119883  29.3111266
   9.1079639   9.1029951   9.1124420   9.1138019   9.1103465   9.1225210
   9.1129265   9.1152001   9.1104335   9.1225549   9.1126825   9.1136441
   9.1120563   9.1131442   9.0930222   9.1136075   9.1118810   9.1132616
   9.1236015   9.1139917   9.1119251   9.1132996   9.0932086   9.1135927
   9.1663926   9.1771134   9.1645173   9.1627621   9.1663482   9.1770658
   9.1687313   9.1701736   9.1637492   9.1674750   9.1687917   9.1701647
   9.1695314   9.1654403   9.1331130   9.1638320   9.1694267   9.1656429
   9.1674614   9.1645579   9.1667225   9.1705528   9.1672607   9.1645214
   9.1414236   9.1400347   9.1403697   9.1402818   9.1392305   9.1373001
   9.1467572   9.1411704   9.1391980   9.1371391   9.1404485   9.1400752
   9.1380861   9.1388770   9.1375700   9.1392726   9.1410955   9.1337360
   9.1391850   9.1388444   9.1412146   9.1336911   9.1370482   9.1392759
 SUMMED SPIN DENSITY           1.00000000
 TOTAL ATOMIC SPINS  :
   0.0018795   0.0001697  -0.0012957  -0.0000598  -0.0000327  -0.0001952
  -0.0002082  -0.0001130  -0.0000321  -0.0001945  -0.0013163  -0.0000603
  -0.0001194  -0.0000671  -0.0005564  -0.0001199  -0.0002624  -0.0001974
  -0.0000047  -0.0000040  -0.0002618  -0.0001991  -0.0005478  -0.0001162
  -0.0000352  -0.0003943   0.7677162  -0.0000577  -0.0000335  -0.0003941
  -0.0012724  -0.0000338  -0.0000778  -0.0005307  -0.0012541  -0.0000338
  -0.0000583   0.0013368  -0.0004754  -0.0000624  -0.0000578   0.0012657
  -0.0001620  -0.0000775  -0.0000832  -0.0001476  -0.0001609  -0.0000788
   0.0008214   0.0031513   0.0025246   0.0000324   0.0002296   0.0002473
   0.0001124   0.0001742   0.0002194   0.0002511   0.0024662   0.0000339
   0.0000379   0.0001370   0.0329000   0.0000408   0.0002247   0.0004239
  -0.0001765   0.0000241   0.0002231   0.0004249   0.0315466   0.0000416
   0.0000515   0.0000216   0.0013178   0.0002688   0.0000513   0.0000153
   0.0010434   0.0005745   0.0002989   0.0000461   0.0010065   0.0005930
   0.0016461   0.0000914   0.1187788   0.0000909   0.0016736   0.0000920
   0.0012602   0.0000282   0.0000877   0.0003763   0.0012380   0.0000284
   0.0000180   0.0002909   0.0045380  -0.0000860   0.0001036   0.0004734
  -0.0001156   0.0000449   0.0001061   0.0004726   0.0048556  -0.0000823
   0.0001741   0.0181741   0.0001075   0.0004266   0.0000352   0.0009462
   0.0001133   0.0001148   0.0000350   0.0009796   0.0001057   0.0004538
 TTTTTTTTTTTTTTTTTTTTTTTTTTTTTT MOQGAD      TELAPSE    14728.31 TCPU    14718.07
 TTTTTTTTTTTTTTTTTTTTTTTTTTTTTT SHELLXN     TELAPSE    15458.45 TCPU    15448.10
 TTTTTTTTTTTTTTTTTTTTTTTTTTTTTT MONMO3      TELAPSE    15473.42 TCPU    15463.06
 NUMERICALLY INTEGRATED DENSITY   1025.0003788402   1024.0003785541
 TTTTTTTTTTTTTTTTTTTTTTTTTTTTTT NUMDFT      TELAPSE    15500.64 TCPU    15490.28
 CYC  10 ETOT(AU) -9.596403822480E+04 DETOT -6.32E-05 tst  7.11E-08 PX  2.34E-03
 CYCLE 10 WAVE FUNCTION SAVED IN FORTRAN UNIT 79
 ANDERSON MIX: BETA=  -1.008680187096E+00
 TTTTTTTTTTTTTTTTTTTTTTTTTTTTTT FDIK        TELAPSE    15949.74 TCPU    15937.07
 SPIN LOCKING: NO ENERGY GAP COMPUTED
 TTTTTTTTTTTTTTTTTTTTTTTTTTTTTT PDIG        TELAPSE    15970.68 TCPU    15958.01
 CHARGE NORMALIZATION FACTOR   1.00000000
 TOTAL ATOMIC CHARGES:
  29.2451456  29.2493430  29.2291131  29.2520479  29.2490910  29.2438338
  29.2520545  29.2505634  29.2489668  29.2437427  29.2291871  29.2523452
  29.2500509  29.2449079  29.2283031  29.2402149  29.2513037  29.2460247
  29.2417483  29.2452670  29.2513207  29.2460604  29.2285004  29.2402580
  29.3129671  29.3150736  14.9002942  29.3105481  29.3130651  29.3148500
  29.3039644  29.3132131  29.3150620  29.3135254  29.3039138  29.3134217
  29.3147679  29.3178737  29.3122536  29.3106117  29.3148598  29.3178316
  29.3106546  29.3102133  29.3160260  29.3150684  29.3110245  29.3101495
   9.1082098   9.1032547   9.1128295   9.1142031   9.1106675   9.1228857
   9.1133412   9.1155859   9.1107536   9.1229209   9.1130699   9.1140441
   9.1124194   9.1135078   9.0935835   9.1139836   9.1122689   9.1135750
   9.1239870   9.1143635   9.1123130   9.1136136   9.0937524   9.1139690
   9.1669880   9.1776748   9.1649605   9.1631547   9.1669435   9.1776274
   9.1693480   9.1707563   9.1642944   9.1680891   9.1694108   9.1707474
   9.1701141   9.1660413   9.1339615   9.1644345   9.1700105   9.1662437
   9.1679226   9.1651607   9.1673589   9.1710926   9.1677205   9.1651236
   9.1418373   9.1404139   9.1407312   9.1407021   9.1396691   9.1376614
   9.1471439   9.1416041   9.1396353   9.1375003   9.1408194   9.1404925
   9.1385435   9.1393566   9.1379988   9.1396582   9.1415275   9.1340748
   9.1396094   9.1392953   9.1416483   9.1340318   9.1374730   9.1396628
 SUMMED SPIN DENSITY           1.00000000
 TOTAL ATOMIC SPINS  :
   0.0018567   0.0001798  -0.0014270  -0.0000516  -0.0000289  -0.0001565
  -0.0002095  -0.0000918  -0.0000289  -0.0001560  -0.0014464  -0.0000522
  -0.0001020  -0.0000570  -0.0005810  -0.0000995  -0.0002037  -0.0001568
   0.0000019  -0.0000006  -0.0002026  -0.0001579  -0.0005699  -0.0000965
  -0.0000303  -0.0002939   0.7717269  -0.0000582  -0.0000289  -0.0002932
  -0.0012714  -0.0000338  -0.0000687  -0.0003893  -0.0012517  -0.0000340
  -0.0000526   0.0013492  -0.0004521  -0.0000530  -0.0000524   0.0012797
  -0.0001393  -0.0000680  -0.0000605  -0.0001421  -0.0001384  -0.0000697
   0.0007845   0.0031016   0.0024899   0.0000262   0.0002198   0.0002367
   0.0001022   0.0001459   0.0002101   0.0002408   0.0024324   0.0000271
   0.0000365   0.0001044   0.0322625   0.0000395   0.0002107   0.0003139
  -0.0001900   0.0000233   0.0002093   0.0003151   0.0309317   0.0000403
   0.0000429   0.0000157   0.0012670   0.0002259   0.0000425   0.0000098
   0.0010207   0.0005668   0.0002214   0.0000326   0.0009848   0.0005852
   0.0016251   0.0000812   0.1183367   0.0000859   0.0016525   0.0000815
   0.0012408   0.0000254   0.0000743   0.0002794   0.0012184   0.0000252
   0.0000263   0.0002325   0.0041048  -0.0000799   0.0001020   0.0003785
  -0.0001163   0.0000527   0.0001036   0.0003776   0.0044148  -0.0000768
   0.0001769   0.0174554   0.0000992   0.0004189   0.0000363   0.0009366
   0.0000994   0.0001164   0.0000363   0.0009693   0.0000974   0.0004454
 TTTTTTTTTTTTTTTTTTTTTTTTTTTTTT MOQGAD      TELAPSE    15970.76 TCPU    15958.08
 TTTTTTTTTTTTTTTTTTTTTTTTTTTTTT SHELLXN     TELAPSE    16701.19 TCPU    16688.21
 TTTTTTTTTTTTTTTTTTTTTTTTTTTTTT MONMO3      TELAPSE    16715.52 TCPU    16702.54
 NUMERICALLY INTEGRATED DENSITY   1025.0003786377   1024.0003784345
 TTTTTTTTTTTTTTTTTTTTTTTTTTTTTT NUMDFT      TELAPSE    16742.68 TCPU    16729.69
 CYC  11 ETOT(AU) -9.596403827061E+04 DETOT -4.58E-05 tst  1.62E-07 PX  3.28E-03
 CYCLE 11 WAVE FUNCTION SAVED IN FORTRAN UNIT 79
 ANDERSON MIX: BETA=  -3.049493652409E-01
 TTTTTTTTTTTTTTTTTTTTTTTTTTTTTT FDIK        TELAPSE    17240.46 TCPU    17226.78
 SPIN LOCKING: NO ENERGY GAP COMPUTED
 TTTTTTTTTTTTTTTTTTTTTTTTTTTTTT PDIG        TELAPSE    17261.52 TCPU    17247.66
 CHARGE NORMALIZATION FACTOR   1.00000000
 TOTAL ATOMIC CHARGES:
  29.2450625  29.2492714  29.2289989  29.2519784  29.2489807  29.2437662
  29.2519928  29.2505055  29.2488567  29.2436737  29.2290718  29.2522779
  29.2499850  29.2448266  29.2281767  29.2401137  29.2512431  29.2459635
  29.2416479  29.2451632  29.2512591  29.2460006  29.2283735  29.2401570
  29.3127032  29.3148206  14.8999506  29.3102436  29.3128005  29.3145967
  29.3036931  29.3129567  29.3147941  29.3132803  29.3036426  29.3131668
  29.3144646  29.3176106  29.3119597  29.3103243  29.3145568  29.3175696
  29.3103780  29.3099308  29.3157621  29.3148220  29.3107492  29.3098690
   9.1083630   9.1033725   9.1129489   9.1143387   9.1108057   9.1229997
   9.1134779   9.1157274   9.1108924   9.1230362   9.1131895   9.1141788
   9.1125530   9.1136347   9.0938950   9.1141099   9.1124037   9.1137214
   9.1241060   9.1144944   9.1124477   9.1137600   9.0940717   9.1140956
   9.1671340   9.1778053   9.1650783   9.1632613   9.1670889   9.1777573
   9.1694926   9.1708937   9.1644553   9.1682416   9.1695555   9.1708856
   9.1702369   9.1661809   9.1342616   9.1645964   9.1701333   9.1663836
   9.1680642   9.1653122   9.1675126   9.1712520   9.1678612   9.1652724
   9.1418779   9.1404644   9.1409267   9.1407441   9.1397162   9.1377227
   9.1471749   9.1416481   9.1396821   9.1375614   9.1410142   9.1405324
   9.1386001   9.1395435   9.1380507   9.1397024   9.1415726   9.1341236
   9.1396552   9.1393481   9.1416935   9.1340814   9.1375244   9.1397071
 SUMMED SPIN DENSITY           1.00000000
 TOTAL ATOMIC SPINS  :
   0.0018694   0.0002003  -0.0014760  -0.0000338  -0.0000114  -0.0001259
  -0.0001952  -0.0000685  -0.0000118  -0.0001260  -0.0014959  -0.0000335
  -0.0000801  -0.0000390  -0.0005743  -0.0000791  -0.0001646  -0.0001267
   0.0000215   0.0000139  -0.0001642  -0.0001273  -0.0005617  -0.0000758
  -0.0000144  -0.0002338   0.7737593  -0.0000411  -0.0000138  -0.0002345
  -0.0012697  -0.0000226  -0.0000529  -0.0003143  -0.0012496  -0.0000224
  -0.0000342   0.0013610  -0.0004181  -0.0000280  -0.0000334   0.0012933
  -0.0001143  -0.0000492  -0.0000399  -0.0001248  -0.0001132  -0.0000498
   0.0007673   0.0030764   0.0024612   0.0000189   0.0002100   0.0002250
   0.0000925   0.0001292   0.0002006   0.0002297   0.0024055   0.0000196
   0.0000309   0.0000850   0.0319262   0.0000338   0.0001995   0.0002613
  -0.0002084   0.0000192   0.0001978   0.0002626   0.0306114   0.0000343
   0.0000354   0.0000101   0.0012400   0.0002063   0.0000349   0.0000038
   0.0010012   0.0005576   0.0001867   0.0000248   0.0009665   0.0005755
   0.0016068   0.0000735   0.1180781   0.0000783   0.0016338   0.0000741
   0.0012364   0.0000210   0.0000660   0.0002368   0.0012142   0.0000204
   0.0000095   0.0001848   0.0038936  -0.0001009   0.0000814   0.0003176
  -0.0001398   0.0000341   0.0000829   0.0003166   0.0041963  -0.0000980
   0.0001557   0.0170843   0.0000753   0.0003944   0.0000170   0.0009182
   0.0000724   0.0000968   0.0000171   0.0009510   0.0000733   0.0004207
 TTTTTTTTTTTTTTTTTTTTTTTTTTTTTT MOQGAD      TELAPSE    17261.60 TCPU    17247.73
 TTTTTTTTTTTTTTTTTTTTTTTTTTTTTT SHELLXN     TELAPSE    17992.28 TCPU    17978.14
 TTTTTTTTTTTTTTTTTTTTTTTTTTTTTT MONMO3      TELAPSE    18006.82 TCPU    17992.67
 NUMERICALLY INTEGRATED DENSITY   1025.0003786109   1024.0003784455
 TTTTTTTTTTTTTTTTTTTTTTTTTTTTTT NUMDFT      TELAPSE    18034.10 TCPU    18019.93
 CYC  12 ETOT(AU) -9.596403829371E+04 DETOT -2.31E-05 tst  7.39E-08 PX  1.47E-03
 CYCLE 12 WAVE FUNCTION SAVED IN FORTRAN UNIT 79
 ANDERSON MIX: BETA=  -7.483962170574E-01
 TTTTTTTTTTTTTTTTTTTTTTTTTTTTTT FDIK        TELAPSE    18470.74 TCPU    18454.74
 SPIN LOCKING: NO ENERGY GAP COMPUTED
 TTTTTTTTTTTTTTTTTTTTTTTTTTTTTT PDIG        TELAPSE    18491.86 TCPU    18475.85
 CHARGE NORMALIZATION FACTOR   1.00000000
 TOTAL ATOMIC CHARGES:
  29.2449772  29.2492171  29.2288813  29.2519270  29.2488864  29.2437099
  29.2519570  29.2504617  29.2487630  29.2436175  29.2289545  29.2522272
  29.2499344  29.2447598  29.2280580  29.2400122  29.2511934  29.2459149
  29.2415750  29.2450824  29.2512098  29.2459525  29.2282524  29.2400563
  29.3124969  29.3146144  14.8997643  29.3100071  29.3125948  29.3143905
  29.3034684  29.3127554  29.3145812  29.3130810  29.3034172  29.3129655
  29.3142223  29.3173776  29.3117195  29.3100943  29.3143145  29.3173365
  29.3101592  29.3097083  29.3155550  29.3146391  29.3105311  29.3096468
   9.1085223   9.1034945   9.1130670   9.1144634   9.1109443   9.1231082
   9.1136052   9.1158589   9.1110322   9.1231443   9.1133067   9.1143038
   9.1126828   9.1137545   9.0941553   9.1142318   9.1125312   9.1138642
   9.1242198   9.1146177   9.1125752   9.1139026   9.0943364   9.1142181
   9.1672434   9.1778989   9.1651705   9.1633458   9.1671983   9.1778512
   9.1695995   9.1709962   9.1645826   9.1683525   9.1696610   9.1709881
   9.1703266   9.1662814   9.1344993   9.1647246   9.1702230   9.1664835
   9.1681776   9.1654241   9.1676244   9.1713760   9.1679750   9.1653842
   9.1418940   9.1404959   9.1410858   9.1407640   9.1397360   9.1377653
   9.1471867   9.1416665   9.1397024   9.1376035   9.1411716   9.1405529
   9.1386307   9.1396700   9.1380795   9.1397305   9.1415909   9.1341567
   9.1396777   9.1393753   9.1417109   9.1341135   9.1375544   9.1397352
 SUMMED SPIN DENSITY           1.00000000
 TOTAL ATOMIC SPINS  :
   0.0018794   0.0002096  -0.0015364  -0.0000279  -0.0000058  -0.0001037
  -0.0001940  -0.0000568  -0.0000062  -0.0001038  -0.0015558  -0.0000278
  -0.0000691  -0.0000334  -0.0005714  -0.0000583  -0.0001307  -0.0001026
   0.0000275   0.0000162  -0.0001303  -0.0001032  -0.0005578  -0.0000550
  -0.0000114  -0.0001784   0.7759945  -0.0000407  -0.0000108  -0.0001789
  -0.0012585  -0.0000230  -0.0000487  -0.0002362  -0.0012373  -0.0000226
  -0.0000295   0.0013789  -0.0003997  -0.0000200  -0.0000292   0.0013125
  -0.0000999  -0.0000436  -0.0000277  -0.0001218  -0.0000994  -0.0000444
   0.0007471   0.0030493   0.0024397   0.0000168   0.0002051   0.0002199
   0.0000883   0.0001151   0.0001961   0.0002244   0.0023847   0.0000175
   0.0000318   0.0000683   0.0315347   0.0000345   0.0001927   0.0002019
  -0.0002171   0.0000203   0.0001908   0.0002031   0.0302381   0.0000348
   0.0000320   0.0000091   0.0012118   0.0001837   0.0000316   0.0000025
   0.0009880   0.0005546   0.0001469   0.0000201   0.0009539   0.0005724
   0.0015959   0.0000693   0.1177755   0.0000769   0.0016228   0.0000700
   0.0012294   0.0000212   0.0000614   0.0001862   0.0012074   0.0000202
   0.0000108   0.0001489   0.0036379  -0.0001015   0.0000774   0.0002620
  -0.0001443   0.0000342   0.0000787   0.0002614   0.0039350  -0.0000987
   0.0001536   0.0166667   0.0000671   0.0003865   0.0000143   0.0009111
   0.0000614   0.0000947   0.0000143   0.0009432   0.0000654   0.0004122
 TTTTTTTTTTTTTTTTTTTTTTTTTTTTTT MOQGAD      TELAPSE    18491.93 TCPU    18475.92
 TTTTTTTTTTTTTTTTTTTTTTTTTTTTTT SHELLXN     TELAPSE    19221.68 TCPU    19205.66
 TTTTTTTTTTTTTTTTTTTTTTTTTTTTTT MONMO3      TELAPSE    19237.20 TCPU    19221.18
 NUMERICALLY INTEGRATED DENSITY   1025.0003786218   1024.0003784876
 TTTTTTTTTTTTTTTTTTTTTTTTTTTTTT NUMDFT      TELAPSE    19264.43 TCPU    19248.41
 CYC  13 ETOT(AU) -9.596403831114E+04 DETOT -1.74E-05 tst  1.19E-07 PX  1.10E-03
 CYCLE 13 WAVE FUNCTION SAVED IN FORTRAN UNIT 79
 ANDERSON MIX: BETA=  -8.650769550619E-01
 TTTTTTTTTTTTTTTTTTTTTTTTTTTTTT FDIK        TELAPSE    19694.41 TCPU    19677.02
 SPIN LOCKING: NO ENERGY GAP COMPUTED
 TTTTTTTTTTTTTTTTTTTTTTTTTTTTTT PDIG        TELAPSE    19715.60 TCPU    19698.21
 CHARGE NORMALIZATION FACTOR   1.00000000
 TOTAL ATOMIC CHARGES:
  29.2448814  29.2491534  29.2287530  29.2518669  29.2487878  29.2436400
  29.2519141  29.2504031  29.2486653  29.2435477  29.2288262  29.2521677
  29.2498750  29.2446812  29.2279285  29.2398975  29.2511283  29.2458513
  29.2414991  29.2449965  29.2511448  29.2458891  29.2281199  29.2399423
  29.3123253  29.3144325  14.8996914  29.3098193  29.3124237  29.3142090
  29.3032635  29.3125855  29.3144005  29.3129034  29.3032116  29.3127963
  29.3140256  29.3171611  29.3115242  29.3099091  29.3141173  29.3171206
  29.3099787  29.3095261  29.3153803  29.3144921  29.3103505  29.3094644
   9.1086735   9.1036157   9.1131826   9.1145810   9.1110745   9.1232131
   9.1137268   9.1159829   9.1111641   9.1232487   9.1134211   9.1144216
   9.1128038   9.1138701   9.0943702   9.1143484   9.1126521   9.1140030
   9.1243266   9.1147333   9.1126956   9.1140406   9.0945591   9.1143357
   9.1673441   9.1779860   9.1652605   9.1634304   9.1672990   9.1779382
   9.1696967   9.1710905   9.1647035   9.1684546   9.1697561   9.1710826
   9.1704124   9.1663749   9.1347091   9.1648408   9.1703086   9.1665766
   9.1682867   9.1655250   9.1677269   9.1714932   9.1680849   9.1654849
   9.1419030   9.1405207   9.1412250   9.1407766   9.1397493   9.1378019
   9.1471942   9.1416749   9.1397162   9.1376400   9.1413060   9.1405661
   9.1386515   9.1397670   9.1381000   9.1397534   9.1416019   9.1341859
   9.1396934   9.1393941   9.1417208   9.1341418   9.1375764   9.1397575
 SUMMED SPIN DENSITY           1.00000000
 TOTAL ATOMIC SPINS  :
   0.0018934   0.0002139  -0.0016027  -0.0000282  -0.0000050  -0.0000862
  -0.0001974  -0.0000495  -0.0000048  -0.0000862  -0.0016215  -0.0000277
  -0.0000630  -0.0000318  -0.0005681  -0.0000395  -0.0001005  -0.0000832
   0.0000279   0.0000135  -0.0001004  -0.0000834  -0.0005540  -0.0000360
  -0.0000163  -0.0001289   0.7783084  -0.0000483  -0.0000162  -0.0001290
  -0.0012486  -0.0000331  -0.0000532  -0.0001641  -0.0012277  -0.0000333
  -0.0000333   0.0013959  -0.0003867  -0.0000177  -0.0000325   0.0013309
  -0.0000937  -0.0000466  -0.0000241  -0.0001270  -0.0000927  -0.0000473
   0.0007320   0.0030254   0.0024206   0.0000199   0.0002051   0.0002185
   0.0000894   0.0001054   0.0001964   0.0002232   0.0023670   0.0000206
   0.0000370   0.0000556   0.0311260   0.0000408   0.0001909   0.0001453
  -0.0002219   0.0000269   0.0001887   0.0001461   0.0298553   0.0000410
   0.0000362   0.0000136   0.0011886   0.0001662   0.0000357   0.0000077
   0.0009809   0.0005593   0.0001130   0.0000228   0.0009477   0.0005765
   0.0015911   0.0000726   0.1174474   0.0000831   0.0016177   0.0000730
   0.0012306   0.0000286   0.0000645   0.0001421   0.0012089   0.0000275
   0.0000129   0.0001124   0.0033691  -0.0001009   0.0000749   0.0002061
  -0.0001501   0.0000358   0.0000763   0.0002052   0.0036578  -0.0000981
   0.0001529   0.0162223   0.0000607   0.0003793   0.0000134   0.0009052
   0.0000518   0.0000943   0.0000133   0.0009365   0.0000593   0.0004044
 TTTTTTTTTTTTTTTTTTTTTTTTTTTTTT MOQGAD      TELAPSE    19715.68 TCPU    19698.29
 TTTTTTTTTTTTTTTTTTTTTTTTTTTTTT SHELLXN     TELAPSE    20445.13 TCPU    20427.64
 TTTTTTTTTTTTTTTTTTTTTTTTTTTTTT MONMO3      TELAPSE    20460.50 TCPU    20443.01
 NUMERICALLY INTEGRATED DENSITY   1025.0003786479   1024.0003785400
 TTTTTTTTTTTTTTTTTTTTTTTTTTTTTT NUMDFT      TELAPSE    20487.73 TCPU    20470.23
 CYC  14 ETOT(AU) -9.596403832554E+04 DETOT -1.44E-05 tst  1.85E-07 PX  6.65E-04
 CYCLE 14 WAVE FUNCTION SAVED IN FORTRAN UNIT 79
 ANDERSON MIX: BETA=  -5.179009741916E-01
 TTTTTTTTTTTTTTTTTTTTTTTTTTTTTT FDIK        TELAPSE    20909.60 TCPU    20891.20
 SPIN LOCKING: NO ENERGY GAP COMPUTED
 TTTTTTTTTTTTTTTTTTTTTTTTTTTTTT PDIG        TELAPSE    20930.69 TCPU    20912.28
 CHARGE NORMALIZATION FACTOR   1.00000000
 TOTAL ATOMIC CHARGES:
  29.2448072  29.2490901  29.2286533  29.2518055  29.2487112  29.2435706
  29.2518658  29.2503392  29.2485895  29.2434785  29.2287269  29.2521063
  29.2498150  29.2446099  29.2278293  29.2398065  29.2510626  29.2457849
  29.2414334  29.2449267  29.2510793  29.2458238  29.2280190  29.2398527
  29.3122338  29.3143300  14.8996966  29.3097315  29.3123322  29.3141070
  29.3031460  29.3124903  29.3143014  29.3127993  29.3030943  29.3127011
  29.3139281  29.3170390  29.3114289  29.3098210  29.3140197  29.3169982
  29.3098856  29.3094329  29.3152842  29.3144144  29.3102585  29.3093712
   9.1087594   9.1036906   9.1132575   9.1146536   9.1111505   9.1232798
   9.1138022   9.1160580   9.1112411   9.1233153   9.1134950   9.1144944
   9.1128751   9.1139425   9.0944789   9.1144211   9.1127261   9.1140874
   9.1243908   9.1148042   9.1127694   9.1141247   9.0946732   9.1144083
   9.1674131   9.1780464   9.1653237   9.1634900   9.1673679   9.1779991
   9.1697624   9.1711559   9.1647829   9.1685246   9.1698206   9.1711477
   9.1704761   9.1664421   9.1348397   9.1649143   9.1703730   9.1666435
   9.1683608   9.1655924   9.1677969   9.1715725   9.1681590   9.1655522
   9.1419116   9.1405363   9.1412958   9.1407869   9.1397627   9.1378260
   9.1472015   9.1416833   9.1397297   9.1376639   9.1413720   9.1405769
   9.1386665   9.1398117   9.1381159   9.1397708   9.1416134   9.1342070
   9.1397090   9.1394091   9.1417318   9.1341622   9.1375933   9.1397746
 SUMMED SPIN DENSITY           1.00000000
 TOTAL ATOMIC SPINS  :
   0.0019161   0.0002280  -0.0016287  -0.0000179   0.0000060  -0.0000654
  -0.0001889  -0.0000350   0.0000060  -0.0000649  -0.0016472  -0.0000176
  -0.0000494  -0.0000217  -0.0005495  -0.0000136  -0.0000718  -0.0000606
   0.0000388   0.0000213  -0.0000711  -0.0000610  -0.0005349  -0.0000098
  -0.0000047  -0.0000832   0.7798007  -0.0000410  -0.0000045  -0.0000832
  -0.0012239  -0.0000232  -0.0000403  -0.0001022  -0.0012028  -0.0000234
  -0.0000208   0.0014239  -0.0003663  -0.0000050  -0.0000202   0.0013605
  -0.0000760  -0.0000345  -0.0000065  -0.0001151  -0.0000753  -0.0000350
   0.0007131   0.0030022   0.0024004   0.0000128   0.0001968   0.0002103
   0.0000801   0.0000897   0.0001880   0.0002150   0.0023480   0.0000135
   0.0000320   0.0000390   0.0308458   0.0000364   0.0001807   0.0000989
  -0.0002316   0.0000218   0.0001787   0.0000996   0.0295922   0.0000365
   0.0000260   0.0000065   0.0011638   0.0001441   0.0000258   0.0000004
   0.0009636   0.0005504   0.0000776   0.0000112   0.0009312   0.0005672
   0.0015770   0.0000617   0.1171987   0.0000742   0.0016026   0.0000621
   0.0012192   0.0000205   0.0000526   0.0000991   0.0011981   0.0000196
   0.0000132   0.0000880   0.0031811  -0.0001013   0.0000708   0.0001678
  -0.0001532   0.0000355   0.0000721   0.0001666   0.0034639  -0.0000984
   0.0001505   0.0159226   0.0000542   0.0003732   0.0000106   0.0008994
   0.0000426   0.0000918   0.0000102   0.0009301   0.0000525   0.0003979
 TTTTTTTTTTTTTTTTTTTTTTTTTTTTTT MOQGAD      TELAPSE    20930.76 TCPU    20912.35
 TTTTTTTTTTTTTTTTTTTTTTTTTTTTTT SHELLXN     TELAPSE    21660.22 TCPU    21641.70
 TTTTTTTTTTTTTTTTTTTTTTTTTTTTTT MONMO3      TELAPSE    21675.32 TCPU    21656.79
 NUMERICALLY INTEGRATED DENSITY   1025.0003786712   1024.0003785741
 TTTTTTTTTTTTTTTTTTTTTTTTTTTTTT NUMDFT      TELAPSE    21702.60 TCPU    21684.07
 CYC  15 ETOT(AU) -9.596403833341E+04 DETOT -7.87E-06 tst  1.19E-07 PX  3.68E-04
 CYCLE 15 WAVE FUNCTION SAVED IN FORTRAN UNIT 79
 ANDERSON MIX: BETA=  -8.350606087415E-01
 TTTTTTTTTTTTTTTTTTTTTTTTTTTTTT FDIK        TELAPSE    22091.46 TCPU    22072.59
 SPIN LOCKING: NO ENERGY GAP COMPUTED
 TTTTTTTTTTTTTTTTTTTTTTTTTTTTTT PDIG        TELAPSE    22112.53 TCPU    22093.66
 CHARGE NORMALIZATION FACTOR   1.00000000
 TOTAL ATOMIC CHARGES:
  29.2447406  29.2490252  29.2285682  29.2517415  29.2486405  29.2434996
  29.2518137  29.2502716  29.2485196  29.2434077  29.2286419  29.2520428
  29.2497532  29.2445405  29.2277392  29.2397262  29.2509930  29.2457164
  29.2413689  29.2448597  29.2510101  29.2457552  29.2279268  29.2397734
  29.3121750  29.3142598  14.8997261  29.3096812  29.3122739  29.3140371
  29.3030640  29.3124270  29.3142370  29.3127280  29.3030112  29.3126379
  29.3138723  29.3169506  29.3113719  29.3097678  29.3139640  29.3169104
  29.3098283  29.3093767  29.3152226  29.3143666  29.3102009  29.3093146
   9.1088204   9.1037484   9.1133180   9.1147084   9.1112058   9.1233336
   9.1138587   9.1161141   9.1112968   9.1233689   9.1135550   9.1145492
   9.1129266   9.1139988   9.0945494   9.1144767   9.1127817   9.1141503
   9.1244414   9.1148577   9.1128248   9.1141874   9.0947405   9.1144641
   9.1674648   9.1780945   9.1653726   9.1635355   9.1674198   9.1780471
   9.1698134   9.1712055   9.1648422   9.1685774   9.1698711   9.1711975
   9.1705280   9.1664946   9.1349321   9.1649675   9.1704250   9.1666960
   9.1684164   9.1656424   9.1678492   9.1716326   9.1682149   9.1656022
   9.1419246   9.1405547   9.1413406   9.1408014   9.1397791   9.1378496
   9.1472147   9.1416971   9.1397466   9.1376876   9.1414144   9.1405915
   9.1386843   9.1398415   9.1381337   9.1397912   9.1416293   9.1342285
   9.1397271   9.1394258   9.1417473   9.1341836   9.1376114   9.1397952
 SUMMED SPIN DENSITY           1.00000000
 TOTAL ATOMIC SPINS  :
   0.0019377   0.0002344  -0.0016590  -0.0000162   0.0000089  -0.0000530
  -0.0001884  -0.0000290   0.0000091  -0.0000526  -0.0016769  -0.0000161
  -0.0000442  -0.0000192  -0.0005350   0.0000066  -0.0000513  -0.0000467
   0.0000420   0.0000213  -0.0000510  -0.0000468  -0.0005197   0.0000100
  -0.0000069  -0.0000530   0.7811605  -0.0000450  -0.0000071  -0.0000535
  -0.0012070  -0.0000285  -0.0000422  -0.0000588  -0.0011858  -0.0000285
  -0.0000223   0.0014448  -0.0003562  -0.0000027  -0.0000216   0.0013826
  -0.0000708  -0.0000355  -0.0000041  -0.0001167  -0.0000700  -0.0000361
   0.0007036   0.0029869   0.0023873   0.0000140   0.0001968   0.0002089
   0.0000803   0.0000831   0.0001880   0.0002134   0.0023361   0.0000147
   0.0000349   0.0000305   0.0305938   0.0000397   0.0001788   0.0000636
  -0.0002345   0.0000250   0.0001771   0.0000643   0.0293606   0.0000399
   0.0000271   0.0000078   0.0011480   0.0001304   0.0000265   0.0000016
   0.0009565   0.0005518   0.0000553   0.0000109   0.0009247   0.0005684
   0.0015729   0.0000615   0.1169635   0.0000764   0.0015983   0.0000620
   0.0012192   0.0000231   0.0000525   0.0000694   0.0011982   0.0000222
   0.0000155   0.0000662   0.0030043  -0.0000998   0.0000699   0.0001341
  -0.0001561   0.0000373   0.0000712   0.0001328   0.0032809  -0.0000970
   0.0001506   0.0156370   0.0000508   0.0003696   0.0000107   0.0008966
   0.0000375   0.0000924   0.0000103   0.0009266   0.0000495   0.0003933
 TTTTTTTTTTTTTTTTTTTTTTTTTTTTTT MOQGAD      TELAPSE    22112.61 TCPU    22093.73
 TTTTTTTTTTTTTTTTTTTTTTTTTTTTTT SHELLXN     TELAPSE    22842.15 TCPU    22823.26
 TTTTTTTTTTTTTTTTTTTTTTTTTTTTTT MONMO3      TELAPSE    22857.30 TCPU    22838.41
 NUMERICALLY INTEGRATED DENSITY   1025.0003786946   1024.0003786012
 TTTTTTTTTTTTTTTTTTTTTTTTTTTTTT NUMDFT      TELAPSE    22884.55 TCPU    22865.66
 CYC  16 ETOT(AU) -9.596403833910E+04 DETOT -5.69E-06 tst  1.59E-07 PX  3.37E-04
 CYCLE 16 WAVE FUNCTION SAVED IN FORTRAN UNIT 79
 ANDERSON MIX: BETA=  -4.392545261933E-01
 TTTTTTTTTTTTTTTTTTTTTTTTTTTTTT FDIK        TELAPSE    23263.26 TCPU    23242.33
 SPIN LOCKING: NO ENERGY GAP COMPUTED
 TTTTTTTTTTTTTTTTTTTTTTTTTTTTTT PDIG        TELAPSE    23284.60 TCPU    23263.66
 CHARGE NORMALIZATION FACTOR   1.00000000
 TOTAL ATOMIC CHARGES:
  29.2447145  29.2489870  29.2285288  29.2517029  29.2486036  29.2434594
  29.2517782  29.2502316  29.2484839  29.2433677  29.2286029  29.2520039
  29.2497157  29.2445013  29.2276958  29.2396904  29.2509527  29.2456771
  29.2413316  29.2448226  29.2509702  29.2457158  29.2278817  29.2397381
  29.3121515  29.3142334  14.8997032  29.3096660  29.3122502  29.3140105
  29.3030348  29.3123996  29.3142121  29.3127001  29.3029821  29.3126107
  29.3138556  29.3169203  29.3113546  29.3097524  29.3139473  29.3168820
  29.3098085  29.3093573  29.3151966  29.3143449  29.3101813  29.3092952
   9.1088438   9.1037730   9.1133454   9.1147324   9.1112281   9.1233586
   9.1138848   9.1161384   9.1113197   9.1233939   9.1135826   9.1145734
   9.1129486   9.1140238   9.0945669   9.1145014   9.1128059   9.1141754
   9.1244640   9.1148818   9.1128488   9.1142122   9.0947661   9.1144890
   9.1674910   9.1781192   9.1653962   9.1635557   9.1674457   9.1780717
   9.1698397   9.1712305   9.1648695   9.1686042   9.1698974   9.1712224
   9.1705549   9.1665224   9.1349807   9.1649928   9.1704521   9.1667236
   9.1684429   9.1656681   9.1678758   9.1716597   9.1682417   9.1656278
   9.1419340   9.1405645   9.1413538   9.1408109   9.1397905   9.1378601
   9.1472232   9.1417069   9.1397580   9.1376979   9.1414209   9.1406012
   9.1386955   9.1398463   9.1381442   9.1398028   9.1416407   9.1342402
   9.1397390   9.1394368   9.1417580   9.1341949   9.1376218   9.1398068
 SUMMED SPIN DENSITY           1.00000000
 TOTAL ATOMIC SPINS  :
   0.0019496   0.0002372  -0.0016688  -0.0000163   0.0000099  -0.0000487
  -0.0001877  -0.0000274   0.0000100  -0.0000482  -0.0016867  -0.0000162
  -0.0000425  -0.0000188  -0.0005247   0.0000166  -0.0000430  -0.0000412
   0.0000429   0.0000204  -0.0000428  -0.0000413  -0.0005099   0.0000205
  -0.0000039  -0.0000368   0.7818335  -0.0000430  -0.0000040  -0.0000367
  -0.0011923  -0.0000269  -0.0000400  -0.0000352  -0.0011709  -0.0000269
  -0.0000181   0.0014602  -0.0003473   0.0000022  -0.0000178   0.0013987
  -0.0000649  -0.0000317   0.0000016  -0.0001131  -0.0000638  -0.0000321
   0.0006979   0.0029788   0.0023799   0.0000132   0.0001955   0.0002073
   0.0000787   0.0000784   0.0001872   0.0002117   0.0023296   0.0000139
   0.0000347   0.0000258   0.0304655   0.0000408   0.0001768   0.0000461
  -0.0002359   0.0000255   0.0001752   0.0000467   0.0292485   0.0000407
   0.0000250   0.0000063   0.0011391   0.0001224   0.0000246   0.0000005
   0.0009502   0.0005512   0.0000424   0.0000086   0.0009190   0.0005673
   0.0015696   0.0000592   0.1168117   0.0000747   0.0015946   0.0000598
   0.0012178   0.0000217   0.0000503   0.0000538   0.0011970   0.0000209
   0.0000173   0.0000576   0.0029136  -0.0000981   0.0000701   0.0001197
  -0.0001561   0.0000388   0.0000712   0.0001185   0.0031845  -0.0000950
   0.0001512   0.0154918   0.0000496   0.0003688   0.0000113   0.0008958
   0.0000354   0.0000933   0.0000108   0.0009254   0.0000483   0.0003920
 TTTTTTTTTTTTTTTTTTTTTTTTTTTTTT MOQGAD      TELAPSE    23284.67 TCPU    23263.74
 TTTTTTTTTTTTTTTTTTTTTTTTTTTTTT SHELLXN     TELAPSE    24014.53 TCPU    23993.59
 TTTTTTTTTTTTTTTTTTTTTTTTTTTTTT MONMO3      TELAPSE    24030.80 TCPU    24009.85
 NUMERICALLY INTEGRATED DENSITY   1025.0003787069   1024.0003786080
 TTTTTTTTTTTTTTTTTTTTTTTTTTTTTT NUMDFT      TELAPSE    24058.05 TCPU    24037.10
 CYC  17 ETOT(AU) -9.596403834222E+04 DETOT -3.12E-06 tst  7.77E-08 PX  2.74E-04
 CYCLE 17 WAVE FUNCTION SAVED IN FORTRAN UNIT 79
 ANDERSON MIX: BETA=  -1.129257663605E+00
 TTTTTTTTTTTTTTTTTTTTTTTTTTTTTT FDIK        TELAPSE    24388.76 TCPU    24366.85
 SPIN LOCKING: NO ENERGY GAP COMPUTED
 TTTTTTTTTTTTTTTTTTTTTTTTTTTTTT PDIG        TELAPSE    24410.12 TCPU    24388.21
 CHARGE NORMALIZATION FACTOR   1.00000000
 TOTAL ATOMIC CHARGES:
  29.2446964  29.2489518  29.2285041  29.2516678  29.2485752  29.2434226
  29.2517451  29.2501943  29.2484560  29.2433311  29.2285778  29.2519687
  29.2496810  29.2444683  29.2276563  29.2396634  29.2509147  29.2456410
  29.2413013  29.2447928  29.2509321  29.2456795  29.2278413  29.2397115
  29.3121482  29.3142249  14.8996571  29.3096755  29.3122467  29.3140022
  29.3030196  29.3123928  29.3142087  29.3126888  29.3029668  29.3126038
  29.3138632  29.3169047  29.3113581  29.3097571  29.3139548  29.3168659
  29.3098109  29.3093609  29.3151912  29.3143432  29.3101833  29.3092986
   9.1088557   9.1037900   9.1133645   9.1147464   9.1112403   9.1233745
   9.1138993   9.1161528   9.1113316   9.1234099   9.1136012   9.1145874
   9.1129595   9.1140409   9.0945934   9.1145154   9.1128199   9.1141929
   9.1244767   9.1148966   9.1128628   9.1142297   9.0947799   9.1145030
   9.1675047   9.1781330   9.1654106   9.1635663   9.1674594   9.1780854
   9.1698545   9.1712434   9.1648858   9.1686188   9.1699119   9.1712355
   9.1705715   9.1665392   9.1350048   9.1650041   9.1704691   9.1667406
   9.1684585   9.1656817   9.1678899   9.1716777   9.1682570   9.1656414
   9.1419399   9.1405722   9.1413642   9.1408159   9.1397981   9.1378689
   9.1472284   9.1417138   9.1397656   9.1377068   9.1414336   9.1406059
   9.1387017   9.1398585   9.1381502   9.1398105   9.1416483   9.1342481
   9.1397468   9.1394421   9.1417654   9.1342031   9.1376276   9.1398147
 SUMMED SPIN DENSITY           1.00000000
 TOTAL ATOMIC SPINS  :
   0.0019746   0.0002432  -0.0016758  -0.0000144   0.0000140  -0.0000394
  -0.0001848  -0.0000229   0.0000141  -0.0000391  -0.0016932  -0.0000144
  -0.0000372  -0.0000159  -0.0005029   0.0000367  -0.0000290  -0.0000308
   0.0000461   0.0000212  -0.0000286  -0.0000307  -0.0004878   0.0000408
  -0.0000001  -0.0000147   0.7826066  -0.0000414   0.0000002  -0.0000146
  -0.0011657  -0.0000259  -0.0000364  -0.0000030  -0.0011446  -0.0000258
  -0.0000142   0.0014888  -0.0003343   0.0000092  -0.0000139   0.0014288
  -0.0000557  -0.0000276   0.0000087  -0.0001098  -0.0000544  -0.0000279
   0.0006894   0.0029667   0.0023683   0.0000115   0.0001934   0.0002042
   0.0000761   0.0000716   0.0001853   0.0002085   0.0023191   0.0000123
   0.0000339   0.0000181   0.0303091   0.0000415   0.0001734   0.0000201
  -0.0002392   0.0000255   0.0001718   0.0000205   0.0291133   0.0000412
   0.0000224   0.0000041   0.0011268   0.0001099   0.0000220  -0.0000015
   0.0009411   0.0005496   0.0000240   0.0000049   0.0009109   0.0005653
   0.0015641   0.0000562   0.1166385   0.0000727   0.0015886   0.0000568
   0.0012158   0.0000205   0.0000467   0.0000308   0.0011953   0.0000198
   0.0000193   0.0000437   0.0027899  -0.0000964   0.0000697   0.0000979
  -0.0001577   0.0000405   0.0000707   0.0000967   0.0030548  -0.0000934
   0.0001514   0.0153004   0.0000478   0.0003657   0.0000119   0.0008943
   0.0000325   0.0000938   0.0000115   0.0009233   0.0000464   0.0003885
 TTTTTTTTTTTTTTTTTTTTTTTTTTTTTT MOQGAD      TELAPSE    24410.20 TCPU    24388.28
 TTTTTTTTTTTTTTTTTTTTTTTTTTTTTT SHELLXN     TELAPSE    25140.19 TCPU    25118.27
 TTTTTTTTTTTTTTTTTTTTTTTTTTTTTT MONMO3      TELAPSE    25157.02 TCPU    25135.10
 NUMERICALLY INTEGRATED DENSITY   1025.0003787213   1024.0003786132
 TTTTTTTTTTTTTTTTTTTTTTTTTTTTTT NUMDFT      TELAPSE    25184.22 TCPU    25162.29
 CYC  18 ETOT(AU) -9.596403834511E+04 DETOT -2.89E-06 tst  1.64E-07 PX  3.95E-04
 CYCLE 18 WAVE FUNCTION SAVED IN FORTRAN UNIT 79
 ANDERSON MIX: BETA=  -3.206297324683E-01
 TTTTTTTTTTTTTTTTTTTTTTTTTTTTTT FDIK        TELAPSE    25548.50 TCPU    25525.94
 SPIN LOCKING: NO ENERGY GAP COMPUTED
 TTTTTTTTTTTTTTTTTTTTTTTTTTTTTT PDIG        TELAPSE    25569.56 TCPU    25546.99
 CHARGE NORMALIZATION FACTOR   1.00000000
 TOTAL ATOMIC CHARGES:
  29.2446983  29.2489419  29.2285024  29.2516580  29.2485653  29.2434124
  29.2517316  29.2501841  29.2484472  29.2433210  29.2285763  29.2519589
  29.2496717  29.2444596  29.2276483  29.2396606  29.2509035  29.2456309
  29.2412918  29.2447839  29.2509210  29.2456698  29.2278318  29.2397091
  29.3121437  29.3142190  14.8996308  29.3096740  29.3122421  29.3139961
  29.3030221  29.3123865  29.3142040  29.3126807  29.3029686  29.3125977
  29.3138616  29.3169065  29.3113545  29.3097540  29.3139530  29.3168693
  29.3098084  29.3093588  29.3151855  29.3143370  29.3101812  29.3092962
   9.1088629   9.1037945   9.1133730   9.1147513   9.1112455   9.1233804
   9.1139044   9.1161586   9.1113370   9.1234157   9.1136101   9.1145924
   9.1129636   9.1140472   9.0945830   9.1145215   9.1128246   9.1142005
   9.1244832   9.1149018   9.1128677   9.1142372   9.0947759   9.1145092
   9.1675060   9.1781339   9.1654115   9.1635664   9.1674607   9.1780864
   9.1698574   9.1712455   9.1648889   9.1686199   9.1699153   9.1712375
   9.1705751   9.1665409   9.1349947   9.1650057   9.1704729   9.1667422
   9.1684595   9.1656831   9.1678912   9.1716809   9.1682582   9.1656428
   9.1419466   9.1405802   9.1413637   9.1408238   9.1398049   9.1378768
   9.1472353   9.1417213   9.1397724   9.1377148   9.1414280   9.1406139
   9.1387090   9.1398559   9.1381564   9.1398193   9.1416553   9.1342539
   9.1397533   9.1394489   9.1417723   9.1342089   9.1376334   9.1398233
 SUMMED SPIN DENSITY           1.00000000
 TOTAL ATOMIC SPINS  :
   0.0019858   0.0002477  -0.0016688  -0.0000118   0.0000168  -0.0000354
  -0.0001821  -0.0000192   0.0000172  -0.0000348  -0.0016859  -0.0000116
  -0.0000342  -0.0000127  -0.0004905   0.0000458  -0.0000235  -0.0000260
   0.0000490   0.0000230  -0.0000231  -0.0000256  -0.0004758   0.0000503
   0.0000019  -0.0000071   0.7828156  -0.0000399   0.0000024  -0.0000072
  -0.0011526  -0.0000246  -0.0000341   0.0000060  -0.0011316  -0.0000244
  -0.0000118   0.0015005  -0.0003297   0.0000117  -0.0000119   0.0014416
  -0.0000529  -0.0000251   0.0000119  -0.0001080  -0.0000514  -0.0000255
   0.0006867   0.0029622   0.0023637   0.0000094   0.0001914   0.0002018
   0.0000740   0.0000680   0.0001835   0.0002060   0.0023155   0.0000100
   0.0000324   0.0000146   0.0302588   0.0000400   0.0001710   0.0000118
  -0.0002409   0.0000237   0.0001693   0.0000119   0.0290787   0.0000396
   0.0000194   0.0000012   0.0011220   0.0001049   0.0000191  -0.0000042
   0.0009364   0.0005472   0.0000178   0.0000016   0.0009065   0.0005627
   0.0015607   0.0000530   0.1165539   0.0000703   0.0015847   0.0000537
   0.0012139   0.0000177   0.0000439   0.0000237   0.0011939   0.0000171
   0.0000202   0.0000412   0.0027532  -0.0000949   0.0000702   0.0000936
  -0.0001574   0.0000414   0.0000710   0.0000924   0.0030128  -0.0000921
   0.0001521   0.0152449   0.0000478   0.0003666   0.0000125   0.0008942
   0.0000321   0.0000947   0.0000122   0.0009229   0.0000464   0.0003889
 TTTTTTTTTTTTTTTTTTTTTTTTTTTTTT MOQGAD      TELAPSE    25569.64 TCPU    25547.06
 TTTTTTTTTTTTTTTTTTTTTTTTTTTTTT SHELLXN     TELAPSE    26299.65 TCPU    26276.99
 TTTTTTTTTTTTTTTTTTTTTTTTTTTTTT MONMO3      TELAPSE    26315.80 TCPU    26293.14
 NUMERICALLY INTEGRATED DENSITY   1025.0003787269   1024.0003786145
 TTTTTTTTTTTTTTTTTTTTTTTTTTTTTT NUMDFT      TELAPSE    26343.05 TCPU    26320.39
 CYC  19 ETOT(AU) -9.596403834601E+04 DETOT -9.00E-07 tst  4.60E-08 PX  2.10E-04
 CYCLE 19 WAVE FUNCTION SAVED IN FORTRAN UNIT 79
 ANDERSON MIX: BETA=  -1.154106122779E+00
 TTTTTTTTTTTTTTTTTTTTTTTTTTTTTT FDIK        TELAPSE    26653.78 TCPU    26629.24
 SPIN LOCKING: NO ENERGY GAP COMPUTED
 TTTTTTTTTTTTTTTTTTTTTTTTTTTTTT PDIG        TELAPSE    26674.81 TCPU    26650.26
 CHARGE NORMALIZATION FACTOR   1.00000000
 TOTAL ATOMIC CHARGES:
  29.2447177  29.2489420  29.2285174  29.2516580  29.2485699  29.2434149
  29.2517267  29.2501855  29.2484520  29.2433235  29.2285912  29.2519589
  29.2496725  29.2444630  29.2276536  29.2396738  29.2509046  29.2456331
  29.2412945  29.2447865  29.2509221  29.2456720  29.2278358  29.2397229
  29.3121511  29.3142280  14.8995806  29.3096848  29.3122494  29.3140053
  29.3030361  29.3123925  29.3142126  29.3126886  29.3029821  29.3126035
  29.3138732  29.3169215  29.3113647  29.3097632  29.3139644  29.3168837
  29.3098190  29.3093693  29.3151929  29.3143420  29.3101918  29.3093069
   9.1088606   9.1037924   9.1133717   9.1147484   9.1112422   9.1233774
   9.1139013   9.1161553   9.1113338   9.1234129   9.1136081   9.1145895
   9.1129603   9.1140448   9.0945753   9.1145183   9.1128217   9.1141964
   9.1244792   9.1148995   9.1128648   9.1142332   9.0947589   9.1145061
   9.1675000   9.1781273   9.1654059   9.1635584   9.1674548   9.1780797
   9.1698522   9.1712386   9.1648819   9.1686136   9.1699096   9.1712309
   9.1705695   9.1665356   9.1349945   9.1649998   9.1704675   9.1667368
   9.1684530   9.1656779   9.1678851   9.1716739   9.1682515   9.1656377
   9.1419462   9.1405787   9.1413524   9.1408225   9.1398040   9.1378745
   9.1472328   9.1417213   9.1397715   9.1377124   9.1414192   9.1406125
   9.1387083   9.1398421   9.1381549   9.1398183   9.1416548   9.1342526
   9.1397522   9.1394477   9.1417719   9.1342079   9.1376318   9.1398224
 SUMMED SPIN DENSITY           1.00000000
 TOTAL ATOMIC SPINS  :
   0.0020015   0.0002519  -0.0016588  -0.0000094   0.0000207  -0.0000314
  -0.0001786  -0.0000162   0.0000213  -0.0000308  -0.0016757  -0.0000092
  -0.0000309  -0.0000097  -0.0004743   0.0000585  -0.0000178  -0.0000208
   0.0000529   0.0000254  -0.0000175  -0.0000205  -0.0004594   0.0000627
   0.0000089   0.0000039   0.7830265  -0.0000335   0.0000094   0.0000037
  -0.0011323  -0.0000189  -0.0000275   0.0000192  -0.0011112  -0.0000186
  -0.0000051   0.0015201  -0.0003196   0.0000196  -0.0000051   0.0014625
  -0.0000443  -0.0000180   0.0000192  -0.0001021  -0.0000429  -0.0000185
   0.0006820   0.0029562   0.0023558   0.0000057   0.0001884   0.0001978
   0.0000702   0.0000632   0.0001805   0.0002019   0.0023085   0.0000063
   0.0000293   0.0000097   0.0302114   0.0000376   0.0001670   0.0000014
  -0.0002445   0.0000211   0.0001654   0.0000014   0.0290493   0.0000373
   0.0000159  -0.0000022   0.0011167   0.0000978   0.0000155  -0.0000076
   0.0009292   0.0005447   0.0000101  -0.0000019   0.0008999   0.0005598
   0.0015559   0.0000496   0.1164541   0.0000665   0.0015795   0.0000504
   0.0012125   0.0000145   0.0000402   0.0000149   0.0011928   0.0000139
   0.0000195   0.0000362   0.0027048  -0.0000955   0.0000688   0.0000863
  -0.0001599   0.0000406   0.0000695   0.0000851   0.0029596  -0.0000928
   0.0001506   0.0151728   0.0000460   0.0003639   0.0000115   0.0008925
   0.0000301   0.0000933   0.0000112   0.0009208   0.0000445   0.0003859
 TTTTTTTTTTTTTTTTTTTTTTTTTTTTTT MOQGAD      TELAPSE    26674.89 TCPU    26650.33
 TTTTTTTTTTTTTTTTTTTTTTTTTTTTTT SHELLXN     TELAPSE    27404.38 TCPU    27379.72
 TTTTTTTTTTTTTTTTTTTTTTTTTTTTTT MONMO3      TELAPSE    27421.35 TCPU    27396.68
 NUMERICALLY INTEGRATED DENSITY   1025.0003787319   1024.0003786103
 TTTTTTTTTTTTTTTTTTTTTTTTTTTTTT NUMDFT      TELAPSE    27448.49 TCPU    27423.82
 CYC  20 ETOT(AU) -9.596403834707E+04 DETOT -1.06E-06 tst  1.04E-07 PX  1.97E-04
 CYCLE 20 WAVE FUNCTION SAVED IN FORTRAN UNIT 79
 ANDERSON MIX: BETA=  -5.970571154760E-01
 TTTTTTTTTTTTTTTTTTTTTTTTTTTTTT FDIK        TELAPSE    27794.82 TCPU    27769.87
 SPIN LOCKING: NO ENERGY GAP COMPUTED
 TTTTTTTTTTTTTTTTTTTTTTTTTTTTTT PDIG        TELAPSE    27815.87 TCPU    27790.92
 CHARGE NORMALIZATION FACTOR   1.00000000
 TOTAL ATOMIC CHARGES:
  29.2447374  29.2489509  29.2285344  29.2516669  29.2485777  29.2434243
  29.2517314  29.2501952  29.2484607  29.2433331  29.2286080  29.2519678
  29.2496817  29.2444739  29.2276629  29.2396913  29.2509128  29.2456425
  29.2413055  29.2447964  29.2509303  29.2456815  29.2278433  29.2397408
  29.3121725  29.3142488  14.8995593  29.3097062  29.3122708  29.3140259
  29.3030631  29.3124123  29.3142342  29.3127083  29.3030086  29.3126233
  29.3138962  29.3169491  29.3113840  29.3097822  29.3139869  29.3169116
  29.3098400  29.3093911  29.3152136  29.3143606  29.3102131  29.3093286
   9.1088540   9.1037826   9.1133636   9.1147368   9.1112317   9.1233669
   9.1138898   9.1161438   9.1113234   9.1234024   9.1135999   9.1145778
   9.1129491   9.1140342   9.0945560   9.1145073   9.1128103   9.1141854
   9.1244686   9.1148889   9.1128533   9.1142223   9.0947421   9.1144951
   9.1674842   9.1781114   9.1653922   9.1635441   9.1674391   9.1780639
   9.1698380   9.1712234   9.1648664   9.1685970   9.1698953   9.1712158
   9.1705556   9.1665200   9.1349751   9.1649839   9.1704538   9.1667212
   9.1684374   9.1656628   9.1678690   9.1716583   9.1682361   9.1656226
   9.1419434   9.1405764   9.1413408   9.1408199   9.1398005   9.1378715
   9.1472305   9.1417187   9.1397679   9.1377095   9.1414059   9.1406095
   9.1387053   9.1398268   9.1381509   9.1398163   9.1416515   9.1342487
   9.1397486   9.1394437   9.1417687   9.1342041   9.1376277   9.1398206
 SUMMED SPIN DENSITY           1.00000000
 TOTAL ATOMIC SPINS  :
   0.0020142   0.0002611  -0.0016454  -0.0000017   0.0000275  -0.0000235
  -0.0001697  -0.0000086   0.0000283  -0.0000229  -0.0016621  -0.0000015
  -0.0000231  -0.0000036  -0.0004577   0.0000705  -0.0000090  -0.0000127
   0.0000604   0.0000322  -0.0000085  -0.0000123  -0.0004433   0.0000746
   0.0000216   0.0000173   0.7831184  -0.0000227   0.0000219   0.0000172
  -0.0011138  -0.0000067  -0.0000153   0.0000332  -0.0010931  -0.0000064
   0.0000072   0.0015380  -0.0003068   0.0000307   0.0000070   0.0014811
  -0.0000322  -0.0000067   0.0000318  -0.0000895  -0.0000310  -0.0000070
   0.0006748   0.0029491   0.0023471  -0.0000009   0.0001815   0.0001908
   0.0000632   0.0000558   0.0001740   0.0001948   0.0023008  -0.0000002
   0.0000226   0.0000026   0.0301862   0.0000314   0.0001604  -0.0000079
  -0.0002500   0.0000145   0.0001588  -0.0000078   0.0290409   0.0000310
   0.0000083  -0.0000089   0.0011098   0.0000895   0.0000080  -0.0000142
   0.0009196   0.0005380   0.0000006  -0.0000096   0.0008908   0.0005529
   0.0015483   0.0000420   0.1163902   0.0000587   0.0015716   0.0000428
   0.0012076   0.0000069   0.0000320   0.0000048   0.0011881   0.0000063
   0.0000155   0.0000301   0.0026766  -0.0000997   0.0000642   0.0000793
  -0.0001646   0.0000364   0.0000649   0.0000782   0.0029265  -0.0000968
   0.0001457   0.0151347   0.0000412   0.0003594   0.0000070   0.0008886
   0.0000253   0.0000890   0.0000067   0.0009162   0.0000398   0.0003809
 TTTTTTTTTTTTTTTTTTTTTTTTTTTTTT MOQGAD      TELAPSE    27815.94 TCPU    27790.99
 TTTTTTTTTTTTTTTTTTTTTTTTTTTTTT SHELLXN     TELAPSE    28546.11 TCPU    28521.15
 TTTTTTTTTTTTTTTTTTTTTTTTTTTTTT MONMO3      TELAPSE    28562.48 TCPU    28537.52
 NUMERICALLY INTEGRATED DENSITY   1025.0003787347   1024.0003786054
 TTTTTTTTTTTTTTTTTTTTTTTTTTTTTT NUMDFT      TELAPSE    28589.68 TCPU    28564.72
 CYC  21 ETOT(AU) -9.596403834699E+04 DETOT  8.45E-08 tst  6.73E-08 PX  1.47E-04
 CYCLE 21 WAVE FUNCTION SAVED IN FORTRAN UNIT 79
 ANDERSON MIX: BETA=  -4.026745526868E-01
 TTTTTTTTTTTTTTTTTTTTTTTTTTTTTT FDIK        TELAPSE    28935.67 TCPU    28909.14
 SPIN LOCKING: NO ENERGY GAP COMPUTED
 TTTTTTTTTTTTTTTTTTTTTTTTTTTTTT PDIG        TELAPSE    28956.68 TCPU    28930.14
 CHARGE NORMALIZATION FACTOR   1.00000000
 TOTAL ATOMIC CHARGES:
  29.2447532  29.2489600  29.2285476  29.2516769  29.2485849  29.2434339
  29.2517383  29.2502051  29.2484690  29.2433430  29.2286212  29.2519777
  29.2496919  29.2444835  29.2276730  29.2397065  29.2509228  29.2456521
  29.2413161  29.2448054  29.2509406  29.2456913  29.2278519  29.2397564
  29.3121889  29.3142654  14.8995678  29.3097205  29.3122870  29.3140425
  29.3030841  29.3124273  29.3142502  29.3127240  29.3030293  29.3126387
  29.3139116  29.3169706  29.3113982  29.3097954  29.3140023  29.3169348
  29.3098553  29.3094062  29.3152286  29.3143750  29.3102285  29.3093436
   9.1088482   9.1037744   9.1133563   9.1147273   9.1112231   9.1233587
   9.1138805   9.1161343   9.1113152   9.1233940   9.1135928   9.1145683
   9.1129399   9.1140246   9.0945336   9.1144987   9.1128008   9.1141755
   9.1244600   9.1148803   9.1128439   9.1142123   9.0947259   9.1144865
   9.1674724   9.1781002   9.1653813   9.1635333   9.1674274   9.1780525
   9.1698267   9.1712123   9.1648534   9.1685846   9.1698842   9.1712046
   9.1705451   9.1665080   9.1349589   9.1649723   9.1704434   9.1667093
   9.1684260   9.1656511   9.1678567   9.1716445   9.1682248   9.1656109
   9.1419405   9.1405720   9.1413290   9.1408169   9.1397970   9.1378666
   9.1472280   9.1417153   9.1397644   9.1377046   9.1413889   9.1406065
   9.1387019   9.1398078   9.1381464   9.1398137   9.1416479   9.1342448
   9.1397445   9.1394399   9.1417650   9.1342000   9.1376233   9.1398177
 SUMMED SPIN DENSITY           1.00000000
 TOTAL ATOMIC SPINS  :
   0.0020180   0.0002636  -0.0016375   0.0000003   0.0000301  -0.0000217
  -0.0001668  -0.0000067   0.0000308  -0.0000211  -0.0016540   0.0000003
  -0.0000215  -0.0000017  -0.0004513   0.0000735  -0.0000075  -0.0000106
   0.0000624   0.0000348  -0.0000069  -0.0000104  -0.0004372   0.0000781
   0.0000230   0.0000178   0.7830992  -0.0000216   0.0000235   0.0000176
  -0.0011111  -0.0000051  -0.0000137   0.0000343  -0.0010909  -0.0000048
   0.0000088   0.0015389  -0.0003052   0.0000320   0.0000084   0.0014826
  -0.0000312  -0.0000056   0.0000337  -0.0000883  -0.0000298  -0.0000063
   0.0006732   0.0029488   0.0023446  -0.0000016   0.0001802   0.0001892
   0.0000623   0.0000548   0.0001727   0.0001933   0.0022989  -0.0000009
   0.0000220   0.0000022   0.0301915   0.0000305   0.0001597  -0.0000086
  -0.0002505   0.0000132   0.0001581  -0.0000085   0.0290567   0.0000301
   0.0000080  -0.0000093   0.0011103   0.0000890   0.0000076  -0.0000144
   0.0009180   0.0005376   0.0000007  -0.0000097   0.0008895   0.0005524
   0.0015475   0.0000418   0.1163657   0.0000581   0.0015703   0.0000426
   0.0012086   0.0000065   0.0000321   0.0000054   0.0011893   0.0000059
   0.0000135   0.0000290   0.0026728  -0.0001017   0.0000620   0.0000778
  -0.0001670   0.0000344   0.0000628   0.0000766   0.0029200  -0.0000990
   0.0001439   0.0151301   0.0000395   0.0003571   0.0000052   0.0008874
   0.0000237   0.0000872   0.0000049   0.0009147   0.0000382   0.0003784
 TTTTTTTTTTTTTTTTTTTTTTTTTTTTTT MOQGAD      TELAPSE    28956.76 TCPU    28930.22
 TTTTTTTTTTTTTTTTTTTTTTTTTTTTTT SHELLXN     TELAPSE    29686.26 TCPU    29659.71
 TTTTTTTTTTTTTTTTTTTTTTTTTTTTTT MONMO3      TELAPSE    29703.49 TCPU    29676.94
 NUMERICALLY INTEGRATED DENSITY   1025.0003787354   1024.0003786021
 TTTTTTTTTTTTTTTTTTTTTTTTTTTTTT NUMDFT      TELAPSE    29730.69 TCPU    29704.14
 CYC  22 ETOT(AU) -9.596403834657E+04 DETOT  4.14E-07 tst  2.77E-08 PX  9.73E-05
 CYCLE 22 WAVE FUNCTION SAVED IN FORTRAN UNIT 79
 ANDERSON MIX: BETA=  -1.303334213685E+00
 TTTTTTTTTTTTTTTTTTTTTTTTTTTTTT FDIK        TELAPSE    30013.99 TCPU    29987.44
 SPIN LOCKING: NO ENERGY GAP COMPUTED
 TTTTTTTTTTTTTTTTTTTTTTTTTTTTTT PDIG        TELAPSE    30035.09 TCPU    30008.53
 CHARGE NORMALIZATION FACTOR   1.00000000
 TOTAL ATOMIC CHARGES:
  29.2447727  29.2489705  29.2285651  29.2516875  29.2485949  29.2434447
  29.2517465  29.2502159  29.2484790  29.2433537  29.2286384  29.2519883
  29.2497027  29.2444939  29.2276863  29.2397207  29.2509335  29.2456628
  29.2413273  29.2448155  29.2509513  29.2457021  29.2278636  29.2397713
  29.3122006  29.3142768  14.8995855  29.3097304  29.3122988  29.3140538
  29.3030991  29.3124386  29.3142615  29.3127354  29.3030437  29.3126499
  29.3139226  29.3169874  29.3114087  29.3098046  29.3140132  29.3169502
  29.3098662  29.3094166  29.3152401  29.3143854  29.3102393  29.3093542
   9.1088414   9.1037676   9.1133491   9.1147200   9.1112156   9.1233512
   9.1138734   9.1161266   9.1113077   9.1233866   9.1135850   9.1145611
   9.1129327   9.1140170   9.0945120   9.1144912   9.1127935   9.1141672
   9.1244522   9.1148731   9.1128366   9.1142040   9.0946943   9.1144791
   9.1674646   9.1780925   9.1653740   9.1635249   9.1674195   9.1780447
   9.1698191   9.1712041   9.1648448   9.1685765   9.1698760   9.1711967
   9.1705371   9.1665000   9.1349505   9.1649642   9.1704357   9.1667013
   9.1684178   9.1656432   9.1678485   9.1716357   9.1682164   9.1656030
   9.1419351   9.1405660   9.1413138   9.1408113   9.1397914   9.1378603
   9.1472228   9.1417097   9.1397588   9.1376983   9.1413770   9.1406010
   9.1386966   9.1397897   9.1381409   9.1398082   9.1416423   9.1342393
   9.1397390   9.1394343   9.1417594   9.1341947   9.1376178   9.1398124
 SUMMED SPIN DENSITY           1.00000000
 TOTAL ATOMIC SPINS  :
   0.0020272   0.0002683  -0.0016242   0.0000051   0.0000348  -0.0000170
  -0.0001622  -0.0000019   0.0000357  -0.0000164  -0.0016404   0.0000051
  -0.0000167   0.0000031  -0.0004430   0.0000844  -0.0000029  -0.0000056
   0.0000679   0.0000393  -0.0000023  -0.0000055  -0.0004286   0.0000888
   0.0000294   0.0000235   0.7830325  -0.0000160   0.0000299   0.0000232
  -0.0010981   0.0000010  -0.0000075   0.0000399  -0.0010780   0.0000012
   0.0000149   0.0015485  -0.0002992   0.0000375   0.0000144   0.0014940
  -0.0000251   0.0000002   0.0000400  -0.0000827  -0.0000237  -0.0000004
   0.0006706   0.0029466   0.0023399  -0.0000055   0.0001768   0.0001848
   0.0000584   0.0000509   0.0001694   0.0001888   0.0022949  -0.0000048
   0.0000183  -0.0000016   0.0302070   0.0000272   0.0001560  -0.0000129
  -0.0002535   0.0000095   0.0001545  -0.0000127   0.0290908   0.0000268
   0.0000042  -0.0000134   0.0011082   0.0000837   0.0000038  -0.0000184
   0.0009123   0.0005346  -0.0000032  -0.0000134   0.0008842   0.0005492
   0.0015433   0.0000380   0.1163265   0.0000543   0.0015658   0.0000388
   0.0012073   0.0000026   0.0000285   0.0000013   0.0011882   0.0000020
   0.0000110   0.0000264   0.0026637  -0.0001042   0.0000594   0.0000751
  -0.0001703   0.0000318   0.0000602   0.0000739   0.0029053  -0.0001015
   0.0001414   0.0151158   0.0000371   0.0003543   0.0000025   0.0008854
   0.0000211   0.0000850   0.0000022   0.0009122   0.0000358   0.0003752
 TTTTTTTTTTTTTTTTTTTTTTTTTTTTTT MOQGAD      TELAPSE    30035.16 TCPU    30008.60
 TTTTTTTTTTTTTTTTTTTTTTTTTTTTTT SHELLXN     TELAPSE    30765.70 TCPU    30739.13
 TTTTTTTTTTTTTTTTTTTTTTTTTTTTTT MONMO3      TELAPSE    30780.73 TCPU    30754.16
 NUMERICALLY INTEGRATED DENSITY   1025.0003787359   1024.0003785987
 TTTTTTTTTTTTTTTTTTTTTTTTTTTTTT NUMDFT      TELAPSE    30807.97 TCPU    30781.40
 CYC  23 ETOT(AU) -9.596403834667E+04 DETOT -1.03E-07 tst  7.37E-08 PX  1.60E-04
 CYCLE 23 WAVE FUNCTION SAVED IN FORTRAN UNIT 79
 ANDERSON MIX: BETA=  -3.766747656198E-01
 TTTTTTTTTTTTTTTTTTTTTTTTTTTTTT FDIK        TELAPSE    31158.26 TCPU    31130.80
 SPIN LOCKING: NO ENERGY GAP COMPUTED
 TTTTTTTTTTTTTTTTTTTTTTTTTTTTTT PDIG        TELAPSE    31179.19 TCPU    31151.73
 CHARGE NORMALIZATION FACTOR   1.00000000
 TOTAL ATOMIC CHARGES:
  29.2447911  29.2489848  29.2285785  29.2517031  29.2486060  29.2434594
  29.2517600  29.2502316  29.2484913  29.2433689  29.2286520  29.2520037
  29.2497185  29.2445087  29.2276960  29.2397409  29.2509494  29.2456780
  29.2413438  29.2448307  29.2509672  29.2457175  29.2278720  29.2397919
  29.3122249  29.3143011  14.8995819  29.3097508  29.3123233  29.3140781
  29.3031224  29.3124611  29.3142851  29.3127597  29.3030669  29.3126723
  29.3139459  29.3170103  29.3114295  29.3098229  29.3140358  29.3169752
  29.3098875  29.3094382  29.3152639  29.3144081  29.3102610  29.3093754
   9.1088325   9.1037556   9.1133361   9.1147062   9.1112018   9.1233376
   9.1138591   9.1161121   9.1112943   9.1233729   9.1135721   9.1145472
   9.1129192   9.1140029   9.0945045   9.1144773   9.1127795   9.1141514
   9.1244387   9.1148592   9.1128227   9.1141882   9.0946962   9.1144653
   9.1674493   9.1780775   9.1653595   9.1635121   9.1674042   9.1780300
   9.1698040   9.1711893   9.1648278   9.1685608   9.1698610   9.1711819
   9.1705228   9.1664851   9.1349429   9.1649491   9.1704213   9.1666861
   9.1684034   9.1656282   9.1678327   9.1716184   9.1682022   9.1655880
   9.1419276   9.1405572   9.1413061   9.1408034   9.1397831   9.1378503
   9.1472159   9.1417020   9.1397506   9.1376883   9.1413622   9.1405929
   9.1386893   9.1397676   9.1381322   9.1398002   9.1416344   9.1342316
   9.1397306   9.1394263   9.1417514   9.1341866   9.1376093   9.1398043
 SUMMED SPIN DENSITY           1.00000000
 TOTAL ATOMIC SPINS  :
   0.0020231   0.0002671  -0.0016204   0.0000033   0.0000332  -0.0000195
  -0.0001626  -0.0000041   0.0000341  -0.0000190  -0.0016365   0.0000033
  -0.0000189   0.0000013  -0.0004401   0.0000810  -0.0000058  -0.0000083
   0.0000664   0.0000375  -0.0000052  -0.0000080  -0.0004266   0.0000857
   0.0000293   0.0000203   0.7829971  -0.0000160   0.0000296   0.0000202
  -0.0010991   0.0000004  -0.0000081   0.0000359  -0.0010793   0.0000006
   0.0000149   0.0015473  -0.0002999   0.0000371   0.0000144   0.0014931
  -0.0000259  -0.0000007   0.0000391  -0.0000822  -0.0000247  -0.0000011
   0.0006712   0.0029484   0.0023399  -0.0000045   0.0001778   0.0001855
   0.0000595   0.0000526   0.0001706   0.0001894   0.0022957  -0.0000037
   0.0000191   0.0000001   0.0302160   0.0000283   0.0001571  -0.0000096
  -0.0002520   0.0000105   0.0001557  -0.0000094   0.0291109   0.0000278
   0.0000053  -0.0000126   0.0011105   0.0000848   0.0000049  -0.0000177
   0.0009119   0.0005355  -0.0000006  -0.0000123   0.0008844   0.0005500
   0.0015439   0.0000390   0.1163117   0.0000549   0.0015662   0.0000399
   0.0012093   0.0000034   0.0000297   0.0000045   0.0011905   0.0000029
   0.0000110   0.0000282   0.0026663  -0.0001042   0.0000598   0.0000779
  -0.0001706   0.0000319   0.0000605   0.0000767   0.0029050  -0.0001015
   0.0001409   0.0151247   0.0000374   0.0003544   0.0000028   0.0008859
   0.0000216   0.0000850   0.0000025   0.0009125   0.0000361   0.0003747
 TTTTTTTTTTTTTTTTTTTTTTTTTTTTTT MOQGAD      TELAPSE    31179.26 TCPU    31151.80
 TTTTTTTTTTTTTTTTTTTTTTTTTTTTTT SHELLXN     TELAPSE    31908.13 TCPU    31880.65
 TTTTTTTTTTTTTTTTTTTTTTTTTTTTTT MONMO3      TELAPSE    31924.34 TCPU    31896.86
 NUMERICALLY INTEGRATED DENSITY   1025.0003787353   1024.0003785915
 TTTTTTTTTTTTTTTTTTTTTTTTTTTTTT NUMDFT      TELAPSE    31951.48 TCPU    31924.00
 CYC  24 ETOT(AU) -9.596403834596E+04 DETOT  7.16E-07 tst  2.29E-08 PX  9.13E-05
 CYCLE 24 WAVE FUNCTION SAVED IN FORTRAN UNIT 79
 ANDERSON MIX: BETA=  -4.161439280978E-01
 TTTTTTTTTTTTTTTTTTTTTTTTTTTTTT FDIK        TELAPSE    32273.06 TCPU    32244.89
 SPIN LOCKING: NO ENERGY GAP COMPUTED
 TTTTTTTTTTTTTTTTTTTTTTTTTTTTTT PDIG        TELAPSE    32294.12 TCPU    32265.88
 CHARGE NORMALIZATION FACTOR   1.00000000
 TOTAL ATOMIC CHARGES:
  29.2447985  29.2489904  29.2285854  29.2517096  29.2486090  29.2434652
  29.2517657  29.2502378  29.2484951  29.2433748  29.2286590  29.2520102
  29.2497250  29.2445143  29.2277004  29.2397493  29.2509559  29.2456839
  29.2413503  29.2448366  29.2509739  29.2457235  29.2278758  29.2398007
  29.3122369  29.3143123  14.8996038  29.3097601  29.3123351  29.3140894
  29.3031335  29.3124712  29.3142962  29.3127716  29.3030779  29.3126826
  29.3139568  29.3170222  29.3114396  29.3098316  29.3140468  29.3169887
  29.3098972  29.3094477  29.3152751  29.3144188  29.3102711  29.3093846
   9.1088289   9.1037509   9.1133306   9.1146998   9.1111954   9.1233319
   9.1138530   9.1161056   9.1112882   9.1233671   9.1135666   9.1145409
   9.1129131   9.1139964   9.0944916   9.1144714   9.1127733   9.1141439
   9.1244331   9.1148532   9.1128164   9.1141807   9.0946869   9.1144594
   9.1674425   9.1780711   9.1653534   9.1635063   9.1673973   9.1780236
   9.1697975   9.1711829   9.1648198   9.1685540   9.1698544   9.1711754
   9.1705167   9.1664785   9.1349332   9.1649423   9.1704153   9.1666796
   9.1683969   9.1656215   9.1678256   9.1716101   9.1681958   9.1655813
   9.1419249   9.1405534   9.1413005   9.1408001   9.1397798   9.1378456
   9.1472138   9.1416992   9.1397473   9.1376837   9.1413523   9.1405896
   9.1386864   9.1397540   9.1381287   9.1397973   9.1416313   9.1342287
   9.1397273   9.1394229   9.1417483   9.1341836   9.1376058   9.1398011
 SUMMED SPIN DENSITY           1.00000000
 TOTAL ATOMIC SPINS  :
   0.0020189   0.0002645  -0.0016208   0.0000004   0.0000318  -0.0000229
  -0.0001648  -0.0000073   0.0000324  -0.0000224  -0.0016369   0.0000004
  -0.0000220  -0.0000015  -0.0004420   0.0000769  -0.0000097  -0.0000116
   0.0000636   0.0000349  -0.0000091  -0.0000113  -0.0004288   0.0000815
   0.0000235   0.0000134   0.7829407  -0.0000208   0.0000241   0.0000131
  -0.0011049  -0.0000045  -0.0000137   0.0000279  -0.0010852  -0.0000045
   0.0000097   0.0015398  -0.0003054   0.0000321   0.0000091   0.0014852
  -0.0000311  -0.0000055   0.0000334  -0.0000869  -0.0000301  -0.0000059
   0.0006728   0.0029517   0.0023425  -0.0000011   0.0001809   0.0001882
   0.0000626   0.0000562   0.0001735   0.0001921   0.0022986  -0.0000005
   0.0000221   0.0000039   0.0302351   0.0000312   0.0001603  -0.0000043
  -0.0002491   0.0000134   0.0001589  -0.0000041   0.0291345   0.0000307
   0.0000090  -0.0000091   0.0011151   0.0000875   0.0000088  -0.0000141
   0.0009151   0.0005391   0.0000049  -0.0000084   0.0008878   0.0005534
   0.0015472   0.0000427   0.1163124   0.0000587   0.0015692   0.0000436
   0.0012136   0.0000072   0.0000339   0.0000105   0.0011948   0.0000067
   0.0000116   0.0000304   0.0026731  -0.0001033   0.0000610   0.0000811
  -0.0001706   0.0000325   0.0000617   0.0000798   0.0029121  -0.0001007
   0.0001418   0.0151384   0.0000387   0.0003552   0.0000037   0.0008870
   0.0000230   0.0000861   0.0000034   0.0009133   0.0000376   0.0003756
 TTTTTTTTTTTTTTTTTTTTTTTTTTTTTT MOQGAD      TELAPSE    32294.20 TCPU    32265.95
 TTTTTTTTTTTTTTTTTTTTTTTTTTTTTT SHELLXN     TELAPSE    33023.46 TCPU    32995.18
 TTTTTTTTTTTTTTTTTTTTTTTTTTTTTT MONMO3      TELAPSE    33039.85 TCPU    33011.57
 NUMERICALLY INTEGRATED DENSITY   1025.0003787350   1024.0003785885
 TTTTTTTTTTTTTTTTTTTTTTTTTTTTTT NUMDFT      TELAPSE    33067.08 TCPU    33038.80
 CYC  25 ETOT(AU) -9.596403834552E+04 DETOT  4.37E-07 tst  1.20E-08 PX  6.58E-05
 CYCLE 25 WAVE FUNCTION SAVED IN FORTRAN UNIT 79
 ANDERSON MIX: BETA=  -2.516663232836E+00
 TTTTTTTTTTTTTTTTTTTTTTTTTTTTTT FDIK        TELAPSE    33303.89 TCPU    33274.06
 SPIN LOCKING: NO ENERGY GAP COMPUTED
 TTTTTTTTTTTTTTTTTTTTTTTTTTTTTT PDIG        TELAPSE    33325.45 TCPU    33295.61
 CHARGE NORMALIZATION FACTOR   1.00000000
 TOTAL ATOMIC CHARGES:
  29.2448042  29.2489918  29.2285921  29.2517111  29.2486096  29.2434656
  29.2517672  29.2502387  29.2484956  29.2433753  29.2286652  29.2520117
  29.2497265  29.2445150  29.2277016  29.2397502  29.2509564  29.2456844
  29.2413519  29.2448376  29.2509744  29.2457241  29.2278750  29.2398025
  29.3122386  29.3143119  14.8996274  29.3097606  29.3123370  29.3140890
  29.3031337  29.3124726  29.3142971  29.3127709  29.3030774  29.3126840
  29.3139579  29.3170244  29.3114404  29.3098319  29.3140478  29.3169888
  29.3098978  29.3094482  29.3152761  29.3144208  29.3102716  29.3093852
   9.1088276   9.1037513   9.1133304   9.1146988   9.1111942   9.1233313
   9.1138522   9.1161049   9.1112869   9.1233667   9.1135655   9.1145400
   9.1129119   9.1139957   9.0944836   9.1144702   9.1127724   9.1141441
   9.1244319   9.1148522   9.1128154   9.1141809   9.0946612   9.1144582
   9.1674419   9.1780711   9.1653536   9.1635052   9.1673967   9.1780234
   9.1697978   9.1711819   9.1648201   9.1685536   9.1698540   9.1711748
   9.1705164   9.1664780   9.1349252   9.1649415   9.1704153   9.1666791
   9.1683958   9.1656207   9.1678250   9.1716106   9.1681944   9.1655805
   9.1419243   9.1405536   9.1412955   9.1407995   9.1397794   9.1378464
   9.1472138   9.1416986   9.1397470   9.1376844   9.1413536   9.1405890
   9.1386858   9.1397541   9.1381284   9.1397970   9.1416309   9.1342283
   9.1397272   9.1394224   9.1417478   9.1341836   9.1376054   9.1398012
 SUMMED SPIN DENSITY           1.00000000
 TOTAL ATOMIC SPINS  :
   0.0020199   0.0002660  -0.0016133   0.0000022   0.0000326  -0.0000222
  -0.0001625  -0.0000062   0.0000335  -0.0000217  -0.0016289   0.0000022
  -0.0000204  -0.0000006  -0.0004423   0.0000823  -0.0000091  -0.0000108
   0.0000653   0.0000361  -0.0000085  -0.0000106  -0.0004285   0.0000865
   0.0000253   0.0000132   0.7828228  -0.0000200   0.0000259   0.0000129
  -0.0010998  -0.0000029  -0.0000126   0.0000273  -0.0010800  -0.0000029
   0.0000110   0.0015389  -0.0003046   0.0000326   0.0000104   0.0014867
  -0.0000304  -0.0000047   0.0000348  -0.0000852  -0.0000294  -0.0000051
   0.0006724   0.0029523   0.0023413  -0.0000022   0.0001802   0.0001867
   0.0000616   0.0000554   0.0001730   0.0001905   0.0022985  -0.0000016
   0.0000209   0.0000032   0.0302695   0.0000306   0.0001593  -0.0000041
  -0.0002483   0.0000123   0.0001579  -0.0000039   0.0291933   0.0000301
   0.0000083  -0.0000095   0.0011171   0.0000853   0.0000081  -0.0000145
   0.0009127   0.0005395   0.0000052  -0.0000090   0.0008861   0.0005536
   0.0015465   0.0000421   0.1162912   0.0000579   0.0015680   0.0000430
   0.0012159   0.0000063   0.0000336   0.0000110   0.0011975   0.0000058
   0.0000109   0.0000306   0.0026761  -0.0001038   0.0000604   0.0000818
  -0.0001716   0.0000316   0.0000611   0.0000805   0.0029081  -0.0001013
   0.0001411   0.0151399   0.0000382   0.0003549   0.0000030   0.0008868
   0.0000226   0.0000859   0.0000028   0.0009125   0.0000371   0.0003748
 TTTTTTTTTTTTTTTTTTTTTTTTTTTTTT MOQGAD      TELAPSE    33325.52 TCPU    33295.68
 TTTTTTTTTTTTTTTTTTTTTTTTTTTTTT SHELLXN     TELAPSE    34054.48 TCPU    34024.63
 TTTTTTTTTTTTTTTTTTTTTTTTTTTTTT MONMO3      TELAPSE    34070.78 TCPU    34040.93
 NUMERICALLY INTEGRATED DENSITY   1025.0003787351   1024.0003785860
 TTTTTTTTTTTTTTTTTTTTTTTTTTTTTT NUMDFT      TELAPSE    34098.08 TCPU    34068.23
 CYC  26 ETOT(AU) -9.596403834569E+04 DETOT -1.71E-07 tst  9.84E-08 PX  1.88E-04
 CYCLE 26 WAVE FUNCTION SAVED IN FORTRAN UNIT 79
 ANDERSON MIX: BETA=  -2.212650179007E-01
 TTTTTTTTTTTTTTTTTTTTTTTTTTTTTT FDIK        TELAPSE    34426.54 TCPU    34395.69
 SPIN LOCKING: NO ENERGY GAP COMPUTED
 TTTTTTTTTTTTTTTTTTTTTTTTTTTTTT PDIG        TELAPSE    34447.65 TCPU    34416.79
 CHARGE NORMALIZATION FACTOR   1.00000000
 TOTAL ATOMIC CHARGES:
  29.2448136  29.2489972  29.2285925  29.2517170  29.2486117  29.2434705
  29.2517736  29.2502442  29.2484990  29.2433804  29.2286659  29.2520175
  29.2497328  29.2445195  29.2277009  29.2397605  29.2509626  29.2456897
  29.2413587  29.2448430  29.2509807  29.2457295  29.2278730  29.2398129
  29.3122472  29.3143201  14.8996406  29.3097663  29.3123453  29.3140971
  29.3031401  29.3124787  29.3143043  29.3127799  29.3030838  29.3126901
  29.3139663  29.3170273  29.3114472  29.3098360  29.3140557  29.3169943
  29.3099039  29.3094540  29.3152841  29.3144301  29.3102778  29.3093908
   9.1088262   9.1037479   9.1133257   9.1146943   9.1111893   9.1233265
   9.1138477   9.1161000   9.1112821   9.1233618   9.1135611   9.1145356
   9.1129075   9.1139906   9.0944836   9.1144654   9.1127675   9.1141381
   9.1244275   9.1148477   9.1128106   9.1141750   9.0946737   9.1144537
   9.1674386   9.1780678   9.1653499   9.1635015   9.1673934   9.1780201
   9.1697940   9.1711785   9.1648157   9.1685502   9.1698504   9.1711713
   9.1705132   9.1664749   9.1349331   9.1649384   9.1704122   9.1666760
   9.1683930   9.1656176   9.1678219   9.1716061   9.1681919   9.1655775
   9.1419203   9.1405484   9.1412941   9.1407946   9.1397752   9.1378406
   9.1472095   9.1416944   9.1397427   9.1376787   9.1413446   9.1405838
   9.1386821   9.1397300   9.1381238   9.1397922   9.1416266   9.1342240
   9.1397226   9.1394180   9.1417436   9.1341790   9.1376009   9.1397962
 SUMMED SPIN DENSITY           1.00000000
 TOTAL ATOMIC SPINS  :
   0.0020132   0.0002639  -0.0016101   0.0000008   0.0000315  -0.0000239
  -0.0001643  -0.0000073   0.0000325  -0.0000234  -0.0016257   0.0000008
  -0.0000221  -0.0000014  -0.0004409   0.0000780  -0.0000113  -0.0000125
   0.0000642   0.0000356  -0.0000107  -0.0000123  -0.0004284   0.0000827
   0.0000233   0.0000089   0.7827757  -0.0000211   0.0000239   0.0000087
  -0.0011036  -0.0000048  -0.0000141   0.0000217  -0.0010847  -0.0000048
   0.0000093   0.0015382  -0.0003069   0.0000310   0.0000087   0.0014860
  -0.0000323  -0.0000062   0.0000323  -0.0000866  -0.0000314  -0.0000066
   0.0006736   0.0029542   0.0023413  -0.0000010   0.0001812   0.0001869
   0.0000627   0.0000572   0.0001742   0.0001907   0.0022994  -0.0000004
   0.0000220   0.0000049   0.0302831   0.0000315   0.0001606  -0.0000002
  -0.0002474   0.0000130   0.0001592  -0.0000001   0.0292187   0.0000309
   0.0000099  -0.0000088   0.0011192   0.0000865   0.0000097  -0.0000136
   0.0009131   0.0005408   0.0000086  -0.0000074   0.0008869   0.0005546
   0.0015475   0.0000438   0.1162876   0.0000595   0.0015687   0.0000446
   0.0012178   0.0000077   0.0000354   0.0000150   0.0011996   0.0000072
   0.0000105   0.0000323   0.0026841  -0.0001043   0.0000603   0.0000844
  -0.0001727   0.0000313   0.0000610   0.0000831   0.0029127  -0.0001017
   0.0001410   0.0151564   0.0000383   0.0003545   0.0000028   0.0008870
   0.0000229   0.0000859   0.0000025   0.0009123   0.0000373   0.0003740
 TTTTTTTTTTTTTTTTTTTTTTTTTTTTTT MOQGAD      TELAPSE    34447.73 TCPU    34416.87
 TTTTTTTTTTTTTTTTTTTTTTTTTTTTTT SHELLXN     TELAPSE    35178.34 TCPU    35147.16
 TTTTTTTTTTTTTTTTTTTTTTTTTTTTTT MONMO3      TELAPSE    35193.42 TCPU    35162.23
 NUMERICALLY INTEGRATED DENSITY   1025.0003787338   1024.0003785820
 TTTTTTTTTTTTTTTTTTTTTTTTTTTTTT NUMDFT      TELAPSE    35220.69 TCPU    35189.48
 CYC  27 ETOT(AU) -9.596403834530E+04 DETOT  3.88E-07 tst  1.06E-08 PX  6.31E-05
 CYCLE 27 WAVE FUNCTION SAVED IN FORTRAN UNIT 79
 ANDERSON MIX: BETA=  -3.867386829969E-01
 TTTTTTTTTTTTTTTTTTTTTTTTTTTTTT FDIK        TELAPSE    35515.64 TCPU    35483.86
 SPIN LOCKING: NO ENERGY GAP COMPUTED
 TTTTTTTTTTTTTTTTTTTTTTTTTTTTTT PDIG        TELAPSE    35537.02 TCPU    35505.23
 CHARGE NORMALIZATION FACTOR   1.00000000
 TOTAL ATOMIC CHARGES:
  29.2448152  29.2489981  29.2285943  29.2517182  29.2486106  29.2434714
  29.2517748  29.2502456  29.2484988  29.2433815  29.2286676  29.2520188
  29.2497344  29.2445206  29.2277012  29.2397635  29.2509643  29.2456909
  29.2413604  29.2448444  29.2509825  29.2457309  29.2278728  29.2398162
  29.3122504  29.3143232  14.8996485  29.3097682  29.3123486  29.3141001
  29.3031415  29.3124805  29.3143070  29.3127832  29.3030855  29.3126917
  29.3139694  29.3170305  29.3114491  29.3098372  29.3140586  29.3169987
  29.3099057  29.3094560  29.3152868  29.3144332  29.3102800  29.3093926
   9.1088264   9.1037473   9.1133244   9.1146930   9.1111877   9.1233251
   9.1138464   9.1160986   9.1112807   9.1233604   9.1135599   9.1145342
   9.1129061   9.1139890   9.0944811   9.1144639   9.1127660   9.1141360
   9.1244260   9.1148464   9.1128092   9.1141728   9.0946731   9.1144521
   9.1674372   9.1780663   9.1653482   9.1635003   9.1673920   9.1780185
   9.1697927   9.1711770   9.1648135   9.1685488   9.1698491   9.1711697
   9.1705119   9.1664735   9.1349332   9.1649372   9.1704110   9.1666747
   9.1683915   9.1656162   9.1678204   9.1716039   9.1681904   9.1655761
   9.1419197   9.1405472   9.1412943   9.1407936   9.1397745   9.1378391
   9.1472086   9.1416937   9.1397419   9.1376771   9.1413414   9.1405828
   9.1386816   9.1397249   9.1381227   9.1397910   9.1416258   9.1342233
   9.1397219   9.1394173   9.1417428   9.1341782   9.1375999   9.1397948
 SUMMED SPIN DENSITY           1.00000000
 TOTAL ATOMIC SPINS  :
   0.0020100   0.0002623  -0.0016112  -0.0000008   0.0000309  -0.0000255
  -0.0001660  -0.0000091   0.0000316  -0.0000251  -0.0016268  -0.0000007
  -0.0000239  -0.0000027  -0.0004430   0.0000750  -0.0000136  -0.0000144
   0.0000626   0.0000341  -0.0000130  -0.0000143  -0.0004305   0.0000797
   0.0000207   0.0000056   0.7827504  -0.0000231   0.0000212   0.0000055
  -0.0011068  -0.0000069  -0.0000167   0.0000177  -0.0010881  -0.0000068
   0.0000069   0.0015336  -0.0003094   0.0000287   0.0000062   0.0014815
  -0.0000347  -0.0000083   0.0000297  -0.0000889  -0.0000338  -0.0000088
   0.0006745   0.0029557   0.0023425   0.0000005   0.0001828   0.0001882
   0.0000641   0.0000590   0.0001757   0.0001919   0.0023008   0.0000011
   0.0000234   0.0000068   0.0302943   0.0000330   0.0001623   0.0000026
  -0.0002460   0.0000143   0.0001608   0.0000029   0.0292337   0.0000324
   0.0000115  -0.0000072   0.0011213   0.0000877   0.0000114  -0.0000120
   0.0009144   0.0005424   0.0000115  -0.0000056   0.0008883   0.0005562
   0.0015490   0.0000455   0.1162868   0.0000611   0.0015701   0.0000463
   0.0012199   0.0000094   0.0000373   0.0000181   0.0012018   0.0000090
   0.0000109   0.0000336   0.0026881  -0.0001037   0.0000609   0.0000862
  -0.0001724   0.0000316   0.0000617   0.0000851   0.0029170  -0.0001012
   0.0001415   0.0151651   0.0000391   0.0003553   0.0000033   0.0008875
   0.0000235   0.0000864   0.0000031   0.0009128   0.0000380   0.0003747
 TTTTTTTTTTTTTTTTTTTTTTTTTTTTTT MOQGAD      TELAPSE    35537.09 TCPU    35505.30
 TTTTTTTTTTTTTTTTTTTTTTTTTTTTTT SHELLXN     TELAPSE    36267.47 TCPU    36235.42
 TTTTTTTTTTTTTTTTTTTTTTTTTTTTTT MONMO3      TELAPSE    36282.37 TCPU    36250.31
 NUMERICALLY INTEGRATED DENSITY   1025.0003787336   1024.0003785806
 TTTTTTTTTTTTTTTTTTTTTTTTTTTTTT NUMDFT      TELAPSE    36309.53 TCPU    36277.47
 CYC  28 ETOT(AU) -9.596403834515E+04 DETOT  1.49E-07 tst  5.25E-09 PX  4.29E-05
 CYCLE 28 WAVE FUNCTION SAVED IN FORTRAN UNIT 79
 ANDERSON MIX: BETA=  -1.564915753427E+00
 TTTTTTTTTTTTTTTTTTTTTTTTTTTTTT FDIK        TELAPSE    36546.17 TCPU    36513.55
 SPIN LOCKING: NO ENERGY GAP COMPUTED
 TTTTTTTTTTTTTTTTTTTTTTTTTTTTTT PDIG        TELAPSE    36567.95 TCPU    36535.23
 CHARGE NORMALIZATION FACTOR   1.00000000
 TOTAL ATOMIC CHARGES:
  29.2448150  29.2489968  29.2285942  29.2517168  29.2486091  29.2434699
  29.2517734  29.2502441  29.2484973  29.2433800  29.2286672  29.2520174
  29.2497328  29.2445191  29.2276989  29.2397617  29.2509625  29.2456894
  29.2413591  29.2448430  29.2509808  29.2457294  29.2278693  29.2398150
  29.3122489  29.3143215  14.8996448  29.3097669  29.3123471  29.3140984
  29.3031381  29.3124790  29.3143056  29.3127814  29.3030817  29.3126902
  29.3139682  29.3170285  29.3114476  29.3098357  29.3140574  29.3169956
  29.3099045  29.3094547  29.3152852  29.3144321  29.3102787  29.3093914
   9.1088276   9.1037491   9.1133257   9.1146939   9.1111887   9.1233261
   9.1138473   9.1160996   9.1112816   9.1233615   9.1135608   9.1145352
   9.1129070   9.1139902   9.0944854   9.1144646   9.1127670   9.1141374
   9.1244267   9.1148473   9.1128102   9.1141742   9.0946700   9.1144529
   9.1674381   9.1780671   9.1653494   9.1635008   9.1673929   9.1780194
   9.1697939   9.1711775   9.1648148   9.1685496   9.1698500   9.1711705
   9.1705128   9.1664743   9.1349374   9.1649380   9.1704121   9.1666756
   9.1683922   9.1656170   9.1678211   9.1716053   9.1681909   9.1655769
   9.1419205   9.1405484   9.1412958   9.1407942   9.1397753   9.1378404
   9.1472094   9.1416945   9.1397427   9.1376784   9.1413458   9.1405834
   9.1386825   9.1397298   9.1381236   9.1397918   9.1416266   9.1342241
   9.1397227   9.1394179   9.1417436   9.1341791   9.1376007   9.1397958
 SUMMED SPIN DENSITY           1.00000000
 TOTAL ATOMIC SPINS  :
   0.0020073   0.0002613  -0.0016114  -0.0000018   0.0000298  -0.0000267
  -0.0001666  -0.0000101   0.0000306  -0.0000262  -0.0016266  -0.0000017
  -0.0000250  -0.0000037  -0.0004463   0.0000752  -0.0000149  -0.0000155
   0.0000617   0.0000331  -0.0000143  -0.0000154  -0.0004337   0.0000797
   0.0000197   0.0000042   0.7827262  -0.0000240   0.0000202   0.0000041
  -0.0011075  -0.0000079  -0.0000176   0.0000162  -0.0010889  -0.0000078
   0.0000060   0.0015301  -0.0003106   0.0000275   0.0000054   0.0014792
  -0.0000356  -0.0000092   0.0000286  -0.0000898  -0.0000348  -0.0000097
   0.0006754   0.0029567   0.0023428   0.0000011   0.0001837   0.0001886
   0.0000646   0.0000598   0.0001768   0.0001922   0.0023018   0.0000017
   0.0000241   0.0000076   0.0303076   0.0000338   0.0001629   0.0000038
  -0.0002446   0.0000150   0.0001614   0.0000040   0.0292617   0.0000332
   0.0000121  -0.0000067   0.0011225   0.0000873   0.0000119  -0.0000115
   0.0009140   0.0005433   0.0000125  -0.0000050   0.0008882   0.0005570
   0.0015494   0.0000461   0.1162755   0.0000617   0.0015702   0.0000469
   0.0012216   0.0000100   0.0000380   0.0000191   0.0012036   0.0000095
   0.0000114   0.0000346   0.0026912  -0.0001031   0.0000614   0.0000873
  -0.0001722   0.0000322   0.0000623   0.0000861   0.0029157  -0.0001007
   0.0001420   0.0151667   0.0000397   0.0003560   0.0000039   0.0008881
   0.0000241   0.0000871   0.0000036   0.0009131   0.0000386   0.0003751
 TTTTTTTTTTTTTTTTTTTTTTTTTTTTTT MOQGAD      TELAPSE    36568.03 TCPU    36535.31
 TTTTTTTTTTTTTTTTTTTTTTTTTTTTTT SHELLXN     TELAPSE    37298.83 TCPU    37265.71
 TTTTTTTTTTTTTTTTTTTTTTTTTTTTTT MONMO3      TELAPSE    37314.25 TCPU    37281.12
 NUMERICALLY INTEGRATED DENSITY   1025.0003787335   1024.0003785796
 TTTTTTTTTTTTTTTTTTTTTTTTTTTTTT NUMDFT      TELAPSE    37341.42 TCPU    37308.28
 CYC  29 ETOT(AU) -9.596403834526E+04 DETOT -1.07E-07 tst  2.00E-08 PX  8.41E-05
 CYCLE 29 WAVE FUNCTION SAVED IN FORTRAN UNIT 79
 ANDERSON MIX: BETA=  -1.052634421565E+00
 TTTTTTTTTTTTTTTTTTTTTTTTTTTTTT FDIK        TELAPSE    37585.30 TCPU    37550.47
 SPIN LOCKING: NO ENERGY GAP COMPUTED
 TTTTTTTTTTTTTTTTTTTTTTTTTTTTTT PDIG        TELAPSE    37606.99 TCPU    37572.14
 CHARGE NORMALIZATION FACTOR   1.00000000
 TOTAL ATOMIC CHARGES:
  29.2448165  29.2489953  29.2285935  29.2517150  29.2486072  29.2434681
  29.2517716  29.2502424  29.2484955  29.2433783  29.2286663  29.2520156
  29.2497310  29.2445173  29.2276956  29.2397606  29.2509606  29.2456877
  29.2413578  29.2448414  29.2509789  29.2457277  29.2278643  29.2398145
  29.3122471  29.3143195  14.8996438  29.3097651  29.3123453  29.3140963
  29.3031347  29.3124769  29.3143038  29.3127792  29.3030776  29.3126882
  29.3139667  29.3170254  29.3114457  29.3098335  29.3140557  29.3169915
  29.3099028  29.3094530  29.3152832  29.3144307  29.3102769  29.3093898
   9.1088294   9.1037512   9.1133272   9.1146951   9.1111900   9.1233274
   9.1138485   9.1161008   9.1112829   9.1233629   9.1135619   9.1145363
   9.1129081   9.1139915   9.0944891   9.1144655   9.1127682   9.1141390
   9.1244275   9.1148484   9.1128114   9.1141758   9.0946684   9.1144538
   9.1674392   9.1780683   9.1653508   9.1635014   9.1673940   9.1780204
   9.1697954   9.1711783   9.1648162   9.1685508   9.1698511   9.1711714
   9.1705139   9.1664754   9.1349428   9.1649392   9.1704135   9.1666767
   9.1683932   9.1656181   9.1678222   9.1716068   9.1681918   9.1655780
   9.1419215   9.1405496   9.1412975   9.1407950   9.1397763   9.1378418
   9.1472104   9.1416954   9.1397438   9.1376798   9.1413491   9.1405840
   9.1386837   9.1397310   9.1381246   9.1397928   9.1416276   9.1342251
   9.1397239   9.1394187   9.1417446   9.1341803   9.1376017   9.1397969
 SUMMED SPIN DENSITY           1.00000000
 TOTAL ATOMIC SPINS  :
   0.0020039   0.0002602  -0.0016115  -0.0000024   0.0000286  -0.0000275
  -0.0001674  -0.0000109   0.0000298  -0.0000270  -0.0016263  -0.0000024
  -0.0000258  -0.0000045  -0.0004497   0.0000755  -0.0000160  -0.0000164
   0.0000610   0.0000323  -0.0000154  -0.0000163  -0.0004373   0.0000798
   0.0000187   0.0000029   0.7827027  -0.0000248   0.0000192   0.0000029
  -0.0011084  -0.0000089  -0.0000185   0.0000146  -0.0010900  -0.0000089
   0.0000053   0.0015267  -0.0003118   0.0000263   0.0000045   0.0014775
  -0.0000367  -0.0000101   0.0000276  -0.0000906  -0.0000358  -0.0000106
   0.0006763   0.0029575   0.0023428   0.0000017   0.0001844   0.0001888
   0.0000651   0.0000605   0.0001778   0.0001923   0.0023027   0.0000023
   0.0000245   0.0000084   0.0303213   0.0000345   0.0001635   0.0000049
  -0.0002430   0.0000155   0.0001621   0.0000052   0.0292958   0.0000340
   0.0000126  -0.0000064   0.0011235   0.0000868   0.0000124  -0.0000110
   0.0009132   0.0005444   0.0000135  -0.0000045   0.0008880   0.0005577
   0.0015498   0.0000466   0.1162618   0.0000622   0.0015702   0.0000474
   0.0012235   0.0000105   0.0000387   0.0000202   0.0012059   0.0000101
   0.0000118   0.0000355   0.0026947  -0.0001026   0.0000619   0.0000883
  -0.0001722   0.0000325   0.0000627   0.0000872   0.0029127  -0.0001003
   0.0001424   0.0151673   0.0000401   0.0003566   0.0000042   0.0008888
   0.0000245   0.0000877   0.0000040   0.0009133   0.0000391   0.0003753
 TTTTTTTTTTTTTTTTTTTTTTTTTTTTTT MOQGAD      TELAPSE    37607.06 TCPU    37572.22
 TTTTTTTTTTTTTTTTTTTTTTTTTTTTTT SHELLXN     TELAPSE    38337.12 TCPU    38302.20
 TTTTTTTTTTTTTTTTTTTTTTTTTTTTTT MONMO3      TELAPSE    38353.28 TCPU    38318.36
 NUMERICALLY INTEGRATED DENSITY   1025.0003787336   1024.0003785783
 TTTTTTTTTTTTTTTTTTTTTTTTTTTTTT NUMDFT      TELAPSE    38380.47 TCPU    38345.55
 CYC  30 ETOT(AU) -9.596403834538E+04 DETOT -1.16E-07 tst  2.94E-08 PX  1.02E-04
 CYCLE 30 WAVE FUNCTION SAVED IN FORTRAN UNIT 79
 ANDERSON MIX: BETA=  -5.499430016370E-01
 TTTTTTTTTTTTTTTTTTTTTTTTTTTTTT FDIK        TELAPSE    38672.69 TCPU    38637.16
 SPIN LOCKING: NO ENERGY GAP COMPUTED
 TTTTTTTTTTTTTTTTTTTTTTTTTTTTTT PDIG        TELAPSE    38693.72 TCPU    38658.19
 CHARGE NORMALIZATION FACTOR   1.00000000
 TOTAL ATOMIC CHARGES:
  29.2448199  29.2489935  29.2285917  29.2517129  29.2486043  29.2434662
  29.2517697  29.2502404  29.2484934  29.2433765  29.2286647  29.2520135
  29.2497290  29.2445152  29.2276918  29.2397621  29.2509586  29.2456860
  29.2413564  29.2448392  29.2509771  29.2457260  29.2278589  29.2398164
  29.3122448  29.3143174  14.8996528  29.3097629  29.3123430  29.3140943
  29.3031330  29.3124739  29.3143014  29.3127773  29.3030755  29.3126851
  29.3139651  29.3170205  29.3114432  29.3098300  29.3140536  29.3169877
  29.3099005  29.3094507  29.3152806  29.3144289  29.3102747  29.3093875
   9.1088328   9.1037530   9.1133285   9.1146966   9.1111915   9.1233289
   9.1138499   9.1161023   9.1112848   9.1233642   9.1135633   9.1145378
   9.1129095   9.1139931   9.0944888   9.1144668   9.1127697   9.1141402
   9.1244288   9.1148498   9.1128129   9.1141771   9.0946747   9.1144552
   9.1674410   9.1780695   9.1653513   9.1635026   9.1673957   9.1780219
   9.1697969   9.1711799   9.1648178   9.1685526   9.1698528   9.1711729
   9.1705157   9.1664772   9.1349430   9.1649412   9.1704152   9.1666785
   9.1683951   9.1656201   9.1678239   9.1716083   9.1681939   9.1655799
   9.1419225   9.1405505   9.1413004   9.1407958   9.1397773   9.1378425
   9.1472112   9.1416964   9.1397447   9.1376805   9.1413478   9.1405846
   9.1386848   9.1397213   9.1381254   9.1397937   9.1416286   9.1342261
   9.1397246   9.1394196   9.1417457   9.1341812   9.1376026   9.1397975
 SUMMED SPIN DENSITY           1.00000000
 TOTAL ATOMIC SPINS  :
   0.0019990   0.0002599  -0.0016108  -0.0000020   0.0000280  -0.0000276
  -0.0001676  -0.0000106   0.0000293  -0.0000271  -0.0016255  -0.0000020
  -0.0000252  -0.0000042  -0.0004505   0.0000740  -0.0000160  -0.0000165
   0.0000616   0.0000328  -0.0000154  -0.0000164  -0.0004390   0.0000784
   0.0000187   0.0000018   0.7826871  -0.0000253   0.0000192   0.0000018
  -0.0011102  -0.0000095  -0.0000190   0.0000130  -0.0010924  -0.0000094
   0.0000049   0.0015267  -0.0003127   0.0000254   0.0000039   0.0014783
  -0.0000377  -0.0000108   0.0000272  -0.0000908  -0.0000368  -0.0000113
   0.0006764   0.0029580   0.0023424   0.0000016   0.0001844   0.0001885
   0.0000651   0.0000607   0.0001779   0.0001918   0.0023033   0.0000021
   0.0000242   0.0000085   0.0303287   0.0000347   0.0001634   0.0000057
  -0.0002423   0.0000153   0.0001620   0.0000060   0.0293174   0.0000341
   0.0000127  -0.0000064   0.0011247   0.0000861   0.0000125  -0.0000108
   0.0009125   0.0005451   0.0000142  -0.0000043   0.0008879   0.0005581
   0.0015501   0.0000469   0.1162558   0.0000625   0.0015701   0.0000476
   0.0012246   0.0000105   0.0000391   0.0000211   0.0012073   0.0000101
   0.0000118   0.0000359   0.0026969  -0.0001025   0.0000620   0.0000890
  -0.0001723   0.0000325   0.0000628   0.0000880   0.0029104  -0.0001001
   0.0001426   0.0151711   0.0000402   0.0003570   0.0000042   0.0008891
   0.0000247   0.0000880   0.0000039   0.0009132   0.0000392   0.0003753
 TTTTTTTTTTTTTTTTTTTTTTTTTTTTTT MOQGAD      TELAPSE    38693.80 TCPU    38658.26
 TTTTTTTTTTTTTTTTTTTTTTTTTTTTTT SHELLXN     TELAPSE    39422.95 TCPU    39387.41
 TTTTTTTTTTTTTTTTTTTTTTTTTTTTTT MONMO3      TELAPSE    39439.42 TCPU    39403.88
 NUMERICALLY INTEGRATED DENSITY   1025.0003787340   1024.0003785778
 TTTTTTTTTTTTTTTTTTTTTTTTTTTTTT NUMDFT      TELAPSE    39466.63 TCPU    39431.08
 CYC  31 ETOT(AU) -9.596403834545E+04 DETOT -7.31E-08 tst  1.29E-08 PX  6.82E-05
 CYCLE 31 WAVE FUNCTION SAVED IN FORTRAN UNIT 79
 ANDERSON MIX: BETA=  -4.697844132714E-01
 TTTTTTTTTTTTTTTTTTTTTTTTTTTTTT FDIK        TELAPSE    39761.72 TCPU    39725.81
 SPIN LOCKING: NO ENERGY GAP COMPUTED
 TTTTTTTTTTTTTTTTTTTTTTTTTTTTTT PDIG        TELAPSE    39782.81 TCPU    39746.90
 CHARGE NORMALIZATION FACTOR   1.00000000
 TOTAL ATOMIC CHARGES:
  29.2448210  29.2489925  29.2285915  29.2517127  29.2486017  29.2434655
  29.2517691  29.2502402  29.2484921  29.2433761  29.2286648  29.2520133
  29.2497291  29.2445147  29.2276895  29.2397648  29.2509584  29.2456857
  29.2413565  29.2448387  29.2509770  29.2457258  29.2278562  29.2398190
  29.3122445  29.3143171  14.8996611  29.3097618  29.3123427  29.3140940
  29.3031324  29.3124720  29.3143006  29.3127769  29.3030753  29.3126833
  29.3139651  29.3170188  29.3114420  29.3098278  29.3140531  29.3169886
  29.3098993  29.3094496  29.3152799  29.3144288  29.3102736  29.3093861
   9.1088351   9.1037539   9.1133288   9.1146971   9.1111917   9.1233292
   9.1138505   9.1161027   9.1112854   9.1233643   9.1135638   9.1145383
   9.1129099   9.1139933   9.0944856   9.1144673   9.1127702   9.1141401
   9.1244289   9.1148504   9.1128134   9.1141770   9.0946804   9.1144556
   9.1674418   9.1780699   9.1653512   9.1635027   9.1673964   9.1780224
   9.1697975   9.1711805   9.1648183   9.1685533   9.1698535   9.1711736
   9.1705166   9.1664780   9.1349427   9.1649422   9.1704160   9.1666793
   9.1683958   9.1656209   9.1678249   9.1716087   9.1681949   9.1655808
   9.1419227   9.1405501   9.1413041   9.1407956   9.1397773   9.1378419
   9.1472111   9.1416966   9.1397448   9.1376800   9.1413437   9.1405844
   9.1386853   9.1397125   9.1381253   9.1397935   9.1416286   9.1342263
   9.1397247   9.1394198   9.1417456   9.1341813   9.1376025   9.1397971
 SUMMED SPIN DENSITY           1.00000000
 TOTAL ATOMIC SPINS  :
   0.0019964   0.0002597  -0.0016109  -0.0000024   0.0000273  -0.0000282
  -0.0001681  -0.0000109   0.0000284  -0.0000278  -0.0016258  -0.0000024
  -0.0000256  -0.0000046  -0.0004507   0.0000716  -0.0000165  -0.0000172
   0.0000611   0.0000324  -0.0000160  -0.0000171  -0.0004396   0.0000764
   0.0000181   0.0000004   0.7826782  -0.0000261   0.0000185   0.0000004
  -0.0011117  -0.0000103  -0.0000199   0.0000113  -0.0010942  -0.0000102
   0.0000038   0.0015266  -0.0003140   0.0000244   0.0000032   0.0014777
  -0.0000389  -0.0000119   0.0000264  -0.0000915  -0.0000379  -0.0000124
   0.0006765   0.0029584   0.0023427   0.0000021   0.0001848   0.0001888
   0.0000656   0.0000612   0.0001782   0.0001922   0.0023040   0.0000027
   0.0000247   0.0000090   0.0303337   0.0000351   0.0001638   0.0000068
  -0.0002416   0.0000157   0.0001624   0.0000070   0.0293252   0.0000346
   0.0000131  -0.0000059   0.0011256   0.0000863   0.0000130  -0.0000104
   0.0009128   0.0005457   0.0000151  -0.0000038   0.0008884   0.0005586
   0.0015504   0.0000473   0.1162540   0.0000628   0.0015703   0.0000480
   0.0012253   0.0000110   0.0000396   0.0000221   0.0012080   0.0000105
   0.0000121   0.0000368   0.0026964  -0.0001020   0.0000624   0.0000901
  -0.0001719   0.0000329   0.0000631   0.0000890   0.0029110  -0.0000997
   0.0001429   0.0151761   0.0000407   0.0003576   0.0000047   0.0008896
   0.0000252   0.0000885   0.0000045   0.0009134   0.0000397   0.0003758
 TTTTTTTTTTTTTTTTTTTTTTTTTTTTTT MOQGAD      TELAPSE    39782.89 TCPU    39746.97
 TTTTTTTTTTTTTTTTTTTTTTTTTTTTTT SHELLXN     TELAPSE    40513.01 TCPU    40476.63
 TTTTTTTTTTTTTTTTTTTTTTTTTTTTTT MONMO3      TELAPSE    40529.13 TCPU    40492.75
 NUMERICALLY INTEGRATED DENSITY   1025.0003787342   1024.0003785775
 TTTTTTTTTTTTTTTTTTTTTTTTTTTTTT NUMDFT      TELAPSE    40556.40 TCPU    40520.02
 CYC  32 ETOT(AU) -9.596403834546E+04 DETOT -1.19E-08 tst  5.05E-09 PX  4.21E-05
 CYCLE 32 WAVE FUNCTION SAVED IN FORTRAN UNIT 79
 ANDERSON MIX: BETA=  -7.094509977773E-01
 TTTTTTTTTTTTTTTTTTTTTTTTTTTTTT FDIK        TELAPSE    40809.46 TCPU    40771.93
 SPIN LOCKING: NO ENERGY GAP COMPUTED
 TTTTTTTTTTTTTTTTTTTTTTTTTTTTTT PDIG        TELAPSE    40830.90 TCPU    40793.36
 CHARGE NORMALIZATION FACTOR   1.00000000
 TOTAL ATOMIC CHARGES:
  29.2448217  29.2489925  29.2285922  29.2517130  29.2486010  29.2434656
  29.2517692  29.2502405  29.2484917  29.2433762  29.2286654  29.2520136
  29.2497295  29.2445148  29.2276889  29.2397654  29.2509587  29.2456859
  29.2413569  29.2448389  29.2509773  29.2457261  29.2278550  29.2398199
  29.3122449  29.3143172  14.8996608  29.3097618  29.3123431  29.3140942
  29.3031319  29.3124720  29.3143007  29.3127770  29.3030747  29.3126833
  29.3139655  29.3170194  29.3114420  29.3098275  29.3140533  29.3169894
  29.3098992  29.3094496  29.3152802  29.3144292  29.3102737  29.3093860
   9.1088351   9.1037544   9.1133292   9.1146971   9.1111914   9.1233291
   9.1138504   9.1161026   9.1112851   9.1233643   9.1135639   9.1145382
   9.1129098   9.1139932   9.0944866   9.1144672   9.1127701   9.1141401
   9.1244287   9.1148502   9.1128133   9.1141769   9.0946770   9.1144555
   9.1674416   9.1780698   9.1653516   9.1635021   9.1673962   9.1780221
   9.1697976   9.1711803   9.1648181   9.1685531   9.1698534   9.1711734
   9.1705166   9.1664779   9.1349453   9.1649421   9.1704162   9.1666792
   9.1683956   9.1656208   9.1678248   9.1716085   9.1681946   9.1655807
   9.1419227   9.1405501   9.1413037   9.1407954   9.1397773   9.1378418
   9.1472110   9.1416964   9.1397448   9.1376799   9.1413438   9.1405842
   9.1386854   9.1397122   9.1381252   9.1397934   9.1416285   9.1342263
   9.1397247   9.1394198   9.1417455   9.1341813   9.1376024   9.1397972
 SUMMED SPIN DENSITY           1.00000000
 TOTAL ATOMIC SPINS  :
   0.0019957   0.0002596  -0.0016111  -0.0000025   0.0000274  -0.0000283
  -0.0001682  -0.0000109   0.0000284  -0.0000279  -0.0016258  -0.0000024
  -0.0000257  -0.0000045  -0.0004517   0.0000718  -0.0000166  -0.0000173
   0.0000610   0.0000323  -0.0000161  -0.0000171  -0.0004403   0.0000765
   0.0000179   0.0000003   0.7826796  -0.0000261   0.0000184   0.0000002
  -0.0011117  -0.0000104  -0.0000201   0.0000110  -0.0010943  -0.0000103
   0.0000037   0.0015254  -0.0003144   0.0000242   0.0000031   0.0014771
  -0.0000390  -0.0000120   0.0000263  -0.0000917  -0.0000380  -0.0000125
   0.0006763   0.0029584   0.0023426   0.0000021   0.0001849   0.0001887
   0.0000656   0.0000613   0.0001783   0.0001922   0.0023042   0.0000027
   0.0000247   0.0000090   0.0303367   0.0000353   0.0001639   0.0000069
  -0.0002413   0.0000158   0.0001624   0.0000072   0.0293350   0.0000347
   0.0000132  -0.0000059   0.0011259   0.0000859   0.0000131  -0.0000103
   0.0009125   0.0005459   0.0000152  -0.0000038   0.0008882   0.0005587
   0.0015504   0.0000473   0.1162467   0.0000628   0.0015701   0.0000481
   0.0012258   0.0000110   0.0000397   0.0000223   0.0012085   0.0000105
   0.0000122   0.0000370   0.0026959  -0.0001019   0.0000625   0.0000903
  -0.0001720   0.0000329   0.0000632   0.0000892   0.0029092  -0.0000997
   0.0001429   0.0151757   0.0000407   0.0003578   0.0000047   0.0008897
   0.0000252   0.0000886   0.0000045   0.0009133   0.0000397   0.0003758
 TTTTTTTTTTTTTTTTTTTTTTTTTTTTTT MOQGAD      TELAPSE    40830.97 TCPU    40793.43
 TTTTTTTTTTTTTTTTTTTTTTTTTTTTTT SHELLXN     TELAPSE    41560.48 TCPU    41522.93
 TTTTTTTTTTTTTTTTTTTTTTTTTTTTTT MONMO3      TELAPSE    41577.28 TCPU    41539.73
 NUMERICALLY INTEGRATED DENSITY   1025.0003787343   1024.0003785770
 TTTTTTTTTTTTTTTTTTTTTTTTTTTTTT NUMDFT      TELAPSE    41604.52 TCPU    41566.97
 CYC  33 ETOT(AU) -9.596403834550E+04 DETOT -3.95E-08 tst  4.42E-09 PX  3.88E-05
 CYCLE 33 WAVE FUNCTION SAVED IN FORTRAN UNIT 79
 ANDERSON MIX: BETA=  -1.968826004966E+00
 TTTTTTTTTTTTTTTTTTTTTTTTTTTTTT FDIK        TELAPSE    41832.75 TCPU    41794.65
 SPIN LOCKING: NO ENERGY GAP COMPUTED
 TTTTTTTTTTTTTTTTTTTTTTTTTTTTTT PDIG        TELAPSE    41854.42 TCPU    41816.32
 CHARGE NORMALIZATION FACTOR   1.00000000
 TOTAL ATOMIC CHARGES:
  29.2448239  29.2489928  29.2285935  29.2517135  29.2486013  29.2434661
  29.2517691  29.2502410  29.2484920  29.2433767  29.2286663  29.2520141
  29.2497300  29.2445152  29.2276889  29.2397654  29.2509592  29.2456863
  29.2413575  29.2448394  29.2509777  29.2457265  29.2278537  29.2398205
  29.3122454  29.3143176  14.8996560  29.3097620  29.3123436  29.3140946
  29.3031310  29.3124724  29.3143010  29.3127772  29.3030733  29.3126837
  29.3139658  29.3170205  29.3114422  29.3098275  29.3140536  29.3169890
  29.3098996  29.3094499  29.3152805  29.3144295  29.3102739  29.3093863
   9.1088347   9.1037550   9.1133297   9.1146968   9.1111911   9.1233289
   9.1138502   9.1161023   9.1112847   9.1233642   9.1135638   9.1145380
   9.1129095   9.1139928   9.0944897   9.1144667   9.1127698   9.1141398
   9.1244281   9.1148499   9.1128130   9.1141767   9.0946670   9.1144551
   9.1674414   9.1780696   9.1653521   9.1635015   9.1673960   9.1780219
   9.1697979   9.1711797   9.1648179   9.1685528   9.1698532   9.1711731
   9.1705164   9.1664776   9.1349539   9.1649418   9.1704163   9.1666789
   9.1683952   9.1656204   9.1678245   9.1716082   9.1681939   9.1655804
   9.1419225   9.1405500   9.1413009   9.1407951   9.1397771   9.1378417
   9.1472109   9.1416962   9.1397446   9.1376797   9.1413460   9.1405838
   9.1386853   9.1397146   9.1381250   9.1397933   9.1416283   9.1342262
   9.1397245   9.1394196   9.1417453   9.1341813   9.1376022   9.1397974
 SUMMED SPIN DENSITY           1.00000000
 TOTAL ATOMIC SPINS  :
   0.0019949   0.0002598  -0.0016109  -0.0000020   0.0000276  -0.0000279
  -0.0001680  -0.0000105   0.0000288  -0.0000275  -0.0016253  -0.0000020
  -0.0000253  -0.0000042  -0.0004539   0.0000734  -0.0000163  -0.0000169
   0.0000614   0.0000326  -0.0000157  -0.0000168  -0.0004420   0.0000777
   0.0000182   0.0000006   0.7826887  -0.0000259   0.0000187   0.0000005
  -0.0011109  -0.0000101  -0.0000197   0.0000112  -0.0010934  -0.0000100
   0.0000040   0.0015236  -0.0003142   0.0000243   0.0000034   0.0014770
  -0.0000388  -0.0000117   0.0000266  -0.0000916  -0.0000378  -0.0000123
   0.0006757   0.0029583   0.0023419   0.0000019   0.0001848   0.0001882
   0.0000654   0.0000611   0.0001782   0.0001916   0.0023043   0.0000025
   0.0000244   0.0000088   0.0303405   0.0000352   0.0001636   0.0000067
  -0.0002409   0.0000155   0.0001621   0.0000070   0.0293571   0.0000347
   0.0000129  -0.0000061   0.0011262   0.0000844   0.0000129  -0.0000104
   0.0009112   0.0005460   0.0000150  -0.0000041   0.0008873   0.0005586
   0.0015500   0.0000471   0.1162276   0.0000625   0.0015695   0.0000478
   0.0012264   0.0000107   0.0000395   0.0000221   0.0012094   0.0000102
   0.0000120   0.0000370   0.0026952  -0.0001021   0.0000623   0.0000902
  -0.0001725   0.0000327   0.0000630   0.0000891   0.0029035  -0.0000998
   0.0001428   0.0151716   0.0000405   0.0003578   0.0000045   0.0008896
   0.0000250   0.0000886   0.0000043   0.0009129   0.0000395   0.0003755
 TTTTTTTTTTTTTTTTTTTTTTTTTTTTTT MOQGAD      TELAPSE    41854.49 TCPU    41816.39
 TTTTTTTTTTTTTTTTTTTTTTTTTTTTTT SHELLXN     TELAPSE    42584.21 TCPU    42546.09
 TTTTTTTTTTTTTTTTTTTTTTTTTTTTTT MONMO3      TELAPSE    42600.30 TCPU    42562.19
 NUMERICALLY INTEGRATED DENSITY   1025.0003787344   1024.0003785761
 TTTTTTTTTTTTTTTTTTTTTTTTTTTTTT NUMDFT      TELAPSE    42627.52 TCPU    42589.40
 CYC  34 ETOT(AU) -9.596403834557E+04 DETOT -6.60E-08 tst  2.02E-08 PX  8.29E-05
 CYCLE 34 WAVE FUNCTION SAVED IN FORTRAN UNIT 79
 ANDERSON MIX: BETA=   2.158515025532E-02
 TTTTTTTTTTTTTTTTTTTTTTTTTTTTTT FDIK        TELAPSE    43164.62 TCPU    43124.85
 SPIN LOCKING: NO ENERGY GAP COMPUTED
 TTTTTTTTTTTTTTTTTTTTTTTTTTTTTT PDIG        TELAPSE    43185.55 TCPU    43145.78
 CHARGE NORMALIZATION FACTOR   1.00000000
 TOTAL ATOMIC CHARGES:
  29.2448238  29.2489919  29.2285961  29.2517141  29.2485940  29.2434650
  29.2517690  29.2502418  29.2484878  29.2433759  29.2286694  29.2520147
  29.2497313  29.2445148  29.2276852  29.2397713  29.2509595  29.2456860
  29.2413586  29.2448395  29.2509784  29.2457266  29.2278497  29.2398263
  29.3122490  29.3143195  14.8996760  29.3097624  29.3123472  29.3140964
  29.3031323  29.3124715  29.3143027  29.3127784  29.3030756  29.3126828
  29.3139693  29.3170236  29.3114417  29.3098247  29.3140565  29.3169988
  29.3098985  29.3094500  29.3152830  29.3144332  29.3102741  29.3093851
   9.1088387   9.1037557   9.1133294   9.1146968   9.1111896   9.1233279
   9.1138501   9.1161019   9.1112838   9.1233632   9.1135644   9.1145380
   9.1129093   9.1139924   9.0944806   9.1144665   9.1127693   9.1141388
   9.1244279   9.1148495   9.1128126   9.1141757   9.0946834   9.1144549
   9.1674407   9.1780686   9.1653501   9.1635007   9.1673955   9.1780207
   9.1697967   9.1711791   9.1648171   9.1685520   9.1698526   9.1711722
   9.1705163   9.1664772   9.1349354   9.1649416   9.1704161   9.1666786
   9.1683952   9.1656200   9.1678243   9.1716073   9.1681943   9.1655800
   9.1419226   9.1405499   9.1413091   9.1407945   9.1397769   9.1378411
   9.1472107   9.1416961   9.1397444   9.1376791   9.1413345   9.1405831
   9.1386860   9.1396966   9.1381242   9.1397931   9.1416280   9.1342267
   9.1397243   9.1394194   9.1417452   9.1341810   9.1376017   9.1397964
 SUMMED SPIN DENSITY           1.00000000
 TOTAL ATOMIC SPINS  :
   0.0019934   0.0002595  -0.0016139  -0.0000033   0.0000307  -0.0000283
  -0.0001687  -0.0000119   0.0000303  -0.0000280  -0.0016285  -0.0000032
  -0.0000268  -0.0000048  -0.0004514   0.0000678  -0.0000174  -0.0000178
   0.0000601   0.0000317  -0.0000171  -0.0000178  -0.0004404   0.0000726
   0.0000153  -0.0000015   0.7826745  -0.0000268   0.0000158  -0.0000016
  -0.0011126  -0.0000104  -0.0000215   0.0000093  -0.0010959  -0.0000104
   0.0000013   0.0015211  -0.0003149   0.0000252   0.0000009   0.0014711
  -0.0000390  -0.0000126   0.0000244  -0.0000942  -0.0000387  -0.0000125
   0.0006744   0.0029583   0.0023426   0.0000025   0.0001863   0.0001894
   0.0000660   0.0000622   0.0001793   0.0001929   0.0023048   0.0000031
   0.0000251   0.0000096   0.0303451   0.0000360   0.0001645   0.0000083
  -0.0002403   0.0000164   0.0001630   0.0000086   0.0293511   0.0000355
   0.0000137  -0.0000052   0.0011274   0.0000853   0.0000137  -0.0000095
   0.0009124   0.0005468   0.0000161  -0.0000032   0.0008882   0.0005595
   0.0015505   0.0000478   0.1162410   0.0000631   0.0015700   0.0000485
   0.0012269   0.0000114   0.0000402   0.0000233   0.0012097   0.0000110
   0.0000125   0.0000376   0.0026915  -0.0001011   0.0000630   0.0000913
  -0.0001719   0.0000334   0.0000637   0.0000902   0.0029105  -0.0000988
   0.0001430   0.0151830   0.0000416   0.0003586   0.0000053   0.0008900
   0.0000257   0.0000892   0.0000051   0.0009135   0.0000404   0.0003766
 TTTTTTTTTTTTTTTTTTTTTTTTTTTTTT MOQGAD      TELAPSE    43185.63 TCPU    43145.85
 TTTTTTTTTTTTTTTTTTTTTTTTTTTTTT SHELLXN     TELAPSE    43914.88 TCPU    43875.08
 TTTTTTTTTTTTTTTTTTTTTTTTTTTTTT MONMO3      TELAPSE    43930.66 TCPU    43890.87
 NUMERICALLY INTEGRATED DENSITY   1025.0003787346   1024.0003785760
 TTTTTTTTTTTTTTTTTTTTTTTTTTTTTT NUMDFT      TELAPSE    43957.87 TCPU    43918.07
 CYC  35 ETOT(AU) -9.596403834543E+04 DETOT  1.40E-07 tst  6.22E-11 PX  1.47E-05
 CYCLE 35 WAVE FUNCTION SAVED IN FORTRAN UNIT 79
 ANDERSON MIX: BETA=   2.778123774237E-01
 TTTTTTTTTTTTTTTTTTTTTTTTTTTTTT FDIK        TELAPSE    44180.25 TCPU    44139.37
 SPIN LOCKING: NO ENERGY GAP COMPUTED
 TTTTTTTTTTTTTTTTTTTTTTTTTTTTTT PDIG        TELAPSE    44201.86 TCPU    44160.98
 CHARGE NORMALIZATION FACTOR   1.00000000
 TOTAL ATOMIC CHARGES:
  29.2448238  29.2489919  29.2285962  29.2517140  29.2485938  29.2434649
  29.2517689  29.2502418  29.2484877  29.2433758  29.2286694  29.2520146
  29.2497313  29.2445148  29.2276853  29.2397712  29.2509594  29.2456859
  29.2413585  29.2448394  29.2509784  29.2457265  29.2278496  29.2398263
  29.3122490  29.3143195  14.8996752  29.3097624  29.3123473  29.3140964
  29.3031322  29.3124714  29.3143027  29.3127783  29.3030755  29.3126828
  29.3139693  29.3170238  29.3114416  29.3098247  29.3140565  29.3169988
  29.3098984  29.3094500  29.3152830  29.3144332  29.3102741  29.3093850
   9.1088388   9.1037557   9.1133295   9.1146968   9.1111896   9.1233280
   9.1138502   9.1161019   9.1112838   9.1233633   9.1135644   9.1145381
   9.1129093   9.1139924   9.0944809   9.1144665   9.1127694   9.1141388
   9.1244278   9.1148495   9.1128126   9.1141757   9.0946824   9.1144549
   9.1674407   9.1780686   9.1653501   9.1635007   9.1673955   9.1780207
   9.1697968   9.1711791   9.1648172   9.1685520   9.1698526   9.1711722
   9.1705163   9.1664772   9.1349365   9.1649416   9.1704161   9.1666786
   9.1683951   9.1656201   9.1678243   9.1716074   9.1681943   9.1655800
   9.1419226   9.1405499   9.1413090   9.1407945   9.1397769   9.1378412
   9.1472107   9.1416961   9.1397444   9.1376791   9.1413348   9.1405831
   9.1386860   9.1396967   9.1381242   9.1397931   9.1416280   9.1342267
   9.1397243   9.1394194   9.1417452   9.1341810   9.1376017   9.1397964
 SUMMED SPIN DENSITY           1.00000000
 TOTAL ATOMIC SPINS  :
   0.0019933   0.0002595  -0.0016139  -0.0000033   0.0000306  -0.0000283
  -0.0001687  -0.0000119   0.0000303  -0.0000280  -0.0016285  -0.0000032
  -0.0000268  -0.0000048  -0.0004515   0.0000678  -0.0000174  -0.0000178
   0.0000601   0.0000317  -0.0000171  -0.0000178  -0.0004405   0.0000726
   0.0000154  -0.0000015   0.7826764  -0.0000268   0.0000159  -0.0000016
  -0.0011125  -0.0000104  -0.0000215   0.0000093  -0.0010959  -0.0000104
   0.0000013   0.0015211  -0.0003149   0.0000252   0.0000009   0.0014712
  -0.0000390  -0.0000126   0.0000244  -0.0000942  -0.0000386  -0.0000125
   0.0006744   0.0029582   0.0023425   0.0000025   0.0001863   0.0001894
   0.0000660   0.0000622   0.0001793   0.0001928   0.0023048   0.0000031
   0.0000251   0.0000097   0.0303448   0.0000360   0.0001645   0.0000083
  -0.0002402   0.0000164   0.0001630   0.0000086   0.0293526   0.0000355
   0.0000137  -0.0000052   0.0011274   0.0000852   0.0000136  -0.0000095
   0.0009123   0.0005468   0.0000161  -0.0000032   0.0008881   0.0005595
   0.0015505   0.0000478   0.1162394   0.0000631   0.0015699   0.0000485
   0.0012270   0.0000114   0.0000402   0.0000233   0.0012098   0.0000110
   0.0000125   0.0000376   0.0026915  -0.0001011   0.0000630   0.0000913
  -0.0001719   0.0000334   0.0000637   0.0000902   0.0029099  -0.0000988
   0.0001430   0.0151825   0.0000416   0.0003585   0.0000053   0.0008900
   0.0000257   0.0000893   0.0000051   0.0009135   0.0000404   0.0003766
 TTTTTTTTTTTTTTTTTTTTTTTTTTTTTT MOQGAD      TELAPSE    44201.94 TCPU    44161.05
 TTTTTTTTTTTTTTTTTTTTTTTTTTTTTT SHELLXN     TELAPSE    44931.48 TCPU    44890.58
 TTTTTTTTTTTTTTTTTTTTTTTTTTTTTT MONMO3      TELAPSE    44946.84 TCPU    44905.94
 NUMERICALLY INTEGRATED DENSITY   1025.0003787346   1024.0003785759
 TTTTTTTTTTTTTTTTTTTTTTTTTTTTTT NUMDFT      TELAPSE    44974.01 TCPU    44933.11
 CYC  36 ETOT(AU) -9.596403834543E+04 DETOT -5.70E-09 tst  8.19E-11 PX  5.21E-06
 CYCLE 36 WAVE FUNCTION SAVED IN FORTRAN UNIT 79
 ANDERSON MIX: BETA=  -3.986356837697E+00
 TTTTTTTTTTTTTTTTTTTTTTTTTTTTTT FDIK        TELAPSE    45211.16 TCPU    45168.38
 SPIN LOCKING: NO ENERGY GAP COMPUTED
 TTTTTTTTTTTTTTTTTTTTTTTTTTTTTT PDIG        TELAPSE    45232.84 TCPU    45190.05
 CHARGE NORMALIZATION FACTOR   1.00000000
 TOTAL ATOMIC CHARGES:
  29.2448239  29.2489915  29.2285963  29.2517137  29.2485933  29.2434645
  29.2517685  29.2502413  29.2484870  29.2433754  29.2286693  29.2520143
  29.2497309  29.2445145  29.2276852  29.2397704  29.2509589  29.2456854
  29.2413582  29.2448392  29.2509778  29.2457260  29.2278485  29.2398260
  29.3122489  29.3143191  14.8996726  29.3097623  29.3123472  29.3140960
  29.3031314  29.3124712  29.3143024  29.3127779  29.3030744  29.3126825
  29.3139691  29.3170245  29.3114417  29.3098245  29.3140563  29.3169986
  29.3098982  29.3094497  29.3152827  29.3144332  29.3102738  29.3093848
   9.1088391   9.1037563   9.1133300   9.1146971   9.1111900   9.1233282
   9.1138503   9.1161022   9.1112841   9.1233636   9.1135644   9.1145383
   9.1129096   9.1139928   9.0944835   9.1144666   9.1127696   9.1141393
   9.1244279   9.1148497   9.1128129   9.1141762   9.0946781   9.1144550
   9.1674409   9.1780688   9.1653504   9.1635008   9.1673956   9.1780208
   9.1697973   9.1711790   9.1648175   9.1685522   9.1698527   9.1711724
   9.1705164   9.1664774   9.1349409   9.1649418   9.1704164   9.1666788
   9.1683953   9.1656203   9.1678245   9.1716077   9.1681942   9.1655802
   9.1419227   9.1405502   9.1413078   9.1407946   9.1397771   9.1378414
   9.1472111   9.1416963   9.1397446   9.1376794   9.1413365   9.1405831
   9.1386862   9.1396975   9.1381244   9.1397933   9.1416282   9.1342268
   9.1397245   9.1394195   9.1417453   9.1341812   9.1376019   9.1397967
 SUMMED SPIN DENSITY           1.00000000
 TOTAL ATOMIC SPINS  :
   0.0019926   0.0002594  -0.0016140  -0.0000034   0.0000305  -0.0000284
  -0.0001688  -0.0000120   0.0000301  -0.0000281  -0.0016284  -0.0000033
  -0.0000269  -0.0000049  -0.0004519   0.0000678  -0.0000176  -0.0000180
   0.0000600   0.0000317  -0.0000173  -0.0000180  -0.0004409   0.0000725
   0.0000154  -0.0000016   0.7826852  -0.0000268   0.0000159  -0.0000017
  -0.0011126  -0.0000104  -0.0000216   0.0000092  -0.0010960  -0.0000105
   0.0000013   0.0015210  -0.0003148   0.0000252   0.0000009   0.0014716
  -0.0000390  -0.0000127   0.0000244  -0.0000942  -0.0000387  -0.0000126
   0.0006744   0.0029582   0.0023422   0.0000025   0.0001864   0.0001893
   0.0000660   0.0000623   0.0001795   0.0001928   0.0023048   0.0000032
   0.0000252   0.0000098   0.0303437   0.0000361   0.0001646   0.0000085
  -0.0002400   0.0000165   0.0001631   0.0000087   0.0293602   0.0000356
   0.0000138  -0.0000052   0.0011275   0.0000848   0.0000137  -0.0000094
   0.0009119   0.0005469   0.0000162  -0.0000031   0.0008879   0.0005596
   0.0015504   0.0000478   0.1162319   0.0000631   0.0015697   0.0000485
   0.0012273   0.0000114   0.0000402   0.0000233   0.0012102   0.0000110
   0.0000126   0.0000377   0.0026908  -0.0001010   0.0000630   0.0000913
  -0.0001719   0.0000334   0.0000637   0.0000902   0.0029071  -0.0000988
   0.0001430   0.0151804   0.0000416   0.0003586   0.0000053   0.0008901
   0.0000257   0.0000893   0.0000051   0.0009133   0.0000404   0.0003765
 TTTTTTTTTTTTTTTTTTTTTTTTTTTTTT MOQGAD      TELAPSE    45232.92 TCPU    45190.12
 TTTTTTTTTTTTTTTTTTTTTTTTTTTTTT SHELLXN     TELAPSE    45962.50 TCPU    45919.70
 TTTTTTTTTTTTTTTTTTTTTTTTTTTTTT MONMO3      TELAPSE    45978.92 TCPU    45936.12
 NUMERICALLY INTEGRATED DENSITY   1025.0003787346   1024.0003785755
 TTTTTTTTTTTTTTTTTTTTTTTTTTTTTT NUMDFT      TELAPSE    46006.20 TCPU    45963.39
 CYC  37 ETOT(AU) -9.596403834547E+04 DETOT -3.47E-08 tst  2.12E-09 PX  2.66E-05
 CYCLE 37 WAVE FUNCTION SAVED IN FORTRAN UNIT 79
 ANDERSON MIX: BETA=  -2.649419806883E-02
 TTTTTTTTTTTTTTTTTTTTTTTTTTTTTT FDIK        TELAPSE    46311.78 TCPU    46268.37
 SPIN LOCKING: NO ENERGY GAP COMPUTED
 TTTTTTTTTTTTTTTTTTTTTTTTTTTTTT PDIG        TELAPSE    46332.79 TCPU    46289.37
 CHARGE NORMALIZATION FACTOR   1.00000000
 TOTAL ATOMIC CHARGES:
  29.2448241  29.2489912  29.2285964  29.2517134  29.2485928  29.2434641
  29.2517684  29.2502409  29.2484866  29.2433751  29.2286694  29.2520141
  29.2497306  29.2445143  29.2276851  29.2397705  29.2509585  29.2456851
  29.2413580  29.2448390  29.2509774  29.2457257  29.2278477  29.2398263
  29.3122490  29.3143189  14.8996722  29.3097622  29.3123472  29.3140958
  29.3031314  29.3124712  29.3143023  29.3127776  29.3030741  29.3126825
  29.3139690  29.3170245  29.3114418  29.3098244  29.3140563  29.3169985
  29.3098981  29.3094496  29.3152826  29.3144334  29.3102737  29.3093847
   9.1088396   9.1037565   9.1133301   9.1146972   9.1111902   9.1233282
   9.1138504   9.1161024   9.1112844   9.1233637   9.1135644   9.1145384
   9.1129097   9.1139930   9.0944832   9.1144667   9.1127698   9.1141396
   9.1244279   9.1148499   9.1128131   9.1141765   9.0946796   9.1144551
   9.1674409   9.1780687   9.1653503   9.1635006   9.1673956   9.1780209
   9.1697975   9.1711789   9.1648177   9.1685523   9.1698527   9.1711725
   9.1705163   9.1664774   9.1349398   9.1649419   9.1704165   9.1666789
   9.1683953   9.1656204   9.1678245   9.1716080   9.1681942   9.1655803
   9.1419228   9.1405503   9.1413087   9.1407947   9.1397771   9.1378416
   9.1472112   9.1416963   9.1397447   9.1376797   9.1413365   9.1405829
   9.1386863   9.1396969   9.1381245   9.1397933   9.1416282   9.1342269
   9.1397246   9.1394195   9.1417454   9.1341813   9.1376019   9.1397968
 SUMMED SPIN DENSITY           1.00000000
 TOTAL ATOMIC SPINS  :
   0.0019926   0.0002596  -0.0016140  -0.0000032   0.0000308  -0.0000281
  -0.0001687  -0.0000118   0.0000304  -0.0000279  -0.0016284  -0.0000031
  -0.0000267  -0.0000047  -0.0004516   0.0000678  -0.0000173  -0.0000177
   0.0000602   0.0000318  -0.0000170  -0.0000178  -0.0004406   0.0000725
   0.0000155  -0.0000013   0.7826875  -0.0000266   0.0000160  -0.0000014
  -0.0011123  -0.0000103  -0.0000214   0.0000095  -0.0010959  -0.0000103
   0.0000014   0.0015212  -0.0003147   0.0000254   0.0000010   0.0014717
  -0.0000389  -0.0000125   0.0000246  -0.0000941  -0.0000385  -0.0000124
   0.0006741   0.0029580   0.0023419   0.0000024   0.0001862   0.0001892
   0.0000659   0.0000621   0.0001793   0.0001926   0.0023049   0.0000031
   0.0000251   0.0000096   0.0303430   0.0000360   0.0001644   0.0000082
  -0.0002401   0.0000163   0.0001630   0.0000085   0.0293608   0.0000355
   0.0000136  -0.0000052   0.0011275   0.0000847   0.0000136  -0.0000095
   0.0009116   0.0005469   0.0000160  -0.0000032   0.0008878   0.0005594
   0.0015504   0.0000477   0.1162313   0.0000630   0.0015695   0.0000484
   0.0012273   0.0000113   0.0000401   0.0000231   0.0012103   0.0000109
   0.0000125   0.0000375   0.0026898  -0.0001011   0.0000629   0.0000911
  -0.0001722   0.0000333   0.0000636   0.0000900   0.0029063  -0.0000989
   0.0001428   0.0151802   0.0000415   0.0003586   0.0000052   0.0008900
   0.0000256   0.0000893   0.0000050   0.0009131   0.0000403   0.0003764
 TTTTTTTTTTTTTTTTTTTTTTTTTTTTTT MOQGAD      TELAPSE    46332.86 TCPU    46289.44
 TTTTTTTTTTTTTTTTTTTTTTTTTTTTTT SHELLXN     TELAPSE    47062.33 TCPU    47018.91
 TTTTTTTTTTTTTTTTTTTTTTTTTTTTTT MONMO3      TELAPSE    47078.74 TCPU    47035.31
 NUMERICALLY INTEGRATED DENSITY   1025.0003787346   1024.0003785751
 TTTTTTTTTTTTTTTTTTTTTTTTTTTTTT NUMDFT      TELAPSE    47105.97 TCPU    47062.54
 CYC  38 ETOT(AU) -9.596403834547E+04 DETOT -1.31E-10 tst  1.18E-10 PX  6.36E-06
 CYCLE 38 WAVE FUNCTION SAVED IN FORTRAN UNIT 79
 ANDERSON MIX: BETA=  -2.118692725760E+00
 TTTTTTTTTTTTTTTTTTTTTTTTTTTTTT FDIK        TELAPSE    47373.19 TCPU    47329.21
 SPIN LOCKING: NO ENERGY GAP COMPUTED
 TTTTTTTTTTTTTTTTTTTTTTTTTTTTTT PDIG        TELAPSE    47394.67 TCPU    47350.69
 CHARGE NORMALIZATION FACTOR   1.00000000
 TOTAL ATOMIC CHARGES:
  29.2448251  29.2489914  29.2285970  29.2517137  29.2485929  29.2434643
  29.2517685  29.2502411  29.2484867  29.2433753  29.2286699  29.2520143
  29.2497309  29.2445145  29.2276855  29.2397708  29.2509588  29.2456854
  29.2413584  29.2448392  29.2509777  29.2457260  29.2278470  29.2398270
  29.3122493  29.3143192  14.8996731  29.3097625  29.3123476  29.3140961
  29.3031317  29.3124714  29.3143026  29.3127780  29.3030741  29.3126828
  29.3139695  29.3170251  29.3114420  29.3098245  29.3140567  29.3169987
  29.3098984  29.3094499  29.3152829  29.3144338  29.3102740  29.3093850
   9.1088395   9.1037564   9.1133300   9.1146970   9.1111899   9.1233280
   9.1138503   9.1161022   9.1112842   9.1233634   9.1135642   9.1145382
   9.1129094   9.1139928   9.0944829   9.1144665   9.1127696   9.1141394
   9.1244278   9.1148497   9.1128129   9.1141762   9.0946791   9.1144549
   9.1674408   9.1780685   9.1653501   9.1635003   9.1673954   9.1780207
   9.1697973   9.1711787   9.1648174   9.1685521   9.1698525   9.1711723
   9.1705162   9.1664773   9.1349400   9.1649417   9.1704164   9.1666787
   9.1683952   9.1656202   9.1678244   9.1716077   9.1681941   9.1655801
   9.1419226   9.1405501   9.1413082   9.1407945   9.1397770   9.1378414
   9.1472110   9.1416962   9.1397446   9.1376794   9.1413358   9.1405828
   9.1386862   9.1396960   9.1381243   9.1397932   9.1416281   9.1342268
   9.1397245   9.1394194   9.1417452   9.1341812   9.1376017   9.1397966
 SUMMED SPIN DENSITY           1.00000000
 TOTAL ATOMIC SPINS  :
   0.0019926   0.0002597  -0.0016137  -0.0000030   0.0000309  -0.0000280
  -0.0001685  -0.0000115   0.0000306  -0.0000277  -0.0016280  -0.0000029
  -0.0000265  -0.0000045  -0.0004516   0.0000682  -0.0000171  -0.0000176
   0.0000605   0.0000320  -0.0000167  -0.0000175  -0.0004410   0.0000730
   0.0000158  -0.0000010   0.7826928  -0.0000264   0.0000163  -0.0000011
  -0.0011118  -0.0000100  -0.0000211   0.0000098  -0.0010956  -0.0000101
   0.0000018   0.0015213  -0.0003145   0.0000256   0.0000014   0.0014723
  -0.0000386  -0.0000123   0.0000249  -0.0000938  -0.0000383  -0.0000122
   0.0006739   0.0029578   0.0023414   0.0000023   0.0001860   0.0001890
   0.0000658   0.0000620   0.0001792   0.0001923   0.0023049   0.0000029
   0.0000249   0.0000094   0.0303408   0.0000359   0.0001642   0.0000080
  -0.0002400   0.0000162   0.0001628   0.0000082   0.0293679   0.0000354
   0.0000135  -0.0000055   0.0011274   0.0000842   0.0000134  -0.0000097
   0.0009110   0.0005470   0.0000158  -0.0000034   0.0008875   0.0005593
   0.0015503   0.0000476   0.1162258   0.0000628   0.0015692   0.0000483
   0.0012274   0.0000111   0.0000400   0.0000229   0.0012105   0.0000107
   0.0000123   0.0000374   0.0026899  -0.0001012   0.0000628   0.0000909
  -0.0001724   0.0000332   0.0000635   0.0000899   0.0029032  -0.0000989
   0.0001427   0.0151782   0.0000413   0.0003586   0.0000051   0.0008900
   0.0000254   0.0000892   0.0000049   0.0009129   0.0000402   0.0003761
 TTTTTTTTTTTTTTTTTTTTTTTTTTTTTT MOQGAD      TELAPSE    47394.74 TCPU    47350.76
 TTTTTTTTTTTTTTTTTTTTTTTTTTTTTT SHELLXN     TELAPSE    48124.07 TCPU    48080.08
 TTTTTTTTTTTTTTTTTTTTTTTTTTTTTT MONMO3      TELAPSE    48140.62 TCPU    48096.62
 NUMERICALLY INTEGRATED DENSITY   1025.0003787347   1024.0003785749
 TTTTTTTTTTTTTTTTTTTTTTTTTTTTTT NUMDFT      TELAPSE    48167.83 TCPU    48123.84
 CYC  39 ETOT(AU) -9.596403834547E+04 DETOT -5.68E-09 tst  1.01E-09 PX  1.84E-05
 CYCLE 39 WAVE FUNCTION SAVED IN FORTRAN UNIT 79
 ANDERSON MIX: BETA=  -3.165285250888E+00
 TTTTTTTTTTTTTTTTTTTTTTTTTTTTTT FDIK        TELAPSE    48413.35 TCPU    48367.85
 SPIN LOCKING: NO ENERGY GAP COMPUTED
 TTTTTTTTTTTTTTTTTTTTTTTTTTTTTT PDIG        TELAPSE    48434.97 TCPU    48389.47
 CHARGE NORMALIZATION FACTOR   1.00000000
 TOTAL ATOMIC CHARGES:
  29.2448287  29.2489923  29.2285986  29.2517143  29.2485935  29.2434649
  29.2517689  29.2502418  29.2484877  29.2433759  29.2286712  29.2520150
  29.2497315  29.2445150  29.2276861  29.2397716  29.2509594  29.2456861
  29.2413594  29.2448398  29.2509784  29.2457268  29.2278451  29.2398288
  29.3122498  29.3143199  14.8996731  29.3097629  29.3123480  29.3140968
  29.3031321  29.3124719  29.3143031  29.3127787  29.3030737  29.3126832
  29.3139703  29.3170254  29.3114421  29.3098247  29.3140572  29.3169977
  29.3098991  29.3094504  29.3152833  29.3144344  29.3102746  29.3093856
   9.1088391   9.1037559   9.1133299   9.1146966   9.1111894   9.1233277
   9.1138500   9.1161017   9.1112838   9.1233631   9.1135639   9.1145378
   9.1129089   9.1139922   9.0944841   9.1144659   9.1127691   9.1141387
   9.1244273   9.1148492   9.1128124   9.1141756   9.0946746   9.1144545
   9.1674405   9.1780683   9.1653498   9.1634997   9.1673952   9.1780203
   9.1697970   9.1711783   9.1648170   9.1685517   9.1698520   9.1711720
   9.1705160   9.1664770   9.1349426   9.1649413   9.1704163   9.1666784
   9.1683949   9.1656198   9.1678240   9.1716072   9.1681938   9.1655798
   9.1419223   9.1405497   9.1413065   9.1407943   9.1397767   9.1378409
   9.1472105   9.1416959   9.1397443   9.1376790   9.1413354   9.1405825
   9.1386860   9.1396943   9.1381239   9.1397930   9.1416278   9.1342265
   9.1397242   9.1394191   9.1417450   9.1341810   9.1376014   9.1397965
 SUMMED SPIN DENSITY           1.00000000
 TOTAL ATOMIC SPINS  :
   0.0019919   0.0002600  -0.0016133  -0.0000028   0.0000311  -0.0000277
  -0.0001683  -0.0000113   0.0000310  -0.0000274  -0.0016272  -0.0000026
  -0.0000262  -0.0000043  -0.0004520   0.0000690  -0.0000168  -0.0000173
   0.0000608   0.0000322  -0.0000164  -0.0000173  -0.0004417   0.0000736
   0.0000160  -0.0000007   0.7827079  -0.0000262   0.0000165  -0.0000008
  -0.0011111  -0.0000098  -0.0000209   0.0000102  -0.0010953  -0.0000099
   0.0000022   0.0015207  -0.0003143   0.0000258   0.0000016   0.0014733
  -0.0000383  -0.0000120   0.0000251  -0.0000935  -0.0000379  -0.0000119
   0.0006735   0.0029573   0.0023403   0.0000021   0.0001857   0.0001886
   0.0000656   0.0000618   0.0001793   0.0001918   0.0023051   0.0000027
   0.0000246   0.0000091   0.0303363   0.0000359   0.0001640   0.0000077
  -0.0002397   0.0000160   0.0001626   0.0000079   0.0293879   0.0000354
   0.0000134  -0.0000057   0.0011273   0.0000832   0.0000133  -0.0000098
   0.0009096   0.0005473   0.0000155  -0.0000036   0.0008869   0.0005592
   0.0015502   0.0000474   0.1162097   0.0000627   0.0015685   0.0000481
   0.0012279   0.0000109   0.0000399   0.0000226   0.0012115   0.0000106
   0.0000122   0.0000372   0.0026894  -0.0001012   0.0000627   0.0000907
  -0.0001729   0.0000331   0.0000633   0.0000896   0.0028955  -0.0000990
   0.0001426   0.0151733   0.0000411   0.0003586   0.0000049   0.0008901
   0.0000252   0.0000892   0.0000048   0.0009123   0.0000400   0.0003756
 TTTTTTTTTTTTTTTTTTTTTTTTTTTTTT MOQGAD      TELAPSE    48435.05 TCPU    48389.54
 TTTTTTTTTTTTTTTTTTTTTTTTTTTTTT SHELLXN     TELAPSE    49164.50 TCPU    49118.99
 TTTTTTTTTTTTTTTTTTTTTTTTTTTTTT MONMO3      TELAPSE    49181.00 TCPU    49135.49
 NUMERICALLY INTEGRATED DENSITY   1025.0003787349   1024.0003785741
 TTTTTTTTTTTTTTTTTTTTTTTTTTTTTT NUMDFT      TELAPSE    49208.11 TCPU    49162.59
 CYC  40 ETOT(AU) -9.596403834551E+04 DETOT -3.56E-08 tst  1.13E-08 PX  6.18E-05
 CYCLE 40 WAVE FUNCTION SAVED IN FORTRAN UNIT 79
 ANDERSON MIX: BETA=  -3.373383333899E-01
 TTTTTTTTTTTTTTTTTTTTTTTTTTTTTT FDIK        TELAPSE    49542.39 TCPU    49495.98
 SPIN LOCKING: NO ENERGY GAP COMPUTED
 TTTTTTTTTTTTTTTTTTTTTTTTTTTTTT PDIG        TELAPSE    49563.67 TCPU    49517.25
 CHARGE NORMALIZATION FACTOR   1.00000000
 TOTAL ATOMIC CHARGES:
  29.2448303  29.2489923  29.2285989  29.2517147  29.2485928  29.2434650
  29.2517692  29.2502422  29.2484882  29.2433762  29.2286718  29.2520154
  29.2497319  29.2445152  29.2276854  29.2397731  29.2509596  29.2456865
  29.2413601  29.2448400  29.2509788  29.2457272  29.2278433  29.2398307
  29.3122506  29.3143205  14.8996732  29.3097633  29.3123487  29.3140975
  29.3031328  29.3124722  29.3143038  29.3127794  29.3030744  29.3126836
  29.3139717  29.3170240  29.3114424  29.3098245  29.3140577  29.3169985
  29.3098995  29.3094510  29.3152839  29.3144354  29.3102751  29.3093862
   9.1088398   9.1037558   9.1133291   9.1146963   9.1111886   9.1233277
   9.1138497   9.1161013   9.1112840   9.1233624   9.1135641   9.1145375
   9.1129084   9.1139918   9.0944803   9.1144657   9.1127687   9.1141382
   9.1244273   9.1148488   9.1128120   9.1141751   9.0946823   9.1144541
   9.1674402   9.1780678   9.1653491   9.1634992   9.1673949   9.1780199
   9.1697960   9.1711784   9.1648166   9.1685514   9.1698521   9.1711714
   9.1705160   9.1664768   9.1349394   9.1649411   9.1704158   9.1666781
   9.1683945   9.1656195   9.1678238   9.1716068   9.1681940   9.1655795
   9.1419221   9.1405494   9.1413118   9.1407939   9.1397765   9.1378406
   9.1472102   9.1416958   9.1397440   9.1376786   9.1413320   9.1405826
   9.1386859   9.1396908   9.1381235   9.1397929   9.1416276   9.1342265
   9.1397240   9.1394190   9.1417448   9.1341807   9.1376012   9.1397960
 SUMMED SPIN DENSITY           1.00000000
 TOTAL ATOMIC SPINS  :
   0.0019905   0.0002597  -0.0016135  -0.0000028   0.0000307  -0.0000277
  -0.0001684  -0.0000113   0.0000304  -0.0000275  -0.0016275  -0.0000027
  -0.0000262  -0.0000044  -0.0004515   0.0000685  -0.0000168  -0.0000175
   0.0000607   0.0000321  -0.0000165  -0.0000174  -0.0004418   0.0000733
   0.0000164  -0.0000005   0.7827141  -0.0000260   0.0000169  -0.0000006
  -0.0011109  -0.0000097  -0.0000207   0.0000103  -0.0010955  -0.0000098
   0.0000023   0.0015224  -0.0003138   0.0000260   0.0000020   0.0014748
  -0.0000382  -0.0000119   0.0000254  -0.0000931  -0.0000379  -0.0000119
   0.0006734   0.0029576   0.0023399   0.0000021   0.0001858   0.0001884
   0.0000656   0.0000619   0.0001792   0.0001917   0.0023052   0.0000027
   0.0000247   0.0000092   0.0303350   0.0000360   0.0001640   0.0000078
  -0.0002397   0.0000161   0.0001626   0.0000080   0.0293923   0.0000354
   0.0000132  -0.0000058   0.0011276   0.0000827   0.0000132  -0.0000099
   0.0009093   0.0005472   0.0000155  -0.0000037   0.0008867   0.0005591
   0.0015500   0.0000473   0.1162070   0.0000627   0.0015682   0.0000480
   0.0012280   0.0000109   0.0000399   0.0000226   0.0012117   0.0000105
   0.0000122   0.0000371   0.0026872  -0.0001013   0.0000627   0.0000906
  -0.0001730   0.0000330   0.0000633   0.0000896   0.0028933  -0.0000992
   0.0001425   0.0151719   0.0000410   0.0003587   0.0000048   0.0008901
   0.0000252   0.0000891   0.0000047   0.0009120   0.0000400   0.0003754
 TTTTTTTTTTTTTTTTTTTTTTTTTTTTTT MOQGAD      TELAPSE    49563.74 TCPU    49517.32
 TTTTTTTTTTTTTTTTTTTTTTTTTTTTTT SHELLXN     TELAPSE    50292.75 TCPU    50246.32
 TTTTTTTTTTTTTTTTTTTTTTTTTTTTTT MONMO3      TELAPSE    50308.57 TCPU    50262.14
 NUMERICALLY INTEGRATED DENSITY   1025.0003787350   1024.0003785735
 TTTTTTTTTTTTTTTTTTTTTTTTTTTTTT NUMDFT      TELAPSE    50335.76 TCPU    50289.33
 CYC  41 ETOT(AU) -9.596403834552E+04 DETOT -6.59E-09 tst  1.61E-09 PX  2.35E-05
 CYCLE 41 WAVE FUNCTION SAVED IN FORTRAN UNIT 79
 ANDERSON MIX: BETA=   3.083629299014E-01
 TTTTTTTTTTTTTTTTTTTTTTTTTTTTTT FDIK        TELAPSE    50596.38 TCPU    50549.44
 SPIN LOCKING: NO ENERGY GAP COMPUTED
 TTTTTTTTTTTTTTTTTTTTTTTTTTTTTT PDIG        TELAPSE    50617.79 TCPU    50570.85
 CHARGE NORMALIZATION FACTOR   1.00000000
 TOTAL ATOMIC CHARGES:
  29.2448298  29.2489921  29.2285990  29.2517148  29.2485921  29.2434649
  29.2517692  29.2502423  29.2484879  29.2433762  29.2286718  29.2520155
  29.2497321  29.2445152  29.2276850  29.2397736  29.2509597  29.2456864
  29.2413602  29.2448400  29.2509789  29.2457272  29.2278431  29.2398311
  29.3122510  29.3143208  14.8996740  29.3097635  29.3123492  29.3140977
  29.3031329  29.3124724  29.3143041  29.3127796  29.3030748  29.3126837
  29.3139721  29.3170246  29.3114427  29.3098245  29.3140581  29.3169999
  29.3098996  29.3094512  29.3152843  29.3144359  29.3102754  29.3093863
   9.1088400   9.1037559   9.1133290   9.1146962   9.1111885   9.1233275
   9.1138497   9.1161012   9.1112839   9.1233622   9.1135640   9.1145374
   9.1129083   9.1139918   9.0944800   9.1144657   9.1127686   9.1141381
   9.1244272   9.1148488   9.1128119   9.1141750   9.0946838   9.1144540
   9.1674401   9.1780675   9.1653491   9.1634989   9.1673947   9.1780197
   9.1697958   9.1711782   9.1648164   9.1685512   9.1698519   9.1711713
   9.1705158   9.1664766   9.1349386   9.1649409   9.1704158   9.1666780
   9.1683944   9.1656193   9.1678236   9.1716067   9.1681938   9.1655793
   9.1419220   9.1405493   9.1413127   9.1407937   9.1397764   9.1378405
   9.1472101   9.1416957   9.1397439   9.1376785   9.1413310   9.1405824
   9.1386859   9.1396898   9.1381234   9.1397928   9.1416275   9.1342265
   9.1397239   9.1394189   9.1417447   9.1341806   9.1376010   9.1397958
 SUMMED SPIN DENSITY           1.00000000
 TOTAL ATOMIC SPINS  :
   0.0019908   0.0002599  -0.0016135  -0.0000029   0.0000307  -0.0000278
  -0.0001684  -0.0000114   0.0000303  -0.0000276  -0.0016276  -0.0000028
  -0.0000263  -0.0000044  -0.0004512   0.0000681  -0.0000168  -0.0000175
   0.0000606   0.0000321  -0.0000166  -0.0000175  -0.0004414   0.0000729
   0.0000163  -0.0000005   0.7827122  -0.0000260   0.0000169  -0.0000006
  -0.0011109  -0.0000098  -0.0000207   0.0000103  -0.0010955  -0.0000099
   0.0000023   0.0015221  -0.0003140   0.0000260   0.0000020   0.0014742
  -0.0000383  -0.0000120   0.0000254  -0.0000932  -0.0000379  -0.0000120
   0.0006735   0.0029574   0.0023400   0.0000022   0.0001859   0.0001885
   0.0000656   0.0000619   0.0001792   0.0001919   0.0023052   0.0000028
   0.0000248   0.0000092   0.0303355   0.0000360   0.0001640   0.0000078
  -0.0002397   0.0000161   0.0001627   0.0000081   0.0293898   0.0000355
   0.0000133  -0.0000057   0.0011274   0.0000830   0.0000132  -0.0000098
   0.0009095   0.0005472   0.0000155  -0.0000037   0.0008868   0.0005591
   0.0015500   0.0000473   0.1162087   0.0000627   0.0015682   0.0000480
   0.0012280   0.0000109   0.0000399   0.0000226   0.0012116   0.0000105
   0.0000122   0.0000372   0.0026868  -0.0001012   0.0000627   0.0000906
  -0.0001729   0.0000331   0.0000633   0.0000896   0.0028946  -0.0000991
   0.0001425   0.0151730   0.0000411   0.0003587   0.0000049   0.0008901
   0.0000252   0.0000892   0.0000048   0.0009121   0.0000400   0.0003755
 TTTTTTTTTTTTTTTTTTTTTTTTTTTTTT MOQGAD      TELAPSE    50617.87 TCPU    50570.92
 TTTTTTTTTTTTTTTTTTTTTTTTTTTTTT SHELLXN     TELAPSE    51347.19 TCPU    51300.18
 TTTTTTTTTTTTTTTTTTTTTTTTTTTTTT MONMO3      TELAPSE    51363.02 TCPU    51316.01
 NUMERICALLY INTEGRATED DENSITY   1025.0003787350   1024.0003785735
 TTTTTTTTTTTTTTTTTTTTTTTTTTTTTT NUMDFT      TELAPSE    51390.19 TCPU    51343.18
 CYC  42 ETOT(AU) -9.596403834549E+04 DETOT  2.98E-08 tst  5.95E-11 PX  4.61E-06
 CYCLE 42 WAVE FUNCTION SAVED IN FORTRAN UNIT 79
 ANDERSON MIX: BETA=  -5.322410059650E-01
 TTTTTTTTTTTTTTTTTTTTTTTTTTTTTT FDIK        TELAPSE    51659.35 TCPU    51611.38
 SPIN LOCKING: NO ENERGY GAP COMPUTED
 TTTTTTTTTTTTTTTTTTTTTTTTTTTTTT PDIG        TELAPSE    51680.42 TCPU    51632.44
 CHARGE NORMALIZATION FACTOR   1.00000000
 TOTAL ATOMIC CHARGES:
  29.2448294  29.2489920  29.2285989  29.2517148  29.2485915  29.2434648
  29.2517692  29.2502423  29.2484874  29.2433760  29.2286717  29.2520154
  29.2497321  29.2445151  29.2276847  29.2397739  29.2509597  29.2456863
  29.2413601  29.2448400  29.2509788  29.2457271  29.2278432  29.2398311
  29.3122514  29.3143210  14.8996740  29.3097637  29.3123496  29.3140979
  29.3031329  29.3124724  29.3143043  29.3127797  29.3030750  29.3126837
  29.3139724  29.3170253  29.3114430  29.3098245  29.3140585  29.3170009
  29.3098996  29.3094514  29.3152846  29.3144363  29.3102755  29.3093863
   9.1088401   9.1037562   9.1133292   9.1146962   9.1111885   9.1233273
   9.1138497   9.1161012   9.1112836   9.1233623   9.1135639   9.1145374
   9.1129084   9.1139918   9.0944811   9.1144656   9.1127687   9.1141382
   9.1244269   9.1148488   9.1128119   9.1141751   9.0946815   9.1144540
   9.1674399   9.1780674   9.1653492   9.1634988   9.1673946   9.1780196
   9.1697960   9.1711780   9.1648164   9.1685511   9.1698517   9.1711712
   9.1705157   9.1664765   9.1349401   9.1649409   9.1704158   9.1666779
   9.1683943   9.1656193   9.1678235   9.1716066   9.1681936   9.1655793
   9.1419220   9.1405493   9.1413121   9.1407936   9.1397764   9.1378405
   9.1472102   9.1416956   9.1397439   9.1376785   9.1413315   9.1405821
   9.1386858   9.1396897   9.1381234   9.1397926   9.1416274   9.1342264
   9.1397238   9.1394188   9.1417446   9.1341805   9.1376009   9.1397958
 SUMMED SPIN DENSITY           1.00000000
 TOTAL ATOMIC SPINS  :
   0.0019909   0.0002598  -0.0016137  -0.0000030   0.0000312  -0.0000278
  -0.0001685  -0.0000115   0.0000306  -0.0000276  -0.0016277  -0.0000029
  -0.0000265  -0.0000045  -0.0004511   0.0000678  -0.0000169  -0.0000175
   0.0000605   0.0000320  -0.0000167  -0.0000175  -0.0004413   0.0000727
   0.0000159  -0.0000008   0.7827109  -0.0000263   0.0000164  -0.0000009
  -0.0011110  -0.0000099  -0.0000211   0.0000100  -0.0010957  -0.0000100
   0.0000018   0.0015213  -0.0003142   0.0000259   0.0000015   0.0014732
  -0.0000384  -0.0000123   0.0000250  -0.0000937  -0.0000382  -0.0000122
   0.0006735   0.0029574   0.0023401   0.0000023   0.0001860   0.0001887
   0.0000657   0.0000620   0.0001794   0.0001920   0.0023054   0.0000029
   0.0000248   0.0000093   0.0303355   0.0000361   0.0001641   0.0000079
  -0.0002395   0.0000162   0.0001628   0.0000081   0.0293905   0.0000356
   0.0000134  -0.0000056   0.0011275   0.0000831   0.0000134  -0.0000096
   0.0009096   0.0005474   0.0000157  -0.0000035   0.0008870   0.0005593
   0.0015502   0.0000475   0.1162084   0.0000628   0.0015683   0.0000482
   0.0012281   0.0000111   0.0000401   0.0000227   0.0012118   0.0000107
   0.0000123   0.0000373   0.0026869  -0.0001011   0.0000628   0.0000908
  -0.0001728   0.0000332   0.0000634   0.0000897   0.0028951  -0.0000989
   0.0001426   0.0151737   0.0000412   0.0003588   0.0000050   0.0008902
   0.0000253   0.0000893   0.0000049   0.0009122   0.0000402   0.0003756
 TTTTTTTTTTTTTTTTTTTTTTTTTTTTTT MOQGAD      TELAPSE    51680.49 TCPU    51632.52
 TTTTTTTTTTTTTTTTTTTTTTTTTTTTTT SHELLXN     TELAPSE    52409.68 TCPU    52361.67
 TTTTTTTTTTTTTTTTTTTTTTTTTTTTTT MONMO3      TELAPSE    52425.65 TCPU    52377.64
 NUMERICALLY INTEGRATED DENSITY   1025.0003787349   1024.0003785735
 TTTTTTTTTTTTTTTTTTTTTTTTTTTTTT NUMDFT      TELAPSE    52452.77 TCPU    52404.76
 CYC  43 ETOT(AU) -9.596403834547E+04 DETOT  1.81E-08 tst  1.48E-12 PX  8.45E-07
 CYCLE 43 WAVE FUNCTION SAVED IN FORTRAN UNIT 79
 ANDERSON MIX: BETA=  -2.172171073521E-01
 TTTTTTTTTTTTTTTTTTTTTTTTTTTTTT FDIK        TELAPSE    52718.45 TCPU    52669.69
 SPIN LOCKING: NO ENERGY GAP COMPUTED
 TTTTTTTTTTTTTTTTTTTTTTTTTTTTTT PDIG        TELAPSE    52739.77 TCPU    52691.01
 CHARGE NORMALIZATION FACTOR   1.00000000
 TOTAL ATOMIC CHARGES:
  29.2448290  29.2489918  29.2285988  29.2517147  29.2485908  29.2434646
  29.2517691  29.2502421  29.2484869  29.2433758  29.2286716  29.2520153
  29.2497321  29.2445150  29.2276845  29.2397740  29.2509595  29.2456860
  29.2413599  29.2448399  29.2509787  29.2457269  29.2278433  29.2398311
  29.3122516  29.3143210  14.8996737  29.3097637  29.3123499  29.3140980
  29.3031327  29.3124724  29.3143043  29.3127796  29.3030751  29.3126836
  29.3139725  29.3170256  29.3114430  29.3098244  29.3140587  29.3170015
  29.3098995  29.3094514  29.3152847  29.3144365  29.3102755  29.3093861
   9.1088403   9.1037566   9.1133297   9.1146963   9.1111887   9.1233272
   9.1138497   9.1161014   9.1112834   9.1233625   9.1135638   9.1145375
   9.1129086   9.1139920   9.0944820   9.1144656   9.1127688   9.1141384
   9.1244267   9.1148489   9.1128121   9.1141753   9.0946792   9.1144541
   9.1674399   9.1780674   9.1653493   9.1634988   9.1673946   9.1780195
   9.1697964   9.1711777   9.1648164   9.1685511   9.1698516   9.1711712
   9.1705156   9.1664765   9.1349417   9.1649409   9.1704159   9.1666779
   9.1683943   9.1656193   9.1678235   9.1716067   9.1681933   9.1655793
   9.1419220   9.1405494   9.1413117   9.1407936   9.1397764   9.1378406
   9.1472103   9.1416956   9.1397439   9.1376786   9.1413323   9.1405818
   9.1386859   9.1396901   9.1381234   9.1397925   9.1416274   9.1342263
   9.1397238   9.1394187   9.1417446   9.1341806   9.1376009   9.1397959
 SUMMED SPIN DENSITY           1.00000000
 TOTAL ATOMIC SPINS  :
   0.0019906   0.0002597  -0.0016138  -0.0000032   0.0000309  -0.0000280
  -0.0001686  -0.0000117   0.0000304  -0.0000278  -0.0016277  -0.0000030
  -0.0000266  -0.0000046  -0.0004513   0.0000677  -0.0000171  -0.0000177
   0.0000604   0.0000319  -0.0000168  -0.0000177  -0.0004412   0.0000725
   0.0000158  -0.0000009   0.7827103  -0.0000263   0.0000164  -0.0000010
  -0.0011111  -0.0000100  -0.0000211   0.0000099  -0.0010957  -0.0000101
   0.0000018   0.0015210  -0.0003144   0.0000258   0.0000014   0.0014733
  -0.0000386  -0.0000123   0.0000249  -0.0000938  -0.0000383  -0.0000123
   0.0006736   0.0029576   0.0023403   0.0000023   0.0001861   0.0001887
   0.0000658   0.0000621   0.0001794   0.0001921   0.0023054   0.0000029
   0.0000250   0.0000095   0.0303355   0.0000361   0.0001642   0.0000081
  -0.0002396   0.0000163   0.0001629   0.0000083   0.0293910   0.0000356
   0.0000134  -0.0000055   0.0011276   0.0000832   0.0000134  -0.0000096
   0.0009099   0.0005473   0.0000158  -0.0000034   0.0008870   0.0005593
   0.0015502   0.0000475   0.1162085   0.0000629   0.0015684   0.0000482
   0.0012281   0.0000111   0.0000401   0.0000228   0.0012117   0.0000108
   0.0000124   0.0000374   0.0026870  -0.0001010   0.0000629   0.0000909
  -0.0001727   0.0000332   0.0000635   0.0000898   0.0028953  -0.0000990
   0.0001427   0.0151740   0.0000413   0.0003588   0.0000051   0.0008902
   0.0000254   0.0000893   0.0000050   0.0009123   0.0000402   0.0003757
 TTTTTTTTTTTTTTTTTTTTTTTTTTTTTT MOQGAD      TELAPSE    52739.85 TCPU    52691.08
 TTTTTTTTTTTTTTTTTTTTTTTTTTTTTT SHELLXN     TELAPSE    53469.52 TCPU    53420.72
 TTTTTTTTTTTTTTTTTTTTTTTTTTTTTT MONMO3      TELAPSE    53484.77 TCPU    53435.97
 NUMERICALLY INTEGRATED DENSITY   1025.0003787349   1024.0003785735
 TTTTTTTTTTTTTTTTTTTTTTTTTTTTTT NUMDFT      TELAPSE    53511.94 TCPU    53463.14
 CYC  44 ETOT(AU) -9.596403834546E+04 DETOT  6.21E-09 tst  2.25E-11 PX  2.71E-06
 CYCLE 44 WAVE FUNCTION SAVED IN FORTRAN UNIT 79
 ANDERSON MIX: BETA=   4.050404143008E-01
 TTTTTTTTTTTTTTTTTTTTTTTTTTTTTT FDIK        TELAPSE    53744.64 TCPU    53694.09
 SPIN LOCKING: NO ENERGY GAP COMPUTED
 TTTTTTTTTTTTTTTTTTTTTTTTTTTTTT PDIG        TELAPSE    53765.61 TCPU    53715.06
 CHARGE NORMALIZATION FACTOR   1.00000000
 TOTAL ATOMIC CHARGES:
  29.2448290  29.2489918  29.2285988  29.2517147  29.2485906  29.2434646
  29.2517691  29.2502421  29.2484868  29.2433758  29.2286717  29.2520153
  29.2497321  29.2445150  29.2276845  29.2397741  29.2509595  29.2456860
  29.2413599  29.2448399  29.2509787  29.2457268  29.2278433  29.2398311
  29.3122517  29.3143211  14.8996737  29.3097638  29.3123500  29.3140980
  29.3031328  29.3124724  29.3143044  29.3127797  29.3030751  29.3126837
  29.3139727  29.3170258  29.3114430  29.3098244  29.3140588  29.3170018
  29.3098995  29.3094514  29.3152848  29.3144366  29.3102755  29.3093861
   9.1088404   9.1037567   9.1133297   9.1146963   9.1111887   9.1233272
   9.1138497   9.1161014   9.1112833   9.1233625   9.1135637   9.1145375
   9.1129086   9.1139920   9.0944821   9.1144656   9.1127688   9.1141384
   9.1244266   9.1148489   9.1128121   9.1141753   9.0946787   9.1144541
   9.1674398   9.1780674   9.1653493   9.1634988   9.1673945   9.1780195
   9.1697964   9.1711776   9.1648164   9.1685510   9.1698516   9.1711712
   9.1705155   9.1664764   9.1349421   9.1649409   9.1704159   9.1666779
   9.1683942   9.1656193   9.1678235   9.1716067   9.1681932   9.1655793
   9.1419220   9.1405494   9.1413117   9.1407936   9.1397763   9.1378405
   9.1472103   9.1416955   9.1397438   9.1376785   9.1413324   9.1405817
   9.1386859   9.1396901   9.1381234   9.1397925   9.1416273   9.1342263
   9.1397238   9.1394187   9.1417445   9.1341805   9.1376009   9.1397959
 SUMMED SPIN DENSITY           1.00000000
 TOTAL ATOMIC SPINS  :
   0.0019907   0.0002597  -0.0016138  -0.0000032   0.0000311  -0.0000279
  -0.0001686  -0.0000117   0.0000305  -0.0000277  -0.0016277  -0.0000030
  -0.0000266  -0.0000046  -0.0004512   0.0000676  -0.0000171  -0.0000177
   0.0000604   0.0000319  -0.0000168  -0.0000177  -0.0004412   0.0000725
   0.0000157  -0.0000010   0.7827102  -0.0000264   0.0000162  -0.0000011
  -0.0011112  -0.0000101  -0.0000212   0.0000099  -0.0010957  -0.0000102
   0.0000016   0.0015208  -0.0003144   0.0000258   0.0000013   0.0014730
  -0.0000386  -0.0000124   0.0000248  -0.0000939  -0.0000383  -0.0000123
   0.0006735   0.0029576   0.0023402   0.0000023   0.0001861   0.0001888
   0.0000658   0.0000621   0.0001795   0.0001921   0.0023054   0.0000030
   0.0000249   0.0000094   0.0303354   0.0000361   0.0001642   0.0000080
  -0.0002395   0.0000163   0.0001629   0.0000083   0.0293915   0.0000357
   0.0000135  -0.0000055   0.0011277   0.0000832   0.0000134  -0.0000096
   0.0009098   0.0005474   0.0000158  -0.0000034   0.0008871   0.0005593
   0.0015502   0.0000476   0.1162081   0.0000629   0.0015684   0.0000483
   0.0012282   0.0000112   0.0000401   0.0000229   0.0012118   0.0000108
   0.0000124   0.0000374   0.0026870  -0.0001010   0.0000629   0.0000909
  -0.0001727   0.0000333   0.0000635   0.0000898   0.0028952  -0.0000989
   0.0001427   0.0151740   0.0000413   0.0003588   0.0000051   0.0008902
   0.0000254   0.0000894   0.0000050   0.0009123   0.0000403   0.0003757
 TTTTTTTTTTTTTTTTTTTTTTTTTTTTTT MOQGAD      TELAPSE    53765.69 TCPU    53715.13
 TTTTTTTTTTTTTTTTTTTTTTTTTTTTTT SHELLXN     TELAPSE    54494.87 TCPU    54444.27
 TTTTTTTTTTTTTTTTTTTTTTTTTTTTTT MONMO3      TELAPSE    54511.03 TCPU    54460.43
 NUMERICALLY INTEGRATED DENSITY   1025.0003787349   1024.0003785734
 TTTTTTTTTTTTTTTTTTTTTTTTTTTTTT NUMDFT      TELAPSE    54538.14 TCPU    54487.53
 CYC  45 ETOT(AU) -9.596403834546E+04 DETOT  3.51E-09 tst  6.67E-12 PX  1.49E-06
 CYCLE 45 WAVE FUNCTION SAVED IN FORTRAN UNIT 79
 ANDERSON MIX: BETA=   2.518307921162E+00
 TTTTTTTTTTTTTTTTTTTTTTTTTTTTTT FDIK        TELAPSE    54736.63 TCPU    54684.77
 SPIN LOCKING: NO ENERGY GAP COMPUTED
 TTTTTTTTTTTTTTTTTTTTTTTTTTTTTT PDIG        TELAPSE    54758.38 TCPU    54706.52
 CHARGE NORMALIZATION FACTOR   1.00000000
 TOTAL ATOMIC CHARGES:
  29.2448290  29.2489918  29.2285988  29.2517147  29.2485906  29.2434646
  29.2517691  29.2502421  29.2484868  29.2433758  29.2286716  29.2520153
  29.2497321  29.2445150  29.2276844  29.2397741  29.2509595  29.2456860
  29.2413599  29.2448399  29.2509787  29.2457268  29.2278433  29.2398311
  29.3122517  29.3143211  14.8996737  29.3097638  29.3123500  29.3140980
  29.3031328  29.3124724  29.3143044  29.3127797  29.3030752  29.3126837
  29.3139727  29.3170258  29.3114430  29.3098244  29.3140588  29.3170019
  29.3098995  29.3094514  29.3152848  29.3144366  29.3102755  29.3093861
   9.1088404   9.1037567   9.1133297   9.1146963   9.1111887   9.1233272
   9.1138497   9.1161014   9.1112833   9.1233625   9.1135638   9.1145375
   9.1129086   9.1139920   9.0944821   9.1144656   9.1127688   9.1141384
   9.1244266   9.1148489   9.1128121   9.1141753   9.0946788   9.1144541
   9.1674398   9.1780674   9.1653493   9.1634988   9.1673945   9.1780195
   9.1697964   9.1711776   9.1648164   9.1685510   9.1698516   9.1711712
   9.1705155   9.1664764   9.1349420   9.1649409   9.1704159   9.1666779
   9.1683942   9.1656193   9.1678235   9.1716067   9.1681932   9.1655793
   9.1419220   9.1405494   9.1413117   9.1407936   9.1397763   9.1378405
   9.1472103   9.1416956   9.1397439   9.1376785   9.1413324   9.1405817
   9.1386859   9.1396901   9.1381234   9.1397925   9.1416273   9.1342263
   9.1397238   9.1394187   9.1417445   9.1341805   9.1376009   9.1397959
 SUMMED SPIN DENSITY           1.00000000
 TOTAL ATOMIC SPINS  :
   0.0019907   0.0002597  -0.0016138  -0.0000032   0.0000311  -0.0000279
  -0.0001686  -0.0000117   0.0000305  -0.0000277  -0.0016277  -0.0000030
  -0.0000266  -0.0000046  -0.0004512   0.0000676  -0.0000171  -0.0000177
   0.0000604   0.0000319  -0.0000168  -0.0000177  -0.0004412   0.0000725
   0.0000157  -0.0000010   0.7827102  -0.0000264   0.0000162  -0.0000011
  -0.0011112  -0.0000101  -0.0000212   0.0000099  -0.0010958  -0.0000102
   0.0000016   0.0015209  -0.0003144   0.0000258   0.0000013   0.0014730
  -0.0000386  -0.0000124   0.0000248  -0.0000939  -0.0000383  -0.0000123
   0.0006735   0.0029575   0.0023402   0.0000023   0.0001861   0.0001888
   0.0000658   0.0000621   0.0001795   0.0001921   0.0023054   0.0000030
   0.0000249   0.0000094   0.0303354   0.0000361   0.0001642   0.0000080
  -0.0002395   0.0000163   0.0001629   0.0000083   0.0293913   0.0000357
   0.0000135  -0.0000055   0.0011276   0.0000832   0.0000134  -0.0000096
   0.0009099   0.0005474   0.0000158  -0.0000034   0.0008871   0.0005593
   0.0015502   0.0000476   0.1162082   0.0000629   0.0015684   0.0000483
   0.0012282   0.0000112   0.0000401   0.0000229   0.0012118   0.0000108
   0.0000124   0.0000374   0.0026870  -0.0001010   0.0000629   0.0000909
  -0.0001727   0.0000333   0.0000635   0.0000898   0.0028953  -0.0000989
   0.0001427   0.0151740   0.0000413   0.0003588   0.0000051   0.0008902
   0.0000254   0.0000894   0.0000050   0.0009123   0.0000403   0.0003757
 TTTTTTTTTTTTTTTTTTTTTTTTTTTTTT MOQGAD      TELAPSE    54758.46 TCPU    54706.59
 TTTTTTTTTTTTTTTTTTTTTTTTTTTTTT SHELLXN     TELAPSE    55489.18 TCPU    55437.22
 TTTTTTTTTTTTTTTTTTTTTTTTTTTTTT MONMO3      TELAPSE    55504.35 TCPU    55452.39
 NUMERICALLY INTEGRATED DENSITY   1025.0003787349   1024.0003785734
 TTTTTTTTTTTTTTTTTTTTTTTTTTTTTT NUMDFT      TELAPSE    55531.49 TCPU    55479.52
 CYC  46 ETOT(AU) -9.596403834546E+04 DETOT  2.33E-10 tst  3.74E-12 PX  1.11E-06
 CYCLE 46 WAVE FUNCTION SAVED IN FORTRAN UNIT 79
 ANDERSON MIX: BETA=   1.697404971681E+01
 TTTTTTTTTTTTTTTTTTTTTTTTTTTTTT FDIK        TELAPSE    55777.33 TCPU    55723.28
 SPIN LOCKING: NO ENERGY GAP COMPUTED
 TTTTTTTTTTTTTTTTTTTTTTTTTTTTTT PDIG        TELAPSE    55798.92 TCPU    55744.86
 CHARGE NORMALIZATION FACTOR   1.00000000
 TOTAL ATOMIC CHARGES:
  29.2448305  29.2489923  29.2285998  29.2517150  29.2485909  29.2434648
  29.2517691  29.2502425  29.2484873  29.2433762  29.2286725  29.2520157
  29.2497324  29.2445153  29.2276852  29.2397741  29.2509598  29.2456864
  29.2413604  29.2448401  29.2509791  29.2457273  29.2278419  29.2398320
  29.3122519  29.3143213  14.8996747  29.3097639  29.3123502  29.3140983
  29.3031330  29.3124725  29.3143046  29.3127800  29.3030746  29.3126838
  29.3139730  29.3170262  29.3114430  29.3098244  29.3140589  29.3170015
  29.3098998  29.3094516  29.3152850  29.3144368  29.3102757  29.3093864
   9.1088405   9.1037559   9.1133291   9.1146961   9.1111882   9.1233271
   9.1138495   9.1161011   9.1112835   9.1233620   9.1135637   9.1145373
   9.1129082   9.1139916   9.0944806   9.1144654   9.1127685   9.1141380
   9.1244268   9.1148486   9.1128118   9.1141749   9.0946837   9.1144538
   9.1674398   9.1780672   9.1653487   9.1634987   9.1673944   9.1780193
   9.1697958   9.1711777   9.1648162   9.1685509   9.1698514   9.1711710
   9.1705156   9.1664763   9.1349389   9.1649407   9.1704157   9.1666778
   9.1683943   9.1656191   9.1678234   9.1716064   9.1681935   9.1655791
   9.1419219   9.1405492   9.1413124   9.1407935   9.1397763   9.1378403
   9.1472100   9.1416955   9.1397438   9.1376783   9.1413302   9.1405819
   9.1386858   9.1396885   9.1381231   9.1397926   9.1416273   9.1342264
   9.1397237   9.1394187   9.1417445   9.1341804   9.1376008   9.1397956
 SUMMED SPIN DENSITY           1.00000000
 TOTAL ATOMIC SPINS  :
   0.0019910   0.0002600  -0.0016133  -0.0000029   0.0000313  -0.0000277
  -0.0001685  -0.0000114   0.0000309  -0.0000275  -0.0016270  -0.0000028
  -0.0000264  -0.0000043  -0.0004512   0.0000680  -0.0000169  -0.0000174
   0.0000608   0.0000321  -0.0000165  -0.0000174  -0.0004422   0.0000732
   0.0000158  -0.0000008   0.7827123  -0.0000263   0.0000163  -0.0000008
  -0.0011107  -0.0000099  -0.0000210   0.0000101  -0.0010957  -0.0000100
   0.0000019   0.0015204  -0.0003144   0.0000259   0.0000014   0.0014732
  -0.0000384  -0.0000123   0.0000250  -0.0000938  -0.0000381  -0.0000121
   0.0006736   0.0029569   0.0023394   0.0000022   0.0001858   0.0001886
   0.0000657   0.0000619   0.0001798   0.0001916   0.0023056   0.0000028
   0.0000246   0.0000092   0.0303322   0.0000361   0.0001639   0.0000077
  -0.0002392   0.0000161   0.0001626   0.0000079   0.0294022   0.0000355
   0.0000135  -0.0000057   0.0011273   0.0000830   0.0000134  -0.0000096
   0.0009089   0.0005477   0.0000156  -0.0000035   0.0008869   0.0005592
   0.0015503   0.0000475   0.1162027   0.0000628   0.0015680   0.0000482
   0.0012284   0.0000110   0.0000401   0.0000227   0.0012124   0.0000107
   0.0000123   0.0000372   0.0026885  -0.0001010   0.0000629   0.0000907
  -0.0001730   0.0000333   0.0000634   0.0000897   0.0028912  -0.0000987
   0.0001427   0.0151718   0.0000411   0.0003590   0.0000051   0.0008903
   0.0000253   0.0000894   0.0000050   0.0009120   0.0000402   0.0003754
 TTTTTTTTTTTTTTTTTTTTTTTTTTTTTT MOQGAD      TELAPSE    55798.99 TCPU    55744.93
 TTTTTTTTTTTTTTTTTTTTTTTTTTTTTT SHELLXN     TELAPSE    56528.79 TCPU    56474.73
 TTTTTTTTTTTTTTTTTTTTTTTTTTTTTT MONMO3      TELAPSE    56545.40 TCPU    56491.33
 NUMERICALLY INTEGRATED DENSITY   1025.0003787350   1024.0003785732
 TTTTTTTTTTTTTTTTTTTTTTTTTTTTTT NUMDFT      TELAPSE    56572.52 TCPU    56518.46
 CYC  47 ETOT(AU) -9.596403834546E+04 DETOT -4.76E-09 tst  1.30E-09 PX  2.11E-05
 CYCLE 47 WAVE FUNCTION SAVED IN FORTRAN UNIT 79
 ANDERSON MIX: BETA=   4.904634926300E-01
 TTTTTTTTTTTTTTTTTTTTTTTTTTTTTT FDIK        TELAPSE    56851.86 TCPU    56797.13
 SPIN LOCKING: NO ENERGY GAP COMPUTED
 TTTTTTTTTTTTTTTTTTTTTTTTTTTTTT PDIG        TELAPSE    56873.27 TCPU    56818.55
 CHARGE NORMALIZATION FACTOR   1.00000000
 TOTAL ATOMIC CHARGES:
  29.2448298  29.2489920  29.2285993  29.2517148  29.2485906  29.2434646
  29.2517690  29.2502423  29.2484870  29.2433760  29.2286721  29.2520155
  29.2497323  29.2445151  29.2276846  29.2397743  29.2509596  29.2456861
  29.2413601  29.2448400  29.2509788  29.2457270  29.2278424  29.2398317
  29.3122518  29.3143212  14.8996741  29.3097638  29.3123501  29.3140981
  29.3031329  29.3124724  29.3143045  29.3127798  29.3030750  29.3126837
  29.3139728  29.3170257  29.3114429  29.3098243  29.3140588  29.3170018
  29.3098996  29.3094515  29.3152849  29.3144366  29.3102756  29.3093862
   9.1088406   9.1037564   9.1133295   9.1146962   9.1111885   9.1233271
   9.1138496   9.1161013   9.1112834   9.1233623   9.1135637   9.1145374
   9.1129084   9.1139918   9.0944815   9.1144655   9.1127687   9.1141383
   9.1244266   9.1148488   9.1128120   9.1141752   9.0946812   9.1144540
   9.1674398   9.1780673   9.1653490   9.1634987   9.1673945   9.1780194
   9.1697962   9.1711776   9.1648163   9.1685510   9.1698514   9.1711711
   9.1705155   9.1664764   9.1349406   9.1649408   9.1704159   9.1666778
   9.1683943   9.1656192   9.1678234   9.1716066   9.1681933   9.1655792
   9.1419220   9.1405493   9.1413123   9.1407936   9.1397763   9.1378405
   9.1472102   9.1416955   9.1397438   9.1376785   9.1413313   9.1405817
   9.1386859   9.1396891   9.1381233   9.1397926   9.1416273   9.1342263
   9.1397238   9.1394187   9.1417445   9.1341805   9.1376008   9.1397958
 SUMMED SPIN DENSITY           1.00000000
 TOTAL ATOMIC SPINS  :
   0.0019904   0.0002597  -0.0016136  -0.0000031   0.0000310  -0.0000279
  -0.0001686  -0.0000116   0.0000305  -0.0000277  -0.0016274  -0.0000030
  -0.0000266  -0.0000045  -0.0004513   0.0000677  -0.0000171  -0.0000177
   0.0000604   0.0000319  -0.0000168  -0.0000176  -0.0004415   0.0000726
   0.0000157  -0.0000010   0.7827113  -0.0000264   0.0000162  -0.0000010
  -0.0011110  -0.0000101  -0.0000212   0.0000099  -0.0010958  -0.0000102
   0.0000017   0.0015206  -0.0003144   0.0000258   0.0000013   0.0014733
  -0.0000386  -0.0000124   0.0000248  -0.0000939  -0.0000383  -0.0000123
   0.0006736   0.0029575   0.0023400   0.0000023   0.0001861   0.0001887
   0.0000658   0.0000621   0.0001796   0.0001920   0.0023056   0.0000029
   0.0000249   0.0000094   0.0303340   0.0000362   0.0001642   0.0000080
  -0.0002394   0.0000163   0.0001628   0.0000082   0.0293966   0.0000357
   0.0000135  -0.0000055   0.0011277   0.0000831   0.0000134  -0.0000096
   0.0009095   0.0005475   0.0000158  -0.0000034   0.0008870   0.0005593
   0.0015503   0.0000476   0.1162056   0.0000629   0.0015683   0.0000482
   0.0012283   0.0000111   0.0000402   0.0000228   0.0012121   0.0000108
   0.0000124   0.0000374   0.0026874  -0.0001010   0.0000629   0.0000909
  -0.0001728   0.0000333   0.0000635   0.0000898   0.0028936  -0.0000988
   0.0001427   0.0151732   0.0000413   0.0003589   0.0000051   0.0008903
   0.0000254   0.0000894   0.0000050   0.0009122   0.0000403   0.0003756
 TTTTTTTTTTTTTTTTTTTTTTTTTTTTTT MOQGAD      TELAPSE    56873.35 TCPU    56818.62
 TTTTTTTTTTTTTTTTTTTTTTTTTTTTTT SHELLXN     TELAPSE    57602.65 TCPU    57547.92
 TTTTTTTTTTTTTTTTTTTTTTTTTTTTTT MONMO3      TELAPSE    57618.67 TCPU    57563.93
 NUMERICALLY INTEGRATED DENSITY   1025.0003787350   1024.0003785733
 TTTTTTTTTTTTTTTTTTTTTTTTTTTTTT NUMDFT      TELAPSE    57645.81 TCPU    57591.07
 CYC  48 ETOT(AU) -9.596403834546E+04 DETOT  3.93E-10 tst  1.91E-10 PX  8.01E-06
 CYCLE 48 WAVE FUNCTION SAVED IN FORTRAN UNIT 79
 ANDERSON MIX: BETA=  -3.651490416183E-02
 TTTTTTTTTTTTTTTTTTTTTTTTTTTTTT FDIK        TELAPSE    57884.23 TCPU    57828.53
 SPIN LOCKING: NO ENERGY GAP COMPUTED
 TTTTTTTTTTTTTTTTTTTTTTTTTTTTTT PDIG        TELAPSE    57905.41 TCPU    57849.71
 CHARGE NORMALIZATION FACTOR   1.00000000
 TOTAL ATOMIC CHARGES:
  29.2448299  29.2489919  29.2285993  29.2517148  29.2485906  29.2434646
  29.2517690  29.2502423  29.2484870  29.2433760  29.2286721  29.2520155
  29.2497323  29.2445151  29.2276846  29.2397743  29.2509596  29.2456861
  29.2413601  29.2448400  29.2509788  29.2457270  29.2278424  29.2398318
  29.3122518  29.3143212  14.8996741  29.3097638  29.3123501  29.3140981
  29.3031329  29.3124724  29.3143045  29.3127798  29.3030750  29.3126837
  29.3139728  29.3170257  29.3114429  29.3098243  29.3140588  29.3170018
  29.3098995  29.3094514  29.3152849  29.3144366  29.3102756  29.3093862
   9.1088406   9.1037564   9.1133296   9.1146962   9.1111885   9.1233271
   9.1138496   9.1161013   9.1112835   9.1233623   9.1135637   9.1145374
   9.1129084   9.1139918   9.0944816   9.1144655   9.1127687   9.1141383
   9.1244266   9.1148488   9.1128120   9.1141752   9.0946806   9.1144540
   9.1674398   9.1780673   9.1653490   9.1634987   9.1673944   9.1780194
   9.1697963   9.1711776   9.1648163   9.1685510   9.1698514   9.1711711
   9.1705155   9.1664764   9.1349410   9.1649408   9.1704159   9.1666778
   9.1683942   9.1656192   9.1678234   9.1716066   9.1681933   9.1655792
   9.1419220   9.1405493   9.1413124   9.1407935   9.1397763   9.1378405
   9.1472102   9.1416955   9.1397438   9.1376785   9.1413314   9.1405817
   9.1386859   9.1396890   9.1381233   9.1397925   9.1416273   9.1342263
   9.1397238   9.1394187   9.1417445   9.1341805   9.1376008   9.1397958
 SUMMED SPIN DENSITY           1.00000000
 TOTAL ATOMIC SPINS  :
   0.0019904   0.0002598  -0.0016136  -0.0000032   0.0000310  -0.0000280
  -0.0001686  -0.0000117   0.0000305  -0.0000277  -0.0016274  -0.0000030
  -0.0000266  -0.0000046  -0.0004512   0.0000677  -0.0000171  -0.0000177
   0.0000604   0.0000319  -0.0000168  -0.0000177  -0.0004415   0.0000726
   0.0000157  -0.0000010   0.7827111  -0.0000264   0.0000163  -0.0000010
  -0.0011111  -0.0000101  -0.0000212   0.0000099  -0.0010958  -0.0000102
   0.0000017   0.0015207  -0.0003144   0.0000258   0.0000013   0.0014733
  -0.0000386  -0.0000124   0.0000249  -0.0000939  -0.0000383  -0.0000123
   0.0006735   0.0029575   0.0023399   0.0000023   0.0001861   0.0001887
   0.0000658   0.0000621   0.0001796   0.0001920   0.0023056   0.0000029
   0.0000249   0.0000094   0.0303339   0.0000362   0.0001642   0.0000080
  -0.0002394   0.0000163   0.0001628   0.0000082   0.0293972   0.0000357
   0.0000135  -0.0000055   0.0011277   0.0000831   0.0000134  -0.0000096
   0.0009095   0.0005476   0.0000158  -0.0000034   0.0008870   0.0005593
   0.0015503   0.0000476   0.1162053   0.0000629   0.0015683   0.0000483
   0.0012283   0.0000112   0.0000402   0.0000228   0.0012121   0.0000108
   0.0000124   0.0000374   0.0026873  -0.0001010   0.0000629   0.0000909
  -0.0001728   0.0000333   0.0000635   0.0000898   0.0028935  -0.0000988
   0.0001427   0.0151732   0.0000413   0.0003589   0.0000051   0.0008903
   0.0000254   0.0000894   0.0000050   0.0009122   0.0000403   0.0003756
 TTTTTTTTTTTTTTTTTTTTTTTTTTTTTT MOQGAD      TELAPSE    57905.48 TCPU    57849.78
 TTTTTTTTTTTTTTTTTTTTTTTTTTTTTT SHELLXN     TELAPSE    58634.82 TCPU    58579.11
 TTTTTTTTTTTTTTTTTTTTTTTTTTTTTT MONMO3      TELAPSE    58651.37 TCPU    58595.66
 NUMERICALLY INTEGRATED DENSITY   1025.0003787350   1024.0003785733
 TTTTTTTTTTTTTTTTTTTTTTTTTTTTTT NUMDFT      TELAPSE    58678.58 TCPU    58622.87
 CYC  49 ETOT(AU) -9.596403834546E+04 DETOT -2.47E-10 tst  1.09E-11 PX  1.94E-06
 CYCLE 49 WAVE FUNCTION SAVED IN FORTRAN UNIT 79
 ANDERSON MIX: BETA=  -1.419875379065E+00
 TTTTTTTTTTTTTTTTTTTTTTTTTTTTTT FDIK        TELAPSE    58887.63 TCPU    58831.63
 SPIN LOCKING: NO ENERGY GAP COMPUTED
 TTTTTTTTTTTTTTTTTTTTTTTTTTTTTT PDIG        TELAPSE    58909.23 TCPU    58853.23
 CHARGE NORMALIZATION FACTOR   1.00000000
 TOTAL ATOMIC CHARGES:
  29.2448298  29.2489919  29.2285993  29.2517148  29.2485905  29.2434646
  29.2517690  29.2502423  29.2484870  29.2433759  29.2286721  29.2520154
  29.2497322  29.2445151  29.2276847  29.2397742  29.2509596  29.2456861
  29.2413601  29.2448399  29.2509788  29.2457270  29.2278423  29.2398317
  29.3122518  29.3143211  14.8996738  29.3097638  29.3123501  29.3140981
  29.3031328  29.3124724  29.3143044  29.3127797  29.3030749  29.3126837
  29.3139728  29.3170258  29.3114429  29.3098242  29.3140587  29.3170017
  29.3098995  29.3094514  29.3152848  29.3144366  29.3102755  29.3093861
   9.1088406   9.1037565   9.1133297   9.1146962   9.1111885   9.1233272
   9.1138497   9.1161013   9.1112835   9.1233624   9.1135637   9.1145374
   9.1129085   9.1139919   9.0944825   9.1144655   9.1127687   9.1141383
   9.1244266   9.1148488   9.1128120   9.1141752   9.0946785   9.1144540
   9.1674398   9.1780673   9.1653491   9.1634987   9.1673945   9.1780194
   9.1697964   9.1711775   9.1648163   9.1685510   9.1698514   9.1711712
   9.1705155   9.1664764   9.1349421   9.1649409   9.1704160   9.1666778
   9.1683942   9.1656192   9.1678234   9.1716066   9.1681932   9.1655792
   9.1419220   9.1405493   9.1413119   9.1407936   9.1397763   9.1378405
   9.1472102   9.1416956   9.1397438   9.1376785   9.1413321   9.1405817
   9.1386859   9.1396894   9.1381233   9.1397925   9.1416273   9.1342263
   9.1397238   9.1394187   9.1417446   9.1341806   9.1376009   9.1397958
 SUMMED SPIN DENSITY           1.00000000
 TOTAL ATOMIC SPINS  :
   0.0019903   0.0002597  -0.0016137  -0.0000032   0.0000310  -0.0000280
  -0.0001686  -0.0000117   0.0000305  -0.0000278  -0.0016274  -0.0000030
  -0.0000266  -0.0000046  -0.0004514   0.0000677  -0.0000171  -0.0000177
   0.0000604   0.0000319  -0.0000168  -0.0000177  -0.0004415   0.0000726
   0.0000157  -0.0000010   0.7827109  -0.0000264   0.0000162  -0.0000011
  -0.0011110  -0.0000101  -0.0000212   0.0000099  -0.0010958  -0.0000102
   0.0000017   0.0015205  -0.0003144   0.0000258   0.0000013   0.0014734
  -0.0000386  -0.0000124   0.0000248  -0.0000939  -0.0000383  -0.0000123
   0.0006735   0.0029575   0.0023399   0.0000024   0.0001861   0.0001887
   0.0000658   0.0000621   0.0001796   0.0001920   0.0023056   0.0000030
   0.0000249   0.0000095   0.0303334   0.0000362   0.0001642   0.0000080
  -0.0002393   0.0000163   0.0001629   0.0000083   0.0293992   0.0000357
   0.0000135  -0.0000055   0.0011277   0.0000830   0.0000135  -0.0000095
   0.0009095   0.0005476   0.0000158  -0.0000034   0.0008871   0.0005593
   0.0015503   0.0000476   0.1162045   0.0000629   0.0015682   0.0000483
   0.0012284   0.0000112   0.0000402   0.0000229   0.0012122   0.0000108
   0.0000124   0.0000374   0.0026875  -0.0001009   0.0000629   0.0000909
  -0.0001728   0.0000333   0.0000635   0.0000899   0.0028931  -0.0000988
   0.0001427   0.0151732   0.0000413   0.0003590   0.0000051   0.0008903
   0.0000254   0.0000894   0.0000050   0.0009122   0.0000403   0.0003756
 TTTTTTTTTTTTTTTTTTTTTTTTTTTTTT MOQGAD      TELAPSE    58909.31 TCPU    58853.30
 TTTTTTTTTTTTTTTTTTTTTTTTTTTTTT SHELLXN     TELAPSE    59638.89 TCPU    59582.88
 TTTTTTTTTTTTTTTTTTTTTTTTTTTTTT MONMO3      TELAPSE    59655.14 TCPU    59599.13
 NUMERICALLY INTEGRATED DENSITY   1025.0003787349   1024.0003785732
 TTTTTTTTTTTTTTTTTTTTTTTTTTTTTT NUMDFT      TELAPSE    59682.31 TCPU    59626.29
 CYC  50 ETOT(AU) -9.596403834547E+04 DETOT -3.16E-09 tst  6.75E-11 PX  4.78E-06
 CYCLE 50 WAVE FUNCTION SAVED IN FORTRAN UNIT 79
 ANDERSON MIX: BETA=   4.773864544760E-01
 TTTTTTTTTTTTTTTTTTTTTTTTTTTTTT FDIK        TELAPSE    59897.96 TCPU    59840.89

    ALPHA      ELECTRONS
 INSULATING STATE
 TOP OF VALENCE BANDS -    BAND   1025; K   29; EIG -1.8355709E-01 AU
 TOP OF VALENCE BANDS -    BAND   1025; K    1; EIG -1.8402629E-01 AU
 BOTTOM OF VIRTUAL BANDS - BAND   1026; K    1; EIG -3.3245088E-02 AU
 INDIRECT ENERGY BAND GAP:   4.0902 eV

    BETA       ELECTRONS
 INSULATING STATE
 TOP OF VALENCE BANDS -    BAND   1024; K   29; EIG -1.7252673E-01 AU
 TOP OF VALENCE BANDS -    BAND   1024; K    1; EIG -1.7290455E-01 AU
 BOTTOM OF VIRTUAL BANDS - BAND   1025; K   29; EIG -1.0042527E-01 AU
 DIRECT ENERGY BAND GAP:   1.9620 eV
 BOTTOM OF VIRTUAL BANDS - BAND   1025; K    1; EIG -1.0019365E-01 AU
 TTTTTTTTTTTTTTTTTTTTTTTTTTTTTT PDIG        TELAPSE    59919.57 TCPU    59862.49
 CHARGE NORMALIZATION FACTOR   1.00000000
 TOTAL ATOMIC CHARGES:
  29.2448298  29.2489918  29.2285992  29.2517147  29.2485904  29.2434646
  29.2517690  29.2502422  29.2484869  29.2433759  29.2286720  29.2520154
  29.2497322  29.2445150  29.2276845  29.2397743  29.2509596  29.2456860
  29.2413600  29.2448399  29.2509787  29.2457269  29.2278423  29.2398317
  29.3122518  29.3143211  14.8996738  29.3097637  29.3123500  29.3140980
  29.3031328  29.3124723  29.3143044  29.3127797  29.3030749  29.3126836
  29.3139727  29.3170257  29.3114429  29.3098242  29.3140587  29.3170017
  29.3098995  29.3094514  29.3152848  29.3144366  29.3102755  29.3093861
   9.1088406   9.1037566   9.1133298   9.1146963   9.1111886   9.1233272
   9.1138497   9.1161014   9.1112835   9.1233624   9.1135637   9.1145375
   9.1129085   9.1139919   9.0944825   9.1144655   9.1127688   9.1141384
   9.1244266   9.1148489   9.1128120   9.1141753   9.0946787   9.1144540
   9.1674398   9.1780673   9.1653492   9.1634987   9.1673945   9.1780194
   9.1697964   9.1711775   9.1648164   9.1685510   9.1698515   9.1711712
   9.1705155   9.1664764   9.1349421   9.1649409   9.1704160   9.1666779
   9.1683942   9.1656192   9.1678235   9.1716067   9.1681932   9.1655792
   9.1419220   9.1405494   9.1413120   9.1407936   9.1397763   9.1378405
   9.1472103   9.1416956   9.1397439   9.1376785   9.1413321   9.1405817
   9.1386859   9.1396894   9.1381233   9.1397925   9.1416273   9.1342263
   9.1397238   9.1394187   9.1417446   9.1341806   9.1376009   9.1397959
 SUMMED SPIN DENSITY           1.00000000
 TOTAL ATOMIC SPINS  :
   0.0019902   0.0002597  -0.0016137  -0.0000032   0.0000310  -0.0000280
  -0.0001686  -0.0000117   0.0000305  -0.0000278  -0.0016274  -0.0000031
  -0.0000266  -0.0000046  -0.0004514   0.0000677  -0.0000171  -0.0000177
   0.0000604   0.0000319  -0.0000169  -0.0000177  -0.0004416   0.0000726
   0.0000157  -0.0000010   0.7827110  -0.0000264   0.0000162  -0.0000011
  -0.0011111  -0.0000101  -0.0000212   0.0000098  -0.0010958  -0.0000102
   0.0000017   0.0015205  -0.0003144   0.0000258   0.0000013   0.0014734
  -0.0000386  -0.0000124   0.0000248  -0.0000939  -0.0000383  -0.0000124
   0.0006735   0.0029576   0.0023399   0.0000024   0.0001861   0.0001887
   0.0000658   0.0000622   0.0001796   0.0001920   0.0023056   0.0000030
   0.0000250   0.0000095   0.0303334   0.0000362   0.0001642   0.0000081
  -0.0002393   0.0000163   0.0001629   0.0000083   0.0293992   0.0000357
   0.0000135  -0.0000055   0.0011278   0.0000830   0.0000135  -0.0000095
   0.0009095   0.0005476   0.0000158  -0.0000034   0.0008871   0.0005593
   0.0015503   0.0000476   0.1162045   0.0000629   0.0015683   0.0000483
   0.0012284   0.0000112   0.0000402   0.0000229   0.0012122   0.0000108
   0.0000124   0.0000374   0.0026875  -0.0001009   0.0000629   0.0000909
  -0.0001728   0.0000333   0.0000635   0.0000899   0.0028931  -0.0000988
   0.0001427   0.0151731   0.0000413   0.0003590   0.0000051   0.0008904
   0.0000254   0.0000894   0.0000050   0.0009122   0.0000403   0.0003756
 TTTTTTTTTTTTTTTTTTTTTTTTTTTTTT MOQGAD      TELAPSE    59919.65 TCPU    59862.57
 TTTTTTTTTTTTTTTTTTTTTTTTTTTTTT SHELLXN     TELAPSE    60648.70 TCPU    60591.58
 TTTTTTTTTTTTTTTTTTTTTTTTTTTTTT MONMO3      TELAPSE    60665.15 TCPU    60608.04
 NUMERICALLY INTEGRATED DENSITY   1025.0003787349   1024.0003785732
 TTTTTTTTTTTTTTTTTTTTTTTTTTTTTT NUMDFT      TELAPSE    60692.30 TCPU    60635.17
 CYC  51 ETOT(AU) -9.596403834547E+04 DETOT -2.91E-11 tst  1.43E-13 PX  4.46E-07
 CYCLE 51 WAVE FUNCTION SAVED IN FORTRAN UNIT 79
 ANDERSON MIX: BETA=  -4.634628556274E+00
 TTTTTTTTTTTTTTTTTTTTTTTTTTTTTT FDIK        TELAPSE    60954.49 TCPU    60896.77

    ALPHA      ELECTRONS
 INSULATING STATE
 TOP OF VALENCE BANDS -    BAND   1025; K   29; EIG -1.8355711E-01 AU
 TOP OF VALENCE BANDS -    BAND   1025; K    1; EIG -1.8402631E-01 AU
 BOTTOM OF VIRTUAL BANDS - BAND   1026; K    1; EIG -3.3245087E-02 AU
 INDIRECT ENERGY BAND GAP:   4.0902 eV

    BETA       ELECTRONS
 INSULATING STATE
 TOP OF VALENCE BANDS -    BAND   1024; K   29; EIG -1.7252674E-01 AU
 TOP OF VALENCE BANDS -    BAND   1024; K    1; EIG -1.7290457E-01 AU
 BOTTOM OF VIRTUAL BANDS - BAND   1025; K   29; EIG -1.0042522E-01 AU
 DIRECT ENERGY BAND GAP:   1.9620 eV
 BOTTOM OF VIRTUAL BANDS - BAND   1025; K    1; EIG -1.0019360E-01 AU
 TTTTTTTTTTTTTTTTTTTTTTTTTTTTTT PDIG        TELAPSE    60975.64 TCPU    60917.92
 CHARGE NORMALIZATION FACTOR   1.00000000
 TOTAL ATOMIC CHARGES:
  29.2448299  29.2489918  29.2285993  29.2517147  29.2485903  29.2434645
  29.2517689  29.2502423  29.2484869  29.2433759  29.2286721  29.2520154
  29.2497322  29.2445150  29.2276845  29.2397744  29.2509596  29.2456861
  29.2413601  29.2448399  29.2509788  29.2457269  29.2278421  29.2398318
  29.3122518  29.3143211  14.8996743  29.3097637  29.3123501  29.3140981
  29.3031328  29.3124723  29.3143044  29.3127797  29.3030749  29.3126836
  29.3139728  29.3170256  29.3114428  29.3098241  29.3140587  29.3170018
  29.3098994  29.3094514  29.3152848  29.3144366  29.3102755  29.3093861
   9.1088408   9.1037566   9.1133297   9.1146963   9.1111886   9.1233272
   9.1138497   9.1161013   9.1112835   9.1233624   9.1135637   9.1145375
   9.1129085   9.1139919   9.0944817   9.1144655   9.1127687   9.1141383
   9.1244266   9.1148488   9.1128120   9.1141753   9.0946807   9.1144540
   9.1674398   9.1780673   9.1653491   9.1634987   9.1673945   9.1780194
   9.1697964   9.1711775   9.1648164   9.1685510   9.1698514   9.1711712
   9.1705155   9.1664764   9.1349410   9.1649409   9.1704160   9.1666779
   9.1683943   9.1656192   9.1678235   9.1716067   9.1681933   9.1655793
   9.1419220   9.1405493   9.1413126   9.1407936   9.1397763   9.1378405
   9.1472103   9.1416956   9.1397439   9.1376785   9.1413313   9.1405817
   9.1386859   9.1396888   9.1381233   9.1397926   9.1416274   9.1342264
   9.1397238   9.1394187   9.1417446   9.1341806   9.1376009   9.1397958
 SUMMED SPIN DENSITY           1.00000000
 TOTAL ATOMIC SPINS  :
   0.0019902   0.0002597  -0.0016137  -0.0000032   0.0000311  -0.0000280
  -0.0001686  -0.0000117   0.0000305  -0.0000278  -0.0016274  -0.0000031
  -0.0000266  -0.0000046  -0.0004513   0.0000676  -0.0000171  -0.0000177
   0.0000604   0.0000319  -0.0000169  -0.0000177  -0.0004414   0.0000725
   0.0000157  -0.0000010   0.7827108  -0.0000264   0.0000162  -0.0000011
  -0.0011110  -0.0000101  -0.0000212   0.0000098  -0.0010958  -0.0000102
   0.0000016   0.0015206  -0.0003144   0.0000258   0.0000013   0.0014732
  -0.0000386  -0.0000124   0.0000248  -0.0000939  -0.0000383  -0.0000123
   0.0006735   0.0029576   0.0023399   0.0000024   0.0001862   0.0001887
   0.0000658   0.0000622   0.0001796   0.0001921   0.0023056   0.0000030
   0.0000250   0.0000095   0.0303336   0.0000362   0.0001642   0.0000081
  -0.0002393   0.0000163   0.0001629   0.0000083   0.0293985   0.0000357
   0.0000135  -0.0000055   0.0011278   0.0000830   0.0000135  -0.0000095
   0.0009095   0.0005476   0.0000158  -0.0000034   0.0008871   0.0005593
   0.0015503   0.0000476   0.1162050   0.0000629   0.0015682   0.0000483
   0.0012284   0.0000112   0.0000402   0.0000229   0.0012121   0.0000108
   0.0000124   0.0000374   0.0026870  -0.0001010   0.0000629   0.0000909
  -0.0001728   0.0000333   0.0000635   0.0000899   0.0028934  -0.0000988
   0.0001427   0.0151734   0.0000413   0.0003590   0.0000051   0.0008903
   0.0000254   0.0000894   0.0000050   0.0009122   0.0000403   0.0003756
 TTTTTTTTTTTTTTTTTTTTTTTTTTTTTT MOQGAD      TELAPSE    60975.71 TCPU    60917.99
 TTTTTTTTTTTTTTTTTTTTTTTTTTTTTT SHELLXN     TELAPSE    61705.07 TCPU    61647.26
 +++ ENERGIES IN A.U. +++
 ::: EXT EL-POLE                                  -4.4414540119780E+04
 ::: EXT EL-SPHEROPOLE                             5.4461529172543E+02
 ::: BIELET ZONE E-E                               7.1722843217635E+04
 ::: TOTAL E-E                                     2.7852918389581E+04
 ::: TOTAL E-N + N-E                              -2.0199712918550E+05
 ::: TOTAL N-N                                    -1.4328594682468E+04
 ::: KINETIC ENERGY                                9.5673533998323E+04
 ::: PSEUDO TOTAL   ENERGY                        -9.2799271480069E+04
 ::: VIRIAL COEFFICIENT                            1.0152502771472E+00
 TTTTTTTTTTTTTTTTTTTTTTTTTTTTTT MONMO3      TELAPSE    61721.06 TCPU    61663.25
 NUMERICALLY INTEGRATED DENSITY   1025.0003787349   1024.0003785732
 TTTTTTTTTTTTTTTTTTTTTTTTTTTTTT NUMDFT      TELAPSE    61748.21 TCPU    61690.39
 CYC  52 ETOT(AU) -9.596403834547E+04 DETOT  6.84E-10 tst  3.36E-12 PX  4.46E-07

 == SCF ENDED - CONVERGENCE ON ENERGY      E(AU) -9.5964038345466E+04 CYCLES  52


 ENERGY EXPRESSION=HARTREE+FOCK EXCH*0.00000+(HSE06      EXCH)*1.00000+PBE        CORR


 TOTAL ENERGY(DFT)(AU)( 52) -9.5964038345466E+04 DE 6.8E-10 tester 3.4E-12
 TTTTTTTTTTTTTTTTTTTTTTTTTTTTTT EDFT        TELAPSE    61748.27 TCPU    61690.45

 *******************************************************************************
 *                             FORCE CALCULATION                               *
 *******************************************************************************

 TTTTTTTTTTTTTTTTTTTTTTTTTTTTTT NUMDFG      TELAPSE    61982.69 TCPU    61924.85
 WARNING **** GENPOG **** COULOMB BIPO BUFFER TOO SMALL - TO AVOID I/O SET BIPOSIZE =    12601200
 INFORMATION **** GENPOG **** BIPO BUFFER LENGTH (WORDS) =     4000000
 TTTTTTTTTTTTTTTTTTTTTTTTTTTTTT SHELXG      TELAPSE    67585.58 TCPU    67527.25

 CARTESIAN FORCES IN HARTREE/BOHR (ANALYTICAL)
   ATOM                     X                   Y                   Z
   1  31            -1.329047377787E-04  3.009015766403E-05 -7.779829221732E-05
   2  31            -3.603868595459E-05 -2.804284459096E-05  1.947261497168E-04
   3  31             1.165287875793E-04 -1.133711156900E-04  1.537939072394E-04
   4  31            -5.616109276740E-06 -4.063048014225E-05 -3.179361298500E-05
   5  31             1.560831514080E-04  4.725585989629E-05 -7.579446815664E-05
   6  31            -1.639669208586E-05 -1.055310522158E-05  1.317298585555E-04
   7  31            -1.395206343247E-04  3.809722483350E-05  5.463893652435E-05
   8  31            -4.735874468142E-06  5.076687824901E-05 -7.433131226797E-05
   9  31             1.462108247523E-04 -2.301737184540E-05 -1.301643759217E-04
  10  31            -6.618283463222E-05 -4.082413803386E-05  2.045889753060E-04
  11  31             1.047475327809E-04  1.579814129702E-04  1.139588342696E-04
  12  31             5.556968359866E-05  1.115483255276E-05 -6.984137948107E-05
  13  31             2.138696446385E-05  2.986521064796E-05 -3.319288813453E-05
  14  31            -7.367888500198E-06 -5.327458137305E-06 -6.393043781538E-05
  15  31             2.595977887587E-05  2.498770081161E-05  9.359585621560E-05
  16  31             2.495858937834E-05 -1.451052307821E-05 -1.080895771466E-05
  17  31             1.141868238896E-05 -1.244541092904E-06  9.821791128850E-06
  18  31            -3.752053239481E-05 -3.454369068823E-05  4.911500075711E-05
  19  31            -6.513860929758E-05  4.007952984830E-06  4.383232563399E-05
  20  31            -1.021949193545E-04 -1.400941956975E-05 -2.412197022794E-05
  21  31             7.930472661677E-06 -1.821624777298E-05  1.118199992023E-05
  22  31            -5.003954694427E-05  3.477059629331E-05  4.966853889599E-05
  23  31             2.652901098354E-05  1.165488591237E-05  9.690103663473E-05
  24  31             5.569578486941E-05 -2.300348876538E-05  6.925357378229E-05
  25  31             1.585224929990E-05 -1.630955716658E-05 -1.754810240922E-04
  26  31             3.103017444088E-04 -1.644407607611E-04  1.672378898476E-05
  27 277            -1.119475237674E-04  8.072807458959E-06  2.869205819156E-05
  28  31             2.031487085232E-04 -1.621582456088E-04  1.312127508921E-04
  29  31             2.924139605165E-05 -1.646708217828E-05 -2.014598337645E-04
  30  31             4.146518695323E-04 -5.811362298880E-05 -3.344590758481E-05
  31  31             6.527580388216E-05  1.700248495222E-04 -5.508411694422E-05
  32  31             2.783294703637E-04 -9.074849044799E-05  1.941652925375E-05
  33  31             1.810366395993E-05 -3.146365174800E-05  9.136904882467E-06
  34  31             1.339239275238E-04 -1.450729948895E-04  1.407485283522E-05
  35  31             6.820920114992E-05 -2.312516736858E-04 -8.824580052824E-05
  36  31             2.467029449882E-04 -1.561462201960E-04  6.963271635918E-05
  37  31            -3.281388015557E-04  4.759125070142E-05 -1.420097222145E-04
  38  31             1.364715098866E-04 -3.810565635831E-05  1.129765863408E-04
  39  31            -3.635489280276E-04  1.773625736312E-05  4.236523302925E-04
  40  31             6.493545907205E-06  2.680765061069E-05 -6.795789533687E-05
  41  31            -3.509862167593E-04  4.415270309366E-05 -9.451776223912E-06
  42  31             1.437820197978E-04  4.289226860976E-05  9.999992077336E-05
  43  31            -4.674778907487E-04  9.288409390518E-06 -4.502343107458E-04
  44  31            -5.203445484003E-05  5.466777343144E-05 -5.239355509445E-06
  45  31            -3.126452372988E-04  5.955156983184E-05 -6.368468104689E-05
  46  31             8.785849846382E-05 -3.736841430652E-05  2.845248881203E-04
  47  31            -3.197603159926E-04  8.409425325873E-05  1.001173290582E-04
  48  31            -8.886393010421E-05  6.779385534195E-05  4.399019425794E-05
  49   8             2.462415737945E-04  4.911995613423E-05 -5.863615028190E-05
  50   8            -5.322338546954E-05  3.433710523554E-06  7.303327466968E-05
  51   8             5.324936395645E-05 -1.273571790885E-04  1.493612555392E-04
  52   8             1.389300903325E-04  1.765214520999E-05 -5.520444456941E-05
  53   8             1.360885122494E-04 -4.229664594457E-05 -6.961727237886E-05
  54   8            -3.087783840172E-06 -3.347218689942E-05  7.859026301849E-05
  55   8             8.471178059910E-05 -8.691505158642E-06  1.762261875071E-04
  56   8             1.077064141244E-04  4.175179069144E-08 -4.990098779611E-05
  57   8             1.679548252191E-04  5.642164433495E-05 -6.867592957027E-05
  58   8            -1.089555911804E-05  1.325475739400E-05  7.704673657605E-05
  59   8             8.029223813288E-05 -3.810532163695E-05  7.134614738602E-05
  60   8             1.198941291936E-04 -2.276321544439E-05 -5.006414592001E-05
  61   8            -7.491222470790E-05  1.081834826733E-05  5.068588470003E-05
  62   8            -1.980109173427E-04  5.003924242880E-06 -6.595036012547E-05
  63   8            -7.128089263730E-06 -5.049209980434E-05 -1.612053880873E-05
  64   8            -9.839673662349E-05  1.699147799794E-06 -4.320570948613E-05
  65   8            -1.133538865510E-04 -1.214878708106E-05  6.040116263595E-05
  66   8            -1.708075686322E-04 -3.039285521672E-06 -9.354579892973E-05
  67   8            -1.380780882716E-04 -4.376906571762E-06 -8.659282937629E-05
  68   8            -8.735306983176E-05 -6.593499999499E-06  2.336223300103E-05
  69   8            -1.111577239765E-04  3.617135748923E-06  4.243271291893E-05
  70   8            -1.399369278774E-04  2.768743937101E-05 -6.010949471591E-05
  71   8             1.125033344795E-05  6.452115163924E-05 -2.182559209274E-05
  72   8            -6.661732521529E-05  1.087126279353E-05 -5.010222672297E-05
  73   8             2.996752107132E-05  3.068553097327E-05  8.739345643805E-05
  74   8             2.887341648217E-05  3.503708382546E-05 -4.727419163242E-06
  75   8             4.156687893819E-05  4.295210919050E-05 -1.926180630767E-04
  76   8            -1.523872419507E-05 -2.050968305645E-05 -2.262215029969E-05
  77   8             3.729032887412E-05  1.807741421000E-06  4.237255093309E-05
  78   8             2.267179574966E-05 -2.632670676173E-05  8.867833906301E-06
  79   8             3.294228959430E-04  9.979237621571E-05  2.984819405252E-05
  80   8             2.921900649255E-05 -2.234334767259E-05  1.915968874089E-05
  81   8             5.738842109437E-05  1.952357292487E-05  1.083734018756E-04
  82   8            -2.958809184284E-05  3.066201897656E-05 -1.084700530409E-04
  83   8             3.663944385357E-05  1.073383786721E-05  1.043908875500E-04
  84   8             5.653142767303E-05 -1.649556183958E-05  3.161033035326E-07
  85   8            -5.560362574830E-05 -3.119398091778E-06  1.333169997908E-05
  86   8             2.631488346272E-05 -3.060268303112E-05 -8.926587846292E-05
  87   8            -1.591302081803E-04  3.582581999528E-05 -2.205204874945E-04
  88   8            -1.482307547906E-05  1.520114456532E-08 -1.892816925935E-04
  89   8            -7.509227222763E-05  7.203301951142E-06  3.714644212538E-05
  90   8             1.440105533712E-06 -9.986680052476E-06 -8.455705135002E-05
  91   8             4.182251987261E-05 -7.312684398819E-05  7.307543412649E-05
  92   8            -1.501094435685E-05 -5.169132190430E-05 -1.927435407876E-04
  93   8            -1.056823731793E-04  5.006063050483E-07 -4.907685437905E-05
  94   8             2.670540433769E-05 -2.716121111560E-05 -1.128779091972E-04
  95   8             4.913024611986E-05  5.132183345813E-05  1.011380003684E-04
  96   8            -5.286506411073E-05  4.012691483077E-05 -2.005792049420E-04
  97   8             1.426612071413E-04  7.469035877727E-06  1.402811350242E-04
  98   8            -6.456010224376E-05  7.576960397881E-05  7.808821133692E-05
  99   8             4.764246778022E-05  4.694234498626E-05 -1.463982031602E-06
 100   8            -2.557809919157E-05  4.336232474761E-05  1.374550298974E-04
 101   8             1.335869743069E-04 -9.769803108212E-06  5.578555214902E-05
 102   8            -6.899498100932E-05  1.535738482658E-04  1.837862187428E-04
 103   8             2.060502117454E-04 -9.144019646995E-06  1.355917330166E-04
 104   8             3.692755741769E-05  1.121233402168E-04  2.160344602613E-04
 105   8             1.365192100908E-04  1.395350536670E-05  1.013777405374E-04
 106   8            -3.262981164820E-05  1.497472323296E-04  1.712194070578E-04
 107   8             3.815560998710E-06 -5.047346015097E-05 -1.765678001364E-05
 108   8            -6.040547403607E-05  9.952590768864E-05  1.329086202255E-04
 109   8             1.176605700732E-04 -3.524993274578E-05 -1.852049395181E-04
 110   8            -6.514508222999E-05  3.127519388871E-06 -1.716432873016E-04
 111   8             5.966977527860E-05 -7.001191511236E-05 -2.537457118321E-04
 112   8            -1.769378787353E-04  5.124407156509E-05 -5.547853546140E-05
 113   8             5.358213768103E-05 -3.471366518527E-05 -1.616440356274E-04
 114   8            -1.609015428019E-04  2.622872617288E-04 -7.626086013612E-05
 115   8             5.217026983395E-05  1.556807594724E-04  1.059730682287E-04
 116   8            -8.495018545718E-05 -8.746511772728E-05  2.755666908127E-05
 117   8             7.662805199660E-05  2.640530118204E-06 -1.419407529011E-04
 118   8            -1.913574380630E-04 -3.104578362878E-04 -4.339262576591E-05
 119   8             1.864636027493E-05 -1.075729019085E-04 -1.941301000250E-04
 120   8            -1.717151044991E-04 -6.058445740287E-05 -1.013895184028E-04

 RESULTANT FORCE    -1.415811912153E-12 -3.413921922935E-12 -1.758898582338E-12

 ATOMIC PART

 SYMMETRY ALLOWED FORCES (ANALYTICAL) (DIRECTION, FORCE)

    1 -1.3355103E-04    2  3.0201560E-05    3 -7.7977901E-05    4 -3.7091121E-05
    5 -2.7877196E-05    6  1.9493960E-04    7  1.1576610E-04    8 -1.1381042E-04
    9  1.5533179E-04   10 -6.1230040E-06   11 -4.1765623E-05   12 -2.9592990E-05
   13  1.5617297E-04   14  4.6136235E-05   15 -7.4239101E-05   16 -1.5460231E-05
   17 -1.1492731E-05   18  1.3375057E-04   19 -1.3935258E-04   20  3.7256653E-05
   21  5.7630249E-05   22 -5.3533622E-06   23  5.0295731E-05   24 -7.1557656E-05
   25  1.4616137E-04   26 -2.3375276E-05   27 -1.2844357E-04   28 -6.5491013E-05
   29 -4.1424698E-05   30  2.0691009E-04   31  1.0551664E-04   32  1.5790097E-04
   33  1.1752843E-04   34  5.6877440E-05   35  1.1821349E-05   36 -6.5957952E-05
   37  2.3105902E-05   38  3.0734166E-05   39 -2.9716248E-05   40 -5.6016772E-06
   41 -4.3409405E-06   42 -6.0839082E-05   43  2.8010129E-05   44  2.6102815E-05
   45  9.6815961E-05   46  2.7153935E-05   47 -1.3351735E-05   48 -7.1555968E-06
   49  1.3834100E-05   50 -1.4746375E-07   51  1.3519219E-05   52 -3.5164056E-05
   53 -3.3605481E-05   54  5.3197524E-05   55 -6.3271664E-05   56  4.8041131E-06
   57  4.8438211E-05   58 -1.0121947E-04   59 -1.3266822E-05   60 -1.9327878E-05
   61  8.4836426E-06   62 -1.7620594E-05   63  1.5834836E-05   64 -4.9652309E-05
   65  3.5462126E-05   66  5.4735586E-05   67  2.6854851E-05   68  1.2600189E-05
   69  1.0268872E-04   70  5.6420526E-05   71 -2.2111551E-05   72  7.5934098E-05
   73  1.6679579E-05   74 -1.5653801E-05   75 -1.6924555E-04   76  3.1308923E-04
   77 -1.6470060E-04   78  2.1875778E-05   79 -1.0806466E-04   80  6.9708544E-06
   81  3.4596015E-05   82  2.0769085E-04   83 -1.6408554E-04   84  1.3771428E-04
   85  3.4718734E-05   86 -1.9445616E-05   87 -1.9510083E-04   88  4.2284018E-04
   89 -6.1504096E-05   90 -2.8744861E-05   91  7.6202889E-05   92  1.6721560E-04
   93 -5.0463502E-05   94  2.9141424E-04   95 -9.3130037E-05   96  2.3687659E-05
   97  3.3015092E-05   98 -3.4576090E-05   99  1.3907159E-05  100  1.4989607E-04
  101 -1.4924094E-04  102  1.8920563E-05  103  8.5434023E-05  104 -2.3768814E-04
  105 -8.3690129E-05  106  2.6617680E-04  107 -1.6492154E-04  108  7.3919206E-05
  109 -3.0917433E-04  110  3.8020392E-05  111 -1.3748574E-04  112  1.5480481E-04
  113 -4.7687615E-05  114  1.1686758E-04  115 -3.4603941E-04  116  7.9535717E-06
  117  4.3145056E-04  118  2.1448527E-05  119  1.7108291E-05  120 -5.8286192E-05
  121 -3.3795017E-04  122  3.4780991E-05  123  2.6097379E-07  124  1.5579890E-04
  125  3.3981866E-05  126  1.0985088E-04  127 -4.5803401E-04  128  5.0019296E-07
  129 -4.4182393E-04  130 -4.5347130E-05  131  4.6262181E-05  132 -1.6839192E-07
  133 -3.0835685E-04  134  5.1777229E-05  135 -5.8707555E-05  136  9.1103696E-05
  137 -4.5037607E-05  138  2.9061689E-04  139 -3.1827042E-04  140  7.6604655E-05
  141  1.0935079E-04  142 -9.0230200E-05  143  6.1243240E-05  144  5.4082591E-05
  145  2.4584786E-04  146  4.3284422E-05  147 -4.8887113E-05  148 -5.2109793E-05
  149 -2.0972592E-06  150  8.3375216E-05  151  5.4471357E-05  152 -1.3384857E-04
  153  1.6135328E-04  154  1.4133871E-04  155  1.0237798E-05  156 -4.2476376E-05
  157  1.4055464E-04  158 -5.0007391E-05  159 -5.7612831E-05  160  2.6109227E-06
  161 -4.1847121E-05  162  9.1004360E-05  163  9.1234214E-05  164 -1.7498285E-05
  165  1.9067357E-04  166  1.1556378E-04  167 -9.0041566E-06  168 -3.4284546E-05
  169  1.7808598E-04  170  4.7677692E-05  171 -5.3825725E-05  172  8.1603779E-07
  173  4.9471203E-06  174  9.2417405E-05  175  9.2755854E-05  176 -4.6751076E-05
  177  8.8077081E-05  178  1.3408054E-04  179 -3.2073184E-05  180 -3.2932521E-05
  181 -6.0001435E-05  182  1.2653625E-06  183  6.8331528E-05  184 -1.8531574E-04
  185 -4.5982130E-06  186 -4.7995967E-05  187  4.0689684E-06  188 -6.0647523E-05
  189  1.2247996E-06  190 -8.7970814E-05  191 -9.0717994E-06  192 -2.5983384E-05
  193 -1.0452971E-04  194 -2.3192188E-05  195  7.8112184E-05  196 -1.6460737E-04
  197 -1.4450005E-05  198 -7.5755912E-05  199 -1.3463964E-04  200 -1.6068606E-05
  201 -7.0191028E-05  202 -8.5868114E-05  203 -1.8593974E-05  204  3.9421381E-05
  205 -1.1155084E-04  206 -8.6421670E-06  207  5.9469061E-05  208 -1.4294341E-04
  209  1.5479538E-05  210 -4.2886607E-05  211  6.9338454E-06  212  5.3008791E-05
  213 -5.2596211E-06  214 -7.1629153E-05  215 -1.0991470E-07  216 -3.3839904E-05
  217  2.4626778E-05  218  1.9935510E-05  219  1.0428435E-04  220  2.3944848E-05
  221  2.4748069E-05  222  1.3411094E-05  223  3.7089336E-05  224  3.3264589E-05
  225 -1.7627667E-04  226 -1.9328464E-05  227 -3.0140404E-05  228 -8.2463828E-06
  229  3.3437607E-05  230 -8.2465606E-06  231  5.7246249E-05  232  1.9395017E-05
  233 -3.6913681E-05  234  2.4713483E-05  235  3.3035347E-04  236  8.9853406E-05
  237  4.6171412E-05  238  3.4568429E-05  239 -3.1587730E-05  240  3.6854618E-05
  241  6.4073670E-05  242  1.0027585E-05  243  1.2809889E-04  244 -2.2624556E-05
  245  2.1535694E-05  246 -8.8153173E-05  247  4.4133480E-05  248  1.9498398E-06
  249  1.2514088E-04  250  6.5390046E-05  251 -2.5618127E-05  252  2.3041256E-05
  253 -4.6478522E-05  254 -1.2773909E-05  255  3.7017452E-05  256  3.5170864E-05
  257 -4.1043832E-05  258 -6.6094539E-05  259 -1.5216508E-04  260  2.5133713E-05
  261 -2.0109359E-04  262 -1.0267060E-05  263 -1.0450994E-05  264 -1.7571980E-04
  265 -7.1565872E-05  266 -3.4442780E-06  267  4.8819747E-05  268  3.7445230E-06
  269 -2.1049645E-05  270 -7.3379801E-05  271  4.5127173E-05  272 -8.5956766E-05
  273  8.4422817E-05  274 -1.1435492E-05  275 -6.7202751E-05  276 -1.8307588E-04
  277 -1.0402172E-04  278 -1.6476015E-05  279 -4.3336193E-05  280  2.6887931E-05
  281 -4.5294672E-05  282 -1.1013698E-04  283  5.1057745E-05  284  3.3000777E-05
  285  1.0375777E-04  286 -5.1304855E-05  287  2.2871788E-05  288 -1.9982426E-04
  289  1.4663790E-04  290 -9.4559680E-06  291  1.3963890E-04  292 -5.8793470E-05
  293  5.9945331E-05  294  8.2486592E-05  295  5.3221616E-05  296  3.3218414E-05
  297  4.7754552E-06  298 -1.9047923E-05  299  3.1192623E-05  300  1.4744373E-04
  301  1.4318041E-04  302 -2.1729569E-05  303  7.1042228E-05  304 -5.7061509E-05
  305  1.4493189E-04  306  2.0660254E-04  307  2.2264098E-04  308 -1.4217897E-05
  309  1.6853176E-04  310  6.1910685E-05  311  1.0992927E-04  312  2.6185117E-04
  313  1.6863424E-04  314  1.5622282E-05  315  1.6024445E-04  316  5.2712946E-06
  317  1.5726918E-04  318  2.4377768E-04  319  4.3264848E-05  320 -3.8875099E-05
  321  6.5843390E-05  322 -1.9937031E-05  323  1.1415810E-04  324  2.2788333E-04
  325  1.6393571E-04  326 -1.6715330E-05  327 -8.4711804E-05  328 -1.2130081E-05
  329  2.1938763E-05  330 -7.8362544E-05  331  1.1805926E-04  332 -5.2852943E-05
  333 -1.7331349E-04  334 -1.1872972E-04  335  6.9548982E-05  336  1.6787732E-05
  337  1.1168219E-04  338 -1.3045232E-05  339 -9.4724972E-05  340 -1.0261035E-04
  341  3.0574489E-04  342 -1.6942912E-05  343  1.1222656E-04  344  2.4501648E-04
  345  1.7933389E-04  346 -1.5950894E-05  347  2.8220699E-05  348  1.3218312E-04
  349  1.6575806E-04  350  1.4045001E-04  351 -2.5299043E-05  352 -9.3652659E-05
  353 -1.8482592E-04  354  8.5351055E-05  355  1.3453203E-04  356 -3.3233889E-05
  357 -6.5724810E-05

 CELL PART

 GRADIENT WITH RESPECT TO THE CELL PARAMETER IN HARTREE/BOHR
ORDER: -D/DA1X, -D/DA1Y, -D/DA1Z
       -D/DA2X, -D/DA2Y, -D/DA2Z
       -D/DA3X, -D/DA3Y, -D/DA3Z
 -0.638758541783E-03 -0.851925940156E-04 -0.988971683697E-03
 -0.389007427767E-04  0.234812801239E-04 -0.310529595390E-03
 -0.558014607337E-03 -0.243472577370E-03 -0.411722836731E-03

STRESS TENSOR, IN HARTREE/BOHR^3:
ORDER: 11 12 13
       21 22 23
       31 32 33
  0.139443771678E-05  0.794674183957E-07  0.140738872552E-05
  0.811963888156E-07 -0.477502344624E-07  0.613460020836E-06
  0.243927410297E-05  0.632879869810E-06  0.104011149811E-05

PRESSURE FROM THE STRESS TENSOR,
IN HARTREE/BOHR^3: -0.79560E-06
PRESSURE IN GIGAPASCAL: -0.2341E-01
CONVERSION FACTOR: 1 HARTREE/BOHR^3= 29421 GIGAPASCAL
WHEN USING VALUES FOR BOHR RADIUS AND HARTREE
FROM IUPAC WEBSITE, APRIL 2009
ENTHALPY: -9.5964045072803E+04

 SYMMETRY ALLOWED FORCES (ANALYTICAL) (DIRECTION, FORCE)

    1 -1.7538964E-04    2 -8.6850542E-05    3 -1.4385724E-05    4  1.0652071E-04
    5 -3.2353918E-04    6 -1.2203849E-04
 TTTTTTTTTTTTTTTTTTTTTTTTTTTTTT TOTGRA_C    TELAPSE    67833.90 TCPU    67775.57
 INFORMATION **** optc001 **** GEOMETRY OUTPUT FILE
 CLASSICAL MODEL (SCHLEGEL) USED AS INITIAL HESSIAN MATRIX
 REFERENCE GEOMETRY DEFINED

 MAX GRADIENT      0.000458  THRESHOLD              0.000450 CONVERGED NO
 RMS GRADIENT      0.000115  THRESHOLD              0.000300 CONVERGED YES

 GRADIENT NORM     0.002191  GRADIENT THRESHOLD     0.500000

 EIGENVALUES OF THE ESTIMATED HESSIAN
  0.1092E-02  0.1306E-02  0.1831E-02  0.1968E-02  0.2411E-02  0.3246E-02
  0.1027E-01  0.1205E-01  0.1301E-01  0.1361E-01  0.1427E-01  0.1619E-01
  0.1804E-01  0.1865E-01  0.2086E-01  0.2318E-01  0.2351E-01  0.2415E-01
  0.2440E-01  0.2663E-01  0.2857E-01  0.2877E-01  0.2960E-01  0.3010E-01
  0.3071E-01  0.3100E-01  0.3154E-01  0.3257E-01  0.3273E-01  0.3329E-01
  0.3386E-01  0.3536E-01  0.3672E-01  0.3828E-01  0.3982E-01  0.4089E-01
  0.4230E-01  0.4233E-01  0.4268E-01  0.4279E-01  0.4489E-01  0.4504E-01
  0.4554E-01  0.4637E-01  0.4655E-01  0.4761E-01  0.4840E-01  0.4904E-01
  0.5092E-01  0.5130E-01  0.5169E-01  0.5220E-01  0.5368E-01  0.5429E-01
  0.5531E-01  0.5661E-01  0.5823E-01  0.5967E-01  0.6044E-01  0.6111E-01
  0.6249E-01  0.6263E-01  0.6357E-01  0.6617E-01  0.6772E-01  0.6935E-01
  0.6971E-01  0.7152E-01  0.7200E-01  0.7296E-01  0.7313E-01  0.7413E-01
  0.7512E-01  0.7542E-01  0.7642E-01  0.7736E-01  0.7801E-01  0.8063E-01
  0.8205E-01  0.8362E-01  0.8432E-01  0.8500E-01  0.8546E-01  0.8563E-01
  0.8689E-01  0.8865E-01  0.8908E-01  0.9102E-01  0.9173E-01  0.9315E-01
  0.9430E-01  0.9512E-01  0.9698E-01  0.9805E-01  0.9953E-01  0.1025    
  0.1053      0.1077      0.1090      0.1098      0.1116      0.1123    
  0.1131      0.1156      0.1174      0.1178      0.1197      0.1214    
  0.1217      0.1222      0.1233      0.1239      0.1243      0.1249    
  0.1269      0.1276      0.1288      0.1303      0.1324      0.1330    
  0.1340      0.1359      0.1362      0.1373      0.1379      0.1397    
  0.1403      0.1412      0.1435      0.1444      0.1505      0.1516    
  0.1532      0.1547      0.1559      0.1573      0.1589      0.1607    
  0.1613      0.1632      0.1658      0.1680      0.1685      0.1694    
  0.1709      0.1728      0.1758      0.1762      0.1779      0.1794    
  0.1806      0.1820      0.1832      0.1866      0.1873      0.1909    
  0.1943      0.1964      0.1973      0.2003      0.2017      0.2051    
  0.2062      0.2086      0.2101      0.2117      0.2136      0.2148    
  0.2154      0.2186      0.2208      0.2229      0.2273      0.2285    
  0.2300      0.2343      0.2369      0.2410      0.2470      0.2478    
  0.2620      0.2623      0.2632      0.2664      0.2672      0.2712    
  0.2759      0.2813      0.2817      0.2836      0.2854      0.2877    
  0.2901      0.2915      0.2934      0.2937      0.2976      0.3017    
  0.3039      0.3049      0.3073      0.3145      0.3170      0.3212    
  0.3287      0.3305      0.3320      0.3355      0.3390      0.3401    
  0.3452      0.3493      0.3554      0.3622      0.3653      0.3656    
  0.3689      0.3717      0.3781      0.3860      0.3885      0.3940    
  0.4064      0.4109      0.4175      0.4210      0.4246      0.4253    
  0.4285      0.4328      0.4356      0.4368      0.4412      0.4430    
  0.4576      0.4615      0.4644      0.4649      0.4707      0.4744    
  0.4770      0.4790      0.4805      0.4820      0.4876      0.4889    
  0.4943      0.4977      0.4996      0.5015      0.5034      0.5058    
  0.5065      0.5075      0.5092      0.5107      0.5126      0.5180    
  0.5213      0.5234      0.5321      0.5409      0.5420      0.5439    
  0.5505      0.5556      0.5572      0.5606      0.5613      0.5697    
  0.5756      0.5810      0.5822      0.5855      0.5915      0.5930    
  0.5997      0.6023      0.6149      0.6175      0.6193      0.6207    
  0.6238      0.6273      0.6294      0.6325      0.6368      0.6389    
  0.6410      0.6438      0.6441      0.6473      0.6567      0.6574    
  0.6633      0.6689      0.6715      0.6747      0.6786      0.6826    
  0.6849      0.6864      0.6910      0.6951      0.6965      0.6973    
  0.6993      0.7013      0.7022      0.7027      0.7058      0.7070    
  0.7081      0.7101      0.7134      0.7140      0.7163      0.7177    
  0.7207      0.7219      0.7237      0.7250      0.7268      0.7296    
  0.7319      0.7353      0.7364      0.7383      0.7403      0.7408    
  0.7419      0.7440      0.7495      0.7562      0.7609      0.7702    
  0.7827      0.7833      0.7843      0.7862      0.7926      0.7941    
  0.7964      0.8104      0.8147      0.8204      0.8217      0.8226    
  0.8292      0.8295      0.8333      0.8365      0.8432      0.8519    
  0.8570      0.8723      0.8769      0.8906      0.8915      0.9603    
  0.9752       1.134       1.179    
 NEWTON STEP ( 0.5992856266E+00) EXCEEDS TRUST RADIUS ( 0.5000000000E+00)
 LEVEL SHIFT    -0.1931649561E-03

 INITIAL TRUST RADIUS    0.5000000000E+00

 PREDICTED ENERGY CHANGE    -0.215E-03

 INITIAL DISPLACEMENTS
 -0.024186  0.006204 -0.013459  0.022111 -0.019517 -0.004359 -0.025196  0.007959
  0.002357  0.021198 -0.019397 -0.021443 -0.027762  0.005280 -0.011273  0.022043
 -0.018879 -0.007125 -0.028591  0.007413 -0.000311  0.019678 -0.018892 -0.018280
 -0.027156  0.002599 -0.018782  0.018094 -0.017310  0.001573 -0.026091  0.007409
  0.000648  0.020638 -0.020764 -0.021323 -0.017554  0.015895  0.011399  0.027447
 -0.006501  0.006886 -0.017577  0.021070  0.016200  0.017024 -0.007912 -0.001480
 -0.018855  0.017551  0.012632  0.027515 -0.007301  0.007836 -0.017069  0.021319
  0.014233  0.022947 -0.007762  0.007637 -0.019419  0.017125  0.010628  0.027785
 -0.006192  0.010329 -0.016174  0.020507  0.012982  0.018814 -0.007482  0.001684
 -0.032875  0.001441 -0.015356  0.019235 -0.024633 -0.014510 -0.021658  0.004928
 -0.007557  0.018576 -0.025260 -0.026182 -0.032927  0.000561 -0.014508  0.020754
 -0.024218 -0.018593 -0.030386  0.003491 -0.010388  0.016542 -0.022351 -0.024628
 -0.035400 -0.001009 -0.014646  0.018762 -0.024015 -0.017296 -0.030121  0.000781
 -0.014576  0.013659 -0.023265 -0.020987 -0.013002  0.009971  0.002760  0.031553
 -0.002677  0.021864 -0.013759  0.023245  0.023757  0.024388 -0.003648  0.007962
 -0.016466  0.020044  0.016331  0.032966 -0.002627  0.018566 -0.014139  0.025018
  0.021885  0.026178 -0.005030  0.009208 -0.014480  0.022036  0.011849  0.031941
 -0.003580  0.021224 -0.013198  0.025034  0.024100  0.026825 -0.001886  0.011589
 -0.018949  0.015417  0.005582  0.031513 -0.008471  0.012795 -0.014727  0.018150
  0.017272  0.022902 -0.009691 -0.001256 -0.018950  0.014224  0.006409  0.030516
 -0.008170  0.010959 -0.016497  0.019090  0.015668  0.022933 -0.008750  0.002040
 -0.013257  0.012101 -0.003991  0.029359 -0.007742  0.017513 -0.014834  0.018456
  0.017467  0.023303 -0.008456  0.000772 -0.025679  0.008235 -0.001498  0.021486
 -0.016036 -0.006449 -0.025175  0.011218  0.002705  0.025834 -0.017087 -0.017289
 -0.027255  0.007087 -0.000692  0.022704 -0.016835 -0.006922 -0.025058  0.011035
  0.000216  0.018774 -0.016479 -0.008119 -0.028167  0.007640 -0.003074  0.021817
 -0.017077 -0.004566 -0.024438  0.010248 -0.001875  0.027078 -0.015715 -0.014085
 -0.013620  0.016036  0.007502  0.031092 -0.003804  0.014699 -0.014212  0.022852
  0.020230  0.019908 -0.004477  0.012877 -0.015410  0.019518  0.016575  0.032100
 -0.003788  0.014487 -0.013313  0.024253  0.021549  0.024163 -0.005490  0.012452
 -0.013958  0.021277  0.013619  0.031261 -0.003418  0.019517 -0.012635  0.024589
  0.023662  0.025640 -0.002430  0.015579 -0.024855  0.005781 -0.012801  0.020595
 -0.018060  0.004036 -0.022409  0.008980  0.010968  0.024329 -0.019491 -0.024361
 -0.025708  0.005101 -0.010768  0.024036 -0.019530 -0.003913 -0.026459  0.006552
  0.004708  0.022730 -0.019341 -0.022128 -0.028906  0.002955 -0.011128  0.022861
 -0.019765 -0.005020 -0.026562  0.006530  0.001527  0.020767 -0.021479 -0.022600
  0.034474  0.001862  0.019416 -0.004226  0.024075  0.032922 -0.001212 -0.000862
 -0.010291 -0.008796  0.029501  0.031957  0.035913  0.000817  0.023420 -0.004790
  0.033924  0.036564  0.041462  0.001947  0.035413 -0.004499  0.035843  0.035763
  0.040169  0.009422  0.033417  0.000952  0.037064  0.045167  0.006297  0.007294
  0.004711 -0.002017  0.036852  0.039227  0.022697 -0.018603 -0.001616 -0.012620
  0.012758 -0.001988  0.031550 -0.015490 -0.009348 -0.025317  0.010581  0.005912
  0.024501 -0.015055 -0.003095 -0.020112  0.015051 -0.000563  0.031427 -0.012099
 -0.005080 -0.025091  0.006990  0.004876  0.020601  0.007456  0.012165 -0.018371
  0.004800 -0.004248  0.040359 -0.022016 -0.009390 -0.189236  0.116422 -0.001720
  0.198107 -0.136845 -0.129883
 TTTTTTTTTTTTTTTTTTTTTTTTTTTTTT OPTI        TELAPSE    67839.00 TCPU    67780.66

 OPTOPTOPTOPTOPTOPTOPTOPTOPTOPTOPTOPTOPTOPTOPTOPTOPTOPTOPTOPTOPTOPTOPTOPTOPTOPT

 - INFORMATION ON SCF MOVED TO SCFOUT.LOG
 GEOMETRY OPTIMIZATION INFORMATION STORED IN OPTINFO.DAT

 OPTOPTOPTOPTOPTOPTOPTOPTOPTOPTOPTOPTOPTOPTOPTOPTOPTOPTOPTOPTOPTOPTOPTOPTOPTOPT
 *******************************************************************************
 COORDINATE AND CELL OPTIMIZATION - POINT    2
 *******************************************************************************
 LATTICE PARAMETERS (ANGSTROMS AND DEGREES) - BOHR = 0.5291772083 ANGSTROM
 PRIMITIVE CELL - CENTRING CODE 1/0 VOLUME=  1246.817490 - DENSITY  6.105 g/cm^3
         A              B              C           ALPHA      BETA       GAMMA 
    12.18724218     9.11752587    11.56255823    90.148890 103.966109  90.004203
 *******************************************************************************
 ATOMS IN THE ASYMMETRIC UNIT  120 - ATOMS IN THE UNIT CELL:  120
     ATOM                 X/A                 Y/B                 Z/C    
 *******************************************************************************
      1 T  31 GA   -4.119185012714E-01 -1.663799274182E-01 -9.964860309351E-02
      2 T  31 GA   -4.074681922186E-01 -1.676981592871E-01  3.984588414598E-01
      3 T  31 GA    9.243211103838E-02  4.097228698884E-03 -1.002882110297E-01
      4 T  31 GA    9.201414029893E-02 -1.083270926660E-03  3.975241973539E-01
      5 T  31 GA   -4.106217845894E-01  1.671909119961E-01 -1.022902522276E-01
      6 T  31 GA   -4.081735297543E-01  1.659299870017E-01  3.967981710827E-01
      7 T  31 GA    9.065282757845E-02  3.337132188564E-01 -1.010362100568E-01
      8 T  31 GA    9.165044445026E-02  3.322517296941E-01  3.975932671456E-01
      9 T  31 GA   -4.106335628340E-01  4.998745111230E-01 -1.026021148619E-01
     10 T  31 GA   -4.082208622247E-01  4.989162214345E-01  3.971952829083E-01
     11 T  31 GA    9.240367043754E-02 -3.365704454550E-01 -1.003730270544E-01
     12 T  31 GA    9.202636696118E-02 -3.344582091460E-01  3.975091748073E-01
     13 T  31 GA    4.084541677338E-01 -1.658404758013E-01  1.024163202494E-01
     14 T  31 GA    4.081655970498E-01 -1.669662594234E-01 -3.987298221496E-01
     15 T  31 GA   -9.018445957413E-02  9.687498100954E-04  1.046821734576E-01
     16 T  31 GA   -8.933960553291E-02 -5.436221872686E-07 -4.002873039590E-01
     17 T  31 GA    4.084267692211E-01  1.676254838350E-01  1.021039292531E-01
     18 T  31 GA    4.089050426205E-01  1.667014410278E-01 -3.981936187921E-01
     19 T  31 GA   -9.102799303296E-02  3.344638572988E-01  1.032642718162E-01
     20 T  31 GA   -9.009541777055E-02  3.329973969128E-01 -3.988090915987E-01
     21 T  31 GA    4.083935559644E-01 -4.991785164691E-01  1.019884493125E-01
     22 T  31 GA    4.089295228364E-01  4.992961167834E-01 -3.981389042650E-01
     23 T  31 GA   -9.012540745702E-02 -3.321303202593E-01  1.044823142999E-01
     24 T  31 GA   -8.925858697634E-02 -3.339999735050E-01 -4.002192007238E-01
     25 T  31 GA    3.393966986733E-01 -3.332013518813E-01 -1.584245365456E-01
     26 T  31 GA    3.419242171589E-01 -3.347724318601E-01  3.416864723369E-01
     27 T 277 IR   -1.602551144436E-01 -1.663578078690E-01 -1.633936889339E-01
     28 T  31 GA   -1.585694993222E-01 -1.679781824969E-01  3.405715360697E-01
     29 T  31 GA    3.394213391603E-01 -3.305538329272E-05 -1.583242692536E-01
     30 T  31 GA    3.420035452185E-01 -1.147167383581E-03  3.415733524302E-01
     31 T  31 GA   -1.604604651348E-01  1.713538422845E-01 -1.584660300484E-01
     32 T  31 GA   -1.585444938053E-01  1.659041440710E-01  3.409789433958E-01
     33 T  31 GA    3.392059667201E-01  3.333288724074E-01 -1.581245383735E-01
     34 T  31 GA    3.417789126890E-01  3.321027155510E-01  3.416754145588E-01
     35 T  31 GA   -1.604390978301E-01  4.957162487020E-01 -1.585918211144E-01
     36 T  31 GA   -1.585648201070E-01  4.984806048971E-01  3.411477364033E-01
     37 T  31 GA   -3.414977851304E-01 -3.331290570503E-01  1.582625481228E-01
     38 T  31 GA   -3.430143932206E-01 -3.367815767293E-01 -3.446399343265E-01
     39 T  31 GA    1.598976298172E-01 -1.652616305751E-01  1.598986043294E-01
     40 T  31 GA    1.601440014175E-01 -1.668230551025E-01 -3.416435414251E-01
     41 T  31 GA   -3.415396356531E-01  1.471382593201E-03  1.588122812796E-01
     42 T  31 GA   -3.430119647014E-01  3.380764496150E-03 -3.448280988940E-01
     43 T  31 GA    1.593615689037E-01  1.684313650809E-01  1.597932128102E-01
     44 T  31 GA    1.600593590667E-01  1.667614574500E-01 -3.417571696663E-01
     45 T  31 GA   -3.411713353719E-01  3.345283204253E-01  1.572549190710E-01
     46 T  31 GA   -3.406697716914E-01  3.332295974720E-01 -3.422635699550E-01
     47 T  31 GA    1.593751644141E-01 -4.989411681902E-01  1.595675700112E-01
     48 T  31 GA    1.600858840132E-01  4.995232066968E-01 -3.417499425630E-01
     49 T   8 O    -3.318973131276E-01 -1.658770917766E-01  5.565401802832E-02
     50 T   8 O    -3.315626690601E-01 -1.670842177930E-01 -4.425997498004E-01
     51 T   8 O     1.670048855135E-01  9.039859489175E-04  5.644027691831E-02
     52 T   8 O     1.667602909169E-01 -7.042414640356E-04 -4.444917898363E-01
     53 T   8 O    -3.325190689060E-01  1.667568215616E-01  5.458163125916E-02
     54 T   8 O    -3.308748964503E-01  1.668620318610E-01 -4.452710038971E-01
     55 T   8 O     1.668991654732E-01  3.343198833976E-01  5.601976709980E-02
     56 T   8 O     1.675876760395E-01  3.328151401019E-01 -4.447875552239E-01
     57 T   8 O    -3.324192524189E-01 -4.987635691836E-01  5.409904171580E-02
     58 T   8 O    -3.308691059240E-01  4.990458538413E-01 -4.449975928581E-01
     59 T   8 O     1.669801608076E-01 -3.320780275243E-01  5.635826094156E-02
     60 T   8 O     1.667641768181E-01 -3.336452709612E-01 -4.444827399590E-01
     61 T   8 O     3.321520758069E-01 -1.662932286878E-01 -5.518146131746E-02
     62 T   8 O     3.326862931476E-01 -1.675578037721E-01  4.441307780196E-01
     63 T   8 O    -1.662714472081E-01  1.553471384481E-03 -5.529447722488E-02
     64 T   8 O    -1.671043708984E-01 -1.104270394595E-03  4.438926755232E-01
     65 T   8 O     3.313488298992E-01  1.667043563688E-01 -5.525271930967E-02
     66 T   8 O     3.332436734164E-01  1.657015891417E-01  4.444393249321E-01
     67 T   8 O    -1.688103852477E-01  3.339235052779E-01 -5.426248128158E-02
     68 T   8 O    -1.669298193071E-01  3.324707673919E-01  4.443227723733E-01
     69 T   8 O     3.312878263545E-01 -4.993232800169E-01 -5.534448085721E-02
     70 T   8 O     3.332054777350E-01  4.991330897805E-01  4.445182134596E-01
     71 T   8 O    -1.662719338420E-01 -3.337942896584E-01 -5.544907297283E-02
     72 T   8 O    -1.670118896661E-01 -3.339994054846E-01  4.440467693929E-01
     73 T   8 O     4.960115266733E-01 -3.324615132901E-01  1.267297880878E-01
     74 T   8 O     4.963434673129E-01 -3.332663085896E-01 -3.720649125961E-01
     75 T   8 O    -3.736897889112E-03 -1.654686196438E-01  1.269784969311E-01
     76 T   8 O    -3.663756604773E-03 -1.668676980096E-01 -3.683021087855E-01
     77 T   8 O     4.959911036495E-01  9.130346458857E-04  1.270536280149E-01
     78 T   8 O     4.963516752439E-01 -4.811848292804E-04 -3.721460107646E-01
     79 T   8 O    -4.120772996819E-03  1.678491613743E-01  1.269081046536E-01
     80 T   8 O    -3.147519618991E-03  1.665349998272E-01 -3.714968331312E-01
     81 T   8 O     4.961088371772E-01  3.343504594456E-01  1.266584018888E-01
     82 T   8 O     4.971728687685E-01  3.330764589606E-01 -3.724418786306E-01
     83 T   8 O    -4.033611001949E-03 -4.988065744428E-01  1.267940765338E-01
     84 T   8 O    -3.108424284598E-03  4.996546802047E-01 -3.714511701881E-01
     85 T   8 O    -4.975522471708E-01 -3.331717538257E-01 -1.289145894633E-01
     86 T   8 O    -4.949538116218E-01 -3.342253301668E-01  3.741110983681E-01
     87 T   8 O     3.861676723827E-03 -1.662979628110E-01 -1.240396698381E-01
     88 T   8 O     4.243467355048E-03 -1.678599424548E-01  3.725753928324E-01
     89 T   8 O    -4.975485497745E-01  1.365251359683E-04 -1.288124717359E-01
     90 T   8 O    -4.948566153590E-01 -1.283178800653E-03  3.737950488908E-01
     91 T   8 O     2.164362524762E-03  1.674922308394E-01 -1.269325425980E-01
     92 T   8 O     4.175930226953E-03  1.653686492993E-01  3.719951594203E-01
     93 T   8 O    -4.979051902213E-01  3.334414581353E-01 -1.281744835391E-01
     94 T   8 O    -4.953514233005E-01  3.322967390781E-01  3.727697822305E-01
     95 T   8 O     2.189006903008E-03  4.997949377742E-01 -1.270239913050E-01
     96 T   8 O     4.168980549674E-03  4.989485063575E-01  3.719910605258E-01
     97 T   8 O     3.284538240990E-01 -1.665130462731E-01 -2.799150338497E-01
     98 T   8 O     3.280473112315E-01 -1.652905236448E-01  2.209526016156E-01
     99 T   8 O    -1.725616496359E-01  1.824424413597E-03 -2.805390935384E-01
    100 T   8 O    -1.725306763693E-01  1.462165771441E-03  2.205812761554E-01
    101 T   8 O     3.285029628713E-01  1.664105563825E-01 -2.798833945265E-01
    102 T   8 O     3.279503588450E-01  1.682740440589E-01  2.207799763391E-01
    103 T   8 O    -1.712389548024E-01  3.332930663197E-01 -2.800767707044E-01
    104 T   8 O    -1.725762722087E-01  3.350616290927E-01  2.202469008939E-01
    105 T   8 O     3.285275784714E-01 -4.996080874130E-01 -2.798260162385E-01
    106 T   8 O     3.279291696009E-01 -4.982487673763E-01  2.206985595559E-01
    107 T   8 O    -1.724479390009E-01 -3.352320127633E-01 -2.804759861584E-01
    108 T   8 O    -1.725489883848E-01 -3.317947486483E-01  2.202010725151E-01
    109 T   8 O    -3.271237504693E-01 -1.684391683173E-01  2.798323672803E-01
    110 T   8 O    -3.272193265777E-01 -1.665823102537E-01 -2.187346812711E-01
    111 T   8 O     1.728122278085E-01 -1.537910076382E-03  2.793428258805E-01
    112 T   8 O     1.702179759549E-01 -5.926822807290E-04 -2.195806685714E-01
    113 T   8 O    -3.270626312232E-01  1.651828447867E-01  2.790652131431E-01
    114 T   8 O    -3.292664741322E-01  1.662742169213E-01 -2.207205157342E-01
    115 T   8 O     1.727317630442E-01  3.318631320187E-01  2.794866338552E-01
    116 T   8 O     1.703535584065E-01  3.331535006216E-01 -2.198168047849E-01
    117 T   8 O    -3.271374194447E-01  4.996754102968E-01  2.796983325458E-01
    118 T   8 O    -3.292918705158E-01 -4.998613674235E-01 -2.210325246176E-01
    119 T   8 O     1.727967441855E-01 -3.351197113553E-01  2.793057009742E-01
    120 T   8 O     1.701977913142E-01 -3.327950191680E-01 -2.196532347405E-01

 T = ATOM BELONGING TO THE ASYMMETRIC UNIT

 TOTAL ENERGY(DFT)(AU)( 32) -9.5964032769428E+04     DE (AU)    5.576E-03

 UPDATED TRUST RADIUS     0.125E+00
 ENERGY CHANGE > 0: STEP REJECTED. RETRYING WITH A NEW STEP

 EIGENVALUES OF THE ESTIMATED HESSIAN
  0.1092E-02  0.1306E-02  0.1831E-02  0.1968E-02  0.2411E-02  0.3246E-02
  0.1027E-01  0.1205E-01  0.1301E-01  0.1361E-01  0.1427E-01  0.1619E-01
  0.1804E-01  0.1865E-01  0.2086E-01  0.2318E-01  0.2351E-01  0.2415E-01
  0.2440E-01  0.2663E-01  0.2857E-01  0.2877E-01  0.2960E-01  0.3010E-01
  0.3071E-01  0.3100E-01  0.3154E-01  0.3257E-01  0.3273E-01  0.3329E-01
  0.3386E-01  0.3536E-01  0.3672E-01  0.3828E-01  0.3982E-01  0.4089E-01
  0.4230E-01  0.4233E-01  0.4268E-01  0.4279E-01  0.4489E-01  0.4504E-01
  0.4554E-01  0.4637E-01  0.4655E-01  0.4761E-01  0.4840E-01  0.4904E-01
  0.5092E-01  0.5130E-01  0.5169E-01  0.5220E-01  0.5368E-01  0.5429E-01
  0.5531E-01  0.5661E-01  0.5823E-01  0.5967E-01  0.6044E-01  0.6111E-01
  0.6249E-01  0.6263E-01  0.6357E-01  0.6617E-01  0.6772E-01  0.6935E-01
  0.6971E-01  0.7152E-01  0.7200E-01  0.7296E-01  0.7313E-01  0.7413E-01
  0.7512E-01  0.7542E-01  0.7642E-01  0.7736E-01  0.7801E-01  0.8063E-01
  0.8205E-01  0.8362E-01  0.8432E-01  0.8500E-01  0.8546E-01  0.8563E-01
  0.8689E-01  0.8865E-01  0.8908E-01  0.9102E-01  0.9173E-01  0.9315E-01
  0.9430E-01  0.9512E-01  0.9698E-01  0.9805E-01  0.9953E-01  0.1025    
  0.1053      0.1077      0.1090      0.1098      0.1116      0.1123    
  0.1131      0.1156      0.1174      0.1178      0.1197      0.1214    
  0.1217      0.1222      0.1233      0.1239      0.1243      0.1249    
  0.1269      0.1276      0.1288      0.1303      0.1324      0.1330    
  0.1340      0.1359      0.1362      0.1373      0.1379      0.1397    
  0.1403      0.1412      0.1435      0.1444      0.1505      0.1516    
  0.1532      0.1547      0.1559      0.1573      0.1589      0.1607    
  0.1613      0.1632      0.1658      0.1680      0.1685      0.1694    
  0.1709      0.1728      0.1758      0.1762      0.1779      0.1794    
  0.1806      0.1820      0.1832      0.1866      0.1873      0.1909    
  0.1943      0.1964      0.1973      0.2003      0.2017      0.2051    
  0.2062      0.2086      0.2101      0.2117      0.2136      0.2148    
  0.2154      0.2186      0.2208      0.2229      0.2273      0.2285    
  0.2300      0.2343      0.2369      0.2410      0.2470      0.2478    
  0.2620      0.2623      0.2632      0.2664      0.2672      0.2712    
  0.2759      0.2813      0.2817      0.2836      0.2854      0.2877    
  0.2901      0.2915      0.2934      0.2937      0.2976      0.3017    
  0.3039      0.3049      0.3073      0.3145      0.3170      0.3212    
  0.3287      0.3305      0.3320      0.3355      0.3390      0.3401    
  0.3452      0.3493      0.3554      0.3622      0.3653      0.3656    
  0.3689      0.3717      0.3781      0.3860      0.3885      0.3940    
  0.4064      0.4109      0.4175      0.4210      0.4246      0.4253    
  0.4285      0.4328      0.4356      0.4368      0.4412      0.4430    
  0.4576      0.4615      0.4644      0.4649      0.4707      0.4744    
  0.4770      0.4790      0.4805      0.4820      0.4876      0.4889    
  0.4943      0.4977      0.4996      0.5015      0.5034      0.5058    
  0.5065      0.5075      0.5092      0.5107      0.5126      0.5180    
  0.5213      0.5234      0.5321      0.5409      0.5420      0.5439    
  0.5505      0.5556      0.5572      0.5606      0.5613      0.5697    
  0.5756      0.5810      0.5822      0.5855      0.5915      0.5930    
  0.5997      0.6023      0.6149      0.6175      0.6193      0.6207    
  0.6238      0.6273      0.6294      0.6325      0.6368      0.6389    
  0.6410      0.6438      0.6441      0.6473      0.6567      0.6574    
  0.6633      0.6689      0.6715      0.6747      0.6786      0.6826    
  0.6849      0.6864      0.6910      0.6951      0.6965      0.6973    
  0.6993      0.7013      0.7022      0.7027      0.7058      0.7070    
  0.7081      0.7101      0.7134      0.7140      0.7163      0.7177    
  0.7207      0.7219      0.7237      0.7250      0.7268      0.7296    
  0.7319      0.7353      0.7364      0.7383      0.7403      0.7408    
  0.7419      0.7440      0.7495      0.7562      0.7609      0.7702    
  0.7827      0.7833      0.7843      0.7862      0.7926      0.7941    
  0.7964      0.8104      0.8147      0.8204      0.8217      0.8226    
  0.8292      0.8295      0.8333      0.8365      0.8432      0.8519    
  0.8570      0.8723      0.8769      0.8906      0.8915      0.9603    
  0.9752       1.134       1.179    
 NEWTON STEP ( 0.5992856477E+00) EXCEEDS TRUST RADIUS ( 0.1250000000E+00)
 LEVEL SHIFT    -0.4048608896E-02

 PREDICTED ENERGY CHANGE    -0.923E-04

 MAX GRADIENT      0.000458  THRESHOLD              0.000450 CONVERGED NO
 RMS GRADIENT      0.000115  THRESHOLD              0.000300 CONVERGED YES
 MAX DISPLAC.      0.044764  THRESHOLD              0.001800 CONVERGED NO
 RMS DISPLAC.      0.006561  THRESHOLD              0.001200 CONVERGED NO
 TTTTTTTTTTTTTTTTTTTTTTTTTTTTTT OPTI        TELAPSE   107839.74 TCPU   107756.75
 *******************************************************************************
 COORDINATE AND CELL OPTIMIZATION - POINT    3
 *******************************************************************************
 LATTICE PARAMETERS (ANGSTROMS AND DEGREES) - BOHR = 0.5291772083 ANGSTROM
 PRIMITIVE CELL - CENTRING CODE 1/0 VOLUME=  1251.540123 - DENSITY  6.082 g/cm^3
         A              B              C           ALPHA      BETA       GAMMA 
    12.18892942     9.11761744    11.59682855    90.023132 103.811076  90.004104
 *******************************************************************************
 ATOMS IN THE ASYMMETRIC UNIT  120 - ATOMS IN THE UNIT CELL:  120
     ATOM                 X/A                 Y/B                 Z/C    
 *******************************************************************************
      1 T  31 GA   -4.110472840242E-01 -1.666685981580E-01 -9.920664391478E-02
      2 T  31 GA   -4.080960658026E-01 -1.668348321533E-01  3.986944251388E-01
      3 T  31 GA    9.324360549199E-02  3.691916345395E-03 -1.002854426485E-01
      4 T  31 GA    9.153349329924E-02 -2.159032753955E-04  3.981573471034E-01
      5 T  31 GA   -4.096226949141E-01  1.669617064017E-01 -1.018931450079E-01
      6 T  31 GA   -4.087855109999E-01  1.667616696926E-01  3.971099454187E-01
      7 T  31 GA    9.159499270705E-02  3.333527806549E-01 -1.009156138897E-01
      8 T  31 GA    9.116461757324E-02  3.331231439888E-01  3.981709654536E-01
      9 T  31 GA   -4.096014958383E-01  4.996871445589E-01 -1.019530482583E-01
     10 T  31 GA   -4.087886025555E-01  4.996631950327E-01  3.971850546326E-01
     11 T  31 GA    9.323835194482E-02 -3.369255333331E-01 -1.003340015391E-01
     12 T  31 GA    9.154067393052E-02 -3.335582825099E-01  3.981387415113E-01
     13 T  31 GA    4.088589536061E-01 -1.665806223557E-01  1.020028788738E-01
     14 T  31 GA    4.071936038105E-01 -1.666810462534E-01 -3.990967952273E-01
     15 T  31 GA   -8.979834801282E-02  1.079662788615E-05  1.040495671620E-01
     16 T  31 GA   -8.990911128443E-02  3.322401262049E-04 -4.003072850747E-01
     17 T  31 GA    4.088848845476E-01  1.668212920478E-01  1.016822951713E-01
     18 T  31 GA    4.079192650671E-01  1.670220387793E-01 -3.985582395517E-01
     19 T  31 GA   -9.062502457225E-02  3.335031125760E-01  1.027740633093E-01
     20 T  31 GA   -9.092209170570E-02  3.333340662846E-01 -3.991209746210E-01
     21 T  31 GA    4.088980598342E-01 -4.999415047353E-01  1.016612154276E-01
     22 T  31 GA    4.079331597781E-01  4.995984841281E-01 -3.985482066547E-01
     23 T  31 GA   -8.975357179988E-02 -3.330358211964E-01  1.040053106126E-01
     24 T  31 GA   -8.989477739516E-02 -3.336636346819E-01 -4.003129378053E-01
     25 T  31 GA    3.405612222524E-01 -3.333233129426E-01 -1.578503892112E-01
     26 T  31 GA    3.414668477578E-01 -3.337247042169E-01  3.421753732654E-01
     27 T 277 IR   -1.595273108359E-01 -1.666033925209E-01 -1.631653149408E-01
     28 T  31 GA   -1.589362497852E-01 -1.668985771236E-01  3.414742507668E-01
     29 T  31 GA    3.405719823313E-01 -9.079443252413E-05 -1.578096149911E-01
     30 T  31 GA    3.415291100423E-01 -1.088597411810E-04  3.421603769910E-01
     31 T  31 GA   -1.593983378116E-01  1.712039936393E-01 -1.580915805614E-01
     32 T  31 GA   -1.588732077938E-01  1.668487090803E-01  3.417863182072E-01
     33 T  31 GA    3.404311252593E-01  3.332880953565E-01 -1.575545642513E-01
     34 T  31 GA    3.413114703077E-01  3.331216153034E-01  3.422347167632E-01
     35 T  31 GA   -1.593734688632E-01  4.955172402604E-01 -1.580989206923E-01
     36 T  31 GA   -1.588655506111E-01  4.994367681921E-01  3.418073362942E-01
     37 T  31 GA   -3.411809390058E-01 -3.336197957934E-01  1.580646140540E-01
     38 T  31 GA   -3.442187272068E-01 -3.367038479046E-01 -3.454337430552E-01
     39 T  31 GA    1.600609373766E-01 -1.663480125501E-01  1.590639878656E-01
     40 T  31 GA    1.592665944454E-01 -1.666764781140E-01 -3.420884183526E-01
     41 T  31 GA   -3.412162436274E-01  5.216112338720E-04  1.581556778676E-01
     42 T  31 GA   -3.442254631129E-01  3.492014577536E-03 -3.454761954161E-01
     43 T  31 GA    1.595622409674E-01  1.672745370884E-01  1.589757886805E-01
     44 T  31 GA    1.591193631335E-01  1.669766384659E-01 -3.421959759059E-01
     45 T  31 GA   -3.408382027775E-01  3.335264781968E-01  1.568236374061E-01
     46 T  31 GA   -3.418429469824E-01  3.333972727113E-01 -3.429804590541E-01
     47 T  31 GA    1.595712089921E-01  4.999653362717E-01  1.587899002853E-01
     48 T  31 GA    1.591267735015E-01  4.996504138198E-01 -3.422165404200E-01
     49 T   8 O    -3.313122811981E-01 -1.665615390363E-01  5.542440935523E-02
     50 T   8 O    -3.326263333711E-01 -1.666851923329E-01 -4.429597837259E-01
     51 T   8 O     1.673797343164E-01  4.445045925225E-05  5.592402408216E-02
     52 T   8 O     1.660821428419E-01 -2.335914412826E-04 -4.445301950142E-01
     53 T   8 O    -3.319181006777E-01  1.661234825752E-01  5.438357976552E-02
     54 T   8 O    -3.318741047642E-01  1.672539155973E-01 -4.455586742368E-01
     55 T   8 O     1.673645056733E-01  3.334965366011E-01  5.560322518815E-02
     56 T   8 O     1.668761667008E-01  3.332620055482E-01 -4.448723276473E-01
     57 T   8 O    -3.318961604314E-01 -4.992872596334E-01  5.428778705221E-02
     58 T   8 O    -3.318619883969E-01  4.994311347732E-01 -4.455047520378E-01
     59 T   8 O     1.673743075241E-01 -3.328636969929E-01  5.588579375054E-02
     60 T   8 O     1.660831123218E-01 -3.332210031188E-01 -4.445374802246E-01
     61 T   8 O     3.330164466135E-01 -1.666570189609E-01 -5.504195853719E-02
     62 T   8 O     3.320596213765E-01 -1.668243577241E-01  4.443480898705E-01
     63 T   8 O    -1.654681239379E-01  1.065222302822E-03 -5.535410104282E-02
     64 T   8 O    -1.677549654211E-01 -3.334454533178E-04  4.445273315112E-01
     65 T   8 O     3.322548108641E-01  1.663697046967E-01 -5.511053007128E-02
     66 T   8 O     3.325659748066E-01  1.664531645463E-01  4.446783609754E-01
     67 T   8 O    -1.679816624984E-01  3.334208307789E-01 -5.417538038956E-02
     68 T   8 O    -1.674419927604E-01  3.331986116702E-01  4.446371673894E-01
     69 T   8 O     3.322261433250E-01 -4.996829300630E-01 -5.512476255405E-02
     70 T   8 O     3.325568540091E-01  4.998980809877E-01  4.446955270424E-01
     71 T   8 O    -1.654665464392E-01 -3.342834384967E-01 -5.537460299743E-02
     72 T   8 O    -1.677485136702E-01 -3.333158187937E-01  4.445514398343E-01
     73 T   8 O     4.963962639084E-01 -3.331720700043E-01  1.264995111041E-01
     74 T   8 O     4.952665309011E-01 -3.330655258748E-01 -3.726096997584E-01
     75 T   8 O    -3.432922708873E-03 -1.664726633754E-01  1.262579264593E-01
     76 T   8 O    -4.359790827156E-03 -1.666376042563E-01 -3.687835029886E-01
     77 T   8 O     4.963775029662E-01  6.233112800023E-05  1.265432425843E-01
     78 T   8 O     4.952639497862E-01 -2.566284639657E-04 -3.726442235219E-01
     79 T   8 O    -3.799702148276E-03  1.668182963528E-01  1.262030927717E-01
     80 T   8 O    -3.948513894544E-03  1.668399910284E-01 -3.718972233588E-01
     81 T   8 O     4.965215356054E-01  3.334711847820E-01  1.263353326961E-01
     82 T   8 O     4.961050179106E-01  3.333256368743E-01 -3.730276915756E-01
     83 T   8 O    -3.728189340853E-03 -4.998034395566E-01  1.261659116127E-01
     84 T   8 O    -3.940996563836E-03  4.998771863602E-01 -3.718882965512E-01
     85 T   8 O    -4.965156640319E-01 -3.333703643639E-01 -1.282838016130E-01
     86 T   8 O    -4.954706532704E-01 -3.333374218576E-01  3.742059929793E-01
     87 T   8 O     4.612840874196E-03 -1.666292813684E-01 -1.242471738584E-01
     88 T   8 O     3.810096945893E-03 -1.669106383613E-01  3.735138852397E-01
     89 T   8 O    -4.965094640330E-01 -2.091030494770E-05 -1.282694058596E-01
     90 T   8 O    -4.954230696569E-01 -3.572452966695E-04  3.741426900574E-01
     91 T   8 O     3.134570810862E-03  1.672227421325E-01 -1.268052064697E-01
     92 T   8 O     3.762694683507E-03  1.662804838349E-01  3.728071845717E-01
     93 T   8 O    -4.967818948952E-01  3.333131772626E-01 -1.275710643911E-01
     94 T   8 O    -4.959073466692E-01  3.331832417493E-01  3.731156752515E-01
     95 T   8 O     3.161899746289E-03  4.994820933249E-01 -1.268518776317E-01
     96 T   8 O     3.773431428247E-03  4.999121725082E-01  3.728203793025E-01
     97 T   8 O     3.273298581279E-01 -1.665746294391E-01 -2.806005860655E-01
     98 T   8 O     3.280309990868E-01 -1.663576925539E-01  2.199812187477E-01
     99 T   8 O    -1.722743050236E-01  1.877212293529E-03 -2.800507413948E-01
    100 T   8 O    -1.723820899789E-01  2.176759005151E-04  2.195904083224E-01
    101 T   8 O     3.273439857457E-01  1.664731840929E-01 -2.805719567059E-01
    102 T   8 O     3.279844347849E-01  1.669495928405E-01  2.198049307816E-01
    103 T   8 O    -1.725295677377E-01  3.333535243530E-01 -2.809502551732E-01
    104 T   8 O    -1.723988099279E-01  3.337242106255E-01  2.194364851570E-01
    105 T   8 O     3.273508005850E-01 -4.996782911002E-01 -2.805577909579E-01
    106 T   8 O     3.279607786352E-01 -4.994463960672E-01  2.197725210689E-01
    107 T   8 O    -1.722227775977E-01 -3.351574354409E-01 -2.800219571981E-01
    108 T   8 O    -1.723492739830E-01 -3.328238662949E-01  2.195070242240E-01
    109 T   8 O    -3.272827028089E-01 -1.671138206406E-01  2.807036451377E-01
    110 T   8 O    -3.262945075491E-01 -1.666471781807E-01 -2.179590167684E-01
    111 T   8 O     1.724886364035E-01 -3.675426932675E-04  2.802852854888E-01
    112 T   8 O     1.715347106594E-01 -5.307137805796E-04 -2.189929282656E-01
    113 T   8 O    -3.272291201089E-01  1.663219827870E-01  2.799500223945E-01
    114 T   8 O    -3.280341956449E-01  1.663161237487E-01 -2.199708107228E-01
    115 T   8 O     1.724180935240E-01  3.330680665117E-01  2.803821137532E-01
    116 T   8 O     1.717507387966E-01  3.332277035167E-01 -2.191552691075E-01
    117 T   8 O    -3.272628113022E-01  4.999091834121E-01  2.800732183040E-01
    118 T   8 O    -3.280331898033E-01 -4.997316231136E-01 -2.200517128399E-01
    119 T   8 O     1.724669022061E-01 -3.338255547248E-01  2.802438099939E-01
    120 T   8 O     1.715349279384E-01 -3.328870662362E-01 -2.190312397815E-01

 T = ATOM BELONGING TO THE ASYMMETRIC UNIT

 TOTAL ENERGY(DFT)(AU)( 23) -9.5964038039539E+04     DE (AU)    3.059E-04

 UPDATED TRUST RADIUS     0.312E-01
 ENERGY CHANGE > 0: STEP REJECTED. RETRYING WITH A NEW STEP

 EIGENVALUES OF THE ESTIMATED HESSIAN
  0.1092E-02  0.1306E-02  0.1831E-02  0.1968E-02  0.2411E-02  0.3246E-02
  0.1027E-01  0.1205E-01  0.1301E-01  0.1361E-01  0.1427E-01  0.1619E-01
  0.1804E-01  0.1865E-01  0.2086E-01  0.2318E-01  0.2351E-01  0.2415E-01
  0.2440E-01  0.2663E-01  0.2857E-01  0.2877E-01  0.2960E-01  0.3010E-01
  0.3071E-01  0.3100E-01  0.3154E-01  0.3257E-01  0.3273E-01  0.3329E-01
  0.3386E-01  0.3536E-01  0.3672E-01  0.3828E-01  0.3982E-01  0.4089E-01
  0.4230E-01  0.4233E-01  0.4268E-01  0.4279E-01  0.4489E-01  0.4504E-01
  0.4554E-01  0.4637E-01  0.4655E-01  0.4761E-01  0.4840E-01  0.4904E-01
  0.5092E-01  0.5130E-01  0.5169E-01  0.5220E-01  0.5368E-01  0.5429E-01
  0.5531E-01  0.5661E-01  0.5823E-01  0.5967E-01  0.6044E-01  0.6111E-01
  0.6249E-01  0.6263E-01  0.6357E-01  0.6617E-01  0.6772E-01  0.6935E-01
  0.6971E-01  0.7152E-01  0.7200E-01  0.7296E-01  0.7313E-01  0.7413E-01
  0.7512E-01  0.7542E-01  0.7642E-01  0.7736E-01  0.7801E-01  0.8063E-01
  0.8205E-01  0.8362E-01  0.8432E-01  0.8500E-01  0.8546E-01  0.8563E-01
  0.8689E-01  0.8865E-01  0.8908E-01  0.9102E-01  0.9173E-01  0.9315E-01
  0.9430E-01  0.9512E-01  0.9698E-01  0.9805E-01  0.9953E-01  0.1025    
  0.1053      0.1077      0.1090      0.1098      0.1116      0.1123    
  0.1131      0.1156      0.1174      0.1178      0.1197      0.1214    
  0.1217      0.1222      0.1233      0.1239      0.1243      0.1249    
  0.1269      0.1276      0.1288      0.1303      0.1324      0.1330    
  0.1340      0.1359      0.1362      0.1373      0.1379      0.1397    
  0.1403      0.1412      0.1435      0.1444      0.1505      0.1516    
  0.1532      0.1547      0.1559      0.1573      0.1589      0.1607    
  0.1613      0.1632      0.1658      0.1680      0.1685      0.1694    
  0.1709      0.1728      0.1758      0.1762      0.1779      0.1794    
  0.1806      0.1820      0.1832      0.1866      0.1873      0.1909    
  0.1943      0.1964      0.1973      0.2003      0.2017      0.2051    
  0.2062      0.2086      0.2101      0.2117      0.2136      0.2148    
  0.2154      0.2186      0.2208      0.2229      0.2273      0.2285    
  0.2300      0.2343      0.2369      0.2410      0.2470      0.2478    
  0.2620      0.2623      0.2632      0.2664      0.2672      0.2712    
  0.2759      0.2813      0.2817      0.2836      0.2854      0.2877    
  0.2901      0.2915      0.2934      0.2937      0.2976      0.3017    
  0.3039      0.3049      0.3073      0.3145      0.3170      0.3212    
  0.3287      0.3305      0.3320      0.3355      0.3390      0.3401    
  0.3452      0.3493      0.3554      0.3622      0.3653      0.3656    
  0.3689      0.3717      0.3781      0.3860      0.3885      0.3940    
  0.4064      0.4109      0.4175      0.4210      0.4246      0.4253    
  0.4285      0.4328      0.4356      0.4368      0.4412      0.4430    
  0.4576      0.4615      0.4644      0.4649      0.4707      0.4744    
  0.4770      0.4790      0.4805      0.4820      0.4876      0.4889    
  0.4943      0.4977      0.4996      0.5015      0.5034      0.5058    
  0.5065      0.5075      0.5092      0.5107      0.5126      0.5180    
  0.5213      0.5234      0.5321      0.5409      0.5420      0.5439    
  0.5505      0.5556      0.5572      0.5606      0.5613      0.5697    
  0.5756      0.5810      0.5822      0.5855      0.5915      0.5930    
  0.5997      0.6023      0.6149      0.6175      0.6193      0.6207    
  0.6238      0.6273      0.6294      0.6325      0.6368      0.6389    
  0.6410      0.6438      0.6441      0.6473      0.6567      0.6574    
  0.6633      0.6689      0.6715      0.6747      0.6786      0.6826    
  0.6849      0.6864      0.6910      0.6951      0.6965      0.6973    
  0.6993      0.7013      0.7022      0.7027      0.7058      0.7070    
  0.7081      0.7101      0.7134      0.7140      0.7163      0.7177    
  0.7207      0.7219      0.7237      0.7250      0.7268      0.7296    
  0.7319      0.7353      0.7364      0.7383      0.7403      0.7408    
  0.7419      0.7440      0.7495      0.7562      0.7609      0.7702    
  0.7827      0.7833      0.7843      0.7862      0.7926      0.7941    
  0.7964      0.8104      0.8147      0.8204      0.8217      0.8226    
  0.8292      0.8295      0.8333      0.8365      0.8432      0.8519    
  0.8570      0.8723      0.8769      0.8906      0.8915      0.9603    
  0.9752       1.134       1.179    
 NEWTON STEP ( 0.5992856688E+00) EXCEEDS TRUST RADIUS ( 0.3125000000E-01)
 LEVEL SHIFT    -0.1947038680E-01

 PREDICTED ENERGY CHANGE    -0.319E-04

 MAX GRADIENT      0.000458  THRESHOLD              0.000450 CONVERGED NO
 RMS GRADIENT      0.000115  THRESHOLD              0.000300 CONVERGED YES
 MAX DISPLAC.      0.010535  THRESHOLD              0.001800 CONVERGED NO
 RMS DISPLAC.      0.001640  THRESHOLD              0.001200 CONVERGED NO
 TTTTTTTTTTTTTTTTTTTTTTTTTTTTTT OPTI        TELAPSE   144297.60 TCPU   144193.37
 *******************************************************************************
 COORDINATE AND CELL OPTIMIZATION - POINT    4
 *******************************************************************************
 LATTICE PARAMETERS (ANGSTROMS AND DEGREES) - BOHR = 0.5291772083 ANGSTROM
 PRIMITIVE CELL - CENTRING CODE 1/0 VOLUME=  1252.658386 - DENSITY  6.077 g/cm^3
         A              B              C           ALPHA      BETA       GAMMA 
    12.19011992     9.11764308    11.60412361    89.990589 103.772869  90.002864
 *******************************************************************************
 ATOMS IN THE ASYMMETRIC UNIT  120 - ATOMS IN THE UNIT CELL:  120
     ATOM                 X/A                 Y/B                 Z/C    
 *******************************************************************************
      1 T  31 GA   -4.108066561295E-01 -1.667201324777E-01 -9.908534253534E-02
      2 T  31 GA   -4.083060622012E-01 -1.666313696727E-01  3.987028259152E-01
      3 T  31 GA    9.345866911976E-02  3.614460708537E-03 -1.003484324909E-01
      4 T  31 GA    9.137691115232E-02 -1.713343197889E-05  3.983957678196E-01
      5 T  31 GA   -4.093572168736E-01  1.669101276451E-01 -1.018178091964E-01
      6 T  31 GA   -4.089884472805E-01  1.669556737597E-01  3.971437543552E-01
      7 T  31 GA    9.183730902044E-02  3.332828174646E-01 -1.009728143927E-01
      8 T  31 GA    9.101619418872E-02  3.333086988763E-01  3.983600542918E-01
      9 T  31 GA   -4.093290679745E-01  4.996777749187E-01 -1.018153909326E-01
     10 T  31 GA   -4.089775236288E-01  4.998351774618E-01  3.971421119350E-01
     11 T  31 GA    9.346285573669E-02 -3.369942112340E-01 -1.003877365377E-01
     12 T  31 GA    9.138794932563E-02 -3.333448507169E-01  3.983610992311E-01
     13 T  31 GA    4.090026253331E-01 -1.667501675913E-01  1.018775888089E-01
     14 T  31 GA    4.069328275064E-01 -1.666323795995E-01 -3.991203476071E-01
     15 T  31 GA   -8.966032502310E-02 -2.150156648985E-04  1.039146225638E-01
     16 T  31 GA   -9.005326888193E-02  4.099409795353E-04 -4.002778210568E-01
     17 T  31 GA    4.090351333238E-01  1.666357260206E-01  1.015399181690E-01
     18 T  31 GA    4.076588266214E-01  1.670828349748E-01 -3.985933667304E-01
     19 T  31 GA   -9.049485506853E-02  3.332739978942E-01  1.026308720157E-01
     20 T  31 GA   -9.114099038908E-02  3.334089679376E-01 -3.991654077298E-01
     21 T  31 GA    4.090570134052E-01  4.998748923097E-01  1.015377761106E-01
     22 T  31 GA    4.076634526843E-01  4.996482667447E-01 -3.986114082317E-01
     23 T  31 GA   -8.961769412956E-02 -3.332587902527E-01  1.039032584050E-01
     24 T  31 GA   -9.005624862615E-02 -3.335897729802E-01 -4.003033764275E-01
     25 T  31 GA    3.408820642782E-01 -3.333130918012E-01 -1.577479054845E-01
     26 T  31 GA    3.413073899755E-01 -3.334571893123E-01  3.423094497718E-01
     27 T 277 IR   -1.593213536956E-01 -1.666471550535E-01 -1.630936933554E-01
     28 T  31 GA   -1.590542855608E-01 -1.666297348554E-01  3.417147864164E-01
     29 T  31 GA    3.408885795939E-01 -9.034408331103E-05 -1.577189315980E-01
     30 T  31 GA    3.413621521906E-01  1.432040963262E-04  3.423306909145E-01
     31 T  31 GA   -1.591172486675E-01  1.711610092787E-01 -1.580393927253E-01
     32 T  31 GA   -1.589808706254E-01  1.670788450966E-01  3.420060486014E-01
     33 T  31 GA    3.407648809523E-01  3.333087278726E-01 -1.574885825196E-01
     34 T  31 GA    3.411549515737E-01  3.333593320585E-01  3.423779826352E-01
     35 T  31 GA   -1.590898034913E-01  4.955284704583E-01 -1.580158046589E-01
     36 T  31 GA   -1.589555742988E-01  4.996696884738E-01  3.419873843434E-01
     37 T  31 GA   -3.410762180937E-01 -3.337445548215E-01  1.580224703949E-01
     38 T  31 GA   -3.445602073319E-01 -3.367089656536E-01 -3.456475613233E-01
     39 T  31 GA    1.601405520044E-01 -1.666135216201E-01  1.588285137535E-01
     40 T  31 GA    1.590308248736E-01 -1.666672596010E-01 -3.421151866210E-01
     41 T  31 GA   -3.410994033135E-01  3.039800795355E-04  1.580062396215E-01
     42 T  31 GA   -3.445637716236E-01  3.489009772132E-03 -3.456536833755E-01
     43 T  31 GA    1.596476408832E-01  1.670002091384E-01  1.587518935249E-01
     44 T  31 GA    1.588712913556E-01  1.670147773176E-01 -3.422315992670E-01
     45 T  31 GA   -3.407280077730E-01  3.332877861546E-01  1.567037693551E-01
     46 T  31 GA   -3.421765297518E-01  3.334109321240E-01 -3.431640278203E-01
     47 T  31 GA    1.596500709141E-01  4.996841657573E-01  1.585509162989E-01
     48 T  31 GA    1.588726731822E-01  4.996483313711E-01 -3.422705064838E-01
     49 T   8 O    -3.311426847734E-01 -1.667202680969E-01  5.538645501430E-02
     50 T   8 O    -3.329516894067E-01 -1.666103288527E-01 -4.430858230934E-01
     51 T   8 O     1.674810607095E-01 -1.451786639657E-04  5.575091071492E-02
     52 T   8 O     1.658881238076E-01 -1.408363033708E-04 -4.444569053102E-01
     53 T   8 O    -3.317510580139E-01  1.659785975980E-01  5.432401130512E-02
     54 T   8 O    -3.321791242160E-01  1.673300874561E-01 -4.456580183400E-01
     55 T   8 O     1.674852428429E-01  3.332946980912E-01  5.543448611914E-02
     56 T   8 O     1.666795056303E-01  3.333452281921E-01 -4.448394504140E-01
     57 T   8 O    -3.317550768387E-01 -4.994042486049E-01  5.432198519260E-02
     58 T   8 O    -3.321705487932E-01  4.995014000848E-01 -4.456560740154E-01
     59 T   8 O     1.674885229472E-01 -3.330554832178E-01  5.571774245279E-02
     60 T   8 O     1.658887688874E-01 -3.331370401226E-01 -4.444797163682E-01
     61 T   8 O     3.332665862902E-01 -1.667236869457E-01 -5.503478605921E-02
     62 T   8 O     3.318953283406E-01 -1.666504608855E-01  4.444504319345E-01
     63 T   8 O    -1.652230290058E-01  9.630939050559E-04 -5.535773928806E-02
     64 T   8 O    -1.679373179269E-01 -1.455019332702E-04  4.447123239430E-01
     65 T   8 O     3.325152065642E-01  1.663142199441E-01 -5.512805954327E-02
     66 T   8 O     3.323926140873E-01  1.666305560358E-01  4.447770738948E-01
     67 T   8 O    -1.677430833201E-01  3.333167577811E-01 -5.419504323334E-02
     68 T   8 O    -1.675826022077E-01  3.333756404036E-01  4.447366860591E-01
     69 T   8 O     3.324967936568E-01 -4.997505485646E-01 -5.512589258897E-02
     70 T   8 O     3.323764907636E-01 -4.999240831347E-01  4.447603173537E-01
     71 T   8 O    -1.652237434879E-01 -3.343840740407E-01 -5.534266138719E-02
     72 T   8 O    -1.679469235273E-01 -3.331515913939E-01  4.447002568872E-01
     73 T   8 O     4.965233355338E-01 -3.333431430008E-01  1.264277669113E-01
     74 T   8 O     4.949726112354E-01 -3.330425401085E-01 -3.726961070840E-01
     75 T   8 O    -3.315718100743E-03 -1.667158833617E-01  1.261023019651E-01
     76 T   8 O    -4.542301983158E-03 -1.665944574368E-01 -3.688413505628E-01
     77 T   8 O     4.965120544354E-01 -1.344130884117E-04  1.264061856557E-01
     78 T   8 O     4.949724009098E-01 -2.248815169578E-04 -3.727084826005E-01
     79 T   8 O    -3.686915308927E-03  1.665740069863E-01  1.260365612586E-01
     80 T   8 O    -4.158375586402E-03  1.669067013039E-01 -3.719381761430E-01
     81 T   8 O     4.966561728802E-01  3.332613418593E-01  1.262292124705E-01
     82 T   8 O     4.958159906272E-01  3.333645224951E-01 -3.731441225202E-01
     83 T   8 O    -3.616981774371E-03  4.999497208241E-01  1.259855860520E-01
     84 T   8 O    -4.159950594863E-03  4.999147404238E-01 -3.719409355903E-01
     85 T   8 O    -4.962362159439E-01 -3.333857676276E-01 -1.281345018897E-01
     86 T   8 O    -4.956489626342E-01 -3.331255258098E-01  3.741857485939E-01
     87 T   8 O     4.819581671998E-03 -1.666918595857E-01 -1.243186732747E-01
     88 T   8 O     3.670434664104E-03 -1.666855230606E-01  3.738211351094E-01
     89 T   8 O    -4.962286467226E-01 -4.548130447986E-05 -1.281461017974E-01
     90 T   8 O    -4.956169606236E-01 -1.365485316629E-04  3.741872622529E-01
     91 T   8 O     3.385483436077E-03  1.671752548066E-01 -1.268658674271E-01
     92 T   8 O     3.628509566880E-03  1.664904947214E-01  3.730833489783E-01
     93 T   8 O    -4.964747145198E-01  3.333053534907E-01 -1.274884729914E-01
     94 T   8 O    -4.960923901649E-01  3.333935343426E-01  3.731575277572E-01
     95 T   8 O     3.415881018343E-03  4.994323335142E-01 -1.268884997005E-01
     96 T   8 O     3.656373102814E-03 -4.998653793646E-01  3.730720629770E-01
     97 T   8 O     3.270271883352E-01 -1.666299194842E-01 -2.806882666766E-01
     98 T   8 O     3.280630343067E-01 -1.666132375612E-01  2.197065848832E-01
     99 T   8 O    -1.722065280423E-01  1.902952909701E-03 -2.799094160989E-01
    100 T   8 O    -1.723114584593E-01 -8.274194356026E-05  2.193695611692E-01
    101 T   8 O     3.270379155970E-01  1.664733237708E-01 -2.806715457805E-01
    102 T   8 O     3.280271781686E-01  1.666165953690E-01  2.195255895004E-01
    103 T   8 O    -1.728997677142E-01  3.333698411774E-01 -2.811630302481E-01
    104 T   8 O    -1.723330330683E-01  3.333910628146E-01  2.192184262377E-01
    105 T   8 O     3.270367169589E-01 -4.997460850304E-01 -2.806855680409E-01
    106 T   8 O     3.279919839074E-01 -4.997796392332E-01  2.194917491343E-01
    107 T   8 O    -1.721685088749E-01 -3.351273807727E-01 -2.798849308067E-01
    108 T   8 O    -1.722687833854E-01 -3.331304501546E-01  2.193521401864E-01
    109 T   8 O    -3.273477424346E-01 -1.667806706783E-01  2.808872884063E-01
    110 T   8 O    -3.260297846980E-01 -1.666463717210E-01 -2.177423824856E-01
    111 T   8 O     1.723594866237E-01 -7.890716398255E-05  2.805917787443E-01
    112 T   8 O     1.718972385234E-01 -5.221862849326E-04 -2.189081789361E-01
    113 T   8 O    -3.272926205442E-01  1.666036768586E-01  2.801430052651E-01
    114 T   8 O    -3.277037190270E-01  1.662373925432E-01 -2.198074115146E-01
    115 T   8 O     1.722974942586E-01  3.332779424886E-01  2.806245478545E-01
    116 T   8 O     1.721245151521E-01  3.332981054123E-01 -2.190791629782E-01
    117 T   8 O    -3.273004947518E-01  4.999577772954E-01  2.801552060891E-01
    118 T   8 O    -3.276946110446E-01 -4.995482758350E-01 -2.198290121405E-01
    119 T   8 O     1.723420268639E-01 -3.334675774703E-01  2.805316614487E-01
    120 T   8 O     1.719030064531E-01 -3.328409633197E-01 -2.189382189934E-01

 T = ATOM BELONGING TO THE ASYMMETRIC UNIT

 TOTAL ENERGY(DFT)(AU)( 34) -9.5964038336191E+04     DE (AU)    9.275E-06

 UPDATED TRUST RADIUS     0.781E-02
 ENERGY CHANGE > 0: STEP REJECTED. RETRYING WITH A NEW STEP

 EIGENVALUES OF THE ESTIMATED HESSIAN
  0.1092E-02  0.1306E-02  0.1831E-02  0.1968E-02  0.2411E-02  0.3246E-02
  0.1027E-01  0.1205E-01  0.1301E-01  0.1361E-01  0.1427E-01  0.1619E-01
  0.1804E-01  0.1865E-01  0.2086E-01  0.2318E-01  0.2351E-01  0.2415E-01
  0.2440E-01  0.2663E-01  0.2857E-01  0.2877E-01  0.2960E-01  0.3010E-01
  0.3071E-01  0.3100E-01  0.3154E-01  0.3257E-01  0.3273E-01  0.3329E-01
  0.3386E-01  0.3536E-01  0.3672E-01  0.3828E-01  0.3982E-01  0.4089E-01
  0.4230E-01  0.4233E-01  0.4268E-01  0.4279E-01  0.4489E-01  0.4504E-01
  0.4554E-01  0.4637E-01  0.4655E-01  0.4761E-01  0.4840E-01  0.4904E-01
  0.5092E-01  0.5130E-01  0.5169E-01  0.5220E-01  0.5368E-01  0.5429E-01
  0.5531E-01  0.5661E-01  0.5823E-01  0.5967E-01  0.6044E-01  0.6111E-01
  0.6249E-01  0.6263E-01  0.6357E-01  0.6617E-01  0.6772E-01  0.6935E-01
  0.6971E-01  0.7152E-01  0.7200E-01  0.7296E-01  0.7313E-01  0.7413E-01
  0.7512E-01  0.7542E-01  0.7642E-01  0.7736E-01  0.7801E-01  0.8063E-01
  0.8205E-01  0.8362E-01  0.8432E-01  0.8500E-01  0.8546E-01  0.8563E-01
  0.8689E-01  0.8865E-01  0.8908E-01  0.9102E-01  0.9173E-01  0.9315E-01
  0.9430E-01  0.9512E-01  0.9698E-01  0.9805E-01  0.9953E-01  0.1025    
  0.1053      0.1077      0.1090      0.1098      0.1116      0.1123    
  0.1131      0.1156      0.1174      0.1178      0.1197      0.1214    
  0.1217      0.1222      0.1233      0.1239      0.1243      0.1249    
  0.1269      0.1276      0.1288      0.1303      0.1324      0.1330    
  0.1340      0.1359      0.1362      0.1373      0.1379      0.1397    
  0.1403      0.1412      0.1435      0.1444      0.1505      0.1516    
  0.1532      0.1547      0.1559      0.1573      0.1589      0.1607    
  0.1613      0.1632      0.1658      0.1680      0.1685      0.1694    
  0.1709      0.1728      0.1758      0.1762      0.1779      0.1794    
  0.1806      0.1820      0.1832      0.1866      0.1873      0.1909    
  0.1943      0.1964      0.1973      0.2003      0.2017      0.2051    
  0.2062      0.2086      0.2101      0.2117      0.2136      0.2148    
  0.2154      0.2186      0.2208      0.2229      0.2273      0.2285    
  0.2300      0.2343      0.2369      0.2410      0.2470      0.2478    
  0.2620      0.2623      0.2632      0.2664      0.2672      0.2712    
  0.2759      0.2813      0.2817      0.2836      0.2854      0.2877    
  0.2901      0.2915      0.2934      0.2937      0.2976      0.3017    
  0.3039      0.3049      0.3073      0.3145      0.3170      0.3212    
  0.3287      0.3305      0.3320      0.3355      0.3390      0.3401    
  0.3452      0.3493      0.3554      0.3622      0.3653      0.3656    
  0.3689      0.3717      0.3781      0.3860      0.3885      0.3940    
  0.4064      0.4109      0.4175      0.4210      0.4246      0.4253    
  0.4285      0.4328      0.4356      0.4368      0.4412      0.4430    
  0.4576      0.4615      0.4644      0.4649      0.4707      0.4744    
  0.4770      0.4790      0.4805      0.4820      0.4876      0.4889    
  0.4943      0.4977      0.4996      0.5015      0.5034      0.5058    
  0.5065      0.5075      0.5092      0.5107      0.5126      0.5180    
  0.5213      0.5234      0.5321      0.5409      0.5420      0.5439    
  0.5505      0.5556      0.5572      0.5606      0.5613      0.5697    
  0.5756      0.5810      0.5822      0.5855      0.5915      0.5930    
  0.5997      0.6023      0.6149      0.6175      0.6193      0.6207    
  0.6238      0.6273      0.6294      0.6325      0.6368      0.6389    
  0.6410      0.6438      0.6441      0.6473      0.6567      0.6574    
  0.6633      0.6689      0.6715      0.6747      0.6786      0.6826    
  0.6849      0.6864      0.6910      0.6951      0.6965      0.6973    
  0.6993      0.7013      0.7022      0.7027      0.7058      0.7070    
  0.7081      0.7101      0.7134      0.7140      0.7163      0.7177    
  0.7207      0.7219      0.7237      0.7250      0.7268      0.7296    
  0.7319      0.7353      0.7364      0.7383      0.7403      0.7408    
  0.7419      0.7440      0.7495      0.7562      0.7609      0.7702    
  0.7827      0.7833      0.7843      0.7862      0.7926      0.7941    
  0.7964      0.8104      0.8147      0.8204      0.8217      0.8226    
  0.8292      0.8295      0.8333      0.8365      0.8432      0.8519    
  0.8570      0.8723      0.8769      0.8906      0.8915      0.9603    
  0.9752       1.134       1.179    
 NEWTON STEP ( 0.5992856899E+00) EXCEEDS TRUST RADIUS ( 0.7812500000E-02)
 LEVEL SHIFT    -0.8115750703E-01

 PREDICTED ENERGY CHANGE    -0.111E-04

 MAX GRADIENT      0.000458  THRESHOLD              0.000450 CONVERGED NO
 RMS GRADIENT      0.000115  THRESHOLD              0.000300 CONVERGED YES
 MAX DISPLAC.      0.002167  THRESHOLD              0.001800 CONVERGED NO
 RMS DISPLAC.      0.000410  THRESHOLD              0.001200 CONVERGED YES
 TTTTTTTTTTTTTTTTTTTTTTTTTTTTTT OPTI        TELAPSE   190841.51 TCPU   190709.89
 *******************************************************************************
 COORDINATE AND CELL OPTIMIZATION - POINT    5
 *******************************************************************************
 LATTICE PARAMETERS (ANGSTROMS AND DEGREES) - BOHR = 0.5291772083 ANGSTROM
 PRIMITIVE CELL - CENTRING CODE 1/0 VOLUME=  1252.935058 - DENSITY  6.075 g/cm^3
         A              B              C           ALPHA      BETA       GAMMA 
    12.19082358     9.11766010    11.60553939    89.983325 103.763683  90.002188
 *******************************************************************************
 ATOMS IN THE ASYMMETRIC UNIT  120 - ATOMS IN THE UNIT CELL:  120
     ATOM                 X/A                 Y/B                 Z/C    
 *******************************************************************************
      1 T  31 GA   -4.107487686922E-01 -1.667322729263E-01 -9.903782037108E-02
      2 T  31 GA   -4.083703715444E-01 -1.665807330776E-01  3.986742004931E-01
      3 T  31 GA    9.349710514968E-02  3.613848970000E-03 -1.003855302550E-01
      4 T  31 GA    9.132763409911E-02  2.398766398871E-05  3.984890341724E-01
      5 T  31 GA   -4.093081308559E-01  1.668860095199E-01 -1.017916377593E-01
      6 T  31 GA   -4.090500858707E-01  1.670010814138E-01  3.971241420613E-01
      7 T  31 GA    9.187678617248E-02  3.332703547478E-01 -1.010217544519E-01
      8 T  31 GA    9.097910046390E-02  3.333320360080E-01  3.984114509313E-01
      9 T  31 GA   -4.092777692233E-01  4.996907635654E-01 -1.017739135900E-01
     10 T  31 GA   -4.090331479827E-01  4.998780499212E-01  3.971050245803E-01
     11 T  31 GA    9.350543568010E-02 -3.370128365950E-01 -1.004235245726E-01
     12 T  31 GA    9.134376342136E-02 -3.332965764624E-01  3.984401097927E-01
     13 T  31 GA    4.090528291574E-01 -1.667888190672E-01  1.018451553217E-01
     14 T  31 GA    4.068825774439E-01 -1.666231712640E-01 -3.991029189255E-01
     15 T  31 GA   -8.961917428675E-02 -2.677538211658E-04  1.038960355856E-01
     16 T  31 GA   -9.007954542808E-02  4.285455550608E-04 -4.002561826938E-01
     17 T  31 GA    4.090797553050E-01  1.665930509581E-01  1.014960679073E-01
     18 T  31 GA    4.076128410243E-01  1.670986151045E-01 -3.985877436591E-01
     19 T  31 GA   -9.046147931176E-02  3.332220886160E-01  1.025900589016E-01
     20 T  31 GA   -9.118237557347E-02  3.334294614273E-01 -3.991771979353E-01
     21 T  31 GA    4.091027439704E-01  4.998286273299E-01  1.014947875440E-01
     22 T  31 GA    4.076110034562E-01  4.996539540011E-01 -3.986240151890E-01
     23 T  31 GA   -8.957347113867E-02 -3.333108370861E-01  1.038840732296E-01
     24 T  31 GA   -9.008723783743E-02 -3.335711036320E-01 -4.002927512935E-01
     25 T  31 GA    3.409613494040E-01 -3.332955066857E-01 -1.577204316981E-01
     26 T  31 GA    3.412582909384E-01 -3.333802648754E-01  3.423476146579E-01
     27 T 277 IR   -1.592651526879E-01 -1.666540707432E-01 -1.630626288424E-01
     28 T  31 GA   -1.590911112957E-01 -1.665591490410E-01  3.417732075760E-01
     29 T  31 GA    3.409653851339E-01 -9.350448237588E-05 -1.576923157735E-01
     30 T  31 GA    3.413070858593E-01  2.053216729991E-04  3.423858328154E-01
     31 T  31 GA   -1.590647091638E-01  1.711311029050E-01 -1.580312593942E-01
     32 T  31 GA   -1.590139367397E-01  1.671338786944E-01  3.420641365836E-01
     33 T  31 GA    3.408414464239E-01  3.333232037259E-01 -1.574969694274E-01
     34 T  31 GA    3.411138527926E-01  3.334120633216E-01  3.424073918848E-01
     35 T  31 GA   -1.590350463493E-01  4.955664346139E-01 -1.580003880344E-01
     36 T  31 GA   -1.589779462241E-01  4.997285269315E-01  3.420306277209E-01
     37 T  31 GA   -3.410422351762E-01 -3.337793057126E-01  1.580249296776E-01
     38 T  31 GA   -3.446434384782E-01 -3.367093272773E-01 -3.457268397736E-01
     39 T  31 GA    1.601739444824E-01 -1.666728617085E-01  1.587502259814E-01
     40 T  31 GA    1.589747095756E-01 -1.666735217477E-01 -3.420953758917E-01
     41 T  31 GA   -3.410601928001E-01  2.579083592500E-04  1.579848957724E-01
     42 T  31 GA   -3.446441181686E-01  3.483745126336E-03 -3.457235700469E-01
     43 T  31 GA    1.596839324240E-01  1.669429337629E-01  1.587083304555E-01
     44 T  31 GA    1.588181499523E-01  1.670199836134E-01 -3.422223609730E-01
     45 T  31 GA   -3.406986071862E-01  3.332326207151E-01  1.566776667027E-01
     46 T  31 GA   -3.422599602164E-01  3.334123208524E-01 -3.432353850131E-01
     47 T  31 GA    1.596759877473E-01  4.996105392314E-01  1.584683994692E-01
     48 T  31 GA    1.588182741945E-01  4.996351227463E-01 -3.422762623342E-01
     49 T   8 O    -3.311102257966E-01 -1.667593072433E-01  5.539755927264E-02
     50 T   8 O    -3.330341372613E-01 -1.665944943138E-01 -4.431498751615E-01
     51 T   8 O     1.674927633527E-01 -1.647348107546E-04  5.569081821035E-02
     52 T   8 O     1.658328554603E-01 -1.302139943998E-04 -4.444100318597E-01
     53 T   8 O    -3.317245000323E-01  1.659461487517E-01  5.431757961711E-02
     54 T   8 O    -3.322597694886E-01  1.673462974828E-01 -4.457127847565E-01
     55 T   8 O     1.674982698078E-01  3.332431077785E-01  5.536669793290E-02
     56 T   8 O     1.666330629113E-01  3.333507528116E-01 -4.448248550939E-01
     57 T   8 O    -3.317381477747E-01 -4.994319763661E-01  5.433719499732E-02
     58 T   8 O    -3.322534895411E-01  4.995166470837E-01 -4.457226737770E-01
     59 T   8 O     1.675088417125E-01 -3.331046154622E-01  5.565039550283E-02
     60 T   8 O     1.658354484575E-01 -3.331220102407E-01 -4.444445917062E-01
     61 T   8 O     3.333330893562E-01 -1.667346460849E-01 -5.502837111008E-02
     62 T   8 O     3.318757925941E-01 -1.666064944371E-01  4.444974623118E-01
     63 T   8 O    -1.651552816486E-01  9.381356890550E-04 -5.534400652267E-02
     64 T   8 O    -1.679768022404E-01 -9.892407510548E-05  4.447670183467E-01
     65 T   8 O     3.325820081105E-01  1.663100867657E-01 -5.514418290240E-02
     66 T   8 O     3.323762328860E-01  1.666779576282E-01  4.448151130355E-01
     67 T   8 O    -1.676869754978E-01  3.332976163912E-01 -5.420894769185E-02
     68 T   8 O    -1.676062404916E-01  3.334220365954E-01  4.447599913695E-01
     69 T   8 O     3.325703931210E-01 -4.997612284461E-01 -5.513985045340E-02
     70 T   8 O     3.323461216583E-01 -4.998838367389E-01  4.447770449752E-01
     71 T   8 O    -1.651585470292E-01 -3.343946953614E-01 -5.532198665522E-02
     72 T   8 O    -1.679889639525E-01 -3.331090729909E-01  4.447402766259E-01
     73 T   8 O     4.965622910005E-01 -3.333869526107E-01  1.264173666297E-01
     74 T   8 O     4.949103445596E-01 -3.330416730295E-01 -3.727064410471E-01
     75 T   8 O    -3.275409526980E-03 -1.667706402367E-01  1.260841422157E-01
     76 T   8 O    -4.580072158915E-03 -1.665862056138E-01 -3.688307630613E-01
     77 T   8 O     4.965554856830E-01 -1.774222501779E-04  1.263788086732E-01
     78 T   8 O     4.949132509838E-01 -2.189759918169E-04 -3.727096453432E-01
     79 T   8 O    -3.657645280006E-03  1.665188767428E-01  1.260205968457E-01
     80 T   8 O    -4.200752791703E-03  1.669224349012E-01 -3.719293777199E-01
     81 T   8 O     4.966928806130E-01  3.332110067864E-01  1.262007714431E-01
     82 T   8 O     4.957583682272E-01  3.333721011966E-01 -3.731689901696E-01
     83 T   8 O    -3.584263161630E-03  4.998914804398E-01  1.259248437266E-01
     84 T   8 O    -4.204108542066E-03  4.999224384264E-01 -3.719417253076E-01
     85 T   8 O    -4.961750689649E-01 -3.333787081532E-01 -1.280831351915E-01
     86 T   8 O    -4.957032949351E-01 -3.330712959788E-01  3.741618411075E-01
     87 T   8 O     4.870483588585E-03 -1.667006496127E-01 -1.243244972293E-01
     88 T   8 O     3.628567873173E-03 -1.666354243273E-01  3.739240925362E-01
     89 T   8 O    -4.961671923441E-01 -5.830478317962E-05 -1.281033523791E-01
     90 T   8 O    -4.956780957424E-01 -8.326396070447E-05  3.741794292853E-01
     91 T   8 O     3.425310945482E-03  1.671716260361E-01 -1.269237838129E-01
     92 T   8 O     3.588596649691E-03  1.665327673491E-01  3.731839879752E-01
     93 T   8 O    -4.964053816813E-01  3.333062933333E-01 -1.274903155351E-01
     94 T   8 O    -4.961443012957E-01  3.334459962274E-01  3.731478292484E-01
     95 T   8 O     3.458239518047E-03  4.994265607664E-01 -1.269298686855E-01
     96 T   8 O     3.631056961439E-03 -4.998225643504E-01  3.731449689465E-01
     97 T   8 O     3.269513035724E-01 -1.666518073561E-01 -2.806934083563E-01
     98 T   8 O     3.280813203770E-01 -1.666717883092E-01  2.196183627847E-01
     99 T   8 O    -1.721892164998E-01  1.906771465478E-03 -2.798663348212E-01
    100 T   8 O    -1.722888528085E-01 -1.604248555783E-04  2.193253710952E-01
    101 T   8 O     3.269685308148E-01  1.664735115142E-01 -2.806852037767E-01
    102 T   8 O     3.280528738390E-01  1.665153131680E-01  2.194485046616E-01
    103 T   8 O    -1.730038619324E-01  3.333914682403E-01 -2.812425586523E-01
    104 T   8 O    -1.723211282031E-01  3.333025416719E-01  2.191544719792E-01
    105 T   8 O     3.269630767856E-01 -4.997773003769E-01 -2.807188197653E-01
    106 T   8 O     3.280000996927E-01 -4.998936592768E-01  2.193961891578E-01
    107 T   8 O    -1.721497447768E-01 -3.351147927534E-01 -2.798437832687E-01
    108 T   8 O    -1.722389775913E-01 -3.332405034908E-01  2.193179921184E-01
    109 T   8 O    -3.273714679608E-01 -1.666934999718E-01  2.809128589943E-01
    110 T   8 O    -3.259552409352E-01 -1.666454244439E-01 -2.176663869299E-01
    111 T   8 O     1.723159700014E-01  8.506704497528E-08  2.807098533533E-01
    112 T   8 O     1.719913449795E-01 -5.393332324671E-04 -2.188959552103E-01
    113 T   8 O    -3.273112883895E-01  1.666722002560E-01  2.801755142368E-01
    114 T   8 O    -3.276309795694E-01  1.661175735759E-01 -2.197531451875E-01
    115 T   8 O     1.722600969795E-01  3.332518861528E-01  2.806732819861E-01
    116 T   8 O     1.722087035974E-01  3.333449489721E-01 -2.190902275333E-01
    117 T   8 O    -3.273064539491E-01  4.999674058378E-01  2.801688997800E-01
    118 T   8 O    -3.276179133001E-01 -4.993879407310E-01 -2.197602380647E-01
    119 T   8 O     1.723052333153E-01 -3.333491167759E-01  2.806318599622E-01
    120 T   8 O     1.719995110684E-01 -3.328047169253E-01 -2.189234981217E-01

 T = ATOM BELONGING TO THE ASYMMETRIC UNIT

 TOTAL ENERGY(DFT)(AU)( 26) -9.5964038347219E+04     DE (AU)   -1.753E-06

 UPDATED TRUST RADIUS     0.195E-02

 SYMMETRY ALLOWED FORCES  (COORDINATE, FORCE)

    1 -1.5140849E-04    2  2.0841078E-05    3 -2.7613396E-05    4  3.6465639E-05
    5 -4.5297623E-05    6  1.7068225E-04    7  1.0543360E-04    8 -6.0923536E-05
    9  1.5224980E-04   10  4.7516768E-05   11 -2.7418247E-05   12  1.0405662E-05
   13  1.0113220E-04   14  3.0692723E-05   15 -2.8647080E-05   16  4.8284692E-05
   17 -2.4987414E-06   18  1.4173980E-04   19 -1.1417458E-04   20  2.2006143E-05
   21  4.8136622E-05   22  2.1429264E-05   23  2.8836991E-05   24 -2.4753252E-05
   25  8.1155782E-05   26 -9.0579971E-06   27 -7.1226699E-05   28 -4.6227612E-06
   29 -4.6554746E-05   30  1.9301272E-04   31  1.0050414E-04   32  1.1740673E-04
   33  1.6266399E-04   34  8.9237279E-05   35 -9.1884831E-06   36 -9.5359930E-06
   37 -4.7223555E-05   38  1.3460391E-05   39 -3.3706686E-05   40  1.9699319E-05
   41 -4.5795454E-06   42 -1.0241300E-04   43 -3.9758093E-05   44  2.0224269E-05
   45  7.1801091E-05   46  3.2294861E-05   47 -1.2180788E-05   48 -2.6445462E-05
   49 -2.6235771E-05   50  1.7449048E-05   51  1.4627980E-06   52  5.0959837E-06
   53 -7.3196455E-06   54  4.5945180E-06   55 -9.7105695E-05   56  2.5613012E-05
   57  2.1164128E-05   58 -6.9368604E-05   59 -1.1361949E-05   60 -4.7148045E-05
   61 -4.3382119E-05   62 -1.1105340E-05   63  8.9319356E-06   64 -1.2362607E-05
   65  8.4338325E-06   66  8.0656140E-06   67 -2.7026273E-05   68  5.1014443E-06
   69  6.3916016E-05   70  5.0732082E-05   71 -1.5122359E-05   72  4.1184552E-05
   73  5.2194212E-05   74 -4.5242516E-06   75 -8.8835010E-05   76  2.6861679E-04
   77 -1.1834321E-04   78  7.4695151E-05   79 -5.2048018E-05   80 -2.1570097E-05
   81  1.1577235E-04   82  1.2259785E-04   83 -1.1814107E-04   84  1.4567031E-04
   85  5.8558628E-05   86 -6.0374044E-06   87 -1.2368834E-04   88  3.3828812E-04
   89 -2.7384808E-05   90  1.9808743E-05   91  1.1974726E-04   92  8.2386781E-05
   93  1.6758562E-05   94  2.0690184E-04   95 -7.7129453E-05   96  6.4862587E-05
   97  4.7865099E-05   98 -2.3236250E-05   99  5.0301565E-05  100  1.0352267E-04
  101 -1.0089865E-04  102  6.5034548E-05  103  1.2447493E-04  104 -1.2997684E-04
  105 -1.2799940E-05  106  1.8038236E-04  107 -1.0663406E-04  108  1.0702474E-04
  109 -2.5801821E-04  110  4.1852913E-05  111 -1.1260585E-04  112  7.1942346E-05
  113 -5.3077338E-05  114  1.1722264E-05  115 -2.5235071E-04  116 -3.6644652E-05
  117  3.4847422E-04  118 -1.5586451E-05  119  2.3270923E-05  120 -8.3499168E-05
  121 -2.5352762E-04  122  6.4683266E-06  123  6.3322983E-06  124  7.0923105E-05
  125  3.7846109E-05  126  4.8369127E-06  127 -3.1405283E-04  128  1.2430013E-05
  129 -3.7923558E-04  130 -7.0458126E-05  131  4.8959037E-05  132 -1.2723266E-05
  133 -2.5404587E-04  134  3.9928339E-05  135 -5.8264768E-05  136 -1.9602470E-05
  137 -5.3825466E-05  138  1.6122734E-04  139 -2.3742215E-04  140  4.0155026E-05
  141  5.7680532E-05  142 -1.0326039E-04  143  2.1469622E-05  144  2.8347962E-05
  145  2.0469729E-04  146  4.4214318E-05  147 -6.1619991E-05  148 -3.5825381E-05
  149 -1.4112078E-07  150  9.1415408E-06  151  5.7341808E-05  152 -9.5835907E-05
  153  5.6541486E-05  154  1.1399010E-04  155  2.2948884E-06  156 -3.7868848E-05
  157  1.1988797E-04  158 -2.5649500E-05  159 -5.5757820E-05  160  1.9061121E-05
  161 -2.3845422E-05  162  2.3195815E-05  163  8.4197696E-05  164  2.7047762E-06
  165  1.5092499E-04  166  9.4324287E-05  167 -6.1100569E-06  168 -1.4288206E-05
  169  1.5161130E-04  170  4.3512227E-05  171 -4.3138309E-05  172  2.2333505E-05
  173 -9.1296867E-06  174  2.7595561E-05  175  7.5955633E-05  176 -2.8749622E-05
  177 -2.5806624E-05  178  1.1225535E-04  179 -2.0056768E-05  180 -3.6550615E-05
  181 -5.9584496E-05  182 -2.5912410E-06  183  5.9183785E-05  184 -1.6698320E-04
  185 -1.2894001E-05  186  1.2711669E-05  187 -3.2648805E-06  188 -3.7803668E-05
  189 -1.5833496E-05  190 -7.2874805E-05  191 -1.3954196E-05  192  1.1790289E-05
  193 -1.0106921E-04  194 -3.2053894E-05  195  7.8076794E-05  196 -1.3969431E-04
  197 -3.8503790E-05  198 -2.1774050E-05  199 -1.2037516E-04  200 -1.7011652E-05
  201  9.5341960E-07  202 -6.9004411E-05  203 -2.8026202E-05  204  7.0746503E-05
  205 -1.0622934E-04  206 -2.4919228E-07  207  6.5173871E-05  208 -1.1951286E-04
  209  1.3199208E-05  210  2.5014708E-05  211  4.0045066E-06  212  5.5478301E-05
[truncated: 705,499 more chars]
