# Supplementary material for: Ir impurities in α- and β-Ga2O3 and their detrimental effect on p-type conductivity
Source: Sci Rep. 2023 May 26;13:8522. doi: 10.1038/s41598-023-35112-9 (PMC10220028; doi:10.1038/s41598-023-35112-9)
Supplement: Supplementary file 1 — Supplementary Information. [file 41598_2023_35112_MOESM1_ESM.zip › Ga2O3 outputs/Ir_doped_Ga2O3/Ir4+/beta/Ga2/correction_energy_calculation/Makov-payne_contribution/b-Ga2O3-HSE06-dzvp2-dzvp2.gui]

   3   1   1 E -9.5964038345741E+04 DE 6.3E-09(  3)
  0.121910754747E+02 -0.217468133463E-03  0.138179717610E-01
 -0.159654956632E-03  0.911766631896E+01  0.144596665909E-02
 -0.277352379619E+01  0.185435794238E-02  0.112695039798E+02
    1
  0.100000000000E+01  0.000000000000E+00  0.000000000000E+00
 -0.123259516441E-31  0.100000000000E+01 -0.123259516441E-31
  0.000000000000E+00  0.000000000000E+00  0.100000000000E+01
  0.000000000000E+00  0.000000000000E+00  0.000000000000E+00
  120
   31     -4.732596235797     -1.520359593552     -1.121820537983
   31     -6.084342627310     -1.517878752922      4.486795118111
   31      1.418273787359      0.032890291329     -1.130210670797
   31      0.007908663725      0.001033315584      4.492384623484
   31     -4.707639681643      1.521398621898     -1.152406118907
   31     -6.088397380778      1.523576634182      4.469848725769
   31      1.400334246640      3.038400320405     -1.136958009510
   31      0.003969863659      3.039891981339      4.491788334508
   31     -4.707364398362      4.555985925991     -1.151660879847
   31     -6.088112463721      4.558676271441      4.470019542030
   31      1.418558101925     -3.073135587754     -1.131102963404
   31      0.008315328890     -3.038089337213      4.491317636999
   31      4.704559190531     -1.520711620392      1.153068498460
   31      6.067193220638     -1.520033307708     -4.492200927535
   31     -1.380626880337     -0.002365041677      1.169521435528
   31      0.011899233788      0.003224394643     -4.511854256164
   31      4.705770294881      1.518958835984      1.149550045535
   31      6.074670915342      1.522780699821     -4.485986349456
   31     -1.387264301911      3.038314596980      1.155229178312
   31     -0.004543850747      3.039434666542     -4.499357515031
   31      4.706003185698      4.557275387739      1.150006139545
   31      6.074695878622      4.554811215273     -4.485987915812
   31     -1.379923146446     -3.038906451606      1.168896023571
   31      0.011936105601     -3.042047996247     -4.512834809992
   31      4.594383007185     -3.039151833580     -1.773009366069
   31      3.210532251733     -3.038824839052      3.862475351626
  277     -1.489137514306     -1.519795221520     -1.839939921275
   31     -2.887640866284     -1.517725533067      3.849261037488
   31      4.594286505703     -0.001216154623     -1.772206387208
   31      3.210865938670      0.002593454453      3.863468418539
   31     -1.500846037792      1.559867544138     -1.782815133048
   31     -2.887582583502      1.524709903092      3.853104580293
   31      4.592200027164      3.038840019710     -1.769791926768
   31      3.208652816331      3.040678180231      3.864011456146
   31     -1.500613372258      4.518436432149     -1.781971540758
   31     -2.887019967646      4.557226097218      3.853141498661
   31     -4.595705613091     -3.043027251280      1.775765472297
   31     -3.242863242791     -3.070549329729     -3.901763224994
   31      1.512805782208     -1.519510515061      1.790524322761
   31      2.886708603328     -1.520381674550     -3.853197797700
   31     -4.595775719837      0.002625303681      1.775681221614
   31     -3.242944090145      0.031156265870     -3.901201242507
   31      1.506886940848      1.522305186259      1.791186859895
   31      2.885175048665      1.522120612752     -3.854211273128
   31     -4.587871664391      3.038533608378      1.761419446191
   31     -3.220809381709      3.039381601459     -3.872751034785
   31      1.507345004779      4.555355951942      1.788445670929
   31      2.885300420422      4.554751950097     -3.854424578800
    8     -4.190339533713     -1.520409514127      0.619619924798
    8     -2.831010496915     -1.519674555208     -4.999215106125
    8      1.887480162771     -0.001258571989      0.629624979390
    8      3.253958742263     -0.002075577037     -5.005803974467
    8     -4.194847321490      1.513173558245      0.607835419200
    8     -2.814584976928      1.525079958688     -5.027589300799
    8      1.888388656363      3.038346962251      0.626472568065
    8      3.264937496687      3.038471142557     -5.010118612650
    8     -4.195193788819      4.564096265287      0.608619488871
    8     -2.814520489416      4.553713985028     -5.027266671416
    8      1.887860421976     -3.037191473212      0.628639695452
    8      3.254170908477     -3.038127217237     -5.006711551654
    8      4.216558334605     -1.520414312916     -0.615722963238
    8      2.813230308806     -1.518211325317      5.013837819153
    8     -1.859772092265      0.008434607906     -0.625914591651
    8     -3.281436973214      0.000070519344      5.010141304926
    8      4.207702984837      1.516220647799     -0.616683471891
    8      2.818431732519      1.520614593675      5.017848522997
    8     -1.893745985727      3.038818033937     -0.612751961235
    8     -3.276884694738      3.041025523399      5.010433546107
    8      4.207529801002      4.560831676709     -0.616141592116
    8      2.818043076161      4.560715058269      5.017806081632
    8     -1.859846719810     -3.048947074579     -0.626121673403
    8     -3.281489064553     -3.036191066942      5.009291319593
    8      5.703190502040     -3.039696352677      1.431015992995
    8      7.067103333284     -3.037391486537     -4.193862340117
    8     -0.389479069249     -1.520429404469      1.420728294294
    8      0.967059897269     -1.519538439706     -4.156761895259
    8      5.703198853839     -0.001564239871      1.431043360271
    8      7.067101681356     -0.002775184615     -4.193418103032
    8     -0.394197999906      1.518339467057      1.420517592580
    8      0.980227328064      1.521283885815     -4.191235019213
    8      5.705266272924      3.038127328347      1.429450364774
    8      7.078696337857      3.038774785169     -4.198084334626
    8     -0.392862697584      4.557970640253      1.419519924914
    8      0.980152726369      4.557468398464     -4.190915016805
    8     -5.693495914472     -3.039729303884     -1.450616010349
    8     -7.081034436723     -3.035880319724      4.209263577250
    8      0.404401105200     -1.520179338562     -1.401053336393
    8     -0.993044040705     -1.518526214027      4.214119847687
    8     -5.693378546023     -0.000738095097     -1.450404698775
    8     -7.080875922766      0.000155121778      4.209982257054
    8      0.393797341482      1.524039354514     -1.430374310959
    8     -0.991544133791      1.519184362910      4.206312493300
    8     -5.697986002327      3.038850003211     -1.443141586762
    8     -7.083668433365      3.041195596107      4.198863474877
    8      0.394160565485      4.553314305908     -1.429906478446
    8     -0.990850893472      4.561178681428      4.206268019236
    8      4.764105838482     -1.520121087637     -3.159125497098
    8      3.390800536313     -1.519494315287      2.478877087358
    8     -1.322970928218      0.016846753896     -3.156230080680
    8     -2.708553263122     -0.001221616232      2.469078560710
    8      4.764318402826      1.517256200797     -3.158528237617
    8      3.390940280559      1.518157560017      2.477604529220
    8     -1.329513277583      3.039357342348     -3.171818436742
    8     -2.708601901655      3.039076491099      2.467517303983
    8      4.764297121802      4.560184598004     -3.158537845057
    8      3.390249610442      4.559718038508      2.477317905495
    8     -1.322448857451     -3.055878343630     -3.156472876602
    8     -2.707819037807     -3.038322018152      2.468571394681
    8     -4.770295018115     -1.519045462053      3.161084926486
    8     -3.369770797193     -1.519757879092     -2.457390536753
    8      1.321855832490      0.000730135115      3.166405985373
    8      2.704231556698     -0.005487902139     -2.464370796554
    8     -4.767517299705      1.520417404199      3.153308714379
    8     -3.384512036226      1.513571281571     -2.480507169575
    8      1.321355444553      3.038613762579      3.165872452549
    8      2.707283508656      3.039115301206     -2.466284736322
    8     -4.767385267420      4.559165892957      3.153644030800
    8     -3.384357985418      4.564918965722     -2.480078601062
    8      1.322076217035     -3.038503642379      3.164939235022
    8      2.704467083290     -3.034704897158     -2.465105170257
    0    0
