# Supplementary material for: Ir impurities in α- and β-Ga2O3 and their detrimental effect on p-type conductivity
Source: Sci Rep. 2023 May 26;13:8522. doi: 10.1038/s41598-023-35112-9 (PMC10220028; doi:10.1038/s41598-023-35112-9)
Supplement: Supplementary file 1 — Supplementary Information. [file 41598_2023_35112_MOESM1_ESM.zip › Ga2O3 outputs/Ir_doped_Ga2O3/Ir4+/beta/Ga2/correction_energy_calculation/Makov-payne_contribution/b-Ga2O3-HSE06-dzvp2-dzvp2.d12]

Ga2O3 - beta
EXTERNAL
ATOMSUBS
1
27 1
ATOMREMO
119
1 2 3 4 5 6 7 8 9 10 11 12 13 14 15 16 17 18 19 20 21 22 23 24 25 26 28 29 30 31 32 33 34 35 36 37 38 39 40 41 42 43 44 45 46 47 48 49 50 51 52 53 54 55 56 57 58 59 60 61 62 63 64 65 66 67 68 69 70 71 72 73 74 75 76 77 78 79 80 81 82 83 84 85 86 87 88 89 90 91 92 93 94 95 96 97 98 99 100 101 102 103 104 105 106 107 108 109 110 111 112 113 114 115 116 117 118 119 120
END
1 3
0 0 3 1 1
  24.62344998        0.01857031
  3.640664800        0.14010862
  0.773177290        0.55558583
0 0 1 0 1
  0.196065500        1.00000000
0 2 1 0 1
  0.184819860        1.00000000
99 0
END
DFT
HSE06
SPIN
END
SHRINK
4 8
TOLDEE
7
MAXCYCLE
200
FMIXING
85
ANDERSON
SAVEWF
PPAN
END
