# Supplementary material for: Ir impurities in α- and β-Ga2O3 and their detrimental effect on p-type conductivity
Source: Sci Rep. 2023 May 26;13:8522. doi: 10.1038/s41598-023-35112-9 (PMC10220028; doi:10.1038/s41598-023-35112-9)
Supplement: Supplementary file 1 — Supplementary Information. [file 41598_2023_35112_MOESM1_ESM.zip › Ga2O3 outputs/Ir_doped_Ga2O3/Ir4+/beta/Ga1/correction_energy_calculation/Energy_offset/b-Ga2O3-HSE06-dzvp2-dzvp2.cryst.out]

Sat Apr  2 16:51:19 EEST 2022
 
CRYSTAL will run on 40 processors
mpich130 is in use
mpich130 is in use
 
CRYSTAL input is expected from /home/azacinskis/Bailey_energy_offset_correction/beta/360_atoms/attempt2/b-Ga2O3-HSE06-dzvp2-dzvp2.d12
OUTPUT is going to /home/azacinskis/Bailey_energy_offset_correction/beta/360_atoms/attempt2/b-Ga2O3-HSE06-dzvp2-dzvp2.cryst.out
 
Executable from /install_linux/2020/crystal17/new_v17102_v01/bin/Linux-ifort17_XE_emt64_omp2.1.0/v1.0.2 are used
Creating temporary directory /work/azacinskis/b-Ga2O3-HSE06-dzvp2-dzvp2.tmp155883
 
Input data from /home/azacinskis/Bailey_energy_offset_correction/beta/360_atoms/attempt2/b-Ga2O3-HSE06-dzvp2-dzvp2.d12 :
 
Ga2O3 - beta
EXTERNAL
SUPERCON
3 0 0
0 3 0
0 0 2
ATOMSUBS
1
360 108
END
31 12
0 0 6 2 1
  87842.126296      0.0014271588798
  13189.496402      0.0109388940970
  3000.9482141      0.0543082001270
  847.38425966      0.1895105598300
  276.00980642      0.3861518591800
  95.216672071      0.3005108271900
0 0 3 2 1
  184.00703968     -0.1112446196300
  21.827051433      0.6483132291800
  9.0026963761      0.4435838359400
0 0 3 2 1
  16.033176938     -0.2301429955500
  2.6707724878      0.7294686151600
  1.1252834170      0.4621497695100
0 0 1 2 1
  0.9338577400      1.0000000000000 
0 0 1 0 1
  0.1574498300      1.0000000000000
0 2 5 6 1
  1167.2665844      0.0090974021307
  275.38062789      0.0684562733430
  87.375073070      0.2692229388800
  31.597254670      0.5350789788200
  11.824122798      0.3527906276000
0 2 3 6 1
  6.2881845133      0.3393824453000
  2.5199853240      0.5687194760800
  1.0169726306      0.2771769493900
0 2 1 1 1
  0.3650037800      1.0000000000000
0 2 1 0 1
  0.1507841800      1.0000000000000
0 3 4 10 1
  65.354237674      0.0273701463820
  18.504656747      0.1509946397600
  6.3179620632      0.3748532854500
  2.1641389426      0.4751060685100
0 3 1 0 1
  0.6662863400      1.0000000000000 
0 3 1 0 1
  0.1526260800      1.0000000000000
8 6
0 0 5 2 1
  2266.1767785      -0.005343180993
  340.87010191      -0.039890039230
  77.363135167      -0.178539119850
  21.479644940      -0.464276849590
  6.6589433124      -0.443097451720
0 0 1 2 1
  0.8478937000       1.000000000000
0 0 1 0 1
  0.2790534900       1.000000000000
0 2 3 4 1
  17.721504317       0.043394573193
  3.8635505440       0.230941207650
  1.0480920883       0.513753110640
0 2 1 0 1
  0.2623818000       1.000000000000
0 3 1 0 1
  0.4790426200       1.000000000000
108 6
0 0 5 2 1
  2266.1767785      -0.005343180993
  340.87010191      -0.039890039230
  77.363135167      -0.178539119850
  21.479644940      -0.464276849590
  6.6589433124      -0.443097451720
0 0 1 2 1
  0.8478937000       1.000000000000
0 0 1 0 1
  0.2790534900       1.000000000000
0 2 3 3 1
  17.721504317       0.043394573193
  3.8635505440       0.230941207650
  1.0480920883       0.513753110640
0 2 1 0 1
  0.2623818000       1.000000000000
0 3 1 0 1
  0.4790426200       1.000000000000
99 0
CHARGED
END
DFT
HSE06
END
MAXCYCLE
200
SHRINK
4 8
TOLDEE
7
END
 
External geometry input found in  /home/azacinskis/Bailey_energy_offset_correction/beta/360_atoms/attempt2/b-Ga2O3-HSE06-dzvp2-dzvp2.gui
External geometry input copied to  /home/azacinskis/Bailey_energy_offset_correction/beta/360_atoms/attempt2/b-Ga2O3-HSE06-dzvp2-dzvp2.gui_old
          40 PROCESSORS WORKING

         
 *******************************************************************************
 *                                                                             *
 *                               CRYSTAL17                                     *
 *                      public : 1.0.2 - March 1st, 2018                       *
 *                       HTTP://WWW.CRYSTAL.UNITO.IT                           *
 *                                                                             *
 *                              MAIN AUTHORS                                   *
 *                                                                             *
 *  R. DOVESI(1,11), V.R. SAUNDERS(2), C. ROETTI(1,11), R. ORLANDO(1,11),      *
 *  C.M. ZICOVICH-WILSON(1,3), F. PASCALE(4), B. CIVALLERI(1,11),              *
 *  K. DOLL(5), N.M. HARRISON(2,6), I.J. BUSH(7), Ph. D'ARCO(8),               *
 *  M. LLUNELL(9), M. CAUSA'(10), Y. NOEL(8), L. MASCHIO(1,11), A. ERBA(1,11)  *
 *  M. RE'RAT(14), S. CASASSA(1,11)                                            *
 *                                                                             *
 *        CONTRIBUTIONS TO THE CODE HAVE ALSO BEEN GIVEN BY                    *
 *                                                                             *
 *  M. FERRABONE(1,11), M. DE LA PIERRE(1,11), M. FERRERO(1,11),               *
 *  J. BAIMA(1,11), E. ALBANESE(1,11), M.F. PEINTINGER(12), R. BAST(13),       *
 *  B. KIRTMAN(15), V. LACIVITA(1,11), R. DEMICHELIS(1,16)                     *
 *  G. BRANDEBURG(17), S. SALUSTRO(1,11), G. SANSONE(1,11)                     *
 *  M.T. RUGGIERO(18)                                                          *
 *                                                                             *
 * (1) THEORETICAL CHEMISTRY GROUP - UNIVERSITA' DI TORINO - TORINO (ITALY)    *
 * (2) COMPUTATIONAL SCIENCE & ENGINEERING DEPARTMENT - STFC DARESBURY (UK)    *
 * (3) UNIVERSIDAD AUTONOMA DEL ESTADO DE MORELOS - CUERNAVACA (MEXICO)        *
 * (4) UNIVERSITE' DE LORRAINE - NANCY (FRANCE)                                *
 * (5) UNIVERSITAET STUTTGART- STUTTGART (GERMANY)                             *
 * (6) IMPERIAL COLLEGE - LONDON (UK)                                          *
 * (7) OXFORD E-RESEARCH CENTRE - OXFORD (UK)                                  *
 * (8) UPMC - SORBONNE UNIVERSITES - PARIS (FRANCE)                            *
 * (9) UNIVERSIDAD DE BARCELONA - BARCELONA (SPAIN)                            *
 *(10) UNIVERSITA' DI NAPOLI "FEDERICO II" - NAPOLI (ITALY)                    *
 *(11) NIS - NANOSTRUCTURED INTERFACES AND SURFACES - TORINO (ITALY)           *
 *(12) MPI FUER CHEMISCHE ENERGIEKONVERSION - MUELHEIM AN DER RUHR (GERMANY)   *
 *(13) UNIVERSITY OF TROMSO - TROMSO (NORWAY)                                  *
 *(14) UNIVERSITE' DE PAU ET DES PAYS DE L'ADOUR - PAU (FRANCE)                *
 *(15) UNIVERSITY OF CALIFORNIA SANTA BARBARA - SANTA BARBARA (USA)            *
 *(16) CURTIN UNIVERSITY - PERTH (AUSTRALIA)                                   *
 *(17) UNIVERSITY COLLEGE LONDON - LONDON (UK)                                 *
 *(18) CAMBRIDGE UNIVERSITY - CAMBRIDGE (UK)                                   *
 *                                                                             *
 *******************************************************************************
 EEEEEEEEEE STARTING  DATE 02 04 2022 TIME 16:51:23.4
 Ga2O3 - beta                                                                    

 GEOMETRY INPUT FROM EXTERNAL FILE (FORTRAN UNIT 34)
 3D - CRYSTAL 

 *******************************************************************************
 LATTICE PARAMETERS  (ANGSTROMS AND DEGREES) - PRIMITIVE CELL
       A          B          C        ALPHA      BETA     GAMMA        VOLUME
    6.31658    6.31658    5.81641    76.58187 103.41813 152.11838    105.378900

 NUMBER OF IRREDUCIBLE ATOMS IN THE CELL:    5

 CARTESIAN COORDINATES (ANGSTROM) - IRREDUCIBLE ATOMS AND SYMMETRY RELATED

 AT.IRR.  AT  AT.N.          X                   Y                   Z
     1     1    31    1.397852221326E+00  0.000000000000E+00 -1.149977954589E+00
     1     2    31   -1.397852221326E+00  0.000000000000E+00  1.149977954589E+00
     3     3    31   -1.506236787198E+00 -1.521787103852E+00 -1.783143760905E+00
     3     4    31    1.506236787198E+00 -1.521787103852E+00  1.783143760905E+00
     5     5     8    1.881433849779E+00  0.000000000000E+00  6.230280871050E-01
     5     6     8   -1.881433849779E+00  0.000000000000E+00 -6.230280871050E-01
     7     7     8   -4.025296395950E-01 -1.521787103852E+00  1.439303231334E+00
     7     8     8    4.025296395950E-01 -1.521787103852E+00 -1.439303231334E+00
     9     9     8   -1.333813816820E+00  0.000000000000E+00 -3.178033848654E+00
     9    10     8    1.333813816820E+00  0.000000000000E+00  3.178033848654E+00

 SPACE  GROUP  N.                     :   12
 NUMBER OF SYMMETRY OPERATORS         :    4
 *******************************************************************************
 LATTICE PARAMETERS (ANGSTROMS AND DEGREES) - BOHR = 0.5291772083 ANGSTROM
 PRIMITIVE CELL - CENTRING CODE 4/0 VOLUME=   105.378900 - DENSITY  5.857 g/cm^3
         A              B              C           ALPHA      BETA       GAMMA 
     6.31658113     6.31658113     5.81640722    76.581868 103.418132 152.118376
 *******************************************************************************
 ATOMS IN THE ASYMMETRIC UNIT    5 - ATOMS IN THE UNIT CELL:   10
     ATOM                 X/A                 Y/B                 Z/C    
 *******************************************************************************
      1 T  31 GA    9.080001156233E-02 -9.080001156233E-02 -2.038466281224E-01
      2 F  31 GA   -9.080001156233E-02  9.080001156233E-02  2.038466281224E-01
      3 T  31 GA    3.412355566526E-01 -3.412355566539E-01 -3.154830676209E-01
      4 F  31 GA   -3.412355566539E-01  3.412355566526E-01  3.154830676209E-01
      5 T   8 O     1.659722655041E-01 -1.659722655041E-01  1.100082726681E-01
      6 F   8 O    -1.659722655041E-01  1.659722655041E-01 -1.100082726681E-01
      7 T   8 O     4.961914072353E-01 -4.961914072366E-01  2.549130454451E-01
      8 F   8 O    -4.961914072366E-01  4.961914072353E-01 -2.549130454451E-01
      9 T   8 O    -1.728235746364E-01  1.728235746364E-01  4.375053544937E-01
     10 F   8 O     1.728235746364E-01 -1.728235746364E-01 -4.375053544937E-01

 TRANSFORMATION MATRIX PRIMITIVE-CRYSTALLOGRAPHIC CELL
  1.0000  1.0000  0.0000 -1.0000  1.0000  0.0000  0.0000  0.0000  1.0000

 *******************************************************************************
 CRYSTALLOGRAPHIC CELL (VOLUME=        210.75779989)
         A              B              C           ALPHA      BETA       GAMMA 
    12.26105398     3.04357421     5.81640722    90.000000 103.833330  90.000000

 COORDINATES IN THE CRYSTALLOGRAPHIC CELL
     ATOM                 X/A                 Y/B                 Z/C    
 *******************************************************************************
      1 T  31 GA    9.080001156233E-02  2.378924801169E-17 -2.038466281224E-01
      2 F  31 GA   -9.080001156233E-02 -2.378924801169E-17  2.038466281224E-01
      3 T  31 GA   -1.587644433467E-01  4.999999999993E-01 -3.154830676209E-01
      4 F  31 GA    1.587644433467E-01  4.999999999993E-01  3.154830676209E-01
      5 T   8 O     1.659722655041E-01 -1.283815241853E-17  1.100082726681E-01
      6 F   8 O    -1.659722655041E-01  1.283815241853E-17 -1.100082726681E-01
      7 T   8 O    -3.808592764032E-03  4.999999999993E-01  2.549130454451E-01
      8 F   8 O     3.808592764032E-03  4.999999999993E-01 -2.549130454451E-01
      9 T   8 O    -1.728235746364E-01  6.564408129021E-17  4.375053544937E-01
     10 F   8 O     1.728235746364E-01 -6.564408129021E-17 -4.375053544937E-01

 T = ATOM BELONGING TO THE ASYMMETRIC UNIT
 *******************************************************************************
 * GEOMETRY EDITING - INPUT COORDINATES ARE GIVEN IN ANGSTROM         
 *******************************************************************************

 GEOMETRY NOW FULLY CONSISTENT WITH THE GROUP
 INFORMATION **** SUPERCON **** SUPERCELL EXPANSION MATRIX REFERS TO CRYSTALLOGRAPHIC CELL

 NO SYMMOPS WITH FINITE TRANSLATIONAL COMPONENT

 *******************************************************************************
 * SUPERCELL OPTION
 *******************************************************************************


        EXPANSION MATRIX OF CONVENTIONAL CELL
 E1     3.000     0.000     0.000
 E2     0.000     3.000     0.000
 E3     0.000     0.000     2.000

        EXPANSION MATRIX OF PRIMITIVE CELL
 E1     3.000    -3.000     0.000
 E2     3.000     3.000     0.000
 E3     0.000     0.000     2.000

 NUMBER OF ATOMS PER SUPERCELL   360

        DIRECT LATTICE VECTORS COMPONENTS (ANGSTROM)
 B1    36.783     0.000     0.034
 B2     0.000     9.131     0.000
 B3    -2.792     0.000    11.293

 LATTICE PARAMETERS  (ANGSTROM AND DEGREES)
       A          B          C         ALPHA     BETA     GAMMA        VOLUME
   36.78316    9.13072   11.63281    90.00000 103.83333  90.00000   3793.640398


 **** ATOMS BELONGING TO THE SUPERCELL
 LABEL AT.NO.      COORDINATES (ANGSTROM AND FRACTIONAL)
     1    31   -16.9937     4.5654    -1.1669    -0.4697     0.5000    -0.1019
     2    31   -18.3896     4.5654     4.4795    -0.4697     0.5000     0.3981
     3    31    13.6589    -3.0436    -1.1387     0.3636    -0.3333    -0.1019
     4    31    12.2630    -3.0436     4.5077     0.3636    -0.3333     0.3981
     5    31     7.5284    -1.5218    -1.1443     0.1969    -0.1667    -0.1019
     6    31     6.1325    -1.5218     4.5021     0.1969    -0.1667     0.3981
     7    31     1.3979    -0.0000    -1.1500     0.0303     0.0000    -0.1019
     8    31     0.0020     0.0000     4.4964     0.0303     0.0000     0.3981
     9    31    -4.7327     1.5218    -1.1556    -0.1364     0.1667    -0.1019
    10    31    -6.1286     1.5218     4.4908    -0.1364     0.1667     0.3981
    11    31   -10.8632     3.0436    -1.1613    -0.3031     0.3333    -0.1019
    12    31   -12.2591     3.0436     4.4851    -0.3031     0.3333     0.3981
    13    31   -10.8632    -3.0436    -1.1613    -0.3031    -0.3333    -0.1019
    14    31   -12.2591    -3.0436     4.4851    -0.3031    -0.3333     0.3981
    15    31   -16.9937    -1.5218    -1.1669    -0.4697    -0.1667    -0.1019
    16    31   -18.3896    -1.5218     4.4795    -0.4697    -0.1667     0.3981
    17    31    13.6589     0.0000    -1.1387     0.3636     0.0000    -0.1019
    18    31    12.2630     0.0000     4.5077     0.3636     0.0000     0.3981
    19    31     7.5284     1.5218    -1.1443     0.1969     0.1667    -0.1019
    20    31     6.1325     1.5218     4.5021     0.1969     0.1667     0.3981
    21    31     1.3979     3.0436    -1.1500     0.0303     0.3333    -0.1019
    22    31     0.0020     3.0436     4.4964     0.0303     0.3333     0.3981
    23    31    -4.7327    -4.5654    -1.1556    -0.1364    -0.5000    -0.1019
    24    31    -6.1286     4.5654     4.4908    -0.1364     0.5000     0.3981
    25    31    -4.7327    -1.5218    -1.1556    -0.1364    -0.1667    -0.1019
    26    31    -6.1286    -1.5218     4.4908    -0.1364    -0.1667     0.3981
    27    31   -10.8632     0.0000    -1.1613    -0.3031     0.0000    -0.1019
    28    31   -12.2591     0.0000     4.4851    -0.3031     0.0000     0.3981
    29    31   -16.9937     1.5218    -1.1669    -0.4697     0.1667    -0.1019
    30    31   -18.3896     1.5218     4.4795    -0.4697     0.1667     0.3981
    31    31    13.6589     3.0436    -1.1387     0.3636     0.3333    -0.1019
    32    31    12.2630     3.0436     4.5077     0.3636     0.3333     0.3981
    33    31     7.5284    -4.5654    -1.1443     0.1969    -0.5000    -0.1019
    34    31     6.1325     4.5654     4.5021     0.1969     0.5000     0.3981
    35    31     1.3979    -3.0436    -1.1500     0.0303    -0.3333    -0.1019
    36    31     0.0020    -3.0436     4.4964     0.0303    -0.3333     0.3981
    37    31    16.9937     4.5654     1.1669     0.4697     0.5000     0.1019
    38    31    18.3896     4.5654    -4.4795     0.4697     0.5000    -0.3981
    39    31    10.8632    -3.0436     1.1613     0.3031    -0.3333     0.1019
    40    31    12.2591    -3.0436    -4.4851     0.3031    -0.3333    -0.3981
    41    31     4.7327    -1.5218     1.1556     0.1364    -0.1667     0.1019
    42    31     6.1286    -1.5218    -4.4908     0.1364    -0.1667    -0.3981
    43    31    -1.3979     0.0000     1.1500    -0.0303     0.0000     0.1019
    44    31    -0.0020    -0.0000    -4.4964    -0.0303     0.0000    -0.3981
    45    31    -7.5284     1.5218     1.1443    -0.1969     0.1667     0.1019
    46    31    -6.1325     1.5218    -4.5021    -0.1969     0.1667    -0.3981
    47    31   -13.6589     3.0436     1.1387    -0.3636     0.3333     0.1019
    48    31   -12.2630     3.0436    -4.5077    -0.3636     0.3333    -0.3981
    49    31   -13.6589    -3.0436     1.1387    -0.3636    -0.3333     0.1019
    50    31   -12.2630    -3.0436    -4.5077    -0.3636    -0.3333    -0.3981
    51    31    16.9937    -1.5218     1.1669     0.4697    -0.1667     0.1019
    52    31    18.3896    -1.5218    -4.4795     0.4697    -0.1667    -0.3981
    53    31    10.8632     0.0000     1.1613     0.3031    -0.0000     0.1019
    54    31    12.2591    -0.0000    -4.4851     0.3031    -0.0000    -0.3981
    55    31     4.7327     1.5218     1.1556     0.1364     0.1667     0.1019
    56    31     6.1286     1.5218    -4.4908     0.1364     0.1667    -0.3981
    57    31    -1.3979     3.0436     1.1500    -0.0303     0.3333     0.1019
    58    31    -0.0020     3.0436    -4.4964    -0.0303     0.3333    -0.3981
    59    31    -7.5284    -4.5654     1.1443    -0.1969    -0.5000     0.1019
    60    31    -6.1325     4.5654    -4.5021    -0.1969     0.5000    -0.3981
    61    31    -7.5284    -1.5218     1.1443    -0.1969    -0.1667     0.1019
    62    31    -6.1325    -1.5218    -4.5021    -0.1969    -0.1667    -0.3981
    63    31   -13.6589     0.0000     1.1387    -0.3636    -0.0000     0.1019
    64    31   -12.2630    -0.0000    -4.5077    -0.3636    -0.0000    -0.3981
    65    31    16.9937     1.5218     1.1669     0.4697     0.1667     0.1019
    66    31    18.3896     1.5218    -4.4795     0.4697     0.1667    -0.3981
    67    31    10.8632     3.0436     1.1613     0.3031     0.3333     0.1019
    68    31    12.2591     3.0436    -4.4851     0.3031     0.3333    -0.3981
    69    31     4.7327    -4.5654     1.1556     0.1364    -0.5000     0.1019
    70    31     6.1286     4.5654    -4.4908     0.1364     0.5000    -0.3981
    71    31    -1.3979    -3.0436     1.1500    -0.0303    -0.3333     0.1019
    72    31    -0.0020    -3.0436    -4.4964    -0.0303    -0.3333    -0.3981
    73    31    16.8853     3.0436    -1.7662     0.4471     0.3333    -0.1577
    74    31    15.4894     3.0436     3.8802     0.4471     0.3333     0.3423
    75    31    10.7548     4.5654    -1.7718     0.2804     0.5000    -0.1577
    76    31     9.3589     4.5654     3.8746     0.2804     0.5000     0.3423
    77    31     4.6243    -3.0436    -1.7775     0.1137    -0.3333    -0.1577
    78    31     3.2284    -3.0436     3.8689     0.1137    -0.3333     0.3423
    79    31    -1.5062    -1.5218    -1.7831    -0.0529    -0.1667    -0.1577
    80    31    -2.9021    -1.5218     3.8633    -0.0529    -0.1667     0.3423
    81    31    -7.6368    -0.0000    -1.7888    -0.2196    -0.0000    -0.1577
    82    31    -9.0327     0.0000     3.8576    -0.2196    -0.0000     0.3423
    83    31   -13.7673     1.5218    -1.7944    -0.3863     0.1667    -0.1577
    84    31   -15.1632     1.5218     3.8520    -0.3863     0.1667     0.3423
    85    31   -13.7673     4.5654    -1.7944    -0.3863     0.5000    -0.1577
    86    31   -15.1632     4.5654     3.8520    -0.3863     0.5000     0.3423
    87    31    16.8853    -3.0436    -1.7662     0.4471    -0.3333    -0.1577
    88    31    15.4894    -3.0436     3.8802     0.4471    -0.3333     0.3423
    89    31    10.7548    -1.5218    -1.7718     0.2804    -0.1667    -0.1577
    90    31     9.3589    -1.5218     3.8746     0.2804    -0.1667     0.3423
    91    31     4.6243    -0.0000    -1.7775     0.1137    -0.0000    -0.1577
    92    31     3.2284     0.0000     3.8689     0.1137    -0.0000     0.3423
    93    31    -1.5062     1.5218    -1.7831    -0.0529     0.1667    -0.1577
    94    31    -2.9021     1.5218     3.8633    -0.0529     0.1667     0.3423
    95    31    -7.6368     3.0436    -1.7888    -0.2196     0.3333    -0.1577
    96    31    -9.0327     3.0436     3.8576    -0.2196     0.3333     0.3423
    97    31    -7.6368    -3.0436    -1.7888    -0.2196    -0.3333    -0.1577
    98    31    -9.0327    -3.0436     3.8576    -0.2196    -0.3333     0.3423
    99    31   -13.7673    -1.5218    -1.7944    -0.3863    -0.1667    -0.1577
   100    31   -15.1632    -1.5218     3.8520    -0.3863    -0.1667     0.3423
   101    31    16.8853    -0.0000    -1.7662     0.4471    -0.0000    -0.1577
   102    31    15.4894     0.0000     3.8802     0.4471    -0.0000     0.3423
   103    31    10.7548     1.5218    -1.7718     0.2804     0.1667    -0.1577
   104    31     9.3589     1.5218     3.8746     0.2804     0.1667     0.3423
   105    31     4.6243     3.0436    -1.7775     0.1137     0.3333    -0.1577
   106    31     3.2284     3.0436     3.8689     0.1137     0.3333     0.3423
   107    31    -1.5062    -4.5654    -1.7831    -0.0529    -0.5000    -0.1577
   108    31    -2.9021    -4.5654     3.8633    -0.0529    -0.5000     0.3423
   109    31   -16.8853     3.0436     1.7662    -0.4471     0.3333     0.1577
   110    31   -15.4894     3.0436    -3.8802    -0.4471     0.3333    -0.3423
   111    31    13.7673     4.5654     1.7944     0.3863     0.5000     0.1577
   112    31    15.1632     4.5654    -3.8520     0.3863     0.5000    -0.3423
   113    31     7.6368    -3.0436     1.7888     0.2196    -0.3333     0.1577
   114    31     9.0327    -3.0436    -3.8576     0.2196    -0.3333    -0.3423
   115    31     1.5062    -1.5218     1.7831     0.0529    -0.1667     0.1577
   116    31     2.9021    -1.5218    -3.8633     0.0529    -0.1667    -0.3423
   117    31    -4.6243     0.0000     1.7775    -0.1137     0.0000     0.1577
   118    31    -3.2284    -0.0000    -3.8689    -0.1137     0.0000    -0.3423
   119    31   -10.7548     1.5218     1.7718    -0.2804     0.1667     0.1577
   120    31    -9.3589     1.5218    -3.8746    -0.2804     0.1667    -0.3423
   121    31   -10.7548     4.5654     1.7718    -0.2804     0.5000     0.1577
   122    31    -9.3589     4.5654    -3.8746    -0.2804     0.5000    -0.3423
   123    31   -16.8853    -3.0436     1.7662    -0.4471    -0.3333     0.1577
   124    31   -15.4894    -3.0436    -3.8802    -0.4471    -0.3333    -0.3423
   125    31    13.7673    -1.5218     1.7944     0.3863    -0.1667     0.1577
   126    31    15.1632    -1.5218    -3.8520     0.3863    -0.1667    -0.3423
   127    31     7.6368     0.0000     1.7888     0.2196     0.0000     0.1577
   128    31     9.0327    -0.0000    -3.8576     0.2196     0.0000    -0.3423
   129    31     1.5062     1.5218     1.7831     0.0529     0.1667     0.1577
   130    31     2.9021     1.5218    -3.8633     0.0529     0.1667    -0.3423
   131    31    -4.6243     3.0436     1.7775    -0.1137     0.3333     0.1577
   132    31    -3.2284     3.0436    -3.8689    -0.1137     0.3333    -0.3423
   133    31    -4.6243    -3.0436     1.7775    -0.1137    -0.3333     0.1577
   134    31    -3.2284    -3.0436    -3.8689    -0.1137    -0.3333    -0.3423
   135    31   -10.7548    -1.5218     1.7718    -0.2804    -0.1667     0.1577
   136    31    -9.3589    -1.5218    -3.8746    -0.2804    -0.1667    -0.3423
   137    31   -16.8853     0.0000     1.7662    -0.4471     0.0000     0.1577
   138    31   -15.4894    -0.0000    -3.8802    -0.4471     0.0000    -0.3423
   139    31    13.7673     1.5218     1.7944     0.3863     0.1667     0.1577
   140    31    15.1632     1.5218    -3.8520     0.3863     0.1667    -0.3423
   141    31     7.6368     3.0436     1.7888     0.2196     0.3333     0.1577
   142    31     9.0327     3.0436    -3.8576     0.2196     0.3333    -0.3423
   143    31     1.5062    -4.5654     1.7831     0.0529    -0.5000     0.1577
   144    31     2.9021    -4.5654    -3.8633     0.0529    -0.5000    -0.3423
   145     8   -16.5101     4.5654     0.6061    -0.4447     0.5000     0.0550
   146     8   -15.1142     4.5654    -5.0403    -0.4447     0.5000    -0.4450
   147     8    14.1425    -3.0436     0.6343     0.3887    -0.3333     0.0550
   148     8    15.5384    -3.0436    -5.0121     0.3887    -0.3333    -0.4450
   149     8     8.0120    -1.5218     0.6287     0.2220    -0.1667     0.0550
   150     8     9.4079    -1.5218    -5.0177     0.2220    -0.1667    -0.4450
   151     8     1.8814     0.0000     0.6230     0.0553     0.0000     0.0550
   152     8     3.2773    -0.0000    -5.0234     0.0553     0.0000    -0.4450
   153     8    -4.2491     1.5218     0.6174    -0.1113     0.1667     0.0550
   154     8    -2.8532     1.5218    -5.0290    -0.1113     0.1667    -0.4450
   155     8   -10.3796     3.0436     0.6117    -0.2780     0.3333     0.0550
   156     8    -8.9837     3.0436    -5.0347    -0.2780     0.3333    -0.4450
   157     8   -10.3796    -3.0436     0.6117    -0.2780    -0.3333     0.0550
   158     8    -8.9837    -3.0436    -5.0347    -0.2780    -0.3333    -0.4450
   159     8   -16.5101    -1.5218     0.6061    -0.4447    -0.1667     0.0550
   160     8   -15.1142    -1.5218    -5.0403    -0.4447    -0.1667    -0.4450
   161     8    14.1425     0.0000     0.6343     0.3887     0.0000     0.0550
   162     8    15.5384    -0.0000    -5.0121     0.3887     0.0000    -0.4450
   163     8     8.0120     1.5218     0.6287     0.2220     0.1667     0.0550
   164     8     9.4079     1.5218    -5.0177     0.2220     0.1667    -0.4450
   165     8     1.8814     3.0436     0.6230     0.0553     0.3333     0.0550
   166     8     3.2773     3.0436    -5.0234     0.0553     0.3333    -0.4450
   167     8    -4.2491    -4.5654     0.6174    -0.1113    -0.5000     0.0550
   168     8    -2.8532    -4.5654    -5.0290    -0.1113    -0.5000    -0.4450
   169     8    -4.2491    -1.5218     0.6174    -0.1113    -0.1667     0.0550
   170     8    -2.8532    -1.5218    -5.0290    -0.1113    -0.1667    -0.4450
   171     8   -10.3796     0.0000     0.6117    -0.2780    -0.0000     0.0550
   172     8    -8.9837    -0.0000    -5.0347    -0.2780    -0.0000    -0.4450
   173     8   -16.5101     1.5218     0.6061    -0.4447     0.1667     0.0550
   174     8   -15.1142     1.5218    -5.0403    -0.4447     0.1667    -0.4450
   175     8    14.1425     3.0436     0.6343     0.3887     0.3333     0.0550
   176     8    15.5384     3.0436    -5.0121     0.3887     0.3333    -0.4450
   177     8     8.0120    -4.5654     0.6287     0.2220    -0.5000     0.0550
   178     8     9.4079     4.5654    -5.0177     0.2220     0.5000    -0.4450
   179     8     1.8814    -3.0436     0.6230     0.0553    -0.3333     0.0550
   180     8     3.2773    -3.0436    -5.0234     0.0553    -0.3333    -0.4450
   181     8    16.5101     4.5654    -0.6061     0.4447     0.5000    -0.0550
   182     8    15.1142     4.5654     5.0403     0.4447     0.5000     0.4450
   183     8    10.3796    -3.0436    -0.6117     0.2780    -0.3333    -0.0550
   184     8     8.9837    -3.0436     5.0347     0.2780    -0.3333     0.4450
   185     8     4.2491    -1.5218    -0.6174     0.1113    -0.1667    -0.0550
   186     8     2.8532    -1.5218     5.0290     0.1113    -0.1667     0.4450
   187     8    -1.8814    -0.0000    -0.6230    -0.0553    -0.0000    -0.0550
   188     8    -3.2773     0.0000     5.0234    -0.0553    -0.0000     0.4450
   189     8    -8.0120     1.5218    -0.6287    -0.2220     0.1667    -0.0550
   190     8    -9.4079     1.5218     5.0177    -0.2220     0.1667     0.4450
   191     8   -14.1425     3.0436    -0.6343    -0.3887     0.3333    -0.0550
   192     8   -15.5384     3.0436     5.0121    -0.3887     0.3333     0.4450
   193     8   -14.1425    -3.0436    -0.6343    -0.3887    -0.3333    -0.0550
   194     8   -15.5384    -3.0436     5.0121    -0.3887    -0.3333     0.4450
   195     8    16.5101    -1.5218    -0.6061     0.4447    -0.1667    -0.0550
   196     8    15.1142    -1.5218     5.0403     0.4447    -0.1667     0.4450
   197     8    10.3796    -0.0000    -0.6117     0.2780    -0.0000    -0.0550
   198     8     8.9837     0.0000     5.0347     0.2780    -0.0000     0.4450
   199     8     4.2491     1.5218    -0.6174     0.1113     0.1667    -0.0550
   200     8     2.8532     1.5218     5.0290     0.1113     0.1667     0.4450
   201     8    -1.8814     3.0436    -0.6230    -0.0553     0.3333    -0.0550
   202     8    -3.2773     3.0436     5.0234    -0.0553     0.3333     0.4450
   203     8    -8.0120    -4.5654    -0.6287    -0.2220    -0.5000    -0.0550
   204     8    -9.4079     4.5654     5.0177    -0.2220     0.5000     0.4450
   205     8    -8.0120    -1.5218    -0.6287    -0.2220    -0.1667    -0.0550
   206     8    -9.4079    -1.5218     5.0177    -0.2220    -0.1667     0.4450
   207     8   -14.1425    -0.0000    -0.6343    -0.3887     0.0000    -0.0550
   208     8   -15.5384     0.0000     5.0121    -0.3887     0.0000     0.4450
   209     8    16.5101     1.5218    -0.6061     0.4447     0.1667    -0.0550
   210     8    15.1142     1.5218     5.0403     0.4447     0.1667     0.4450
   211     8    10.3796     3.0436    -0.6117     0.2780     0.3333    -0.0550
   212     8     8.9837     3.0436     5.0347     0.2780     0.3333     0.4450
   213     8     4.2491    -4.5654    -0.6174     0.1113    -0.5000    -0.0550
   214     8     2.8532     4.5654     5.0290     0.1113     0.5000     0.4450
   215     8    -1.8814    -3.0436    -0.6230    -0.0553    -0.3333    -0.0550
   216     8    -3.2773    -3.0436     5.0234    -0.0553    -0.3333     0.4450
   217     8    17.9890     3.0436     1.4562     0.4987     0.3333     0.1275
   218     8    19.3849     3.0436    -4.1902     0.4987     0.3333    -0.3725
   219     8    11.8585     4.5654     1.4506     0.3321     0.5000     0.1275
   220     8    13.2544     4.5654    -4.1958     0.3321     0.5000    -0.3725
   221     8     5.7280    -3.0436     1.4450     0.1654    -0.3333     0.1275
   222     8     7.1239    -3.0436    -4.2015     0.1654    -0.3333    -0.3725
   223     8    -0.4025    -1.5218     1.4393    -0.0013    -0.1667     0.1275
   224     8     0.9934    -1.5218    -4.2071    -0.0013    -0.1667    -0.3725
   225     8    -6.5331     0.0000     1.4337    -0.1679     0.0000     0.1275
   226     8    -5.1372    -0.0000    -4.2128    -0.1679     0.0000    -0.3725
   227     8   -12.6636     1.5218     1.4280    -0.3346     0.1667     0.1275
   228     8   -11.2677     1.5218    -4.2184    -0.3346     0.1667    -0.3725
   229     8   -12.6636     4.5654     1.4280    -0.3346     0.5000     0.1275
   230     8   -11.2677     4.5654    -4.2184    -0.3346     0.5000    -0.3725
   231     8    17.9890    -3.0436     1.4562     0.4987    -0.3333     0.1275
   232     8    19.3849    -3.0436    -4.1902     0.4987    -0.3333    -0.3725
   233     8    11.8585    -1.5218     1.4506     0.3321    -0.1667     0.1275
   234     8    13.2544    -1.5218    -4.1958     0.3321    -0.1667    -0.3725
   235     8     5.7280     0.0000     1.4450     0.1654     0.0000     0.1275
   236     8     7.1239    -0.0000    -4.2015     0.1654     0.0000    -0.3725
   237     8    -0.4025     1.5218     1.4393    -0.0013     0.1667     0.1275
   238     8     0.9934     1.5218    -4.2071    -0.0013     0.1667    -0.3725
   239     8    -6.5331     3.0436     1.4337    -0.1679     0.3333     0.1275
   240     8    -5.1372     3.0436    -4.2128    -0.1679     0.3333    -0.3725
   241     8    -6.5331    -3.0436     1.4337    -0.1679    -0.3333     0.1275
   242     8    -5.1372    -3.0436    -4.2128    -0.1679    -0.3333    -0.3725
   243     8   -12.6636    -1.5218     1.4280    -0.3346    -0.1667     0.1275
   244     8   -11.2677    -1.5218    -4.2184    -0.3346    -0.1667    -0.3725
   245     8    17.9890     0.0000     1.4562     0.4987     0.0000     0.1275
   246     8    19.3849    -0.0000    -4.1902     0.4987     0.0000    -0.3725
   247     8    11.8585     1.5218     1.4506     0.3321     0.1667     0.1275
   248     8    13.2544     1.5218    -4.1958     0.3321     0.1667    -0.3725
   249     8     5.7280     3.0436     1.4450     0.1654     0.3333     0.1275
   250     8     7.1239     3.0436    -4.2015     0.1654     0.3333    -0.3725
   251     8    -0.4025    -4.5654     1.4393    -0.0013    -0.5000     0.1275
   252     8     0.9934    -4.5654    -4.2071    -0.0013    -0.5000    -0.3725
   253     8   -17.9890     3.0436    -1.4562    -0.4987     0.3333    -0.1275
   254     8   -19.3849     3.0436     4.1902    -0.4987     0.3333     0.3725
   255     8    12.6636     4.5654    -1.4280     0.3346     0.5000    -0.1275
   256     8    11.2677     4.5654     4.2184     0.3346     0.5000     0.3725
   257     8     6.5331    -3.0436    -1.4337     0.1679    -0.3333    -0.1275
   258     8     5.1372    -3.0436     4.2128     0.1679    -0.3333     0.3725
   259     8     0.4025    -1.5218    -1.4393     0.0013    -0.1667    -0.1275
   260     8    -0.9934    -1.5218     4.2071     0.0013    -0.1667     0.3725
   261     8    -5.7280     0.0000    -1.4450    -0.1654     0.0000    -0.1275
   262     8    -7.1239     0.0000     4.2015    -0.1654     0.0000     0.3725
   263     8   -11.8585     1.5218    -1.4506    -0.3321     0.1667    -0.1275
   264     8   -13.2544     1.5218     4.1958    -0.3321     0.1667     0.3725
   265     8   -11.8585     4.5654    -1.4506    -0.3321     0.5000    -0.1275
   266     8   -13.2544     4.5654     4.1958    -0.3321     0.5000     0.3725
   267     8   -17.9890    -3.0436    -1.4562    -0.4987    -0.3333    -0.1275
   268     8   -19.3849    -3.0436     4.1902    -0.4987    -0.3333     0.3725
   269     8    12.6636    -1.5218    -1.4280     0.3346    -0.1667    -0.1275
   270     8    11.2677    -1.5218     4.2184     0.3346    -0.1667     0.3725
   271     8     6.5331     0.0000    -1.4337     0.1679     0.0000    -0.1275
   272     8     5.1372     0.0000     4.2128     0.1679     0.0000     0.3725
   273     8     0.4025     1.5218    -1.4393     0.0013     0.1667    -0.1275
   274     8    -0.9934     1.5218     4.2071     0.0013     0.1667     0.3725
   275     8    -5.7280     3.0436    -1.4450    -0.1654     0.3333    -0.1275
   276     8    -7.1239     3.0436     4.2015    -0.1654     0.3333     0.3725
   277     8    -5.7280    -3.0436    -1.4450    -0.1654    -0.3333    -0.1275
   278     8    -7.1239    -3.0436     4.2015    -0.1654    -0.3333     0.3725
   279     8   -11.8585    -1.5218    -1.4506    -0.3321    -0.1667    -0.1275
   280     8   -13.2544    -1.5218     4.1958    -0.3321    -0.1667     0.3725
   281     8   -17.9890     0.0000    -1.4562    -0.4987     0.0000    -0.1275
   282     8   -19.3849     0.0000     4.1902    -0.4987     0.0000     0.3725
   283     8    12.6636     1.5218    -1.4280     0.3346     0.1667    -0.1275
   284     8    11.2677     1.5218     4.2184     0.3346     0.1667     0.3725
   285     8     6.5331     3.0436    -1.4337     0.1679     0.3333    -0.1275
   286     8     5.1372     3.0436     4.2128     0.1679     0.3333     0.3725
   287     8     0.4025    -4.5654    -1.4393     0.0013    -0.5000    -0.1275
   288     8    -0.9934    -4.5654     4.2071     0.0013    -0.5000     0.3725
   289     8    17.0578     4.5654    -3.1611     0.4424     0.5000    -0.2812
   290     8    15.6619     4.5654     2.4853     0.4424     0.5000     0.2188
   291     8    10.9272    -3.0436    -3.1667     0.2757    -0.3333    -0.2812
   292     8     9.5313    -3.0436     2.4797     0.2757    -0.3333     0.2188
   293     8     4.7967    -1.5218    -3.1724     0.1091    -0.1667    -0.2812
   294     8     3.4008    -1.5218     2.4740     0.1091    -0.1667     0.2188
   295     8    -1.3338    -0.0000    -3.1780    -0.0576    -0.0000    -0.2812
   296     8    -2.7297     0.0000     2.4684    -0.0576    -0.0000     0.2188
   297     8    -7.4643     1.5218    -3.1837    -0.2243     0.1667    -0.2812
   298     8    -8.8602     1.5218     2.4627    -0.2243     0.1667     0.2188
   299     8   -13.5949     3.0436    -3.1893    -0.3909     0.3333    -0.2812
   300     8   -14.9908     3.0436     2.4571    -0.3909     0.3333     0.2188
   301     8   -13.5949    -3.0436    -3.1893    -0.3909    -0.3333    -0.2812
   302     8   -14.9908    -3.0436     2.4571    -0.3909    -0.3333     0.2188
   303     8    17.0578    -1.5218    -3.1611     0.4424    -0.1667    -0.2812
   304     8    15.6619    -1.5218     2.4853     0.4424    -0.1667     0.2188
   305     8    10.9272    -0.0000    -3.1667     0.2757    -0.0000    -0.2812
   306     8     9.5313    -0.0000     2.4797     0.2757    -0.0000     0.2188
   307     8     4.7967     1.5218    -3.1724     0.1091     0.1667    -0.2812
   308     8     3.4008     1.5218     2.4740     0.1091     0.1667     0.2188
   309     8    -1.3338     3.0436    -3.1780    -0.0576     0.3333    -0.2812
   310     8    -2.7297     3.0436     2.4684    -0.0576     0.3333     0.2188
   311     8    -7.4643    -4.5654    -3.1837    -0.2243    -0.5000    -0.2812
   312     8    -8.8602    -4.5654     2.4627    -0.2243    -0.5000     0.2188
   313     8    -7.4643    -1.5218    -3.1837    -0.2243    -0.1667    -0.2812
   314     8    -8.8602    -1.5218     2.4627    -0.2243    -0.1667     0.2188
   315     8   -13.5949    -0.0000    -3.1893    -0.3909    -0.0000    -0.2812
   316     8   -14.9908    -0.0000     2.4571    -0.3909    -0.0000     0.2188
   317     8    17.0578     1.5218    -3.1611     0.4424     0.1667    -0.2812
   318     8    15.6619     1.5218     2.4853     0.4424     0.1667     0.2188
   319     8    10.9272     3.0436    -3.1667     0.2757     0.3333    -0.2812
   320     8     9.5313     3.0436     2.4797     0.2757     0.3333     0.2188
   321     8     4.7967    -4.5654    -3.1724     0.1091    -0.5000    -0.2812
   322     8     3.4008    -4.5654     2.4740     0.1091    -0.5000     0.2188
   323     8    -1.3338    -3.0436    -3.1780    -0.0576    -0.3333    -0.2812
   324     8    -2.7297    -3.0436     2.4684    -0.0576    -0.3333     0.2188
   325     8   -17.0578     4.5654     3.1611    -0.4424     0.5000     0.2812
   326     8   -15.6619     4.5654    -2.4853    -0.4424     0.5000    -0.2188
   327     8    13.5949    -3.0436     3.1893     0.3909    -0.3333     0.2812
   328     8    14.9908    -3.0436    -2.4571     0.3909    -0.3333    -0.2188
   329     8     7.4643    -1.5218     3.1837     0.2243    -0.1667     0.2812
   330     8     8.8602    -1.5218    -2.4627     0.2243    -0.1667    -0.2188
   331     8     1.3338     0.0000     3.1780     0.0576     0.0000     0.2812
   332     8     2.7297    -0.0000    -2.4684     0.0576     0.0000    -0.2188
   333     8    -4.7967     1.5218     3.1724    -0.1091     0.1667     0.2812
   334     8    -3.4008     1.5218    -2.4740    -0.1091     0.1667    -0.2188
   335     8   -10.9272     3.0436     3.1667    -0.2757     0.3333     0.2812
   336     8    -9.5313     3.0436    -2.4797    -0.2757     0.3333    -0.2188
   337     8   -10.9272    -3.0436     3.1667    -0.2757    -0.3333     0.2812
   338     8    -9.5313    -3.0436    -2.4797    -0.2757    -0.3333    -0.2188
   339     8   -17.0578    -1.5218     3.1611    -0.4424    -0.1667     0.2812
   340     8   -15.6619    -1.5218    -2.4853    -0.4424    -0.1667    -0.2188
   341     8    13.5949     0.0000     3.1893     0.3909     0.0000     0.2812
   342     8    14.9908    -0.0000    -2.4571     0.3909     0.0000    -0.2188
   343     8     7.4643     1.5218     3.1837     0.2243     0.1667     0.2812
   344     8     8.8602     1.5218    -2.4627     0.2243     0.1667    -0.2188
   345     8     1.3338     3.0436     3.1780     0.0576     0.3333     0.2812
   346     8     2.7297     3.0436    -2.4684     0.0576     0.3333    -0.2188
   347     8    -4.7967    -4.5654     3.1724    -0.1091    -0.5000     0.2812
   348     8    -3.4008    -4.5654    -2.4740    -0.1091    -0.5000    -0.2188
   349     8    -4.7967    -1.5218     3.1724    -0.1091    -0.1667     0.2812
   350     8    -3.4008    -1.5218    -2.4740    -0.1091    -0.1667    -0.2188
   351     8   -10.9272     0.0000     3.1667    -0.2757     0.0000     0.2812
   352     8    -9.5313     0.0000    -2.4797    -0.2757     0.0000    -0.2188
   353     8   -17.0578     1.5218     3.1611    -0.4424     0.1667     0.2812
   354     8   -15.6619     1.5218    -2.4853    -0.4424     0.1667    -0.2188
   355     8    13.5949     3.0436     3.1893     0.3909     0.3333     0.2812
   356     8    14.9908     3.0436    -2.4571     0.3909     0.3333    -0.2188
   357     8     7.4643    -4.5654     3.1837     0.2243    -0.5000     0.2812
   358     8     8.8602    -4.5654    -2.4627     0.2243    -0.5000    -0.2188
   359     8     1.3338    -3.0436     3.1780     0.0576    -0.3333     0.2812
   360     8     2.7297    -3.0436    -2.4684     0.0576    -0.3333    -0.2188

 **************************** SUPERCELL GENERATED ****************************


 *******************************************************************************
 * SUBSTITUTION OF    1 ATOM(S)
 *******************************************************************************
 ATOM N.  360 O  (Z=   8) SUBSTITUTED WITH O  (Z= 108)
 THE NUMBER OF SYMMETRY OPERATORS HAS BEEN REDUCED FROM  4 TO  1
 *******************************************************************************

 GCALCO - MAX INDICES DIRECT LATTICE VECTOR     6    25    20
 NO.OF VECTORS CREATED 6999 STARS 1826 RMAX   349.64785 BOHR

 GEOMETRY FOR WAVE FUNCTION - DIMENSIONALITY OF THE SYSTEM    3
 (NON PERIODIC DIRECTION: LATTICE PARAMETER FORMALLY SET TO 500)
 *******************************************************************************
 LATTICE PARAMETERS (ANGSTROMS AND DEGREES) - BOHR = 0.5291772083 ANGSTROM
 PRIMITIVE CELL - CENTRING CODE 1/1 VOLUME=  3793.640398 - DENSITY  5.857 g/cm^3
         A              B              C           ALPHA      BETA       GAMMA 
    36.78316194     9.13072262    11.63281443    90.000000 103.833330  90.000000
 *******************************************************************************
 ATOMS IN THE ASYMMETRIC UNIT  360 - ATOMS IN THE UNIT CELL:  360
     ATOM                 X/A                 Y/B                 Z/C    
 *******************************************************************************
      1 T  31 GA   -4.697333294792E-01 -5.000000000000E-01 -1.019233140612E-01
      2 T  31 GA   -4.697333294792E-01 -5.000000000000E-01  3.980766859388E-01
      3 T  31 GA    3.636000038541E-01 -3.333333333333E-01 -1.019233140612E-01
      4 T  31 GA    3.636000038541E-01 -3.333333333333E-01  3.980766859388E-01
      5 T  31 GA    1.969333371874E-01 -1.666666666667E-01 -1.019233140612E-01
      6 T  31 GA    1.969333371874E-01 -1.666666666667E-01  3.980766859388E-01
      7 T  31 GA    3.026667052078E-02  7.929749337232E-18 -1.019233140612E-01
      8 T  31 GA    3.026667052078E-02  7.929749337232E-18  3.980766859388E-01
      9 T  31 GA   -1.363999961459E-01  1.666666666667E-01 -1.019233140612E-01
     10 T  31 GA   -1.363999961459E-01  1.666666666667E-01  3.980766859388E-01
     11 T  31 GA   -3.030666628126E-01  3.333333333333E-01 -1.019233140612E-01
     12 T  31 GA   -3.030666628126E-01  3.333333333333E-01  3.980766859388E-01
     13 T  31 GA   -3.030666628126E-01 -3.333333333333E-01 -1.019233140612E-01
     14 T  31 GA   -3.030666628126E-01 -3.333333333333E-01  3.980766859388E-01
     15 T  31 GA   -4.697333294792E-01 -1.666666666667E-01 -1.019233140612E-01
     16 T  31 GA   -4.697333294792E-01 -1.666666666667E-01  3.980766859388E-01
     17 T  31 GA    3.636000038541E-01  7.929749337232E-18 -1.019233140612E-01
     18 T  31 GA    3.636000038541E-01  7.929749337232E-18  3.980766859388E-01
     19 T  31 GA    1.969333371874E-01  1.666666666667E-01 -1.019233140612E-01
     20 T  31 GA    1.969333371874E-01  1.666666666667E-01  3.980766859388E-01
     21 T  31 GA    3.026667052078E-02  3.333333333333E-01 -1.019233140612E-01
     22 T  31 GA    3.026667052078E-02  3.333333333333E-01  3.980766859388E-01
     23 T  31 GA   -1.363999961459E-01 -5.000000000000E-01 -1.019233140612E-01
     24 T  31 GA   -1.363999961459E-01 -5.000000000000E-01  3.980766859388E-01
     25 T  31 GA   -1.363999961459E-01 -1.666666666667E-01 -1.019233140612E-01
     26 T  31 GA   -1.363999961459E-01 -1.666666666667E-01  3.980766859388E-01
     27 T  31 GA   -3.030666628126E-01  7.929749337232E-18 -1.019233140612E-01
     28 T  31 GA   -3.030666628126E-01  7.929749337232E-18  3.980766859388E-01
     29 T  31 GA   -4.697333294792E-01  1.666666666667E-01 -1.019233140612E-01
     30 T  31 GA   -4.697333294792E-01  1.666666666667E-01  3.980766859388E-01
     31 T  31 GA    3.636000038541E-01  3.333333333333E-01 -1.019233140612E-01
     32 T  31 GA    3.636000038541E-01  3.333333333333E-01  3.980766859388E-01
     33 T  31 GA    1.969333371874E-01 -5.000000000000E-01 -1.019233140612E-01
     34 T  31 GA    1.969333371874E-01 -5.000000000000E-01  3.980766859388E-01
     35 T  31 GA    3.026667052078E-02 -3.333333333333E-01 -1.019233140612E-01
     36 T  31 GA    3.026667052078E-02 -3.333333333333E-01  3.980766859388E-01
     37 T  31 GA    4.697333294792E-01 -5.000000000000E-01  1.019233140612E-01
     38 T  31 GA    4.697333294792E-01 -5.000000000000E-01 -3.980766859388E-01
     39 T  31 GA    3.030666628126E-01 -3.333333333333E-01  1.019233140612E-01
     40 T  31 GA    3.030666628126E-01 -3.333333333333E-01 -3.980766859388E-01
     41 T  31 GA    1.363999961459E-01 -1.666666666667E-01  1.019233140612E-01
     42 T  31 GA    1.363999961459E-01 -1.666666666667E-01 -3.980766859388E-01
     43 T  31 GA   -3.026667052078E-02  0.000000000000E+00  1.019233140612E-01
     44 T  31 GA   -3.026667052078E-02  1.232595164408E-32 -3.980766859388E-01
     45 T  31 GA   -1.969333371874E-01  1.666666666667E-01  1.019233140612E-01
     46 T  31 GA   -1.969333371874E-01  1.666666666667E-01 -3.980766859388E-01
     47 T  31 GA   -3.636000038541E-01  3.333333333333E-01  1.019233140612E-01
     48 T  31 GA   -3.636000038541E-01  3.333333333333E-01 -3.980766859388E-01
     49 T  31 GA   -3.636000038541E-01 -3.333333333333E-01  1.019233140612E-01
     50 T  31 GA   -3.636000038541E-01 -3.333333333333E-01 -3.980766859388E-01
     51 T  31 GA    4.697333294792E-01 -1.666666666667E-01  1.019233140612E-01
     52 T  31 GA    4.697333294792E-01 -1.666666666667E-01 -3.980766859388E-01
     53 T  31 GA    3.030666628126E-01 -7.929749337232E-18  1.019233140612E-01
     54 T  31 GA    3.030666628126E-01 -7.929749337232E-18 -3.980766859388E-01
     55 T  31 GA    1.363999961459E-01  1.666666666667E-01  1.019233140612E-01
     56 T  31 GA    1.363999961459E-01  1.666666666667E-01 -3.980766859388E-01
     57 T  31 GA   -3.026667052078E-02  3.333333333333E-01  1.019233140612E-01
     58 T  31 GA   -3.026667052078E-02  3.333333333333E-01 -3.980766859388E-01
     59 T  31 GA   -1.969333371874E-01 -5.000000000000E-01  1.019233140612E-01
     60 T  31 GA   -1.969333371874E-01 -5.000000000000E-01 -3.980766859388E-01
     61 T  31 GA   -1.969333371874E-01 -1.666666666667E-01  1.019233140612E-01
     62 T  31 GA   -1.969333371874E-01 -1.666666666667E-01 -3.980766859388E-01
     63 T  31 GA   -3.636000038541E-01 -7.929749337232E-18  1.019233140612E-01
     64 T  31 GA   -3.636000038541E-01 -7.929749337232E-18 -3.980766859388E-01
     65 T  31 GA    4.697333294792E-01  1.666666666667E-01  1.019233140612E-01
     66 T  31 GA    4.697333294792E-01  1.666666666667E-01 -3.980766859388E-01
     67 T  31 GA    3.030666628126E-01  3.333333333333E-01  1.019233140612E-01
     68 T  31 GA    3.030666628126E-01  3.333333333333E-01 -3.980766859388E-01
     69 T  31 GA    1.363999961459E-01 -5.000000000000E-01  1.019233140612E-01
     70 T  31 GA    1.363999961459E-01 -5.000000000000E-01 -3.980766859388E-01
     71 T  31 GA   -3.026667052078E-02 -3.333333333333E-01  1.019233140612E-01
     72 T  31 GA   -3.026667052078E-02 -3.333333333333E-01 -3.980766859388E-01
     73 T  31 GA    4.470785188844E-01  3.333333333333E-01 -1.577415338104E-01
     74 T  31 GA    4.470785188844E-01  3.333333333333E-01  3.422584661896E-01
     75 T  31 GA    2.804118522178E-01 -5.000000000000E-01 -1.577415338104E-01
     76 T  31 GA    2.804118522178E-01 -5.000000000000E-01  3.422584661896E-01
     77 T  31 GA    1.137451855511E-01 -3.333333333333E-01 -1.577415338104E-01
     78 T  31 GA    1.137451855511E-01 -3.333333333333E-01  3.422584661896E-01
     79 T  31 GA   -5.292148111558E-02 -1.666666666667E-01 -1.577415338104E-01
     80 T  31 GA   -5.292148111558E-02 -1.666666666667E-01  3.422584661896E-01
     81 T  31 GA   -2.195881477822E-01 -1.204593427949E-17 -1.577415338104E-01
     82 T  31 GA   -2.195881477822E-01 -1.204593427949E-17  3.422584661896E-01
     83 T  31 GA   -3.862548144489E-01  1.666666666667E-01 -1.577415338104E-01
     84 T  31 GA   -3.862548144489E-01  1.666666666667E-01  3.422584661896E-01
     85 T  31 GA   -3.862548144489E-01 -5.000000000000E-01 -1.577415338104E-01
     86 T  31 GA   -3.862548144489E-01 -5.000000000000E-01  3.422584661896E-01
     87 T  31 GA    4.470785188844E-01 -3.333333333333E-01 -1.577415338104E-01
     88 T  31 GA    4.470785188844E-01 -3.333333333333E-01  3.422584661896E-01
     89 T  31 GA    2.804118522178E-01 -1.666666666667E-01 -1.577415338104E-01
     90 T  31 GA    2.804118522178E-01 -1.666666666667E-01  3.422584661896E-01
     91 T  31 GA    1.137451855511E-01 -1.204593427949E-17 -1.577415338104E-01
     92 T  31 GA    1.137451855511E-01 -1.204593427949E-17  3.422584661896E-01
     93 T  31 GA   -5.292148111558E-02  1.666666666667E-01 -1.577415338104E-01
     94 T  31 GA   -5.292148111558E-02  1.666666666667E-01  3.422584661896E-01
     95 T  31 GA   -2.195881477822E-01  3.333333333333E-01 -1.577415338104E-01
     96 T  31 GA   -2.195881477822E-01  3.333333333333E-01  3.422584661896E-01
     97 T  31 GA   -2.195881477822E-01 -3.333333333333E-01 -1.577415338104E-01
     98 T  31 GA   -2.195881477822E-01 -3.333333333333E-01  3.422584661896E-01
     99 T  31 GA   -3.862548144489E-01 -1.666666666667E-01 -1.577415338104E-01
    100 T  31 GA   -3.862548144489E-01 -1.666666666667E-01  3.422584661896E-01
    101 T  31 GA    4.470785188844E-01 -1.204593427949E-17 -1.577415338104E-01
    102 T  31 GA    4.470785188844E-01 -1.204593427949E-17  3.422584661896E-01
    103 T  31 GA    2.804118522178E-01  1.666666666667E-01 -1.577415338104E-01
    104 T  31 GA    2.804118522178E-01  1.666666666667E-01  3.422584661896E-01
    105 T  31 GA    1.137451855511E-01  3.333333333333E-01 -1.577415338104E-01
    106 T  31 GA    1.137451855511E-01  3.333333333333E-01  3.422584661896E-01
    107 T  31 GA   -5.292148111558E-02 -5.000000000000E-01 -1.577415338104E-01
    108 T  31 GA   -5.292148111558E-02 -5.000000000000E-01  3.422584661896E-01
    109 T  31 GA   -4.470785188844E-01  3.333333333333E-01  1.577415338104E-01
    110 T  31 GA   -4.470785188844E-01  3.333333333333E-01 -3.422584661896E-01
    111 T  31 GA    3.862548144489E-01 -5.000000000000E-01  1.577415338104E-01
    112 T  31 GA    3.862548144489E-01 -5.000000000000E-01 -3.422584661896E-01
    113 T  31 GA    2.195881477822E-01 -3.333333333333E-01  1.577415338104E-01
    114 T  31 GA    2.195881477822E-01 -3.333333333333E-01 -3.422584661896E-01
    115 T  31 GA    5.292148111558E-02 -1.666666666667E-01  1.577415338104E-01
    116 T  31 GA    5.292148111558E-02 -1.666666666667E-01 -3.422584661896E-01
    117 T  31 GA   -1.137451855511E-01  1.204593427949E-17  1.577415338104E-01
    118 T  31 GA   -1.137451855511E-01  1.204593427949E-17 -3.422584661896E-01
    119 T  31 GA   -2.804118522178E-01  1.666666666667E-01  1.577415338104E-01
    120 T  31 GA   -2.804118522178E-01  1.666666666667E-01 -3.422584661896E-01
    121 T  31 GA   -2.804118522178E-01 -5.000000000000E-01  1.577415338104E-01
    122 T  31 GA   -2.804118522178E-01 -5.000000000000E-01 -3.422584661896E-01
    123 T  31 GA   -4.470785188844E-01 -3.333333333333E-01  1.577415338104E-01
    124 T  31 GA   -4.470785188844E-01 -3.333333333333E-01 -3.422584661896E-01
    125 T  31 GA    3.862548144489E-01 -1.666666666667E-01  1.577415338104E-01
    126 T  31 GA    3.862548144489E-01 -1.666666666667E-01 -3.422584661896E-01
    127 T  31 GA    2.195881477822E-01  1.204593427949E-17  1.577415338104E-01
    128 T  31 GA    2.195881477822E-01  1.204593427949E-17 -3.422584661896E-01
    129 T  31 GA    5.292148111558E-02  1.666666666667E-01  1.577415338104E-01
    130 T  31 GA    5.292148111558E-02  1.666666666667E-01 -3.422584661896E-01
    131 T  31 GA   -1.137451855511E-01  3.333333333333E-01  1.577415338104E-01
    132 T  31 GA   -1.137451855511E-01  3.333333333333E-01 -3.422584661896E-01
    133 T  31 GA   -1.137451855511E-01 -3.333333333333E-01  1.577415338104E-01
    134 T  31 GA   -1.137451855511E-01 -3.333333333333E-01 -3.422584661896E-01
    135 T  31 GA   -2.804118522178E-01 -1.666666666667E-01  1.577415338104E-01
    136 T  31 GA   -2.804118522178E-01 -1.666666666667E-01 -3.422584661896E-01
    137 T  31 GA   -4.470785188844E-01  1.204593427949E-17  1.577415338104E-01
    138 T  31 GA   -4.470785188844E-01  1.204593427949E-17 -3.422584661896E-01
    139 T  31 GA    3.862548144489E-01  1.666666666667E-01  1.577415338104E-01
    140 T  31 GA    3.862548144489E-01  1.666666666667E-01 -3.422584661896E-01
    141 T  31 GA    2.195881477822E-01  3.333333333333E-01  1.577415338104E-01
    142 T  31 GA    2.195881477822E-01  3.333333333333E-01 -3.422584661896E-01
    143 T  31 GA    5.292148111558E-02 -5.000000000000E-01  1.577415338104E-01
    144 T  31 GA    5.292148111558E-02 -5.000000000000E-01 -3.422584661896E-01
    145 T   8 O    -4.446759114986E-01 -5.000000000000E-01  5.500413633404E-02
    146 T   8 O    -4.446759114986E-01 -5.000000000000E-01 -4.449958636660E-01
    147 T   8 O     3.886574218347E-01 -3.333333333333E-01  5.500413633404E-02
    148 T   8 O     3.886574218347E-01 -3.333333333333E-01 -4.449958636660E-01
    149 T   8 O     2.219907551680E-01 -1.666666666667E-01  5.500413633404E-02
    150 T   8 O     2.219907551680E-01 -1.666666666667E-01 -4.449958636660E-01
    151 T   8 O     5.532408850136E-02  1.422433293757E-17  5.500413633404E-02
    152 T   8 O     5.532408850136E-02  1.422433293757E-17 -4.449958636660E-01
    153 T   8 O    -1.113425781653E-01  1.666666666667E-01  5.500413633404E-02
    154 T   8 O    -1.113425781653E-01  1.666666666667E-01 -4.449958636660E-01
    155 T   8 O    -2.780092448320E-01  3.333333333333E-01  5.500413633404E-02
    156 T   8 O    -2.780092448320E-01  3.333333333333E-01 -4.449958636660E-01
    157 T   8 O    -2.780092448320E-01 -3.333333333333E-01  5.500413633404E-02
    158 T   8 O    -2.780092448320E-01 -3.333333333333E-01 -4.449958636660E-01
    159 T   8 O    -4.446759114986E-01 -1.666666666667E-01  5.500413633404E-02
    160 T   8 O    -4.446759114986E-01 -1.666666666667E-01 -4.449958636660E-01
    161 T   8 O     3.886574218347E-01  2.003902022897E-17  5.500413633404E-02
    162 T   8 O     3.886574218347E-01  2.003902022897E-17 -4.449958636660E-01
    163 T   8 O     2.219907551680E-01  1.666666666667E-01  5.500413633404E-02
    164 T   8 O     2.219907551680E-01  1.666666666667E-01 -4.449958636660E-01
    165 T   8 O     5.532408850136E-02  3.333333333333E-01  5.500413633404E-02
    166 T   8 O     5.532408850136E-02  3.333333333333E-01 -4.449958636660E-01
    167 T   8 O    -1.113425781653E-01 -5.000000000000E-01  5.500413633404E-02
    168 T   8 O    -1.113425781653E-01 -5.000000000000E-01 -4.449958636660E-01
    169 T   8 O    -1.113425781653E-01 -1.666666666667E-01  5.500413633404E-02
    170 T   8 O    -1.113425781653E-01 -1.666666666667E-01 -4.449958636660E-01
    171 T   8 O    -2.780092448320E-01 -4.279384139512E-18  5.500413633404E-02
    172 T   8 O    -2.780092448320E-01 -4.279384139512E-18 -4.449958636660E-01
    173 T   8 O    -4.446759114986E-01  1.666666666667E-01  5.500413633404E-02
    174 T   8 O    -4.446759114986E-01  1.666666666667E-01 -4.449958636660E-01
    175 T   8 O     3.886574218347E-01  3.333333333333E-01  5.500413633404E-02
    176 T   8 O     3.886574218347E-01  3.333333333333E-01 -4.449958636660E-01
    177 T   8 O     2.219907551680E-01 -5.000000000000E-01  5.500413633404E-02
    178 T   8 O     2.219907551680E-01 -5.000000000000E-01 -4.449958636660E-01
    179 T   8 O     5.532408850136E-02 -3.333333333333E-01  5.500413633404E-02
    180 T   8 O     5.532408850136E-02 -3.333333333333E-01 -4.449958636660E-01
    181 T   8 O     4.446759114986E-01 -5.000000000000E-01 -5.500413633404E-02
    182 T   8 O     4.446759114986E-01 -5.000000000000E-01  4.449958636660E-01
    183 T   8 O     2.780092448320E-01 -3.333333333333E-01 -5.500413633404E-02
    184 T   8 O     2.780092448320E-01 -3.333333333333E-01  4.449958636660E-01
    185 T   8 O     1.113425781653E-01 -1.666666666667E-01 -5.500413633404E-02
    186 T   8 O     1.113425781653E-01 -1.666666666667E-01  4.449958636660E-01
    187 T   8 O    -5.532408850136E-02 -1.215920218424E-17 -5.500413633404E-02
    188 T   8 O    -5.532408850136E-02 -1.215920218424E-17  4.449958636660E-01
    189 T   8 O    -2.219907551680E-01  1.666666666667E-01 -5.500413633404E-02
    190 T   8 O    -2.219907551680E-01  1.666666666667E-01  4.449958636660E-01
    191 T   8 O    -3.886574218347E-01  3.333333333333E-01 -5.500413633404E-02
    192 T   8 O    -3.886574218347E-01  3.333333333333E-01  4.449958636660E-01
    193 T   8 O    -3.886574218347E-01 -3.333333333333E-01 -5.500413633404E-02
    194 T   8 O    -3.886574218347E-01 -3.333333333333E-01  4.449958636660E-01
    195 T   8 O     4.446759114986E-01 -1.666666666667E-01 -5.500413633404E-02
    196 T   8 O     4.446759114986E-01 -1.666666666667E-01  4.449958636660E-01
    197 T   8 O     2.780092448320E-01 -2.003902022897E-17 -5.500413633404E-02
    198 T   8 O     2.780092448320E-01 -2.003902022897E-17  4.449958636660E-01
    199 T   8 O     1.113425781653E-01  1.666666666667E-01 -5.500413633404E-02
    200 T   8 O     1.113425781653E-01  1.666666666667E-01  4.449958636660E-01
    201 T   8 O    -5.532408850136E-02  3.333333333333E-01 -5.500413633404E-02
    202 T   8 O    -5.532408850136E-02  3.333333333333E-01  4.449958636660E-01
    203 T   8 O    -2.219907551680E-01 -5.000000000000E-01 -5.500413633404E-02
    204 T   8 O    -2.219907551680E-01 -5.000000000000E-01  4.449958636660E-01
    205 T   8 O    -2.219907551680E-01 -1.666666666667E-01 -5.500413633404E-02
    206 T   8 O    -2.219907551680E-01 -1.666666666667E-01  4.449958636660E-01
    207 T   8 O    -3.886574218347E-01  4.279384139512E-18 -5.500413633404E-02
    208 T   8 O    -3.886574218347E-01  4.279384139512E-18  4.449958636660E-01
    209 T   8 O     4.446759114986E-01  1.666666666667E-01 -5.500413633404E-02
    210 T   8 O     4.446759114986E-01  1.666666666667E-01  4.449958636660E-01
    211 T   8 O     2.780092448320E-01  3.333333333333E-01 -5.500413633404E-02
    212 T   8 O     2.780092448320E-01  3.333333333333E-01  4.449958636660E-01
    213 T   8 O     1.113425781653E-01 -5.000000000000E-01 -5.500413633404E-02
    214 T   8 O     1.113425781653E-01 -5.000000000000E-01  4.449958636660E-01
    215 T   8 O    -5.532408850136E-02 -3.333333333333E-01 -5.500413633404E-02
    216 T   8 O    -5.532408850136E-02 -3.333333333333E-01  4.449958636660E-01
    217 T   8 O     4.987304690787E-01  3.333333333333E-01  1.274565227226E-01
    218 T   8 O     4.987304690787E-01  3.333333333333E-01 -3.725434772774E-01
    219 T   8 O     3.320638024120E-01 -5.000000000000E-01  1.274565227226E-01
    220 T   8 O     3.320638024120E-01 -5.000000000000E-01 -3.725434772774E-01
    221 T   8 O     1.653971357453E-01 -3.333333333333E-01  1.274565227226E-01
    222 T   8 O     1.653971357453E-01 -3.333333333333E-01 -3.725434772774E-01
    223 T   8 O    -1.269530921344E-03 -1.666666666667E-01  1.274565227226E-01
    224 T   8 O    -1.269530921344E-03 -1.666666666667E-01 -3.725434772774E-01
    225 T   8 O    -1.679361975880E-01  1.440214246222E-17  1.274565227226E-01
    226 T   8 O    -1.679361975880E-01  1.440214246222E-17 -3.725434772774E-01
    227 T   8 O    -3.346028642547E-01  1.666666666667E-01  1.274565227226E-01
    228 T   8 O    -3.346028642547E-01  1.666666666667E-01 -3.725434772774E-01
    229 T   8 O    -3.346028642547E-01 -5.000000000000E-01  1.274565227226E-01
    230 T   8 O    -3.346028642547E-01 -5.000000000000E-01 -3.725434772774E-01
    231 T   8 O     4.987304690787E-01 -3.333333333333E-01  1.274565227226E-01
    232 T   8 O     4.987304690787E-01 -3.333333333333E-01 -3.725434772774E-01
    233 T   8 O     3.320638024120E-01 -1.666666666667E-01  1.274565227226E-01
    234 T   8 O     3.320638024120E-01 -1.666666666667E-01 -3.725434772774E-01
    235 T   8 O     1.653971357453E-01  1.440214246222E-17  1.274565227226E-01
    236 T   8 O     1.653971357453E-01  1.440214246222E-17 -3.725434772774E-01
    237 T   8 O    -1.269530921344E-03  1.666666666667E-01  1.274565227226E-01
    238 T   8 O    -1.269530921344E-03  1.666666666667E-01 -3.725434772774E-01
    239 T   8 O    -1.679361975880E-01  3.333333333333E-01  1.274565227226E-01
    240 T   8 O    -1.679361975880E-01  3.333333333333E-01 -3.725434772774E-01
    241 T   8 O    -1.679361975880E-01 -3.333333333333E-01  1.274565227226E-01
    242 T   8 O    -1.679361975880E-01 -3.333333333333E-01 -3.725434772774E-01
    243 T   8 O    -3.346028642547E-01 -1.666666666667E-01  1.274565227226E-01
    244 T   8 O    -3.346028642547E-01 -1.666666666667E-01 -3.725434772774E-01
    245 T   8 O     4.987304690787E-01  1.440214246222E-17  1.274565227226E-01
    246 T   8 O     4.987304690787E-01  1.440214246222E-17 -3.725434772774E-01
    247 T   8 O     3.320638024120E-01  1.666666666667E-01  1.274565227226E-01
    248 T   8 O     3.320638024120E-01  1.666666666667E-01 -3.725434772774E-01
    249 T   8 O     1.653971357453E-01  3.333333333333E-01  1.274565227226E-01
    250 T   8 O     1.653971357453E-01  3.333333333333E-01 -3.725434772774E-01
    251 T   8 O    -1.269530921344E-03 -5.000000000000E-01  1.274565227226E-01
    252 T   8 O    -1.269530921344E-03 -5.000000000000E-01 -3.725434772774E-01
    253 T   8 O    -4.987304690787E-01  3.333333333333E-01 -1.274565227226E-01
    254 T   8 O    -4.987304690787E-01  3.333333333333E-01  3.725434772774E-01
    255 T   8 O     3.346028642547E-01 -5.000000000000E-01 -1.274565227226E-01
    256 T   8 O     3.346028642547E-01 -5.000000000000E-01  3.725434772774E-01
    257 T   8 O     1.679361975880E-01 -3.333333333333E-01 -1.274565227226E-01
    258 T   8 O     1.679361975880E-01 -3.333333333333E-01  3.725434772774E-01
    259 T   8 O     1.269530921344E-03 -1.666666666667E-01 -1.274565227226E-01
    260 T   8 O     1.269530921344E-03 -1.666666666667E-01  3.725434772774E-01
    261 T   8 O    -1.653971357453E-01  3.423466627475E-17 -1.274565227226E-01
    262 T   8 O    -1.653971357453E-01  3.423466627475E-17  3.725434772774E-01
    263 T   8 O    -3.320638024120E-01  1.666666666667E-01 -1.274565227226E-01
    264 T   8 O    -3.320638024120E-01  1.666666666667E-01  3.725434772774E-01
    265 T   8 O    -3.320638024120E-01 -5.000000000000E-01 -1.274565227226E-01
    266 T   8 O    -3.320638024120E-01 -5.000000000000E-01  3.725434772774E-01
    267 T   8 O    -4.987304690787E-01 -3.333333333333E-01 -1.274565227226E-01
    268 T   8 O    -4.987304690787E-01 -3.333333333333E-01  3.725434772774E-01
    269 T   8 O     3.346028642547E-01 -1.666666666667E-01 -1.274565227226E-01
    270 T   8 O     3.346028642547E-01 -1.666666666667E-01  3.725434772774E-01
    271 T   8 O     1.679361975880E-01  3.423466627475E-17 -1.274565227226E-01
    272 T   8 O     1.679361975880E-01  3.423466627475E-17  3.725434772774E-01
    273 T   8 O     1.269530921344E-03  1.666666666667E-01 -1.274565227226E-01
    274 T   8 O     1.269530921344E-03  1.666666666667E-01  3.725434772774E-01
    275 T   8 O    -1.653971357453E-01  3.333333333333E-01 -1.274565227226E-01
    276 T   8 O    -1.653971357453E-01  3.333333333333E-01  3.725434772774E-01
    277 T   8 O    -1.653971357453E-01 -3.333333333333E-01 -1.274565227226E-01
    278 T   8 O    -1.653971357453E-01 -3.333333333333E-01  3.725434772774E-01
    279 T   8 O    -3.320638024120E-01 -1.666666666667E-01 -1.274565227226E-01
    280 T   8 O    -3.320638024120E-01 -1.666666666667E-01  3.725434772774E-01
    281 T   8 O    -4.987304690787E-01  3.423466627475E-17 -1.274565227226E-01
    282 T   8 O    -4.987304690787E-01  3.423466627475E-17  3.725434772774E-01
    283 T   8 O     3.346028642547E-01  1.666666666667E-01 -1.274565227226E-01
    284 T   8 O     3.346028642547E-01  1.666666666667E-01  3.725434772774E-01
    285 T   8 O     1.679361975880E-01  3.333333333333E-01 -1.274565227226E-01
    286 T   8 O     1.679361975880E-01  3.333333333333E-01  3.725434772774E-01
    287 T   8 O     1.269530921344E-03 -5.000000000000E-01 -1.274565227226E-01
    288 T   8 O     1.269530921344E-03 -5.000000000000E-01  3.725434772774E-01
    289 T   8 O     4.423921417879E-01 -5.000000000000E-01 -2.812473227531E-01
    290 T   8 O     4.423921417879E-01 -5.000000000000E-01  2.187526772469E-01
    291 T   8 O     2.757254751212E-01 -3.333333333333E-01 -2.812473227531E-01
    292 T   8 O     2.757254751212E-01 -3.333333333333E-01  2.187526772469E-01
    293 T   8 O     1.090588084545E-01 -1.666666666667E-01 -2.812473227531E-01
    294 T   8 O     1.090588084545E-01 -1.666666666667E-01  2.187526772469E-01
    295 T   8 O    -5.760785821214E-02 -1.512607372410E-17 -2.812473227531E-01
    296 T   8 O    -5.760785821214E-02 -1.512607372410E-17  2.187526772469E-01
    297 T   8 O    -2.242745248788E-01  1.666666666667E-01 -2.812473227531E-01
    298 T   8 O    -2.242745248788E-01  1.666666666667E-01  2.187526772469E-01
    299 T   8 O    -3.909411915455E-01  3.333333333333E-01 -2.812473227531E-01
    300 T   8 O    -3.909411915455E-01  3.333333333333E-01  2.187526772469E-01
    301 T   8 O    -3.909411915455E-01 -3.333333333333E-01 -2.812473227531E-01
    302 T   8 O    -3.909411915455E-01 -3.333333333333E-01  2.187526772469E-01
    303 T   8 O     4.423921417879E-01 -1.666666666667E-01 -2.812473227531E-01
    304 T   8 O     4.423921417879E-01 -1.666666666667E-01  2.187526772469E-01
    305 T   8 O     2.757254751212E-01 -2.675544830690E-17 -2.812473227531E-01
    306 T   8 O     2.757254751212E-01 -2.675544830690E-17  2.187526772469E-01
    307 T   8 O     1.090588084545E-01  1.666666666667E-01 -2.812473227531E-01
    308 T   8 O     1.090588084545E-01  1.666666666667E-01  2.187526772469E-01
    309 T   8 O    -5.760785821214E-02  3.333333333333E-01 -2.812473227531E-01
    310 T   8 O    -5.760785821214E-02  3.333333333333E-01  2.187526772469E-01
    311 T   8 O    -2.242745248788E-01 -5.000000000000E-01 -2.812473227531E-01
    312 T   8 O    -2.242745248788E-01 -5.000000000000E-01  2.187526772469E-01
    313 T   8 O    -2.242745248788E-01 -1.666666666667E-01 -2.812473227531E-01
    314 T   8 O    -2.242745248788E-01 -1.666666666667E-01  2.187526772469E-01
    315 T   8 O    -3.909411915455E-01 -2.675544830690E-17 -2.812473227531E-01
    316 T   8 O    -3.909411915455E-01 -2.675544830690E-17  2.187526772469E-01
    317 T   8 O     4.423921417879E-01  1.666666666667E-01 -2.812473227531E-01
    318 T   8 O     4.423921417879E-01  1.666666666667E-01  2.187526772469E-01
    319 T   8 O     2.757254751212E-01  3.333333333333E-01 -2.812473227531E-01
    320 T   8 O     2.757254751212E-01  3.333333333333E-01  2.187526772469E-01
    321 T   8 O     1.090588084545E-01 -5.000000000000E-01 -2.812473227531E-01
    322 T   8 O     1.090588084545E-01 -5.000000000000E-01  2.187526772469E-01
    323 T   8 O    -5.760785821214E-02 -3.333333333333E-01 -2.812473227531E-01
    324 T   8 O    -5.760785821214E-02 -3.333333333333E-01  2.187526772469E-01
    325 T   8 O    -4.423921417879E-01 -5.000000000000E-01  2.812473227531E-01
    326 T   8 O    -4.423921417879E-01 -5.000000000000E-01 -2.187526772469E-01
    327 T   8 O     3.909411915455E-01 -3.333333333333E-01  2.812473227531E-01
    328 T   8 O     3.909411915455E-01 -3.333333333333E-01 -2.187526772469E-01
    329 T   8 O     2.242745248788E-01 -1.666666666667E-01  2.812473227531E-01
    330 T   8 O     2.242745248788E-01 -1.666666666667E-01 -2.187526772469E-01
    331 T   8 O     5.760785821214E-02  1.215920218424E-17  2.812473227531E-01
    332 T   8 O     5.760785821214E-02  1.215920218424E-17 -2.187526772469E-01
    333 T   8 O    -1.090588084545E-01  1.666666666667E-01  2.812473227531E-01
    334 T   8 O    -1.090588084545E-01  1.666666666667E-01 -2.187526772469E-01
    335 T   8 O    -2.757254751212E-01  3.333333333333E-01  2.812473227531E-01
    336 T   8 O    -2.757254751212E-01  3.333333333333E-01 -2.187526772469E-01
    337 T   8 O    -2.757254751212E-01 -3.333333333333E-01  2.812473227531E-01
    338 T   8 O    -2.757254751212E-01 -3.333333333333E-01 -2.187526772469E-01
    339 T   8 O    -4.423921417879E-01 -1.666666666667E-01  2.812473227531E-01
    340 T   8 O    -4.423921417879E-01 -1.666666666667E-01 -2.187526772469E-01
    341 T   8 O     3.909411915455E-01  2.437043938416E-18  2.812473227531E-01
    342 T   8 O     3.909411915455E-01  2.437043938416E-18 -2.187526772469E-01
    343 T   8 O     2.242745248788E-01  1.666666666667E-01  2.812473227531E-01
    344 T   8 O     2.242745248788E-01  1.666666666667E-01 -2.187526772469E-01
    345 T   8 O     5.760785821214E-02  3.333333333333E-01  2.812473227531E-01
    346 T   8 O     5.760785821214E-02  3.333333333333E-01 -2.187526772469E-01
    347 T   8 O    -1.090588084545E-01 -5.000000000000E-01  2.812473227531E-01
    348 T   8 O    -1.090588084545E-01 -5.000000000000E-01 -2.187526772469E-01
    349 T   8 O    -1.090588084545E-01 -1.666666666667E-01  2.812473227531E-01
    350 T   8 O    -1.090588084545E-01 -1.666666666667E-01 -2.187526772469E-01
    351 T   8 O    -2.757254751212E-01  2.675544830690E-17  2.812473227531E-01
    352 T   8 O    -2.757254751212E-01  2.675544830690E-17 -2.187526772469E-01
    353 T   8 O    -4.423921417879E-01  1.666666666667E-01  2.812473227531E-01
    354 T   8 O    -4.423921417879E-01  1.666666666667E-01 -2.187526772469E-01
    355 T   8 O     3.909411915455E-01  3.333333333333E-01  2.812473227531E-01
    356 T   8 O     3.909411915455E-01  3.333333333333E-01 -2.187526772469E-01
    357 T   8 O     2.242745248788E-01 -5.000000000000E-01  2.812473227531E-01
    358 T   8 O     2.242745248788E-01 -5.000000000000E-01 -2.187526772469E-01
    359 T   8 O     5.760785821214E-02 -3.333333333333E-01  2.812473227531E-01
    360 T 108 O     5.760785821214E-02 -3.333333333333E-01 -2.187526772469E-01

 T = ATOM BELONGING TO THE ASYMMETRIC UNIT

 ****    1 SYMMOPS - TRANSLATORS IN FRACTIONAL UNITS
 **** MATRICES AND TRANSLATORS IN THE CRYSTALLOGRAPHIC REFERENCE FRAME
   V INV                    ROTATION MATRICES                   TRANSLATORS
   1   1  1.00 -0.00  0.00  0.00  1.00  0.00  0.00 -0.00  1.00  0.00  0.00  0.00

 DIRECT LATTICE VECTORS CARTESIAN COMPONENTS (ANGSTROM)
          X                    Y                    Z
   0.367831463275E+02   0.000000000000E+00   0.338932820288E-01
   0.000000000000E+00   0.913072262310E+01   0.000000000000E+00
  -0.279179354926E+01   0.710380567350E-15   0.112928411129E+02


 CARTESIAN COORDINATES - PRIMITIVE CELL
 *******************************************************************************
 *      ATOM          X(ANGSTROM)         Y(ANGSTROM)         Z(ANGSTROM)
 *******************************************************************************
    1    31 GA   -1.699372094240E+01  4.565361311550E+00 -1.166924595603E+00
    2    31 GA   -1.838961771703E+01  4.565361311550E+00  4.479495960827E+00
    3    31 GA    1.365890099715E+01 -3.043574207700E+00 -1.138680193913E+00
    4    31 GA    1.226300422252E+01 -3.043574207700E+00  4.507740362517E+00
    5    31 GA    7.528376609236E+00 -1.521787103850E+00 -1.144329074251E+00
    6    31 GA    6.132479834606E+00 -1.521787103850E+00  4.502091482179E+00
    7    31 GA    1.397852221326E+00  0.000000000000E+00 -1.149977954589E+00
    8    31 GA    1.955446696000E-03  3.551902836750E-16  4.496442601841E+00
    9    31 GA   -4.732672166584E+00  1.521787103850E+00 -1.155626834927E+00
   10    31 GA   -6.128568941214E+00  1.521787103850E+00  4.490793721503E+00
   11    31 GA   -1.086319655449E+01  3.043574207700E+00 -1.161275715265E+00
   12    31 GA   -1.225909332912E+01  3.043574207700E+00  4.485144841165E+00
   13    31 GA   -1.086319655449E+01 -3.043574207700E+00 -1.161275715265E+00
   14    31 GA   -1.225909332912E+01 -3.043574207700E+00  4.485144841165E+00
   15    31 GA   -1.699372094240E+01 -1.521787103850E+00 -1.166924595603E+00
   16    31 GA   -1.838961771703E+01 -1.521787103850E+00  4.479495960827E+00
   17    31 GA    1.365890099715E+01  1.304522536131E-32 -1.138680193913E+00
   18    31 GA    1.226300422252E+01  3.551902836750E-16  4.507740362517E+00
   19    31 GA    7.528376609236E+00  1.521787103850E+00 -1.144329074251E+00
   20    31 GA    6.132479834606E+00  1.521787103850E+00  4.502091482179E+00
   21    31 GA    1.397852221326E+00  3.043574207700E+00 -1.149977954589E+00
   22    31 GA    1.955446695999E-03  3.043574207700E+00  4.496442601841E+00
   23    31 GA   -4.732672166584E+00  4.565361311550E+00 -1.155626834927E+00
   24    31 GA   -6.128568941214E+00  4.565361311550E+00  4.490793721503E+00
   25    31 GA   -4.732672166584E+00 -1.521787103850E+00 -1.155626834927E+00
   26    31 GA   -6.128568941214E+00 -1.521787103850E+00  4.490793721503E+00
   27    31 GA   -1.086319655449E+01  2.609045072262E-32 -1.161275715265E+00
   28    31 GA   -1.225909332912E+01  3.551902836750E-16  4.485144841165E+00
   29    31 GA   -1.699372094240E+01  1.521787103850E+00 -1.166924595603E+00
   30    31 GA   -1.838961771703E+01  1.521787103850E+00  4.479495960827E+00
   31    31 GA    1.365890099715E+01  3.043574207700E+00 -1.138680193913E+00
   32    31 GA    1.226300422252E+01  3.043574207700E+00  4.507740362517E+00
   33    31 GA    7.528376609236E+00  4.565361311550E+00 -1.144329074251E+00
   34    31 GA    6.132479834606E+00  4.565361311550E+00  4.502091482179E+00
   35    31 GA    1.397852221326E+00 -3.043574207700E+00 -1.149977954589E+00
   36    31 GA    1.955446695999E-03 -3.043574207700E+00  4.496442601841E+00
   37    31 GA    1.699372094240E+01  4.565361311550E+00  1.166924595603E+00
   38    31 GA    1.838961771703E+01  4.565361311550E+00 -4.479495960827E+00
   39    31 GA    1.086319655449E+01 -3.043574207700E+00  1.161275715265E+00
   40    31 GA    1.225909332912E+01 -3.043574207700E+00 -4.485144841165E+00
   41    31 GA    4.732672166584E+00 -1.521787103850E+00  1.155626834927E+00
   42    31 GA    6.128568941214E+00 -1.521787103850E+00 -4.490793721503E+00
   43    31 GA   -1.397852221326E+00  7.240434166897E-17  1.149977954589E+00
   44    31 GA   -1.955446696000E-03 -2.827859420060E-16 -4.496442601841E+00
   45    31 GA   -7.528376609236E+00  1.521787103850E+00  1.144329074251E+00
   46    31 GA   -6.132479834606E+00  1.521787103850E+00 -4.502091482179E+00
   47    31 GA   -1.365890099715E+01  3.043574207700E+00  1.138680193913E+00
   48    31 GA   -1.226300422252E+01  3.043574207700E+00 -4.507740362517E+00
   49    31 GA   -1.365890099715E+01 -3.043574207700E+00  1.138680193913E+00
   50    31 GA   -1.226300422252E+01 -3.043574207700E+00 -4.507740362517E+00
   51    31 GA    1.699372094240E+01 -1.521787103850E+00  1.166924595603E+00
   52    31 GA    1.838961771703E+01 -1.521787103850E+00 -4.479495960827E+00
   53    31 GA    1.086319655449E+01  1.304522536131E-32  1.161275715265E+00
   54    31 GA    1.225909332912E+01 -3.551902836750E-16 -4.485144841165E+00
   55    31 GA    4.732672166584E+00  1.521787103850E+00  1.155626834927E+00
   56    31 GA    6.128568941214E+00  1.521787103850E+00 -4.490793721503E+00
   57    31 GA   -1.397852221326E+00  3.043574207700E+00  1.149977954589E+00
   58    31 GA   -1.955446695999E-03  3.043574207700E+00 -4.496442601841E+00
   59    31 GA   -7.528376609236E+00  4.565361311550E+00  1.144329074251E+00
   60    31 GA   -6.132479834606E+00  4.565361311550E+00 -4.502091482179E+00
   61    31 GA   -7.528376609236E+00 -1.521787103850E+00  1.144329074251E+00
   62    31 GA   -6.132479834606E+00 -1.521787103850E+00 -4.502091482179E+00
   63    31 GA   -1.365890099715E+01 -1.304522536131E-32  1.138680193913E+00
   64    31 GA   -1.226300422252E+01 -3.551902836750E-16 -4.507740362517E+00
   65    31 GA    1.699372094240E+01  1.521787103850E+00  1.166924595603E+00
   66    31 GA    1.838961771703E+01  1.521787103850E+00 -4.479495960827E+00
   67    31 GA    1.086319655449E+01  3.043574207700E+00  1.161275715265E+00
   68    31 GA    1.225909332912E+01  3.043574207700E+00 -4.485144841165E+00
   69    31 GA    4.732672166584E+00  4.565361311550E+00  1.155626834927E+00
   70    31 GA    6.128568941214E+00  4.565361311550E+00 -4.490793721503E+00
   71    31 GA   -1.397852221326E+00 -3.043574207700E+00  1.149977954589E+00
   72    31 GA   -1.955446695999E-03 -3.043574207700E+00 -4.496442601841E+00
   73    31 GA    1.688533637653E+01  3.043574207700E+00 -1.766197119891E+00
   74    31 GA    1.548943960190E+01  3.043574207700E+00  3.880223436539E+00
   75    31 GA    1.075481198862E+01  4.565361311550E+00 -1.771846000229E+00
   76    31 GA    9.358915213992E+00  4.565361311550E+00  3.874574556201E+00
   77    31 GA    4.624287600712E+00 -3.043574207700E+00 -1.777494880567E+00
   78    31 GA    3.228390826082E+00 -3.043574207700E+00  3.868925675863E+00
   79    31 GA   -1.506236787198E+00 -1.521787103850E+00 -1.783143760905E+00
   80    31 GA   -2.902133561828E+00 -1.521787103850E+00  3.863276795525E+00
   81    31 GA   -7.636761175108E+00 -2.220446049250E-16 -1.788792641243E+00
   82    31 GA   -9.032657949738E+00  1.331456787500E-16  3.857627915187E+00
   83    31 GA   -1.376728556302E+01  1.521787103850E+00 -1.794441521581E+00
   84    31 GA   -1.516318233765E+01  1.521787103850E+00  3.851979034849E+00
   85    31 GA   -1.376728556302E+01  4.565361311550E+00 -1.794441521581E+00
   86    31 GA   -1.516318233765E+01  4.565361311550E+00  3.851979034849E+00
   87    31 GA    1.688533637653E+01 -3.043574207700E+00 -1.766197119891E+00
   88    31 GA    1.548943960190E+01 -3.043574207700E+00  3.880223436539E+00
   89    31 GA    1.075481198862E+01 -1.521787103850E+00 -1.771846000229E+00
   90    31 GA    9.358915213992E+00 -1.521787103850E+00  3.874574556201E+00
   91    31 GA    4.624287600712E+00 -2.220446049250E-16 -1.777494880567E+00
   92    31 GA    3.228390826082E+00  1.331456787500E-16  3.868925675863E+00
   93    31 GA   -1.506236787198E+00  1.521787103850E+00 -1.783143760905E+00
   94    31 GA   -2.902133561828E+00  1.521787103850E+00  3.863276795525E+00
   95    31 GA   -7.636761175108E+00  3.043574207700E+00 -1.788792641243E+00
   96    31 GA   -9.032657949738E+00  3.043574207700E+00  3.857627915187E+00
   97    31 GA   -7.636761175108E+00 -3.043574207700E+00 -1.788792641243E+00
   98    31 GA   -9.032657949738E+00 -3.043574207700E+00  3.857627915187E+00
   99    31 GA   -1.376728556302E+01 -1.521787103850E+00 -1.794441521581E+00
  100    31 GA   -1.516318233765E+01 -1.521787103850E+00  3.851979034849E+00
  101    31 GA    1.688533637653E+01 -2.220446049250E-16 -1.766197119891E+00
  102    31 GA    1.548943960190E+01  1.331456787500E-16  3.880223436539E+00
  103    31 GA    1.075481198862E+01  1.521787103850E+00 -1.771846000229E+00
  104    31 GA    9.358915213992E+00  1.521787103850E+00  3.874574556201E+00
  105    31 GA    4.624287600712E+00  3.043574207700E+00 -1.777494880567E+00
  106    31 GA    3.228390826082E+00  3.043574207700E+00  3.868925675863E+00
  107    31 GA   -1.506236787198E+00  4.565361311550E+00 -1.783143760905E+00
  108    31 GA   -2.902133561828E+00  4.565361311550E+00  3.863276795525E+00
  109    31 GA   -1.688533637653E+01  3.043574207700E+00  1.766197119891E+00
  110    31 GA   -1.548943960190E+01  3.043574207700E+00 -3.880223436539E+00
  111    31 GA    1.376728556302E+01  4.565361311550E+00  1.794441521581E+00
  112    31 GA    1.516318233765E+01  4.565361311550E+00 -3.851979034849E+00
  113    31 GA    7.636761175108E+00 -3.043574207700E+00  1.788792641243E+00
  114    31 GA    9.032657949738E+00 -3.043574207700E+00 -3.857627915187E+00
  115    31 GA    1.506236787198E+00 -1.521787103850E+00  1.783143760905E+00
  116    31 GA    2.902133561828E+00 -1.521787103850E+00 -3.863276795525E+00
  117    31 GA   -4.624287600712E+00  2.220446049250E-16  1.777494880567E+00
  118    31 GA   -3.228390826082E+00 -1.331456787500E-16 -3.868925675863E+00
  119    31 GA   -1.075481198862E+01  1.521787103850E+00  1.771846000229E+00
  120    31 GA   -9.358915213992E+00  1.521787103850E+00 -3.874574556201E+00
  121    31 GA   -1.075481198862E+01  4.565361311550E+00  1.771846000229E+00
  122    31 GA   -9.358915213992E+00  4.565361311550E+00 -3.874574556201E+00
  123    31 GA   -1.688533637653E+01 -3.043574207700E+00  1.766197119891E+00
  124    31 GA   -1.548943960190E+01 -3.043574207700E+00 -3.880223436539E+00
  125    31 GA    1.376728556302E+01 -1.521787103850E+00  1.794441521581E+00
  126    31 GA    1.516318233765E+01 -1.521787103850E+00 -3.851979034849E+00
  127    31 GA    7.636761175108E+00  2.220446049250E-16  1.788792641243E+00
  128    31 GA    9.032657949738E+00 -1.331456787500E-16 -3.857627915187E+00
  129    31 GA    1.506236787198E+00  1.521787103850E+00  1.783143760905E+00
  130    31 GA    2.902133561828E+00  1.521787103850E+00 -3.863276795525E+00
  131    31 GA   -4.624287600712E+00  3.043574207700E+00  1.777494880567E+00
  132    31 GA   -3.228390826082E+00  3.043574207700E+00 -3.868925675863E+00
  133    31 GA   -4.624287600712E+00 -3.043574207700E+00  1.777494880567E+00
  134    31 GA   -3.228390826082E+00 -3.043574207700E+00 -3.868925675863E+00
  135    31 GA   -1.075481198862E+01 -1.521787103850E+00  1.771846000229E+00
  136    31 GA   -9.358915213992E+00 -1.521787103850E+00 -3.874574556201E+00
  137    31 GA   -1.688533637653E+01  2.220446049250E-16  1.766197119891E+00
  138    31 GA   -1.548943960190E+01 -1.331456787500E-16 -3.880223436539E+00
  139    31 GA    1.376728556302E+01  1.521787103850E+00  1.794441521581E+00
  140    31 GA    1.516318233765E+01  1.521787103850E+00 -3.851979034849E+00
  141    31 GA    7.636761175108E+00  3.043574207700E+00  1.788792641243E+00
  142    31 GA    9.032657949738E+00  3.043574207700E+00 -3.857627915187E+00
  143    31 GA    1.506236787198E+00  4.565361311550E+00  1.783143760905E+00
  144    31 GA    2.902133561828E+00  4.565361311550E+00 -3.863276795525E+00
  145     8 O    -1.651013931395E+01  4.565361311550E+00  6.060814460906E-01
  146     8 O    -1.511424253932E+01  4.565361311550E+00 -5.040339110339E+00
  147     8 O     1.414248262560E+01 -3.043574207700E+00  6.343258477813E-01
  148     8 O     1.553837940023E+01 -3.043574207700E+00 -5.012094708649E+00
  149     8 O     8.011958237689E+00 -1.521787103850E+00  6.286769674431E-01
  150     8 O     9.407855012319E+00 -1.521787103850E+00 -5.017743588987E+00
  151     8 O     1.881433849779E+00  1.689523081272E-16  6.230280871050E-01
  152     8 O     3.277330624409E+00 -1.862379755478E-16 -5.023392469325E+00
  153     8 O    -4.249090538131E+00  1.521787103850E+00  6.173792067669E-01
  154     8 O    -2.853193763501E+00  1.521787103850E+00 -5.029041349663E+00
  155     8 O    -1.037961492604E+01  3.043574207700E+00  6.117303264287E-01
  156     8 O    -8.983718151411E+00  3.043574207700E+00 -5.034690230001E+00
  157     8 O    -1.037961492604E+01 -3.043574207700E+00  6.117303264287E-01
  158     8 O    -8.983718151411E+00 -3.043574207700E+00 -5.034690230001E+00
  159     8 O    -1.651013931395E+01 -1.521787103850E+00  6.060814460906E-01
  160     8 O    -1.511424253932E+01 -1.521787103850E+00 -5.040339110339E+00
  161     8 O     1.414248262560E+01  2.220446049250E-16  6.343258477813E-01
  162     8 O     1.553837940023E+01 -1.331456787500E-16 -5.012094708649E+00
  163     8 O     8.011958237689E+00  1.521787103850E+00  6.286769674431E-01
  164     8 O     9.407855012319E+00  1.521787103850E+00 -5.017743588987E+00
  165     8 O     1.881433849779E+00  3.043574207700E+00  6.230280871050E-01
  166     8 O     3.277330624409E+00  3.043574207700E+00 -5.023392469325E+00
  167     8 O    -4.249090538131E+00  4.565361311550E+00  6.173792067669E-01
  168     8 O    -2.853193763501E+00  4.565361311550E+00 -5.029041349663E+00
  169     8 O    -4.249090538131E+00 -1.521787103850E+00  6.173792067669E-01
  170     8 O    -2.853193763501E+00 -1.521787103850E+00 -5.029041349663E+00
  171     8 O    -1.037961492604E+01 -6.522612680654E-33  6.117303264287E-01
  172     8 O    -8.983718151411E+00 -3.551902836750E-16 -5.034690230001E+00
  173     8 O    -1.651013931395E+01  1.521787103850E+00  6.060814460906E-01
  174     8 O    -1.511424253932E+01  1.521787103850E+00 -5.040339110339E+00
  175     8 O     1.414248262560E+01  3.043574207700E+00  6.343258477813E-01
  176     8 O     1.553837940023E+01  3.043574207700E+00 -5.012094708649E+00
  177     8 O     8.011958237689E+00  4.565361311550E+00  6.286769674431E-01
  178     8 O     9.407855012319E+00  4.565361311550E+00 -5.017743588987E+00
  179     8 O     1.881433849779E+00 -3.043574207700E+00  6.230280871050E-01
  180     8 O     3.277330624409E+00 -3.043574207700E+00 -5.023392469325E+00
  181     8 O     1.651013931395E+01  4.565361311550E+00 -6.060814460906E-01
  182     8 O     1.511424253932E+01  4.565361311550E+00  5.040339110339E+00
  183     8 O     1.037961492604E+01 -3.043574207700E+00 -6.117303264287E-01
  184     8 O     8.983718151411E+00 -3.043574207700E+00  5.034690230001E+00
  185     8 O     4.249090538131E+00 -1.521787103850E+00 -6.173792067669E-01
  186     8 O     2.853193763501E+00 -1.521787103850E+00  5.029041349663E+00
  187     8 O    -1.881433849779E+00 -1.500961720381E-16 -6.230280871050E-01
  188     8 O    -3.277330624409E+00  2.050941116369E-16  5.023392469325E+00
  189     8 O    -8.011958237689E+00  1.521787103850E+00 -6.286769674431E-01
  190     8 O    -9.407855012319E+00  1.521787103850E+00  5.017743588987E+00
  191     8 O    -1.414248262560E+01  3.043574207700E+00 -6.343258477813E-01
  192     8 O    -1.553837940023E+01  3.043574207700E+00  5.012094708649E+00
  193     8 O    -1.414248262560E+01 -3.043574207700E+00 -6.343258477813E-01
  194     8 O    -1.553837940023E+01 -3.043574207700E+00  5.012094708649E+00
  195     8 O     1.651013931395E+01 -1.521787103850E+00 -6.060814460906E-01
  196     8 O     1.511424253932E+01 -1.521787103850E+00  5.040339110339E+00
  197     8 O     1.037961492604E+01 -2.220446049250E-16 -6.117303264287E-01
  198     8 O     8.983718151411E+00  1.331456787500E-16  5.034690230001E+00
  199     8 O     4.249090538131E+00  1.521787103850E+00 -6.173792067669E-01
  200     8 O     2.853193763501E+00  1.521787103850E+00  5.029041349663E+00
  201     8 O    -1.881433849779E+00  3.043574207700E+00 -6.230280871050E-01
  202     8 O    -3.277330624409E+00  3.043574207700E+00  5.023392469325E+00
  203     8 O    -8.011958237689E+00  4.565361311550E+00 -6.286769674431E-01
  204     8 O    -9.407855012319E+00  4.565361311550E+00  5.017743588987E+00
  205     8 O    -8.011958237689E+00 -1.521787103850E+00 -6.286769674431E-01
  206     8 O    -9.407855012319E+00 -1.521787103850E+00  5.017743588987E+00
  207     8 O    -1.414248262560E+01  0.000000000000E+00 -6.343258477813E-01
  208     8 O    -1.553837940023E+01  3.551902836750E-16  5.012094708649E+00
  209     8 O     1.651013931395E+01  1.521787103850E+00 -6.060814460906E-01
  210     8 O     1.511424253932E+01  1.521787103850E+00  5.040339110339E+00
  211     8 O     1.037961492604E+01  3.043574207700E+00 -6.117303264287E-01
  212     8 O     8.983718151411E+00  3.043574207700E+00  5.034690230001E+00
  213     8 O     4.249090538131E+00  4.565361311550E+00 -6.173792067669E-01
  214     8 O     2.853193763501E+00  4.565361311550E+00  5.029041349663E+00
  215     8 O    -1.881433849779E+00 -3.043574207700E+00 -6.230280871050E-01
  216     8 O    -3.277330624409E+00 -3.043574207700E+00  5.023392469325E+00
  217     8 O     1.798904352413E+01  3.043574207700E+00  1.456249872348E+00
  218     8 O     1.938494029877E+01  3.043574207700E+00 -4.190170684082E+00
  219     8 O     1.185851913622E+01  4.565361311550E+00  1.450600992010E+00
  220     8 O     1.325441591086E+01  4.565361311550E+00 -4.195819564420E+00
  221     8 O     5.727994748315E+00 -3.043574207700E+00  1.444952111672E+00
  222     8 O     7.123891522945E+00 -3.043574207700E+00 -4.201468444758E+00
  223     8 O    -4.025296395950E-01 -1.521787103850E+00  1.439303231334E+00
  224     8 O     9.933671350350E-01 -1.521787103850E+00 -4.207117325096E+00
  225     8 O    -6.533054027505E+00  2.220446049250E-16  1.433654350996E+00
  226     8 O    -5.137157252875E+00 -1.331456787500E-16 -4.212766205434E+00
  227     8 O    -1.266357841541E+01  1.521787103850E+00  1.428005470658E+00
  228     8 O    -1.126768164079E+01  1.521787103850E+00 -4.218415085772E+00
  229     8 O    -1.266357841542E+01  4.565361311550E+00  1.428005470658E+00
  230     8 O    -1.126768164079E+01  4.565361311550E+00 -4.218415085772E+00
  231     8 O     1.798904352413E+01 -3.043574207700E+00  1.456249872348E+00
  232     8 O     1.938494029876E+01 -3.043574207700E+00 -4.190170684082E+00
  233     8 O     1.185851913622E+01 -1.521787103850E+00  1.450600992010E+00
  234     8 O     1.325441591086E+01 -1.521787103850E+00 -4.195819564420E+00
  235     8 O     5.727994748315E+00  2.220446049250E-16  1.444952111672E+00
  236     8 O     7.123891522945E+00 -1.331456787500E-16 -4.201468444758E+00
  237     8 O    -4.025296395950E-01  1.521787103850E+00  1.439303231334E+00
  238     8 O     9.933671350350E-01  1.521787103850E+00 -4.207117325096E+00
  239     8 O    -6.533054027505E+00  3.043574207700E+00  1.433654350996E+00
  240     8 O    -5.137157252875E+00  3.043574207700E+00 -4.212766205434E+00
  241     8 O    -6.533054027505E+00 -3.043574207700E+00  1.433654350996E+00
  242     8 O    -5.137157252875E+00 -3.043574207700E+00 -4.212766205434E+00
  243     8 O    -1.266357841542E+01 -1.521787103850E+00  1.428005470658E+00
  244     8 O    -1.126768164079E+01 -1.521787103850E+00 -4.218415085772E+00
  245     8 O     1.798904352413E+01  2.220446049250E-16  1.456249872348E+00
  246     8 O     1.938494029876E+01 -1.331456787500E-16 -4.190170684082E+00
  247     8 O     1.185851913622E+01  1.521787103850E+00  1.450600992010E+00
  248     8 O     1.325441591086E+01  1.521787103850E+00 -4.195819564420E+00
  249     8 O     5.727994748315E+00  3.043574207700E+00  1.444952111672E+00
  250     8 O     7.123891522945E+00  3.043574207700E+00 -4.201468444758E+00
  251     8 O    -4.025296395950E-01  4.565361311550E+00  1.439303231334E+00
  252     8 O     9.933671350350E-01  4.565361311550E+00 -4.207117325096E+00
  253     8 O    -1.798904352413E+01  3.043574207700E+00 -1.456249872348E+00
  254     8 O    -1.938494029877E+01  3.043574207700E+00  4.190170684082E+00
  255     8 O     1.266357841541E+01  4.565361311550E+00 -1.428005470658E+00
  256     8 O     1.126768164078E+01  4.565361311550E+00  4.218415085772E+00
  257     8 O     6.533054027505E+00 -3.043574207700E+00 -1.433654350996E+00
  258     8 O     5.137157252875E+00 -3.043574207700E+00  4.212766205434E+00
  259     8 O     4.025296395950E-01 -1.521787103850E+00 -1.439303231334E+00
  260     8 O    -9.933671350350E-01 -1.521787103850E+00  4.207117325096E+00
  261     8 O    -5.727994748315E+00  2.220446049250E-16 -1.444952111672E+00
  262     8 O    -7.123891522945E+00  5.772348886000E-16  4.201468444758E+00
  263     8 O    -1.185851913622E+01  1.521787103850E+00 -1.450600992010E+00
  264     8 O    -1.325441591086E+01  1.521787103850E+00  4.195819564420E+00
  265     8 O    -1.185851913623E+01  4.565361311550E+00 -1.450600992010E+00
  266     8 O    -1.325441591086E+01  4.565361311550E+00  4.195819564420E+00
  267     8 O    -1.798904352413E+01 -3.043574207700E+00 -1.456249872348E+00
  268     8 O    -1.938494029877E+01 -3.043574207700E+00  4.190170684082E+00
  269     8 O     1.266357841541E+01 -1.521787103850E+00 -1.428005470658E+00
  270     8 O     1.126768164078E+01 -1.521787103850E+00  4.218415085772E+00
  271     8 O     6.533054027505E+00  2.220446049250E-16 -1.433654350996E+00
  272     8 O     5.137157252875E+00  5.772348886000E-16  4.212766205434E+00
  273     8 O     4.025296395950E-01  1.521787103850E+00 -1.439303231334E+00
  274     8 O    -9.933671350350E-01  1.521787103850E+00  4.207117325096E+00
  275     8 O    -5.727994748315E+00  3.043574207700E+00 -1.444952111672E+00
  276     8 O    -7.123891522945E+00  3.043574207700E+00  4.201468444758E+00
  277     8 O    -5.727994748315E+00 -3.043574207700E+00 -1.444952111672E+00
  278     8 O    -7.123891522945E+00 -3.043574207700E+00  4.201468444758E+00
  279     8 O    -1.185851913623E+01 -1.521787103850E+00 -1.450600992010E+00
  280     8 O    -1.325441591086E+01 -1.521787103850E+00  4.195819564420E+00
  281     8 O    -1.798904352413E+01  2.220446049250E-16 -1.456249872348E+00
  282     8 O    -1.938494029877E+01  5.772348886000E-16  4.190170684082E+00
  283     8 O     1.266357841541E+01  1.521787103850E+00 -1.428005470658E+00
  284     8 O     1.126768164078E+01  1.521787103850E+00  4.218415085772E+00
  285     8 O     6.533054027505E+00  3.043574207700E+00 -1.433654350996E+00
  286     8 O     5.137157252875E+00  3.043574207700E+00  4.212766205434E+00
  287     8 O     4.025296395950E-01  4.565361311550E+00 -1.439303231334E+00
  288     8 O    -9.933671350350E-01  4.565361311550E+00  4.207117325096E+00
  289     8 O     1.705775934691E+01  4.565361311550E+00 -3.161087207640E+00
  290     8 O     1.566186257228E+01  4.565361311550E+00  2.485333348790E+00
  291     8 O     1.092723495900E+01 -3.043574207700E+00 -3.166736087978E+00
  292     8 O     9.531338184370E+00 -3.043574207700E+00  2.479684468452E+00
  293     8 O     4.796710571090E+00 -1.521787103850E+00 -3.172384968316E+00
  294     8 O     3.400813796460E+00 -1.521787103850E+00  2.474035588114E+00
  295     8 O    -1.333813816820E+00 -3.379046162544E-16 -3.178033848654E+00
  296     8 O    -2.729710591450E+00  1.728566742062E-17  2.468386707776E+00
  297     8 O    -7.464338204730E+00  1.521787103850E+00 -3.183682728992E+00
  298     8 O    -8.860234979360E+00  1.521787103850E+00  2.462737827438E+00
  299     8 O    -1.359486259264E+01  3.043574207700E+00 -3.189331609330E+00
  300     8 O    -1.499075936727E+01  3.043574207700E+00  2.457088947100E+00
  301     8 O    -1.359486259264E+01 -3.043574207700E+00 -3.189331609330E+00
  302     8 O    -1.499075936727E+01 -3.043574207700E+00  2.457088947100E+00
  303     8 O     1.705775934691E+01 -1.521787103850E+00 -3.161087207640E+00
  304     8 O     1.566186257228E+01 -1.521787103850E+00  2.485333348790E+00
  305     8 O     1.092723495900E+01 -4.440892098501E-16 -3.166736087978E+00
  306     8 O     9.531338184370E+00 -8.889892617506E-17  2.479684468452E+00
  307     8 O     4.796710571090E+00  1.521787103850E+00 -3.172384968316E+00
  308     8 O     3.400813796460E+00  1.521787103850E+00  2.474035588114E+00
  309     8 O    -1.333813816820E+00  3.043574207700E+00 -3.178033848654E+00
  310     8 O    -2.729710591450E+00  3.043574207700E+00  2.468386707776E+00
  311     8 O    -7.464338204730E+00  4.565361311550E+00 -3.183682728992E+00
  312     8 O    -8.860234979360E+00  4.565361311550E+00  2.462737827438E+00
  313     8 O    -7.464338204730E+00 -1.521787103850E+00 -3.183682728992E+00
  314     8 O    -8.860234979360E+00 -1.521787103850E+00  2.462737827438E+00
  315     8 O    -1.359486259264E+01 -4.440892098501E-16 -3.189331609330E+00
  316     8 O    -1.499075936727E+01 -8.889892617506E-17  2.457088947100E+00
  317     8 O     1.705775934691E+01  1.521787103850E+00 -3.161087207640E+00
  318     8 O     1.566186257228E+01  1.521787103850E+00  2.485333348790E+00
  319     8 O     1.092723495900E+01  3.043574207700E+00 -3.166736087978E+00
  320     8 O     9.531338184370E+00  3.043574207700E+00  2.479684468452E+00
  321     8 O     4.796710571090E+00  4.565361311550E+00 -3.172384968316E+00
  322     8 O     3.400813796460E+00  4.565361311550E+00  2.474035588114E+00
  323     8 O    -1.333813816820E+00 -3.043574207700E+00 -3.178033848654E+00
  324     8 O    -2.729710591450E+00 -3.043574207700E+00  2.468386707776E+00
  325     8 O    -1.705775934691E+01  4.565361311550E+00  3.161087207640E+00
  326     8 O    -1.566186257228E+01  4.565361311550E+00 -2.485333348790E+00
  327     8 O     1.359486259264E+01 -3.043574207700E+00  3.189331609330E+00
  328     8 O     1.499075936727E+01 -3.043574207700E+00 -2.457088947100E+00
  329     8 O     7.464338204730E+00 -1.521787103850E+00  3.183682728992E+00
  330     8 O     8.860234979360E+00 -1.521787103850E+00 -2.462737827438E+00
  331     8 O     1.333813816820E+00  3.108149351656E-16  3.178033848654E+00
  332     8 O     2.729710591450E+00 -4.437534850944E-17 -2.468386707776E+00
  333     8 O    -4.796710571090E+00  1.521787103850E+00  3.172384968316E+00
  334     8 O    -3.400813796460E+00  1.521787103850E+00 -2.474035588114E+00
  335     8 O    -1.092723495900E+01  3.043574207700E+00  3.166736087978E+00
  336     8 O    -9.531338184370E+00  3.043574207700E+00 -2.479684468452E+00
  337     8 O    -1.092723495900E+01 -3.043574207700E+00  3.166736087978E+00
  338     8 O    -9.531338184370E+00 -3.043574207700E+00 -2.479684468452E+00
  339     8 O    -1.705775934691E+01 -1.521787103850E+00  3.161087207640E+00
  340     8 O    -1.566186257228E+01 -1.521787103850E+00 -2.485333348790E+00
  341     8 O     1.359486259264E+01  2.220446049250E-16  3.189331609330E+00
  342     8 O     1.499075936727E+01 -1.331456787500E-16 -2.457088947100E+00
  343     8 O     7.464338204730E+00  1.521787103850E+00  3.183682728992E+00
  344     8 O     8.860234979360E+00  1.521787103850E+00 -2.462737827438E+00
  345     8 O     1.333813816820E+00  3.043574207700E+00  3.178033848654E+00
  346     8 O     2.729710591450E+00  3.043574207700E+00 -2.468386707776E+00
  347     8 O    -4.796710571090E+00  4.565361311550E+00  3.172384968316E+00
  348     8 O    -3.400813796460E+00  4.565361311550E+00 -2.474035588114E+00
  349     8 O    -4.796710571090E+00 -1.521787103850E+00  3.172384968316E+00
  350     8 O    -3.400813796460E+00 -1.521787103850E+00 -2.474035588114E+00
  351     8 O    -1.092723495900E+01  4.440892098501E-16  3.166736087978E+00
  352     8 O    -9.531338184370E+00  8.889892617506E-17 -2.479684468452E+00
  353     8 O    -1.705775934691E+01  1.521787103850E+00  3.161087207640E+00
  354     8 O    -1.566186257228E+01  1.521787103850E+00 -2.485333348790E+00
  355     8 O     1.359486259264E+01  3.043574207700E+00  3.189331609330E+00
  356     8 O     1.499075936727E+01  3.043574207700E+00 -2.457088947100E+00
  357     8 O     7.464338204730E+00  4.565361311550E+00  3.183682728992E+00
  358     8 O     8.860234979360E+00  4.565361311550E+00 -2.462737827438E+00
  359     8 O     1.333813816820E+00 -3.043574207700E+00  3.178033848654E+00
  360   108 O     2.729710591450E+00 -3.043574207700E+00 -2.468386707776E+00
 INFORMATION **** CHARGED ****  CHARGED CELL - NO TOTAL ENERGY

 NUCLEAR CHARGE  6.192E+03 CHARGE ON SHELLS  6.191E+03
 WARNING **** INPBAS **** UNIT CELL NOT NEUTRAL

 *******************************************************************************
 LOCAL ATOMIC FUNCTIONS BASIS SET
 *******************************************************************************
   ATOM   X(AU)   Y(AU)   Z(AU)  N. TYPE  EXPONENT  S COEF   P COEF   D/F/G COEF
 *******************************************************************************
   1 GA -32.113   8.627  -2.205
                                  1 S  
                                         8.784E+04 1.427E-03 0.000E+00 0.000E+00
                                         1.319E+04 1.094E-02 0.000E+00 0.000E+00
                                         3.001E+03 5.431E-02 0.000E+00 0.000E+00
                                         8.474E+02 1.895E-01 0.000E+00 0.000E+00
                                         2.760E+02 3.862E-01 0.000E+00 0.000E+00
                                         9.522E+01 3.005E-01 0.000E+00 0.000E+00
                                  2 S  
                                         1.840E+02-1.112E-01 0.000E+00 0.000E+00
                                         2.183E+01 6.483E-01 0.000E+00 0.000E+00
                                         9.003E+00 4.436E-01 0.000E+00 0.000E+00
                                  3 S  
                                         1.603E+01-2.301E-01 0.000E+00 0.000E+00
                                         2.671E+00 7.295E-01 0.000E+00 0.000E+00
                                         1.125E+00 4.621E-01 0.000E+00 0.000E+00
                                  4 S  
                                         9.339E-01 1.000E+00 0.000E+00 0.000E+00
                                  5 S  
                                         1.574E-01 1.000E+00 0.000E+00 0.000E+00
                           6-     8 P  
                                         1.167E+03 0.000E+00 9.097E-03 0.000E+00
                                         2.754E+02 0.000E+00 6.846E-02 0.000E+00
                                         8.738E+01 0.000E+00 2.692E-01 0.000E+00
                                         3.160E+01 0.000E+00 5.351E-01 0.000E+00
                                         1.182E+01 0.000E+00 3.528E-01 0.000E+00
                           9-    11 P  
                                         6.288E+00 0.000E+00 3.394E-01 0.000E+00
                                         2.520E+00 0.000E+00 5.687E-01 0.000E+00
                                         1.017E+00 0.000E+00 2.772E-01 0.000E+00
                          12-    14 P  
                                         3.650E-01 0.000E+00 1.000E+00 0.000E+00
                          15-    17 P  
                                         1.508E-01 0.000E+00 1.000E+00 0.000E+00
                          18-    22 D  
                                         6.535E+01 0.000E+00 0.000E+00 2.737E-02
                                         1.850E+01 0.000E+00 0.000E+00 1.510E-01
                                         6.318E+00 0.000E+00 0.000E+00 3.749E-01
                                         2.164E+00 0.000E+00 0.000E+00 4.751E-01
                          23-    27 D  
                                         6.663E-01 0.000E+00 0.000E+00 1.000E+00
                          28-    32 D  
                                         1.526E-01 0.000E+00 0.000E+00 1.000E+00
   2 GA -34.751   8.627   8.465
   3 GA  25.812  -5.752  -2.152
   4 GA  23.174  -5.752   8.518
   5 GA  14.227  -2.876  -2.162
   6 GA  11.589  -2.876   8.508
   7 GA   2.642   0.000  -2.173
   8 GA   0.004   0.000   8.497
   9 GA  -8.943   2.876  -2.184
  10 GA -11.581   2.876   8.486
  11 GA -20.528   5.752  -2.194
  12 GA -23.166   5.752   8.476
  13 GA -20.528  -5.752  -2.194
  14 GA -23.166  -5.752   8.476
  15 GA -32.113  -2.876  -2.205
  16 GA -34.751  -2.876   8.465
  17 GA  25.812   0.000  -2.152
  18 GA  23.174   0.000   8.518
  19 GA  14.227   2.876  -2.162
  20 GA  11.589   2.876   8.508
  21 GA   2.642   5.752  -2.173
  22 GA   0.004   5.752   8.497
  23 GA  -8.943   8.627  -2.184
  24 GA -11.581   8.627   8.486
  25 GA  -8.943  -2.876  -2.184
  26 GA -11.581  -2.876   8.486
  27 GA -20.528   0.000  -2.194
  28 GA -23.166   0.000   8.476
  29 GA -32.113   2.876  -2.205
  30 GA -34.751   2.876   8.465
  31 GA  25.812   5.752  -2.152
  32 GA  23.174   5.752   8.518
  33 GA  14.227   8.627  -2.162
  34 GA  11.589   8.627   8.508
  35 GA   2.642  -5.752  -2.173
  36 GA   0.004  -5.752   8.497
  37 GA  32.113   8.627   2.205
  38 GA  34.751   8.627  -8.465
  39 GA  20.528  -5.752   2.194
  40 GA  23.166  -5.752  -8.476
  41 GA   8.943  -2.876   2.184
  42 GA  11.581  -2.876  -8.486
  43 GA  -2.642   0.000   2.173
  44 GA  -0.004  -0.000  -8.497
  45 GA -14.227   2.876   2.162
  46 GA -11.589   2.876  -8.508
  47 GA -25.812   5.752   2.152
  48 GA -23.174   5.752  -8.518
  49 GA -25.812  -5.752   2.152
  50 GA -23.174  -5.752  -8.518
  51 GA  32.113  -2.876   2.205
  52 GA  34.751  -2.876  -8.465
  53 GA  20.528   0.000   2.194
  54 GA  23.166  -0.000  -8.476
  55 GA   8.943   2.876   2.184
  56 GA  11.581   2.876  -8.486
  57 GA  -2.642   5.752   2.173
  58 GA  -0.004   5.752  -8.497
  59 GA -14.227   8.627   2.162
  60 GA -11.589   8.627  -8.508
  61 GA -14.227  -2.876   2.162
  62 GA -11.589  -2.876  -8.508
  63 GA -25.812  -0.000   2.152
  64 GA -23.174  -0.000  -8.518
  65 GA  32.113   2.876   2.205
  66 GA  34.751   2.876  -8.465
  67 GA  20.528   5.752   2.194
  68 GA  23.166   5.752  -8.476
  69 GA   8.943   8.627   2.184
  70 GA  11.581   8.627  -8.486
  71 GA  -2.642  -5.752   2.173
  72 GA  -0.004  -5.752  -8.497
  73 GA  31.909   5.752  -3.338
  74 GA  29.271   5.752   7.333
  75 GA  20.324   8.627  -3.348
  76 GA  17.686   8.627   7.322
  77 GA   8.739  -5.752  -3.359
  78 GA   6.101  -5.752   7.311
  79 GA  -2.846  -2.876  -3.370
  80 GA  -5.484  -2.876   7.301
  81 GA -14.431  -0.000  -3.380
  82 GA -17.069   0.000   7.290
  83 GA -26.016   2.876  -3.391
  84 GA -28.654   2.876   7.279
  85 GA -26.016   8.627  -3.391
  86 GA -28.654   8.627   7.279
  87 GA  31.909  -5.752  -3.338
  88 GA  29.271  -5.752   7.333
  89 GA  20.324  -2.876  -3.348
  90 GA  17.686  -2.876   7.322
  91 GA   8.739  -0.000  -3.359
  92 GA   6.101   0.000   7.311
  93 GA  -2.846   2.876  -3.370
  94 GA  -5.484   2.876   7.301
  95 GA -14.431   5.752  -3.380
  96 GA -17.069   5.752   7.290
  97 GA -14.431  -5.752  -3.380
  98 GA -17.069  -5.752   7.290
  99 GA -26.016  -2.876  -3.391
 100 GA -28.654  -2.876   7.279
 101 GA  31.909  -0.000  -3.338
 102 GA  29.271   0.000   7.333
 103 GA  20.324   2.876  -3.348
 104 GA  17.686   2.876   7.322
 105 GA   8.739   5.752  -3.359
 106 GA   6.101   5.752   7.311
 107 GA  -2.846   8.627  -3.370
 108 GA  -5.484   8.627   7.301
 109 GA -31.909   5.752   3.338
 110 GA -29.271   5.752  -7.333
 111 GA  26.016   8.627   3.391
 112 GA  28.654   8.627  -7.279
 113 GA  14.431  -5.752   3.380
 114 GA  17.069  -5.752  -7.290
 115 GA   2.846  -2.876   3.370
 116 GA   5.484  -2.876  -7.301
 117 GA  -8.739   0.000   3.359
 118 GA  -6.101  -0.000  -7.311
 119 GA -20.324   2.876   3.348
 120 GA -17.686   2.876  -7.322
 121 GA -20.324   8.627   3.348
 122 GA -17.686   8.627  -7.322
 123 GA -31.909  -5.752   3.338
 124 GA -29.271  -5.752  -7.333
 125 GA  26.016  -2.876   3.391
 126 GA  28.654  -2.876  -7.279
 127 GA  14.431   0.000   3.380
 128 GA  17.069  -0.000  -7.290
 129 GA   2.846   2.876   3.370
 130 GA   5.484   2.876  -7.301
 131 GA  -8.739   5.752   3.359
 132 GA  -6.101   5.752  -7.311
 133 GA  -8.739  -5.752   3.359
 134 GA  -6.101  -5.752  -7.311
 135 GA -20.324  -2.876   3.348
 136 GA -17.686  -2.876  -7.322
 137 GA -31.909   0.000   3.338
 138 GA -29.271  -0.000  -7.333
 139 GA  26.016   2.876   3.391
 140 GA  28.654   2.876  -7.279
 141 GA  14.431   5.752   3.380
 142 GA  17.069   5.752  -7.290
 143 GA   2.846   8.627   3.370
 144 GA   5.484   8.627  -7.301
 145 O  -31.200   8.627   1.145
                               4609 S  
                                         2.266E+03-5.343E-03 0.000E+00 0.000E+00
                                         3.409E+02-3.989E-02 0.000E+00 0.000E+00
                                         7.736E+01-1.785E-01 0.000E+00 0.000E+00
                                         2.148E+01-4.643E-01 0.000E+00 0.000E+00
                                         6.659E+00-4.431E-01 0.000E+00 0.000E+00
                               4610 S  
                                         8.479E-01 1.000E+00 0.000E+00 0.000E+00
                               4611 S  
                                         2.791E-01 1.000E+00 0.000E+00 0.000E+00
                        4612-  4614 P  
                                         1.772E+01 0.000E+00 4.339E-02 0.000E+00
                                         3.864E+00 0.000E+00 2.309E-01 0.000E+00
                                         1.048E+00 0.000E+00 5.138E-01 0.000E+00
                        4615-  4617 P  
                                         2.624E-01 0.000E+00 1.000E+00 0.000E+00
                        4618-  4622 D  
                                         4.790E-01 0.000E+00 0.000E+00 1.000E+00
 146 O  -28.562   8.627  -9.525
 147 O   26.725  -5.752   1.199
 148 O   29.363  -5.752  -9.471
 149 O   15.140  -2.876   1.188
 150 O   17.778  -2.876  -9.482
 151 O    3.555   0.000   1.177
 152 O    6.193  -0.000  -9.493
 153 O   -8.030   2.876   1.167
 154 O   -5.392   2.876  -9.504
 155 O  -19.615   5.752   1.156
 156 O  -16.977   5.752  -9.514
 157 O  -19.615  -5.752   1.156
 158 O  -16.977  -5.752  -9.514
 159 O  -31.200  -2.876   1.145
 160 O  -28.562  -2.876  -9.525
 161 O   26.725   0.000   1.199
 162 O   29.363  -0.000  -9.471
 163 O   15.140   2.876   1.188
 164 O   17.778   2.876  -9.482
 165 O    3.555   5.752   1.177
 166 O    6.193   5.752  -9.493
 167 O   -8.030   8.627   1.167
 168 O   -5.392   8.627  -9.504
 169 O   -8.030  -2.876   1.167
 170 O   -5.392  -2.876  -9.504
 171 O  -19.615  -0.000   1.156
 172 O  -16.977  -0.000  -9.514
 173 O  -31.200   2.876   1.145
 174 O  -28.562   2.876  -9.525
 175 O   26.725   5.752   1.199
 176 O   29.363   5.752  -9.471
 177 O   15.140   8.627   1.188
 178 O   17.778   8.627  -9.482
 179 O    3.555  -5.752   1.177
 180 O    6.193  -5.752  -9.493
 181 O   31.200   8.627  -1.145
 182 O   28.562   8.627   9.525
 183 O   19.615  -5.752  -1.156
 184 O   16.977  -5.752   9.514
 185 O    8.030  -2.876  -1.167
 186 O    5.392  -2.876   9.504
 187 O   -3.555  -0.000  -1.177
 188 O   -6.193   0.000   9.493
 189 O  -15.140   2.876  -1.188
 190 O  -17.778   2.876   9.482
 191 O  -26.725   5.752  -1.199
 192 O  -29.363   5.752   9.471
 193 O  -26.725  -5.752  -1.199
 194 O  -29.363  -5.752   9.471
 195 O   31.200  -2.876  -1.145
 196 O   28.562  -2.876   9.525
 197 O   19.615  -0.000  -1.156
 198 O   16.977   0.000   9.514
 199 O    8.030   2.876  -1.167
 200 O    5.392   2.876   9.504
 201 O   -3.555   5.752  -1.177
 202 O   -6.193   5.752   9.493
 203 O  -15.140   8.627  -1.188
 204 O  -17.778   8.627   9.482
 205 O  -15.140  -2.876  -1.188
 206 O  -17.778  -2.876   9.482
 207 O  -26.725   0.000  -1.199
 208 O  -29.363   0.000   9.471
 209 O   31.200   2.876  -1.145
 210 O   28.562   2.876   9.525
 211 O   19.615   5.752  -1.156
 212 O   16.977   5.752   9.514
 213 O    8.030   8.627  -1.167
 214 O    5.392   8.627   9.504
 215 O   -3.555  -5.752  -1.177
 216 O   -6.193  -5.752   9.493
 217 O   33.994   5.752   2.752
 218 O   36.632   5.752  -7.918
 219 O   22.409   8.627   2.741
 220 O   25.047   8.627  -7.929
 221 O   10.824  -5.752   2.731
 222 O   13.462  -5.752  -7.940
 223 O   -0.761  -2.876   2.720
 224 O    1.877  -2.876  -7.950
 225 O  -12.346   0.000   2.709
 226 O   -9.708  -0.000  -7.961
 227 O  -23.931   2.876   2.699
 228 O  -21.293   2.876  -7.972
 229 O  -23.931   8.627   2.699
 230 O  -21.293   8.627  -7.972
 231 O   33.994  -5.752   2.752
 232 O   36.632  -5.752  -7.918
 233 O   22.409  -2.876   2.741
 234 O   25.047  -2.876  -7.929
 235 O   10.824   0.000   2.731
 236 O   13.462  -0.000  -7.940
 237 O   -0.761   2.876   2.720
 238 O    1.877   2.876  -7.950
 239 O  -12.346   5.752   2.709
 240 O   -9.708   5.752  -7.961
 241 O  -12.346  -5.752   2.709
 242 O   -9.708  -5.752  -7.961
 243 O  -23.931  -2.876   2.699
 244 O  -21.293  -2.876  -7.972
 245 O   33.994   0.000   2.752
 246 O   36.632  -0.000  -7.918
 247 O   22.409   2.876   2.741
 248 O   25.047   2.876  -7.929
 249 O   10.824   5.752   2.731
 250 O   13.462   5.752  -7.940
 251 O   -0.761   8.627   2.720
 252 O    1.877   8.627  -7.950
 253 O  -33.994   5.752  -2.752
 254 O  -36.632   5.752   7.918
 255 O   23.931   8.627  -2.699
 256 O   21.293   8.627   7.972
 257 O   12.346  -5.752  -2.709
 258 O    9.708  -5.752   7.961
 259 O    0.761  -2.876  -2.720
 260 O   -1.877  -2.876   7.950
 261 O  -10.824   0.000  -2.731
 262 O  -13.462   0.000   7.940
 263 O  -22.409   2.876  -2.741
 264 O  -25.047   2.876   7.929
 265 O  -22.409   8.627  -2.741
 266 O  -25.047   8.627   7.929
 267 O  -33.994  -5.752  -2.752
 268 O  -36.632  -5.752   7.918
 269 O   23.931  -2.876  -2.699
 270 O   21.293  -2.876   7.972
 271 O   12.346   0.000  -2.709
 272 O    9.708   0.000   7.961
 273 O    0.761   2.876  -2.720
 274 O   -1.877   2.876   7.950
 275 O  -10.824   5.752  -2.731
 276 O  -13.462   5.752   7.940
 277 O  -10.824  -5.752  -2.731
 278 O  -13.462  -5.752   7.940
 279 O  -22.409  -2.876  -2.741
 280 O  -25.047  -2.876   7.929
 281 O  -33.994   0.000  -2.752
 282 O  -36.632   0.000   7.918
 283 O   23.931   2.876  -2.699
 284 O   21.293   2.876   7.972
 285 O   12.346   5.752  -2.709
 286 O    9.708   5.752   7.961
 287 O    0.761   8.627  -2.720
 288 O   -1.877   8.627   7.950
 289 O   32.234   8.627  -5.974
 290 O   29.597   8.627   4.697
 291 O   20.649  -5.752  -5.984
 292 O   18.012  -5.752   4.686
 293 O    9.064  -2.876  -5.995
 294 O    6.427  -2.876   4.675
 295 O   -2.521  -0.000  -6.006
 296 O   -5.158   0.000   4.665
 297 O  -14.106   2.876  -6.016
 298 O  -16.743   2.876   4.654
 299 O  -25.691   5.752  -6.027
 300 O  -28.328   5.752   4.643
 301 O  -25.691  -5.752  -6.027
 302 O  -28.328  -5.752   4.643
 303 O   32.234  -2.876  -5.974
 304 O   29.597  -2.876   4.697
 305 O   20.649  -0.000  -5.984
 306 O   18.012  -0.000   4.686
 307 O    9.064   2.876  -5.995
 308 O    6.427   2.876   4.675
 309 O   -2.521   5.752  -6.006
 310 O   -5.158   5.752   4.665
 311 O  -14.106   8.627  -6.016
 312 O  -16.743   8.627   4.654
 313 O  -14.106  -2.876  -6.016
 314 O  -16.743  -2.876   4.654
 315 O  -25.691  -0.000  -6.027
 316 O  -28.328  -0.000   4.643
 317 O   32.234   2.876  -5.974
 318 O   29.597   2.876   4.697
 319 O   20.649   5.752  -5.984
 320 O   18.012   5.752   4.686
 321 O    9.064   8.627  -5.995
 322 O    6.427   8.627   4.675
 323 O   -2.521  -5.752  -6.006
 324 O   -5.158  -5.752   4.665
 325 O  -32.234   8.627   5.974
 326 O  -29.597   8.627  -4.697
 327 O   25.691  -5.752   6.027
 328 O   28.328  -5.752  -4.643
 329 O   14.106  -2.876   6.016
 330 O   16.743  -2.876  -4.654
 331 O    2.521   0.000   6.006
 332 O    5.158  -0.000  -4.665
 333 O   -9.064   2.876   5.995
 334 O   -6.427   2.876  -4.675
 335 O  -20.649   5.752   5.984
 336 O  -18.012   5.752  -4.686
 337 O  -20.649  -5.752   5.984
 338 O  -18.012  -5.752  -4.686
 339 O  -32.234  -2.876   5.974
 340 O  -29.597  -2.876  -4.697
 341 O   25.691   0.000   6.027
 342 O   28.328  -0.000  -4.643
 343 O   14.106   2.876   6.016
 344 O   16.743   2.876  -4.654
 345 O    2.521   5.752   6.006
 346 O    5.158   5.752  -4.665
 347 O   -9.064   8.627   5.995
 348 O   -6.427   8.627  -4.675
 349 O   -9.064  -2.876   5.995
 350 O   -6.427  -2.876  -4.675
 351 O  -20.649   0.000   5.984
 352 O  -18.012   0.000  -4.686
 353 O  -32.234   2.876   5.974
 354 O  -29.597   2.876  -4.697
 355 O   25.691   5.752   6.027
 356 O   28.328   5.752  -4.643
 357 O   14.106   8.627   6.016
 358 O   16.743   8.627  -4.654
 359 O    2.521  -5.752   6.006
 360 O    5.158  -5.752  -4.665
                               7619 S  
                                         2.266E+03-5.343E-03 0.000E+00 0.000E+00
                                         3.409E+02-3.989E-02 0.000E+00 0.000E+00
                                         7.736E+01-1.785E-01 0.000E+00 0.000E+00
                                         2.148E+01-4.643E-01 0.000E+00 0.000E+00
                                         6.659E+00-4.431E-01 0.000E+00 0.000E+00
                               7620 S  
                                         8.479E-01 1.000E+00 0.000E+00 0.000E+00
                               7621 S  
                                         2.791E-01 1.000E+00 0.000E+00 0.000E+00
                        7622-  7624 P  
                                         1.772E+01 0.000E+00 4.339E-02 0.000E+00
                                         3.864E+00 0.000E+00 2.309E-01 0.000E+00
                                         1.048E+00 0.000E+00 5.138E-01 0.000E+00
                        7625-  7627 P  
                                         2.624E-01 0.000E+00 1.000E+00 0.000E+00
                        7628-  7632 D  
                                         4.790E-01 0.000E+00 0.000E+00 1.000E+00
 INFORMATION **** SET_MPP **** PCRYSTAL CALCULATION
 INFORMATION **** READM2 **** NEW DEFAULT: FOCK/KS MATRIX MIXING SET TO 30 %
 INFORMATION **** READM2 **** NEW DEFAULT: FULL DIRECT SCF MODE
 INFORMATION **** READM2 **** NEW DEFAULT: COULOMB BIPOLAR BUFFER SET TO 32 Mb
 INFORMATION **** READM2 **** NEW DEFAULT: EXCHANGE BIPOLAR BUFFER SET TO 32 Mb

 *******************************************************************************
 NEW DEFAULT: DFT INTEGRATION GRID INCREASED TO XLGRID
 NEW DEFAULT: DIIS ACCELERATOR ACTIVE
 USE KEYWORD NODIIS TO TURN IT OFF
 *******************************************************************************

 WARNING **** RDDFTP **** HSE06-HJS ACTIVE
 RANGE SEPARATION - OMEGA:   0.110000000000000     
 INFORMATION **** MAXCYCLE **** MAX NUMBER OF SCF CYCLES SET TO         200
 INFORMATION **** TOLDEE **** SCF TOL ON TOTAL ENERGY SET TO           7
 *******************************************************************************
 N. OF ATOMS PER CELL       360  COULOMB OVERLAP TOL         (T1) 10**   -6
 NUMBER OF SHELLS          3024  COULOMB PENETRATION TOL     (T2) 10**   -6
 NUMBER OF AO              7632  EXCHANGE OVERLAP TOL        (T3) 10**   -6
 N. OF ELECTRONS PER CELL  6191  EXCHANGE PSEUDO OVP (F(G))  (T4) 10**   -6
 CORE ELECTRONS PER CELL   4464  EXCHANGE PSEUDO OVP (P(G))  (T5) 10**  -12
 N. OF SYMMETRY OPERATORS     1  POLE ORDER IN MONO ZONE                  4
 *******************************************************************************
 TYPE OF CALCULATION :  RESTRICTED CLOSED SHELL
 KOHN-SHAM HAMILTONIAN

 (EXCHANGE)[CORRELATION] FUNCTIONAL:(HSE06 SR/GGA)[PERDEW-BURKE-ERNZERHOF]

 RANGE-SEPARATED HYBRID FUNCTIONAL 
 OMEGA (SHORT-RANGE)[LONG-RANGE]:(    0.1100)[    0.0000]

 HYBRID EXCHANGE - PERCENTAGE OF FOCK EXCHANGE    25.0000

 CAPPA:IS1  4;IS2  4;IS3  4; K PTS MONK NET  36; SYMMOPS:K SPACE   2;G SPACE   1

 *******************************************************************************
 MAX NUMBER OF SCF CYCLES     200  CONVERGENCE ON DELTAP        10**-17
 WEIGHT OF F(I) IN F(I+1)      30% CONVERGENCE ON ENERGY        10**- 7
 SHRINK. FACT.(MONKH.)    4  4  4  NUMBER OF K POINTS IN THE IBZ     36
 SHRINKING FACTOR(GILAT NET)    8  NUMBER OF K POINTS(GILAT NET)    260
 *******************************************************************************
 *** K POINTS COORDINATES (OBLIQUE COORDINATES IN UNITS OF IS =  4)
   1-R(  0  0  0)   2-C(  1  0  0)   3-R(  2  0  0)   4-C(  0  1  0)
   5-C(  1  1  0)   6-C(  2  1  0)   7-C(  3  1  0)   8-R(  0  2  0)
   9-C(  1  2  0)  10-R(  2  2  0)  11-C(  0  0  1)  12-C(  1  0  1)
  13-C(  2  0  1)  14-C(  3  0  1)  15-C(  0  1  1)  16-C(  1  1  1)
  17-C(  2  1  1)  18-C(  3  1  1)  19-C(  0  2  1)  20-C(  1  2  1)
  21-C(  2  2  1)  22-C(  3  2  1)  23-C(  0  3  1)  24-C(  1  3  1)
  25-C(  2  3  1)  26-C(  3  3  1)  27-R(  0  0  2)  28-C(  1  0  2)
  29-R(  2  0  2)  30-C(  0  1  2)  31-C(  1  1  2)  32-C(  2  1  2)
  33-C(  3  1  2)  34-R(  0  2  2)  35-C(  1  2  2)  36-R(  2  2  2)

 DIRECT LATTICE VECTORS COMPON. (A.U.)     RECIP. LATTICE VECTORS COMPON. (A.U.) 
        X            Y            Z              X            Y            Z
   69.5100729    0.0000000    0.0640490      0.0903719    0.0000000    0.0223415
    0.0000000   17.2545652    0.0000000      0.0000000    0.3641463   -0.0000000
   -5.2757252    0.0000000   21.3403770     -0.0002712    0.0000000    0.2943600

 DISK SPACE FOR EIGENVECTORS (FTN 10)  3727835136 REALS

 SYMMETRY ADAPTION OF THE BLOCH FUNCTIONS DISABLED
 TTTTTTTTTTTTTTTTTTTTTTTTTTTTTT gordsh1     TELAPSE        0.76 TCPU        0.62

 MATRIX SIZE: P(G)16241400, F(G) 2742876, P(G) IRR 8139060, F(G) IRR 2752380
 MAX G-VECTOR INDEX FOR 1- AND 2-ELECTRON INTEGRALS  83

 TTTTTTTTTTTTTTTTTTTTTTTTTTTTTT INPUT       TELAPSE       33.90 TCPU       33.76

 NEIGHBORS OF THE NON-EQUIVALENT ATOMS

 N = NUMBER OF NEIGHBORS AT DISTANCE R
    ATOM  N     R/ANG      R/AU   NEIGHBORS (ATOM LABELS AND CELL INDICES)
   1 GA   1     1.8378     3.4729  145 O    0 0 0
   1 GA   2     1.8413     3.4795  253 O    0 0 0  267 O    0 1 0
   1 GA   1     1.8740     3.5414  326 O    0 0 0
   1 GA   2     3.0436     5.7515   15 GA   0 1 0   29 GA   0 0 0
   1 GA   2     3.2755     6.1898  191 O    0 0 0  193 O    0 1 0
   1 GA   1     3.2869     6.2113   85 GA   0 0 0

   2 GA   1     1.8378     3.4729  146 O    0 0 1
   2 GA   2     1.8413     3.4795  254 O    0 0 0  268 O    0 1 0
   2 GA   1     1.8740     3.5414  325 O    0 0 0
   2 GA   2     3.0436     5.7515   16 GA   0 1 0   30 GA   0 0 0
   2 GA   2     3.2755     6.1898  192 O    0 0 0  194 O    0 1 0
   2 GA   1     3.2869     6.2113   86 GA   0 0 0

   3 GA   1     1.8378     3.4729  147 O    0 0 0
   3 GA   2     1.8413     3.4795  255 O    0-1 0  269 O    0 0 0
   3 GA   1     1.8740     3.5414  328 O    0 0 0
   3 GA   2     3.0436     5.7515   17 GA   0 0 0   31 GA   0-1 0
   3 GA   2     3.2755     6.1898  181 O    0-1 0  195 O    0 0 0
   3 GA   1     3.2869     6.2113   87 GA   0 0 0

   4 GA   1     1.8378     3.4729  148 O    0 0 1
   4 GA   2     1.8413     3.4795  256 O    0-1 0  270 O    0 0 0
   4 GA   1     1.8740     3.5414  327 O    0 0 0
   4 GA   2     3.0436     5.7515   18 GA   0 0 0   32 GA   0-1 0
   4 GA   2     3.2755     6.1898  182 O    0-1 0  196 O    0 0 0
   4 GA   1     3.2869     6.2113   88 GA   0 0 0

   5 GA   1     1.8378     3.4729  149 O    0 0 0
   5 GA   2     1.8413     3.4795  257 O    0 0 0  271 O    0 0 0
   5 GA   1     1.8740     3.5414  330 O    0 0 0
   5 GA   2     3.0436     5.7515   19 GA   0 0 0   33 GA   0-1 0
   5 GA   2     3.2755     6.1898  183 O    0 0 0  197 O    0 0 0
   5 GA   1     3.2869     6.2113   89 GA   0 0 0

   6 GA   1     1.8378     3.4729  150 O    0 0 1
   6 GA   2     1.8413     3.4795  258 O    0 0 0  272 O    0 0 0
   6 GA   1     1.8740     3.5414  329 O    0 0 0
   6 GA   2     3.0436     5.7515   20 GA   0 0 0   34 GA   0-1 0
   6 GA   2     3.2755     6.1898  184 O    0 0 0  198 O    0 0 0
   6 GA   1     3.2869     6.2113   90 GA   0 0 0

   7 GA   1     1.8378     3.4729  151 O    0 0 0
   7 GA   2     1.8413     3.4795  259 O    0 0 0  273 O    0 0 0
   7 GA   1     1.8740     3.5414  332 O    0 0 0
   7 GA   2     3.0436     5.7515   21 GA   0 0 0   35 GA   0 0 0
   7 GA   2     3.2755     6.1898  185 O    0 0 0  199 O    0 0 0
   7 GA   1     3.2869     6.2113   91 GA   0 0 0

   8 GA   1     1.8378     3.4729  152 O    0 0 1
   8 GA   2     1.8413     3.4795  260 O    0 0 0  274 O    0 0 0
   8 GA   1     1.8740     3.5414  331 O    0 0 0
   8 GA   2     3.0436     5.7515   22 GA   0 0 0   36 GA   0 0 0
   8 GA   2     3.2755     6.1898  186 O    0 0 0  200 O    0 0 0
   8 GA   1     3.2869     6.2113   92 GA   0 0 0

   9 GA   1     1.8378     3.4729  153 O    0 0 0
   9 GA   2     1.8413     3.4795  261 O    0 0 0  275 O    0 0 0
   9 GA   1     1.8740     3.5414  334 O    0 0 0
   9 GA   2     3.0436     5.7515   23 GA   0 0 0   25 GA   0 0 0
   9 GA   2     3.2755     6.1898  187 O    0 0 0  201 O    0 0 0
   9 GA   1     3.2869     6.2113   93 GA   0 0 0

  10 GA   1     1.8378     3.4729  154 O    0 0 1
  10 GA   2     1.8413     3.4795  262 O    0 0 0  276 O    0 0 0
  10 GA   1     1.8740     3.5414  333 O    0 0 0
  10 GA   2     3.0436     5.7515   24 GA   0 0 0   26 GA   0 0 0
  10 GA   2     3.2755     6.1898  188 O    0 0 0  202 O    0 0 0
  10 GA   1     3.2869     6.2113   94 GA   0 0 0

  11 GA   1     1.8378     3.4729  155 O    0 0 0
  11 GA   2     1.8413     3.4795  263 O    0 0 0  265 O    0 0 0
  11 GA   1     1.8740     3.5414  336 O    0 0 0
  11 GA   2     3.0436     5.7515   13 GA   0 1 0   27 GA   0 0 0
  11 GA   2     3.2755     6.1898  189 O    0 0 0  203 O    0 0 0
  11 GA   1     3.2869     6.2113   95 GA   0 0 0

  12 GA   1     1.8378     3.4729  156 O    0 0 1
  12 GA   2     1.8413     3.4795  264 O    0 0 0  266 O    0 0 0
  12 GA   1     1.8740     3.5414  335 O    0 0 0
  12 GA   2     3.0436     5.7515   14 GA   0 1 0   28 GA   0 0 0
  12 GA   2     3.2755     6.1898  190 O    0 0 0  204 O    0 0 0
  12 GA   1     3.2869     6.2113   96 GA   0 0 0

  13 GA   1     1.8378     3.4729  157 O    0 0 0
  13 GA   2     1.8413     3.4795  265 O    0-1 0  279 O    0 0 0
  13 GA   1     1.8740     3.5414  338 O    0 0 0
  13 GA   2     3.0436     5.7515   11 GA   0-1 0   27 GA   0 0 0
  13 GA   2     3.2755     6.1898  203 O    0-1 0  205 O    0 0 0
  13 GA   1     3.2869     6.2113   97 GA   0 0 0

  14 GA   1     1.8378     3.4729  158 O    0 0 1
  14 GA   2     1.8413     3.4795  266 O    0-1 0  280 O    0 0 0
  14 GA   1     1.8740     3.5414  337 O    0 0 0
  14 GA   2     3.0436     5.7515   12 GA   0-1 0   28 GA   0 0 0
  14 GA   2     3.2755     6.1898  204 O    0-1 0  206 O    0 0 0
  14 GA   1     3.2869     6.2113   98 GA   0 0 0

  15 GA   1     1.8378     3.4729  159 O    0 0 0
  15 GA   2     1.8413     3.4795  267 O    0 0 0  281 O    0 0 0
  15 GA   1     1.8740     3.5414  340 O    0 0 0
  15 GA   2     3.0436     5.7515    1 GA   0-1 0   29 GA   0 0 0
  15 GA   2     3.2755     6.1898  193 O    0 0 0  207 O    0 0 0
  15 GA   1     3.2869     6.2113   99 GA   0 0 0

  16 GA   1     1.8378     3.4729  160 O    0 0 1
  16 GA   2     1.8413     3.4795  268 O    0 0 0  282 O    0 0 0
  16 GA   1     1.8740     3.5414  339 O    0 0 0
  16 GA   2     3.0436     5.7515    2 GA   0-1 0   30 GA   0 0 0
  16 GA   2     3.2755     6.1898  194 O    0 0 0  208 O    0 0 0
  16 GA   1     3.2869     6.2113  100 GA   0 0 0

  17 GA   1     1.8378     3.4729  161 O    0 0 0
  17 GA   2     1.8413     3.4795  269 O    0 0 0  283 O    0 0 0
  17 GA   1     1.8740     3.5414  342 O    0 0 0
  17 GA   2     3.0436     5.7515    3 GA   0 0 0   31 GA   0 0 0
  17 GA   2     3.2755     6.1898  195 O    0 0 0  209 O    0 0 0
  17 GA   1     3.2869     6.2113  101 GA   0 0 0

  18 GA   1     1.8378     3.4729  162 O    0 0 1
  18 GA   2     1.8413     3.4795  270 O    0 0 0  284 O    0 0 0
  18 GA   1     1.8740     3.5414  341 O    0 0 0
  18 GA   2     3.0436     5.7515    4 GA   0 0 0   32 GA   0 0 0
  18 GA   2     3.2755     6.1898  196 O    0 0 0  210 O    0 0 0
  18 GA   1     3.2869     6.2113  102 GA   0 0 0

  19 GA   1     1.8378     3.4729  163 O    0 0 0
  19 GA   2     1.8413     3.4795  271 O    0 0 0  285 O    0 0 0
  19 GA   1     1.8740     3.5414  344 O    0 0 0
  19 GA   2     3.0436     5.7515    5 GA   0 0 0   33 GA   0 0 0
  19 GA   2     3.2755     6.1898  197 O    0 0 0  211 O    0 0 0
  19 GA   1     3.2869     6.2113  103 GA   0 0 0

  20 GA   1     1.8378     3.4729  164 O    0 0 1
  20 GA   2     1.8413     3.4795  272 O    0 0 0  286 O    0 0 0
  20 GA   1     1.8740     3.5414  343 O    0 0 0
  20 GA   2     3.0436     5.7515    6 GA   0 0 0   34 GA   0 0 0
  20 GA   2     3.2755     6.1898  198 O    0 0 0  212 O    0 0 0
  20 GA   1     3.2869     6.2113  104 GA   0 0 0

  21 GA   1     1.8378     3.4729  165 O    0 0 0
  21 GA   2     1.8413     3.4795  273 O    0 0 0  287 O    0 0 0
  21 GA   1     1.8740     3.5414  346 O    0 0 0
  21 GA   2     3.0436     5.7515    7 GA   0 0 0   35 GA   0 1 0
  21 GA   2     3.2755     6.1898  199 O    0 0 0  213 O    0 0 0
  21 GA   1     3.2869     6.2113  105 GA   0 0 0

  22 GA   1     1.8378     3.4729  166 O    0 0 1
  22 GA   2     1.8413     3.4795  274 O    0 0 0  288 O    0 0 0
  22 GA   1     1.8740     3.5414  345 O    0 0 0
  22 GA   2     3.0436     5.7515    8 GA   0 0 0   36 GA   0 1 0
  22 GA   2     3.2755     6.1898  200 O    0 0 0  214 O    0 0 0
  22 GA   1     3.2869     6.2113  106 GA   0 0 0

  23 GA   1     1.8378     3.4729  167 O    0 0 0
  23 GA   2     1.8413     3.4795  275 O    0 0 0  277 O    0 1 0
  23 GA   1     1.8740     3.5414  348 O    0 0 0
  23 GA   2     3.0436     5.7515    9 GA   0 0 0   25 GA   0 1 0
  23 GA   2     3.2755     6.1898  201 O    0 0 0  215 O    0 1 0
  23 GA   1     3.2869     6.2113  107 GA   0 0 0

  24 GA   1     1.8378     3.4729  168 O    0 0 1
  24 GA   2     1.8413     3.4795  276 O    0 0 0  278 O    0 1 0
  24 GA   1     1.8740     3.5414  347 O    0 0 0
  24 GA   2     3.0436     5.7515   10 GA   0 0 0   26 GA   0 1 0
  24 GA   2     3.2755     6.1898  202 O    0 0 0  216 O    0 1 0
  24 GA   1     3.2869     6.2113  108 GA   0 0 0

  25 GA   1     1.8378     3.4729  169 O    0 0 0
  25 GA   2     1.8413     3.4795  261 O    0 0 0  277 O    0 0 0
  25 GA   1     1.8740     3.5414  350 O    0 0 0
  25 GA   2     3.0436     5.7515    9 GA   0 0 0   23 GA   0-1 0
  25 GA   2     3.2755     6.1898  187 O    0 0 0  215 O    0 0 0
  25 GA   1     3.2869     6.2113   79 GA   0 0 0

  26 GA   1     1.8378     3.4729  170 O    0 0 1
  26 GA   2     1.8413     3.4795  262 O    0 0 0  278 O    0 0 0
  26 GA   1     1.8740     3.5414  349 O    0 0 0
  26 GA   2     3.0436     5.7515   10 GA   0 0 0   24 GA   0-1 0
  26 GA   2     3.2755     6.1898  188 O    0 0 0  216 O    0 0 0
  26 GA   1     3.2869     6.2113   80 GA   0 0 0

  27 GA   1     1.8378     3.4729  171 O    0 0 0
  27 GA   2     1.8413     3.4795  263 O    0 0 0  279 O    0 0 0
  27 GA   1     1.8740     3.5414  352 O    0 0 0
  27 GA   2     3.0436     5.7515   11 GA   0 0 0   13 GA   0 0 0
  27 GA   2     3.2755     6.1898  189 O    0 0 0  205 O    0 0 0
  27 GA   1     3.2869     6.2113   81 GA   0 0 0

  28 GA   1     1.8378     3.4729  172 O    0 0 1
  28 GA   2     1.8413     3.4795  264 O    0 0 0  280 O    0 0 0
  28 GA   1     1.8740     3.5414  351 O    0 0 0
  28 GA   2     3.0436     5.7515   12 GA   0 0 0   14 GA   0 0 0
  28 GA   2     3.2755     6.1898  190 O    0 0 0  206 O    0 0 0
  28 GA   1     3.2869     6.2113   82 GA   0 0 0

  29 GA   1     1.8378     3.4729  173 O    0 0 0
  29 GA   2     1.8413     3.4795  253 O    0 0 0  281 O    0 0 0
  29 GA   1     1.8740     3.5414  354 O    0 0 0
  29 GA   2     3.0436     5.7515    1 GA   0 0 0   15 GA   0 0 0
  29 GA   2     3.2755     6.1898  191 O    0 0 0  207 O    0 0 0
  29 GA   1     3.2869     6.2113   83 GA   0 0 0

  30 GA   1     1.8378     3.4729  174 O    0 0 1
  30 GA   2     1.8413     3.4795  254 O    0 0 0  282 O    0 0 0
  30 GA   1     1.8740     3.5414  353 O    0 0 0
  30 GA   2     3.0436     5.7515    2 GA   0 0 0   16 GA   0 0 0
  30 GA   2     3.2755     6.1898  192 O    0 0 0  208 O    0 0 0
  30 GA   1     3.2869     6.2113   84 GA   0 0 0

  31 GA   1     1.8378     3.4729  175 O    0 0 0
  31 GA   2     1.8413     3.4795  255 O    0 0 0  283 O    0 0 0
  31 GA   1     1.8740     3.5414  356 O    0 0 0
  31 GA   2     3.0436     5.7515    3 GA   0 1 0   17 GA   0 0 0
  31 GA   2     3.2755     6.1898  181 O    0 0 0  209 O    0 0 0
  31 GA   1     3.2869     6.2113   73 GA   0 0 0

  32 GA   1     1.8378     3.4729  176 O    0 0 1
  32 GA   2     1.8413     3.4795  256 O    0 0 0  284 O    0 0 0
  32 GA   1     1.8740     3.5414  355 O    0 0 0
  32 GA   2     3.0436     5.7515    4 GA   0 1 0   18 GA   0 0 0
  32 GA   2     3.2755     6.1898  182 O    0 0 0  210 O    0 0 0
  32 GA   1     3.2869     6.2113   74 GA   0 0 0

  33 GA   1     1.8378     3.4729  177 O    0 0 0
  33 GA   2     1.8413     3.4795  257 O    0 1 0  285 O    0 0 0
  33 GA   1     1.8740     3.5414  358 O    0 0 0
  33 GA   2     3.0436     5.7515    5 GA   0 1 0   19 GA   0 0 0
  33 GA   2     3.2755     6.1898  183 O    0 1 0  211 O    0 0 0
  33 GA   1     3.2869     6.2113   75 GA   0 0 0

  34 GA   1     1.8378     3.4729  178 O    0 0 1
  34 GA   2     1.8413     3.4795  258 O    0 1 0  286 O    0 0 0
  34 GA   1     1.8740     3.5414  357 O    0 0 0
  34 GA   2     3.0436     5.7515    6 GA   0 1 0   20 GA   0 0 0
  34 GA   2     3.2755     6.1898  184 O    0 1 0  212 O    0 0 0
  34 GA   1     3.2869     6.2113   76 GA   0 0 0

  35 GA   1     1.8378     3.4729  179 O    0 0 0
  35 GA   2     1.8413     3.4795  259 O    0 0 0  287 O    0-1 0
  35 GA   1     1.8740     3.5414  360 O    0 0 0
  35 GA   2     3.0436     5.7515    7 GA   0 0 0   21 GA   0-1 0
  35 GA   2     3.2755     6.1898  185 O    0 0 0  213 O    0-1 0
  35 GA   1     3.2869     6.2113   77 GA   0 0 0

  36 GA   1     1.8378     3.4729  180 O    0 0 1
  36 GA   2     1.8413     3.4795  260 O    0 0 0  288 O    0-1 0
  36 GA   1     1.8740     3.5414  359 O    0 0 0
  36 GA   2     3.0436     5.7515    8 GA   0 0 0   22 GA   0-1 0
  36 GA   2     3.2755     6.1898  186 O    0 0 0  214 O    0-1 0
  36 GA   1     3.2869     6.2113   78 GA   0 0 0

  37 GA   1     1.8378     3.4729  181 O    0 0 0
  37 GA   2     1.8413     3.4795  217 O    0 0 0  231 O    0 1 0
  37 GA   1     1.8740     3.5414  290 O    0 0 0
  37 GA   2     3.0436     5.7515   51 GA   0 1 0   65 GA   0 0 0
  37 GA   2     3.2755     6.1898  147 O    0 1 0  175 O    0 0 0
  37 GA   1     3.2869     6.2113  111 GA   0 0 0

  38 GA   1     1.8378     3.4729  182 O    0 0-1
  38 GA   2     1.8413     3.4795  218 O    0 0 0  232 O    0 1 0
  38 GA   1     1.8740     3.5414  289 O    0 0 0
  38 GA   2     3.0436     5.7515   52 GA   0 1 0   66 GA   0 0 0
  38 GA   2     3.2755     6.1898  148 O    0 1 0  176 O    0 0 0
  38 GA   1     3.2869     6.2113  112 GA   0 0 0

  39 GA   1     1.8378     3.4729  183 O    0 0 0
  39 GA   2     1.8413     3.4795  219 O    0-1 0  233 O    0 0 0
  39 GA   1     1.8740     3.5414  292 O    0 0 0
  39 GA   2     3.0436     5.7515   53 GA   0 0 0   67 GA   0-1 0
  39 GA   2     3.2755     6.1898  149 O    0 0 0  177 O    0-1 0
  39 GA   1     3.2869     6.2113  113 GA   0 0 0

  40 GA   1     1.8378     3.4729  184 O    0 0-1
  40 GA   2     1.8413     3.4795  220 O    0-1 0  234 O    0 0 0
  40 GA   1     1.8740     3.5414  291 O    0 0 0
  40 GA   2     3.0436     5.7515   54 GA   0 0 0   68 GA   0-1 0
  40 GA   2     3.2755     6.1898  150 O    0 0 0  178 O    0-1 0
  40 GA   1     3.2869     6.2113  114 GA   0 0 0

  41 GA   1     1.8378     3.4729  185 O    0 0 0
  41 GA   2     1.8413     3.4795  221 O    0 0 0  235 O    0 0 0
  41 GA   1     1.8740     3.5414  294 O    0 0 0
  41 GA   2     3.0436     5.7515   55 GA   0 0 0   69 GA   0-1 0
  41 GA   2     3.2755     6.1898  151 O    0 0 0  179 O    0 0 0
  41 GA   1     3.2869     6.2113  115 GA   0 0 0

  42 GA   1     1.8378     3.4729  186 O    0 0-1
  42 GA   2     1.8413     3.4795  222 O    0 0 0  236 O    0 0 0
  42 GA   1     1.8740     3.5414  293 O    0 0 0
  42 GA   2     3.0436     5.7515   56 GA   0 0 0   70 GA   0-1 0
  42 GA   2     3.2755     6.1898  152 O    0 0 0  180 O    0 0 0
  42 GA   1     3.2869     6.2113  116 GA   0 0 0

  43 GA   1     1.8378     3.4729  187 O    0 0 0
  43 GA   2     1.8413     3.4795  223 O    0 0 0  237 O    0 0 0
  43 GA   1     1.8740     3.5414  296 O    0 0 0
  43 GA   2     3.0436     5.7515   57 GA   0 0 0   71 GA   0 0 0
  43 GA   2     3.2755     6.1898  153 O    0 0 0  169 O    0 0 0
  43 GA   1     3.2869     6.2113  117 GA   0 0 0

  44 GA   1     1.8378     3.4729  188 O    0 0-1
  44 GA   2     1.8413     3.4795  224 O    0 0 0  238 O    0 0 0
  44 GA   1     1.8740     3.5414  295 O    0 0 0
  44 GA   2     3.0436     5.7515   58 GA   0 0 0   72 GA   0 0 0
  44 GA   2     3.2755     6.1898  154 O    0 0 0  170 O    0 0 0
  44 GA   1     3.2869     6.2113  118 GA   0 0 0

  45 GA   1     1.8378     3.4729  189 O    0 0 0
  45 GA   2     1.8413     3.4795  225 O    0 0 0  239 O    0 0 0
  45 GA   1     1.8740     3.5414  298 O    0 0 0
  45 GA   2     3.0436     5.7515   59 GA   0 0 0   61 GA   0 0 0
  45 GA   2     3.2755     6.1898  155 O    0 0 0  171 O    0 0 0
  45 GA   1     3.2869     6.2113  119 GA   0 0 0

  46 GA   1     1.8378     3.4729  190 O    0 0-1
  46 GA   2     1.8413     3.4795  226 O    0 0 0  240 O    0 0 0
  46 GA   1     1.8740     3.5414  297 O    0 0 0
  46 GA   2     3.0436     5.7515   60 GA   0 0 0   62 GA   0 0 0
  46 GA   2     3.2755     6.1898  156 O    0 0 0  172 O    0 0 0
  46 GA   1     3.2869     6.2113  120 GA   0 0 0

  47 GA   1     1.8378     3.4729  191 O    0 0 0
  47 GA   2     1.8413     3.4795  227 O    0 0 0  229 O    0 0 0
  47 GA   1     1.8740     3.5414  300 O    0 0 0
  47 GA   2     3.0436     5.7515   49 GA   0 1 0   63 GA   0 0 0
  47 GA   2     3.2755     6.1898  145 O    0 0 0  173 O    0 0 0
  47 GA   1     3.2869     6.2113  109 GA   0 0 0

  48 GA   1     1.8378     3.4729  192 O    0 0-1
  48 GA   2     1.8413     3.4795  228 O    0 0 0  230 O    0 0 0
  48 GA   1     1.8740     3.5414  299 O    0 0 0
  48 GA   2     3.0436     5.7515   50 GA   0 1 0   64 GA   0 0 0
  48 GA   2     3.2755     6.1898  146 O    0 0 0  174 O    0 0 0
  48 GA   1     3.2869     6.2113  110 GA   0 0 0

  49 GA   1     1.8378     3.4729  193 O    0 0 0
  49 GA   2     1.8413     3.4795  229 O    0-1 0  243 O    0 0 0
  49 GA   1     1.8740     3.5414  302 O    0 0 0
  49 GA   2     3.0436     5.7515   47 GA   0-1 0   63 GA   0 0 0
  49 GA   2     3.2755     6.1898  145 O    0-1 0  159 O    0 0 0
  49 GA   1     3.2869     6.2113  123 GA   0 0 0

  50 GA   1     1.8378     3.4729  194 O    0 0-1
  50 GA   2     1.8413     3.4795  230 O    0-1 0  244 O    0 0 0
  50 GA   1     1.8740     3.5414  301 O    0 0 0
  50 GA   2     3.0436     5.7515   48 GA   0-1 0   64 GA   0 0 0
  50 GA   2     3.2755     6.1898  146 O    0-1 0  160 O    0 0 0
  50 GA   1     3.2869     6.2113  124 GA   0 0 0

  51 GA   1     1.8378     3.4729  195 O    0 0 0
  51 GA   2     1.8413     3.4795  231 O    0 0 0  245 O    0 0 0
  51 GA   1     1.8740     3.5414  304 O    0 0 0
  51 GA   2     3.0436     5.7515   37 GA   0-1 0   65 GA   0 0 0
  51 GA   2     3.2755     6.1898  147 O    0 0 0  161 O    0 0 0
  51 GA   1     3.2869     6.2113  125 GA   0 0 0

  52 GA   1     1.8378     3.4729  196 O    0 0-1
  52 GA   2     1.8413     3.4795  232 O    0 0 0  246 O    0 0 0
  52 GA   1     1.8740     3.5414  303 O    0 0 0
  52 GA   2     3.0436     5.7515   38 GA   0-1 0   66 GA   0 0 0
  52 GA   2     3.2755     6.1898  148 O    0 0 0  162 O    0 0 0
  52 GA   1     3.2869     6.2113  126 GA   0 0 0

  53 GA   1     1.8378     3.4729  197 O    0 0 0
  53 GA   2     1.8413     3.4795  233 O    0 0 0  247 O    0 0 0
  53 GA   1     1.8740     3.5414  306 O    0 0 0
  53 GA   2     3.0436     5.7515   39 GA   0 0 0   67 GA   0 0 0
  53 GA   2     3.2755     6.1898  149 O    0 0 0  163 O    0 0 0
  53 GA   1     3.2869     6.2113  127 GA   0 0 0

  54 GA   1     1.8378     3.4729  198 O    0 0-1
  54 GA   2     1.8413     3.4795  234 O    0 0 0  248 O    0 0 0
  54 GA   1     1.8740     3.5414  305 O    0 0 0
  54 GA   2     3.0436     5.7515   40 GA   0 0 0   68 GA   0 0 0
  54 GA   2     3.2755     6.1898  150 O    0 0 0  164 O    0 0 0
  54 GA   1     3.2869     6.2113  128 GA   0 0 0

  55 GA   1     1.8378     3.4729  199 O    0 0 0
  55 GA   2     1.8413     3.4795  235 O    0 0 0  249 O    0 0 0
  55 GA   1     1.8740     3.5414  308 O    0 0 0
  55 GA   2     3.0436     5.7515   41 GA   0 0 0   69 GA   0 0 0
  55 GA   2     3.2755     6.1898  151 O    0 0 0  165 O    0 0 0
  55 GA   1     3.2869     6.2113  129 GA   0 0 0

  56 GA   1     1.8378     3.4729  200 O    0 0-1
  56 GA   2     1.8413     3.4795  236 O    0 0 0  250 O    0 0 0
  56 GA   1     1.8740     3.5414  307 O    0 0 0
  56 GA   2     3.0436     5.7515   42 GA   0 0 0   70 GA   0 0 0
  56 GA   2     3.2755     6.1898  152 O    0 0 0  166 O    0 0 0
  56 GA   1     3.2869     6.2113  130 GA   0 0 0

  57 GA   1     1.8378     3.4729  201 O    0 0 0
  57 GA   2     1.8413     3.4795  237 O    0 0 0  251 O    0 0 0
  57 GA   1     1.8740     3.5414  310 O    0 0 0
  57 GA   2     3.0436     5.7515   43 GA   0 0 0   71 GA   0 1 0
  57 GA   2     3.2755     6.1898  153 O    0 0 0  167 O    0 0 0
  57 GA   1     3.2869     6.2113  131 GA   0 0 0

  58 GA   1     1.8378     3.4729  202 O    0 0-1
  58 GA   2     1.8413     3.4795  238 O    0 0 0  252 O    0 0 0
  58 GA   1     1.8740     3.5414  309 O    0 0 0
  58 GA   2     3.0436     5.7515   44 GA   0 0 0   72 GA   0 1 0
  58 GA   2     3.2755     6.1898  154 O    0 0 0  168 O    0 0 0
  58 GA   1     3.2869     6.2113  132 GA   0 0 0

  59 GA   1     1.8378     3.4729  203 O    0 0 0
  59 GA   2     1.8413     3.4795  239 O    0 0 0  241 O    0 1 0
  59 GA   1     1.8740     3.5414  312 O    0 0 0
  59 GA   2     3.0436     5.7515   45 GA   0 0 0   61 GA   0 1 0
  59 GA   2     3.2755     6.1898  155 O    0 0 0  157 O    0 1 0
  59 GA   1     3.2869     6.2113  121 GA   0 0 0

  60 GA   1     1.8378     3.4729  204 O    0 0-1
  60 GA   2     1.8413     3.4795  240 O    0 0 0  242 O    0 1 0
  60 GA   1     1.8740     3.5414  311 O    0 0 0
  60 GA   2     3.0436     5.7515   46 GA   0 0 0   62 GA   0 1 0
  60 GA   2     3.2755     6.1898  156 O    0 0 0  158 O    0 1 0
  60 GA   1     3.2869     6.2113  122 GA   0 0 0

  61 GA   1     1.8378     3.4729  205 O    0 0 0
  61 GA   2     1.8413     3.4795  225 O    0 0 0  241 O    0 0 0
  61 GA   1     1.8740     3.5414  314 O    0 0 0
  61 GA   2     3.0436     5.7515   45 GA   0 0 0   59 GA   0-1 0
  61 GA   2     3.2755     6.1898  157 O    0 0 0  171 O    0 0 0
  61 GA   1     3.2869     6.2113  135 GA   0 0 0

  62 GA   1     1.8378     3.4729  206 O    0 0-1
  62 GA   2     1.8413     3.4795  226 O    0 0 0  242 O    0 0 0
  62 GA   1     1.8740     3.5414  313 O    0 0 0
  62 GA   2     3.0436     5.7515   46 GA   0 0 0   60 GA   0-1 0
  62 GA   2     3.2755     6.1898  158 O    0 0 0  172 O    0 0 0
  62 GA   1     3.2869     6.2113  136 GA   0 0 0

  63 GA   1     1.8378     3.4729  207 O    0 0 0
  63 GA   2     1.8413     3.4795  227 O    0 0 0  243 O    0 0 0
  63 GA   1     1.8740     3.5414  316 O    0 0 0
  63 GA   2     3.0436     5.7515   47 GA   0 0 0   49 GA   0 0 0
  63 GA   2     3.2755     6.1898  159 O    0 0 0  173 O    0 0 0
  63 GA   1     3.2869     6.2113  137 GA   0 0 0

  64 GA   1     1.8378     3.4729  208 O    0 0-1
  64 GA   2     1.8413     3.4795  228 O    0 0 0  244 O    0 0 0
  64 GA   1     1.8740     3.5414  315 O    0 0 0
  64 GA   2     3.0436     5.7515   48 GA   0 0 0   50 GA   0 0 0
  64 GA   2     3.2755     6.1898  160 O    0 0 0  174 O    0 0 0
  64 GA   1     3.2869     6.2113  138 GA   0 0 0

  65 GA   1     1.8378     3.4729  209 O    0 0 0
  65 GA   2     1.8413     3.4795  217 O    0 0 0  245 O    0 0 0
  65 GA   1     1.8740     3.5414  318 O    0 0 0
  65 GA   2     3.0436     5.7515   37 GA   0 0 0   51 GA   0 0 0
  65 GA   2     3.2755     6.1898  161 O    0 0 0  175 O    0 0 0
  65 GA   1     3.2869     6.2113  139 GA   0 0 0

  66 GA   1     1.8378     3.4729  210 O    0 0-1
  66 GA   2     1.8413     3.4795  218 O    0 0 0  246 O    0 0 0
  66 GA   1     1.8740     3.5414  317 O    0 0 0
  66 GA   2     3.0436     5.7515   38 GA   0 0 0   52 GA   0 0 0
  66 GA   2     3.2755     6.1898  162 O    0 0 0  176 O    0 0 0
  66 GA   1     3.2869     6.2113  140 GA   0 0 0

  67 GA   1     1.8378     3.4729  211 O    0 0 0
  67 GA   2     1.8413     3.4795  219 O    0 0 0  247 O    0 0 0
  67 GA   1     1.8740     3.5414  320 O    0 0 0
  67 GA   2     3.0436     5.7515   39 GA   0 1 0   53 GA   0 0 0
  67 GA   2     3.2755     6.1898  163 O    0 0 0  177 O    0 0 0
  67 GA   1     3.2869     6.2113  141 GA   0 0 0

  68 GA   1     1.8378     3.4729  212 O    0 0-1
  68 GA   2     1.8413     3.4795  220 O    0 0 0  248 O    0 0 0
  68 GA   1     1.8740     3.5414  319 O    0 0 0
  68 GA   2     3.0436     5.7515   40 GA   0 1 0   54 GA   0 0 0
  68 GA   2     3.2755     6.1898  164 O    0 0 0  178 O    0 0 0
  68 GA   1     3.2869     6.2113  142 GA   0 0 0

  69 GA   1     1.8378     3.4729  213 O    0 0 0
  69 GA   2     1.8413     3.4795  221 O    0 1 0  249 O    0 0 0
  69 GA   1     1.8740     3.5414  322 O    0 0 0
  69 GA   2     3.0436     5.7515   41 GA   0 1 0   55 GA   0 0 0
  69 GA   2     3.2755     6.1898  165 O    0 0 0  179 O    0 1 0
  69 GA   1     3.2869     6.2113  143 GA   0 0 0

  70 GA   1     1.8378     3.4729  214 O    0 0-1
  70 GA   2     1.8413     3.4795  222 O    0 1 0  250 O    0 0 0
  70 GA   1     1.8740     3.5414  321 O    0 0 0
  70 GA   2     3.0436     5.7515   42 GA   0 1 0   56 GA   0 0 0
  70 GA   2     3.2755     6.1898  166 O    0 0 0  180 O    0 1 0
  70 GA   1     3.2869     6.2113  144 GA   0 0 0

  71 GA   1     1.8378     3.4729  215 O    0 0 0
  71 GA   2     1.8413     3.4795  223 O    0 0 0  251 O    0-1 0
  71 GA   1     1.8740     3.5414  324 O    0 0 0
  71 GA   2     3.0436     5.7515   43 GA   0 0 0   57 GA   0-1 0
  71 GA   2     3.2755     6.1898  167 O    0-1 0  169 O    0 0 0
  71 GA   1     3.2869     6.2113  133 GA   0 0 0

  72 GA   1     1.8378     3.4729  216 O    0 0-1
  72 GA   2     1.8413     3.4795  224 O    0 0 0  252 O    0-1 0
  72 GA   1     1.8740     3.5414  323 O    0 0 0
  72 GA   2     3.0436     5.7515   44 GA   0 0 0   58 GA   0-1 0
  72 GA   2     3.2755     6.1898  168 O    0-1 0  170 O    0 0 0
  72 GA   1     3.2869     6.2113  134 GA   0 0 0

  73 GA   1     1.9395     3.6651  253 O    1 0 0
  73 GA   2     1.9500     3.6850  181 O    0 0 0  209 O    0 0 0
  73 GA   1     2.0166     3.8109  356 O    0 0 0
  73 GA   2     2.0715     3.9146  289 O    0 0 0  317 O    0 0 0
  73 GA   2     3.0436     5.7515   87 GA   0 1 0  101 GA   0 0 0
  73 GA   2     3.1036     5.8649  112 GA   0 0 0  140 GA   0 0 0

  74 GA   1     1.9395     3.6651  254 O    1 0 0
  74 GA   2     1.9500     3.6850  182 O    0 0 0  210 O    0 0 0
  74 GA   1     2.0166     3.8109  355 O    0 0 0
  74 GA   2     2.0715     3.9146  290 O    0 0 0  318 O    0 0 0
  74 GA   2     3.0436     5.7515   88 GA   0 1 0  102 GA   0 0 0
  74 GA   2     3.1036     5.8649  111 GA   0 0 0  139 GA   0 0 0

  75 GA   1     1.9395     3.6651  255 O    0 0 0
  75 GA   2     1.9500     3.6850  183 O    0 1 0  211 O    0 0 0
  75 GA   1     2.0166     3.8109  358 O    0 0 0
  75 GA   2     2.0715     3.9146  291 O    0 1 0  319 O    0 0 0
  75 GA   2     3.0436     5.7515   89 GA   0 1 0  103 GA   0 0 0
  75 GA   2     3.1036     5.8649  114 GA   0 1 0  142 GA   0 0 0

  76 GA   1     1.9395     3.6651  256 O    0 0 0
  76 GA   2     1.9500     3.6850  184 O    0 1 0  212 O    0 0 0
  76 GA   1     2.0166     3.8109  357 O    0 0 0
  76 GA   2     2.0715     3.9146  292 O    0 1 0  320 O    0 0 0
  76 GA   2     3.0436     5.7515   90 GA   0 1 0  104 GA   0 0 0
  76 GA   2     3.1036     5.8649  113 GA   0 1 0  141 GA   0 0 0

  77 GA   1     1.9395     3.6651  257 O    0 0 0
  77 GA   2     1.9500     3.6850  185 O    0 0 0  213 O    0-1 0
  77 GA   1     2.0166     3.8109  360 O    0 0 0
  77 GA   2     2.0715     3.9146  293 O    0 0 0  321 O    0-1 0
  77 GA   2     3.0436     5.7515   91 GA   0 0 0  105 GA   0-1 0
  77 GA   2     3.1036     5.8649  116 GA   0 0 0  144 GA   0-1 0

  78 GA   1     1.9395     3.6651  258 O    0 0 0
  78 GA   2     1.9500     3.6850  186 O    0 0 0  214 O    0-1 0
  78 GA   1     2.0166     3.8109  359 O    0 0 0
  78 GA   2     2.0715     3.9146  294 O    0 0 0  322 O    0-1 0
  78 GA   2     3.0436     5.7515   92 GA   0 0 0  106 GA   0-1 0
  78 GA   2     3.1036     5.8649  115 GA   0 0 0  143 GA   0-1 0

  79 GA   1     1.9395     3.6651  259 O    0 0 0
  79 GA   2     1.9500     3.6850  187 O    0 0 0  215 O    0 0 0
  79 GA   1     2.0166     3.8109  350 O    0 0 0
  79 GA   2     2.0715     3.9146  295 O    0 0 0  323 O    0 0 0
  79 GA   2     3.0436     5.7515   93 GA   0 0 0  107 GA   0-1 0
  79 GA   2     3.1036     5.8649  118 GA   0 0 0  134 GA   0 0 0

  80 GA   1     1.9395     3.6651  260 O    0 0 0
  80 GA   2     1.9500     3.6850  188 O    0 0 0  216 O    0 0 0
  80 GA   1     2.0166     3.8109  349 O    0 0 0
  80 GA   2     2.0715     3.9146  296 O    0 0 0  324 O    0 0 0
  80 GA   2     3.0436     5.7515   94 GA   0 0 0  108 GA   0-1 0
  80 GA   2     3.1036     5.8649  117 GA   0 0 0  133 GA   0 0 0

  81 GA   1     1.9395     3.6651  261 O    0 0 0
  81 GA   2     1.9500     3.6850  189 O    0 0 0  205 O    0 0 0
  81 GA   1     2.0166     3.8109  352 O    0 0 0
  81 GA   2     2.0715     3.9146  297 O    0 0 0  313 O    0 0 0
  81 GA   2     3.0436     5.7515   95 GA   0 0 0   97 GA   0 0 0
  81 GA   2     3.1036     5.8649  120 GA   0 0 0  136 GA   0 0 0

  82 GA   1     1.9395     3.6651  262 O    0 0 0
  82 GA   2     1.9500     3.6850  190 O    0 0 0  206 O    0 0 0
  82 GA   1     2.0166     3.8109  351 O    0 0 0
  82 GA   2     2.0715     3.9146  298 O    0 0 0  314 O    0 0 0
  82 GA   2     3.0436     5.7515   96 GA   0 0 0   98 GA   0 0 0
  82 GA   2     3.1036     5.8649  119 GA   0 0 0  135 GA   0 0 0

  83 GA   1     1.9395     3.6651  263 O    0 0 0
  83 GA   2     1.9500     3.6850  191 O    0 0 0  207 O    0 0 0
  83 GA   1     2.0166     3.8109  354 O    0 0 0
  83 GA   2     2.0715     3.9146  299 O    0 0 0  315 O    0 0 0
  83 GA   2     3.0436     5.7515   85 GA   0 0 0   99 GA   0 0 0
  83 GA   2     3.1036     5.8649  110 GA   0 0 0  138 GA   0 0 0

  84 GA   1     1.9395     3.6651  264 O    0 0 0
  84 GA   2     1.9500     3.6850  192 O    0 0 0  208 O    0 0 0
  84 GA   1     2.0166     3.8109  353 O    0 0 0
  84 GA   2     2.0715     3.9146  300 O    0 0 0  316 O    0 0 0
  84 GA   2     3.0436     5.7515   86 GA   0 0 0  100 GA   0 0 0
  84 GA   2     3.1036     5.8649  109 GA   0 0 0  137 GA   0 0 0

  85 GA   1     1.9395     3.6651  265 O    0 0 0
  85 GA   2     1.9500     3.6850  191 O    0 0 0  193 O    0 1 0
  85 GA   1     2.0166     3.8109  326 O    0 0 0
  85 GA   2     2.0715     3.9146  299 O    0 0 0  301 O    0 1 0
  85 GA   2     3.0436     5.7515   83 GA   0 0 0   99 GA   0 1 0
  85 GA   2     3.1036     5.8649  110 GA   0 0 0  124 GA   0 1 0

  86 GA   1     1.9395     3.6651  266 O    0 0 0
  86 GA   2     1.9500     3.6850  192 O    0 0 0  194 O    0 1 0
  86 GA   1     2.0166     3.8109  325 O    0 0 0
  86 GA   2     2.0715     3.9146  300 O    0 0 0  302 O    0 1 0
  86 GA   2     3.0436     5.7515   84 GA   0 0 0  100 GA   0 1 0
  86 GA   2     3.1036     5.8649  109 GA   0 0 0  123 GA   0 1 0

  87 GA   1     1.9395     3.6651  267 O    1 0 0
  87 GA   2     1.9500     3.6850  181 O    0-1 0  195 O    0 0 0
  87 GA   1     2.0166     3.8109  328 O    0 0 0
  87 GA   2     2.0715     3.9146  289 O    0-1 0  303 O    0 0 0
  87 GA   2     3.0436     5.7515   73 GA   0-1 0  101 GA   0 0 0
  87 GA   2     3.1036     5.8649  112 GA   0-1 0  126 GA   0 0 0

  88 GA   1     1.9395     3.6651  268 O    1 0 0
  88 GA   2     1.9500     3.6850  182 O    0-1 0  196 O    0 0 0
  88 GA   1     2.0166     3.8109  327 O    0 0 0
  88 GA   2     2.0715     3.9146  290 O    0-1 0  304 O    0 0 0
  88 GA   2     3.0436     5.7515   74 GA   0-1 0  102 GA   0 0 0
  88 GA   2     3.1036     5.8649  111 GA   0-1 0  125 GA   0 0 0

  89 GA   1     1.9395     3.6651  269 O    0 0 0
  89 GA   2     1.9500     3.6850  183 O    0 0 0  197 O    0 0 0
  89 GA   1     2.0166     3.8109  330 O    0 0 0
  89 GA   2     2.0715     3.9146  291 O    0 0 0  305 O    0 0 0
  89 GA   2     3.0436     5.7515   75 GA   0-1 0  103 GA   0 0 0
  89 GA   2     3.1036     5.8649  114 GA   0 0 0  128 GA   0 0 0

  90 GA   1     1.9395     3.6651  270 O    0 0 0
  90 GA   2     1.9500     3.6850  184 O    0 0 0  198 O    0 0 0
  90 GA   1     2.0166     3.8109  329 O    0 0 0
  90 GA   2     2.0715     3.9146  292 O    0 0 0  306 O    0 0 0
  90 GA   2     3.0436     5.7515   76 GA   0-1 0  104 GA   0 0 0
  90 GA   2     3.1036     5.8649  113 GA   0 0 0  127 GA   0 0 0

  91 GA   1     1.9395     3.6651  271 O    0 0 0
  91 GA   2     1.9500     3.6850  185 O    0 0 0  199 O    0 0 0
  91 GA   1     2.0166     3.8109  332 O    0 0 0
  91 GA   2     2.0715     3.9146  293 O    0 0 0  307 O    0 0 0
  91 GA   2     3.0436     5.7515   77 GA   0 0 0  105 GA   0 0 0
  91 GA   2     3.1036     5.8649  116 GA   0 0 0  130 GA   0 0 0

  92 GA   1     1.9395     3.6651  272 O    0 0 0
  92 GA   2     1.9500     3.6850  186 O    0 0 0  200 O    0 0 0
  92 GA   1     2.0166     3.8109  331 O    0 0 0
  92 GA   2     2.0715     3.9146  294 O    0 0 0  308 O    0 0 0
  92 GA   2     3.0436     5.7515   78 GA   0 0 0  106 GA   0 0 0
  92 GA   2     3.1036     5.8649  115 GA   0 0 0  129 GA   0 0 0

  93 GA   1     1.9395     3.6651  273 O    0 0 0
  93 GA   2     1.9500     3.6850  187 O    0 0 0  201 O    0 0 0
  93 GA   1     2.0166     3.8109  334 O    0 0 0
  93 GA   2     2.0715     3.9146  295 O    0 0 0  309 O    0 0 0
  93 GA   2     3.0436     5.7515   79 GA   0 0 0  107 GA   0 0 0
  93 GA   2     3.1036     5.8649  118 GA   0 0 0  132 GA   0 0 0

  94 GA   1     1.9395     3.6651  274 O    0 0 0
  94 GA   2     1.9500     3.6850  188 O    0 0 0  202 O    0 0 0
  94 GA   1     2.0166     3.8109  333 O    0 0 0
  94 GA   2     2.0715     3.9146  296 O    0 0 0  310 O    0 0 0
  94 GA   2     3.0436     5.7515   80 GA   0 0 0  108 GA   0 0 0
  94 GA   2     3.1036     5.8649  117 GA   0 0 0  131 GA   0 0 0

  95 GA   1     1.9395     3.6651  275 O    0 0 0
  95 GA   2     1.9500     3.6850  189 O    0 0 0  203 O    0 0 0
  95 GA   1     2.0166     3.8109  336 O    0 0 0
  95 GA   2     2.0715     3.9146  297 O    0 0 0  311 O    0 0 0
  95 GA   2     3.0436     5.7515   81 GA   0 0 0   97 GA   0 1 0
  95 GA   2     3.1036     5.8649  120 GA   0 0 0  122 GA   0 0 0

  96 GA   1     1.9395     3.6651  276 O    0 0 0
  96 GA   2     1.9500     3.6850  190 O    0 0 0  204 O    0 0 0
  96 GA   1     2.0166     3.8109  335 O    0 0 0
  96 GA   2     2.0715     3.9146  298 O    0 0 0  312 O    0 0 0
  96 GA   2     3.0436     5.7515   82 GA   0 0 0   98 GA   0 1 0
  96 GA   2     3.1036     5.8649  119 GA   0 0 0  121 GA   0 0 0

  97 GA   1     1.9395     3.6651  277 O    0 0 0
  97 GA   2     1.9500     3.6850  203 O    0-1 0  205 O    0 0 0
  97 GA   1     2.0166     3.8109  338 O    0 0 0
  97 GA   2     2.0715     3.9146  311 O    0-1 0  313 O    0 0 0
  97 GA   2     3.0436     5.7515   81 GA   0 0 0   95 GA   0-1 0
  97 GA   2     3.1036     5.8649  122 GA   0-1 0  136 GA   0 0 0

  98 GA   1     1.9395     3.6651  278 O    0 0 0
  98 GA   2     1.9500     3.6850  204 O    0-1 0  206 O    0 0 0
  98 GA   1     2.0166     3.8109  337 O    0 0 0
  98 GA   2     2.0715     3.9146  312 O    0-1 0  314 O    0 0 0
  98 GA   2     3.0436     5.7515   82 GA   0 0 0   96 GA   0-1 0
  98 GA   2     3.1036     5.8649  121 GA   0-1 0  135 GA   0 0 0

  99 GA   1     1.9395     3.6651  279 O    0 0 0
  99 GA   2     1.9500     3.6850  193 O    0 0 0  207 O    0 0 0
  99 GA   1     2.0166     3.8109  340 O    0 0 0
  99 GA   2     2.0715     3.9146  301 O    0 0 0  315 O    0 0 0
  99 GA   2     3.0436     5.7515   83 GA   0 0 0   85 GA   0-1 0
  99 GA   2     3.1036     5.8649  124 GA   0 0 0  138 GA   0 0 0

 100 GA   1     1.9395     3.6651  280 O    0 0 0
 100 GA   2     1.9500     3.6850  194 O    0 0 0  208 O    0 0 0
 100 GA   1     2.0166     3.8109  339 O    0 0 0
 100 GA   2     2.0715     3.9146  302 O    0 0 0  316 O    0 0 0
 100 GA   2     3.0436     5.7515   84 GA   0 0 0   86 GA   0-1 0
 100 GA   2     3.1036     5.8649  123 GA   0 0 0  137 GA   0 0 0

 101 GA   1     1.9395     3.6651  281 O    1 0 0
 101 GA   2     1.9500     3.6850  195 O    0 0 0  209 O    0 0 0
 101 GA   1     2.0166     3.8109  342 O    0 0 0
 101 GA   2     2.0715     3.9146  303 O    0 0 0  317 O    0 0 0
 101 GA   2     3.0436     5.7515   73 GA   0 0 0   87 GA   0 0 0
 101 GA   2     3.1036     5.8649  126 GA   0 0 0  140 GA   0 0 0

 102 GA   1     1.9395     3.6651  282 O    1 0 0
 102 GA   2     1.9500     3.6850  196 O    0 0 0  210 O    0 0 0
 102 GA   1     2.0166     3.8109  341 O    0 0 0
 102 GA   2     2.0715     3.9146  304 O    0 0 0  318 O    0 0 0
 102 GA   2     3.0436     5.7515   74 GA   0 0 0   88 GA   0 0 0
 102 GA   2     3.1036     5.8649  125 GA   0 0 0  139 GA   0 0 0

 103 GA   1     1.9395     3.6651  283 O    0 0 0
 103 GA   2     1.9500     3.6850  197 O    0 0 0  211 O    0 0 0
 103 GA   1     2.0166     3.8109  344 O    0 0 0
 103 GA   2     2.0715     3.9146  305 O    0 0 0  319 O    0 0 0
 103 GA   2     3.0436     5.7515   75 GA   0 0 0   89 GA   0 0 0
 103 GA   2     3.1036     5.8649  128 GA   0 0 0  142 GA   0 0 0

 104 GA   1     1.9395     3.6651  284 O    0 0 0
 104 GA   2     1.9500     3.6850  198 O    0 0 0  212 O    0 0 0
 104 GA   1     2.0166     3.8109  343 O    0 0 0
 104 GA   2     2.0715     3.9146  306 O    0 0 0  320 O    0 0 0
 104 GA   2     3.0436     5.7515   76 GA   0 0 0   90 GA   0 0 0
 104 GA   2     3.1036     5.8649  127 GA   0 0 0  141 GA   0 0 0

 105 GA   1     1.9395     3.6651  285 O    0 0 0
 105 GA   2     1.9500     3.6850  199 O    0 0 0  213 O    0 0 0
 105 GA   1     2.0166     3.8109  346 O    0 0 0
 105 GA   2     2.0715     3.9146  307 O    0 0 0  321 O    0 0 0
 105 GA   2     3.0436     5.7515   77 GA   0 1 0   91 GA   0 0 0
 105 GA   2     3.1036     5.8649  130 GA   0 0 0  144 GA   0 0 0

 106 GA   1     1.9395     3.6651  286 O    0 0 0
 106 GA   2     1.9500     3.6850  200 O    0 0 0  214 O    0 0 0
 106 GA   1     2.0166     3.8109  345 O    0 0 0
 106 GA   2     2.0715     3.9146  308 O    0 0 0  322 O    0 0 0
 106 GA   2     3.0436     5.7515   78 GA   0 1 0   92 GA   0 0 0
 106 GA   2     3.1036     5.8649  129 GA   0 0 0  143 GA   0 0 0

 107 GA   1     1.9395     3.6651  287 O    0 0 0
 107 GA   2     1.9500     3.6850  201 O    0 0 0  215 O    0 1 0
 107 GA   1     2.0166     3.8109  348 O    0 0 0
 107 GA   2     2.0715     3.9146  309 O    0 0 0  323 O    0 1 0
 107 GA   2     3.0436     5.7515   79 GA   0 1 0   93 GA   0 0 0
 107 GA   2     3.1036     5.8649  132 GA   0 0 0  134 GA   0 1 0

 108 GA   1     1.9395     3.6651  288 O    0 0 0
 108 GA   2     1.9500     3.6850  202 O    0 0 0  216 O    0 1 0
 108 GA   1     2.0166     3.8109  347 O    0 0 0
 108 GA   2     2.0715     3.9146  310 O    0 0 0  324 O    0 1 0
 108 GA   2     3.0436     5.7515   80 GA   0 1 0   94 GA   0 0 0
 108 GA   2     3.1036     5.8649  131 GA   0 0 0  133 GA   0 1 0

 109 GA   1     1.9395     3.6651  217 O   -1 0 0
 109 GA   2     1.9500     3.6850  145 O    0 0 0  173 O    0 0 0
 109 GA   1     2.0166     3.8109  300 O    0 0 0
 109 GA   2     2.0715     3.9146  325 O    0 0 0  353 O    0 0 0
 109 GA   2     3.0436     5.7515  123 GA   0 1 0  137 GA   0 0 0
 109 GA   2     3.1036     5.8649   84 GA   0 0 0   86 GA   0 0 0

 110 GA   1     1.9395     3.6651  218 O   -1 0 0
 110 GA   2     1.9500     3.6850  146 O    0 0 0  174 O    0 0 0
 110 GA   1     2.0166     3.8109  299 O    0 0 0
 110 GA   2     2.0715     3.9146  326 O    0 0 0  354 O    0 0 0
 110 GA   2     3.0436     5.7515  124 GA   0 1 0  138 GA   0 0 0
 110 GA   2     3.1036     5.8649   83 GA   0 0 0   85 GA   0 0 0

 111 GA   1     1.9395     3.6651  219 O    0 0 0
 111 GA   2     1.9500     3.6850  147 O    0 1 0  175 O    0 0 0
 111 GA   1     2.0166     3.8109  290 O    0 0 0
 111 GA   2     2.0715     3.9146  327 O    0 1 0  355 O    0 0 0
 111 GA   2     3.0436     5.7515  125 GA   0 1 0  139 GA   0 0 0
 111 GA   2     3.1036     5.8649   74 GA   0 0 0   88 GA   0 1 0

 112 GA   1     1.9395     3.6651  220 O    0 0 0
 112 GA   2     1.9500     3.6850  148 O    0 1 0  176 O    0 0 0
 112 GA   1     2.0166     3.8109  289 O    0 0 0
 112 GA   2     2.0715     3.9146  328 O    0 1 0  356 O    0 0 0
 112 GA   2     3.0436     5.7515  126 GA   0 1 0  140 GA   0 0 0
 112 GA   2     3.1036     5.8649   73 GA   0 0 0   87 GA   0 1 0

 113 GA   1     1.9395     3.6651  221 O    0 0 0
 113 GA   2     1.9500     3.6850  149 O    0 0 0  177 O    0-1 0
 113 GA   1     2.0166     3.8109  292 O    0 0 0
 113 GA   2     2.0715     3.9146  329 O    0 0 0  357 O    0-1 0
 113 GA   2     3.0436     5.7515  127 GA   0 0 0  141 GA   0-1 0
 113 GA   2     3.1036     5.8649   76 GA   0-1 0   90 GA   0 0 0

 114 GA   1     1.9395     3.6651  222 O    0 0 0
 114 GA   2     1.9500     3.6850  150 O    0 0 0  178 O    0-1 0
 114 GA   1     2.0166     3.8109  291 O    0 0 0
 114 GA   2     2.0715     3.9146  330 O    0 0 0  358 O    0-1 0
 114 GA   2     3.0436     5.7515  128 GA   0 0 0  142 GA   0-1 0
 114 GA   2     3.1036     5.8649   75 GA   0-1 0   89 GA   0 0 0

 115 GA   1     1.9395     3.6651  223 O    0 0 0
 115 GA   2     1.9500     3.6850  151 O    0 0 0  179 O    0 0 0
 115 GA   1     2.0166     3.8109  294 O    0 0 0
 115 GA   2     2.0715     3.9146  331 O    0 0 0  359 O    0 0 0
 115 GA   2     3.0436     5.7515  129 GA   0 0 0  143 GA   0-1 0
 115 GA   2     3.1036     5.8649   78 GA   0 0 0   92 GA   0 0 0

 116 GA   1     1.9395     3.6651  224 O    0 0 0
 116 GA   2     1.9500     3.6850  152 O    0 0 0  180 O    0 0 0
 116 GA   1     2.0166     3.8109  293 O    0 0 0
 116 GA   1     2.0715     3.9146  332 O    0 0 0
 116 GA   1     2.0715     3.9146  360 O    0 0 0
 116 GA   2     3.0436     5.7515  130 GA   0 0 0  144 GA   0-1 0

 117 GA   1     1.9395     3.6651  225 O    0 0 0
 117 GA   2     1.9500     3.6850  153 O    0 0 0  169 O    0 0 0
 117 GA   1     2.0166     3.8109  296 O    0 0 0
 117 GA   2     2.0715     3.9146  333 O    0 0 0  349 O    0 0 0
 117 GA   2     3.0436     5.7515  131 GA   0 0 0  133 GA   0 0 0
 117 GA   2     3.1036     5.8649   80 GA   0 0 0   94 GA   0 0 0

 118 GA   1     1.9395     3.6651  226 O    0 0 0
 118 GA   2     1.9500     3.6850  154 O    0 0 0  170 O    0 0 0
 118 GA   1     2.0166     3.8109  295 O    0 0 0
 118 GA   2     2.0715     3.9146  334 O    0 0 0  350 O    0 0 0
 118 GA   2     3.0436     5.7515  132 GA   0 0 0  134 GA   0 0 0
 118 GA   2     3.1036     5.8649   79 GA   0 0 0   93 GA   0 0 0

 119 GA   1     1.9395     3.6651  227 O    0 0 0
 119 GA   2     1.9500     3.6850  155 O    0 0 0  171 O    0 0 0
 119 GA   1     2.0166     3.8109  298 O    0 0 0
 119 GA   2     2.0715     3.9146  335 O    0 0 0  351 O    0 0 0
 119 GA   2     3.0436     5.7515  121 GA   0 0 0  135 GA   0 0 0
 119 GA   2     3.1036     5.8649   82 GA   0 0 0   96 GA   0 0 0

 120 GA   1     1.9395     3.6651  228 O    0 0 0
 120 GA   2     1.9500     3.6850  156 O    0 0 0  172 O    0 0 0
 120 GA   1     2.0166     3.8109  297 O    0 0 0
 120 GA   2     2.0715     3.9146  336 O    0 0 0  352 O    0 0 0
 120 GA   2     3.0436     5.7515  122 GA   0 0 0  136 GA   0 0 0
 120 GA   2     3.1036     5.8649   81 GA   0 0 0   95 GA   0 0 0

 121 GA   1     1.9395     3.6651  229 O    0 0 0
 121 GA   2     1.9500     3.6850  155 O    0 0 0  157 O    0 1 0
 121 GA   1     2.0166     3.8109  312 O    0 0 0
 121 GA   2     2.0715     3.9146  335 O    0 0 0  337 O    0 1 0
 121 GA   2     3.0436     5.7515  119 GA   0 0 0  135 GA   0 1 0
 121 GA   2     3.1036     5.8649   96 GA   0 0 0   98 GA   0 1 0

 122 GA   1     1.9395     3.6651  230 O    0 0 0
 122 GA   2     1.9500     3.6850  156 O    0 0 0  158 O    0 1 0
 122 GA   1     2.0166     3.8109  311 O    0 0 0
 122 GA   2     2.0715     3.9146  336 O    0 0 0  338 O    0 1 0
 122 GA   2     3.0436     5.7515  120 GA   0 0 0  136 GA   0 1 0
 122 GA   2     3.1036     5.8649   95 GA   0 0 0   97 GA   0 1 0

 123 GA   1     1.9395     3.6651  231 O   -1 0 0
 123 GA   2     1.9500     3.6850  145 O    0-1 0  159 O    0 0 0
 123 GA   1     2.0166     3.8109  302 O    0 0 0
 123 GA   2     2.0715     3.9146  325 O    0-1 0  339 O    0 0 0
 123 GA   2     3.0436     5.7515  109 GA   0-1 0  137 GA   0 0 0
 123 GA   2     3.1036     5.8649   86 GA   0-1 0  100 GA   0 0 0

 124 GA   1     1.9395     3.6651  232 O   -1 0 0
 124 GA   2     1.9500     3.6850  146 O    0-1 0  160 O    0 0 0
 124 GA   1     2.0166     3.8109  301 O    0 0 0
 124 GA   2     2.0715     3.9146  326 O    0-1 0  340 O    0 0 0
 124 GA   2     3.0436     5.7515  110 GA   0-1 0  138 GA   0 0 0
 124 GA   2     3.1036     5.8649   85 GA   0-1 0   99 GA   0 0 0

 125 GA   1     1.9395     3.6651  233 O    0 0 0
 125 GA   2     1.9500     3.6850  147 O    0 0 0  161 O    0 0 0
 125 GA   1     2.0166     3.8109  304 O    0 0 0
 125 GA   2     2.0715     3.9146  327 O    0 0 0  341 O    0 0 0
 125 GA   2     3.0436     5.7515  111 GA   0-1 0  139 GA   0 0 0
 125 GA   2     3.1036     5.8649   88 GA   0 0 0  102 GA   0 0 0

 126 GA   1     1.9395     3.6651  234 O    0 0 0
 126 GA   2     1.9500     3.6850  148 O    0 0 0  162 O    0 0 0
 126 GA   1     2.0166     3.8109  303 O    0 0 0
 126 GA   2     2.0715     3.9146  328 O    0 0 0  342 O    0 0 0
 126 GA   2     3.0436     5.7515  112 GA   0-1 0  140 GA   0 0 0
 126 GA   2     3.1036     5.8649   87 GA   0 0 0  101 GA   0 0 0

 127 GA   1     1.9395     3.6651  235 O    0 0 0
 127 GA   2     1.9500     3.6850  149 O    0 0 0  163 O    0 0 0
 127 GA   1     2.0166     3.8109  306 O    0 0 0
 127 GA   2     2.0715     3.9146  329 O    0 0 0  343 O    0 0 0
 127 GA   2     3.0436     5.7515  113 GA   0 0 0  141 GA   0 0 0
 127 GA   2     3.1036     5.8649   90 GA   0 0 0  104 GA   0 0 0

 128 GA   1     1.9395     3.6651  236 O    0 0 0
 128 GA   2     1.9500     3.6850  150 O    0 0 0  164 O    0 0 0
 128 GA   1     2.0166     3.8109  305 O    0 0 0
 128 GA   2     2.0715     3.9146  330 O    0 0 0  344 O    0 0 0
 128 GA   2     3.0436     5.7515  114 GA   0 0 0  142 GA   0 0 0
 128 GA   2     3.1036     5.8649   89 GA   0 0 0  103 GA   0 0 0

 129 GA   1     1.9395     3.6651  237 O    0 0 0
 129 GA   2     1.9500     3.6850  151 O    0 0 0  165 O    0 0 0
 129 GA   1     2.0166     3.8109  308 O    0 0 0
 129 GA   2     2.0715     3.9146  331 O    0 0 0  345 O    0 0 0
 129 GA   2     3.0436     5.7515  115 GA   0 0 0  143 GA   0 0 0
 129 GA   2     3.1036     5.8649   92 GA   0 0 0  106 GA   0 0 0

 130 GA   1     1.9395     3.6651  238 O    0 0 0
 130 GA   2     1.9500     3.6850  152 O    0 0 0  166 O    0 0 0
 130 GA   1     2.0166     3.8109  307 O    0 0 0
 130 GA   2     2.0715     3.9146  332 O    0 0 0  346 O    0 0 0
 130 GA   2     3.0436     5.7515  116 GA   0 0 0  144 GA   0 0 0
 130 GA   2     3.1036     5.8649   91 GA   0 0 0  105 GA   0 0 0

 131 GA   1     1.9395     3.6651  239 O    0 0 0
 131 GA   2     1.9500     3.6850  153 O    0 0 0  167 O    0 0 0
 131 GA   1     2.0166     3.8109  310 O    0 0 0
 131 GA   2     2.0715     3.9146  333 O    0 0 0  347 O    0 0 0
 131 GA   2     3.0436     5.7515  117 GA   0 0 0  133 GA   0 1 0
 131 GA   2     3.1036     5.8649   94 GA   0 0 0  108 GA   0 0 0

 132 GA   1     1.9395     3.6651  240 O    0 0 0
 132 GA   2     1.9500     3.6850  154 O    0 0 0  168 O    0 0 0
 132 GA   1     2.0166     3.8109  309 O    0 0 0
 132 GA   2     2.0715     3.9146  334 O    0 0 0  348 O    0 0 0
 132 GA   2     3.0436     5.7515  118 GA   0 0 0  134 GA   0 1 0
 132 GA   2     3.1036     5.8649   93 GA   0 0 0  107 GA   0 0 0

 133 GA   1     1.9395     3.6651  241 O    0 0 0
 133 GA   2     1.9500     3.6850  167 O    0-1 0  169 O    0 0 0
 133 GA   1     2.0166     3.8109  324 O    0 0 0
 133 GA   2     2.0715     3.9146  347 O    0-1 0  349 O    0 0 0
 133 GA   2     3.0436     5.7515  117 GA   0 0 0  131 GA   0-1 0
 133 GA   2     3.1036     5.8649   80 GA   0 0 0  108 GA   0-1 0

 134 GA   1     1.9395     3.6651  242 O    0 0 0
 134 GA   2     1.9500     3.6850  168 O    0-1 0  170 O    0 0 0
 134 GA   1     2.0166     3.8109  323 O    0 0 0
 134 GA   2     2.0715     3.9146  348 O    0-1 0  350 O    0 0 0
 134 GA   2     3.0436     5.7515  118 GA   0 0 0  132 GA   0-1 0
 134 GA   2     3.1036     5.8649   79 GA   0 0 0  107 GA   0-1 0

 135 GA   1     1.9395     3.6651  243 O    0 0 0
 135 GA   2     1.9500     3.6850  157 O    0 0 0  171 O    0 0 0
 135 GA   1     2.0166     3.8109  314 O    0 0 0
 135 GA   2     2.0715     3.9146  337 O    0 0 0  351 O    0 0 0
 135 GA   2     3.0436     5.7515  119 GA   0 0 0  121 GA   0-1 0
 135 GA   2     3.1036     5.8649   82 GA   0 0 0   98 GA   0 0 0

 136 GA   1     1.9395     3.6651  244 O    0 0 0
 136 GA   2     1.9500     3.6850  158 O    0 0 0  172 O    0 0 0
 136 GA   1     2.0166     3.8109  313 O    0 0 0
 136 GA   2     2.0715     3.9146  338 O    0 0 0  352 O    0 0 0
 136 GA   2     3.0436     5.7515  120 GA   0 0 0  122 GA   0-1 0
 136 GA   2     3.1036     5.8649   81 GA   0 0 0   97 GA   0 0 0

 137 GA   1     1.9395     3.6651  245 O   -1 0 0
 137 GA   2     1.9500     3.6850  159 O    0 0 0  173 O    0 0 0
 137 GA   1     2.0166     3.8109  316 O    0 0 0
 137 GA   2     2.0715     3.9146  339 O    0 0 0  353 O    0 0 0
 137 GA   2     3.0436     5.7515  109 GA   0 0 0  123 GA   0 0 0
 137 GA   2     3.1036     5.8649   84 GA   0 0 0  100 GA   0 0 0

 138 GA   1     1.9395     3.6651  246 O   -1 0 0
 138 GA   2     1.9500     3.6850  160 O    0 0 0  174 O    0 0 0
 138 GA   1     2.0166     3.8109  315 O    0 0 0
 138 GA   2     2.0715     3.9146  340 O    0 0 0  354 O    0 0 0
 138 GA   2     3.0436     5.7515  110 GA   0 0 0  124 GA   0 0 0
 138 GA   2     3.1036     5.8649   83 GA   0 0 0   99 GA   0 0 0

 139 GA   1     1.9395     3.6651  247 O    0 0 0
 139 GA   2     1.9500     3.6850  161 O    0 0 0  175 O    0 0 0
 139 GA   1     2.0166     3.8109  318 O    0 0 0
 139 GA   2     2.0715     3.9146  341 O    0 0 0  355 O    0 0 0
 139 GA   2     3.0436     5.7515  111 GA   0 0 0  125 GA   0 0 0
 139 GA   2     3.1036     5.8649   74 GA   0 0 0  102 GA   0 0 0

 140 GA   1     1.9395     3.6651  248 O    0 0 0
 140 GA   2     1.9500     3.6850  162 O    0 0 0  176 O    0 0 0
 140 GA   1     2.0166     3.8109  317 O    0 0 0
 140 GA   2     2.0715     3.9146  342 O    0 0 0  356 O    0 0 0
 140 GA   2     3.0436     5.7515  112 GA   0 0 0  126 GA   0 0 0
 140 GA   2     3.1036     5.8649   73 GA   0 0 0  101 GA   0 0 0

 141 GA   1     1.9395     3.6651  249 O    0 0 0
 141 GA   2     1.9500     3.6850  163 O    0 0 0  177 O    0 0 0
 141 GA   1     2.0166     3.8109  320 O    0 0 0
 141 GA   2     2.0715     3.9146  343 O    0 0 0  357 O    0 0 0
 141 GA   2     3.0436     5.7515  113 GA   0 1 0  127 GA   0 0 0
 141 GA   2     3.1036     5.8649   76 GA   0 0 0  104 GA   0 0 0

 142 GA   1     1.9395     3.6651  250 O    0 0 0
 142 GA   2     1.9500     3.6850  164 O    0 0 0  178 O    0 0 0
 142 GA   1     2.0166     3.8109  319 O    0 0 0
 142 GA   2     2.0715     3.9146  344 O    0 0 0  358 O    0 0 0
 142 GA   2     3.0436     5.7515  114 GA   0 1 0  128 GA   0 0 0
 142 GA   2     3.1036     5.8649   75 GA   0 0 0  103 GA   0 0 0

 143 GA   1     1.9395     3.6651  251 O    0 0 0
 143 GA   2     1.9500     3.6850  165 O    0 0 0  179 O    0 1 0
 143 GA   1     2.0166     3.8109  322 O    0 0 0
 143 GA   2     2.0715     3.9146  345 O    0 0 0  359 O    0 1 0
 143 GA   2     3.0436     5.7515  115 GA   0 1 0  129 GA   0 0 0
 143 GA   2     3.1036     5.8649   78 GA   0 1 0  106 GA   0 0 0

 144 GA   1     1.9395     3.6651  252 O    0 0 0
 144 GA   2     1.9500     3.6850  166 O    0 0 0  180 O    0 1 0
 144 GA   1     2.0166     3.8109  321 O    0 0 0
 144 GA   1     2.0715     3.9146  346 O    0 0 0
 144 GA   1     2.0715     3.9146  360 O    0 1 0
 144 GA   2     3.0436     5.7515  116 GA   0 1 0  130 GA   0 0 0

 145 O    1     1.8378     3.4729    1 GA   0 0 0
 145 O    2     1.9500     3.6850  109 GA   0 0 0  123 GA   0 1 0
 145 O    1     2.6130     4.9379  325 O    0 0 0
 145 O    2     2.8374     5.3618  300 O    0 0 0  302 O    0 1 0
 145 O    2     2.8633     5.4109  217 O   -1 0 0  231 O   -1 1 0
 145 O    2     2.9591     5.5919  253 O    0 0 0  267 O    0 1 0

 146 O    1     1.8378     3.4729    2 GA   0 0-1
 146 O    2     1.9500     3.6850  110 GA   0 0 0  124 GA   0 1 0
 146 O    1     2.6130     4.9379  326 O    0 0 0
 146 O    2     2.8374     5.3618  299 O    0 0 0  301 O    0 1 0
 146 O    2     2.8633     5.4109  218 O   -1 0 0  232 O   -1 1 0
 146 O    2     2.9591     5.5919  254 O    0 0-1  268 O    0 1-1

 147 O    1     1.8378     3.4729    3 GA   0 0 0
 147 O    2     1.9500     3.6850  111 GA   0-1 0  125 GA   0 0 0
 147 O    1     2.6130     4.9379  327 O    0 0 0
 147 O    2     2.8374     5.3618  290 O    0-1 0  304 O    0 0 0
 147 O    2     2.8633     5.4109  219 O    0-1 0  233 O    0 0 0
 147 O    2     2.9591     5.5919  255 O    0-1 0  269 O    0 0 0

 148 O    1     1.8378     3.4729    4 GA   0 0-1
 148 O    2     1.9500     3.6850  112 GA   0-1 0  126 GA   0 0 0
 148 O    1     2.6130     4.9379  328 O    0 0 0
 148 O    2     2.8374     5.3618  289 O    0-1 0  303 O    0 0 0
 148 O    2     2.8633     5.4109  220 O    0-1 0  234 O    0 0 0
 148 O    2     2.9591     5.5919  256 O    0-1-1  270 O    0 0-1

 149 O    1     1.8378     3.4729    5 GA   0 0 0
 149 O    2     1.9500     3.6850  113 GA   0 0 0  127 GA   0 0 0
 149 O    1     2.6130     4.9379  329 O    0 0 0
 149 O    2     2.8374     5.3618  292 O    0 0 0  306 O    0 0 0
 149 O    2     2.8633     5.4109  221 O    0 0 0  235 O    0 0 0
 149 O    2     2.9591     5.5919  257 O    0 0 0  271 O    0 0 0

 150 O    1     1.8378     3.4729    6 GA   0 0-1
 150 O    2     1.9500     3.6850  114 GA   0 0 0  128 GA   0 0 0
 150 O    1     2.6130     4.9379  330 O    0 0 0
 150 O    2     2.8374     5.3618  291 O    0 0 0  305 O    0 0 0
 150 O    2     2.8633     5.4109  222 O    0 0 0  236 O    0 0 0
 150 O    2     2.9591     5.5919  258 O    0 0-1  272 O    0 0-1

 151 O    1     1.8378     3.4729    7 GA   0 0 0
 151 O    2     1.9500     3.6850  115 GA   0 0 0  129 GA   0 0 0
 151 O    1     2.6130     4.9379  331 O    0 0 0
 151 O    2     2.8374     5.3618  294 O    0 0 0  308 O    0 0 0
 151 O    2     2.8633     5.4109  223 O    0 0 0  237 O    0 0 0
 151 O    2     2.9591     5.5919  259 O    0 0 0  273 O    0 0 0

 152 O    1     1.8378     3.4729    8 GA   0 0-1
 152 O    2     1.9500     3.6850  116 GA   0 0 0  130 GA   0 0 0
 152 O    1     2.6130     4.9379  332 O    0 0 0
 152 O    2     2.8374     5.3618  293 O    0 0 0  307 O    0 0 0
 152 O    2     2.8633     5.4109  224 O    0 0 0  238 O    0 0 0
 152 O    2     2.9591     5.5919  260 O    0 0-1  274 O    0 0-1

 153 O    1     1.8378     3.4729    9 GA   0 0 0
 153 O    2     1.9500     3.6850  117 GA   0 0 0  131 GA   0 0 0
 153 O    1     2.6130     4.9379  333 O    0 0 0
 153 O    2     2.8374     5.3618  296 O    0 0 0  310 O    0 0 0
 153 O    2     2.8633     5.4109  225 O    0 0 0  239 O    0 0 0
 153 O    2     2.9591     5.5919  261 O    0 0 0  275 O    0 0 0

 154 O    1     1.8378     3.4729   10 GA   0 0-1
 154 O    2     1.9500     3.6850  118 GA   0 0 0  132 GA   0 0 0
 154 O    1     2.6130     4.9379  334 O    0 0 0
 154 O    2     2.8374     5.3618  295 O    0 0 0  309 O    0 0 0
 154 O    2     2.8633     5.4109  226 O    0 0 0  240 O    0 0 0
 154 O    2     2.9591     5.5919  262 O    0 0-1  276 O    0 0-1

 155 O    1     1.8378     3.4729   11 GA   0 0 0
 155 O    2     1.9500     3.6850  119 GA   0 0 0  121 GA   0 0 0
 155 O    1     2.6130     4.9379  335 O    0 0 0
 155 O    2     2.8374     5.3618  298 O    0 0 0  312 O    0 0 0
 155 O    2     2.8633     5.4109  227 O    0 0 0  229 O    0 0 0
 155 O    2     2.9591     5.5919  263 O    0 0 0  265 O    0 0 0

 156 O    1     1.8378     3.4729   12 GA   0 0-1
 156 O    2     1.9500     3.6850  120 GA   0 0 0  122 GA   0 0 0
 156 O    1     2.6130     4.9379  336 O    0 0 0
 156 O    2     2.8374     5.3618  297 O    0 0 0  311 O    0 0 0
 156 O    2     2.8633     5.4109  228 O    0 0 0  230 O    0 0 0
 156 O    2     2.9591     5.5919  264 O    0 0-1  266 O    0 0-1

 157 O    1     1.8378     3.4729   13 GA   0 0 0
 157 O    2     1.9500     3.6850  121 GA   0-1 0  135 GA   0 0 0
 157 O    1     2.6130     4.9379  337 O    0 0 0
 157 O    2     2.8374     5.3618  312 O    0-1 0  314 O    0 0 0
 157 O    2     2.8633     5.4109  229 O    0-1 0  243 O    0 0 0
 157 O    2     2.9591     5.5919  265 O    0-1 0  279 O    0 0 0

 158 O    1     1.8378     3.4729   14 GA   0 0-1
 158 O    2     1.9500     3.6850  122 GA   0-1 0  136 GA   0 0 0
 158 O    1     2.6130     4.9379  338 O    0 0 0
 158 O    2     2.8374     5.3618  311 O    0-1 0  313 O    0 0 0
 158 O    2     2.8633     5.4109  230 O    0-1 0  244 O    0 0 0
 158 O    2     2.9591     5.5919  266 O    0-1-1  280 O    0 0-1

 159 O    1     1.8378     3.4729   15 GA   0 0 0
 159 O    2     1.9500     3.6850  123 GA   0 0 0  137 GA   0 0 0
 159 O    1     2.6130     4.9379  339 O    0 0 0
 159 O    2     2.8374     5.3618  302 O    0 0 0  316 O    0 0 0
 159 O    2     2.8633     5.4109  231 O   -1 0 0  245 O   -1 0 0
 159 O    2     2.9591     5.5919  267 O    0 0 0  281 O    0 0 0

 160 O    1     1.8378     3.4729   16 GA   0 0-1
 160 O    2     1.9500     3.6850  124 GA   0 0 0  138 GA   0 0 0
 160 O    1     2.6130     4.9379  340 O    0 0 0
 160 O    2     2.8374     5.3618  301 O    0 0 0  315 O    0 0 0
 160 O    2     2.8633     5.4109  232 O   -1 0 0  246 O   -1 0 0
 160 O    2     2.9591     5.5919  268 O    0 0-1  282 O    0 0-1

 161 O    1     1.8378     3.4729   17 GA   0 0 0
 161 O    2     1.9500     3.6850  125 GA   0 0 0  139 GA   0 0 0
 161 O    1     2.6130     4.9379  341 O    0 0 0
 161 O    2     2.8374     5.3618  304 O    0 0 0  318 O    0 0 0
 161 O    2     2.8633     5.4109  233 O    0 0 0  247 O    0 0 0
 161 O    2     2.9591     5.5919  269 O    0 0 0  283 O    0 0 0

 162 O    1     1.8378     3.4729   18 GA   0 0-1
 162 O    2     1.9500     3.6850  126 GA   0 0 0  140 GA   0 0 0
 162 O    1     2.6130     4.9379  342 O    0 0 0
 162 O    2     2.8374     5.3618  303 O    0 0 0  317 O    0 0 0
 162 O    2     2.8633     5.4109  234 O    0 0 0  248 O    0 0 0
 162 O    2     2.9591     5.5919  270 O    0 0-1  284 O    0 0-1

 163 O    1     1.8378     3.4729   19 GA   0 0 0
 163 O    2     1.9500     3.6850  127 GA   0 0 0  141 GA   0 0 0
 163 O    1     2.6130     4.9379  343 O    0 0 0
 163 O    2     2.8374     5.3618  306 O    0 0 0  320 O    0 0 0
 163 O    2     2.8633     5.4109  235 O    0 0 0  249 O    0 0 0
 163 O    2     2.9591     5.5919  271 O    0 0 0  285 O    0 0 0

 164 O    1     1.8378     3.4729   20 GA   0 0-1
 164 O    2     1.9500     3.6850  128 GA   0 0 0  142 GA   0 0 0
 164 O    1     2.6130     4.9379  344 O    0 0 0
 164 O    2     2.8374     5.3618  305 O    0 0 0  319 O    0 0 0
 164 O    2     2.8633     5.4109  236 O    0 0 0  250 O    0 0 0
 164 O    2     2.9591     5.5919  272 O    0 0-1  286 O    0 0-1

 165 O    1     1.8378     3.4729   21 GA   0 0 0
 165 O    2     1.9500     3.6850  129 GA   0 0 0  143 GA   0 0 0
 165 O    1     2.6130     4.9379  345 O    0 0 0
 165 O    2     2.8374     5.3618  308 O    0 0 0  322 O    0 0 0
 165 O    2     2.8633     5.4109  237 O    0 0 0  251 O    0 0 0
 165 O    2     2.9591     5.5919  273 O    0 0 0  287 O    0 0 0

 166 O    1     1.8378     3.4729   22 GA   0 0-1
 166 O    2     1.9500     3.6850  130 GA   0 0 0  144 GA   0 0 0
 166 O    1     2.6130     4.9379  346 O    0 0 0
 166 O    2     2.8374     5.3618  307 O    0 0 0  321 O    0 0 0
 166 O    2     2.8633     5.4109  238 O    0 0 0  252 O    0 0 0
 166 O    2     2.9591     5.5919  274 O    0 0-1  288 O    0 0-1

 167 O    1     1.8378     3.4729   23 GA   0 0 0
 167 O    2     1.9500     3.6850  131 GA   0 0 0  133 GA   0 1 0
 167 O    1     2.6130     4.9379  347 O    0 0 0
 167 O    2     2.8374     5.3618  310 O    0 0 0  324 O    0 1 0
 167 O    2     2.8633     5.4109  239 O    0 0 0  241 O    0 1 0
 167 O    2     2.9591     5.5919  275 O    0 0 0  277 O    0 1 0

 168 O    1     1.8378     3.4729   24 GA   0 0-1
 168 O    2     1.9500     3.6850  132 GA   0 0 0  134 GA   0 1 0
 168 O    1     2.6130     4.9379  348 O    0 0 0
 168 O    2     2.8374     5.3618  309 O    0 0 0  323 O    0 1 0
 168 O    2     2.8633     5.4109  240 O    0 0 0  242 O    0 1 0
 168 O    2     2.9591     5.5919  276 O    0 0-1  278 O    0 1-1

 169 O    1     1.8378     3.4729   25 GA   0 0 0
 169 O    2     1.9500     3.6850  117 GA   0 0 0  133 GA   0 0 0
 169 O    1     2.6130     4.9379  349 O    0 0 0
 169 O    2     2.8374     5.3618  296 O    0 0 0  324 O    0 0 0
 169 O    2     2.8633     5.4109  225 O    0 0 0  241 O    0 0 0
 169 O    2     2.9591     5.5919  261 O    0 0 0  277 O    0 0 0

 170 O    1     1.8378     3.4729   26 GA   0 0-1
 170 O    2     1.9500     3.6850  118 GA   0 0 0  134 GA   0 0 0
 170 O    1     2.6130     4.9379  350 O    0 0 0
 170 O    2     2.8374     5.3618  295 O    0 0 0  323 O    0 0 0
 170 O    2     2.8633     5.4109  226 O    0 0 0  242 O    0 0 0
 170 O    2     2.9591     5.5919  262 O    0 0-1  278 O    0 0-1

 171 O    1     1.8378     3.4729   27 GA   0 0 0
 171 O    2     1.9500     3.6850  119 GA   0 0 0  135 GA   0 0 0
 171 O    1     2.6130     4.9379  351 O    0 0 0
 171 O    2     2.8374     5.3618  298 O    0 0 0  314 O    0 0 0
 171 O    2     2.8633     5.4109  227 O    0 0 0  243 O    0 0 0
 171 O    2     2.9591     5.5919  263 O    0 0 0  279 O    0 0 0

 172 O    1     1.8378     3.4729   28 GA   0 0-1
 172 O    2     1.9500     3.6850  120 GA   0 0 0  136 GA   0 0 0
 172 O    1     2.6130     4.9379  352 O    0 0 0
 172 O    2     2.8374     5.3618  297 O    0 0 0  313 O    0 0 0
 172 O    2     2.8633     5.4109  228 O    0 0 0  244 O    0 0 0
 172 O    2     2.9591     5.5919  264 O    0 0-1  280 O    0 0-1

 173 O    1     1.8378     3.4729   29 GA   0 0 0
 173 O    2     1.9500     3.6850  109 GA   0 0 0  137 GA   0 0 0
 173 O    1     2.6130     4.9379  353 O    0 0 0
 173 O    2     2.8374     5.3618  300 O    0 0 0  316 O    0 0 0
 173 O    2     2.8633     5.4109  217 O   -1 0 0  245 O   -1 0 0
 173 O    2     2.9591     5.5919  253 O    0 0 0  281 O    0 0 0

 174 O    1     1.8378     3.4729   30 GA   0 0-1
 174 O    2     1.9500     3.6850  110 GA   0 0 0  138 GA   0 0 0
 174 O    1     2.6130     4.9379  354 O    0 0 0
 174 O    2     2.8374     5.3618  299 O    0 0 0  315 O    0 0 0
 174 O    2     2.8633     5.4109  218 O   -1 0 0  246 O   -1 0 0
 174 O    2     2.9591     5.5919  254 O    0 0-1  282 O    0 0-1

 175 O    1     1.8378     3.4729   31 GA   0 0 0
 175 O    2     1.9500     3.6850  111 GA   0 0 0  139 GA   0 0 0
 175 O    1     2.6130     4.9379  355 O    0 0 0
 175 O    2     2.8374     5.3618  290 O    0 0 0  318 O    0 0 0
 175 O    2     2.8633     5.4109  219 O    0 0 0  247 O    0 0 0
 175 O    2     2.9591     5.5919  255 O    0 0 0  283 O    0 0 0

 176 O    1     1.8378     3.4729   32 GA   0 0-1
 176 O    2     1.9500     3.6850  112 GA   0 0 0  140 GA   0 0 0
 176 O    1     2.6130     4.9379  356 O    0 0 0
 176 O    2     2.8374     5.3618  289 O    0 0 0  317 O    0 0 0
 176 O    2     2.8633     5.4109  220 O    0 0 0  248 O    0 0 0
 176 O    2     2.9591     5.5919  256 O    0 0-1  284 O    0 0-1

 177 O    1     1.8378     3.4729   33 GA   0 0 0
 177 O    2     1.9500     3.6850  113 GA   0 1 0  141 GA   0 0 0
 177 O    1     2.6130     4.9379  357 O    0 0 0
 177 O    2     2.8374     5.3618  292 O    0 1 0  320 O    0 0 0
 177 O    2     2.8633     5.4109  221 O    0 1 0  249 O    0 0 0
 177 O    2     2.9591     5.5919  257 O    0 1 0  285 O    0 0 0

 178 O    1     1.8378     3.4729   34 GA   0 0-1
 178 O    2     1.9500     3.6850  114 GA   0 1 0  142 GA   0 0 0
 178 O    1     2.6130     4.9379  358 O    0 0 0
 178 O    2     2.8374     5.3618  291 O    0 1 0  319 O    0 0 0
 178 O    2     2.8633     5.4109  222 O    0 1 0  250 O    0 0 0
 178 O    2     2.9591     5.5919  258 O    0 1-1  286 O    0 0-1

 179 O    1     1.8378     3.4729   35 GA   0 0 0
 179 O    2     1.9500     3.6850  115 GA   0 0 0  143 GA   0-1 0
 179 O    1     2.6130     4.9379  359 O    0 0 0
 179 O    2     2.8374     5.3618  294 O    0 0 0  322 O    0-1 0
 179 O    2     2.8633     5.4109  223 O    0 0 0  251 O    0-1 0
 179 O    2     2.9591     5.5919  259 O    0 0 0  287 O    0-1 0

 180 O    1     1.8378     3.4729   36 GA   0 0-1
 180 O    2     1.9500     3.6850  116 GA   0 0 0  144 GA   0-1 0
 180 O    1     2.6130     4.9379  360 O    0 0 0
 180 O    2     2.8374     5.3618  293 O    0 0 0  321 O    0-1 0
 180 O    2     2.8633     5.4109  224 O    0 0 0  252 O    0-1 0
 180 O    2     2.9591     5.5919  260 O    0 0-1  288 O    0-1-1

 181 O    1     1.8378     3.4729   37 GA   0 0 0
 181 O    2     1.9500     3.6850   73 GA   0 0 0   87 GA   0 1 0
 181 O    1     2.6130     4.9379  289 O    0 0 0
 181 O    2     2.8374     5.3618  328 O    0 1 0  356 O    0 0 0
 181 O    2     2.8633     5.4109  253 O    1 0 0  267 O    1 1 0
 181 O    2     2.9591     5.5919  217 O    0 0 0  231 O    0 1 0

 182 O    1     1.8378     3.4729   38 GA   0 0 1
 182 O    2     1.9500     3.6850   74 GA   0 0 0   88 GA   0 1 0
 182 O    1     2.6130     4.9379  290 O    0 0 0
 182 O    2     2.8374     5.3618  327 O    0 1 0  355 O    0 0 0
 182 O    2     2.8633     5.4109  254 O    1 0 0  268 O    1 1 0
 182 O    2     2.9591     5.5919  218 O    0 0 1  232 O    0 1 1

 183 O    1     1.8378     3.4729   39 GA   0 0 0
 183 O    2     1.9500     3.6850   75 GA   0-1 0   89 GA   0 0 0
 183 O    1     2.6130     4.9379  291 O    0 0 0
 183 O    2     2.8374     5.3618  330 O    0 0 0  358 O    0-1 0
 183 O    2     2.8633     5.4109  255 O    0-1 0  269 O    0 0 0
 183 O    2     2.9591     5.5919  219 O    0-1 0  233 O    0 0 0

 184 O    1     1.8378     3.4729   40 GA   0 0 1
 184 O    2     1.9500     3.6850   76 GA   0-1 0   90 GA   0 0 0
 184 O    1     2.6130     4.9379  292 O    0 0 0
 184 O    2     2.8374     5.3618  329 O    0 0 0  357 O    0-1 0
 184 O    2     2.8633     5.4109  256 O    0-1 0  270 O    0 0 0
 184 O    2     2.9591     5.5919  220 O    0-1 1  234 O    0 0 1

 185 O    1     1.8378     3.4729   41 GA   0 0 0
 185 O    2     1.9500     3.6850   77 GA   0 0 0   91 GA   0 0 0
 185 O    1     2.6130     4.9379  293 O    0 0 0
 185 O    1     2.8374     5.3618  332 O    0 0 0
 185 O    1     2.8374     5.3618  360 O    0 0 0
 185 O    2     2.8633     5.4109  257 O    0 0 0  271 O    0 0 0

 186 O    1     1.8378     3.4729   42 GA   0 0 1
 186 O    2     1.9500     3.6850   78 GA   0 0 0   92 GA   0 0 0
 186 O    1     2.6130     4.9379  294 O    0 0 0
 186 O    2     2.8374     5.3618  331 O    0 0 0  359 O    0 0 0
 186 O    2     2.8633     5.4109  258 O    0 0 0  272 O    0 0 0
 186 O    2     2.9591     5.5919  222 O    0 0 1  236 O    0 0 1

 187 O    1     1.8378     3.4729   43 GA   0 0 0
 187 O    2     1.9500     3.6850   79 GA   0 0 0   93 GA   0 0 0
 187 O    1     2.6130     4.9379  295 O    0 0 0
 187 O    2     2.8374     5.3618  334 O    0 0 0  350 O    0 0 0
 187 O    2     2.8633     5.4109  259 O    0 0 0  273 O    0 0 0
 187 O    2     2.9591     5.5919  223 O    0 0 0  237 O    0 0 0

 188 O    1     1.8378     3.4729   44 GA   0 0 1
 188 O    2     1.9500     3.6850   80 GA   0 0 0   94 GA   0 0 0
 188 O    1     2.6130     4.9379  296 O    0 0 0
 188 O    2     2.8374     5.3618  333 O    0 0 0  349 O    0 0 0
 188 O    2     2.8633     5.4109  260 O    0 0 0  274 O    0 0 0
 188 O    2     2.9591     5.5919  224 O    0 0 1  238 O    0 0 1

 189 O    1     1.8378     3.4729   45 GA   0 0 0
 189 O    2     1.9500     3.6850   81 GA   0 0 0   95 GA   0 0 0
 189 O    1     2.6130     4.9379  297 O    0 0 0
 189 O    2     2.8374     5.3618  336 O    0 0 0  352 O    0 0 0
 189 O    2     2.8633     5.4109  261 O    0 0 0  275 O    0 0 0
 189 O    2     2.9591     5.5919  225 O    0 0 0  239 O    0 0 0

 190 O    1     1.8378     3.4729   46 GA   0 0 1
 190 O    2     1.9500     3.6850   82 GA   0 0 0   96 GA   0 0 0
 190 O    1     2.6130     4.9379  298 O    0 0 0
 190 O    2     2.8374     5.3618  335 O    0 0 0  351 O    0 0 0
 190 O    2     2.8633     5.4109  262 O    0 0 0  276 O    0 0 0
 190 O    2     2.9591     5.5919  226 O    0 0 1  240 O    0 0 1

 191 O    1     1.8378     3.4729   47 GA   0 0 0
 191 O    2     1.9500     3.6850   83 GA   0 0 0   85 GA   0 0 0
 191 O    1     2.6130     4.9379  299 O    0 0 0
 191 O    2     2.8374     5.3618  326 O    0 0 0  354 O    0 0 0
 191 O    2     2.8633     5.4109  263 O    0 0 0  265 O    0 0 0
 191 O    2     2.9591     5.5919  227 O    0 0 0  229 O    0 0 0

 192 O    1     1.8378     3.4729   48 GA   0 0 1
 192 O    2     1.9500     3.6850   84 GA   0 0 0   86 GA   0 0 0
 192 O    1     2.6130     4.9379  300 O    0 0 0
 192 O    2     2.8374     5.3618  325 O    0 0 0  353 O    0 0 0
 192 O    2     2.8633     5.4109  264 O    0 0 0  266 O    0 0 0
 192 O    2     2.9591     5.5919  228 O    0 0 1  230 O    0 0 1

 193 O    1     1.8378     3.4729   49 GA   0 0 0
 193 O    2     1.9500     3.6850   85 GA   0-1 0   99 GA   0 0 0
 193 O    1     2.6130     4.9379  301 O    0 0 0
 193 O    2     2.8374     5.3618  326 O    0-1 0  340 O    0 0 0
 193 O    2     2.8633     5.4109  265 O    0-1 0  279 O    0 0 0
 193 O    2     2.9591     5.5919  229 O    0-1 0  243 O    0 0 0

 194 O    1     1.8378     3.4729   50 GA   0 0 1
 194 O    2     1.9500     3.6850   86 GA   0-1 0  100 GA   0 0 0
 194 O    1     2.6130     4.9379  302 O    0 0 0
 194 O    2     2.8374     5.3618  325 O    0-1 0  339 O    0 0 0
 194 O    2     2.8633     5.4109  266 O    0-1 0  280 O    0 0 0
 194 O    2     2.9591     5.5919  230 O    0-1 1  244 O    0 0 1

 195 O    1     1.8378     3.4729   51 GA   0 0 0
 195 O    2     1.9500     3.6850   87 GA   0 0 0  101 GA   0 0 0
 195 O    1     2.6130     4.9379  303 O    0 0 0
 195 O    2     2.8374     5.3618  328 O    0 0 0  342 O    0 0 0
 195 O    2     2.8633     5.4109  267 O    1 0 0  281 O    1 0 0
 195 O    2     2.9591     5.5919  231 O    0 0 0  245 O    0 0 0

 196 O    1     1.8378     3.4729   52 GA   0 0 1
 196 O    2     1.9500     3.6850   88 GA   0 0 0  102 GA   0 0 0
 196 O    1     2.6130     4.9379  304 O    0 0 0
 196 O    2     2.8374     5.3618  327 O    0 0 0  341 O    0 0 0
 196 O    2     2.8633     5.4109  268 O    1 0 0  282 O    1 0 0
 196 O    2     2.9591     5.5919  232 O    0 0 1  246 O    0 0 1

 197 O    1     1.8378     3.4729   53 GA   0 0 0
 197 O    2     1.9500     3.6850   89 GA   0 0 0  103 GA   0 0 0
 197 O    1     2.6130     4.9379  305 O    0 0 0
 197 O    2     2.8374     5.3618  330 O    0 0 0  344 O    0 0 0
 197 O    2     2.8633     5.4109  269 O    0 0 0  283 O    0 0 0
 197 O    2     2.9591     5.5919  233 O    0 0 0  247 O    0 0 0

 198 O    1     1.8378     3.4729   54 GA   0 0 1
 198 O    2     1.9500     3.6850   90 GA   0 0 0  104 GA   0 0 0
 198 O    1     2.6130     4.9379  306 O    0 0 0
 198 O    2     2.8374     5.3618  329 O    0 0 0  343 O    0 0 0
 198 O    2     2.8633     5.4109  270 O    0 0 0  284 O    0 0 0
 198 O    2     2.9591     5.5919  234 O    0 0 1  248 O    0 0 1

 199 O    1     1.8378     3.4729   55 GA   0 0 0
 199 O    2     1.9500     3.6850   91 GA   0 0 0  105 GA   0 0 0
 199 O    1     2.6130     4.9379  307 O    0 0 0
 199 O    2     2.8374     5.3618  332 O    0 0 0  346 O    0 0 0
 199 O    2     2.8633     5.4109  271 O    0 0 0  285 O    0 0 0
 199 O    2     2.9591     5.5919  235 O    0 0 0  249 O    0 0 0

 200 O    1     1.8378     3.4729   56 GA   0 0 1
 200 O    2     1.9500     3.6850   92 GA   0 0 0  106 GA   0 0 0
 200 O    1     2.6130     4.9379  308 O    0 0 0
 200 O    2     2.8374     5.3618  331 O    0 0 0  345 O    0 0 0
 200 O    2     2.8633     5.4109  272 O    0 0 0  286 O    0 0 0
 200 O    2     2.9591     5.5919  236 O    0 0 1  250 O    0 0 1

 201 O    1     1.8378     3.4729   57 GA   0 0 0
 201 O    2     1.9500     3.6850   93 GA   0 0 0  107 GA   0 0 0
 201 O    1     2.6130     4.9379  309 O    0 0 0
 201 O    2     2.8374     5.3618  334 O    0 0 0  348 O    0 0 0
 201 O    2     2.8633     5.4109  273 O    0 0 0  287 O    0 0 0
 201 O    2     2.9591     5.5919  237 O    0 0 0  251 O    0 0 0

 202 O    1     1.8378     3.4729   58 GA   0 0 1
 202 O    2     1.9500     3.6850   94 GA   0 0 0  108 GA   0 0 0
 202 O    1     2.6130     4.9379  310 O    0 0 0
 202 O    2     2.8374     5.3618  333 O    0 0 0  347 O    0 0 0
 202 O    2     2.8633     5.4109  274 O    0 0 0  288 O    0 0 0
 202 O    2     2.9591     5.5919  238 O    0 0 1  252 O    0 0 1

 203 O    1     1.8378     3.4729   59 GA   0 0 0
 203 O    2     1.9500     3.6850   95 GA   0 0 0   97 GA   0 1 0
 203 O    1     2.6130     4.9379  311 O    0 0 0
 203 O    2     2.8374     5.3618  336 O    0 0 0  338 O    0 1 0
 203 O    2     2.8633     5.4109  275 O    0 0 0  277 O    0 1 0
 203 O    2     2.9591     5.5919  239 O    0 0 0  241 O    0 1 0

 204 O    1     1.8378     3.4729   60 GA   0 0 1
 204 O    2     1.9500     3.6850   96 GA   0 0 0   98 GA   0 1 0
 204 O    1     2.6130     4.9379  312 O    0 0 0
 204 O    2     2.8374     5.3618  335 O    0 0 0  337 O    0 1 0
 204 O    2     2.8633     5.4109  276 O    0 0 0  278 O    0 1 0
 204 O    2     2.9591     5.5919  240 O    0 0 1  242 O    0 1 1

 205 O    1     1.8378     3.4729   61 GA   0 0 0
 205 O    2     1.9500     3.6850   81 GA   0 0 0   97 GA   0 0 0
 205 O    1     2.6130     4.9379  313 O    0 0 0
 205 O    2     2.8374     5.3618  338 O    0 0 0  352 O    0 0 0
 205 O    2     2.8633     5.4109  261 O    0 0 0  277 O    0 0 0
 205 O    2     2.9591     5.5919  225 O    0 0 0  241 O    0 0 0

 206 O    1     1.8378     3.4729   62 GA   0 0 1
 206 O    2     1.9500     3.6850   82 GA   0 0 0   98 GA   0 0 0
 206 O    1     2.6130     4.9379  314 O    0 0 0
 206 O    2     2.8374     5.3618  337 O    0 0 0  351 O    0 0 0
 206 O    2     2.8633     5.4109  262 O    0 0 0  278 O    0 0 0
 206 O    2     2.9591     5.5919  226 O    0 0 1  242 O    0 0 1

 207 O    1     1.8378     3.4729   63 GA   0 0 0
 207 O    2     1.9500     3.6850   83 GA   0 0 0   99 GA   0 0 0
 207 O    1     2.6130     4.9379  315 O    0 0 0
 207 O    2     2.8374     5.3618  340 O    0 0 0  354 O    0 0 0
 207 O    2     2.8633     5.4109  263 O    0 0 0  279 O    0 0 0
 207 O    2     2.9591     5.5919  227 O    0 0 0  243 O    0 0 0

 208 O    1     1.8378     3.4729   64 GA   0 0 1
 208 O    2     1.9500     3.6850   84 GA   0 0 0  100 GA   0 0 0
 208 O    1     2.6130     4.9379  316 O    0 0 0
 208 O    2     2.8374     5.3618  339 O    0 0 0  353 O    0 0 0
 208 O    2     2.8633     5.4109  264 O    0 0 0  280 O    0 0 0
 208 O    2     2.9591     5.5919  228 O    0 0 1  244 O    0 0 1

 209 O    1     1.8378     3.4729   65 GA   0 0 0
 209 O    2     1.9500     3.6850   73 GA   0 0 0  101 GA   0 0 0
 209 O    1     2.6130     4.9379  317 O    0 0 0
 209 O    2     2.8374     5.3618  342 O    0 0 0  356 O    0 0 0
 209 O    2     2.8633     5.4109  253 O    1 0 0  281 O    1 0 0
 209 O    2     2.9591     5.5919  217 O    0 0 0  245 O    0 0 0

 210 O    1     1.8378     3.4729   66 GA   0 0 1
 210 O    2     1.9500     3.6850   74 GA   0 0 0  102 GA   0 0 0
 210 O    1     2.6130     4.9379  318 O    0 0 0
 210 O    2     2.8374     5.3618  341 O    0 0 0  355 O    0 0 0
 210 O    2     2.8633     5.4109  254 O    1 0 0  282 O    1 0 0
 210 O    2     2.9591     5.5919  218 O    0 0 1  246 O    0 0 1

 211 O    1     1.8378     3.4729   67 GA   0 0 0
 211 O    2     1.9500     3.6850   75 GA   0 0 0  103 GA   0 0 0
 211 O    1     2.6130     4.9379  319 O    0 0 0
 211 O    2     2.8374     5.3618  344 O    0 0 0  358 O    0 0 0
 211 O    2     2.8633     5.4109  255 O    0 0 0  283 O    0 0 0
 211 O    2     2.9591     5.5919  219 O    0 0 0  247 O    0 0 0

 212 O    1     1.8378     3.4729   68 GA   0 0 1
 212 O    2     1.9500     3.6850   76 GA   0 0 0  104 GA   0 0 0
 212 O    1     2.6130     4.9379  320 O    0 0 0
 212 O    2     2.8374     5.3618  343 O    0 0 0  357 O    0 0 0
 212 O    2     2.8633     5.4109  256 O    0 0 0  284 O    0 0 0
 212 O    2     2.9591     5.5919  220 O    0 0 1  248 O    0 0 1

 213 O    1     1.8378     3.4729   69 GA   0 0 0
 213 O    2     1.9500     3.6850   77 GA   0 1 0  105 GA   0 0 0
 213 O    1     2.6130     4.9379  321 O    0 0 0
 213 O    1     2.8374     5.3618  346 O    0 0 0
 213 O    1     2.8374     5.3618  360 O    0 1 0
 213 O    2     2.8633     5.4109  257 O    0 1 0  285 O    0 0 0

 214 O    1     1.8378     3.4729   70 GA   0 0 1
 214 O    2     1.9500     3.6850   78 GA   0 1 0  106 GA   0 0 0
 214 O    1     2.6130     4.9379  322 O    0 0 0
 214 O    2     2.8374     5.3618  345 O    0 0 0  359 O    0 1 0
 214 O    2     2.8633     5.4109  258 O    0 1 0  286 O    0 0 0
 214 O    2     2.9591     5.5919  222 O    0 1 1  250 O    0 0 1

 215 O    1     1.8378     3.4729   71 GA   0 0 0
 215 O    2     1.9500     3.6850   79 GA   0 0 0  107 GA   0-1 0
 215 O    1     2.6130     4.9379  323 O    0 0 0
 215 O    2     2.8374     5.3618  348 O    0-1 0  350 O    0 0 0
 215 O    2     2.8633     5.4109  259 O    0 0 0  287 O    0-1 0
 215 O    2     2.9591     5.5919  223 O    0 0 0  251 O    0-1 0

 216 O    1     1.8378     3.4729   72 GA   0 0 1
 216 O    2     1.9500     3.6850   80 GA   0 0 0  108 GA   0-1 0
 216 O    1     2.6130     4.9379  324 O    0 0 0
 216 O    2     2.8374     5.3618  347 O    0-1 0  349 O    0 0 0
 216 O    2     2.8633     5.4109  260 O    0 0 0  288 O    0-1 0
 216 O    2     2.9591     5.5919  224 O    0 0 1  252 O    0-1 1

 217 O    2     1.8413     3.4795   37 GA   0 0 0   65 GA   0 0 0
 217 O    1     1.9395     3.6651  109 GA   1 0 0
 217 O    1     2.8302     5.3483  254 O    1 0 0
 217 O    2     2.8633     5.4109  145 O    1 0 0  173 O    1 0 0
 217 O    2     2.8903     5.4619  325 O    1 0 0  353 O    1 0 0
 217 O    2     2.9591     5.5919  181 O    0 0 0  209 O    0 0 0

 218 O    2     1.8413     3.4795   38 GA   0 0 0   66 GA   0 0 0
 218 O    1     1.9395     3.6651  110 GA   1 0 0
 218 O    1     2.8302     5.3483  253 O    1 0 0
 218 O    2     2.8633     5.4109  146 O    1 0 0  174 O    1 0 0
 218 O    2     2.8903     5.4619  326 O    1 0 0  354 O    1 0 0
 218 O    2     2.9591     5.5919  182 O    0 0-1  210 O    0 0-1

 219 O    2     1.8413     3.4795   39 GA   0 1 0   67 GA   0 0 0
 219 O    1     1.9395     3.6651  111 GA   0 0 0
 219 O    1     2.8302     5.3483  256 O    0 0 0
 219 O    2     2.8633     5.4109  147 O    0 1 0  175 O    0 0 0
 219 O    2     2.8903     5.4619  327 O    0 1 0  355 O    0 0 0
 219 O    2     2.9591     5.5919  183 O    0 1 0  211 O    0 0 0

 220 O    2     1.8413     3.4795   40 GA   0 1 0   68 GA   0 0 0
 220 O    1     1.9395     3.6651  112 GA   0 0 0
 220 O    1     2.8302     5.3483  255 O    0 0 0
 220 O    2     2.8633     5.4109  148 O    0 1 0  176 O    0 0 0
 220 O    2     2.8903     5.4619  328 O    0 1 0  356 O    0 0 0
 220 O    2     2.9591     5.5919  184 O    0 1-1  212 O    0 0-1

 221 O    2     1.8413     3.4795   41 GA   0 0 0   69 GA   0-1 0
 221 O    1     1.9395     3.6651  113 GA   0 0 0
 221 O    1     2.8302     5.3483  258 O    0 0 0
 221 O    2     2.8633     5.4109  149 O    0 0 0  177 O    0-1 0
 221 O    2     2.8903     5.4619  329 O    0 0 0  357 O    0-1 0
 221 O    2     2.9591     5.5919  185 O    0 0 0  213 O    0-1 0

 222 O    2     1.8413     3.4795   42 GA   0 0 0   70 GA   0-1 0
 222 O    1     1.9395     3.6651  114 GA   0 0 0
 222 O    1     2.8302     5.3483  257 O    0 0 0
 222 O    2     2.8633     5.4109  150 O    0 0 0  178 O    0-1 0
 222 O    2     2.8903     5.4619  330 O    0 0 0  358 O    0-1 0
 222 O    2     2.9591     5.5919  186 O    0 0-1  214 O    0-1-1

 223 O    2     1.8413     3.4795   43 GA   0 0 0   71 GA   0 0 0
 223 O    1     1.9395     3.6651  115 GA   0 0 0
 223 O    1     2.8302     5.3483  260 O    0 0 0
 223 O    2     2.8633     5.4109  151 O    0 0 0  179 O    0 0 0
 223 O    2     2.8903     5.4619  331 O    0 0 0  359 O    0 0 0
 223 O    2     2.9591     5.5919  187 O    0 0 0  215 O    0 0 0

 224 O    2     1.8413     3.4795   44 GA   0 0 0   72 GA   0 0 0
 224 O    1     1.9395     3.6651  116 GA   0 0 0
 224 O    1     2.8302     5.3483  259 O    0 0 0
 224 O    2     2.8633     5.4109  152 O    0 0 0  180 O    0 0 0
 224 O    1     2.8903     5.4619  332 O    0 0 0
 224 O    1     2.8903     5.4619  360 O    0 0 0

 225 O    2     1.8413     3.4795   45 GA   0 0 0   61 GA   0 0 0
 225 O    1     1.9395     3.6651  117 GA   0 0 0
 225 O    1     2.8302     5.3483  262 O    0 0 0
 225 O    2     2.8633     5.4109  153 O    0 0 0  169 O    0 0 0
 225 O    2     2.8903     5.4619  333 O    0 0 0  349 O    0 0 0
 225 O    2     2.9591     5.5919  189 O    0 0 0  205 O    0 0 0

 226 O    2     1.8413     3.4795   46 GA   0 0 0   62 GA   0 0 0
 226 O    1     1.9395     3.6651  118 GA   0 0 0
 226 O    1     2.8302     5.3483  261 O    0 0 0
 226 O    2     2.8633     5.4109  154 O    0 0 0  170 O    0 0 0
 226 O    2     2.8903     5.4619  334 O    0 0 0  350 O    0 0 0
 226 O    2     2.9591     5.5919  190 O    0 0-1  206 O    0 0-1

 227 O    2     1.8413     3.4795   47 GA   0 0 0   63 GA   0 0 0
 227 O    1     1.9395     3.6651  119 GA   0 0 0
 227 O    1     2.8302     5.3483  264 O    0 0 0
 227 O    2     2.8633     5.4109  155 O    0 0 0  171 O    0 0 0
 227 O    2     2.8903     5.4619  335 O    0 0 0  351 O    0 0 0
 227 O    2     2.9591     5.5919  191 O    0 0 0  207 O    0 0 0

 228 O    2     1.8413     3.4795   48 GA   0 0 0   64 GA   0 0 0
 228 O    1     1.9395     3.6651  120 GA   0 0 0
 228 O    1     2.8302     5.3483  263 O    0 0 0
 228 O    2     2.8633     5.4109  156 O    0 0 0  172 O    0 0 0
 228 O    2     2.8903     5.4619  336 O    0 0 0  352 O    0 0 0
 228 O    2     2.9591     5.5919  192 O    0 0-1  208 O    0 0-1

 229 O    2     1.8413     3.4795   47 GA   0 0 0   49 GA   0 1 0
 229 O    1     1.9395     3.6651  121 GA   0 0 0
 229 O    1     2.8302     5.3483  266 O    0 0 0
 229 O    2     2.8633     5.4109  155 O    0 0 0  157 O    0 1 0
 229 O    2     2.8903     5.4619  335 O    0 0 0  337 O    0 1 0
 229 O    2     2.9591     5.5919  191 O    0 0 0  193 O    0 1 0

 230 O    2     1.8413     3.4795   48 GA   0 0 0   50 GA   0 1 0
 230 O    1     1.9395     3.6651  122 GA   0 0 0
 230 O    1     2.8302     5.3483  265 O    0 0 0
 230 O    2     2.8633     5.4109  156 O    0 0 0  158 O    0 1 0
 230 O    2     2.8903     5.4619  336 O    0 0 0  338 O    0 1 0
 230 O    2     2.9591     5.5919  192 O    0 0-1  194 O    0 1-1

 231 O    2     1.8413     3.4795   37 GA   0-1 0   51 GA   0 0 0
 231 O    1     1.9395     3.6651  123 GA   1 0 0
 231 O    1     2.8302     5.3483  268 O    1 0 0
 231 O    2     2.8633     5.4109  145 O    1-1 0  159 O    1 0 0
 231 O    2     2.8903     5.4619  325 O    1-1 0  339 O    1 0 0
 231 O    2     2.9591     5.5919  181 O    0-1 0  195 O    0 0 0

 232 O    2     1.8413     3.4795   38 GA   0-1 0   52 GA   0 0 0
 232 O    1     1.9395     3.6651  124 GA   1 0 0
 232 O    1     2.8302     5.3483  267 O    1 0 0
 232 O    2     2.8633     5.4109  146 O    1-1 0  160 O    1 0 0
 232 O    2     2.8903     5.4619  326 O    1-1 0  340 O    1 0 0
 232 O    2     2.9591     5.5919  182 O    0-1-1  196 O    0 0-1

 233 O    2     1.8413     3.4795   39 GA   0 0 0   53 GA   0 0 0
 233 O    1     1.9395     3.6651  125 GA   0 0 0
 233 O    1     2.8302     5.3483  270 O    0 0 0
 233 O    2     2.8633     5.4109  147 O    0 0 0  161 O    0 0 0
 233 O    2     2.8903     5.4619  327 O    0 0 0  341 O    0 0 0
 233 O    2     2.9591     5.5919  183 O    0 0 0  197 O    0 0 0

 234 O    2     1.8413     3.4795   40 GA   0 0 0   54 GA   0 0 0
 234 O    1     1.9395     3.6651  126 GA   0 0 0
 234 O    1     2.8302     5.3483  269 O    0 0 0
 234 O    2     2.8633     5.4109  148 O    0 0 0  162 O    0 0 0
 234 O    2     2.8903     5.4619  328 O    0 0 0  342 O    0 0 0
 234 O    2     2.9591     5.5919  184 O    0 0-1  198 O    0 0-1

 235 O    2     1.8413     3.4795   41 GA   0 0 0   55 GA   0 0 0
 235 O    1     1.9395     3.6651  127 GA   0 0 0
 235 O    1     2.8302     5.3483  272 O    0 0 0
 235 O    2     2.8633     5.4109  149 O    0 0 0  163 O    0 0 0
 235 O    2     2.8903     5.4619  329 O    0 0 0  343 O    0 0 0
 235 O    2     2.9591     5.5919  185 O    0 0 0  199 O    0 0 0

 236 O    2     1.8413     3.4795   42 GA   0 0 0   56 GA   0 0 0
 236 O    1     1.9395     3.6651  128 GA   0 0 0
 236 O    1     2.8302     5.3483  271 O    0 0 0
 236 O    2     2.8633     5.4109  150 O    0 0 0  164 O    0 0 0
 236 O    2     2.8903     5.4619  330 O    0 0 0  344 O    0 0 0
 236 O    2     2.9591     5.5919  186 O    0 0-1  200 O    0 0-1

 237 O    2     1.8413     3.4795   43 GA   0 0 0   57 GA   0 0 0
 237 O    1     1.9395     3.6651  129 GA   0 0 0
 237 O    1     2.8302     5.3483  274 O    0 0 0
 237 O    2     2.8633     5.4109  151 O    0 0 0  165 O    0 0 0
 237 O    2     2.8903     5.4619  331 O    0 0 0  345 O    0 0 0
 237 O    2     2.9591     5.5919  187 O    0 0 0  201 O    0 0 0

 238 O    2     1.8413     3.4795   44 GA   0 0 0   58 GA   0 0 0
 238 O    1     1.9395     3.6651  130 GA   0 0 0
 238 O    1     2.8302     5.3483  273 O    0 0 0
 238 O    2     2.8633     5.4109  152 O    0 0 0  166 O    0 0 0
 238 O    2     2.8903     5.4619  332 O    0 0 0  346 O    0 0 0
 238 O    2     2.9591     5.5919  188 O    0 0-1  202 O    0 0-1

 239 O    2     1.8413     3.4795   45 GA   0 0 0   59 GA   0 0 0
 239 O    1     1.9395     3.6651  131 GA   0 0 0
 239 O    1     2.8302     5.3483  276 O    0 0 0
 239 O    2     2.8633     5.4109  153 O    0 0 0  167 O    0 0 0
 239 O    2     2.8903     5.4619  333 O    0 0 0  347 O    0 0 0
 239 O    2     2.9591     5.5919  189 O    0 0 0  203 O    0 0 0

 240 O    2     1.8413     3.4795   46 GA   0 0 0   60 GA   0 0 0
 240 O    1     1.9395     3.6651  132 GA   0 0 0
 240 O    1     2.8302     5.3483  275 O    0 0 0
 240 O    2     2.8633     5.4109  154 O    0 0 0  168 O    0 0 0
 240 O    2     2.8903     5.4619  334 O    0 0 0  348 O    0 0 0
 240 O    2     2.9591     5.5919  190 O    0 0-1  204 O    0 0-1

 241 O    2     1.8413     3.4795   59 GA   0-1 0   61 GA   0 0 0
 241 O    1     1.9395     3.6651  133 GA   0 0 0
 241 O    1     2.8302     5.3483  278 O    0 0 0
 241 O    2     2.8633     5.4109  167 O    0-1 0  169 O    0 0 0
 241 O    2     2.8903     5.4619  347 O    0-1 0  349 O    0 0 0
 241 O    2     2.9591     5.5919  203 O    0-1 0  205 O    0 0 0

 242 O    2     1.8413     3.4795   60 GA   0-1 0   62 GA   0 0 0
 242 O    1     1.9395     3.6651  134 GA   0 0 0
 242 O    1     2.8302     5.3483  277 O    0 0 0
 242 O    2     2.8633     5.4109  168 O    0-1 0  170 O    0 0 0
 242 O    2     2.8903     5.4619  348 O    0-1 0  350 O    0 0 0
 242 O    2     2.9591     5.5919  204 O    0-1-1  206 O    0 0-1

 243 O    2     1.8413     3.4795   49 GA   0 0 0   63 GA   0 0 0
 243 O    1     1.9395     3.6651  135 GA   0 0 0
 243 O    1     2.8302     5.3483  280 O    0 0 0
 243 O    2     2.8633     5.4109  157 O    0 0 0  171 O    0 0 0
 243 O    2     2.8903     5.4619  337 O    0 0 0  351 O    0 0 0
 243 O    2     2.9591     5.5919  193 O    0 0 0  207 O    0 0 0

 244 O    2     1.8413     3.4795   50 GA   0 0 0   64 GA   0 0 0
 244 O    1     1.9395     3.6651  136 GA   0 0 0
 244 O    1     2.8302     5.3483  279 O    0 0 0
 244 O    2     2.8633     5.4109  158 O    0 0 0  172 O    0 0 0
 244 O    2     2.8903     5.4619  338 O    0 0 0  352 O    0 0 0
 244 O    2     2.9591     5.5919  194 O    0 0-1  208 O    0 0-1

 245 O    2     1.8413     3.4795   51 GA   0 0 0   65 GA   0 0 0
 245 O    1     1.9395     3.6651  137 GA   1 0 0
 245 O    1     2.8302     5.3483  282 O    1 0 0
 245 O    2     2.8633     5.4109  159 O    1 0 0  173 O    1 0 0
 245 O    2     2.8903     5.4619  339 O    1 0 0  353 O    1 0 0
 245 O    2     2.9591     5.5919  195 O    0 0 0  209 O    0 0 0

 246 O    2     1.8413     3.4795   52 GA   0 0 0   66 GA   0 0 0
 246 O    1     1.9395     3.6651  138 GA   1 0 0
 246 O    1     2.8302     5.3483  281 O    1 0 0
 246 O    2     2.8633     5.4109  160 O    1 0 0  174 O    1 0 0
 246 O    2     2.8903     5.4619  340 O    1 0 0  354 O    1 0 0
 246 O    2     2.9591     5.5919  196 O    0 0-1  210 O    0 0-1

 247 O    2     1.8413     3.4795   53 GA   0 0 0   67 GA   0 0 0
 247 O    1     1.9395     3.6651  139 GA   0 0 0
 247 O    1     2.8302     5.3483  284 O    0 0 0
 247 O    2     2.8633     5.4109  161 O    0 0 0  175 O    0 0 0
 247 O    2     2.8903     5.4619  341 O    0 0 0  355 O    0 0 0
 247 O    2     2.9591     5.5919  197 O    0 0 0  211 O    0 0 0

 248 O    2     1.8413     3.4795   54 GA   0 0 0   68 GA   0 0 0
 248 O    1     1.9395     3.6651  140 GA   0 0 0
 248 O    1     2.8302     5.3483  283 O    0 0 0
 248 O    2     2.8633     5.4109  162 O    0 0 0  176 O    0 0 0
 248 O    2     2.8903     5.4619  342 O    0 0 0  356 O    0 0 0
 248 O    2     2.9591     5.5919  198 O    0 0-1  212 O    0 0-1

 249 O    2     1.8413     3.4795   55 GA   0 0 0   69 GA   0 0 0
 249 O    1     1.9395     3.6651  141 GA   0 0 0
 249 O    1     2.8302     5.3483  286 O    0 0 0
 249 O    2     2.8633     5.4109  163 O    0 0 0  177 O    0 0 0
 249 O    2     2.8903     5.4619  343 O    0 0 0  357 O    0 0 0
 249 O    2     2.9591     5.5919  199 O    0 0 0  213 O    0 0 0

 250 O    2     1.8413     3.4795   56 GA   0 0 0   70 GA   0 0 0
 250 O    1     1.9395     3.6651  142 GA   0 0 0
 250 O    1     2.8302     5.3483  285 O    0 0 0
 250 O    2     2.8633     5.4109  164 O    0 0 0  178 O    0 0 0
 250 O    2     2.8903     5.4619  344 O    0 0 0  358 O    0 0 0
 250 O    2     2.9591     5.5919  200 O    0 0-1  214 O    0 0-1

 251 O    2     1.8413     3.4795   57 GA   0 0 0   71 GA   0 1 0
 251 O    1     1.9395     3.6651  143 GA   0 0 0
 251 O    1     2.8302     5.3483  288 O    0 0 0
 251 O    2     2.8633     5.4109  165 O    0 0 0  179 O    0 1 0
 251 O    2     2.8903     5.4619  345 O    0 0 0  359 O    0 1 0
 251 O    2     2.9591     5.5919  201 O    0 0 0  215 O    0 1 0

 252 O    2     1.8413     3.4795   58 GA   0 0 0   72 GA   0 1 0
 252 O    1     1.9395     3.6651  144 GA   0 0 0
 252 O    1     2.8302     5.3483  287 O    0 0 0
 252 O    2     2.8633     5.4109  166 O    0 0 0  180 O    0 1 0
 252 O    1     2.8903     5.4619  346 O    0 0 0
 252 O    1     2.8903     5.4619  360 O    0 1 0

 253 O    2     1.8413     3.4795    1 GA   0 0 0   29 GA   0 0 0
 253 O    1     1.9395     3.6651   73 GA  -1 0 0
 253 O    1     2.8302     5.3483  218 O   -1 0 0
 253 O    2     2.8633     5.4109  181 O   -1 0 0  209 O   -1 0 0
 253 O    2     2.8903     5.4619  289 O   -1 0 0  317 O   -1 0 0
 253 O    2     2.9591     5.5919  145 O    0 0 0  173 O    0 0 0

 254 O    2     1.8413     3.4795    2 GA   0 0 0   30 GA   0 0 0
 254 O    1     1.9395     3.6651   74 GA  -1 0 0
 254 O    1     2.8302     5.3483  217 O   -1 0 0
 254 O    2     2.8633     5.4109  182 O   -1 0 0  210 O   -1 0 0
 254 O    2     2.8903     5.4619  290 O   -1 0 0  318 O   -1 0 0
 254 O    2     2.9591     5.5919  146 O    0 0 1  174 O    0 0 1

 255 O    2     1.8413     3.4795    3 GA   0 1 0   31 GA   0 0 0
 255 O    1     1.9395     3.6651   75 GA   0 0 0
 255 O    1     2.8302     5.3483  220 O    0 0 0
 255 O    2     2.8633     5.4109  183 O    0 1 0  211 O    0 0 0
 255 O    2     2.8903     5.4619  291 O    0 1 0  319 O    0 0 0
 255 O    2     2.9591     5.5919  147 O    0 1 0  175 O    0 0 0

 256 O    2     1.8413     3.4795    4 GA   0 1 0   32 GA   0 0 0
 256 O    1     1.9395     3.6651   76 GA   0 0 0
 256 O    1     2.8302     5.3483  219 O    0 0 0
 256 O    2     2.8633     5.4109  184 O    0 1 0  212 O    0 0 0
 256 O    2     2.8903     5.4619  292 O    0 1 0  320 O    0 0 0
 256 O    2     2.9591     5.5919  148 O    0 1 1  176 O    0 0 1

 257 O    2     1.8413     3.4795    5 GA   0 0 0   33 GA   0-1 0
 257 O    1     1.9395     3.6651   77 GA   0 0 0
 257 O    1     2.8302     5.3483  222 O    0 0 0
 257 O    2     2.8633     5.4109  185 O    0 0 0  213 O    0-1 0
 257 O    2     2.8903     5.4619  293 O    0 0 0  321 O    0-1 0
 257 O    2     2.9591     5.5919  149 O    0 0 0  177 O    0-1 0

 258 O    2     1.8413     3.4795    6 GA   0 0 0   34 GA   0-1 0
 258 O    1     1.9395     3.6651   78 GA   0 0 0
 258 O    1     2.8302     5.3483  221 O    0 0 0
 258 O    2     2.8633     5.4109  186 O    0 0 0  214 O    0-1 0
 258 O    2     2.8903     5.4619  294 O    0 0 0  322 O    0-1 0
 258 O    2     2.9591     5.5919  150 O    0 0 1  178 O    0-1 1

 259 O    2     1.8413     3.4795    7 GA   0 0 0   35 GA   0 0 0
 259 O    1     1.9395     3.6651   79 GA   0 0 0
 259 O    1     2.8302     5.3483  224 O    0 0 0
 259 O    2     2.8633     5.4109  187 O    0 0 0  215 O    0 0 0
 259 O    2     2.8903     5.4619  295 O    0 0 0  323 O    0 0 0
 259 O    2     2.9591     5.5919  151 O    0 0 0  179 O    0 0 0

 260 O    2     1.8413     3.4795    8 GA   0 0 0   36 GA   0 0 0
 260 O    1     1.9395     3.6651   80 GA   0 0 0
 260 O    1     2.8302     5.3483  223 O    0 0 0
 260 O    2     2.8633     5.4109  188 O    0 0 0  216 O    0 0 0
 260 O    2     2.8903     5.4619  296 O    0 0 0  324 O    0 0 0
 260 O    2     2.9591     5.5919  152 O    0 0 1  180 O    0 0 1

 261 O    2     1.8413     3.4795    9 GA   0 0 0   25 GA   0 0 0
 261 O    1     1.9395     3.6651   81 GA   0 0 0
 261 O    1     2.8302     5.3483  226 O    0 0 0
 261 O    2     2.8633     5.4109  189 O    0 0 0  205 O    0 0 0
 261 O    2     2.8903     5.4619  297 O    0 0 0  313 O    0 0 0
 261 O    2     2.9591     5.5919  153 O    0 0 0  169 O    0 0 0

 262 O    2     1.8413     3.4795   10 GA   0 0 0   26 GA   0 0 0
 262 O    1     1.9395     3.6651   82 GA   0 0 0
 262 O    1     2.8302     5.3483  225 O    0 0 0
 262 O    2     2.8633     5.4109  190 O    0 0 0  206 O    0 0 0
 262 O    2     2.8903     5.4619  298 O    0 0 0  314 O    0 0 0
 262 O    2     2.9591     5.5919  154 O    0 0 1  170 O    0 0 1

 263 O    2     1.8413     3.4795   11 GA   0 0 0   27 GA   0 0 0
 263 O    1     1.9395     3.6651   83 GA   0 0 0
 263 O    1     2.8302     5.3483  228 O    0 0 0
 263 O    2     2.8633     5.4109  191 O    0 0 0  207 O    0 0 0
 263 O    2     2.8903     5.4619  299 O    0 0 0  315 O    0 0 0
 263 O    2     2.9591     5.5919  155 O    0 0 0  171 O    0 0 0

 264 O    2     1.8413     3.4795   12 GA   0 0 0   28 GA   0 0 0
 264 O    1     1.9395     3.6651   84 GA   0 0 0
 264 O    1     2.8302     5.3483  227 O    0 0 0
 264 O    2     2.8633     5.4109  192 O    0 0 0  208 O    0 0 0
 264 O    2     2.8903     5.4619  300 O    0 0 0  316 O    0 0 0
 264 O    2     2.9591     5.5919  156 O    0 0 1  172 O    0 0 1

 265 O    2     1.8413     3.4795   11 GA   0 0 0   13 GA   0 1 0
 265 O    1     1.9395     3.6651   85 GA   0 0 0
 265 O    1     2.8302     5.3483  230 O    0 0 0
 265 O    2     2.8633     5.4109  191 O    0 0 0  193 O    0 1 0
 265 O    2     2.8903     5.4619  299 O    0 0 0  301 O    0 1 0
 265 O    2     2.9591     5.5919  155 O    0 0 0  157 O    0 1 0

 266 O    2     1.8413     3.4795   12 GA   0 0 0   14 GA   0 1 0
 266 O    1     1.9395     3.6651   86 GA   0 0 0
 266 O    1     2.8302     5.3483  229 O    0 0 0
 266 O    2     2.8633     5.4109  192 O    0 0 0  194 O    0 1 0
 266 O    2     2.8903     5.4619  300 O    0 0 0  302 O    0 1 0
 266 O    2     2.9591     5.5919  156 O    0 0 1  158 O    0 1 1

 267 O    2     1.8413     3.4795    1 GA   0-1 0   15 GA   0 0 0
 267 O    1     1.9395     3.6651   87 GA  -1 0 0
 267 O    1     2.8302     5.3483  232 O   -1 0 0
 267 O    2     2.8633     5.4109  181 O   -1-1 0  195 O   -1 0 0
 267 O    2     2.8903     5.4619  289 O   -1-1 0  303 O   -1 0 0
 267 O    2     2.9591     5.5919  145 O    0-1 0  159 O    0 0 0

 268 O    2     1.8413     3.4795    2 GA   0-1 0   16 GA   0 0 0
 268 O    1     1.9395     3.6651   88 GA  -1 0 0
 268 O    1     2.8302     5.3483  231 O   -1 0 0
 268 O    2     2.8633     5.4109  182 O   -1-1 0  196 O   -1 0 0
 268 O    2     2.8903     5.4619  290 O   -1-1 0  304 O   -1 0 0
 268 O    2     2.9591     5.5919  146 O    0-1 1  160 O    0 0 1

 269 O    2     1.8413     3.4795    3 GA   0 0 0   17 GA   0 0 0
 269 O    1     1.9395     3.6651   89 GA   0 0 0
 269 O    1     2.8302     5.3483  234 O    0 0 0
 269 O    2     2.8633     5.4109  183 O    0 0 0  197 O    0 0 0
 269 O    2     2.8903     5.4619  291 O    0 0 0  305 O    0 0 0
 269 O    2     2.9591     5.5919  147 O    0 0 0  161 O    0 0 0

 270 O    2     1.8413     3.4795    4 GA   0 0 0   18 GA   0 0 0
 270 O    1     1.9395     3.6651   90 GA   0 0 0
 270 O    1     2.8302     5.3483  233 O    0 0 0
 270 O    2     2.8633     5.4109  184 O    0 0 0  198 O    0 0 0
 270 O    2     2.8903     5.4619  292 O    0 0 0  306 O    0 0 0
 270 O    2     2.9591     5.5919  148 O    0 0 1  162 O    0 0 1

 271 O    2     1.8413     3.4795    5 GA   0 0 0   19 GA   0 0 0
 271 O    1     1.9395     3.6651   91 GA   0 0 0
 271 O    1     2.8302     5.3483  236 O    0 0 0
 271 O    2     2.8633     5.4109  185 O    0 0 0  199 O    0 0 0
 271 O    2     2.8903     5.4619  293 O    0 0 0  307 O    0 0 0
 271 O    2     2.9591     5.5919  149 O    0 0 0  163 O    0 0 0

 272 O    2     1.8413     3.4795    6 GA   0 0 0   20 GA   0 0 0
 272 O    1     1.9395     3.6651   92 GA   0 0 0
 272 O    1     2.8302     5.3483  235 O    0 0 0
 272 O    2     2.8633     5.4109  186 O    0 0 0  200 O    0 0 0
 272 O    2     2.8903     5.4619  294 O    0 0 0  308 O    0 0 0
 272 O    2     2.9591     5.5919  150 O    0 0 1  164 O    0 0 1

 273 O    2     1.8413     3.4795    7 GA   0 0 0   21 GA   0 0 0
 273 O    1     1.9395     3.6651   93 GA   0 0 0
 273 O    1     2.8302     5.3483  238 O    0 0 0
 273 O    2     2.8633     5.4109  187 O    0 0 0  201 O    0 0 0
 273 O    2     2.8903     5.4619  295 O    0 0 0  309 O    0 0 0
 273 O    2     2.9591     5.5919  151 O    0 0 0  165 O    0 0 0

 274 O    2     1.8413     3.4795    8 GA   0 0 0   22 GA   0 0 0
 274 O    1     1.9395     3.6651   94 GA   0 0 0
 274 O    1     2.8302     5.3483  237 O    0 0 0
 274 O    2     2.8633     5.4109  188 O    0 0 0  202 O    0 0 0
 274 O    2     2.8903     5.4619  296 O    0 0 0  310 O    0 0 0
 274 O    2     2.9591     5.5919  152 O    0 0 1  166 O    0 0 1

 275 O    2     1.8413     3.4795    9 GA   0 0 0   23 GA   0 0 0
 275 O    1     1.9395     3.6651   95 GA   0 0 0
 275 O    1     2.8302     5.3483  240 O    0 0 0
 275 O    2     2.8633     5.4109  189 O    0 0 0  203 O    0 0 0
 275 O    2     2.8903     5.4619  297 O    0 0 0  311 O    0 0 0
 275 O    2     2.9591     5.5919  153 O    0 0 0  167 O    0 0 0

 276 O    2     1.8413     3.4795   10 GA   0 0 0   24 GA   0 0 0
 276 O    1     1.9395     3.6651   96 GA   0 0 0
 276 O    1     2.8302     5.3483  239 O    0 0 0
 276 O    2     2.8633     5.4109  190 O    0 0 0  204 O    0 0 0
 276 O    2     2.8903     5.4619  298 O    0 0 0  312 O    0 0 0
 276 O    2     2.9591     5.5919  154 O    0 0 1  168 O    0 0 1

 277 O    2     1.8413     3.4795   23 GA   0-1 0   25 GA   0 0 0
 277 O    1     1.9395     3.6651   97 GA   0 0 0
 277 O    1     2.8302     5.3483  242 O    0 0 0
 277 O    2     2.8633     5.4109  203 O    0-1 0  205 O    0 0 0
 277 O    2     2.8903     5.4619  311 O    0-1 0  313 O    0 0 0
 277 O    2     2.9591     5.5919  167 O    0-1 0  169 O    0 0 0

 278 O    2     1.8413     3.4795   24 GA   0-1 0   26 GA   0 0 0
 278 O    1     1.9395     3.6651   98 GA   0 0 0
 278 O    1     2.8302     5.3483  241 O    0 0 0
 278 O    2     2.8633     5.4109  204 O    0-1 0  206 O    0 0 0
 278 O    2     2.8903     5.4619  312 O    0-1 0  314 O    0 0 0
 278 O    2     2.9591     5.5919  168 O    0-1 1  170 O    0 0 1

 279 O    2     1.8413     3.4795   13 GA   0 0 0   27 GA   0 0 0
 279 O    1     1.9395     3.6651   99 GA   0 0 0
 279 O    1     2.8302     5.3483  244 O    0 0 0
 279 O    2     2.8633     5.4109  193 O    0 0 0  207 O    0 0 0
 279 O    2     2.8903     5.4619  301 O    0 0 0  315 O    0 0 0
 279 O    2     2.9591     5.5919  157 O    0 0 0  171 O    0 0 0

 280 O    2     1.8413     3.4795   14 GA   0 0 0   28 GA   0 0 0
 280 O    1     1.9395     3.6651  100 GA   0 0 0
 280 O    1     2.8302     5.3483  243 O    0 0 0
 280 O    2     2.8633     5.4109  194 O    0 0 0  208 O    0 0 0
 280 O    2     2.8903     5.4619  302 O    0 0 0  316 O    0 0 0
 280 O    2     2.9591     5.5919  158 O    0 0 1  172 O    0 0 1

 281 O    2     1.8413     3.4795   15 GA   0 0 0   29 GA   0 0 0
 281 O    1     1.9395     3.6651  101 GA  -1 0 0
 281 O    1     2.8302     5.3483  246 O   -1 0 0
 281 O    2     2.8633     5.4109  195 O   -1 0 0  209 O   -1 0 0
 281 O    2     2.8903     5.4619  303 O   -1 0 0  317 O   -1 0 0
 281 O    2     2.9591     5.5919  159 O    0 0 0  173 O    0 0 0

 282 O    2     1.8413     3.4795   16 GA   0 0 0   30 GA   0 0 0
 282 O    1     1.9395     3.6651  102 GA  -1 0 0
 282 O    1     2.8302     5.3483  245 O   -1 0 0
 282 O    2     2.8633     5.4109  196 O   -1 0 0  210 O   -1 0 0
 282 O    2     2.8903     5.4619  304 O   -1 0 0  318 O   -1 0 0
 282 O    2     2.9591     5.5919  160 O    0 0 1  174 O    0 0 1

 283 O    2     1.8413     3.4795   17 GA   0 0 0   31 GA   0 0 0
 283 O    1     1.9395     3.6651  103 GA   0 0 0
 283 O    1     2.8302     5.3483  248 O    0 0 0
 283 O    2     2.8633     5.4109  197 O    0 0 0  211 O    0 0 0
 283 O    2     2.8903     5.4619  305 O    0 0 0  319 O    0 0 0
 283 O    2     2.9591     5.5919  161 O    0 0 0  175 O    0 0 0

 284 O    2     1.8413     3.4795   18 GA   0 0 0   32 GA   0 0 0
 284 O    1     1.9395     3.6651  104 GA   0 0 0
 284 O    1     2.8302     5.3483  247 O    0 0 0
 284 O    2     2.8633     5.4109  198 O    0 0 0  212 O    0 0 0
 284 O    2     2.8903     5.4619  306 O    0 0 0  320 O    0 0 0
 284 O    2     2.9591     5.5919  162 O    0 0 1  176 O    0 0 1

 285 O    2     1.8413     3.4795   19 GA   0 0 0   33 GA   0 0 0
 285 O    1     1.9395     3.6651  105 GA   0 0 0
 285 O    1     2.8302     5.3483  250 O    0 0 0
 285 O    2     2.8633     5.4109  199 O    0 0 0  213 O    0 0 0
 285 O    2     2.8903     5.4619  307 O    0 0 0  321 O    0 0 0
 285 O    2     2.9591     5.5919  163 O    0 0 0  177 O    0 0 0

 286 O    2     1.8413     3.4795   20 GA   0 0 0   34 GA   0 0 0
 286 O    1     1.9395     3.6651  106 GA   0 0 0
 286 O    1     2.8302     5.3483  249 O    0 0 0
 286 O    2     2.8633     5.4109  200 O    0 0 0  214 O    0 0 0
 286 O    2     2.8903     5.4619  308 O    0 0 0  322 O    0 0 0
 286 O    2     2.9591     5.5919  164 O    0 0 1  178 O    0 0 1

 287 O    2     1.8413     3.4795   21 GA   0 0 0   35 GA   0 1 0
 287 O    1     1.9395     3.6651  107 GA   0 0 0
 287 O    1     2.8302     5.3483  252 O    0 0 0
 287 O    2     2.8633     5.4109  201 O    0 0 0  215 O    0 1 0
 287 O    2     2.8903     5.4619  309 O    0 0 0  323 O    0 1 0
 287 O    2     2.9591     5.5919  165 O    0 0 0  179 O    0 1 0

 288 O    2     1.8413     3.4795   22 GA   0 0 0   36 GA   0 1 0
 288 O    1     1.9395     3.6651  108 GA   0 0 0
 288 O    1     2.8302     5.3483  251 O    0 0 0
 288 O    2     2.8633     5.4109  202 O    0 0 0  216 O    0 1 0
 288 O    2     2.8903     5.4619  310 O    0 0 0  324 O    0 1 0
 288 O    2     2.9591     5.5919  166 O    0 0 1  180 O    0 1 1

 289 O    1     1.8740     3.5414   38 GA   0 0 0
 289 O    1     2.0166     3.8109  112 GA   0 0 0
 289 O    2     2.0715     3.9146   73 GA   0 0 0   87 GA   0 1 0
 289 O    1     2.6130     4.9379  181 O    0 0 0
 289 O    2     2.6616     5.0296  328 O    0 1 0  356 O    0 0 0
 289 O    2     2.8374     5.3618  148 O    0 1 0  176 O    0 0 0

 290 O    1     1.8740     3.5414   37 GA   0 0 0
 290 O    1     2.0166     3.8109  111 GA   0 0 0
 290 O    2     2.0715     3.9146   74 GA   0 0 0   88 GA   0 1 0
 290 O    1     2.6130     4.9379  182 O    0 0 0
 290 O    2     2.6616     5.0296  327 O    0 1 0  355 O    0 0 0
 290 O    2     2.8374     5.3618  147 O    0 1 0  175 O    0 0 0

 291 O    1     1.8740     3.5414   40 GA   0 0 0
 291 O    1     2.0166     3.8109  114 GA   0 0 0
 291 O    2     2.0715     3.9146   75 GA   0-1 0   89 GA   0 0 0
 291 O    1     2.6130     4.9379  183 O    0 0 0
 291 O    2     2.6616     5.0296  330 O    0 0 0  358 O    0-1 0
 291 O    2     2.8374     5.3618  150 O    0 0 0  178 O    0-1 0

 292 O    1     1.8740     3.5414   39 GA   0 0 0
 292 O    1     2.0166     3.8109  113 GA   0 0 0
 292 O    2     2.0715     3.9146   76 GA   0-1 0   90 GA   0 0 0
 292 O    1     2.6130     4.9379  184 O    0 0 0
 292 O    2     2.6616     5.0296  329 O    0 0 0  357 O    0-1 0
 292 O    2     2.8374     5.3618  149 O    0 0 0  177 O    0-1 0

 293 O    1     1.8740     3.5414   42 GA   0 0 0
 293 O    1     2.0166     3.8109  116 GA   0 0 0
 293 O    2     2.0715     3.9146   77 GA   0 0 0   91 GA   0 0 0
 293 O    1     2.6130     4.9379  185 O    0 0 0
 293 O    1     2.6616     5.0296  332 O    0 0 0
 293 O    1     2.6616     5.0296  360 O    0 0 0

 294 O    1     1.8740     3.5414   41 GA   0 0 0
 294 O    1     2.0166     3.8109  115 GA   0 0 0
 294 O    2     2.0715     3.9146   78 GA   0 0 0   92 GA   0 0 0
 294 O    1     2.6130     4.9379  186 O    0 0 0
 294 O    2     2.6616     5.0296  331 O    0 0 0  359 O    0 0 0
 294 O    2     2.8374     5.3618  151 O    0 0 0  179 O    0 0 0

 295 O    1     1.8740     3.5414   44 GA   0 0 0
 295 O    1     2.0166     3.8109  118 GA   0 0 0
 295 O    2     2.0715     3.9146   79 GA   0 0 0   93 GA   0 0 0
 295 O    1     2.6130     4.9379  187 O    0 0 0
 295 O    2     2.6616     5.0296  334 O    0 0 0  350 O    0 0 0
 295 O    2     2.8374     5.3618  154 O    0 0 0  170 O    0 0 0

 296 O    1     1.8740     3.5414   43 GA   0 0 0
 296 O    1     2.0166     3.8109  117 GA   0 0 0
 296 O    2     2.0715     3.9146   80 GA   0 0 0   94 GA   0 0 0
 296 O    1     2.6130     4.9379  188 O    0 0 0
 296 O    2     2.6616     5.0296  333 O    0 0 0  349 O    0 0 0
 296 O    2     2.8374     5.3618  153 O    0 0 0  169 O    0 0 0

 297 O    1     1.8740     3.5414   46 GA   0 0 0
 297 O    1     2.0166     3.8109  120 GA   0 0 0
 297 O    2     2.0715     3.9146   81 GA   0 0 0   95 GA   0 0 0
 297 O    1     2.6130     4.9379  189 O    0 0 0
 297 O    2     2.6616     5.0296  336 O    0 0 0  352 O    0 0 0
 297 O    2     2.8374     5.3618  156 O    0 0 0  172 O    0 0 0

 298 O    1     1.8740     3.5414   45 GA   0 0 0
 298 O    1     2.0166     3.8109  119 GA   0 0 0
 298 O    2     2.0715     3.9146   82 GA   0 0 0   96 GA   0 0 0
 298 O    1     2.6130     4.9379  190 O    0 0 0
 298 O    2     2.6616     5.0296  335 O    0 0 0  351 O    0 0 0
 298 O    2     2.8374     5.3618  155 O    0 0 0  171 O    0 0 0

 299 O    1     1.8740     3.5414   48 GA   0 0 0
 299 O    1     2.0166     3.8109  110 GA   0 0 0
 299 O    2     2.0715     3.9146   83 GA   0 0 0   85 GA   0 0 0
 299 O    1     2.6130     4.9379  191 O    0 0 0
 299 O    2     2.6616     5.0296  326 O    0 0 0  354 O    0 0 0
 299 O    2     2.8374     5.3618  146 O    0 0 0  174 O    0 0 0

 300 O    1     1.8740     3.5414   47 GA   0 0 0
 300 O    1     2.0166     3.8109  109 GA   0 0 0
 300 O    2     2.0715     3.9146   84 GA   0 0 0   86 GA   0 0 0
 300 O    1     2.6130     4.9379  192 O    0 0 0
 300 O    2     2.6616     5.0296  325 O    0 0 0  353 O    0 0 0
 300 O    2     2.8374     5.3618  145 O    0 0 0  173 O    0 0 0

 301 O    1     1.8740     3.5414   50 GA   0 0 0
 301 O    1     2.0166     3.8109  124 GA   0 0 0
 301 O    2     2.0715     3.9146   85 GA   0-1 0   99 GA   0 0 0
 301 O    1     2.6130     4.9379  193 O    0 0 0
 301 O    2     2.6616     5.0296  326 O    0-1 0  340 O    0 0 0
 301 O    2     2.8374     5.3618  146 O    0-1 0  160 O    0 0 0

 302 O    1     1.8740     3.5414   49 GA   0 0 0
 302 O    1     2.0166     3.8109  123 GA   0 0 0
 302 O    2     2.0715     3.9146   86 GA   0-1 0  100 GA   0 0 0
 302 O    1     2.6130     4.9379  194 O    0 0 0
 302 O    2     2.6616     5.0296  325 O    0-1 0  339 O    0 0 0
 302 O    2     2.8374     5.3618  145 O    0-1 0  159 O    0 0 0

 303 O    1     1.8740     3.5414   52 GA   0 0 0
 303 O    1     2.0166     3.8109  126 GA   0 0 0
 303 O    2     2.0715     3.9146   87 GA   0 0 0  101 GA   0 0 0
 303 O    1     2.6130     4.9379  195 O    0 0 0
 303 O    2     2.6616     5.0296  328 O    0 0 0  342 O    0 0 0
 303 O    2     2.8374     5.3618  148 O    0 0 0  162 O    0 0 0

 304 O    1     1.8740     3.5414   51 GA   0 0 0
 304 O    1     2.0166     3.8109  125 GA   0 0 0
 304 O    2     2.0715     3.9146   88 GA   0 0 0  102 GA   0 0 0
 304 O    1     2.6130     4.9379  196 O    0 0 0
 304 O    2     2.6616     5.0296  327 O    0 0 0  341 O    0 0 0
 304 O    2     2.8374     5.3618  147 O    0 0 0  161 O    0 0 0

 305 O    1     1.8740     3.5414   54 GA   0 0 0
 305 O    1     2.0166     3.8109  128 GA   0 0 0
 305 O    2     2.0715     3.9146   89 GA   0 0 0  103 GA   0 0 0
 305 O    1     2.6130     4.9379  197 O    0 0 0
 305 O    2     2.6616     5.0296  330 O    0 0 0  344 O    0 0 0
 305 O    2     2.8374     5.3618  150 O    0 0 0  164 O    0 0 0

 306 O    1     1.8740     3.5414   53 GA   0 0 0
 306 O    1     2.0166     3.8109  127 GA   0 0 0
 306 O    2     2.0715     3.9146   90 GA   0 0 0  104 GA   0 0 0
 306 O    1     2.6130     4.9379  198 O    0 0 0
 306 O    2     2.6616     5.0296  329 O    0 0 0  343 O    0 0 0
 306 O    2     2.8374     5.3618  149 O    0 0 0  163 O    0 0 0

 307 O    1     1.8740     3.5414   56 GA   0 0 0
 307 O    1     2.0166     3.8109  130 GA   0 0 0
 307 O    2     2.0715     3.9146   91 GA   0 0 0  105 GA   0 0 0
 307 O    1     2.6130     4.9379  199 O    0 0 0
 307 O    2     2.6616     5.0296  332 O    0 0 0  346 O    0 0 0
 307 O    2     2.8374     5.3618  152 O    0 0 0  166 O    0 0 0

 308 O    1     1.8740     3.5414   55 GA   0 0 0
 308 O    1     2.0166     3.8109  129 GA   0 0 0
 308 O    2     2.0715     3.9146   92 GA   0 0 0  106 GA   0 0 0
 308 O    1     2.6130     4.9379  200 O    0 0 0
 308 O    2     2.6616     5.0296  331 O    0 0 0  345 O    0 0 0
 308 O    2     2.8374     5.3618  151 O    0 0 0  165 O    0 0 0

 309 O    1     1.8740     3.5414   58 GA   0 0 0
 309 O    1     2.0166     3.8109  132 GA   0 0 0
 309 O    2     2.0715     3.9146   93 GA   0 0 0  107 GA   0 0 0
 309 O    1     2.6130     4.9379  201 O    0 0 0
 309 O    2     2.6616     5.0296  334 O    0 0 0  348 O    0 0 0
 309 O    2     2.8374     5.3618  154 O    0 0 0  168 O    0 0 0

 310 O    1     1.8740     3.5414   57 GA   0 0 0
 310 O    1     2.0166     3.8109  131 GA   0 0 0
 310 O    2     2.0715     3.9146   94 GA   0 0 0  108 GA   0 0 0
 310 O    1     2.6130     4.9379  202 O    0 0 0
 310 O    2     2.6616     5.0296  333 O    0 0 0  347 O    0 0 0
 310 O    2     2.8374     5.3618  153 O    0 0 0  167 O    0 0 0

 311 O    1     1.8740     3.5414   60 GA   0 0 0
 311 O    1     2.0166     3.8109  122 GA   0 0 0
 311 O    2     2.0715     3.9146   95 GA   0 0 0   97 GA   0 1 0
 311 O    1     2.6130     4.9379  203 O    0 0 0
 311 O    2     2.6616     5.0296  336 O    0 0 0  338 O    0 1 0
 311 O    2     2.8374     5.3618  156 O    0 0 0  158 O    0 1 0

 312 O    1     1.8740     3.5414   59 GA   0 0 0
 312 O    1     2.0166     3.8109  121 GA   0 0 0
 312 O    2     2.0715     3.9146   96 GA   0 0 0   98 GA   0 1 0
 312 O    1     2.6130     4.9379  204 O    0 0 0
 312 O    2     2.6616     5.0296  335 O    0 0 0  337 O    0 1 0
 312 O    2     2.8374     5.3618  155 O    0 0 0  157 O    0 1 0

 313 O    1     1.8740     3.5414   62 GA   0 0 0
 313 O    1     2.0166     3.8109  136 GA   0 0 0
 313 O    2     2.0715     3.9146   81 GA   0 0 0   97 GA   0 0 0
 313 O    1     2.6130     4.9379  205 O    0 0 0
 313 O    2     2.6616     5.0296  338 O    0 0 0  352 O    0 0 0
 313 O    2     2.8374     5.3618  158 O    0 0 0  172 O    0 0 0

 314 O    1     1.8740     3.5414   61 GA   0 0 0
 314 O    1     2.0166     3.8109  135 GA   0 0 0
 314 O    2     2.0715     3.9146   82 GA   0 0 0   98 GA   0 0 0
 314 O    1     2.6130     4.9379  206 O    0 0 0
 314 O    2     2.6616     5.0296  337 O    0 0 0  351 O    0 0 0
 314 O    2     2.8374     5.3618  157 O    0 0 0  171 O    0 0 0

 315 O    1     1.8740     3.5414   64 GA   0 0 0
 315 O    1     2.0166     3.8109  138 GA   0 0 0
 315 O    2     2.0715     3.9146   83 GA   0 0 0   99 GA   0 0 0
 315 O    1     2.6130     4.9379  207 O    0 0 0
 315 O    2     2.6616     5.0296  340 O    0 0 0  354 O    0 0 0
 315 O    2     2.8374     5.3618  160 O    0 0 0  174 O    0 0 0

 316 O    1     1.8740     3.5414   63 GA   0 0 0
 316 O    1     2.0166     3.8109  137 GA   0 0 0
 316 O    2     2.0715     3.9146   84 GA   0 0 0  100 GA   0 0 0
 316 O    1     2.6130     4.9379  208 O    0 0 0
 316 O    2     2.6616     5.0296  339 O    0 0 0  353 O    0 0 0
 316 O    2     2.8374     5.3618  159 O    0 0 0  173 O    0 0 0

 317 O    1     1.8740     3.5414   66 GA   0 0 0
 317 O    1     2.0166     3.8109  140 GA   0 0 0
 317 O    2     2.0715     3.9146   73 GA   0 0 0  101 GA   0 0 0
 317 O    1     2.6130     4.9379  209 O    0 0 0
 317 O    2     2.6616     5.0296  342 O    0 0 0  356 O    0 0 0
 317 O    2     2.8374     5.3618  162 O    0 0 0  176 O    0 0 0

 318 O    1     1.8740     3.5414   65 GA   0 0 0
 318 O    1     2.0166     3.8109  139 GA   0 0 0
 318 O    2     2.0715     3.9146   74 GA   0 0 0  102 GA   0 0 0
 318 O    1     2.6130     4.9379  210 O    0 0 0
 318 O    2     2.6616     5.0296  341 O    0 0 0  355 O    0 0 0
 318 O    2     2.8374     5.3618  161 O    0 0 0  175 O    0 0 0

 319 O    1     1.8740     3.5414   68 GA   0 0 0
 319 O    1     2.0166     3.8109  142 GA   0 0 0
 319 O    2     2.0715     3.9146   75 GA   0 0 0  103 GA   0 0 0
 319 O    1     2.6130     4.9379  211 O    0 0 0
 319 O    2     2.6616     5.0296  344 O    0 0 0  358 O    0 0 0
 319 O    2     2.8374     5.3618  164 O    0 0 0  178 O    0 0 0

 320 O    1     1.8740     3.5414   67 GA   0 0 0
 320 O    1     2.0166     3.8109  141 GA   0 0 0
 320 O    2     2.0715     3.9146   76 GA   0 0 0  104 GA   0 0 0
 320 O    1     2.6130     4.9379  212 O    0 0 0
 320 O    2     2.6616     5.0296  343 O    0 0 0  357 O    0 0 0
 320 O    2     2.8374     5.3618  163 O    0 0 0  177 O    0 0 0

 321 O    1     1.8740     3.5414   70 GA   0 0 0
 321 O    1     2.0166     3.8109  144 GA   0 0 0
 321 O    2     2.0715     3.9146   77 GA   0 1 0  105 GA   0 0 0
 321 O    1     2.6130     4.9379  213 O    0 0 0
 321 O    1     2.6616     5.0296  346 O    0 0 0
 321 O    1     2.6616     5.0296  360 O    0 1 0

 322 O    1     1.8740     3.5414   69 GA   0 0 0
 322 O    1     2.0166     3.8109  143 GA   0 0 0
 322 O    2     2.0715     3.9146   78 GA   0 1 0  106 GA   0 0 0
 322 O    1     2.6130     4.9379  214 O    0 0 0
 322 O    2     2.6616     5.0296  345 O    0 0 0  359 O    0 1 0
 322 O    2     2.8374     5.3618  165 O    0 0 0  179 O    0 1 0

 323 O    1     1.8740     3.5414   72 GA   0 0 0
 323 O    1     2.0166     3.8109  134 GA   0 0 0
 323 O    2     2.0715     3.9146   79 GA   0 0 0  107 GA   0-1 0
 323 O    1     2.6130     4.9379  215 O    0 0 0
 323 O    2     2.6616     5.0296  348 O    0-1 0  350 O    0 0 0
 323 O    2     2.8374     5.3618  168 O    0-1 0  170 O    0 0 0

 324 O    1     1.8740     3.5414   71 GA   0 0 0
 324 O    1     2.0166     3.8109  133 GA   0 0 0
 324 O    2     2.0715     3.9146   80 GA   0 0 0  108 GA   0-1 0
 324 O    1     2.6130     4.9379  216 O    0 0 0
 324 O    2     2.6616     5.0296  347 O    0-1 0  349 O    0 0 0
 324 O    2     2.8374     5.3618  167 O    0-1 0  169 O    0 0 0

 325 O    1     1.8740     3.5414    2 GA   0 0 0
 325 O    1     2.0166     3.8109   86 GA   0 0 0
 325 O    2     2.0715     3.9146  109 GA   0 0 0  123 GA   0 1 0
 325 O    1     2.6130     4.9379  145 O    0 0 0
 325 O    2     2.6616     5.0296  300 O    0 0 0  302 O    0 1 0
 325 O    2     2.8374     5.3618  192 O    0 0 0  194 O    0 1 0

 326 O    1     1.8740     3.5414    1 GA   0 0 0
 326 O    1     2.0166     3.8109   85 GA   0 0 0
 326 O    2     2.0715     3.9146  110 GA   0 0 0  124 GA   0 1 0
 326 O    1     2.6130     4.9379  146 O    0 0 0
 326 O    2     2.6616     5.0296  299 O    0 0 0  301 O    0 1 0
 326 O    2     2.8374     5.3618  191 O    0 0 0  193 O    0 1 0

 327 O    1     1.8740     3.5414    4 GA   0 0 0
 327 O    1     2.0166     3.8109   88 GA   0 0 0
 327 O    2     2.0715     3.9146  111 GA   0-1 0  125 GA   0 0 0
 327 O    1     2.6130     4.9379  147 O    0 0 0
 327 O    2     2.6616     5.0296  290 O    0-1 0  304 O    0 0 0
 327 O    2     2.8374     5.3618  182 O    0-1 0  196 O    0 0 0

 328 O    1     1.8740     3.5414    3 GA   0 0 0
 328 O    1     2.0166     3.8109   87 GA   0 0 0
 328 O    2     2.0715     3.9146  112 GA   0-1 0  126 GA   0 0 0
 328 O    1     2.6130     4.9379  148 O    0 0 0
 328 O    2     2.6616     5.0296  289 O    0-1 0  303 O    0 0 0
 328 O    2     2.8374     5.3618  181 O    0-1 0  195 O    0 0 0

 329 O    1     1.8740     3.5414    6 GA   0 0 0
 329 O    1     2.0166     3.8109   90 GA   0 0 0
 329 O    2     2.0715     3.9146  113 GA   0 0 0  127 GA   0 0 0
 329 O    1     2.6130     4.9379  149 O    0 0 0
 329 O    2     2.6616     5.0296  292 O    0 0 0  306 O    0 0 0
 329 O    2     2.8374     5.3618  184 O    0 0 0  198 O    0 0 0

 330 O    1     1.8740     3.5414    5 GA   0 0 0
 330 O    1     2.0166     3.8109   89 GA   0 0 0
 330 O    2     2.0715     3.9146  114 GA   0 0 0  128 GA   0 0 0
 330 O    1     2.6130     4.9379  150 O    0 0 0
 330 O    2     2.6616     5.0296  291 O    0 0 0  305 O    0 0 0
 330 O    2     2.8374     5.3618  183 O    0 0 0  197 O    0 0 0

 331 O    1     1.8740     3.5414    8 GA   0 0 0
 331 O    1     2.0166     3.8109   92 GA   0 0 0
 331 O    2     2.0715     3.9146  115 GA   0 0 0  129 GA   0 0 0
 331 O    1     2.6130     4.9379  151 O    0 0 0
 331 O    2     2.6616     5.0296  294 O    0 0 0  308 O    0 0 0
 331 O    2     2.8374     5.3618  186 O    0 0 0  200 O    0 0 0

 332 O    1     1.8740     3.5414    7 GA   0 0 0
 332 O    1     2.0166     3.8109   91 GA   0 0 0
 332 O    2     2.0715     3.9146  116 GA   0 0 0  130 GA   0 0 0
 332 O    1     2.6130     4.9379  152 O    0 0 0
 332 O    2     2.6616     5.0296  293 O    0 0 0  307 O    0 0 0
 332 O    2     2.8374     5.3618  185 O    0 0 0  199 O    0 0 0

 333 O    1     1.8740     3.5414   10 GA   0 0 0
 333 O    1     2.0166     3.8109   94 GA   0 0 0
 333 O    2     2.0715     3.9146  117 GA   0 0 0  131 GA   0 0 0
 333 O    1     2.6130     4.9379  153 O    0 0 0
 333 O    2     2.6616     5.0296  296 O    0 0 0  310 O    0 0 0
 333 O    2     2.8374     5.3618  188 O    0 0 0  202 O    0 0 0

 334 O    1     1.8740     3.5414    9 GA   0 0 0
 334 O    1     2.0166     3.8109   93 GA   0 0 0
 334 O    2     2.0715     3.9146  118 GA   0 0 0  132 GA   0 0 0
 334 O    1     2.6130     4.9379  154 O    0 0 0
 334 O    2     2.6616     5.0296  295 O    0 0 0  309 O    0 0 0
 334 O    2     2.8374     5.3618  187 O    0 0 0  201 O    0 0 0

 335 O    1     1.8740     3.5414   12 GA   0 0 0
 335 O    1     2.0166     3.8109   96 GA   0 0 0
 335 O    2     2.0715     3.9146  119 GA   0 0 0  121 GA   0 0 0
 335 O    1     2.6130     4.9379  155 O    0 0 0
 335 O    2     2.6616     5.0296  298 O    0 0 0  312 O    0 0 0
 335 O    2     2.8374     5.3618  190 O    0 0 0  204 O    0 0 0

 336 O    1     1.8740     3.5414   11 GA   0 0 0
 336 O    1     2.0166     3.8109   95 GA   0 0 0
 336 O    2     2.0715     3.9146  120 GA   0 0 0  122 GA   0 0 0
 336 O    1     2.6130     4.9379  156 O    0 0 0
 336 O    2     2.6616     5.0296  297 O    0 0 0  311 O    0 0 0
 336 O    2     2.8374     5.3618  189 O    0 0 0  203 O    0 0 0

 337 O    1     1.8740     3.5414   14 GA   0 0 0
 337 O    1     2.0166     3.8109   98 GA   0 0 0
 337 O    2     2.0715     3.9146  121 GA   0-1 0  135 GA   0 0 0
 337 O    1     2.6130     4.9379  157 O    0 0 0
 337 O    2     2.6616     5.0296  312 O    0-1 0  314 O    0 0 0
 337 O    2     2.8374     5.3618  204 O    0-1 0  206 O    0 0 0

 338 O    1     1.8740     3.5414   13 GA   0 0 0
 338 O    1     2.0166     3.8109   97 GA   0 0 0
 338 O    2     2.0715     3.9146  122 GA   0-1 0  136 GA   0 0 0
 338 O    1     2.6130     4.9379  158 O    0 0 0
 338 O    2     2.6616     5.0296  311 O    0-1 0  313 O    0 0 0
 338 O    2     2.8374     5.3618  203 O    0-1 0  205 O    0 0 0

 339 O    1     1.8740     3.5414   16 GA   0 0 0
 339 O    1     2.0166     3.8109  100 GA   0 0 0
 339 O    2     2.0715     3.9146  123 GA   0 0 0  137 GA   0 0 0
 339 O    1     2.6130     4.9379  159 O    0 0 0
 339 O    2     2.6616     5.0296  302 O    0 0 0  316 O    0 0 0
 339 O    2     2.8374     5.3618  194 O    0 0 0  208 O    0 0 0

 340 O    1     1.8740     3.5414   15 GA   0 0 0
 340 O    1     2.0166     3.8109   99 GA   0 0 0
 340 O    2     2.0715     3.9146  124 GA   0 0 0  138 GA   0 0 0
 340 O    1     2.6130     4.9379  160 O    0 0 0
 340 O    2     2.6616     5.0296  301 O    0 0 0  315 O    0 0 0
 340 O    2     2.8374     5.3618  193 O    0 0 0  207 O    0 0 0

 341 O    1     1.8740     3.5414   18 GA   0 0 0
 341 O    1     2.0166     3.8109  102 GA   0 0 0
 341 O    2     2.0715     3.9146  125 GA   0 0 0  139 GA   0 0 0
 341 O    1     2.6130     4.9379  161 O    0 0 0
 341 O    2     2.6616     5.0296  304 O    0 0 0  318 O    0 0 0
 341 O    2     2.8374     5.3618  196 O    0 0 0  210 O    0 0 0

 342 O    1     1.8740     3.5414   17 GA   0 0 0
 342 O    1     2.0166     3.8109  101 GA   0 0 0
 342 O    2     2.0715     3.9146  126 GA   0 0 0  140 GA   0 0 0
 342 O    1     2.6130     4.9379  162 O    0 0 0
 342 O    2     2.6616     5.0296  303 O    0 0 0  317 O    0 0 0
 342 O    2     2.8374     5.3618  195 O    0 0 0  209 O    0 0 0

 343 O    1     1.8740     3.5414   20 GA   0 0 0
 343 O    1     2.0166     3.8109  104 GA   0 0 0
 343 O    2     2.0715     3.9146  127 GA   0 0 0  141 GA   0 0 0
 343 O    1     2.6130     4.9379  163 O    0 0 0
 343 O    2     2.6616     5.0296  306 O    0 0 0  320 O    0 0 0
 343 O    2     2.8374     5.3618  198 O    0 0 0  212 O    0 0 0

 344 O    1     1.8740     3.5414   19 GA   0 0 0
 344 O    1     2.0166     3.8109  103 GA   0 0 0
 344 O    2     2.0715     3.9146  128 GA   0 0 0  142 GA   0 0 0
 344 O    1     2.6130     4.9379  164 O    0 0 0
 344 O    2     2.6616     5.0296  305 O    0 0 0  319 O    0 0 0
 344 O    2     2.8374     5.3618  197 O    0 0 0  211 O    0 0 0

 345 O    1     1.8740     3.5414   22 GA   0 0 0
 345 O    1     2.0166     3.8109  106 GA   0 0 0
 345 O    2     2.0715     3.9146  129 GA   0 0 0  143 GA   0 0 0
 345 O    1     2.6130     4.9379  165 O    0 0 0
 345 O    2     2.6616     5.0296  308 O    0 0 0  322 O    0 0 0
 345 O    2     2.8374     5.3618  200 O    0 0 0  214 O    0 0 0

 346 O    1     1.8740     3.5414   21 GA   0 0 0
 346 O    1     2.0166     3.8109  105 GA   0 0 0
 346 O    2     2.0715     3.9146  130 GA   0 0 0  144 GA   0 0 0
 346 O    1     2.6130     4.9379  166 O    0 0 0
 346 O    2     2.6616     5.0296  307 O    0 0 0  321 O    0 0 0
 346 O    2     2.8374     5.3618  199 O    0 0 0  213 O    0 0 0

 347 O    1     1.8740     3.5414   24 GA   0 0 0
 347 O    1     2.0166     3.8109  108 GA   0 0 0
 347 O    2     2.0715     3.9146  131 GA   0 0 0  133 GA   0 1 0
 347 O    1     2.6130     4.9379  167 O    0 0 0
 347 O    2     2.6616     5.0296  310 O    0 0 0  324 O    0 1 0
 347 O    2     2.8374     5.3618  202 O    0 0 0  216 O    0 1 0

 348 O    1     1.8740     3.5414   23 GA   0 0 0
 348 O    1     2.0166     3.8109  107 GA   0 0 0
 348 O    2     2.0715     3.9146  132 GA   0 0 0  134 GA   0 1 0
 348 O    1     2.6130     4.9379  168 O    0 0 0
 348 O    2     2.6616     5.0296  309 O    0 0 0  323 O    0 1 0
 348 O    2     2.8374     5.3618  201 O    0 0 0  215 O    0 1 0

 349 O    1     1.8740     3.5414   26 GA   0 0 0
 349 O    1     2.0166     3.8109   80 GA   0 0 0
 349 O    2     2.0715     3.9146  117 GA   0 0 0  133 GA   0 0 0
 349 O    1     2.6130     4.9379  169 O    0 0 0
 349 O    2     2.6616     5.0296  296 O    0 0 0  324 O    0 0 0
 349 O    2     2.8374     5.3618  188 O    0 0 0  216 O    0 0 0

 350 O    1     1.8740     3.5414   25 GA   0 0 0
 350 O    1     2.0166     3.8109   79 GA   0 0 0
 350 O    2     2.0715     3.9146  118 GA   0 0 0  134 GA   0 0 0
 350 O    1     2.6130     4.9379  170 O    0 0 0
 350 O    2     2.6616     5.0296  295 O    0 0 0  323 O    0 0 0
 350 O    2     2.8374     5.3618  187 O    0 0 0  215 O    0 0 0

 351 O    1     1.8740     3.5414   28 GA   0 0 0
 351 O    1     2.0166     3.8109   82 GA   0 0 0
 351 O    2     2.0715     3.9146  119 GA   0 0 0  135 GA   0 0 0
 351 O    1     2.6130     4.9379  171 O    0 0 0
 351 O    2     2.6616     5.0296  298 O    0 0 0  314 O    0 0 0
 351 O    2     2.8374     5.3618  190 O    0 0 0  206 O    0 0 0

 352 O    1     1.8740     3.5414   27 GA   0 0 0
 352 O    1     2.0166     3.8109   81 GA   0 0 0
 352 O    2     2.0715     3.9146  120 GA   0 0 0  136 GA   0 0 0
 352 O    1     2.6130     4.9379  172 O    0 0 0
 352 O    2     2.6616     5.0296  297 O    0 0 0  313 O    0 0 0
 352 O    2     2.8374     5.3618  189 O    0 0 0  205 O    0 0 0

 353 O    1     1.8740     3.5414   30 GA   0 0 0
 353 O    1     2.0166     3.8109   84 GA   0 0 0
 353 O    2     2.0715     3.9146  109 GA   0 0 0  137 GA   0 0 0
 353 O    1     2.6130     4.9379  173 O    0 0 0
 353 O    2     2.6616     5.0296  300 O    0 0 0  316 O    0 0 0
 353 O    2     2.8374     5.3618  192 O    0 0 0  208 O    0 0 0

 354 O    1     1.8740     3.5414   29 GA   0 0 0
 354 O    1     2.0166     3.8109   83 GA   0 0 0
 354 O    2     2.0715     3.9146  110 GA   0 0 0  138 GA   0 0 0
 354 O    1     2.6130     4.9379  174 O    0 0 0
 354 O    2     2.6616     5.0296  299 O    0 0 0  315 O    0 0 0
 354 O    2     2.8374     5.3618  191 O    0 0 0  207 O    0 0 0

 355 O    1     1.8740     3.5414   32 GA   0 0 0
 355 O    1     2.0166     3.8109   74 GA   0 0 0
 355 O    2     2.0715     3.9146  111 GA   0 0 0  139 GA   0 0 0
 355 O    1     2.6130     4.9379  175 O    0 0 0
 355 O    2     2.6616     5.0296  290 O    0 0 0  318 O    0 0 0
 355 O    2     2.8374     5.3618  182 O    0 0 0  210 O    0 0 0

 356 O    1     1.8740     3.5414   31 GA   0 0 0
 356 O    1     2.0166     3.8109   73 GA   0 0 0
 356 O    2     2.0715     3.9146  112 GA   0 0 0  140 GA   0 0 0
 356 O    1     2.6130     4.9379  176 O    0 0 0
 356 O    2     2.6616     5.0296  289 O    0 0 0  317 O    0 0 0
 356 O    2     2.8374     5.3618  181 O    0 0 0  209 O    0 0 0

 357 O    1     1.8740     3.5414   34 GA   0 0 0
 357 O    1     2.0166     3.8109   76 GA   0 0 0
 357 O    2     2.0715     3.9146  113 GA   0 1 0  141 GA   0 0 0
 357 O    1     2.6130     4.9379  177 O    0 0 0
 357 O    2     2.6616     5.0296  292 O    0 1 0  320 O    0 0 0
 357 O    2     2.8374     5.3618  184 O    0 1 0  212 O    0 0 0

 358 O    1     1.8740     3.5414   33 GA   0 0 0
 358 O    1     2.0166     3.8109   75 GA   0 0 0
 358 O    2     2.0715     3.9146  114 GA   0 1 0  142 GA   0 0 0
 358 O    1     2.6130     4.9379  178 O    0 0 0
 358 O    2     2.6616     5.0296  291 O    0 1 0  319 O    0 0 0
 358 O    2     2.8374     5.3618  183 O    0 1 0  211 O    0 0 0

 359 O    1     1.8740     3.5414   36 GA   0 0 0
 359 O    1     2.0166     3.8109   78 GA   0 0 0
 359 O    2     2.0715     3.9146  115 GA   0 0 0  143 GA   0-1 0
 359 O    1     2.6130     4.9379  179 O    0 0 0
 359 O    2     2.6616     5.0296  294 O    0 0 0  322 O    0-1 0
 359 O    2     2.8374     5.3618  186 O    0 0 0  214 O    0-1 0

 360 O    1     1.8740     3.5414   35 GA   0 0 0
 360 O    1     2.0166     3.8109   77 GA   0 0 0
 360 O    2     2.0715     3.9146  116 GA   0 0 0  144 GA   0-1 0
 360 O    1     2.6130     4.9379  180 O    0 0 0
 360 O    2     2.6616     5.0296  293 O    0 0 0  321 O    0-1 0
 360 O    2     2.8374     5.3618  185 O    0 0 0  213 O    0-1 0


 SYMMETRY ALLOWED INTERNAL DEGREE(S) OF FREEDOM:1077
 TTTTTTTTTTTTTTTTTTTTTTTTTTTTTT SYMM        TELAPSE       34.03 TCPU       33.86
 TTTTTTTTTTTTTTTTTTTTTTTTTTTTTT INT_SCREEN  TELAPSE       35.10 TCPU       34.93

 DFT PARAMETERS

     ATOM       ELECTRONS   NET CHARGE   R(ANGSTROM)
   1  31  GA     31.0000      0.0000     1.53000000
 145   8  O       8.0000      0.0000     0.74000000
 360 108  O       7.0000      1.0000     0.74000000

 SIZE OF GRID=    7804368
 TTTTTTTTTTTTTTTTTTTTTTTTTTTTTT MAKE_GRID2  TELAPSE       73.71 TCPU       73.54
 BECKE WEIGHT FUNCTION
 RADSAFE =     2.00
 TOLERANCES - DENSITY:10**- 6; POTENTIAL:10**- 9; GRID WGT:10**-14

 RADIAL INTEGRATION  - INTERVALS (POINTS,UPPER LIMIT):            1( 75,  4.0*R)

 ANGULAR INTEGRATION - INTERVALS (ACCURACY LEVEL [N. POINTS] UPPER LIMIT):
  1(  4[  86]   0.2)  2(  8[ 194]   0.5)  3( 12[ 350]   0.9)  4( 16[ 974]   3.5)
  5( 12[ 350]9999.0)
 TTTTTTTTTTTTTTTTTTTTTTTTTTTTTT INT_CALC    TELAPSE       74.53 TCPU       74.36
 EEEEEEEEEE INT_CALC TERMINATION  DATE 02 04 2022 TIME 16:52:37.7

 *******************************************************************************
 Ga2O3 - beta                                                                    
 CRYSTAL - SCF - TYPE OF CALCULATION :  RESTRICTED CLOSED SHELL
 *******************************************************************************

 CAPPA:IS1  4;IS2  4;IS3  4; K PTS MONK NET  36; SYMMOPS:K SPACE   2;G SPACE   1

 TTTTTTTTTTTTTTTTTTTTTTTTTTTTTT SDIK        TELAPSE       90.54 TCPU       90.36

 AAAAAAAAAAAAAAAAAAAAAAAAAAAAAAAAAAAAAAAAAAAAAAAAAAAAAAAAAAAAAAAAAAAAAAAAAAAAAAA
         ATOMIC WAVEFUNCTION(S)


 NUCLEAR CHARGE 31.0  SYMMETRY SPECIES            S    P    D
 N. ELECTRONS   31.0  NUMBER OF PRIMITIVE GTOS   14   10    6
                      NUMBER OF CONTRACTED GTOS   5    4    3
                      NUMBER OF CLOSED SHELLS     4    2    1
                      OPEN SHELL OCCUPATION       0    1    0

  ZNUC SCFIT  TOTAL HF ENERGY   KINETIC ENERGY   VIRIAL THEOREM ACCURACY
  31.0  22   -1.922924209E+03  1.922239062E+03 -2.000356432E+00  4.4E-06

 NUCLEAR CHARGE  8.0  SYMMETRY SPECIES            S    P
 N. ELECTRONS    8.0  NUMBER OF PRIMITIVE GTOS    7    4
                      NUMBER OF CONTRACTED GTOS   3    2
                      NUMBER OF CLOSED SHELLS     2    0
                      OPEN SHELL OCCUPATION       0    4

  ZNUC SCFIT  TOTAL HF ENERGY   KINETIC ENERGY   VIRIAL THEOREM ACCURACY
   8.0  13   -7.471200414E+01  7.474432650E+01 -1.999567561E+00  2.0E-06

 NUCLEAR CHARGE  8.0  SYMMETRY SPECIES            S    P
 N. ELECTRONS    7.0  NUMBER OF PRIMITIVE GTOS    7    4
                      NUMBER OF CONTRACTED GTOS   3    2
                      NUMBER OF CLOSED SHELLS     2    0
                      OPEN SHELL OCCUPATION       0    3

  ZNUC SCFIT  TOTAL HF ENERGY   KINETIC ENERGY   VIRIAL THEOREM ACCURACY
   8.0   9   -7.426700129E+01  7.443335739E+01 -1.997765033E+00  4.8E-06

 AAAAAAAAAAAAAAAAAAAAAAAAAAAAAAAAAAAAAAAAAAAAAAAAAAAAAAAAAAAAAAAAAAAAAAAAAAAAAAA

 CHARGE NORMALIZATION FACTOR   1.00000000
 TOTAL ATOMIC CHARGES:
  31.0000000  31.0000000  31.0000000  31.0000000  31.0000000  31.0000000
  31.0000000  31.0000000  31.0000000  31.0000000  31.0000000  31.0000000
  31.0000000  31.0000000  31.0000000  31.0000000  31.0000000  31.0000000
  31.0000000  31.0000000  31.0000000  31.0000000  31.0000000  31.0000000
  31.0000000  31.0000000  31.0000000  31.0000000  31.0000000  31.0000000
  31.0000000  31.0000000  31.0000000  31.0000000  31.0000000  31.0000000
  31.0000000  31.0000000  31.0000000  31.0000000  31.0000000  31.0000000
  31.0000000  31.0000000  31.0000000  31.0000000  31.0000000  31.0000000
  31.0000000  31.0000000  31.0000000  31.0000000  31.0000000  31.0000000
  31.0000000  31.0000000  31.0000000  31.0000000  31.0000000  31.0000000
  31.0000000  31.0000000  31.0000000  31.0000000  31.0000000  31.0000000
  31.0000000  31.0000000  31.0000000  31.0000000  31.0000000  31.0000000
  31.0000000  31.0000000  31.0000000  31.0000000  31.0000000  31.0000000
  31.0000000  31.0000000  31.0000000  31.0000000  31.0000000  31.0000000
  31.0000000  31.0000000  31.0000000  31.0000000  31.0000000  31.0000000
  31.0000000  31.0000000  31.0000000  31.0000000  31.0000000  31.0000000
  31.0000000  31.0000000  31.0000000  31.0000000  31.0000000  31.0000000
  31.0000000  31.0000000  31.0000000  31.0000000  31.0000000  31.0000000
  31.0000000  31.0000000  31.0000000  31.0000000  31.0000000  31.0000000
  31.0000000  31.0000000  31.0000000  31.0000000  31.0000000  31.0000000
  31.0000000  31.0000000  31.0000000  31.0000000  31.0000000  31.0000000
  31.0000000  31.0000000  31.0000000  31.0000000  31.0000000  31.0000000
  31.0000000  31.0000000  31.0000000  31.0000000  31.0000000  31.0000000
  31.0000000  31.0000000  31.0000000  31.0000000  31.0000000  31.0000000
   8.0000000   8.0000000   8.0000000   8.0000000   8.0000000   8.0000000
   8.0000000   8.0000000   8.0000000   8.0000000   8.0000000   8.0000000
   8.0000000   8.0000000   8.0000000   8.0000000   8.0000000   8.0000000
   8.0000000   8.0000000   8.0000000   8.0000000   8.0000000   8.0000000
   8.0000000   8.0000000   8.0000000   8.0000000   8.0000000   8.0000000
   8.0000000   8.0000000   8.0000000   8.0000000   8.0000000   8.0000000
   8.0000000   8.0000000   8.0000000   8.0000000   8.0000000   8.0000000
   8.0000000   8.0000000   8.0000000   8.0000000   8.0000000   8.0000000
   8.0000000   8.0000000   8.0000000   8.0000000   8.0000000   8.0000000
   8.0000000   8.0000000   8.0000000   8.0000000   8.0000000   8.0000000
   8.0000000   8.0000000   8.0000000   8.0000000   8.0000000   8.0000000
   8.0000000   8.0000000   8.0000000   8.0000000   8.0000000   8.0000000
   8.0000000   8.0000000   8.0000000   8.0000000   8.0000000   8.0000000
   8.0000000   8.0000000   8.0000000   8.0000000   8.0000000   8.0000000
   8.0000000   8.0000000   8.0000000   8.0000000   8.0000000   8.0000000
   8.0000000   8.0000000   8.0000000   8.0000000   8.0000000   8.0000000
   8.0000000   8.0000000   8.0000000   8.0000000   8.0000000   8.0000000
   8.0000000   8.0000000   8.0000000   8.0000000   8.0000000   8.0000000
   8.0000000   8.0000000   8.0000000   8.0000000   8.0000000   8.0000000
   8.0000000   8.0000000   8.0000000   8.0000000   8.0000000   8.0000000
   8.0000000   8.0000000   8.0000000   8.0000000   8.0000000   8.0000000
   8.0000000   8.0000000   8.0000000   8.0000000   8.0000000   8.0000000
   8.0000000   8.0000000   8.0000000   8.0000000   8.0000000   8.0000000
   8.0000000   8.0000000   8.0000000   8.0000000   8.0000000   8.0000000
   8.0000000   8.0000000   8.0000000   8.0000000   8.0000000   8.0000000
   8.0000000   8.0000000   8.0000000   8.0000000   8.0000000   8.0000000
   8.0000000   8.0000000   8.0000000   8.0000000   8.0000000   8.0000000
   8.0000000   8.0000000   8.0000000   8.0000000   8.0000000   8.0000000
   8.0000000   8.0000000   8.0000000   8.0000000   8.0000000   8.0000000
   8.0000000   8.0000000   8.0000000   8.0000000   8.0000000   8.0000000
   8.0000000   8.0000000   8.0000000   8.0000000   8.0000000   8.0000000
   8.0000000   8.0000000   8.0000000   8.0000000   8.0000000   8.0000000
   8.0000000   8.0000000   8.0000000   8.0000000   8.0000000   8.0000000
   8.0000000   8.0000000   8.0000000   8.0000000   8.0000000   8.0000000
   8.0000000   8.0000000   8.0000000   8.0000000   8.0000000   8.0000000
   8.0000000   8.0000000   8.0000000   8.0000000   8.0000000   7.0000000
 TTTTTTTTTTTTTTTTTTTTTTTTTTTTTT MOQGAD      TELAPSE     1547.32 TCPU     1546.99
 WARNING **** GENBUD **** COUL. BIPO BUFFER TOO SMALL - TO AVOID I/O SET BIPOSIZE =     9319500
 TTTTTTTTTTTTTTTTTTTTTTTTTTTTTT SHELLXN     TELAPSE     3967.91 TCPU     3967.39
 TTTTTTTTTTTTTTTTTTTTTTTTTTTTTT MONMO3      TELAPSE     4079.74 TCPU     4079.22
 NUMERICALLY INTEGRATED DENSITY   6191.0020295225
 TTTTTTTTTTTTTTTTTTTTTTTTTTTTTT NUMDFT      TELAPSE     4121.33 TCPU     4120.81
 CYC   0 ETOT(AU) -2.933886701866E+05 DETOT -2.93E+05 tst  0.00E+00 PX  1.00E+00
 TTTTTTTTTTTTTTTTTTTTTTTTTTTTTT DIIS        TELAPSE     4123.89 TCPU     4123.36
 TTTTTTTTTTTTTTTTTTTTTTTTTTTTTT FDIK        TELAPSE    32906.33 TCPU    32902.40
 POSSIBLY CONDUCTING STATE - EFERMI(AU) -2.6060346E-01 (RES. CHARGE  4.55E-12;IT. 12)
 TTTTTTTTTTTTTTTTTTTTTTTTTTTTTT PDIG        TELAPSE    33038.79 TCPU    33034.85
 CHARGE NORMALIZATION FACTOR   1.00000000
 TOTAL ATOMIC CHARGES:
  28.7940712  28.7940843  28.8003821  28.8003561  28.8116293  28.8055379
  28.8806178  28.8020546  28.8022166  28.8029509  28.7984492  28.7985880
  28.7984426  28.7985843  28.7940698  28.7940828  28.8002809  28.8002807
  28.8024733  28.8034509  28.8806179  28.8020546  28.8019051  28.8028401
  28.8019037  28.8028388  28.7984477  28.7985864  28.7940673  28.7940803
  28.8002821  28.8002819  28.8116300  28.8055386  29.6666208  28.8056707
  28.7964143  28.7963419  28.8015417  28.8002344  28.8121139  28.8118619
  28.8054824  28.8104331  28.8014918  28.8014395  28.7971954  28.7971988
  28.7972002  28.7972043  28.7964129  28.7963405  28.8015361  28.8003396
  28.8090758  28.8088153  28.8054823  28.8104329  28.8017168  28.8018403
  28.8017161  28.8018396  28.7971940  28.7971975  28.7964133  28.7963416
  28.8015377  28.8003411  28.8121152  28.8118633  28.8121389  28.8835679
  28.9126228  28.9125873  28.9122829  28.9120569  29.2982457  28.9234633
  28.9513317  28.9343491  28.9234897  28.9235944  28.9156423  28.9156525
  28.9156418  28.9156520  28.9126251  28.9125886  28.9122845  28.9120585
  28.9277760  28.9155440  28.9319707  28.9282722  28.9234892  28.9235939
  28.9235742  28.9236905  28.9156432  28.9156534  28.9126230  28.9125875
  28.9120471  28.9118688  28.9277757  28.9155437  28.9513305  28.9343479
  28.9136284  28.9136193  28.9211627  28.9210969  28.9322173  28.9313996
  28.9416804  29.3104725  28.9125872  28.9122422  28.9124015  28.9124211
  28.9124071  28.9124271  28.9136289  28.9136199  28.9211641  28.9210983
  28.9297906  28.9293078  28.9182470  28.9177442  28.9125869  28.9122419
  28.9134445  28.9134563  28.9124087  28.9124287  28.9136285  28.9136194
  28.9211411  28.9210761  28.9297901  28.9293073  28.9416792  29.3104710
   9.3402105   9.3398600   9.4247612   9.4248989   9.4125945   9.4155204
   9.4390381   9.4340962   9.4483550   9.4499594   9.4425238   9.4427338
   9.4425451   9.4427667   9.3402102   9.3398597   9.4247712   9.4249041
   9.4139055   9.4159724   9.4390386   9.4340967   9.4490664   9.4518323
   9.4490660   9.4518320   9.4425230   9.4427331   9.3401732   9.3398234
   9.4247713   9.4249042   9.4125944   9.4155204   9.4632286   9.4335127
   9.4261786   9.4260471   9.4491978   9.4473288   9.4695748   9.4456686
   9.4145631   9.4124174   9.4222952   9.4220077   9.3896904   9.3900483
   9.3897082   9.3900680   9.4261785   9.4260470   9.4486094   9.4471038
   9.4467909   9.4439037   9.4145635   9.4124178   9.4222698   9.4219619
   9.4222698   9.4219619   9.3896903   9.3900482   9.4261551   9.4260262
   9.4486101   9.4471045   9.4695752   9.4456689   9.4125523   9.4098420
   9.3496301   9.3487959   9.4480987   9.4484307   9.4397968   9.4405596
   9.4638235   9.4700149   9.4595842   9.4592326   9.4503786   9.4504051
   9.4503869   9.4504138   9.3497214   9.3488828   9.4480987   9.4484307
   9.4420964   9.4429187   9.4612691   9.4609474   9.4595845   9.4592329
   9.4596939   9.4593769   9.4503867   9.4504136   9.3496294   9.3487951
   9.4481540   9.4484513   9.4420972   9.4429195   9.4638234   9.4700148
   9.3462148   9.3465923   9.4591324   9.4592444   9.4605334   9.4622558
   9.4638669   9.4508579   9.4462241   9.4459823   9.4463510   9.4463883
   9.4463551   9.4463924   9.3463035   9.3466823   9.4591321   9.4592441
   9.4582031   9.4612948   9.4490638   9.4509200   9.4462249   9.4459831
   9.4460819   9.4458028   9.4463552   9.4463924   9.3462140   9.3465915
   9.4590871   9.4592026   9.4582034   9.4612951   9.4638670   9.4508579
   9.3637589   9.3638397   9.3726163   9.3728026   9.3843640   9.3746777
   9.3727230   9.3736584   9.3743649   9.3744797   9.3500189   9.3501085
   9.3500279   9.3501180   9.3637592   9.3638400   9.3725434   9.3727373
   9.3781376   9.3755733   9.3727241   9.3736596   9.3743825   9.3744948
   9.3743823   9.3744946   9.3500178   9.3501075   9.3637468   9.3638266
   9.3725437   9.3727376   9.3843646   9.3746784   9.3750164   9.3735399
   9.3107878   9.3102407   9.3742912   9.3742564   9.3731207   9.3716119
   9.3769668   9.3944362   9.3719539   9.3713896   9.3743647   9.3743500
   9.3743718   9.3743569   9.3107877   9.3102407   9.3742825   9.3742481
   9.3730749   9.3718079   9.3769680   9.3944373   9.3719637   9.3710682
   9.3719630   9.3710675   9.3743644   9.3743498   9.3107647   9.3102191
   9.3742836   9.3742491   9.3731209   9.3716121   9.3762121  10.0057922
 TTTTTTTTTTTTTTTTTTTTTTTTTTTTTT MOQGAD      TELAPSE    33039.02 TCPU    33035.07
 WARNING **** GENBUD **** COUL. BIPO BUFFER TOO SMALL - TO AVOID I/O SET BIPOSIZE =     9319500
 TTTTTTTTTTTTTTTTTTTTTTTTTTTTTT SHELLXN     TELAPSE    35524.11 TCPU    35520.05
 TTTTTTTTTTTTTTTTTTTTTTTTTTTTTT MONMO3      TELAPSE    35638.03 TCPU    35633.97
 NUMERICALLY INTEGRATED DENSITY   6191.0023361522
 TTTTTTTTTTTTTTTTTTTTTTTTTTTTTT NUMDFT      TELAPSE    35704.88 TCPU    35700.81
 CYC   1 ETOT(AU) -2.933320160173E+05 DETOT  5.67E+01 tst  0.00E+00 PX  1.00E+00
 TTTTTTTTTTTTTTTTTTTTTTTTTTTTTT DIIS        TELAPSE    35986.26 TCPU    35982.18
 DIIS TEST: 0.78859E+02 AT SCF   CYCLE   1 - MIX   30 %
 TTTTTTTTTTTTTTTTTTTTTTTTTTTTTT FDIK        TELAPSE    40568.08 TCPU    40561.75
 POSSIBLY CONDUCTING STATE - EFERMI(AU) -3.1117515E-03 (RES. CHARGE  2.77E-11;IT. 18)
 TTTTTTTTTTTTTTTTTTTTTTTTTTTTTT PDIG        TELAPSE    40690.41 TCPU    40684.08
 CHARGE NORMALIZATION FACTOR   1.00000000
 TOTAL ATOMIC CHARGES:
  38.6666599  38.6598415  31.8193745  31.8265394  29.3247995  29.5783527
  28.2510904  28.3209756  29.8096732  29.8109174  33.0719835  33.0635216
  33.0782871  33.0641563  38.6656674  38.6625371  31.8195224  31.8346621
  29.3812091  29.6019904  28.2523029  28.3203081  29.8005225  29.7866755
  29.7991245  29.7854433  33.0776036  33.0641547  38.6634117  38.6628871
  31.8198463  31.8329666  29.3239337  29.5787350  27.9782856  28.3328613
  37.3895475  37.3972389  30.1812517  30.1877627  28.6680278  28.6713565
  28.7365080  28.4938319  30.0921939  30.0930824  36.0863899  36.0842267
  36.0934092  36.0865055  37.3924101  37.3964491  30.1795660  30.1866254
  28.7713577  28.7816708  28.7377988  28.4930459  30.0902483  30.0899093
  30.0898559  30.0913112  36.0849051  36.0848134  37.3925110  37.4013269
  30.1807090  30.1872057  28.6698131  28.6694126  28.6619256  28.3640604
  35.2628993  35.2659218  30.2212445  30.2216051  28.1602449  28.7459509
  28.8139970  28.9553194  30.1809394  30.1817231  36.7863584  36.7758080
  36.7852442  36.7753959  35.2664483  35.2558203  30.2204698  30.2228266
  28.4040585  28.7921494  28.8803408  29.0117892  30.1812470  30.1809464
  30.1814083  30.1828638  36.7839900  36.7691886  35.2622004  35.2632710
  30.2179465  30.2222386  28.4035063  28.7936354  28.8142077  28.9556447
  38.6294105  38.6326722  31.9781523  31.9813420  29.7640653  29.7854361
  28.3792991  28.1590603  29.7775168  29.7026629  31.3255381  31.3102080
  31.3296102  31.3204495  38.6296999  38.6358977  31.9760171  31.9836612
  29.8009836  29.8149775  28.4261751  28.3708043  29.7782580  29.7028019
  29.7590427  29.6625767  31.3262010  31.3208023  38.6300660  38.6359394
  31.9779285  31.9812997  29.8028242  29.8144451  28.3793857  28.1590091
   9.5216161   9.5224631   9.0361755   9.0369426   7.4474218   7.7089570
   3.7847529   3.8008314   6.4243071   6.2347605   8.8215383   8.8185493
   8.8200341   8.8160499   9.5223295   9.5222508   9.0370072   9.0380517
   7.4636859   7.7315600   3.7850147   3.8009469   6.3234046   5.9934239
   6.3253713   5.9912392   8.8205364   8.8186747   9.5223645   9.5218697
   9.0379523   9.0384122   7.4549223   7.7047764   3.7378519   3.7415868
   9.3036666   9.3031861   8.3844529   8.4099153   3.7477702   3.9957687
   4.3308126   4.3060739   8.7090331   8.7101723   9.4406916   9.4400473
   9.4388965   9.4385565   9.3031660   9.3031763   8.3908701   8.4129181
   3.8566002   4.0677665   4.3301690   4.3065714   8.7106957   8.7109989
   8.7112276   8.7102239   9.4402757   9.4400039   9.3035665   9.3019291
   8.3905143   8.4125990   3.7473034   3.9961612   4.1855066   4.1656405
   9.5520922   9.5517978   8.8098735   8.8113026   4.6455517   4.6261907
   3.9545636   3.7717141   8.4817782   8.4694367   9.2753497   9.2755400
   9.2760748   9.2754486   9.5521497   9.5529708   8.8099788   8.8118872
   4.9179217   4.9217803   4.0476732   3.8502547   8.4814794   8.4697243
   8.4791821   8.4662516   9.2761189   9.2764833   9.5516918   9.5524343
   8.8101431   8.8095745   4.9203622   4.9188388   3.9554718   3.7710168
   9.5356466   9.5338047   8.7953569   8.7984186   4.1540973   5.3088361
   3.7957463   3.9038036   8.5958875   8.5961585   9.2360222   9.2361779
   9.2364990   9.2350675   9.5352856   9.5324139   8.7956467   8.7985140
   4.3841253   5.4618707   3.8629349   3.9661768   8.5957352   8.5962735
   8.5828139   8.5843348   9.2362541   9.2363479   9.5350554   9.5345852
   8.7964690   8.7968225   4.3820691   5.4635278   3.7956959   3.9049375
   9.3991617   9.3995659   8.5835979   8.5829775   3.7991806   4.0576891
   4.3494413   4.9195469   8.7190470   8.7215450   9.4871703   9.4870049
   9.4883059   9.4867991   9.3991515   9.3995264   8.5866984   8.5891183
   3.9130870   4.1543162   4.3495276   4.9234056   8.7205983   8.7209460
   8.7196841   8.7206866   9.4877812   9.4870126   9.4004128   9.3998353
   8.5867569   8.5888432   3.7985180   4.0579709   4.1493204   4.8399004
   9.5792441   9.5803151   9.0899656   9.0895456   8.2115766   8.1430295
   3.8788573   3.7661595   7.4366470   7.2086013   8.9427153   8.9423649
   8.9435538   8.9440518   9.5796258   9.5805104   9.0907220   9.0904776
   8.2316739   8.1748052   3.8791650   3.7659729   7.3620498   7.1081547
   7.3582942   7.1072433   8.9428042   8.9438574   9.5797496   9.5802042
   9.0907151   9.0907373   8.2130505   8.1429212   3.8639676   2.0963065
 TTTTTTTTTTTTTTTTTTTTTTTTTTTTTT MOQGAD      TELAPSE    40690.80 TCPU    40684.47
 WARNING **** GENBUD **** COUL. BIPO BUFFER TOO SMALL - TO AVOID I/O SET BIPOSIZE =     9319500
 TTTTTTTTTTTTTTTTTTTTTTTTTTTTTT SHELLXN     TELAPSE    43189.94 TCPU    43178.23
 TTTTTTTTTTTTTTTTTTTTTTTTTTTTTT MONMO3      TELAPSE    43295.23 TCPU    43283.51
 NUMERICALLY INTEGRATED DENSITY   6191.0026455614
 TTTTTTTTTTTTTTTTTTTTTTTTTTTTTT NUMDFT      TELAPSE    43363.94 TCPU    43352.22
 CYC   2 ETOT(AU) -2.713520512636E+05 DETOT  2.20E+04 tst  4.48E-01 PX  6.11E+00
 TTTTTTTTTTTTTTTTTTTTTTTTTTTTTT DIIS        TELAPSE    43649.03 TCPU    43637.31
 DIIS TEST: 0.13173E+06 AT SCF   CYCLE   2 - DIIS ACTIVE - HISTORY:     2 CYCLES
 TTTTTTTTTTTTTTTTTTTTTTTTTTTTTT FDIK        TELAPSE    51139.79 TCPU    51127.17
 POSSIBLY CONDUCTING STATE - EFERMI(AU)  5.1400886E-02 (RES. CHARGE  3.91E-11;IT. 14)
 TTTTTTTTTTTTTTTTTTTTTTTTTTTTTT PDIG        TELAPSE    51261.45 TCPU    51248.83
 CHARGE NORMALIZATION FACTOR   1.00000000
 TOTAL ATOMIC CHARGES:
  37.2883253  37.2826713  31.6959602  31.7098570  29.7229401  30.0216636
  28.3848529  29.0489422  30.1467297  30.1418584  32.3098221  32.2949464
  32.3085508  32.2931155  37.2882910  37.2826661  31.6979593  31.7117331
  29.9246437  30.0632913  28.3848365  29.0490984  30.1339835  30.1234797
  30.1341237  30.1233371  32.3094112  32.2952286  37.2890885  37.2831475
  31.6980078  31.7122518  29.7231529  30.0219685  27.9904803  28.8870162
  36.1236893  36.1402838  30.3799395  30.3912057  29.1261006  29.1376773
  29.5120366  29.0931676  30.3032161  30.3034769  34.5885322  34.5864497
  34.5886094  34.5857605  36.1230671  36.1404140  30.3780000  30.3868478
  29.3474365  29.3438267  29.5123083  29.0931401  30.3012507  30.2958538
  30.3010976  30.2960370  34.5888757  34.5866032  36.1245591  36.1418432
  30.3779922  30.3870727  29.1259589  29.1377087  29.3203176  28.7115851
  33.5399601  33.5371266  30.2803654  30.2814080  28.2377519  29.2467840
  29.0986649  29.6352448  30.2036317  30.2065193  33.5319883  33.5243736
  33.5317751  33.5231793  33.5408675  33.5361377  30.2805117  30.2815566
  28.7563497  29.4212351  29.4900468  29.7262708  30.2042149  30.2061863
  30.2047436  30.2055038  33.5316827  33.5231595  33.5395966  33.5366082
  30.2812041  30.2865030  28.7564820  29.4210695  29.0988692  29.6350374
  36.2845346  36.3010775  31.5338304  31.5452345  29.9754647  29.9902724
  28.8964497  28.2138223  30.1080618  30.0044515  30.8195042  30.8127004
  30.8176372  30.8108042  36.2842224  36.3011361  31.5334731  31.5452172
  30.0202792  30.0170131  29.0932551  28.5276398  30.1080234  30.0040789
  30.0927010  29.9215818  30.8178757  30.8114189  36.2838232  36.3009894
  31.5341434  31.5472658  30.0207318  30.0171183  28.8963429  28.2135626
   9.4716357   9.4725667   8.8731719   8.8761882   8.0001268   8.1344378
   3.9203858   3.8896452   8.0314039   7.6044499   8.6210369   8.6172630
   8.6209396   8.6163544   9.4715067   9.4726258   8.8737923   8.8767465
   8.1508370   8.2854674   3.9205532   3.8896885   7.9578582   7.2104913
   7.9580491   7.2138778   8.6210637   8.6173746   9.4720050   9.4726251
   8.8735690   8.8767399   8.0000456   8.1345632   3.7084607   3.7254504
   9.1238603   9.1257810   8.2735264   8.3101185   3.7355567   4.4514924
   5.3638040   5.5009717   8.5781424   8.5792744   9.2079009   9.2067416
   9.2078817   9.2069915   9.1238378   9.1254746   8.2848153   8.3147297
   4.0461247   4.7225196   5.3635457   5.5008111   8.5780377   8.5789263
   8.5781324   8.5787599   9.2078668   9.2066554   9.1240359   9.1250987
   8.2850639   8.3145948   3.7354808   4.4517724   4.7957858   5.0676270
   9.5452672   9.5466565   8.7459695   8.7465170   5.6171391   5.7947173
   4.6567794   3.7843907   8.4915221   8.4627130   9.0820032   9.0812587
   9.0819873   9.0808498   9.5449402   9.5466207   8.7458898   8.7464051
   6.5005050   6.4061671   5.2235215   4.2288565   8.4913752   8.4627566
   8.4881896   8.4432296   9.0821210   9.0809104   9.5454072   9.5464509
   8.7468644   8.7460941   6.5003345   6.4061889   4.6573890   3.7844991
   9.5391526   9.5388108   8.7141646   8.7171235   4.4937871   6.7817153
   3.7712988   4.8364357   8.6142932   8.6120917   8.9714665   8.9695541
   8.9711179   8.9696752   9.5389468   9.5389183   8.7141532   8.7173340
   6.0385252   7.2438951   4.2010124   5.2284401   8.6142303   8.6120309
   8.6095921   8.6073995   8.9711407   8.9697293   9.5391877   9.5389165
   8.7146924   8.7170599   6.0386397   7.2431810   3.7715498   4.8362609
   9.3376876   9.3360652   8.5956946   8.5942147   3.8089934   4.8070519
   5.2838132   7.1558828   8.6764253   8.6791022   9.3607168   9.3603110
   9.3609675   9.3601166   9.3378833   9.3362851   8.5979798   8.5974089
   4.1989521   5.3357568   5.2835633   7.1563186   8.6757725   8.6785511
   8.6758189   8.6786350   9.3608904   9.3600785   9.3377544   9.3361727
   8.5977600   8.5974675   3.8087994   4.8069502   4.4525085   6.8371904
   9.5520013   9.5533097   8.9959015   8.9958326   8.4405926   8.3467143
   5.1378961   3.7497160   8.3574750   8.1267583   8.8289903   8.8295339
   8.8284823   8.8288241   9.5518192   9.5531937   8.9960069   8.9968436
   8.4927626   8.4177299   5.1374310   3.7497034   8.3007753   7.9020280
   8.3008741   7.9018681   8.8289479   8.8294345   9.5519705   9.5529324
   8.9960574   8.9967316   8.4404775   8.3467302   4.6693537   1.9782922
 TTTTTTTTTTTTTTTTTTTTTTTTTTTTTT MOQGAD      TELAPSE    51261.91 TCPU    51249.28
 WARNING **** GENBUD **** COUL. BIPO BUFFER TOO SMALL - TO AVOID I/O SET BIPOSIZE =     9319500
 TTTTTTTTTTTTTTTTTTTTTTTTTTTTTT SHELLXN     TELAPSE    53764.02 TCPU    53751.14
 TTTTTTTTTTTTTTTTTTTTTTTTTTTTTT MONMO3      TELAPSE    53868.16 TCPU    53855.28
 NUMERICALLY INTEGRATED DENSITY   6191.0025292990
 TTTTTTTTTTTTTTTTTTTTTTTTTTTTTT NUMDFT      TELAPSE    53934.95 TCPU    53922.07
 CYC   3 ETOT(AU) -2.801458021299E+05 DETOT -8.79E+03 tst  2.30E-01 PX  2.23E+00
 TTTTTTTTTTTTTTTTTTTTTTTTTTTTTT DIIS        TELAPSE    54218.56 TCPU    54205.67
 DIIS TEST: 0.91724E+05 AT SCF   CYCLE   3 - DIIS ACTIVE - HISTORY:     3 CYCLES
 TTTTTTTTTTTTTTTTTTTTTTTTTTTTTT FDIK        TELAPSE    58141.86 TCPU    58127.33
 POSSIBLY CONDUCTING STATE - EFERMI(AU)  5.5643168E-02 (RES. CHARGE  2.33E-10;IT. 12)
 TTTTTTTTTTTTTTTTTTTTTTTTTTTTTT PDIG        TELAPSE    58265.45 TCPU    58250.92
 CHARGE NORMALIZATION FACTOR   1.00000000
 TOTAL ATOMIC CHARGES:
  34.7099402  34.7030921  30.7913385  30.8078901  30.0439289  30.1413704
  28.9750821  29.7974514  30.1999861  30.2101331  31.1968954  31.1860134
  31.1956705  31.1857694  34.7093313  34.7029187  30.7941416  30.8100289
  30.1185875  30.1619233  28.9748246  29.7974758  30.2022950  30.2094918
  30.2022961  30.2091187  31.1966686  31.1863634  34.7112270  34.7040533
  30.7939416  30.8103524  30.0443857  30.1415423  28.1532494  29.5484691
  33.6612855  33.6738449  30.2702657  30.2740375  29.5297154  29.5805986
  30.0265165  29.6573769  30.2500582  30.2585660  32.5754865  32.5743962
  32.5751084  32.5729857  33.6606185  33.6741410  30.2670697  30.2718700
  29.7901619  29.8998780  30.0265266  29.6575177  30.2488429  30.2546373
  30.2486905  30.2547817  32.5756944  32.5741424  33.6626331  33.6755994
  30.2671363  30.2719732  29.5294607  29.5805230  29.9118573  29.2899678
  31.8233795  31.8205793  30.2191217  30.2151809  28.5273198  29.8573832
  29.6843302  30.0008429  30.1647835  30.1655158  31.9890973  31.9819896
  31.9894089  31.9819847  31.8238098  31.8197029  30.2191823  30.2153384
  29.1770157  29.9484836  29.9505882  30.0455732  30.1652724  30.1652671
  30.1642518  30.1635471  31.9889652  31.9815601  31.8231828  31.8202943
  30.2178949  30.2156128  29.1771183  29.9484359  29.6841986  30.0009459
  32.9378683  32.9462274  30.6540983  30.6640303  30.0704586  30.0751474
  29.4573124  28.4161281  30.1583989  30.1542609  30.4972199  30.4946736
  30.4965370  30.4937854  32.9353876  32.9458205  30.6540503  30.6638383
  30.0861314  30.0884492  29.6967985  29.3863244  30.1582530  30.1540686
  30.1565574  30.1162794  30.4962542  30.4943398  32.9372592  32.9461540
  30.6569504  30.6652412  30.0865454  30.0885100  29.4572426  28.4160126
   9.1904126   9.1910849   8.6543911   8.6567612   8.4226194   8.5050341
   4.6250109   4.7755080   8.3425658   8.2960032   8.5272727   8.5248568
   8.5270688   8.5239967   9.1902989   9.1912004   8.6551515   8.6576111
   8.4746250   8.5066651   4.6248850   4.7763996   8.3181327   8.2166490
   8.3179431   8.2164488   8.5272927   8.5249357   9.1908487   9.1912098
   8.6551365   8.6576148   8.4223147   8.5051872   3.9328996   3.8730710
   8.8517332   8.8537726   8.3394826   8.3665357   3.8925178   6.0363149
   7.5268890   8.0355804   8.5464798   8.5476346   8.9960222   8.9946585
   8.9959236   8.9947878   8.8516822   8.8535764   8.3475922   8.3700068
   4.8668566   6.6641594   7.5262627   8.0354741   8.5462549   8.5470283
   8.5463911   8.5469045   8.9959136   8.9944997   8.8522339   8.8533531
   8.3478243   8.3700512   3.8924654   6.0360643   6.7881927   7.5352476
   9.3076673   9.3103190   8.6904662   8.6905434   7.6319302   7.8171985
   6.9309426   4.0815610   8.5617521   8.5532904   8.8439361   8.8434334
   8.8438814   8.8433394   9.3072128   9.3101919   8.6904359   8.6904020
   8.0837221   8.0560990   7.2930842   6.2811655   8.5616587   8.5533836
   8.5595728   8.5482403   8.8440450   8.8434430   9.3078734   9.3101641
   8.6910863   8.6907963   8.0829352   8.0565032   6.9308541   4.0816563
   9.3484570   9.3472126   8.6258787   8.6292619   6.8215373   8.1395415
   4.0436513   7.1413333   8.6617478   8.6596916   8.8193375   8.8183775
   8.8188831   8.8183094   9.3483198   9.3469544   8.6260755   8.6295106
   7.4628987   8.3076998   5.9188004   7.5519706   8.6616131   8.6595571
   8.6609318   8.6615625   8.8189280   8.8184403   9.3486039   9.3473594
   8.6271879   8.6300901   7.4633993   8.3073210   4.0437676   7.1407727
   9.0615781   9.0590863   8.6270429   8.6256900   4.0262786   7.1615333
   7.9991110   8.5759158   8.6603437   8.6609705   9.1245344   9.1243143
   9.1247585   9.1241832   9.0616955   9.0592831   8.6298448   8.6280857
   6.4082146   7.6587101   7.9994750   8.5759866   8.6602093   8.6610108
   8.6602675   8.6610346   9.1247614   9.1241688   9.0618204   9.0594108
   8.6296181   8.6281902   4.0257815   7.1602991   6.7510059   8.5330630
   9.3262332   9.3280512   8.8197064   8.8195731   8.5848671   8.5533185
   7.1796119   4.1364103   8.6123785   8.5782006   8.7388340   8.7394937
   8.7385574   8.7387444   9.3260212   9.3278730   8.8200879   8.8205903
   8.5905418   8.5787896   7.1797996   4.1364182   8.6081640   8.5329464
   8.6080672   8.5328065   8.7387531   8.7394793   9.3263174   9.3279050
   8.8200697   8.8204343   8.5847777   8.5533671   6.5583166   1.9809843
 TTTTTTTTTTTTTTTTTTTTTTTTTTTTTT MOQGAD      TELAPSE    58266.01 TCPU    58251.48
 WARNING **** GENBUD **** COUL. BIPO BUFFER TOO SMALL - TO AVOID I/O SET BIPOSIZE =     9319500
 TTTTTTTTTTTTTTTTTTTTTTTTTTTTTT SHELLXN     TELAPSE    60772.63 TCPU    60752.89
 TTTTTTTTTTTTTTTTTTTTTTTTTTTTTT MONMO3      TELAPSE    60878.80 TCPU    60859.06
 NUMERICALLY INTEGRATED DENSITY   6191.0029356466
 TTTTTTTTTTTTTTTTTTTTTTTTTTTTTT NUMDFT      TELAPSE    60947.76 TCPU    60928.01
 CYC   4 ETOT(AU) -2.887529453077E+05 DETOT -8.61E+03 tst  2.51E-01 PX  2.19E+00
 TTTTTTTTTTTTTTTTTTTTTTTTTTTTTT DIIS        TELAPSE    61225.07 TCPU    61205.32
 DIIS TEST: 0.23800E+05 AT SCF   CYCLE   4 - DIIS ACTIVE - HISTORY:     4 CYCLES
 TTTTTTTTTTTTTTTTTTTTTTTTTTTTTT FDIK        TELAPSE    65542.67 TCPU    65522.41
 POSSIBLY CONDUCTING STATE - EFERMI(AU)  6.3248322E-02 (RES. CHARGE  4.55E-13;IT. 12)
 TTTTTTTTTTTTTTTTTTTTTTTTTTTTTT PDIG        TELAPSE    65666.29 TCPU    65646.03
 CHARGE NORMALIZATION FACTOR   1.00000000
 TOTAL ATOMIC CHARGES:
  30.1946631  30.1898600  30.1685599  30.1691054  30.1810996  30.1662212
  30.0387719  30.1961766  30.1616203  30.1582411  30.1469049  30.1466115
  30.1473174  30.1468678  30.1941114  30.1897604  30.1683813  30.1680518
  30.2234728  30.1801913  30.0390082  30.1957659  30.1618404  30.1599845
  30.1617948  30.1597016  30.1462808  30.1467167  30.1951785  30.1891966
  30.1681271  30.1683686  30.1814423  30.1662873  29.2218359  30.3656399
  30.1613613  30.1634752  30.1666227  30.1712031  30.2759323  30.2348259
  30.1823449  30.2416329  30.1661614  30.1665748  30.1419891  30.1425390
  30.1419197  30.1419191  30.1614880  30.1631824  30.1642295  30.1693464
  30.1509015  30.1566846  30.1825605  30.2418692  30.1651339  30.1631365
  30.1648390  30.1631158  30.1421729  30.1424978  30.1622071  30.1643450
  30.1643933  30.1697105  30.2756291  30.2348705  30.1316894  29.9972094
  30.1245487  30.1239726  30.1189709  30.1195673  29.4462383  30.1007622
  30.1073691  30.0875536  30.0985866  30.0996853  30.0769842  30.0757942
  30.0770087  30.0755448  30.1260226  30.1242504  30.1191152  30.1200507
  30.1830750  30.1440257  30.0964086  30.1138415  30.0993772  30.0993641
  30.0988425  30.0972034  30.0767455  30.0754925  30.1244197  30.1235699
  30.1198688  30.1217552  30.1836524  30.1441833  30.1071569  30.0874306
  30.1254259  30.1276150  30.0971948  30.0977026  30.0961127  30.0986480
  30.1443054  29.4523450  30.1145163  30.1216370  30.1068410  30.1060047
  30.1059026  30.1056190  30.1253297  30.1275658  30.0970667  30.0975592
  30.1049820  30.1054495  30.1865527  30.2395130  30.1142583  30.1209418
  30.1104132  30.1312638  30.1057179  30.1060636  30.1247608  30.1272037
  30.0971231  30.0979298  30.1055472  30.1053873  30.1438915  29.4518719
   8.6259212   8.6262439   8.4821613   8.4812499   8.5412987   8.5250676
   8.6006775   8.6006476   8.4764379   8.4668920   8.4515537   8.4511044
   8.4515548   8.4497475   8.6259780   8.6266708   8.4822910   8.4816558
   8.5379249   8.5275570   8.6008057   8.6006786   8.4715948   8.4543053
   8.4713660   8.4542094   8.4515263   8.4512173   8.6265514   8.6262889
   8.4822492   8.4816105   8.5413776   8.5253378   8.1062548   8.1748506
   8.4307525   8.4312725   8.4586585   8.4697877   8.0388389   8.5818045
   8.5904858   8.5800793   8.4951239   8.4955412   8.5585290   8.5576118
   8.5586527   8.5574343   8.4307138   8.4312594   8.4639660   8.4725016
   8.6031792   8.5739581   8.5903130   8.5800607   8.4946604   8.4957789
   8.4949426   8.4957738   8.5584290   8.5575083   8.4302010   8.4307504
   8.4638357   8.4723252   8.0388128   8.5819203   8.6074291   8.5981431
   8.8253069   8.8271965   8.6477577   8.6467389   8.7368668   8.7174214
   8.6830614   8.4114063   8.6332145   8.6326368   8.5981165   8.5983518
   8.5987392   8.5984056   8.8249592   8.8271381   8.6477849   8.6464026
   8.7270122   8.7192395   8.7094712   8.7289080   8.6329809   8.6325345
   8.6315545   8.6300337   8.5990154   8.5982504   8.8254736   8.8271657
   8.6479457   8.6467643   8.7263924   8.7196197   8.6830944   8.4112465
   8.8151287   8.8135932   8.6240360   8.6240844   8.6067052   8.6556464
   8.3869013   8.7251997   8.6578773   8.6584729   8.6321320   8.6316680
   8.6316943   8.6321498   8.8149033   8.8140632   8.6238660   8.6244153
   8.6786739   8.6575208   8.7963118   8.7229523   8.6577487   8.6588049
   8.6572272   8.6583532   8.6319126   8.6321760   8.8153216   8.8137412
   8.6247366   8.6242445   8.6788695   8.6574206   8.3865348   8.7250340
   8.6195288   8.6192472   8.6591201   8.6573438   8.3971423   8.7349273
   8.6844409   8.6763198   8.6460058   8.6466408   8.6513635   8.6511331
   8.6512956   8.6510328   8.6197667   8.6193146   8.6619772   8.6598778
   8.7566796   8.7271160   8.6842347   8.6765273   8.6463748   8.6467251
   8.6465299   8.6468055   8.6514475   8.6508735   8.6195374   8.6187120
   8.6620384   8.6600716   8.3968103   8.7351144   8.6523507   8.6767370
   8.7296415   8.7315255   8.6248401   8.6249312   8.6609720   8.6616997
   8.7444922   8.5140481   8.6698061   8.6742003   8.6342480   8.6347730
   8.6338738   8.6342899   8.7293607   8.7311529   8.6251092   8.6258281
   8.6637172   8.6688890   8.7446142   8.5141252   8.6669500   8.6680426
   8.6666985   8.6678633   8.6340559   8.6349077   8.7294324   8.7307739
   8.6249638   8.6255044   8.6604814   8.6615580   8.7857411   3.0159284
 TTTTTTTTTTTTTTTTTTTTTTTTTTTTTT MOQGAD      TELAPSE    65666.99 TCPU    65646.73
 WARNING **** GENBUD **** COUL. BIPO BUFFER TOO SMALL - TO AVOID I/O SET BIPOSIZE =     9319500
 TTTTTTTTTTTTTTTTTTTTTTTTTTTTTT SHELLXN     TELAPSE    68169.46 TCPU    68148.96
 TTTTTTTTTTTTTTTTTTTTTTTTTTTTTT MONMO3      TELAPSE    68278.48 TCPU    68257.98
 NUMERICALLY INTEGRATED DENSITY   6191.0032944847
 TTTTTTTTTTTTTTTTTTTTTTTTTTTTTT NUMDFT      TELAPSE    68347.88 TCPU    68327.38
 CYC   5 ETOT(AU) -2.932921796728E+05 DETOT -4.54E+03 tst  3.31E-01 PX  4.48E+00
 TTTTTTTTTTTTTTTTTTTTTTTTTTTTTT DIIS        TELAPSE    68630.35 TCPU    68609.83
 DIIS TEST: 0.26775E+03 AT SCF   CYCLE   5 - DIIS ACTIVE - HISTORY:     5 CYCLES
 TTTTTTTTTTTTTTTTTTTTTTTTTTTTTT FDIK        TELAPSE    73569.77 TCPU    73548.33
 POSSIBLY CONDUCTING STATE - EFERMI(AU) -1.5022786E-01 (RES. CHARGE  0.00E+00;IT.  6)
 TTTTTTTTTTTTTTTTTTTTTTTTTTTTTT PDIG        TELAPSE    73695.06 TCPU    73673.61
 CHARGE NORMALIZATION FACTOR   1.00000000
 TOTAL ATOMIC CHARGES:
  29.2077113  29.2082164  29.1831299  29.1860532  29.1926679  29.1788461
  29.3261170  29.1899749  29.1765894  29.1796670  29.1909588  29.1912399
  29.1891910  29.1896258  29.2076432  29.2076315  29.1835643  29.1841140
  29.1419547  29.1643936  29.3266164  29.1897118  29.1737981  29.1781018
  29.1739567  29.1783523  29.1908352  29.1912429  29.2070672  29.2067518
  29.1836584  29.1850059  29.1934331  29.1781258  30.4722297  29.1531344
  29.2013605  29.2011748  29.1755944  29.1732728  29.1939838  29.2248543
  29.1890504  29.1648952  29.1826663  29.1777315  29.1936882  29.1933740
  29.1918210  29.1904379  29.2019108  29.2012236  29.1771995  29.1738743
  29.2174021  29.2152683  29.1895679  29.1648518  29.1849804  29.1819841
  29.1849270  29.1813776  29.1936381  29.1936025  29.2000211  29.2010325
  29.1775792  29.1747748  29.1943884  29.2252862  29.2286245  29.3416096
  29.2193266  29.2197540  29.1953189  29.1943406  30.0767031  29.2240392
  29.2438473  29.2329805  29.2119425  29.2135614  29.2460967  29.2461394
  29.2459399  29.2454953  29.2181383  29.2179672  29.1946145  29.1935168
  29.2243406  29.1679154  29.2225143  29.2044344  29.2122224  29.2132829
  29.2114407  29.2118989  29.2452596  29.2456657  29.2192703  29.2205381
  29.1939092  29.1939609  29.2242097  29.1684403  29.2446588  29.2326770
  29.2386615  29.2385047  29.2183198  29.2159807  29.2179302  29.2074647
  29.2399290  30.0368804  29.1933667  29.1882745  29.2205488  29.2209417
  29.2214428  29.2210857  29.2392869  29.2381151  29.2171791  29.2164297
  29.2050061  29.2015937  29.1447757  29.1791742  29.1932034  29.1875408
  29.1989317  29.1797997  29.2216607  29.2214848  29.2386195  29.2382314
  29.2173973  29.2160894  29.2049013  29.2011982  29.2399482  30.0368470
   9.1764640   9.1771773   9.1987385   9.2000927   9.1243432   9.1205014
   9.0966582   9.0547986   9.1772686   9.1906011   9.1905675   9.1923380
   9.1917997   9.1943472   9.1769980   9.1769246   9.1981635   9.1992401
   9.0693858   8.9984586   9.0969314   9.0551839   9.1844822   9.2021813
   9.1840049   9.2022386   9.1907720   9.1926611   9.1771270   9.1773190
   9.1982121   9.1988534   9.1232611   9.1191379   9.3256264   9.2497684
   9.2083755   9.2077865   9.1908041   9.1749299   9.3913799   9.0962512
   9.1039934   9.1079154   9.1965608   9.1959471   9.1796508   9.1809257
   9.1804766   9.1820033   9.2083625   9.2072839   9.1783030   9.1509634
   9.0896553   8.9796925   9.1031387   9.1079816   9.1952268   9.1947525
   9.1949178   9.1950497   9.1792104   9.1807276   9.2094419   9.2090063
   9.1776731   9.1500036   9.3910076   9.0962209   9.1021813   9.0928350
   9.1870947   9.1865717   9.2040011   9.2053833   9.1077351   9.1302452
   9.1663312   9.2839601   9.1935611   9.1951030   9.2245134   9.2244696
   9.2235523   9.2247133   9.1872446   9.1863219   9.2043862   9.2054038
   8.8617038   9.0687286   9.1529627   9.1354853   9.1937086   9.1950755
   9.1964239   9.2000635   9.2239450   9.2243642   9.1871001   9.1859755
   9.2064275   9.2069192   8.8572992   9.0661327   9.1658291   9.2844978
   9.1827339   9.1845620   9.1921435   9.1911647   9.1885344   9.1857552
   9.2687504   9.1299697   9.2012845   9.1988365   9.2183586   9.2182842
   9.2183340   9.2172643   9.1827399   9.1857208   9.1924674   9.1914153
   9.1133868   8.5627385   9.0762898   9.1432159   9.2015384   9.1983873
   9.2034511   9.2021610   9.2185484   9.2173037   9.1829688   9.1842548
   9.1934119   9.1903594   9.1121747   8.5527041   9.2684068   9.1298851
   9.2041899   9.2053147   9.1815860   9.1807426   9.2534777   9.1078688
   9.1550999   9.1642419   9.1902060   9.1897862   9.2050108   9.2049791
   9.2053638   9.2059261   9.2040143   9.2057440   9.1707139   9.1788767
   9.0823924   9.0996282   9.1550024   9.1639046   9.1897789   9.1891547
   9.1900057   9.1889553   9.2049349   9.2047729   9.2056033   9.2071588
   9.1701200   9.1784817   9.2526035   9.1069264   9.1901648   9.1685440
   9.1738115   9.1718638   9.2013690   9.2021776   9.1616306   9.1772297
   9.1144419   9.2189861   9.1799847   9.1763596   9.1987894   9.1979063
   9.2001213   9.1988961   9.1734761   9.1717652   9.2000563   9.2005230
   9.1376932   9.1700958   9.1140059   9.2193792   9.1831420   9.1811138
   9.1823897   9.1807802   9.1982877   9.1980972   9.1757579   9.1728806
   9.2002875   9.2002656   9.1626815   9.1772461   9.0556499  10.0501327
 TTTTTTTTTTTTTTTTTTTTTTTTTTTTTT MOQGAD      TELAPSE    73695.84 TCPU    73674.40
 WARNING **** GENBUD **** COUL. BIPO BUFFER TOO SMALL - TO AVOID I/O SET BIPOSIZE =     9319500
 TTTTTTTTTTTTTTTTTTTTTTTTTTTTTT SHELLXN     TELAPSE    76204.39 TCPU    76177.64
 TTTTTTTTTTTTTTTTTTTTTTTTTTTTTT MONMO3      TELAPSE    76311.98 TCPU    76285.23
 NUMERICALLY INTEGRATED DENSITY   6191.0028448830
 TTTTTTTTTTTTTTTTTTTTTTTTTTTTTT NUMDFT      TELAPSE    76381.29 TCPU    76354.53
 CYC   6 ETOT(AU) -2.933414922015E+05 DETOT -4.93E+01 tst  5.65E+00 PX  1.65E+00
 TTTTTTTTTTTTTTTTTTTTTTTTTTTTTT DIIS        TELAPSE    76667.01 TCPU    76640.24
 DIIS TEST: 0.31619E+02 AT SCF   CYCLE   6 - DIIS ACTIVE - HISTORY:     6 CYCLES
 TTTTTTTTTTTTTTTTTTTTTTTTTTTTTT FDIK        TELAPSE    81542.79 TCPU    81515.52
 POSSIBLY CONDUCTING STATE - EFERMI(AU) -1.1076862E-01 (RES. CHARGE  0.00E+00;IT.  8)
 TTTTTTTTTTTTTTTTTTTTTTTTTTTTTT PDIG        TELAPSE    81677.51 TCPU    81650.21
 CHARGE NORMALIZATION FACTOR   1.00000000
 TOTAL ATOMIC CHARGES:
  29.1746467  29.1754142  29.1480762  29.1477027  29.1507743  29.1240115
  29.1266576  29.1440767  29.1463400  29.1475145  29.1630794  29.1630423
  29.1607602  29.1602229  29.1741125  29.1752539  29.1509478  29.1507800
  29.1430501  29.0969335  29.1264026  29.1439109  29.1495277  29.1501289
  29.1491940  29.1502240  29.1627885  29.1630558  29.1728842  29.1728714
  29.1511140  29.1506293  29.1511891  29.1235604  29.2001313  29.1417111
  29.1698020  29.1713695  29.1470599  29.1541951  29.1549103  29.1592303
  29.1366684  29.1448517  29.1502077  29.1506148  29.1643680  29.1641069
  29.1618410  29.1623388  29.1706656  29.1707863  29.1460271  29.1527779
  29.1330171  29.1406642  29.1365563  29.1449629  29.1512945  29.1530590
  29.1509471  29.1525873  29.1646802  29.1647134  29.1690741  29.1701887
  29.1461268  29.1527055  29.1561108  29.1589384  29.1346655  29.1560963
  29.2009406  29.2012647  29.1833650  29.1815231  29.3441044  29.1844103
  29.1752368  29.1787614  29.1961427  29.1971200  29.2149581  29.2157877
  29.2150393  29.2149756  29.2002915  29.1996079  29.1831213  29.1811857
  29.2112349  29.2050456  29.1746125  29.1819091  29.1974934  29.1971402
  29.1967878  29.1956503  29.2147308  29.2147686  29.2009845  29.2014282
  29.1889817  29.1849408  29.2116271  29.2049944  29.1756289  29.1785915
  29.2196853  29.2206583  29.2071632  29.2067337  29.1893160  29.1818627
  29.1568233  29.2933572  29.1816546  29.1848784  29.2037686  29.2048220
  29.2049617  29.2039528  29.2211600  29.2200029  29.2057932  29.2068554
  29.1914316  29.1935229  29.1601239  29.1793033  29.1813752  29.1848594
  29.1832166  29.1849728  29.2049918  29.2051194  29.2194450  29.2201125
  29.2061425  29.2063896  29.1918551  29.1929813  29.1570150  29.2930410
   9.1732393   9.1733936   9.1858688   9.1846445   9.2196505   9.2256013
   9.2164034   9.2089173   9.2010219   9.1980373   9.1886356   9.1882792
   9.1898508   9.1903029   9.1738542   9.1737901   9.1832453   9.1829700
   9.2576032   9.2868084   9.2169866   9.2087085   9.1967821   9.1908841
   9.1965723   9.1913466   9.1889485   9.1883465   9.1750440   9.1744720
   9.1831005   9.1833799   9.2200615   9.2264560   9.1342003   9.1629624
   9.2070255   9.2073134   9.2117814   9.2237695   9.0964485   9.1717923
   9.1885323   9.1958091   9.1977730   9.1977582   9.1940735   9.1936729
   9.1955813   9.1955374   9.2067134   9.2068225   9.2138493   9.2388198
   9.1565470   9.2461431   9.1881501   9.1954168   9.1958289   9.1958983
   9.1959974   9.1958102   9.1939944   9.1937703   9.2077714   9.2083535
   9.2142921   9.2385104   9.0954865   9.1713461   9.1519236   9.1882554
   9.2191939   9.2179662   9.2329575   9.2311113   9.2594521   9.2555433
   9.2129394   9.0789885   9.2338609   9.2333104   9.2322150   9.2309940
   9.2307784   9.2311959   9.2192284   9.2182822   9.2328440   9.2309211
   9.4038281   9.2958270   9.2443888   9.2326397   9.2343620   9.2336009
   9.2348133   9.2348648   9.2307287   9.2308881   9.2188752   9.2180148
   9.2355499   9.2308571   9.4043927   9.2961837   9.2134347   9.0805776
   9.2264523   9.2277624   9.2470155   9.2464315   9.2097039   9.2298557
   8.9477676   9.2117699   9.2370932   9.2370023   9.2364292   9.2360840
   9.2354706   9.2346185   9.2274268   9.2283579   9.2471755   9.2461732
   9.2469038   9.5354597   9.2329448   9.2332605   9.2371917   9.2365126
   9.2371375   9.2381483   9.2352733   9.2350535   9.2265371   9.2272949
   9.2489208   9.2491115   9.2470065   9.5372679   8.9513699   9.2118948
   9.2059076   9.2062141   9.2193572   9.2203294   9.1504203   9.2134388
   9.2049863   9.2168279   9.2088558   9.2095781   9.2058651   9.2060862
   9.2068571   9.2075585   9.2059610   9.2057772   9.2226195   9.2184812
   9.2028146   9.2317062   9.2047325   9.2172452   9.2080582   9.2079939
   9.2079187   9.2074563   9.2055666   9.2055648   9.2077525   9.2083295
   9.2227026   9.2185797   9.1504011   9.2126252   9.1837759   9.2148856
   9.1972277   9.1972305   9.2122343   9.2115063   9.2287835   9.2208957
   9.2167401   9.1513020   9.2186445   9.2183986   9.2056481   9.2055638
   9.2077354   9.2066235   9.1965730   9.1966328   9.2095233   9.2099880
   9.2429067   9.2269236   9.2163998   9.1517357   9.2157089   9.2137689
   9.2154517   9.2136351   9.2059489   9.2055070   9.1986888   9.1982472
   9.2099170   9.2100253   9.2286988   9.2204020   9.2124922   8.7519706
 TTTTTTTTTTTTTTTTTTTTTTTTTTTTTT MOQGAD      TELAPSE    81678.45 TCPU    81651.15
 WARNING **** GENBUD **** COUL. BIPO BUFFER TOO SMALL - TO AVOID I/O SET BIPOSIZE =     9319500
 TTTTTTTTTTTTTTTTTTTTTTTTTTTTTT SHELLXN     TELAPSE    84180.04 TCPU    84152.32
 TTTTTTTTTTTTTTTTTTTTTTTTTTTTTT MONMO3      TELAPSE    84286.91 TCPU    84259.18
 NUMERICALLY INTEGRATED DENSITY   6191.0027345065
 TTTTTTTTTTTTTTTTTTTTTTTTTTTTTT NUMDFT      TELAPSE    84356.49 TCPU    84328.76
 CYC   7 ETOT(AU) -2.933483772381E+05 DETOT -6.89E+00 tst  3.14E-02 PX  1.64E+00
 TTTTTTTTTTTTTTTTTTTTTTTTTTTTTT DIIS        TELAPSE    84641.80 TCPU    84614.06
 DIIS TEST: 0.57143E+01 AT SCF   CYCLE   7 - DIIS ACTIVE - HISTORY:     7 CYCLES
 TTTTTTTTTTTTTTTTTTTTTTTTTTTTTT FDIK        TELAPSE    90838.15 TCPU    90809.86
 POSSIBLY CONDUCTING STATE - EFERMI(AU) -1.4001909E-01 (RES. CHARGE  3.64E-12;IT. 24)
 TTTTTTTTTTTTTTTTTTTTTTTTTTTTTT PDIG        TELAPSE    90978.44 TCPU    90950.09
 CHARGE NORMALIZATION FACTOR   1.00000000
 TOTAL ATOMIC CHARGES:
  29.2433269  29.2433686  29.2396630  29.2399556  29.2308529  29.2511611
  29.2097449  29.2356521  29.2420743  29.2380438  29.2400696  29.2399480
  29.2400639  29.2397816  29.2432102  29.2438465  29.2395523  29.2403480
  29.2364526  29.2786531  29.2096498  29.2358918  29.2425399  29.2386067
  29.2421830  29.2388831  29.2400417  29.2400336  29.2426010  29.2428670
  29.2396636  29.2406480  29.2307683  29.2514014  29.2533641  29.2641585
  29.2425571  29.2430948  29.2372637  29.2351931  29.2493687  29.2371488
  29.2389828  29.2437411  29.2370607  29.2363442  29.2397713  29.2393094
  29.2389562  29.2387476  29.2427914  29.2430306  29.2381276  29.2378421
  29.2348045  29.2268746  29.2387305  29.2439286  29.2376047  29.2377151
  29.2372722  29.2375255  29.2403775  29.2397883  29.2426065  29.2430604
  29.2380090  29.2376395  29.2497351  29.2365413  29.2334105  29.2246003
  29.3054796  29.3052127  29.2950851  29.2955060  29.2584706  29.2649736
  29.2903083  29.2958557  29.2989019  29.2995661  29.2992637  29.3001436
  29.2998835  29.2997315  29.3055640  29.3045385  29.2951252  29.2955763
  29.2770938  29.2797988  29.2930698  29.2934081  29.2999331  29.2996058
  29.2991976  29.2987417  29.3000530  29.2997054  29.3056091  29.3051891
  29.2931631  29.2946284  29.2774604  29.2801667  29.2907309  29.2953344
  29.2971043  29.2982997  29.2914542  29.2915972  29.2891114  29.2919518
  29.3029158  29.3072559  29.2948086  29.2935190  29.2939775  29.2936761
  29.2943616  29.2937622  29.2980966  29.2976417  29.2913771  29.2912953
  29.2908556  29.2892653  29.2981226  29.3110412  29.2947365  29.2937495
  29.2969904  29.2946524  29.2939056  29.2935311  29.2970178  29.2975141
  29.2906007  29.2902727  29.2911415  29.2893903  29.3022600  29.3074630
   9.1418431   9.1417647   9.1357334   9.1361094   9.1130457   9.1090733
   9.1087622   9.0991103   9.1333035   9.1331725   9.1283284   9.1282085
   9.1283740   9.1282588   9.1418772   9.1417377   9.1351533   9.1358341
   9.0868317   9.0723038   9.1089541   9.0992196   9.1364113   9.1328644
   9.1360854   9.1326408   9.1281573   9.1282993   9.1425064   9.1421943
   9.1352818   9.1356942   9.1134281   9.1093854   9.0885159   9.0342091
   9.1043457   9.1038096   9.1186187   9.1121308   9.1109399   9.1688136
   9.1461200   9.1398281   9.1159818   9.1160726   9.1216763   9.1219597
   9.1232892   9.1220582   9.1044039   9.1037105   9.1142879   9.0998955
   9.1837932   9.1392285   9.1460317   9.1397358   9.1153830   9.1152916
   9.1157268   9.1154860   9.1219162   9.1217696   9.1043224   9.1037241
   9.1144751   9.0994882   9.1107182   9.1690320   9.1760185   9.1472943
   9.2062616   9.2058540   9.1921355   9.1935137   9.1774117   9.1794971
   9.2131799   9.2412463   9.1922755   9.1916275   9.1843893   9.1842617
   9.1839656   9.1843265   9.2064014   9.2062710   9.1921639   9.1931082
   9.0060323   9.1301884   9.1928968   9.1958884   9.1924853   9.1915835
   9.1922353   9.1926736   9.1838679   9.1843953   9.2060299   9.2061044
   9.1918755   9.1935213   9.0125670   9.1318612   9.2129286   9.2413012
   9.1911973   9.1902188   9.1773318   9.1776221   9.1895376   9.2048356
   9.3721179   9.2304690   9.1823442   9.1833991   9.1792275   9.1788079
   9.1789569   9.1791173   9.1910256   9.1914973   9.1773682   9.1776813
   9.1688262   8.8827563   9.2161318   9.2158551   9.1823441   9.1831404
   9.1823477   9.1832434   9.1786028   9.1789965   9.1913834   9.1905898
   9.1771025   9.1760987   9.1701883   8.8953071   9.3706609   9.2306561
   9.1477693   9.1478154   9.1501849   9.1522684   9.0959792   9.1602699
   9.1651478   9.1597629   9.1523999   9.1521313   9.1508054   9.1504616
   9.1508005   9.1511128   9.1476173   9.1478949   9.1449275   9.1491981
   9.1721415   9.1449636   9.1650153   9.1598201   9.1519003   9.1520357
   9.1522147   9.1518993   9.1506727   9.1501702   9.1483555   9.1480481
   9.1447790   9.1490355   9.0961070   9.1603134   9.1703615   9.1628442
   9.1586619   9.1596426   9.1484731   9.1486064   9.1383534   9.1487357
   9.1700275   9.1412215   9.1558383   9.1565577   9.1477060   9.1478970
   9.1480265   9.1476403   9.1587507   9.1594660   9.1480381   9.1477695
   9.1264064   9.1487949   9.1698282   9.1411588   9.1559819   9.1566653
   9.1558149   9.1567778   9.1474907   9.1481192   9.1595585   9.1597053
   9.1479987   9.1476867   9.1383259   9.1491097   9.1886640   8.7844964
 TTTTTTTTTTTTTTTTTTTTTTTTTTTTTT MOQGAD      TELAPSE    90979.47 TCPU    90951.12
 WARNING **** GENBUD **** COUL. BIPO BUFFER TOO SMALL - TO AVOID I/O SET BIPOSIZE =     9319500
 TTTTTTTTTTTTTTTTTTTTTTTTTTTTTT SHELLXN     TELAPSE    93487.11 TCPU    93453.24
 TTTTTTTTTTTTTTTTTTTTTTTTTTTTTT MONMO3      TELAPSE    93595.79 TCPU    93561.91
 NUMERICALLY INTEGRATED DENSITY   6191.0026973475
 TTTTTTTTTTTTTTTTTTTTTTTTTTTTTT NUMDFT      TELAPSE    93664.59 TCPU    93630.70
 CYC   8 ETOT(AU) -2.933496954212E+05 DETOT -1.32E+00 tst  2.41E-02 PX  1.61E-01
 TTTTTTTTTTTTTTTTTTTTTTTTTTTTTT DIIS        TELAPSE    93956.62 TCPU    93922.72
 DIIS TEST: 0.27506E+01 AT SCF   CYCLE   8 - DIIS ACTIVE - HISTORY:     8 CYCLES
 TTTTTTTTTTTTTTTTTTTTTTTTTTTTTT FDIK        TELAPSE    99490.80 TCPU    99455.68
 POSSIBLY CONDUCTING STATE - EFERMI(AU) -1.8862080E-01 (RES. CHARGE  3.18E-10;IT. 20)
 TTTTTTTTTTTTTTTTTTTTTTTTTTTTTT PDIG        TELAPSE    99632.70 TCPU    99597.58
 CHARGE NORMALIZATION FACTOR   1.00000000
 TOTAL ATOMIC CHARGES:
  29.2570480  29.2568396  29.2517011  29.2516209  29.2525861  29.2419926
  29.2620856  29.2540398  29.2526643  29.2517764  29.2528312  29.2526878
  29.2529421  29.2526735  29.2569035  29.2569802  29.2522388  29.2522070
  29.2498710  29.2345407  29.2620011  29.2539807  29.2525785  29.2526768
  29.2527998  29.2527525  29.2529261  29.2527704  29.2568150  29.2564953
  29.2522013  29.2522677  29.2527499  29.2426041  29.2423073  29.2544214
  29.2545146  29.2551196  29.2540418  29.2534992  29.2477758  29.2538839
  29.2547276  29.2571360  29.2521307  29.2522245  29.2532658  29.2533273
  29.2528684  29.2530944  29.2543032  29.2548176  29.2528981  29.2526873
  29.2449321  29.2550400  29.2546398  29.2572965  29.2525335  29.2520500
  29.2523222  29.2519784  29.2534300  29.2533576  29.2546579  29.2549438
  29.2527608  29.2525777  29.2480408  29.2533671  29.2565853  29.2578193
  29.3110433  29.3106158  29.3101151  29.3082023  29.2965043  29.3213162
  29.3250016  29.3187907  29.3126192  29.3132021  29.3130749  29.3138931
  29.3138496  29.3142213  29.3111018  29.3103798  29.3099161  29.3082175
  29.3210586  29.3163405  29.3166082  29.3175350  29.3134897  29.3132380
  29.3124960  29.3124345  29.3138236  29.3138682  29.3111561  29.3108440
  29.3106823  29.3078209  29.3208733  29.3168364  29.3249690  29.3187702
  29.3193148  29.3197960  29.3162398  29.3158547  29.3140636  29.3121158
  29.3071244  29.2856052  29.3134915  29.3132978  29.3147925  29.3147739
  29.3152649  29.3150165  29.3194775  29.3190936  29.3161482  29.3155270
  29.3138785  29.3157081  29.3013014  29.3044643  29.3134993  29.3133944
  29.3136232  29.3129296  29.3151240  29.3150239  29.3191362  29.3195307
  29.3156434  29.3152340  29.3139930  29.3159574  29.3069542  29.2859612
   9.1160797   9.1162367   9.1118627   9.1116372   9.1210976   9.1184117
   9.1403053   9.1374143   9.0978652   9.0989607   9.1021297   9.1025468
   9.1015408   9.1017943   9.1161005   9.1160346   9.1111761   9.1116621
   9.1306922   9.1252089   9.1404023   9.1372766   9.0943437   9.0958658
   9.0942349   9.0957634   9.1023216   9.1025768   9.1163305   9.1162816
   9.1112676   9.1116063   9.1209054   9.1180504   9.1400908   9.1398473
   9.1279539   9.1282222   9.1265735   9.1285686   9.1060365   9.0998384
   9.0974194   9.0979120   9.0995887   9.0998398   9.1228108   9.1229430
   9.1235432   9.1229416   9.1280680   9.1280273   9.1285366   9.1314963
   9.0978431   9.0983358   9.0968739   9.0976448   9.0966099   9.0973584
   9.0970294   9.0974336   9.1230137   9.1230838   9.1279123   9.1280491
   9.1284685   9.1311294   9.1059064   9.0997448   9.0981601   9.0973140
   9.1674536   9.1672333   9.1645357   9.1643945   9.1755033   9.1767439
   9.1706585   9.1696666   9.1354329   9.1338758   9.1645790   9.1641394
   9.1639804   9.1643369   9.1675444   9.1671936   9.1644288   9.1642507
   9.2603169   9.1999945   9.1713332   9.1702662   9.1368305   9.1347358
   9.1280239   9.1277477   9.1640840   9.1643455   9.1673695   9.1674617
   9.1646536   9.1641344   9.2580046   9.1992210   9.1706917   9.1694050
   9.1755177   9.1756881   9.1744650   9.1739414   9.1720759   9.1682650
   9.1469827   9.1498155   9.1367579   9.1378046   9.1704283   9.1701729
   9.1702877   9.1702628   9.1755362   9.1761923   9.1746123   9.1741327
   9.1870309   9.2974890   9.1444975   9.1514139   9.1377421   9.1387280
   9.1302901   9.1309621   9.1700858   9.1703308   9.1757446   9.1757593
   9.1749786   9.1745148   9.1868019   9.2934053   9.1461826   9.1497458
   9.1385849   9.1385527   9.1384535   9.1383782   9.1415592   9.1386029
   9.1271637   9.1294931   9.1315243   9.1318335   9.1392648   9.1392736
   9.1392001   9.1394316   9.1384372   9.1386539   9.1398230   9.1398818
   9.1381982   9.1413463   9.1271623   9.1295829   9.1305659   9.1307463
   9.1306348   9.1307196   9.1391453   9.1391337   9.1386307   9.1386610
   9.1397728   9.1396081   9.1416779   9.1384315   9.1286133   9.1295745
   9.1383147   9.1386678   9.1387968   9.1388248   9.1425066   9.1412089
   9.1343594   9.1400062   9.1302105   9.1300844   9.1336304   9.1336592
   9.1337847   9.1333685   9.1383528   9.1385011   9.1386654   9.1390658
   9.1469640   9.1424758   9.1341807   9.1398523   9.1291973   9.1279556
   9.1290232   9.1277998   9.1335343   9.1338566   9.1387199   9.1386028
   9.1388054   9.1388525   9.1422873   9.1413694   9.1276404   9.1827009
 TTTTTTTTTTTTTTTTTTTTTTTTTTTTTT MOQGAD      TELAPSE    99633.84 TCPU    99598.72
 WARNING **** GENBUD **** COUL. BIPO BUFFER TOO SMALL - TO AVOID I/O SET BIPOSIZE =     9319500
 TTTTTTTTTTTTTTTTTTTTTTTTTTTTTT SHELLXN     TELAPSE   102135.75 TCPU   102100.39
 TTTTTTTTTTTTTTTTTTTTTTTTTTTTTT MONMO3      TELAPSE   102243.86 TCPU   102208.51
 NUMERICALLY INTEGRATED DENSITY   6191.0027074475
 TTTTTTTTTTTTTTTTTTTTTTTTTTTTTT NUMDFT      TELAPSE   102313.23 TCPU   102277.87
 CYC   9 ETOT(AU) -2.933501739104E+05 DETOT -4.78E-01 tst  7.07E-03 PX  1.32E-01
 TTTTTTTTTTTTTTTTTTTTTTTTTTTTTT DIIS        TELAPSE   102606.78 TCPU   102571.41
 DIIS TEST: 0.84630E+00 AT SCF   CYCLE   9 - DIIS ACTIVE - HISTORY:     9 CYCLES
 TTTTTTTTTTTTTTTTTTTTTTTTTTTTTT FDIK        TELAPSE   107362.74 TCPU   107326.69
 POSSIBLY CONDUCTING STATE - EFERMI(AU) -1.8905758E-01 (RES. CHARGE  4.55E-12;IT. 12)
 TTTTTTTTTTTTTTTTTTTTTTTTTTTTTT PDIG        TELAPSE   107505.29 TCPU   107469.24
 CHARGE NORMALIZATION FACTOR   1.00000000
 TOTAL ATOMIC CHARGES:
  29.2547426  29.2546636  29.2514775  29.2512732  29.2539137  29.2429812
  29.2636047  29.2517350  29.2466363  29.2468797  29.2544184  29.2545729
  29.2543810  29.2544197  29.2546211  29.2547672  29.2518340  29.2515924
  29.2521294  29.2329219  29.2635733  29.2517458  29.2464048  29.2477910
  29.2467397  29.2478662  29.2545532  29.2544518  29.2544311  29.2544297
  29.2518400  29.2516051  29.2542372  29.2433842  29.2657901  29.2488131
  29.2529301  29.2532757  29.2521244  29.2538380  29.2501604  29.2533198
  29.2526528  29.2566406  29.2476943  29.2478393  29.2532399  29.2535423
  29.2532698  29.2532160  29.2527737  29.2528443  29.2511574  29.2524952
  29.2494058  29.2520985  29.2524636  29.2566105  29.2474633  29.2472576
  29.2472783  29.2471061  29.2534086  29.2535675  29.2530301  29.2533673
  29.2510072  29.2523037  29.2503658  29.2530305  29.2546951  29.2623407
  29.3168489  29.3166769  29.3168596  29.3155105  29.3253321  29.3195780
  29.3208674  29.3113999  29.3200694  29.3205497  29.3245409  29.3250908
  29.3245444  29.3252003  29.3168288  29.3165783  29.3165295  29.3154946
  29.3248619  29.3139108  29.3101597  29.3122407  29.3208203  29.3204737
  29.3204282  29.3201108  29.3246016  29.3248486  29.3169927  29.3168072
  29.3179101  29.3154716  29.3246776  29.3143497  29.3206307  29.3114076
  29.3178751  29.3181865  29.3196030  29.3191709  29.3185654  29.3173623
  29.3189349  29.3224882  29.3212139  29.3239212  29.3148940  29.3152378
  29.3153719  29.3153590  29.3178157  29.3174360  29.3195879  29.3190158
  29.3180098  29.3189224  29.3187427  29.3205074  29.3212611  29.3237024
  29.3214560  29.3240699  29.3153276  29.3153038  29.3177825  29.3182712
  29.3193643  29.3188078  29.3181715  29.3190040  29.3188341  29.3225705
   9.1162741   9.1163409   9.0759708   9.0776392   9.1221632   9.1251600
   9.1109343   9.1159271   9.1286605   9.1281651   9.1427714   9.1424648
   9.1435888   9.1431558   9.1162940   9.1161364   9.0763941   9.0781610
   9.1313148   9.1421591   9.1110266   9.1159255   9.1289255   9.1275654
   9.1286141   9.1274281   9.1427581   9.1426437   9.1163391   9.1160638
   9.0766669   9.0784916   9.1220364   9.1249858   9.0967652   9.1193784
   9.0740455   9.0746366   9.1170934   9.1225376   9.1107859   9.1188652
   9.1401726   9.1436002   9.1354993   9.1352900   9.1061357   9.1057836
   9.1061781   9.1060676   9.0739216   9.0743976   9.1188747   9.1274608
   9.1104677   9.1416604   9.1401159   9.1434560   9.1375037   9.1369505
   9.1375058   9.1371398   9.1062961   9.1060104   9.0740431   9.0744136
   9.1190423   9.1272809   9.1106290   9.1188064   9.1279516   9.1409535
   9.1480248   9.1474948   9.1504257   9.1508139   9.1628975   9.1629406
   9.1453125   9.1185178   9.1969347   9.1978127   9.1741707   9.1737651
   9.1741240   9.1741348   9.1482082   9.1475551   9.1502158   9.1508995
   9.2017510   9.1717644   9.1567760   9.1530542   9.1966981   9.1974680
   9.2021607   9.2029207   9.1740080   9.1740803   9.1477889   9.1476090
   9.1510187   9.1507203   9.2007216   9.1715455   9.1453128   9.1185574
   9.1382567   9.1386024   9.1599424   9.1600970   9.1595180   9.1570191
   9.0908823   9.1645621   9.2010899   9.2000926   9.1584163   9.1583148
   9.1585023   9.1584062   9.1379379   9.1391997   9.1600821   9.1601277
   9.1641364   9.2485485   9.1695525   9.1708445   9.2008949   9.1998381
   9.2058828   9.2056745   9.1584603   9.1585134   9.1383841   9.1387308
   9.1604229   9.1608707   9.1640395   9.2467346   9.0910906   9.1645529
   9.1257668   9.1255976   9.1350147   9.1350769   9.1347491   9.1325079
   9.1326811   9.1381646   9.1407620   9.1410572   9.1317671   9.1319757
   9.1315382   9.1317079   9.1256536   9.1257275   9.1372089   9.1357596
   9.1289636   9.1378479   9.1326424   9.1382328   9.1415527   9.1414960
   9.1418193   9.1415689   9.1316356   9.1318228   9.1255838   9.1258309
   9.1369593   9.1356960   9.1348269   9.1323387   9.1266650   9.1367701
   9.1271439   9.1269566   9.1273759   9.1277582   9.1371965   9.1343986
   9.1328757   9.1204891   9.1411204   9.1410855   9.1379238   9.1380176
   9.1383872   9.1382243   9.1271419   9.1268323   9.1272712   9.1277736
   9.1396127   9.1351996   9.1328338   9.1205067   9.1414881   9.1404644
   9.1416424   9.1404804   9.1378928   9.1379887   9.1271922   9.1269079
   9.1273129   9.1277771   9.1371296   9.1343636   9.1294069   9.1231839
 TTTTTTTTTTTTTTTTTTTTTTTTTTTTTT MOQGAD      TELAPSE   107506.50 TCPU   107470.44
 WARNING **** GENBUD **** COUL. BIPO BUFFER TOO SMALL - TO AVOID I/O SET BIPOSIZE =     9319500
 TTTTTTTTTTTTTTTTTTTTTTTTTTTTTT SHELLXN     TELAPSE   110013.29 TCPU   109971.85
 TTTTTTTTTTTTTTTTTTTTTTTTTTTTTT MONMO3      TELAPSE   110124.40 TCPU   110082.96
 NUMERICALLY INTEGRATED DENSITY   6191.0027102815
 TTTTTTTTTTTTTTTTTTTTTTTTTTTTTT NUMDFT      TELAPSE   110193.31 TCPU   110151.86
 CYC  10 ETOT(AU) -2.933502057501E+05 DETOT -3.18E-02 tst  6.29E-03 PX  3.04E-02
 TTTTTTTTTTTTTTTTTTTTTTTTTTTTTT DIIS        TELAPSE   110489.88 TCPU   110448.43
 DIIS TEST: 0.92680E+00 AT SCF   CYCLE  10 - DIIS ACTIVE - HISTORY:    10 CYCLES
 TTTTTTTTTTTTTTTTTTTTTTTTTTTTTT FDIK        TELAPSE   114707.12 TCPU   114664.47
 POSSIBLY CONDUCTING STATE - EFERMI(AU) -2.0968979E-01 (RES. CHARGE  9.09E-13;IT. 22)
 TTTTTTTTTTTTTTTTTTTTTTTTTTTTTT PDIG        TELAPSE   114847.83 TCPU   114805.15
 CHARGE NORMALIZATION FACTOR   1.00000000
 TOTAL ATOMIC CHARGES:
  29.2501437  29.2500355  29.2518001  29.2517260  29.2551508  29.2542596
  29.2535196  29.2512367  29.2537175  29.2537213  29.2517042  29.2517194
  29.2516640  29.2516800  29.2498861  29.2501691  29.2518953  29.2518830
  29.2553751  29.2517909  29.2535759  29.2513278  29.2532966  29.2540992
  29.2534671  29.2541562  29.2517093  29.2516344  29.2496874  29.2500860
  29.2519673  29.2519738  29.2554278  29.2544620  29.2610939  29.2502401
  29.2501069  29.2503805  29.2514847  29.2526868  29.2564390  29.2540282
  29.2492797  29.2503763  29.2542149  29.2543911  29.2518971  29.2520534
  29.2519810  29.2520195  29.2500459  29.2500431  29.2512868  29.2519602
  29.2565735  29.2521535  29.2492817  29.2503409  29.2542092  29.2540661
  29.2539639  29.2539265  29.2521024  29.2522264  29.2503798  29.2504951
  29.2510860  29.2518940  29.2566445  29.2538372  29.2499124  29.2534933
  29.3150925  29.3150464  29.3230269  29.3227687  29.3333891  29.3197563
  29.3202740  29.3181643  29.3219694  29.3223437  29.3176012  29.3180219
  29.3174307  29.3177398  29.3154169  29.3151983  29.3226024  29.3225890
  29.3246718  29.3180908  29.3174105  29.3191134  29.3226692  29.3221194
  29.3223224  29.3222472  29.3175263  29.3175619  29.3152518  29.3152266
  29.3231188  29.3225255  29.3245162  29.3184968  29.3200221  29.3181765
  29.3212508  29.3214391  29.3175618  29.3174018  29.3190914  29.3194164
  29.3215231  29.3324051  29.3191599  29.3202032  29.3201641  29.3203344
  29.3203269  29.3202722  29.3214576  29.3209648  29.3174660  29.3173893
  29.3184161  29.3183765  29.3216799  29.3227371  29.3191601  29.3199705
  29.3195352  29.3198545  29.3204310  29.3201801  29.3212969  29.3214739
  29.3174975  29.3171539  29.3186441  29.3186127  29.3214512  29.3324393
   9.1042638   9.1043578   9.1444897   9.1435946   9.1223089   9.1239715
   9.1152870   9.1168138   9.1260056   9.1253698   9.0974383   9.0972987
   9.0983722   9.0983301   9.1042718   9.1041618   9.1441463   9.1435154
   9.1244402   9.1322122   9.1153492   9.1168338   9.1267174   9.1254912
   9.1264471   9.1253798   9.0974688   9.0973789   9.1044006   9.1040198
   9.1440781   9.1435753   9.1223108   9.1238690   9.1031586   9.1118446
   9.1459532   9.1456019   9.1123795   9.1125849   9.1133975   9.1216828
   9.1213639   9.1216815   9.1106207   9.1104160   9.1064025   9.1060406
   9.1066157   9.1065048   9.1459334   9.1456151   9.1120264   9.1134205
   9.1214529   9.1349650   9.1213925   9.1215306   9.1121548   9.1118372
   9.1123043   9.1119609   9.1064669   9.1060972   9.1458405   9.1454723
   9.1121390   9.1133288   9.1132707   9.1216533   9.1148630   9.1198192
   9.1655730   9.1653125   9.1780617   9.1774927   9.1635901   9.1656095
   9.1700494   9.1566924   9.1729714   9.1734960   9.1201386   9.1196405
   9.1211126   9.1212381   9.1653518   9.1655118   9.1779575   9.1774812
   9.1579413   9.1615933   9.1736890   9.1745884   9.1726850   9.1731250
   9.1763190   9.1770638   9.1211696   9.1211609   9.1653728   9.1654711
   9.1777595   9.1769959   9.1580136   9.1616863   9.1700956   9.1570163
   9.1764225   9.1764422   9.1676800   9.1675382   9.1607759   9.1568235
   9.1465601   9.1751491   9.1686362   9.1680241   9.1266066   9.1268453
   9.1279586   9.1280442   9.1765186   9.1762847   9.1677142   9.1677363
   9.1578972   9.1695769   9.1808223   9.1757185   9.1683277   9.1676940
   9.1717403   9.1716457   9.1279887   9.1283882   9.1765382   9.1764794
   9.1675134   9.1674092   9.1579278   9.1695693   9.1470908   9.1751324
   9.1382727   9.1381979   9.1350722   9.1360711   9.1315263   9.1353123
   9.1395035   9.1393738   9.1307618   9.1307387   9.1260545   9.1260745
   9.1258204   9.1259089   9.1381688   9.1382972   9.1358750   9.1356064
   9.1347506   9.1358122   9.1394460   9.1394888   9.1312730   9.1310353
   9.1314729   9.1311464   9.1258612   9.1260434   9.1380918   9.1383732
   9.1356233   9.1355756   9.1315440   9.1351752   9.1363340   9.1386503
   9.1302931   9.1303557   9.1399189   9.1395320   9.1338629   9.1336996
   9.1390370   9.1296651   9.1355258   9.1359331   9.1262143   9.1261591
   9.1265866   9.1266761   9.1302326   9.1302427   9.1397658   9.1395060
   9.1336613   9.1338997   9.1389984   9.1296688   9.1356994   9.1364382
   9.1358231   9.1364768   9.1261696   9.1262660   9.1302513   9.1302576
   9.1396316   9.1395139   9.1338430   9.1336485   9.1407139   9.0927080
 TTTTTTTTTTTTTTTTTTTTTTTTTTTTTT MOQGAD      TELAPSE   114849.05 TCPU   114806.37
 WARNING **** GENBUD **** COUL. BIPO BUFFER TOO SMALL - TO AVOID I/O SET BIPOSIZE =     9319500
 TTTTTTTTTTTTTTTTTTTTTTTTTTTTTT SHELLXN     TELAPSE   117349.35 TCPU   117306.40
 TTTTTTTTTTTTTTTTTTTTTTTTTTTTTT MONMO3      TELAPSE   117455.34 TCPU   117412.39
 NUMERICALLY INTEGRATED DENSITY   6191.0027060484
 TTTTTTTTTTTTTTTTTTTTTTTTTTTTTT NUMDFT      TELAPSE   117524.97 TCPU   117482.02
 CYC  11 ETOT(AU) -2.933503337729E+05 DETOT -1.28E-01 tst  2.36E-03 PX  2.61E-02
 TTTTTTTTTTTTTTTTTTTTTTTTTTTTTT DIIS        TELAPSE   117833.74 TCPU   117790.78
 DIIS TEST: 0.41847E+00 AT SCF   CYCLE  11 - DIIS ACTIVE - HISTORY:    11 CYCLES
 TTTTTTTTTTTTTTTTTTTTTTTTTTTTTT FDIK        TELAPSE   123346.97 TCPU   123302.96
 POSSIBLY CONDUCTING STATE - EFERMI(AU) -2.0773708E-01 (RES. CHARGE  0.00E+00;IT. 24)
 TTTTTTTTTTTTTTTTTTTTTTTTTTTTTT PDIG        TELAPSE   123491.04 TCPU   123447.02
 CHARGE NORMALIZATION FACTOR   1.00000000
 TOTAL ATOMIC CHARGES:
  29.2571871  29.2572703  29.2594303  29.2594810  29.2587903  29.2589855
  29.2562102  29.2591056  29.2628829  29.2625046  29.2554035  29.2555919
  29.2555918  29.2556538  29.2571760  29.2572734  29.2594688  29.2595616
  29.2592811  29.2590644  29.2562716  29.2591562  29.2627668  29.2626233
  29.2627084  29.2625477  29.2554025  29.2555326  29.2571587  29.2572977
  29.2595413  29.2594778  29.2589152  29.2589816  29.2564153  29.2592828
  29.2577219  29.2578099  29.2593377  29.2596984  29.2600990  29.2588352
  29.2580157  29.2578829  29.2632545  29.2631445  29.2552104  29.2552496
  29.2549456  29.2549476  29.2576451  29.2576234  29.2593133  29.2594684
  29.2599987  29.2586186  29.2580567  29.2578620  29.2634407  29.2634804
  29.2634734  29.2633544  29.2552557  29.2552814  29.2579245  29.2579085
  29.2592584  29.2594527  29.2602253  29.2588005  29.2571526  29.2572734
  29.3267181  29.3267523  29.3256953  29.3256768  29.3313409  29.3255173
  29.3254240  29.3265399  29.3248049  29.3250032  29.3264968  29.3266159
  29.3263403  29.3263434  29.3267341  29.3266071  29.3256240  29.3256989
  29.3273467  29.3264932  29.3265191  29.3268445  29.3250283  29.3249582
  29.3249990  29.3249515  29.3262486  29.3263915  29.3266413  29.3267347
  29.3257075  29.3256780  29.3274167  29.3268037  29.3254573  29.3267025
  29.3219185  29.3219743  29.3256939  29.3255066  29.3265506  29.3269708
  29.3253357  29.3299894  29.3274948  29.3274716  29.3290320  29.3292624
  29.3291901  29.3289851  29.3219948  29.3218779  29.3257717  29.3255597
  29.3262813  29.3264967  29.3257687  29.3250528  29.3274299  29.3273221
  29.3275484  29.3274163  29.3290522  29.3290438  29.3219612  29.3220829
  29.3257599  29.3257115  29.3262225  29.3265839  29.3252628  29.3299678
   9.1195162   9.1195306   9.1172920   9.1170252   9.0925591   9.0914601
   9.1005403   9.0980545   9.1039638   9.1038808   9.1147087   9.1149279
   9.1143598   9.1143006   9.1195604   9.1194930   9.1174769   9.1170634
   9.0982101   9.0987297   9.1006120   9.0980654   9.1024715   9.1020004
   9.1024154   9.1020202   9.1147346   9.1148752   9.1195993   9.1195461
   9.1174373   9.1170714   9.0928621   9.0915417   9.0866248   9.0825635
   9.1134130   9.1133411   9.0994815   9.0985310   9.0817474   9.0890641
   9.1031232   9.1014968   9.1200376   9.1199815   9.1160659   9.1160896
   9.1161296   9.1160446   9.1134975   9.1133789   9.1026749   9.1019480
   9.0997761   9.0978026   9.1030742   9.1014384   9.1194525   9.1195671
   9.1194473   9.1195813   9.1161730   9.1160814   9.1134884   9.1134237
   9.1028803   9.1020779   9.0817417   9.0893306   9.1007833   9.0972339
   9.1672414   9.1673077   9.1624618   9.1622086   9.1575788   9.1516862
   9.1567555   9.1566742   9.1533210   9.1531363   9.1889373   9.1890621
   9.1882394   9.1884019   9.1672174   9.1672891   9.1624172   9.1621024
   9.1566424   9.1579204   9.1592815   9.1603942   9.1531891   9.1529439
   9.1523490   9.1523571   9.1882486   9.1883286   9.1672148   9.1673084
   9.1625391   9.1622551   9.1573461   9.1578278   9.1568480   9.1567160
   9.1621235   9.1620077   9.1594002   9.1593135   9.1485429   9.1567992
   9.1611920   9.1566604   9.1592407   9.1595661   9.1901117   9.1898730
   9.1894100   9.1892610   9.1622210   9.1620041   9.1593948   9.1594420
   9.1569277   9.1605081   9.1607255   9.1580451   9.1590996   9.1594250
   9.1585138   9.1587806   9.1893505   9.1892491   9.1621609   9.1620325
   9.1601604   9.1600262   9.1567355   9.1616169   9.1612757   9.1566965
   9.1296769   9.1296755   9.1271830   9.1274454   9.1235595   9.1292825
   9.1313989   9.1296867   9.1302447   9.1303859   9.1344891   9.1345252
   9.1344594   9.1344380   9.1297269   9.1297180   9.1277924   9.1282981
   9.1308150   9.1289529   9.1313347   9.1296962   9.1300604   9.1300698
   9.1302168   9.1301024   9.1345336   9.1345370   9.1296606   9.1296280
   9.1277534   9.1282691   9.1234679   9.1292874   9.1317162   9.1291622
   9.1319492   9.1319938   9.1299432   9.1298681   9.1289214   9.1285890
   9.1296967   9.1294038   9.1270159   9.1272379   9.1346543   9.1346181
   9.1345027   9.1345703   9.1319491   9.1319855   9.1300056   9.1298730
   9.1291218   9.1297344   9.1297436   9.1294202   9.1267266   9.1272455
   9.1268234   9.1272755   9.1346541   9.1346378   9.1319235   9.1320427
   9.1299430   9.1298348   9.1289783   9.1285666   9.1302340   9.1015164
 TTTTTTTTTTTTTTTTTTTTTTTTTTTTTT MOQGAD      TELAPSE   123492.36 TCPU   123448.34
 WARNING **** GENBUD **** COUL. BIPO BUFFER TOO SMALL - TO AVOID I/O SET BIPOSIZE =     9319500
 TTTTTTTTTTTTTTTTTTTTTTTTTTTTTT SHELLXN     TELAPSE   126001.19 TCPU   125951.60
 TTTTTTTTTTTTTTTTTTTTTTTTTTTTTT MONMO3      TELAPSE   126106.06 TCPU   126056.47
 NUMERICALLY INTEGRATED DENSITY   6191.0027030972
 TTTTTTTTTTTTTTTTTTTTTTTTTTTTTT NUMDFT      TELAPSE   126175.61 TCPU   126126.01
 CYC  12 ETOT(AU) -2.933504033757E+05 DETOT -6.96E-02 tst  3.76E-05 PX  2.45E-02
 TTTTTTTTTTTTTTTTTTTTTTTTTTTTTT DIIS        TELAPSE   126470.07 TCPU   126420.46
 DIIS TEST: 0.31078E+00 AT SCF   CYCLE  12 - DIIS ACTIVE - HISTORY:    12 CYCLES
 TTTTTTTTTTTTTTTTTTTTTTTTTTTTTT FDIK        TELAPSE   130771.37 TCPU   130720.90
 POSSIBLY CONDUCTING STATE - EFERMI(AU) -2.1068221E-01 (RES. CHARGE  0.00E+00;IT. 14)
 TTTTTTTTTTTTTTTTTTTTTTTTTTTTTT PDIG        TELAPSE   130915.65 TCPU   130865.18
 CHARGE NORMALIZATION FACTOR   1.00000000
 TOTAL ATOMIC CHARGES:
  29.2692548  29.2691703  29.2673416  29.2673471  29.2631476  29.2642361
  29.2639528  29.2659451  29.2650430  29.2650320  29.2712060  29.2713351
  29.2712983  29.2712752  29.2691775  29.2691945  29.2671408  29.2671880
  29.2642456  29.2651083  29.2640361  29.2660416  29.2649378  29.2647920
  29.2649182  29.2648165  29.2712203  29.2712883  29.2691560  29.2692609
  29.2671414  29.2671027  29.2632619  29.2641490  29.2619450  29.2656703
  29.2701664  29.2702657  29.2665975  29.2666842  29.2645047  29.2639420
  29.2652968  29.2654186  29.2638504  29.2638173  29.2716582  29.2716558
  29.2714614  29.2714631  29.2701429  29.2701613  29.2668922  29.2668609
  29.2646375  29.2643694  29.2653219  29.2653442  29.2640410  29.2640312
  29.2640272  29.2639533  29.2716965  29.2716574  29.2703293  29.2703864
  29.2669207  29.2668581  29.2646289  29.2638941  29.2645743  29.2644322
  29.3359538  29.3359650  29.3290492  29.3290297  29.3286665  29.3277893
  29.3292627  29.3299305  29.3327966  29.3329555  29.3357590  29.3357545
  29.3356924  29.3356502  29.3358167  29.3357851  29.3289927  29.3290718
  29.3284865  29.3287663  29.3302047  29.3299712  29.3329190  29.3329315
  29.3329716  29.3328718  29.3356110  29.3356825  29.3357740  29.3359537
  29.3288550  29.3288488  29.3285417  29.3289071  29.3293286  29.3300512
  29.3346159  29.3346209  29.3350962  29.3350127  29.3305879  29.3306113
  29.3284690  29.3291871  29.3298784  29.3300003  29.3320727  29.3322990
  29.3322228  29.3320298  29.3347460  29.3347789  29.3351517  29.3350482
  29.3300899  29.3303295  29.3290446  29.3280904  29.3298530  29.3299393
  29.3299464  29.3300369  29.3321077  29.3321318  29.3346630  29.3347808
  29.3350865  29.3350540  29.3300084  29.3303435  29.3283281  29.3290327
   9.1077325   9.1077001   9.0479615   9.0490772   9.1226507   9.1227972
   9.1176335   9.1171790   9.1131892   9.1129178   9.1132598   9.1133708
   9.1131907   9.1130647   9.1077806   9.1076625   9.0466107   9.0475219
   9.1176976   9.1171451   9.1175484   9.1171752   9.1145368   9.1141360
   9.1145004   9.1140946   9.1133219   9.1133149   9.1076944   9.1076601
   9.0465602   9.0475336   9.1226141   9.1227769   9.1238368   9.1215885
   9.0508200   9.0510193   9.1216280   9.1219502   9.1231036   9.1263069
   9.1162531   9.1168657   9.1038572   9.1038507   9.1080390   9.1080617
   9.1082137   9.1080733   9.0508347   9.0510173   9.1187972   9.1189353
   9.1179168   9.1189772   9.1161987   9.1168545   9.1035440   9.1036204
   9.1035703   9.1036389   9.1081095   9.1080401   9.0500800   9.0502047
   9.1188598   9.1189628   9.1229960   9.1262775   9.1201042   9.1199802
   9.1537765   9.1536195   9.1409942   9.1417160   9.1642052   9.1672569
   9.1623171   9.1608442   9.1665665   9.1664614   9.1579284   9.1580538
   9.1576079   9.1577160   9.1538682   9.1536151   9.1409607   9.1416769
   9.1633463   9.1629171   9.1598873   9.1583883   9.1665202   9.1663531
   9.1662640   9.1663653   9.1576031   9.1576395   9.1537916   9.1535577
   9.1402028   9.1411960   9.1635900   9.1630706   9.1623244   9.1608456
   9.1457128   9.1459975   9.1562895   9.1562371   9.1681987   9.1662950
   9.1651125   9.1621272   9.1616918   9.1618178   9.1540017   9.1538832
   9.1536555   9.1536572   9.1457787   9.1462731   9.1563677   9.1562823
   9.1637570   9.1628477   9.1582243   9.1603518   9.1616609   9.1617525
   9.1612999   9.1613337   9.1536396   9.1536315   9.1457547   9.1460023
   9.1556415   9.1552774   9.1638437   9.1634106   9.1651188   9.1620817
   9.1205610   9.1205876   9.1297992   9.1299826   9.1197964   9.1262101
   9.1254922   9.1270215   9.1289251   9.1290042   9.1283771   9.1284605
   9.1283562   9.1284620   9.1206039   9.1206055   9.1293305   9.1295234
   9.1246012   9.1254923   9.1254472   9.1270393   9.1288406   9.1288917
   9.1289320   9.1288993   9.1284198   9.1284521   9.1205000   9.1204114
   9.1292509   9.1295265   9.1197762   9.1261573   9.1251999   9.1272220
   9.1318019   9.1317464   9.1182891   9.1186748   9.1287191   9.1292823
   9.1256904   9.1214951   9.1302367   9.1298080   9.1266412   9.1266396
   9.1265924   9.1266681   9.1317920   9.1317745   9.1181428   9.1184865
   9.1282993   9.1286975   9.1257075   9.1214960   9.1304760   9.1299998
   9.1305045   9.1300404   9.1266409   9.1266641   9.1316990   9.1317787
   9.1181273   9.1184578   9.1287000   9.1293172   9.1271309   9.1057557
 TTTTTTTTTTTTTTTTTTTTTTTTTTTTTT MOQGAD      TELAPSE   130916.96 TCPU   130866.49
 WARNING **** GENBUD **** COUL. BIPO BUFFER TOO SMALL - TO AVOID I/O SET BIPOSIZE =     9319500
 TTTTTTTTTTTTTTTTTTTTTTTTTTTTTT SHELLXN     TELAPSE   133418.82 TCPU   133366.78
 TTTTTTTTTTTTTTTTTTTTTTTTTTTTTT MONMO3      TELAPSE   133525.88 TCPU   133473.84
 NUMERICALLY INTEGRATED DENSITY   6191.0027115703
 TTTTTTTTTTTTTTTTTTTTTTTTTTTTTT NUMDFT      TELAPSE   133595.94 TCPU   133543.90
 CYC  13 ETOT(AU) -2.933503980592E+05 DETOT  5.32E-03 tst  1.20E-03 PX  2.59E-02
 TTTTTTTTTTTTTTTTTTTTTTTTTTTTTT DIIS        TELAPSE   133897.16 TCPU   133845.12
 DIIS TEST: 0.30400E+00 AT SCF   CYCLE  13 - DIIS ACTIVE - HISTORY:    13 CYCLES
 TTTTTTTTTTTTTTTTTTTTTTTTTTTTTT FDIK        TELAPSE   139277.55 TCPU   139224.21
 POSSIBLY CONDUCTING STATE - EFERMI(AU) -2.1116216E-01 (RES. CHARGE  6.91E-11;IT. 10)
 TTTTTTTTTTTTTTTTTTTTTTTTTTTTTT PDIG        TELAPSE   139422.34 TCPU   139369.00
 CHARGE NORMALIZATION FACTOR   1.00000000
 TOTAL ATOMIC CHARGES:
  29.2667255  29.2666600  29.2641408  29.2641702  29.2663560  29.2646723
  29.2688043  29.2656645  29.2632201  29.2634107  29.2658150  29.2659024
  29.2658717  29.2657869  29.2666799  29.2666918  29.2639960  29.2639347
  29.2652713  29.2627826  29.2688668  29.2657143  29.2633325  29.2632576
  29.2632809  29.2632845  29.2658385  29.2658989  29.2666772  29.2667472
  29.2640049  29.2638795  29.2664027  29.2646538  29.2653926  29.2652761
  29.2649680  29.2650330  29.2660763  29.2659007  29.2646090  29.2663455
  29.2674877  29.2676494  29.2632699  29.2630649  29.2653161  29.2652891
  29.2651834  29.2652149  29.2650292  29.2650431  29.2659280  29.2657314
  29.2639923  29.2668757  29.2674566  29.2676232  29.2631357  29.2630688
  29.2630736  29.2630161  29.2653132  29.2653030  29.2650510  29.2651144
  29.2659636  29.2657524  29.2647697  29.2663541  29.2682716  29.2686557
  29.3273895  29.3273573  29.3334402  29.3330716  29.3273368  29.3331791
  29.3321280  29.3306585  29.3292833  29.3293837  29.3327702  29.3326973
  29.3327749  29.3326718  29.3272293  29.3271778  29.3333641  29.3331131
  29.3317296  29.3315067  29.3308832  29.3301343  29.3293369  29.3293352
  29.3292934  29.3292107  29.3327573  29.3327153  29.3272581  29.3273191
  29.3334416  29.3330144  29.3317138  29.3317101  29.3321269  29.3306986
  29.3318222  29.3318532  29.3277075  29.3276201  29.3317220  29.3315161
  29.3319827  29.3278037  29.3320489  29.3320667  29.3302959  29.3304088
  29.3303136  29.3302471  29.3319196  29.3319491  29.3277592  29.3276696
  29.3313810  29.3317451  29.3307370  29.3309090  29.3320617  29.3319700
  29.3320792  29.3319382  29.3302769  29.3302616  29.3318398  29.3319010
  29.3277250  29.3276169  29.3313333  29.3317288  29.3318190  29.3276683
   9.1088380   9.1088201   9.1326708   9.1330367   9.1069951   9.1070620
   9.0805179   9.0846121   9.0819840   9.0813850   9.1152857   9.1153500
   9.1155656   9.1155117   9.1088309   9.1088340   9.1338791   9.1341259
   9.1071399   9.1055524   9.0803623   9.0845437   9.0877193   9.0879759
   9.0877673   9.0879018   9.1153096   9.1153253   9.1088317   9.1088442
   9.1339171   9.1341139   9.1069071   9.1070141   9.0962373   9.1000723
   9.1317343   9.1318197   9.1039229   9.1053108   9.0989372   9.0923023
   9.0830113   9.0805655   9.1134150   9.1134650   9.1057112   9.1058746
   9.1058576   9.1058703   9.1317095   9.1318205   9.1039241   9.1055775
   9.0844735   9.0860988   9.0828608   9.0805250   9.1141327   9.1141326
   9.1141455   9.1141349   9.1057607   9.1058181   9.1321299   9.1323476
   9.1039157   9.1055461   9.0988562   9.0921609   9.0931421   9.0924058
   9.1542004   9.1543051   9.1654918   9.1653810   9.1570739   9.1574261
   9.1331445   9.1485887   9.1562033   9.1544977   9.1687030   9.1687482
   9.1686749   9.1686768   9.1543106   9.1542568   9.1654725   9.1653545
   9.1685622   9.1579709   9.1267633   9.1427866   9.1562920   9.1545618
   9.1575718   9.1565679   9.1686552   9.1687109   9.1541913   9.1542707
   9.1660405   9.1657770   9.1683257   9.1580009   9.1332617   9.1483666
   9.1594118   9.1592682   9.1584675   9.1587164   9.1571556   9.1550585
   9.1460321   9.1348332   9.1629451   9.1641134   9.1636400   9.1636174
   9.1635849   9.1636078   9.1592879   9.1594342   9.1585255   9.1587062
   9.1549402   9.1689845   9.1426902   9.1291381   9.1630085   9.1641765
   9.1641048   9.1648294   9.1635813   9.1635287   9.1594668   9.1592770
   9.1587769   9.1590580   9.1549772   9.1687376   9.1456638   9.1349068
   9.1288224   9.1287138   9.1257477   9.1255137   9.1304740   9.1244656
   9.1225812   9.1204634   9.1292139   9.1294096   9.1259129   9.1259929
   9.1258625   9.1259189   9.1288397   9.1287278   9.1260495   9.1259303
   9.1237881   9.1246304   9.1225510   9.1205171   9.1292901   9.1295098
   9.1293247   9.1295336   9.1259130   9.1259258   9.1289228   9.1287311
   9.1259986   9.1259425   9.1305200   9.1243604   9.1241466   9.1220640
   9.1224415   9.1223827   9.1307484   9.1307969   9.1269454   9.1265869
   9.1220586   9.1298258   9.1225438   9.1215338   9.1285345   9.1285139
   9.1286562   9.1286371   9.1224846   9.1224505   9.1308656   9.1308910
   9.1274484   9.1263478   9.1220738   9.1298125   9.1234844   9.1222743
   9.1234968   9.1222288   9.1285379   9.1285483   9.1224301   9.1224022
   9.1308612   9.1309288   9.1269262   9.1266711   9.1211938   9.1555280
 TTTTTTTTTTTTTTTTTTTTTTTTTTTTTT MOQGAD      TELAPSE   139423.79 TCPU   139370.45
 WARNING **** GENBUD **** COUL. BIPO BUFFER TOO SMALL - TO AVOID I/O SET BIPOSIZE =     9319500
 TTTTTTTTTTTTTTTTTTTTTTTTTTTTTT SHELLXN     TELAPSE   141923.05 TCPU   141869.37
 TTTTTTTTTTTTTTTTTTTTTTTTTTTTTT MONMO3      TELAPSE   142026.56 TCPU   141972.88
 NUMERICALLY INTEGRATED DENSITY   6191.0027103887
 TTTTTTTTTTTTTTTTTTTTTTTTTTTTTT NUMDFT      TELAPSE   142097.87 TCPU   142044.19
 CYC  14 ETOT(AU) -2.933504225763E+05 DETOT -2.45E-02 tst  3.54E-03 PX  2.96E-02
 TTTTTTTTTTTTTTTTTTTTTTTTTTTTTT DIIS        TELAPSE   142405.93 TCPU   142352.24
 DIIS TEST: 0.23622E+00 AT SCF   CYCLE  14 - DIIS ACTIVE - HISTORY:    14 CYCLES
 TTTTTTTTTTTTTTTTTTTTTTTTTTTTTT FDIK        TELAPSE   147885.98 TCPU   147830.90
 POSSIBLY CONDUCTING STATE - EFERMI(AU) -2.1333580E-01 (RES. CHARGE  2.18E-11;IT. 16)
 TTTTTTTTTTTTTTTTTTTTTTTTTTTTTT PDIG        TELAPSE   148039.14 TCPU   147984.06
 CHARGE NORMALIZATION FACTOR   1.00000000
 TOTAL ATOMIC CHARGES:
  29.2643553  29.2643364  29.2643265  29.2643120  29.2661683  29.2627698
  29.2650705  29.2613136  29.2648843  29.2652708  29.2631432  29.2631997
  29.2632758  29.2631884  29.2643091  29.2643538  29.2644830  29.2644513
  29.2651242  29.2596658  29.2651117  29.2613140  29.2658916  29.2662390
  29.2658216  29.2662566  29.2631645  29.2632122  29.2643334  29.2644114
  29.2645346  29.2644292  29.2661826  29.2627428  29.2674841  29.2632129
  29.2633913  29.2633659  29.2647910  29.2651967  29.2654413  29.2663784
  29.2613565  29.2637457  29.2665529  29.2663929  29.2632292  29.2632132
  29.2631812  29.2631483  29.2634235  29.2633661  29.2643653  29.2647456
  29.2632801  29.2648000  29.2612763  29.2637409  29.2662442  29.2661832
  29.2662178  29.2661537  29.2632501  29.2631965  29.2634620  29.2634313
  29.2644276  29.2647652  29.2655605  29.2663609  29.2632604  29.2661012
  29.3297516  29.3297079  29.3313583  29.3311691  29.3308149  29.3314466
  29.3316133  29.3302933  29.3309620  29.3310103  29.3292013  29.3291932
  29.3291940  29.3292149  29.3296641  29.3296097  29.3313520  29.3311947
  29.3322284  29.3304527  29.3306991  29.3306129  29.3310133  29.3309975
  29.3308363  29.3307960  29.3292014  29.3292045  29.3296645  29.3296773
  29.3316446  29.3313629  29.3322340  29.3305762  29.3316103  29.3303313
  29.3306544  29.3306426  29.3294093  29.3294184  29.3313356  29.3311937
  29.3301850  29.3302048  29.3289437  29.3293563  29.3322948  29.3323338
  29.3323093  29.3322533  29.3307156  29.3306892  29.3294597  29.3294327
  29.3321357  29.3321192  29.3298219  29.3312514  29.3289412  29.3292734
  29.3284707  29.3289113  29.3322573  29.3322590  29.3306623  29.3307303
  29.3294489  29.3295261  29.3321275  29.3321278  29.3300909  29.3301680
   9.1097142   9.1097649   9.1223852   9.1219224   9.0470009   9.0420528
   9.1204481   9.1172630   9.1263108   9.1268961   9.1057623   9.1058618
   9.1054389   9.1054700   9.1096976   9.1097515   9.1243830   9.1239382
   9.0845770   9.0854857   9.1204660   9.1173196   9.1198917   9.1199747
   9.1199148   9.1199608   9.1057983   9.1058593   9.1097998   9.1097946
   9.1244142   9.1239128   9.0468446   9.0418202   9.1007035   9.1024531
   9.1237272   9.1235906   9.0498135   9.0496771   9.0908166   9.0960237
   9.1219164   9.1244191   9.1114308   9.1114270   9.1125104   9.1125481
   9.1125043   9.1125377   9.1237398   9.1235883   9.0753773   9.0773097
   9.1113489   9.1152125   9.1219033   9.1244307   9.1106798   9.1106720
   9.1106965   9.1106896   9.1125619   9.1125315   9.1243519   9.1242399
   9.0752885   9.0771955   9.0907607   9.0960632   9.1098395   9.1126077
   9.1621672   9.1622543   9.1561130   9.1577903   9.1434674   9.1130461
   9.1692337   9.1547084   9.1568921   9.1580842   9.1652185   9.1652262
   9.1650457   9.1650871   9.1621436   9.1622352   9.1561287   9.1578098
   9.1624003   9.1445077   9.1787922   9.1657238   9.1570104   9.1581325
   9.1552699   9.1560263   9.1650224   9.1651093   9.1621640   9.1622370
   9.1588710   9.1594154   9.1620969   9.1442544   9.1692093   9.1547425
   9.1636809   9.1635981   9.1478609   9.1457649   9.1215078   9.1500359
   9.1480109   9.1694374   9.1552524   9.1543133   9.1691643   9.1690901
   9.1690555   9.1690428   9.1635869   9.1634760   9.1479179   9.1457758
   9.1488869   9.1791849   9.1653607   9.1774781   9.1553175   9.1543470
   9.1542160   9.1536672   9.1690312   9.1690129   9.1637068   9.1636083
   9.1519887   9.1512366   9.1486891   9.1787872   9.1479642   9.1693970
   9.1288422   9.1288807   9.1167976   9.1150581   9.1274242   9.1283063
   9.1291196   9.1317237   9.1262560   9.1261468   9.1291952   9.1292233
   9.1291488   9.1290949   9.1288368   9.1288631   9.1206375   9.1197620
   9.1279236   9.1310562   9.1291391   9.1317687   9.1260587   9.1259782
   9.1260660   9.1260062   9.1291835   9.1292091   9.1289540   9.1290035
   9.1205993   9.1197279   9.1274353   9.1282708   9.1273232   9.1299694
   9.1277222   9.1277126   9.1284997   9.1285781   9.1219558   9.1165102
   9.1291021   9.1252631   9.1293174   9.1302657   9.1283934   9.1283826
   9.1283073   9.1283042   9.1277673   9.1277566   9.1287430   9.1288184
   9.1253529   9.1223798   9.1291073   9.1252266   9.1282279   9.1287353
   9.1282236   9.1286954   9.1284053   9.1283867   9.1277434   9.1277421
   9.1287525   9.1288225   9.1219425   9.1165248   9.1244007   9.1333785
 TTTTTTTTTTTTTTTTTTTTTTTTTTTTTT MOQGAD      TELAPSE   148040.68 TCPU   147985.59
 WARNING **** GENBUD **** COUL. BIPO BUFFER TOO SMALL - TO AVOID I/O SET BIPOSIZE =     9319500
 TTTTTTTTTTTTTTTTTTTTTTTTTTTTTT SHELLXN     TELAPSE   150545.19 TCPU   150487.26
 TTTTTTTTTTTTTTTTTTTTTTTTTTTTTT MONMO3      TELAPSE   150655.29 TCPU   150597.36
 NUMERICALLY INTEGRATED DENSITY   6191.0027092310
 TTTTTTTTTTTTTTTTTTTTTTTTTTTTTT NUMDFT      TELAPSE   150725.19 TCPU   150667.26
 CYC  15 ETOT(AU) -2.933504159076E+05 DETOT  6.67E-03 tst  1.68E-03 PX  2.64E-02
 TTTTTTTTTTTTTTTTTTTTTTTTTTTTTT DIIS        TELAPSE   151022.67 TCPU   150964.73
 DIIS TEST: 0.25647E+00 AT SCF   CYCLE  15 - DIIS ACTIVE - HISTORY:    15 CYCLES
 TTTTTTTTTTTTTTTTTTTTTTTTTTTTTT FDIK        TELAPSE   155576.30 TCPU   155516.28
 POSSIBLY CONDUCTING STATE - EFERMI(AU) -2.1184100E-01 (RES. CHARGE  0.00E+00;IT. 24)
 TTTTTTTTTTTTTTTTTTTTTTTTTTTTTT PDIG        TELAPSE   155721.69 TCPU   155661.67
 CHARGE NORMALIZATION FACTOR   1.00000000
 TOTAL ATOMIC CHARGES:
  29.2634966  29.2634968  29.2641844  29.2642150  29.2624782  29.2654787
  29.2629987  29.2628290  29.2643899  29.2645266  29.2616201  29.2616809
  29.2616531  29.2615704  29.2634709  29.2635145  29.2639227  29.2639130
  29.2650264  29.2683024  29.2630058  29.2628148  29.2648628  29.2649604
  29.2648119  29.2649793  29.2616475  29.2617044  29.2635122  29.2635673
  29.2639497  29.2638948  29.2624803  29.2654205  29.2666498  29.2642307
  29.2631071  29.2630606  29.2620019  29.2623491  29.2669041  29.2641056
  29.2632238  29.2635944  29.2655089  29.2653100  29.2615555  29.2615571
  29.2615054  29.2614768  29.2631674  29.2630523  29.2634563  29.2638528
  29.2661316  29.2630129  29.2631429  29.2635885  29.2651790  29.2650643
  29.2651668  29.2650465  29.2615668  29.2615493  29.2632394  29.2631530
  29.2634866  29.2638630  29.2670060  29.2640849  29.2640501  29.2644765
  29.3297386  29.3297137  29.3285956  29.3290939  29.3333412  29.3314553
  29.3307497  29.3308669  29.3298062  29.3298527  29.3284664  29.3284924
  29.3284718  29.3284957  29.3297456  29.3296765  29.3285829  29.3291171
  29.3317674  29.3317540  29.3305983  29.3312049  29.3298410  29.3298348
  29.3297451  29.3297580  29.3284786  29.3284775  29.3296872  29.3296625
  29.3283345  29.3288059  29.3317816  29.3318148  29.3307666  29.3309115
  29.3291421  29.3291497  29.3311249  29.3311403  29.3281161  29.3275986
  29.3308496  29.3325063  29.3297229  29.3298619  29.3307275  29.3307131
  29.3307738  29.3307033  29.3291902  29.3291943  29.3311529  29.3311321
  29.3288554  29.3278585  29.3303322  29.3312325  29.3297267  29.3297621
  29.3294243  29.3294663  29.3307331  29.3307007  29.3291444  29.3292163
  29.3310114  29.3310738  29.3288659  29.3278846  29.3307505  29.3324708
   9.1042714   9.1043000   9.1183634   9.1179812   9.1239833   9.1257696
   9.1149002   9.1125988   9.1122637   9.1127046   9.0790104   9.0791456
   9.0693134   9.0693825   9.1042548   9.1042913   9.1180068   9.1176849
   9.1132110   9.1144927   9.1149476   9.1126452   9.1042365   9.1041840
   9.1042385   9.1041599   9.0790234   9.0791106   9.1057063   9.1056788
   9.1180451   9.1176629   9.1240610   9.1258548   9.1042476   9.1028433
   9.1186533   9.1185236   9.1258634   9.1249582   9.1056245   9.1056625
   9.1111416   9.1117904   9.0871226   9.0868336   9.1031089   9.1031286
   9.0998374   9.0998967   9.1186584   9.1185300   9.1175215   9.1160412
   9.1129157   9.1104819   9.1111416   9.1118000   9.0766998   9.0762292
   9.0766753   9.0762278   9.1031294   9.1030957   9.1186513   9.1185538
   9.1175433   9.1160733   9.1056396   9.1057542   9.1019299   9.1018004
   9.1607614   9.1608234   9.1644312   9.1635189   9.1617218   9.1719330
   9.1668425   9.1613594   9.1493070   9.1513828   9.1555303   9.1554636
   9.1527064   9.1525723   9.1604847   9.1606127   9.1644342   9.1635197
   9.1535989   9.1638969   9.1713029   9.1651622   9.1494022   9.1513931
   9.1463144   9.1482359   9.1526826   9.1525678   9.1607427   9.1608184
   9.1634789   9.1627662   9.1535475   9.1638695   9.1668112   9.1614086
   9.1621818   9.1621271   9.1645880   9.1654290   9.1660812   9.1560052
   9.1604438   9.1658293   9.1470524   9.1449734   9.1614993   9.1615160
   9.1595610   9.1597336   9.1622301   9.1620416   9.1646174   9.1654390
   9.1608739   9.1494562   9.1653406   9.1693896   9.1470599   9.1450002
   9.1435256   9.1414837   9.1595171   9.1597194   9.1622024   9.1621312
   9.1631554   9.1635992   9.1608085   9.1493996   9.1604453   9.1657875
   9.1284801   9.1285196   9.1309533   9.1318365   9.1293938   9.1284156
   9.1284587   9.1286285   9.1222430   9.1218835   9.1275672   9.1275964
   9.1272648   9.1272224   9.1284710   9.1285071   9.1297552   9.1302315
   9.1301137   9.1286008   9.1284620   9.1286744   9.1210228   9.1206034
   9.1210279   9.1206151   9.1275520   9.1275893   9.1284671   9.1285153
   9.1297262   9.1302079   9.1294006   9.1283834   9.1275068   9.1272804
   9.1259372   9.1259460   9.1290181   9.1287172   9.1296098   9.1319017
   9.1306922   9.1283429   9.1270125   9.1278687   9.1234590   9.1234437
   9.1221986   9.1221696   9.1259863   9.1259713   9.1288578   9.1286230
   9.1283618   9.1303090   9.1307281   9.1283351   9.1260296   9.1269044
   9.1260331   9.1268691   9.1234610   9.1234259   9.1261894   9.1262367
   9.1288585   9.1286206   9.1296206   9.1319299   9.1296446   9.1223933
 TTTTTTTTTTTTTTTTTTTTTTTTTTTTTT MOQGAD      TELAPSE   155723.23 TCPU   155663.21
 WARNING **** GENBUD **** COUL. BIPO BUFFER TOO SMALL - TO AVOID I/O SET BIPOSIZE =     9319500
 TTTTTTTTTTTTTTTTTTTTTTTTTTTTTT SHELLXN     TELAPSE   158230.55 TCPU   158164.77
 TTTTTTTTTTTTTTTTTTTTTTTTTTTTTT MONMO3      TELAPSE   158337.98 TCPU   158272.19
 NUMERICALLY INTEGRATED DENSITY   6191.0027080949
 TTTTTTTTTTTTTTTTTTTTTTTTTTTTTT NUMDFT      TELAPSE   158408.93 TCPU   158343.15
 CYC  16 ETOT(AU) -2.933504297677E+05 DETOT -1.39E-02 tst  1.35E-03 PX  3.01E-02
 TTTTTTTTTTTTTTTTTTTTTTTTTTTTTT DIIS        TELAPSE   158713.35 TCPU   158647.50
 DIIS TEST: 0.21457E+00 AT SCF   CYCLE  16 - DIIS ACTIVE - HISTORY:    16 CYCLES
 TTTTTTTTTTTTTTTTTTTTTTTTTTTTTT FDIK        TELAPSE   163789.66 TCPU   163722.64
 POSSIBLY CONDUCTING STATE - EFERMI(AU) -2.1596712E-01 (RES. CHARGE  3.64E-12;IT. 24)
 TTTTTTTTTTTTTTTTTTTTTTTTTTTTTT PDIG        TELAPSE   163943.46 TCPU   163876.43
 CHARGE NORMALIZATION FACTOR   1.00000000
 TOTAL ATOMIC CHARGES:
  29.2626620  29.2626753  29.2643245  29.2643997  29.2628888  29.2643841
  29.2623243  29.2644577  29.2650027  29.2646562  29.2640065  29.2640649
  29.2632130  29.2632003  29.2626649  29.2626661  29.2642144  29.2642628
  29.2643053  29.2663168  29.2623567  29.2644501  29.2644766  29.2641337
  29.2644403  29.2641116  29.2640102  29.2640772  29.2627445  29.2628084
  29.2642323  29.2643026  29.2628640  29.2642877  29.2634087  29.2640842
  29.2632105  29.2631941  29.2633191  29.2633998  29.2643779  29.2631872
  29.2642636  29.2634911  29.2646697  29.2648443  29.2642311  29.2642292
  29.2641192  29.2641229  29.2632614  29.2631640  29.2639312  29.2640502
  29.2650289  29.2635228  29.2642537  29.2634822  29.2637915  29.2639998
  29.2637538  29.2639925  29.2642564  29.2642084  29.2632532  29.2631869
  29.2639730  29.2640638  29.2644302  29.2631929  29.2632065  29.2620923
  29.3296712  29.3296770  29.3294408  29.3297443  29.3309327  29.3292736
  29.3296588  29.3305198  29.3287676  29.3286804  29.3282878  29.3283476
  29.3284331  29.3284444  29.3297056  29.3296395  29.3293907  29.3297279
  29.3297895  29.3303354  29.3303189  29.3309664  29.3287918  29.3286903
  29.3288534  29.3287710  29.3284513  29.3284249  29.3296184  29.3296315
  29.3293610  29.3296638  29.3297884  29.3303730  29.3296681  29.3305391
  29.3295517  29.3295232  29.3302640  29.3302926  29.3290628  29.3288828
  29.3295964  29.3306235  29.3299619  29.3299486  29.3284510  29.3284682
  29.3285382  29.3285605  29.3295528  29.3295394  29.3302763  29.3302806
  29.3295646  29.3291152  29.3298530  29.3297621  29.3299641  29.3298930
  29.3299077  29.3298022  29.3285522  29.3285732  29.3295223  29.3295607
  29.3302106  29.3302224  29.3295648  29.3291429  29.3295460  29.3306110
   9.0978666   9.0978982   9.1126699   9.1122378   9.1158701   9.1164933
   9.1066792   9.1054533   9.1000569   9.0998624   9.1091316   9.1092288
   9.1182525   9.1182978   9.0978881   9.0979015   9.1116292   9.1112684
   9.1090001   9.1089743   9.1067231   9.1054822   9.1055390   9.1052383
   9.1055348   9.1052387   9.1091680   9.1092416   9.0938932   9.0938288
   9.1116048   9.1112291   9.1159273   9.1165691   9.1072789   9.1051777
   9.1126070   9.1124566   9.1162518   9.1155450   9.1064189   9.1069214
   9.0997704   9.0989033   9.1087673   9.1092554   9.0968490   9.0967606
   9.1032082   9.1031161   9.1126647   9.1124868   9.1114013   9.1101444
   9.1063534   9.1032111   9.0997848   9.0989064   9.1174836   9.1179195
   9.1174993   9.1179462   9.0968819   9.0967673   9.1116450   9.1114755
   9.1114185   9.1101753   9.1064403   9.1069873   9.1042356   9.1026039
   9.1578669   9.1578673   9.1619969   9.1615215   9.1614995   9.1666705
   9.1608980   9.1610155   9.1547705   9.1536403   9.1474835   9.1477578
   9.1510423   9.1512413   9.1586519   9.1588318   9.1620185   9.1615357
   9.1566795   9.1617043   9.1596662   9.1593281   9.1547953   9.1536420
   9.1567928   9.1555617   9.1510484   9.1512770   9.1578521   9.1578787
   9.1613061   9.1610565   9.1566829   9.1616723   9.1608683   9.1610990
   9.1618497   9.1618474   9.1615818   9.1618435   9.1637992   9.1593222
   9.1617963   9.1580789   9.1551691   9.1566667   9.1476091   9.1472841
   9.1505658   9.1503399   9.1624027   9.1621232   9.1615964   9.1618933
   9.1602311   9.1531832   9.1570832   9.1560329   9.1551880   9.1566415
   9.1577265   9.1592720   9.1505594   9.1503522   9.1618686   9.1618446
   9.1607233   9.1606901   9.1601819   9.1532193   9.1618544   9.1580072
   9.1291375   9.1292060   9.1293617   9.1298321   9.1264578   9.1277821
   9.1278989   9.1267890   9.1270246   9.1273419   9.1252621   9.1251958
   9.1258635   9.1257892   9.1291486   9.1292047   9.1286396   9.1288961
   9.1281673   9.1269627   9.1278865   9.1268159   9.1281034   9.1284363
   9.1280995   9.1284513   9.1252751   9.1252126   9.1290575   9.1291387
   9.1286294   9.1288790   9.1264720   9.1277534   9.1287822   9.1273433
   9.1279220   9.1279657   9.1287496   9.1285715   9.1284342   9.1295821
   9.1282455   9.1279845   9.1257054   9.1256672   9.1271732   9.1272229
   9.1282903   9.1283453   9.1279493   9.1279803   9.1286198   9.1285028
   9.1278621   9.1286566   9.1282744   9.1279767   9.1262902   9.1264923
   9.1263005   9.1264686   9.1271957   9.1272275   9.1272859   9.1273056
   9.1286007   9.1284732   9.1284284   9.1295892   9.1290585   9.1167020
 TTTTTTTTTTTTTTTTTTTTTTTTTTTTTT MOQGAD      TELAPSE   163944.93 TCPU   163877.90
 WARNING **** GENBUD **** COUL. BIPO BUFFER TOO SMALL - TO AVOID I/O SET BIPOSIZE =     9319500
 TTTTTTTTTTTTTTTTTTTTTTTTTTTTTT SHELLXN     TELAPSE   166443.68 TCPU   166376.27
 TTTTTTTTTTTTTTTTTTTTTTTTTTTTTT MONMO3      TELAPSE   166551.75 TCPU   166484.34
 NUMERICALLY INTEGRATED DENSITY   6191.0027086128
 TTTTTTTTTTTTTTTTTTTTTTTTTTTTTT NUMDFT      TELAPSE   166622.02 TCPU   166554.60
 CYC  17 ETOT(AU) -2.933504806407E+05 DETOT -5.09E-02 tst  7.49E-04 PX  1.76E-02
 TTTTTTTTTTTTTTTTTTTTTTTTTTTTTT DIIS        TELAPSE   166930.84 TCPU   166863.41
 DIIS TEST: 0.36498E-01 AT SCF   CYCLE  17 - DIIS ACTIVE - HISTORY:    17 CYCLES
 TTTTTTTTTTTTTTTTTTTTTTTTTTTTTT FDIK        TELAPSE   173114.82 TCPU   173045.63
 POSSIBLY CONDUCTING STATE - EFERMI(AU) -2.1595690E-01 (RES. CHARGE  1.11E-10;IT. 10)
 TTTTTTTTTTTTTTTTTTTTTTTTTTTTTT PDIG        TELAPSE   173259.74 TCPU   173190.54
 CHARGE NORMALIZATION FACTOR   1.00000000
 TOTAL ATOMIC CHARGES:
  29.2642326  29.2642261  29.2639837  29.2639435  29.2634865  29.2638744
  29.2641506  29.2645695  29.2626321  29.2628813  29.2639223  29.2638797
  29.2649323  29.2648645  29.2642431  29.2642192  29.2637148  29.2636787
  29.2635772  29.2642090  29.2641832  29.2645813  29.2627423  29.2630102
  29.2627248  29.2629931  29.2639419  29.2639074  29.2636563  29.2636900
  29.2637157  29.2636787  29.2635014  29.2638202  29.2636797  29.2636425
  29.2639404  29.2639649  29.2639207  29.2639303  29.2634433  29.2634807
  29.2645304  29.2638010  29.2626661  29.2625622  29.2634632  29.2634828
  29.2641746  29.2641849  29.2639504  29.2639539  29.2639204  29.2639201
  29.2640521  29.2636652  29.2645265  29.2637973  29.2636349  29.2635444
  29.2636097  29.2635640  29.2634732  29.2634852  29.2639709  29.2639656
  29.2639180  29.2639284  29.2634546  29.2634987  29.2645291  29.2637544
  29.3296576  29.3296688  29.3296189  29.3296402  29.3293435  29.3291025
  29.3287633  29.3287089  29.3304352  29.3304958  29.3289919  29.3289806
  29.3288923  29.3288953  29.3295980  29.3295828  29.3296139  29.3296260
  29.3290146  29.3291243  29.3287491  29.3287877  29.3304479  29.3304844
  29.3303806  29.3304359  29.3288996  29.3288862  29.3296346  29.3296499
  29.3296099  29.3295601  29.3290148  29.3291482  29.3287793  29.3287225
  29.3290379  29.3290164  29.3291680  29.3291285  29.3293124  29.3292260
  29.3299383  29.3297764  29.3292651  29.3292676  29.3301374  29.3301124
  29.3300289  29.3300182  29.3288760  29.3288737  29.3291772  29.3291436
  29.3292298  29.3291115  29.3301682  29.3297015  29.3292364  29.3292743
  29.3292328  29.3292586  29.3300165  29.3300182  29.3290097  29.3290212
  29.3291183  29.3290704  29.3292337  29.3291116  29.3298872  29.3297757
   9.1175957   9.1176085   9.1134489   9.1135986   9.1128235   9.1136396
   9.0939586   9.0975639   9.1032417   9.1028819   9.1044788   9.1042500
   9.0963603   9.0961425   9.1175930   9.1176094   9.1140565   9.1142103
   9.1094333   9.1100322   9.0939220   9.0975238   9.0999279   9.0997898
   9.0999260   9.0997805   9.1044466   9.1042528   9.1211960   9.1212129
   9.1140417   9.1142154   9.1127964   9.1136662   9.0990970   9.1020937
   9.1131844   9.1132527   9.1117839   9.1123326   9.1041335   9.1040799
   9.1018917   9.1010835   9.1041578   9.1037243   9.1197581   9.1198517
   9.1143500   9.1144493   9.1131902   9.1132711   9.1096031   9.1101253
   9.0988468   9.1017371   9.1018609   9.1010708   9.0967272   9.0962008
   9.0967243   9.0962060   9.1197260   9.1198491   9.1140564   9.1141106
   9.1096097   9.1101308   9.1040975   9.1040365   9.1006687   9.1013141
   9.1620539   9.1620768   9.1612054   9.1609767   9.1586384   9.1612969
   9.1489127   9.1530899   9.1592263   9.1594731   9.1588641   9.1586128
   9.1560446   9.1558557   9.1611922   9.1611469   9.1612122   9.1609781
   9.1564293   9.1569467   9.1461185   9.1538885   9.1591745   9.1594320
   9.1579780   9.1583563   9.1560424   9.1558704   9.1620563   9.1620752
   9.1612448   9.1611267   9.1564863   9.1569856   9.1489513   9.1530666
   9.1605295   9.1605004   9.1595688   9.1598682   9.1596396   9.1566679
   9.1529138   9.1511093   9.1598221   9.1593301   9.1613631   9.1616346
   9.1590503   9.1592622   9.1600355   9.1600613   9.1595791   9.1598866
   9.1552287   9.1540630   9.1558056   9.1494244   9.1597824   9.1592765
   9.1581185   9.1575308   9.1590597   9.1592685   9.1605251   9.1604781
   9.1593159   9.1594946   9.1552483   9.1541882   9.1528790   9.1511244
   9.1284128   9.1283815   9.1285053   9.1286379   9.1268570   9.1262871
   9.1267691   9.1259312   9.1279478   9.1277967   9.1292642   9.1293222
   9.1287176   9.1287761   9.1284289   9.1283720   9.1282366   9.1282269
   9.1257547   9.1257885   9.1267491   9.1259443   9.1270781   9.1268858
   9.1270613   9.1268894   9.1292589   9.1293290   9.1284710   9.1284210
   9.1282416   9.1282260   9.1268549   9.1262852   9.1263348   9.1260501
   9.1284724   9.1284498   9.1291421   9.1291688   9.1281299   9.1283698
   9.1254660   9.1273723   9.1271102   9.1268866   9.1261681   9.1262120
   9.1251549   9.1251912   9.1284684   9.1284563   9.1292109   9.1292526
   9.1277213   9.1276995   9.1254813   9.1273645   9.1269745   9.1267540
   9.1269854   9.1267556   9.1261717   9.1261947   9.1290496   9.1290409
   9.1292004   9.1292352   9.1281169   9.1283799   9.1273312   9.1257574
 TTTTTTTTTTTTTTTTTTTTTTTTTTTTTT MOQGAD      TELAPSE   173261.39 TCPU   173192.20
 WARNING **** GENBUD **** COUL. BIPO BUFFER TOO SMALL - TO AVOID I/O SET BIPOSIZE =     9319500
 TTTTTTTTTTTTTTTTTTTTTTTTTTTTTT SHELLXN     TELAPSE   175758.51 TCPU   175687.77
 TTTTTTTTTTTTTTTTTTTTTTTTTTTTTT MONMO3      TELAPSE   175863.69 TCPU   175792.95
 NUMERICALLY INTEGRATED DENSITY   6191.0027085193
 TTTTTTTTTTTTTTTTTTTTTTTTTTTTTT NUMDFT      TELAPSE   175934.29 TCPU   175863.54
 CYC  18 ETOT(AU) -2.933504728485E+05 DETOT  7.79E-03 tst  2.79E-04 PX  9.43E-03
 TTTTTTTTTTTTTTTTTTTTTTTTTTTTTT DIIS        TELAPSE   176246.45 TCPU   176175.68
 DIIS TEST: 0.64228E-01 AT SCF   CYCLE  18 - DIIS ACTIVE - HISTORY:    18 CYCLES
 TTTTTTTTTTTTTTTTTTTTTTTTTTTTTT FDIK        TELAPSE   180452.95 TCPU   180364.45
 POSSIBLY CONDUCTING STATE - EFERMI(AU) -2.1560530E-01 (RES. CHARGE  1.82E-12;IT. 16)
 TTTTTTTTTTTTTTTTTTTTTTTTTTTTTT PDIG        TELAPSE   180600.14 TCPU   180511.63
 CHARGE NORMALIZATION FACTOR   1.00000000
 TOTAL ATOMIC CHARGES:
  29.2651061  29.2650884  29.2640176  29.2639832  29.2643156  29.2645678
  29.2637377  29.2644930  29.2644897  29.2646255  29.2638547  29.2638384
  29.2640070  29.2639725  29.2651121  29.2650844  29.2638792  29.2638507
  29.2642198  29.2647106  29.2637628  29.2645093  29.2643736  29.2645000
  29.2643567  29.2644839  29.2638648  29.2638604  29.2650474  29.2650713
  29.2638781  29.2638499  29.2643309  29.2645243  29.2634611  29.2644189
  29.2645399  29.2645703  29.2645159  29.2645272  29.2645058  29.2644215
  29.2646946  29.2643984  29.2642523  29.2641988  29.2639234  29.2639399
  29.2640319  29.2640389  29.2645531  29.2645578  29.2643538  29.2643465
  29.2644333  29.2641406  29.2646908  29.2643897  29.2644814  29.2644281
  29.2644625  29.2644374  29.2639331  29.2639395  29.2645982  29.2645986
  29.2643541  29.2643497  29.2645259  29.2644382  29.2643270  29.2638362
  29.3294430  29.3294444  29.3300722  29.3300993  29.3293047  29.3296011
  29.3296672  29.3296899  29.3300127  29.3300531  29.3314206  29.3314011
  29.3313102  29.3313082  29.3294008  29.3293849  29.3300693  29.3300742
  29.3295212  29.3298346  29.3297378  29.3296988  29.3300201  29.3300434
  29.3299947  29.3300344  29.3313143  29.3312923  29.3294240  29.3294300
  29.3301149  29.3300945  29.3295334  29.3298557  29.3296814  29.3296984
  29.3306952  29.3306794  29.3294477  29.3294241  29.3304044  29.3303636
  29.3297718  29.3294114  29.3301636  29.3301441  29.3295966  29.3295527
  29.3294720  29.3294524  29.3305876  29.3305940  29.3294517  29.3294278
  29.3303482  29.3303082  29.3300264  29.3297597  29.3301341  29.3301517
  29.3301993  29.3302202  29.3294685  29.3294547  29.3306768  29.3306791
  29.3293918  29.3293904  29.3303538  29.3303055  29.3297226  29.3294054
   9.0913391   9.0913404   9.0995210   9.0997328   9.1102057   9.1104984
   9.1138214   9.1139267   9.1129168   9.1130307   9.1092659   9.1092711
   9.1078294   9.1078972   9.0913333   9.0913458   9.1000675   9.1002435
   9.1089929   9.1089449   9.1137981   9.1139100   9.1132536   9.1134621
   9.1132458   9.1134438   9.1092352   9.1092730   9.0932357   9.0932835
   9.1000530   9.1002506   9.1101895   9.1105347   9.1143856   9.1143026
   9.0967294   9.0968544   9.1081266   9.1083309   9.1142037   9.1142447
   9.1142671   9.1142677   9.1107248   9.1106065   9.0940809   9.0941158
   9.0914035   9.0914317   9.0967280   9.0968715   9.1073522   9.1075243
   9.1139776   9.1148453   9.1142564   9.1142645   9.1096517   9.1095696
   9.1096486   9.1095683   9.0940600   9.0941232   9.0973393   9.0974423
   9.1073610   9.1075354   9.1141778   9.1142098   9.1154489   9.1157115
   9.1487408   9.1488405   9.1549411   9.1548304   9.1606994   9.1625806
   9.1611338   9.1624256   9.1624091   9.1626263   9.1621956   9.1620388
   9.1612922   9.1612025   9.1483428   9.1482816   9.1549533   9.1548246
   9.1599971   9.1606529   9.1605109   9.1620921   9.1623962   9.1625959
   9.1625191   9.1627131   9.1612897   9.1612069   9.1487398   9.1488449
   9.1551035   9.1550028   9.1600801   9.1607176   9.1611527   9.1624224
   9.1497109   9.1496236   9.1570384   9.1571910   9.1643386   9.1625506
   9.1634206   9.1621269   9.1619140   9.1614929   9.1570326   9.1572322
   9.1560423   9.1561688   9.1492859   9.1493810   9.1570389   9.1572034
   9.1627170   9.1611778   9.1630537   9.1614297   9.1618862   9.1614635
   9.1616686   9.1612730   9.1560463   9.1561754   9.1497141   9.1495996
   9.1570551   9.1571858   9.1627640   9.1613370   9.1634007   9.1621320
   9.1251790   9.1251380   9.1278502   9.1278917   9.1289268   9.1294735
   9.1291762   9.1289035   9.1280536   9.1279631   9.1244326   9.1244617
   9.1241793   9.1241969   9.1251949   9.1251312   9.1279108   9.1279072
   9.1294656   9.1297234   9.1291580   9.1289141   9.1279790   9.1278825
   9.1279668   9.1278864   9.1244270   9.1244601   9.1252416   9.1251674
   9.1279146   9.1279193   9.1289251   9.1294668   9.1292942   9.1291847
   9.1237510   9.1237511   9.1251825   9.1251999   9.1275177   9.1277180
   9.1291478   9.1289851   9.1292804   9.1290891   9.1287953   9.1287599
   9.1287006   9.1286554   9.1237439   9.1237584   9.1252372   9.1252433
   9.1274983   9.1275675   9.1291636   9.1289895   9.1293682   9.1291832
   9.1293701   9.1291816   9.1287952   9.1287411   9.1239655   9.1239923
   9.1252256   9.1252339   9.1275016   9.1277249   9.1289695   9.1246608
 TTTTTTTTTTTTTTTTTTTTTTTTTTTTTT MOQGAD      TELAPSE   180601.65 TCPU   180513.13
 WARNING **** GENBUD **** COUL. BIPO BUFFER TOO SMALL - TO AVOID I/O SET BIPOSIZE =     9319500
 TTTTTTTTTTTTTTTTTTTTTTTTTTTTTT SHELLXN     TELAPSE   183101.86 TCPU   183010.79
 TTTTTTTTTTTTTTTTTTTTTTTTTTTTTT MONMO3      TELAPSE   183212.40 TCPU   183121.33
 NUMERICALLY INTEGRATED DENSITY   6191.0027076574
 TTTTTTTTTTTTTTTTTTTTTTTTTTTTTT NUMDFT      TELAPSE   183283.98 TCPU   183192.90
 CYC  19 ETOT(AU) -2.933504625005E+05 DETOT  1.03E-02 tst  3.46E-04 PX  1.06E-02
 TTTTTTTTTTTTTTTTTTTTTTTTTTTTTT DIIS        TELAPSE   183594.42 TCPU   183503.27
 DIIS TEST: 0.97832E-01 AT SCF   CYCLE  19 - DIIS ACTIVE - HISTORY:    19 CYCLES
 TTTTTTTTTTTTTTTTTTTTTTTTTTTTTT FDIK        TELAPSE   188333.42 TCPU   188240.05
 POSSIBLY CONDUCTING STATE - EFERMI(AU) -2.1612012E-01 (RES. CHARGE  2.03E-10;IT. 14)
 TTTTTTTTTTTTTTTTTTTTTTTTTTTTTT PDIG        TELAPSE   188481.61 TCPU   188388.23
 CHARGE NORMALIZATION FACTOR   1.00000000
 TOTAL ATOMIC CHARGES:
  29.2635703  29.2635427  29.2640986  29.2641076  29.2640171  29.2639856
  29.2642832  29.2631763  29.2643355  29.2641994  29.2643584  29.2644443
  29.2633561  29.2634191  29.2635760  29.2635396  29.2641858  29.2642203
  29.2639251  29.2639227  29.2643068  29.2631819  29.2640529  29.2639164
  29.2640430  29.2639216  29.2643729  29.2644582  29.2642911  29.2642872
  29.2641867  29.2642259  29.2640344  29.2639609  29.2645095  29.2636792
  29.2638345  29.2638641  29.2639312  29.2639449  29.2643222  29.2641704
  29.2632497  29.2642482  29.2642825  29.2643759  29.2648206  29.2647553
  29.2638776  29.2638264  29.2638416  29.2638515  29.2639804  29.2639854
  29.2639326  29.2638672  29.2632518  29.2642415  29.2634009  29.2635020
  29.2633935  29.2635081  29.2648213  29.2647660  29.2639873  29.2639856
  29.2639763  29.2639822  29.2643367  29.2641764  29.2633682  29.2644729
  29.3299285  29.3299403  29.3292352  29.3293046  29.3299856  29.3299236
  29.3299840  29.3297067  29.3291906  29.3291205  29.3299981  29.3300090
  29.3298082  29.3298306  29.3299026  29.3299285  29.3292427  29.3292941
  29.3297559  29.3296589  29.3298519  29.3294386  29.3291932  29.3291163
  29.3290827  29.3290134  29.3298020  29.3298197  29.3299117  29.3299257
  29.3292417  29.3292919  29.3297496  29.3296694  29.3300074  29.3296985
  29.3297870  29.3297865  29.3300525  29.3300503  29.3295834  29.3295883
  29.3292794  29.3297802  29.3296893  29.3297997  29.3292561  29.3292242
  29.3290282  29.3290112  29.3297442  29.3297445  29.3300522  29.3300485
  29.3294553  29.3294866  29.3288616  29.3294950  29.3296772  29.3298094
  29.3296985  29.3298024  29.3290304  29.3290106  29.3297816  29.3297811
  29.3300117  29.3300189  29.3294694  29.3294786  29.3292483  29.3297757
   9.1122662   9.1122411   9.1082501   9.1082767   9.1090795   9.1093395
   9.1073664   9.1050491   9.0976322   9.0979728   9.1038672   9.1041226
   9.1107017   9.1109387   9.1122674   9.1122531   9.1070534   9.1070550
   9.1070610   9.1072336   9.1073629   9.1050492   9.1026406   9.1027730
   9.1026438   9.1027560   9.1038528   9.1041212   9.1085703   9.1085220
   9.1070525   9.1070618   9.1090615   9.1093636   9.1070141   9.1056893
   9.1090969   9.1090527   9.1106372   9.1105324   9.1067564   9.1054516
   9.0999335   9.1011298   9.1005178   9.1008209   9.1075754   9.1074645
   9.1125373   9.1124555   9.1090899   9.1090581   9.1089355   9.1088018
   9.1064410   9.1049609   9.0999344   9.1011396   9.1073918   9.1076885
   9.1073912   9.1076942   9.1075689   9.1074726   9.1075708   9.1075565
   9.1089346   9.1088036   9.1067588   9.1054308   9.1032232   9.1037018
   9.1614321   9.1613482   9.1592744   9.1592856   9.1580336   9.1597462
   9.1591615   9.1558545   9.1545876   9.1547633   9.1555462   9.1558595
   9.1580029   9.1581999   9.1624547   9.1624138   9.1592675   9.1592942
   9.1574125   9.1590804   9.1602539   9.1546140   9.1545710   9.1547432
   9.1567787   9.1567696   9.1579992   9.1582001   9.1614306   9.1613424
   9.1588976   9.1589049   9.1574421   9.1591149   9.1591688   9.1558470
   9.1610844   9.1611609   9.1595476   9.1596105   9.1588840   9.1572242
   9.1545755   9.1581315   9.1555063   9.1554347   9.1568724   9.1565730
   9.1589087   9.1587109   9.1618224   9.1618999   9.1595564   9.1596105
   9.1585031   9.1566944   9.1534308   9.1586386   9.1554845   9.1554172
   9.1576744   9.1577600   9.1589107   9.1586981   9.1610805   9.1611589
   9.1591320   9.1591868   9.1585155   9.1567825   9.1545558   9.1581411
   9.1283135   9.1283627   9.1281273   9.1281329   9.1272729   9.1267913
   9.1254433   9.1264179   9.1267950   9.1268114   9.1284385   9.1283807
   9.1289702   9.1289435   9.1283257   9.1283588   9.1278987   9.1278994
   9.1270162   9.1267282   9.1254316   9.1264257   9.1276264   9.1276336
   9.1276172   9.1276336   9.1284305   9.1283748   9.1281003   9.1281279
   9.1279004   9.1279101   9.1272748   9.1267834   9.1261361   9.1266136
   9.1285502   9.1285169   9.1282568   9.1282499   9.1279648   9.1283043
   9.1274547   9.1264033   9.1259698   9.1261836   9.1270220   9.1270409
   9.1278468   9.1278437   9.1285500   9.1285239   9.1281206   9.1281182
   9.1276828   9.1281154   9.1274740   9.1264076   9.1265817   9.1266772
   9.1265822   9.1266777   9.1270227   9.1270276   9.1279594   9.1279084
   9.1281157   9.1281109   9.1279436   9.1283119   9.1272692   9.1289315
 TTTTTTTTTTTTTTTTTTTTTTTTTTTTTT MOQGAD      TELAPSE   188483.13 TCPU   188389.75
 WARNING **** GENBUD **** COUL. BIPO BUFFER TOO SMALL - TO AVOID I/O SET BIPOSIZE =     9319500
 TTTTTTTTTTTTTTTTTTTTTTTTTTTTTT SHELLXN     TELAPSE   190980.50 TCPU   190887.04
 TTTTTTTTTTTTTTTTTTTTTTTTTTTTTT MONMO3      TELAPSE   191087.25 TCPU   190993.79
 NUMERICALLY INTEGRATED DENSITY   6191.0027079219
 TTTTTTTTTTTTTTTTTTTTTTTTTTTTTT NUMDFT      TELAPSE   191158.86 TCPU   191065.39
 CYC  20 ETOT(AU) -2.933504858245E+05 DETOT -2.33E-02 tst  1.77E-04 PX  8.24E-03
 TTTTTTTTTTTTTTTTTTTTTTTTTTTTTT DIIS        TELAPSE   191490.93 TCPU   191397.46
 DIIS TEST: 0.17992E-01 AT SCF   CYCLE  20 - DIIS ACTIVE - HISTORY:    20 CYCLES
 TTTTTTTTTTTTTTTTTTTTTTTTTTTTTT FDIK        TELAPSE   196754.89 TCPU   196659.76
 POSSIBLY CONDUCTING STATE - EFERMI(AU) -2.1604170E-01 (RES. CHARGE  0.00E+00;IT. 16)
 TTTTTTTTTTTTTTTTTTTTTTTTTTTTTT PDIG        TELAPSE   196902.65 TCPU   196807.51
 CHARGE NORMALIZATION FACTOR   1.00000000
 TOTAL ATOMIC CHARGES:
  29.2640196  29.2640426  29.2642669  29.2642649  29.2638031  29.2636013
  29.2637811  29.2648548  29.2639143  29.2636503  29.2640142  29.2639781
  29.2650579  29.2650124  29.2640201  29.2640348  29.2641078  29.2641297
  29.2640323  29.2637495  29.2637902  29.2648598  29.2646634  29.2644175
  29.2646645  29.2644149  29.2640100  29.2639809  29.2634630  29.2634808
  29.2641126  29.2641444  29.2638223  29.2635982  29.2635328  29.2645720
  29.2642630  29.2642236  29.2639294  29.2640285  29.2635533  29.2638108
  29.2642834  29.2631925  29.2637830  29.2638699  29.2640265  29.2640760
  29.2645826  29.2646266  29.2642586  29.2642126  29.2640635  29.2641616
  29.2637740  29.2642251  29.2642793  29.2631868  29.2647867  29.2648692
  29.2647824  29.2648728  29.2640349  29.2640813  29.2640315  29.2639981
  29.2640599  29.2641527  29.2635599  29.2638145  29.2647749  29.2639213
  29.3297430  29.3297358  29.3294110  29.3294520  29.3301876  29.3298667
  29.3290885  29.3296808  29.3298828  29.3298542  29.3287077  29.3286813
  29.3287348  29.3287269  29.3297278  29.3297428  29.3294216  29.3294527
  29.3298015  29.3298288  29.3293570  29.3298435  29.3298782  29.3298532
  29.3297895  29.3297798  29.3287326  29.3287159  29.3297324  29.3297338
  29.3294679  29.3295014  29.3298042  29.3298413  29.3290963  29.3296633
  29.3294234  29.3294110  29.3297745  29.3298100  29.3292604  29.3292569
  29.3299617  29.3299347  29.3293430  29.3292065  29.3296841  29.3297395
  29.3296561  29.3297132  29.3294510  29.3294413  29.3297657  29.3298251
  29.3293032  29.3293941  29.3298242  29.3293892  29.3293310  29.3292078
  29.3293164  29.3291600  29.3296619  29.3297155  29.3294138  29.3294080
  29.3297938  29.3298381  29.3293012  29.3293967  29.3299414  29.3299300
   9.1095398   9.1095625   9.1043458   9.1041834   9.1011621   9.1010237
   9.0964275   9.1001870   9.1171507   9.1165226   9.1150276   9.1147020
   9.1093633   9.1090571   9.1095497   9.1095724   9.1054668   9.1053497
   9.0999529   9.0992152   9.0964280   9.1001864   9.1118054   9.1112536
   9.1118133   9.1112521   9.1150224   9.1147031   9.1123684   9.1123818
   9.1054500   9.1053310   9.1011424   9.1010227   9.0977626   9.1001981
   9.1062703   9.1061706   9.1016499   9.1018317   9.0965041   9.0978023
   9.1130927   9.1109434   9.1170475   9.1169036   9.1144592   9.1145354
   9.1110785   9.1111433   9.1062832   9.1061865   9.1011457   9.1011193
   9.0944200   9.0958724   9.1130908   9.1109415   9.1110993   9.1109349
   9.1111045   9.1109423   9.1144530   9.1145388   9.1079030   9.1078042
   9.1011453   9.1011120   9.0965068   9.0977842   9.1092644   9.1071716
   9.1605162   9.1605748   9.1567474   9.1568784   9.1554357   9.1538783
   9.1534839   9.1594940   9.1616490   9.1607782   9.1600862   9.1599393
   9.1584232   9.1583070   9.1595762   9.1597162   9.1567487   9.1568780
   9.1565417   9.1527260   9.1525535   9.1597992   9.1616799   9.1607930
   9.1590246   9.1582559   9.1584306   9.1583080   9.1605234   9.1605715
   9.1568163   9.1571405   9.1564787   9.1527092   9.1534774   9.1595159
   9.1597062   9.1596347   9.1559621   9.1557587   9.1530272   9.1548822
   9.1621688   9.1555888   9.1606663   9.1615677   9.1605667   9.1606946
   9.1592757   9.1593739   9.1590260   9.1588290   9.1559638   9.1557592
   9.1517634   9.1559675   9.1617470   9.1551826   9.1606789   9.1615924
   9.1582746   9.1590793   9.1592856   9.1593767   9.1597111   9.1596362
   9.1560520   9.1556129   9.1517340   9.1558928   9.1621762   9.1555818
   9.1274760   9.1274445   9.1262418   9.1262795   9.1256209   9.1260998
   9.1296803   9.1282051   9.1290635   9.1292708   9.1285157   9.1285438
   9.1281784   9.1281980   9.1274772   9.1274466   9.1261856   9.1261670
   9.1253842   9.1260418   9.1296762   9.1282035   9.1283834   9.1285637
   9.1283766   9.1285591   9.1285084   9.1285413   9.1277081   9.1276880
   9.1261903   9.1261706   9.1256226   9.1260932   9.1291226   9.1277343
   9.1294797   9.1295037   9.1274059   9.1274177   9.1266080   9.1260731
   9.1246490   9.1268043   9.1286360   9.1284169   9.1287664   9.1288011
   9.1280770   9.1281163   9.1294861   9.1295041   9.1275741   9.1276011
   9.1268094   9.1259054   9.1246619   9.1268110   9.1279312   9.1278361
   9.1279210   9.1278321   9.1287738   9.1287960   9.1298657   9.1298820
   9.1275679   9.1275960   9.1265919   9.1260675   9.1247492   9.1283095
 TTTTTTTTTTTTTTTTTTTTTTTTTTTTTT MOQGAD      TELAPSE   196904.17 TCPU   196809.03
 WARNING **** GENBUD **** COUL. BIPO BUFFER TOO SMALL - TO AVOID I/O SET BIPOSIZE =     9319500
 TTTTTTTTTTTTTTTTTTTTTTTTTTTTTT SHELLXN     TELAPSE   199407.62 TCPU   199309.44
 TTTTTTTTTTTTTTTTTTTTTTTTTTTTTT MONMO3      TELAPSE   199514.43 TCPU   199416.25
 NUMERICALLY INTEGRATED DENSITY   6191.0027084812
 TTTTTTTTTTTTTTTTTTTTTTTTTTTTTT NUMDFT      TELAPSE   199585.55 TCPU   199487.36
 CYC  21 ETOT(AU) -2.933504778062E+05 DETOT  8.02E-03 tst  1.07E-04 PX  6.97E-03
 TTTTTTTTTTTTTTTTTTTTTTTTTTTTTT DIIS        TELAPSE   199905.05 TCPU   199806.86
 DIIS TEST: 0.45598E-01 AT SCF   CYCLE  21 - DIIS ACTIVE - HISTORY:    21 CYCLES
 TTTTTTTTTTTTTTTTTTTTTTTTTTTTTT FDIK        TELAPSE   203913.50 TCPU   203813.82
 POSSIBLY CONDUCTING STATE - EFERMI(AU) -2.1608234E-01 (RES. CHARGE  5.41E-10;IT.  8)
 TTTTTTTTTTTTTTTTTTTTTTTTTTTTTT PDIG        TELAPSE   204062.31 TCPU   203962.62
 CHARGE NORMALIZATION FACTOR   1.00000000
 TOTAL ATOMIC CHARGES:
  29.2641546  29.2641493  29.2639849  29.2639560  29.2643286  29.2644568
  29.2641600  29.2640979  29.2636120  29.2637147  29.2638746  29.2638473
  29.2641938  29.2641629  29.2641582  29.2641398  29.2640153  29.2640013
  29.2636617  29.2640141  29.2641700  29.2641025  29.2636993  29.2637901
  29.2636970  29.2637859  29.2638731  29.2638513  29.2639251  29.2639201
  29.2640177  29.2640113  29.2643439  29.2644516  29.2647894  29.2641047
  29.2642421  29.2642373  29.2645177  29.2645838  29.2637739  29.2637163
  29.2641682  29.2641938  29.2638563  29.2637520  29.2635606  29.2635849
  29.2638636  29.2638808  29.2642374  29.2642278  29.2640019  29.2640113
  29.2638261  29.2636122  29.2641628  29.2641911  29.2640621  29.2639636
  29.2640575  29.2639618  29.2635693  29.2635912  29.2641199  29.2641295
  29.2639952  29.2640007  29.2637822  29.2637225  29.2640709  29.2642903
  29.3296629  29.3296402  29.3297967  29.3297902  29.3294740  29.3286347
  29.3295945  29.3295877  29.3299039  29.3299565  29.3291130  29.3291004
  29.3290968  29.3291013  29.3296214  29.3296248  29.3298032  29.3297884
  29.3287847  29.3287899  29.3297346  29.3297368  29.3298979  29.3299472
  29.3298159  29.3298606  29.3290957  29.3290931  29.3296522  29.3296419
  29.3298551  29.3299041  29.3287902  29.3288012  29.3296025  29.3295717
  29.3291969  29.3291913  29.3293017  29.3293105  29.3298299  29.3299687
  29.3291804  29.3298282  29.3296887  29.3296148  29.3298265  29.3298329
  29.3297929  29.3298026  29.3291951  29.3291981  29.3292918  29.3293202
  29.3299074  29.3298068  29.3292815  29.3292795  29.3296733  29.3296149
  29.3295964  29.3295546  29.3297993  29.3298039  29.3291895  29.3291900
  29.3293123  29.3293279  29.3299083  29.3298128  29.3291656  29.3298248
   9.1069116   9.1069246   9.1115775   9.1115518   9.1100853   9.1098009
   9.1112925   9.1116442   9.1035166   9.1034309   9.1005771   9.1003248
   9.0939835   9.0936920   9.1069126   9.1069286   9.1128248   9.1128230
   9.1140316   9.1141130   9.1112919   9.1116417   9.0982143   9.0982879
   9.0982233   9.0982917   9.1005663   9.1003203   9.1098134   9.1098235
   9.1128190   9.1128198   9.1100788   9.1098032   9.1099888   9.1096825
   9.1100921   9.1101259   9.1092379   9.1090922   9.1131901   9.1139937
   9.1028807   9.1028356   9.1017831   9.1015305   9.1079532   9.1079935
   9.1039240   9.1039685   9.1100949   9.1101311   9.1125731   9.1124565
   9.1154587   9.1156880   9.1028746   9.1028296   9.0952398   9.0949252
   9.0952423   9.0949345   9.1079385   9.1079870   9.1114455   9.1114542
   9.1125825   9.1124589   9.1131949   9.1139944   9.0986886   9.0992405
   9.1587660   9.1587568   9.1612052   9.1611279   9.1606881   9.1593210
   9.1586771   9.1577544   9.1561855   9.1563692   9.1562742   9.1560567
   9.1540289   9.1538271   9.1578381   9.1578422   9.1612078   9.1611195
   9.1600057   9.1611734   9.1584856   9.1594317   9.1561871   9.1563665
   9.1540362   9.1543061   9.1540353   9.1538234   9.1587703   9.1587521
   9.1617643   9.1616976   9.1600117   9.1611579   9.1586770   9.1577640
   9.1593758   9.1594094   9.1609648   9.1610222   9.1599952   9.1612592
   9.1557737   9.1562259   9.1556480   9.1555321   9.1578108   9.1579928
   9.1560797   9.1562391   9.1587742   9.1587843   9.1609612   9.1610244
   9.1616575   9.1596466   9.1574454   9.1566093   9.1556432   9.1555242
   9.1534866   9.1532714   9.1560864   9.1562400   9.1593766   9.1594086
   9.1616643   9.1617230   9.1616348   9.1596600   9.1557733   9.1562247
   9.1284856   9.1284847   9.1282352   9.1283425   9.1281384   9.1285447
   9.1264219   9.1265148   9.1264297   9.1263833   9.1277087   9.1277440
   9.1272880   9.1273247   9.1284827   9.1284861   9.1288468   9.1287875
   9.1288139   9.1285985   9.1264154   9.1265136   9.1256947   9.1256351
   9.1256928   9.1256341   9.1277003   9.1277407   9.1286906   9.1287260
   9.1288505   9.1287947   9.1281391   9.1285515   9.1255961   9.1261491
   9.1272397   9.1272403   9.1284067   9.1284266   9.1285120   9.1283501
   9.1291794   9.1285240   9.1270688   9.1271071   9.1257379   9.1257519
   9.1249888   9.1250030   9.1272443   9.1272370   9.1285238   9.1285396
   9.1287826   9.1289761   9.1291935   9.1285317   9.1265357   9.1265567
   9.1265337   9.1265589   9.1257418   9.1257450   9.1276540   9.1276552
   9.1285200   9.1285361   9.1285062   9.1283443   9.1290227   9.1268307
 TTTTTTTTTTTTTTTTTTTTTTTTTTTTTT MOQGAD      TELAPSE   204063.88 TCPU   203964.19
 WARNING **** GENBUD **** COUL. BIPO BUFFER TOO SMALL - TO AVOID I/O SET BIPOSIZE =     9319500
 TTTTTTTTTTTTTTTTTTTTTTTTTTTTTT SHELLXN     TELAPSE   206558.76 TCPU   206458.69
 TTTTTTTTTTTTTTTTTTTTTTTTTTTTTT MONMO3      TELAPSE   206666.47 TCPU   206566.40
 NUMERICALLY INTEGRATED DENSITY   6191.0027083436
 TTTTTTTTTTTTTTTTTTTTTTTTTTTTTT NUMDFT      TELAPSE   206737.31 TCPU   206637.24
 CYC  22 ETOT(AU) -2.933504783197E+05 DETOT -5.14E-04 tst  9.36E-05 PX  7.66E-03
 TTTTTTTTTTTTTTTTTTTTTTTTTTTTTT DIIS        TELAPSE   207068.08 TCPU   206967.99
 DIIS TEST: 0.43745E-01 AT SCF   CYCLE  22 - DIIS ACTIVE - HISTORY:    22 CYCLES
 TTTTTTTTTTTTTTTTTTTTTTTTTTTTTT FDIK        TELAPSE   212488.37 TCPU   212383.90
 POSSIBLY CONDUCTING STATE - EFERMI(AU) -2.1616436E-01 (RES. CHARGE  4.55E-13;IT. 12)
 TTTTTTTTTTTTTTTTTTTTTTTTTTTTTT PDIG        TELAPSE   212632.84 TCPU   212528.37
 CHARGE NORMALIZATION FACTOR   1.00000000
 TOTAL ATOMIC CHARGES:
  29.2638636  29.2638594  29.2639326  29.2639146  29.2638635  29.2640486
  29.2643984  29.2634901  29.2642018  29.2643691  29.2640814  29.2641048
  29.2634328  29.2634384  29.2638631  29.2638521  29.2640948  29.2640816
  29.2640207  29.2641107  29.2644049  29.2634951  29.2635876  29.2637689
  29.2635806  29.2637655  29.2640855  29.2641035  29.2641612  29.2641596
  29.2640980  29.2640832  29.2638670  29.2640461  29.2651076  29.2634373
  29.2637823  29.2637797  29.2638673  29.2639153  29.2642050  29.2638784
  29.2637349  29.2643755  29.2645875  29.2644918  29.2639002  29.2638718
  29.2635831  29.2635447  29.2637798  29.2637784  29.2640612  29.2641110
  29.2642246  29.2637995  29.2637305  29.2643738  29.2638385  29.2637591
  29.2638343  29.2637562  29.2639047  29.2638722  29.2639738  29.2639699
  29.2640566  29.2641104  29.2642043  29.2638789  29.2634070  29.2641306
  29.3294838  29.3294711  29.3294676  29.3295193  29.3299924  29.3296233
  29.3296590  29.3293153  29.3296265  29.3296419  29.3294340  29.3294448
  29.3294330  29.3294480  29.3294943  29.3294894  29.3294739  29.3295125
  29.3294991  29.3294788  29.3295089  29.3292266  29.3296193  29.3296390
  29.3296318  29.3296324  29.3294294  29.3294460  29.3294821  29.3294635
  29.3294659  29.3294990  29.3295017  29.3294824  29.3296651  29.3293052
  29.3293438  29.3293405  29.3294573  29.3294596  29.3295345  29.3294552
  29.3293923  29.3299851  29.3294610  29.3295224  29.3297138  29.3296732
  29.3297146  29.3296639  29.3293440  29.3293541  29.3294501  29.3294545
  29.3295428  29.3293908  29.3293106  29.3296000  29.3294596  29.3295251
  29.3294064  29.3294660  29.3297123  29.3296624  29.3293430  29.3293380
  29.3294259  29.3294245  29.3295409  29.3293996  29.3293873  29.3299860
   9.1100210   9.1100013   9.1098933   9.1098788   9.1076646   9.1081540
   9.1068337   9.1049598   9.1019615   9.1025865   9.1020250   9.1022549
   9.1079449   9.1082062   9.1100183   9.1100092   9.1080285   9.1079788
   9.1060517   9.1070072   9.1068414   9.1049675   9.1073746   9.1078141
   9.1073729   9.1078148   9.1020227   9.1022556   9.1068459   9.1068384
   9.1080291   9.1079818   9.1076663   9.1081569   9.1075177   9.1066616
   9.1094004   9.1094505   9.1085000   9.1084307   9.1075622   9.1062466
   9.1039250   9.1054946   9.1000864   9.1000054   9.1068464   9.1068062
   9.1106257   9.1106058   9.1094017   9.1094491   9.1066771   9.1067972
   9.1067451   9.1059561   9.1039298   9.1054991   9.1064376   9.1064291
   9.1064422   9.1064296   9.1068426   9.1068106   9.1072203   9.1072608
   9.1066875   9.1067995   9.1075684   9.1062594   9.1076004   9.1091900
   9.1589254   9.1589240   9.1591268   9.1587897   9.1576442   9.1596089
   9.1597409   9.1555060   9.1562532   9.1573864   9.1567999   9.1568373
   9.1587066   9.1587730   9.1599900   9.1599467   9.1591238   9.1587869
   9.1565969   9.1592848   9.1597748   9.1553382   9.1562498   9.1573729
   9.1588925   9.1597095   9.1587112   9.1587764   9.1589240   9.1589221
   9.1585605   9.1580827   9.1566071   9.1592769   9.1597481   9.1555096
   9.1586395   9.1586514   9.1584835   9.1587868   9.1592307   9.1571019
   9.1546128   9.1600017   9.1573336   9.1561999   9.1578853   9.1578874
   9.1594849   9.1594578   9.1595032   9.1595591   9.1584779   9.1587863
   9.1589772   9.1567136   9.1553762   9.1597099   9.1573205   9.1561942
   9.1597189   9.1588817   9.1594879   9.1594665   9.1586440   9.1586465
   9.1577846   9.1582703   9.1589680   9.1567084   9.1546137   9.1600067
   9.1277806   9.1278081   9.1278501   9.1278397   9.1282545   9.1272823
   9.1266842   9.1276484   9.1267081   9.1264303   9.1277879   9.1277873
   9.1282102   9.1281971   9.1277826   9.1278114   9.1275477   9.1276327
   9.1276134   9.1271239   9.1266871   9.1276544   9.1274501   9.1272128
   9.1274504   9.1272127   9.1277848   9.1277865   9.1274776   9.1274841
   9.1275511   9.1276322   9.1282531   9.1272921   9.1272734   9.1281338
   9.1276050   9.1275846   9.1280544   9.1279797   9.1275052   9.1280029
   9.1279524   9.1270904   9.1268270   9.1271154   9.1268430   9.1268414
   9.1275633   9.1275633   9.1276064   9.1275885   9.1278148   9.1277285
   9.1272029   9.1277851   9.1279616   9.1270957   9.1274744   9.1276809
   9.1274746   9.1276839   9.1268448   9.1268384   9.1271876   9.1271801
   9.1278146   9.1277264   9.1275047   9.1280042   9.1283408   9.1283824
 TTTTTTTTTTTTTTTTTTTTTTTTTTTTTT MOQGAD      TELAPSE   212634.33 TCPU   212529.86
 WARNING **** GENBUD **** COUL. BIPO BUFFER TOO SMALL - TO AVOID I/O SET BIPOSIZE =     9319500
 TTTTTTTTTTTTTTTTTTTTTTTTTTTTTT SHELLXN     TELAPSE   215137.67 TCPU   215030.42
 TTTTTTTTTTTTTTTTTTTTTTTTTTTTTT MONMO3      TELAPSE   215280.51 TCPU   215173.26
 NUMERICALLY INTEGRATED DENSITY   6191.0027081011
 TTTTTTTTTTTTTTTTTTTTTTTTTTTTTT NUMDFT      TELAPSE   215351.13 TCPU   215243.88
 CYC  23 ETOT(AU) -2.933504893332E+05 DETOT -1.10E-02 tst  1.48E-05 PX  5.72E-03
 TTTTTTTTTTTTTTTTTTTTTTTTTTTTTT DIIS        TELAPSE   215675.21 TCPU   215567.95
 DIIS TEST: 0.39395E-02 AT SCF   CYCLE  23 - DIIS ACTIVE - HISTORY:    23 CYCLES
 TTTTTTTTTTTTTTTTTTTTTTTTTTTTTT FDIK        TELAPSE   220440.39 TCPU   220330.54
 POSSIBLY CONDUCTING STATE - EFERMI(AU) -2.1610062E-01 (RES. CHARGE  3.87E-11;IT. 12)
 TTTTTTTTTTTTTTTTTTTTTTTTTTTTTT PDIG        TELAPSE   220599.55 TCPU   220489.70
 CHARGE NORMALIZATION FACTOR   1.00000000
 TOTAL ATOMIC CHARGES:
  29.2638979  29.2639138  29.2641029  29.2641651  29.2644199  29.2639294
  29.2633092  29.2637891  29.2636116  29.2632125  29.2635510  29.2635928
  29.2642624  29.2642810  29.2638964  29.2639083  29.2637899  29.2638768
  29.2642241  29.2637615  29.2633144  29.2637925  29.2644717  29.2640742
  29.2644639  29.2640722  29.2635567  29.2635929  29.2636572  29.2636709
  29.2637925  29.2638776  29.2644207  29.2639212  29.2639828  29.2642737
  29.2639459  29.2639375  29.2640208  29.2638834  29.2640465  29.2645298
  29.2636822  29.2633074  29.2629001  29.2631652  29.2640913  29.2641036
  29.2642701  29.2642938  29.2639422  29.2639374  29.2637859  29.2636355
  29.2636392  29.2641247  29.2636781  29.2633088  29.2637841  29.2640519
  29.2637790  29.2640492  29.2640937  29.2641033  29.2636610  29.2636557
  29.2637846  29.2636388  29.2640503  29.2645332  29.2645852  29.2642339
  29.3295125  29.3295650  29.3293249  29.3292946  29.3297895  29.3292789
  29.3295036  29.3298407  29.3290398  29.3288873  29.3298940  29.3298795
  29.3298146  29.3297993  29.3295041  29.3295617  29.3293295  29.3292885
  29.3296134  29.3292973  29.3294386  29.3297324  29.3290300  29.3288865
  29.3291323  29.3289919  29.3298128  29.3297967  29.3295131  29.3295582
  29.3292940  29.3292862  29.3296154  29.3292970  29.3295080  29.3298335
  29.3296823  29.3296547  29.3296637  29.3296340  29.3293660  29.3296631
  29.3294771  29.3294235  29.3295461  29.3296700  29.3288635  29.3289600
  29.3288668  29.3289680  29.3296107  29.3295927  29.3296606  29.3296269
  29.3293221  29.3295884  29.3293552  29.3292030  29.3295470  29.3296732
  29.3297015  29.3298104  29.3288678  29.3289652  29.3296791  29.3296509
  29.3296886  29.3296401  29.3293247  29.3295971  29.3294714  29.3294230
   9.1060899   9.1061088   9.1069476   9.1070814   9.1096532   9.1089798
   9.1100513   9.1109004   9.1070924   9.1061400   9.1073901   9.1073287
   9.0993252   9.0993011   9.1060809   9.1061066   9.1096828   9.1098003
   9.1118312   9.1111112   9.1100499   9.1108970   9.0981456   9.0969436
   9.0981422   9.0969386   9.1073716   9.1073184   9.1097099   9.1097293
   9.1096884   9.1098081   9.1096470   9.1089831   9.1047751   9.1062195
   9.1079102   9.1078150   9.1092879   9.1091242   9.1073249   9.1085125
   9.1054407   9.1038447   9.1094718   9.1100010   9.1071096   9.1070653
   9.1026698   9.1026255   9.1078993   9.1078069   9.1116424   9.1114249
   9.1110167   9.1119323   9.1054432   9.1038515   9.1003895   9.1010016
   9.1003802   9.1009936   9.1070979   9.1070589   9.1108673   9.1108007
   9.1116455   9.1114249   9.1073223   9.1085082   9.0975073   9.0953178
   9.1602128   9.1601403   9.1595599   9.1602376   9.1602958   9.1578732
   9.1566785   9.1598310   9.1576656   9.1556323   9.1583694   9.1586681
   9.1558960   9.1561600   9.1589594   9.1589165   9.1595532   9.1602408
   9.1603110   9.1585854   9.1595637   9.1612111   9.1576511   9.1556158
   9.1542980   9.1519085   9.1558912   9.1561562   9.1602120   9.1601345
   9.1604635   9.1611892   9.1603344   9.1586016   9.1566862   9.1598231
   9.1606850   9.1607541   9.1605781   9.1600233   9.1574645   9.1598285
   9.1582356   9.1550260   9.1559397   9.1581033   9.1585817   9.1582514
   9.1565871   9.1562722   9.1595888   9.1596338   9.1605773   9.1600194
   9.1583448   9.1597875   9.1603376   9.1579537   9.1559230   9.1580909
   9.1522593   9.1547150   9.1565820   9.1562699   9.1606818   9.1607505
   9.1614859   9.1608714   9.1583616   9.1598268   9.1582292   9.1550319
   9.1283305   9.1283197   9.1283357   9.1281819   9.1272641   9.1278903
   9.1270237   9.1263493   9.1275748   9.1280966   9.1280567   9.1279786
   9.1275108   9.1274420   9.1283318   9.1283219   9.1286557   9.1284738
   9.1277917   9.1284855   9.1270238   9.1263554   9.1265211   9.1270614
   9.1265227   9.1270616   9.1280523   9.1279740   9.1287015   9.1287060
   9.1286558   9.1284739   9.1272629   9.1278942   9.1260172   9.1250521
   9.1274505   9.1274436   9.1279604   9.1281222   9.1286413   9.1280541
   9.1278791   9.1280298   9.1275553   9.1272713   9.1274487   9.1274786
   9.1263906   9.1264132   9.1274512   9.1274439   9.1283118   9.1284884
   9.1288838   9.1284004   9.1278865   9.1280341   9.1265962   9.1261886
   9.1265982   9.1261910   9.1274469   9.1274734   9.1279369   9.1279252
   9.1283139   9.1284887   9.1286410   9.1280582   9.1269328   9.1284856
 TTTTTTTTTTTTTTTTTTTTTTTTTTTTTT MOQGAD      TELAPSE   220601.16 TCPU   220491.30
 WARNING **** GENBUD **** COUL. BIPO BUFFER TOO SMALL - TO AVOID I/O SET BIPOSIZE =     9319500
 TTTTTTTTTTTTTTTTTTTTTTTTTTTTTT SHELLXN     TELAPSE   223099.18 TCPU   222989.22
 TTTTTTTTTTTTTTTTTTTTTTTTTTTTTT MONMO3      TELAPSE   223322.14 TCPU   223212.17
 NUMERICALLY INTEGRATED DENSITY   6191.0027079372
 TTTTTTTTTTTTTTTTTTTTTTTTTTTTTT NUMDFT      TELAPSE   223390.53 TCPU   223280.57
 CYC  24 ETOT(AU) -2.933504856331E+05 DETOT  3.70E-03 tst  2.07E-05 PX  4.85E-03
 TTTTTTTTTTTTTTTTTTTTTTTTTTTTTT DIIS        TELAPSE   223723.66 TCPU   223613.69
 DIIS TEST: 0.17160E-01 AT SCF   CYCLE  24 - DIIS ACTIVE - HISTORY:    24 CYCLES
 TTTTTTTTTTTTTTTTTTTTTTTTTTTTTT FDIK        TELAPSE   228553.16 TCPU   228441.32
 POSSIBLY CONDUCTING STATE - EFERMI(AU) -2.1617563E-01 (RES. CHARGE  1.28E-10;IT. 12)
 TTTTTTTTTTTTTTTTTTTTTTTTTTTTTT PDIG        TELAPSE   228695.68 TCPU   228583.84
 CHARGE NORMALIZATION FACTOR   1.00000000
 TOTAL ATOMIC CHARGES:
  29.2639207  29.2639494  29.2639181  29.2638732  29.2639904  29.2640352
  29.2640415  29.2642847  29.2638566  29.2640042  29.2639842  29.2639032
  29.2640472  29.2639666  29.2639183  29.2639458  29.2640008  29.2639530
  29.2637892  29.2639470  29.2640423  29.2642893  29.2637308  29.2638701
  29.2637229  29.2638690  29.2639824  29.2639029  29.2639088  29.2639344
  29.2640033  29.2639532  29.2639944  29.2640290  29.2638228  29.2640833
  29.2641045  29.2640681  29.2640652  29.2641429  29.2637297  29.2637106
  29.2641928  29.2640691  29.2639028  29.2637473  29.2638695  29.2639417
  29.2638849  29.2639608  29.2641024  29.2640656  29.2639202  29.2639914
  29.2639330  29.2639490  29.2641883  29.2640699  29.2640011  29.2638378
  29.2639962  29.2638361  29.2638713  29.2639396  29.2641157  29.2640871
  29.2639201  29.2639971  29.2637345  29.2637162  29.2638277  29.2637570
  29.3295160  29.3295163  29.3295398  29.3295150  29.3293881  29.3291123
  29.3293331  29.3294864  29.3294609  29.3295397  29.3291420  29.3291137
  29.3291590  29.3291314  29.3295100  29.3295197  29.3295421  29.3295166
  29.3292466  29.3292516  29.3294669  29.3296076  29.3294545  29.3295357
  29.3294860  29.3295957  29.3291575  29.3291273  29.3295186  29.3295151
  29.3295388  29.3295409  29.3292459  29.3292561  29.3293381  29.3294835
  29.3293269  29.3293276  29.3293902  29.3294300  29.3295558  29.3296090
  29.3293760  29.3294906  29.3293750  29.3292862  29.3294288  29.3294743
  29.3294717  29.3295152  29.3293484  29.3293501  29.3293893  29.3294267
  29.3295236  29.3295594  29.3295132  29.3293554  29.3293760  29.3292843
  29.3294592  29.3293437  29.3294729  29.3295124  29.3293245  29.3293245
  29.3294215  29.3294520  29.3295272  29.3295607  29.3293741  29.3294895
   9.1074646   9.1074916   9.1093850   9.1092674   9.1084314   9.1083927
   9.1073224   9.1076518   9.1032115   9.1035342   9.1035714   9.1031524
   9.1031316   9.1026161   9.1074677   9.1074928   9.1093300   9.1092459
   9.1093509   9.1091856   9.1073235   9.1076505   9.1042355   9.1049300
   9.1042410   9.1049313   9.1035673   9.1031557   9.1076563   9.1076625
   9.1093269   9.1092463   9.1084250   9.1083971   9.1092977   9.1086483
   9.1086675   9.1086564   9.1083694   9.1084262   9.1094103   9.1097864
   9.1037431   9.1038327   9.1031164   9.1026126   9.1073660   9.1074912
   9.1071694   9.1073086   9.1086665   9.1086570   9.1092693   9.1091859
   9.1087425   9.1083966   9.1037404   9.1038318   9.1030665   9.1023005
   9.1030688   9.1023045   9.1073639   9.1074908   9.1086471   9.1086348
   9.1092714   9.1091860   9.1094134   9.1097835   9.1053913   9.1059448
   9.1586492   9.1587449   9.1599252   9.1596746   9.1595769   9.1592700
   9.1586054   9.1583458   9.1563758   9.1573170   9.1567507   9.1562500
   9.1565921   9.1559839   9.1585148   9.1586815   9.1599252   9.1596805
   9.1593274   9.1596840   9.1571584   9.1580640   9.1563713   9.1573179
   9.1561441   9.1578077   9.1565915   9.1559838   9.1586531   9.1587415
   9.1599413   9.1597726   9.1593366   9.1596864   9.1586048   9.1583430
   9.1591785   9.1590952   9.1595997   9.1598298   9.1594349   9.1598996
   9.1578373   9.1574905   9.1569352   9.1560218   9.1574112   9.1578545
   9.1572326   9.1577892   9.1591589   9.1590145   9.1596039   9.1598268
   9.1597166   9.1588143   9.1568412   9.1559894   9.1569338   9.1560167
   9.1573150   9.1557057   9.1572321   9.1577885   9.1591775   9.1590956
   9.1597960   9.1599035   9.1597080   9.1588367   9.1578342   9.1574858
   9.1282085   9.1281957   9.1279261   9.1280877   9.1276395   9.1280010
   9.1270121   9.1269683   9.1270366   9.1268560   9.1276650   9.1277754
   9.1276613   9.1277984   9.1282121   9.1281965   9.1281168   9.1281495
   9.1279184   9.1277051   9.1270098   9.1269717   9.1270572   9.1267506
   9.1270588   9.1267522   9.1276633   9.1277742   9.1282364   9.1282435
   9.1281148   9.1281527   9.1276375   9.1280012   9.1270329   9.1273236
   9.1278487   9.1278736   9.1281696   9.1280988   9.1280848   9.1280449
   9.1280804   9.1279216   9.1269506   9.1271083   9.1267778   9.1267014
   9.1267904   9.1266918   9.1278524   9.1278755   9.1281457   9.1280867
   9.1281462   9.1281930   9.1280854   9.1279265   9.1270461   9.1273467
   9.1270469   9.1273462   9.1267764   9.1266982   9.1278503   9.1278637
   9.1281443   9.1280868   9.1280849   9.1280455   9.1281558   9.1270705
 TTTTTTTTTTTTTTTTTTTTTTTTTTTTTT MOQGAD      TELAPSE   228697.15 TCPU   228585.31
 WARNING **** GENBUD **** COUL. BIPO BUFFER TOO SMALL - TO AVOID I/O SET BIPOSIZE =     9319500
 TTTTTTTTTTTTTTTTTTTTTTTTTTTTTT SHELLXN     TELAPSE   231201.65 TCPU   231086.97
 TTTTTTTTTTTTTTTTTTTTTTTTTTTTTT MONMO3      TELAPSE   231312.52 TCPU   231197.83
 NUMERICALLY INTEGRATED DENSITY   6191.0027080663
 TTTTTTTTTTTTTTTTTTTTTTTTTTTTTT NUMDFT      TELAPSE   231384.07 TCPU   231269.38
 CYC  25 ETOT(AU) -2.933504877716E+05 DETOT -2.14E-03 tst  1.04E-05 PX  3.57E-03
 TTTTTTTTTTTTTTTTTTTTTTTTTTTTTT DIIS        TELAPSE   231708.08 TCPU   231593.39
 DIIS TEST: 0.94531E-02 AT SCF   CYCLE  25 - DIIS ACTIVE - HISTORY:    25 CYCLES
 TTTTTTTTTTTTTTTTTTTTTTTTTTTTTT FDIK        TELAPSE   236763.75 TCPU   236628.15
 POSSIBLY CONDUCTING STATE - EFERMI(AU) -2.1617236E-01 (RES. CHARGE  5.91E-12;IT.  8)
 TTTTTTTTTTTTTTTTTTTTTTTTTTTTTT PDIG        TELAPSE   236913.83 TCPU   236778.22
 CHARGE NORMALIZATION FACTOR   1.00000000
 TOTAL ATOMIC CHARGES:
  29.2639319  29.2638899  29.2639958  29.2640423  29.2638977  29.2641837
  29.2640271  29.2636893  29.2637618  29.2636194  29.2639554  29.2640773
  29.2639714  29.2641029  29.2639302  29.2638864  29.2640335  29.2640733
  29.2638855  29.2642737  29.2640257  29.2636902  29.2640217  29.2638579
  29.2640159  29.2638561  29.2639531  29.2640772  29.2639092  29.2638732
  29.2640358  29.2640731  29.2638984  29.2641819  29.2644676  29.2638648
  29.2638868  29.2639230  29.2640376  29.2640181  29.2641347  29.2638963
  29.2637143  29.2639528  29.2638270  29.2640336  29.2639999  29.2638885
  29.2640240  29.2639078  29.2638855  29.2639214  29.2640415  29.2640226
  29.2640195  29.2636593  29.2637139  29.2639497  29.2637843  29.2640118
  29.2637829  29.2640116  29.2639990  29.2638879  29.2639261  29.2639543
  29.2640397  29.2640246  29.2641376  29.2638986  29.2640782  29.2643361
  29.3294590  29.3294466  29.3294093  29.3294726  29.3294613  29.3292995
  29.3295012  29.3294449  29.3294923  29.3293978  29.3293647  29.3293966
  29.3293728  29.3294284  29.3294659  29.3294504  29.3294126  29.3294750
  29.3292484  29.3293429  29.3295155  29.3293927  29.3294886  29.3293944
  29.3295248  29.3293774  29.3293764  29.3294281  29.3294595  29.3294465
  29.3294446  29.3295064  29.3292495  29.3293479  29.3295037  29.3294407
  29.3293329  29.3293249  29.3294365  29.3294226  29.3294070  29.3293749
  29.3293436  29.3295589  29.3294784  29.3296127  29.3294966  29.3294527
  29.3295028  29.3294452  29.3293429  29.3293426  29.3294351  29.3294203
  29.3294519  29.3293490  29.3293412  29.3294142  29.3294782  29.3296117
  29.3294316  29.3296150  29.3295048  29.3294436  29.3293303  29.3293200
  29.3294290  29.3294223  29.3294522  29.3293498  29.3293399  29.3295590
   9.1081517   9.1080636   9.1089594   9.1090605   9.1086011   9.1087719
   9.1087186   9.1077444   9.1048194   9.1044324   9.1045560   9.1052147
   9.1040053   9.1047589   9.1081500   9.1080637   9.1087837   9.1088420
   9.1089655   9.1094665   9.1087225   9.1077469   9.1026923   9.1020229
   9.1026912   9.1020244   9.1045541   9.1052144   9.1080308   9.1079695
   9.1087819   9.1088446   9.1086023   9.1087756   9.1067315   9.1062569
   9.1086959   9.1087866   9.1086419   9.1084585   9.1087027   9.1079316
   9.1043515   9.1048569   9.1046450   9.1053032   9.1073905   9.1071546
   9.1073030   9.1070175   9.1086949   9.1087860   9.1087232   9.1086578
   9.1101668   9.1095896   9.1043513   9.1048584   9.1036693   9.1046054
   9.1036707   9.1046046   9.1073887   9.1071521   9.1084351   9.1084979
   9.1087305   9.1086601   9.1087049   9.1079362   9.1016675   9.1020807
   9.1590613   9.1588785   9.1592768   9.1592998   9.1585548   9.1593899
   9.1586265   9.1568575   9.1576460   9.1566462   9.1569510   9.1577348
   9.1567068   9.1576743   9.1591626   9.1588937   9.1592782   9.1592990
   9.1576452   9.1596307   9.1597109   9.1576633   9.1576436   9.1566436
   9.1575463   9.1558079   9.1567116   9.1576758   9.1590615   9.1588767
   9.1592851   9.1591830   9.1576551   9.1596296   9.1586276   9.1568595
   9.1589862   9.1591751   9.1592100   9.1591536   9.1592589   9.1582172
   9.1558595   9.1577451   9.1569431   9.1579293   9.1582336   9.1575297
   9.1582482   9.1573541   9.1590460   9.1593114   9.1592068   9.1591532
   9.1596513   9.1571845   9.1570379   9.1591966   9.1569388   9.1579256
   9.1562122   9.1579351   9.1582499   9.1573561   9.1589859   9.1591744
   9.1591107   9.1592046   9.1596455   9.1572008   9.1558604   9.1577464
   9.1279138   9.1279662   9.1280611   9.1280246   9.1280903   9.1276116
   9.1268143   9.1272411   9.1271874   9.1273601   9.1278245   9.1276513
   9.1278234   9.1276142   9.1279169   9.1279677   9.1280411   9.1280300
   9.1281205   9.1277126   9.1268137   9.1272449   9.1270280   9.1273622
   9.1270294   9.1273627   9.1278236   9.1276505   9.1278565   9.1278916
   9.1280426   9.1280310   9.1280892   9.1276157   9.1265853   9.1269382
   9.1275350   9.1274977   9.1280241   9.1280494   9.1278444   9.1281191
   9.1281887   9.1278332   9.1273642   9.1271638   9.1269485   9.1271153
   9.1268142   9.1270123   9.1275365   9.1275001   9.1279934   9.1279925
   9.1277271   9.1281476   9.1281935   9.1278382   9.1271746   9.1268266
   9.1271734   9.1268253   9.1269469   9.1271145   9.1275454   9.1275266
   9.1279928   9.1279936   9.1278461   9.1281202   9.1283447   9.1279841
 TTTTTTTTTTTTTTTTTTTTTTTTTTTTTT MOQGAD      TELAPSE   236915.42 TCPU   236779.82
 WARNING **** GENBUD **** COUL. BIPO BUFFER TOO SMALL - TO AVOID I/O SET BIPOSIZE =     9319500
 TTTTTTTTTTTTTTTTTTTTTTTTTTTTTT SHELLXN     TELAPSE   239413.88 TCPU   239278.10
 TTTTTTTTTTTTTTTTTTTTTTTTTTTTTT MONMO3      TELAPSE   239518.12 TCPU   239382.35
 NUMERICALLY INTEGRATED DENSITY   6191.0027081284
 TTTTTTTTTTTTTTTTTTTTTTTTTTTTTT NUMDFT      TELAPSE   239588.79 TCPU   239453.01
 CYC  26 ETOT(AU) -2.933504885877E+05 DETOT -8.16E-04 tst  8.16E-07 PX  1.10E-03
 TTTTTTTTTTTTTTTTTTTTTTTTTTTTTT DIIS        TELAPSE   239925.80 TCPU   239789.99
 DIIS TEST: 0.59681E-02 AT SCF   CYCLE  26 - DIIS ACTIVE - HISTORY:    26 CYCLES
 TTTTTTTTTTTTTTTTTTTTTTTTTTTTTT FDIK        TELAPSE   244054.31 TCPU   243916.37
 POSSIBLY CONDUCTING STATE - EFERMI(AU) -2.1614939E-01 (RES. CHARGE  6.82E-11;IT. 10)
 TTTTTTTTTTTTTTTTTTTTTTTTTTTTTT PDIG        TELAPSE   244196.95 TCPU   244059.00
 CHARGE NORMALIZATION FACTOR   1.00000000
 TOTAL ATOMIC CHARGES:
  29.2638368  29.2639069  29.2640732  29.2640631  29.2643686  29.2637578
  29.2636559  29.2639889  29.2639331  29.2641201  29.2638249  29.2635960
  29.2638836  29.2636390  29.2638351  29.2639035  29.2638277  29.2638312
  29.2641869  29.2635750  29.2636549  29.2639894  29.2636076  29.2638336
  29.2636013  29.2638318  29.2638229  29.2635963  29.2637619  29.2638184
  29.2638283  29.2638293  29.2643678  29.2637567  29.2639031  29.2639866
  29.2638968  29.2638679  29.2639543  29.2638657  29.2638734  29.2643739
  29.2640116  29.2637623  29.2638018  29.2635023  29.2637614  29.2640180
  29.2637868  29.2640595  29.2638959  29.2638672  29.2637768  29.2636819
  29.2638709  29.2643610  29.2640109  29.2637596  29.2639088  29.2635702
  29.2639063  29.2635698  29.2637622  29.2640174  29.2636685  29.2636528
  29.2637758  29.2636844  29.2638761  29.2643749  29.2637605  29.2635188
  29.3294158  29.3294435  29.3293517  29.3292580  29.3298756  29.3294491
  29.3292255  29.3294797  29.3291749  29.3293280  29.3296871  29.3296152
  29.3296593  29.3295703  29.3294295  29.3294835  29.3293532  29.3292596
[truncated: 151,463 more chars]
