# Supplementary material for: Ir impurities in α- and β-Ga2O3 and their detrimental effect on p-type conductivity
Source: Sci Rep. 2023 May 26;13:8522. doi: 10.1038/s41598-023-35112-9 (PMC10220028; doi:10.1038/s41598-023-35112-9)
Supplement: Supplementary file 1 — Supplementary Information. [file 41598_2023_35112_MOESM1_ESM.zip › Ga2O3 outputs/Ir_doped_Ga2O3/Ir4+/beta/Ga1/correction_energy_calculation/Makov-payne/b-Ga2O3-HSE06-dzvp2-dzvp2.cryst.out]

Mon Feb 28 16:16:35 EET 2022
 
CRYSTAL will run on 40 processors
mpich126 is in use
mpich126 is in use
 
CRYSTAL input is expected from /home/azacinskis/Marconi_inputs/Ir_charged/beta/Ga1_MAKOV_PAYNE/H_neutral/b-Ga2O3-HSE06-dzvp2-dzvp2.d12
OUTPUT is going to /home/azacinskis/Marconi_inputs/Ir_charged/beta/Ga1_MAKOV_PAYNE/H_neutral/b-Ga2O3-HSE06-dzvp2-dzvp2.cryst.out
 
Executable from /install_linux/2020/crystal17/new_v17102_v01/bin/Linux-ifort17_XE_emt64_omp2.1.0/v1.0.2 are used
Creating temporary directory /work/azacinskis/b-Ga2O3-HSE06-dzvp2-dzvp2.tmp226580
 
Input data from /home/azacinskis/Marconi_inputs/Ir_charged/beta/Ga1_MAKOV_PAYNE/H_neutral/b-Ga2O3-HSE06-dzvp2-dzvp2.d12 :
 
Ga2O3 - beta
EXTERNAL
ATOMREMO
119
2 3 4 5 6 7 8 9 10 11 12 13 14 15 16 17 18 19 20 21 22 23 24 25 26 27 28 29 30 31 32 33 34 35 36 37 38 39 40 41 42 43 44 45 46 47 48 49 50 51 52 53 54 55 56 57 58 59 60 61 62 63 64 65 66 67 68 69 70 71 72 73 74 75 76 77 78 79 80 81 82 83 84 85 86 87 88 89 90 91 92 93 94 95 96 97 98 99 100 101 102 103 104 105 106 107 108 109 110 111 112 113 114 115 116 117 118 119 120
ATOMSUBS
1
1 1
END
277 12
INPUT
17 5 6 5 5 5 0
823.5880147 -0.1578014 -1
364.6613336 -1517.5270446 0
55.7082801 -316.5306529 0
12.0464544 -91.8880941 0
3.5120610 -9.2241773 0
188.0490770 3.1578014 -2
340.4194712 26.8322577 -1
128.2373673 800.4250007 0
33.8644961 369.4050683 0
4.7560005 242.4171899 0
3.9649974 -118.2173282 0
289.7291139 2.1578014 -2
87.4633789 61.9678610 -1
30.4363766 269.0581986 0
4.0553412 231.1654793 0
3.5525341 -133.6952667 0
136.4017106 3.1578014 -2
95.0776925 45.9349803 -1
49.2258410 359.0344668 0
15.0874145 176.4740119 0
4.0405764 54.5155286 0
127.3507908 3.9546197 -2
66.2364374 52.9773655 -1
34.4299229 274.8643383 0
10.1995721 137.2047338 0
2.5409702 14.8633305 0
0 0 1 2. 1.
2.3500000 1.0000000
0 0 1 2. 1.
1.5820000 1.0000000
0 0 1 0. 1.
0.5018000 1.0000000
0 0 1 0. 1.
0.2500000 1.0000000
0 2 1 6. 1.
2.7920000 1.0000000
0 2 1 0. 1.
1.5410000 1.0000000
0 2 1 0. 1.
0.5100000 1.0000000
0 2 1 0. 1.
0.0980000 1.0000000
0 3 1 6. 1.
1.2400000 1.0000000
0 3 1 0. 1.
0.4647000 1.0000000
0 3 1 0. 1.
0.1529000 1.0000000
0 4 1 0. 1.
0.9380000 1.0000000
31 12
0 0 6 2 1
  87842.126296      0.0014271588798
  13189.496402      0.0109388940970
  3000.9482141      0.0543082001270
  847.38425966      0.1895105598300
  276.00980642      0.3861518591800
  95.216672071      0.3005108271900
0 0 3 2 1
  184.00703968     -0.1112446196300
  21.827051433      0.6483132291800
  9.0026963761      0.4435838359400
0 0 3 2 1
  16.033176938     -0.2301429955500
  2.6707724878      0.7294686151600
  1.1252834170      0.4621497695100
0 0 1 2 1
  0.9338577400      1.0000000000000 
0 0 1 0 1
  0.1574498300      1.0000000000000
0 2 5 6 1
  1167.2665844      0.0090974021307
  275.38062789      0.0684562733430
  87.375073070      0.2692229388800
  31.597254670      0.5350789788200
  11.824122798      0.3527906276000
0 2 3 6 1
  6.2881845133      0.3393824453000
  2.5199853240      0.5687194760800
  1.0169726306      0.2771769493900
0 2 1 1 1
  0.3650037800      1.0000000000000
0 2 1 0 1
  0.1507841800      1.0000000000000
0 3 4 10 1
  65.354237674      0.0273701463820
  18.504656747      0.1509946397600
  6.3179620632      0.3748532854500
  2.1641389426      0.4751060685100
0 3 1 0 1
  0.6662863400      1.0000000000000 
0 3 1 0 1
  0.1526260800      1.0000000000000
8 6
0 0 5 2 1
  2266.1767785      -0.005343180993
  340.87010191      -0.039890039230
  77.363135167      -0.178539119850
  21.479644940      -0.464276849590
  6.6589433124      -0.443097451720
0 0 1 2 1
  0.8478937000       1.000000000000
0 0 1 0 1
  0.2790534900       1.000000000000
0 2 3 4 1
  17.721504317       0.043394573193
  3.8635505440       0.230941207650
  1.0480920883       0.513753110640
0 2 1 0 1
  0.2623818000       1.000000000000
0 3 1 0 1
  0.4790426200       1.000000000000
1 3
0 0 3 1 1
  24.62344998        0.01857031
  3.640664800        0.14010862
  0.773177290        0.55558583
0 0 1 0 1
  0.196065500        1.00000000
0 2 1 0 1
  0.184819860        1.00000000
99 0
END
DFT
HSE06
SPIN
END
SHRINK
4 8
TOLDEE
7
MAXCYCLE
200
FMIXING
85
ANDERSON
SAVEWF
PPAN
END 
External geometry input found in  /home/azacinskis/Marconi_inputs/Ir_charged/beta/Ga1_MAKOV_PAYNE/H_neutral/b-Ga2O3-HSE06-dzvp2-dzvp2.gui
External geometry input copied to  /home/azacinskis/Marconi_inputs/Ir_charged/beta/Ga1_MAKOV_PAYNE/H_neutral/b-Ga2O3-HSE06-dzvp2-dzvp2.gui_old
          40 PROCESSORS WORKING

         
 *******************************************************************************
 *                                                                             *
 *                               CRYSTAL17                                     *
 *                      public : 1.0.2 - March 1st, 2018                       *
 *                       HTTP://WWW.CRYSTAL.UNITO.IT                           *
 *                                                                             *
 *                              MAIN AUTHORS                                   *
 *                                                                             *
 *  R. DOVESI(1,11), V.R. SAUNDERS(2), C. ROETTI(1,11), R. ORLANDO(1,11),      *
 *  C.M. ZICOVICH-WILSON(1,3), F. PASCALE(4), B. CIVALLERI(1,11),              *
 *  K. DOLL(5), N.M. HARRISON(2,6), I.J. BUSH(7), Ph. D'ARCO(8),               *
 *  M. LLUNELL(9), M. CAUSA'(10), Y. NOEL(8), L. MASCHIO(1,11), A. ERBA(1,11)  *
 *  M. RE'RAT(14), S. CASASSA(1,11)                                            *
 *                                                                             *
 *        CONTRIBUTIONS TO THE CODE HAVE ALSO BEEN GIVEN BY                    *
 *                                                                             *
 *  M. FERRABONE(1,11), M. DE LA PIERRE(1,11), M. FERRERO(1,11),               *
 *  J. BAIMA(1,11), E. ALBANESE(1,11), M.F. PEINTINGER(12), R. BAST(13),       *
 *  B. KIRTMAN(15), V. LACIVITA(1,11), R. DEMICHELIS(1,16)                     *
 *  G. BRANDEBURG(17), S. SALUSTRO(1,11), G. SANSONE(1,11)                     *
 *  M.T. RUGGIERO(18)                                                          *
 *                                                                             *
 * (1) THEORETICAL CHEMISTRY GROUP - UNIVERSITA' DI TORINO - TORINO (ITALY)    *
 * (2) COMPUTATIONAL SCIENCE & ENGINEERING DEPARTMENT - STFC DARESBURY (UK)    *
 * (3) UNIVERSIDAD AUTONOMA DEL ESTADO DE MORELOS - CUERNAVACA (MEXICO)        *
 * (4) UNIVERSITE' DE LORRAINE - NANCY (FRANCE)                                *
 * (5) UNIVERSITAET STUTTGART- STUTTGART (GERMANY)                             *
 * (6) IMPERIAL COLLEGE - LONDON (UK)                                          *
 * (7) OXFORD E-RESEARCH CENTRE - OXFORD (UK)                                  *
 * (8) UPMC - SORBONNE UNIVERSITES - PARIS (FRANCE)                            *
 * (9) UNIVERSIDAD DE BARCELONA - BARCELONA (SPAIN)                            *
 *(10) UNIVERSITA' DI NAPOLI "FEDERICO II" - NAPOLI (ITALY)                    *
 *(11) NIS - NANOSTRUCTURED INTERFACES AND SURFACES - TORINO (ITALY)           *
 *(12) MPI FUER CHEMISCHE ENERGIEKONVERSION - MUELHEIM AN DER RUHR (GERMANY)   *
 *(13) UNIVERSITY OF TROMSO - TROMSO (NORWAY)                                  *
 *(14) UNIVERSITE' DE PAU ET DES PAYS DE L'ADOUR - PAU (FRANCE)                *
 *(15) UNIVERSITY OF CALIFORNIA SANTA BARBARA - SANTA BARBARA (USA)            *
 *(16) CURTIN UNIVERSITY - PERTH (AUSTRALIA)                                   *
 *(17) UNIVERSITY COLLEGE LONDON - LONDON (UK)                                 *
 *(18) CAMBRIDGE UNIVERSITY - CAMBRIDGE (UK)                                   *
 *                                                                             *
 *******************************************************************************
 EEEEEEEEEE STARTING  DATE 28 02 2022 TIME 16:16:38.4
 Ga2O3 - beta                                                                    

 GEOMETRY INPUT FROM EXTERNAL FILE (FORTRAN UNIT 34)
 3D - CRYSTAL 

 *******************************************************************************
 LATTICE PARAMETERS  (ANGSTROMS AND DEGREES) - PRIMITIVE CELL
       A          B          C        ALPHA      BETA     GAMMA        VOLUME
   12.00084    9.10641   11.76364    89.99630 104.48595  90.00148   1244.714252
 INFORMATION **** CHKGRP **** SPGR WITH NO INVERSION

 NUMBER OF IRREDUCIBLE ATOMS IN THE CELL:  120

 CARTESIAN COORDINATES (ANGSTROM) - IRREDUCIBLE ATOMS AND SYMMETRY RELATED

 AT.IRR.  AT  AT.N.          X                   Y                   Z
     1     1   277   -3.970214457346E+00 -1.517642570047E+00 -9.454935459730E-01
     2     2    31   -6.064389860998E+00 -1.517230286017E+00  4.590432766232E+00
     3     3    31    1.448895728705E+00  7.361807558000E-03 -1.161067461754E+00
     4     4    31    1.675105681200E-02 -2.276396244000E-03  4.578588913990E+00
     5     5    31   -4.534849599948E+00  1.491069588618E+00 -1.074459914034E+00
     6     6    31   -6.043716228153E+00  1.525619362756E+00  4.595380536076E+00
     7     7    31    1.351544828042E+00  3.035304122476E+00 -1.176362903841E+00
     8     8    31    3.999868909700E-02  3.035226708153E+00  4.599693222032E+00
     9     9    31   -4.534963792076E+00  4.580346769137E+00 -1.074347139596E+00
    10    10    31   -6.043212400891E+00  4.546753059166E+00  4.595483664097E+00
    11    11    31    1.448665178614E+00 -3.042982777460E+00 -1.161403465003E+00
    12    12    31    1.659976478300E-02 -3.033138275610E+00  4.578425412242E+00
    13    13    31    4.590101550447E+00 -1.518104514006E+00  1.120969382636E+00
    14    14    31    5.995946702821E+00 -1.518418258698E+00 -4.633711643319E+00
    15    15    31   -1.533695668077E+00 -1.880409752600E-02  1.124050241027E+00
    16    16    31    6.541781086500E-02  1.404759218600E-02 -4.554826944764E+00
    17    17    31    4.570192949903E+00  1.519486047619E+00  1.126268867165E+00
    18    18    31    5.962681168890E+00  1.518990233848E+00 -4.650458058718E+00
    19    19    31   -1.482115732918E+00  3.035447640984E+00  1.117469709296E+00
    20    20    31    3.709508225000E-02  3.035200492156E+00 -4.559099800289E+00
    21    21    31    4.570694077065E+00  4.550803340257E+00  1.126300673567E+00
    22    22    31    5.962929862689E+00  4.550851609770E+00 -4.650628159558E+00
    23    23    31   -1.533710600724E+00 -3.016455821768E+00  1.123703828791E+00
    24    24    31    6.565575213200E-02 -3.050226576156E+00 -4.554928507611E+00
    25    25    31    4.671574618926E+00 -2.994006381529E+00 -1.810240067856E+00
    26    26    31    3.082961364718E+00 -3.034774642261E+00  3.836197584508E+00
    27    27    31   -1.348232586549E+00 -1.517589488943E+00 -1.969622967464E+00
    28    28    31   -2.869634717854E+00 -1.517195327486E+00  3.966999136559E+00
    29    29    31    4.672099599318E+00 -4.143292475500E-02 -1.810884513685E+00
    30    30    31    3.082924778771E+00 -9.427632460000E-04  3.836739287889E+00
    31    31    31   -1.491608740583E+00  1.544942776018E+00 -1.877700004381E+00
    32    32    31   -2.838368304657E+00  1.526395481156E+00  3.943236825593E+00
    33    33    31    4.604357208305E+00  3.035397671221E+00 -1.808736010401E+00
    34    34    31    3.082303402602E+00  3.035630379697E+00  3.828162307515E+00
    35    35    31   -1.491531427701E+00  4.526359310461E+00 -1.877489385139E+00
    36    36    31   -2.838092068146E+00  4.545000457946E+00  3.943030202972E+00
    37    37    31   -4.592309657482E+00 -3.083525984489E+00  1.960446329564E+00
    38    38    31   -3.141706104232E+00 -3.050741794223E+00 -3.967605319881E+00
    39    39    31    1.402435228335E+00 -1.517611938845E+00  1.760988094818E+00
    40    40    31    2.905397388859E+00 -1.518008809420E+00 -3.885829391052E+00
    41    41    31   -4.592566616103E+00  4.973688678500E-02  1.959859957835E+00
    42    42    31   -3.141860832031E+00  1.496510874600E-02 -3.967989883842E+00
    43    43    31    1.388321086952E+00  1.514218782928E+00  1.761392694822E+00
    44    44    31    2.915287762214E+00  1.511238815423E+00 -3.871676572226E+00
    45    45    31   -4.548024794439E+00  3.035807886866E+00  1.851891045602E+00
    46    46    31   -3.171324628001E+00  3.035185767142E+00 -3.903216130664E+00
    47    47    31    1.388281551440E+00  4.557142073092E+00  1.760434807550E+00
    48    48    31    2.915556917651E+00  4.558979480350E+00 -3.872063803273E+00
    49    49     8   -4.216152964234E+00 -1.517024076801E+00  9.136918743700E-01
    50    50     8   -2.668858393680E+00 -1.518097915012E+00 -5.093217714999E+00
    51    51     8    1.859913977279E+00  4.341492195000E-03  6.179006935950E-01
    52    52     8    3.316516847820E+00 -1.640257331000E-03 -5.050455966545E+00
    53    53     8   -4.100107556509E+00  1.512210238227E+00  7.209166634360E-01
    54    54     8   -2.702987215120E+00  1.531888478944E+00 -5.055909259159E+00
    55    55     8    1.819836069542E+00  3.035405452145E+00  5.964904002760E-01
    56    56     8    3.351037806774E+00  3.034850164403E+00 -5.028685939322E+00
    57    57     8   -4.100180028591E+00  4.559733596350E+00  7.210862925410E-01
    58    58     8   -2.702760385573E+00  4.538468788227E+00 -5.055689634661E+00
    59    59     8    1.859590739550E+00 -3.039481273123E+00  6.176134104470E-01
    60    60     8    3.316570747565E+00 -3.034635114057E+00 -5.050583853576E+00
    61    61     8    4.164318470498E+00 -1.518813134052E+00 -6.627089086340E-01
    62    62     8    2.651347345482E+00 -1.517683161036E+00  5.006412946535E+00
    63    63     8   -2.218541548501E+00 -1.818419660250E-01 -6.614222677360E-01
    64    64     8   -3.253195964318E+00  1.788815008900E-02  5.104230985437E+00
    65    65     8    4.249174637222E+00  1.486857683407E+00 -6.779278534870E-01
    66    66     8    2.628179745968E+00  1.521961983941E+00  4.992381819868E+00
    67    67     8   -1.937667856784E+00  3.035547968571E+00 -6.781479875610E-01
    68    68     8   -3.261981887007E+00  3.035935323294E+00  5.092039053506E+00
    69    69     8    4.249231446880E+00  4.583604997362E+00 -6.778437738050E-01
    70    70     8    2.628066354339E+00  4.549468461657E+00  4.992194802633E+00
    71    71     8   -2.218252942971E+00 -2.853826252116E+00 -6.620469652700E-01
    72    72     8   -3.252935866305E+00 -3.052511841789E+00  5.104152876445E+00
    73    73     8    5.555154784479E+00 -3.044184149437E+00  1.441721616898E+00
    74    74     8    6.977559196775E+00 -3.048407128679E+00 -4.390304502538E+00
    75    75     8   -4.923013878220E-01 -1.517650528172E+00  1.335767427657E+00
    76    76     8    1.012075000616E+00 -1.517953520887E+00 -4.213375353385E+00
    77    77     8    5.555029169634E+00  8.195911734000E-03  1.441192210926E+00
    78    78     8    6.977458708164E+00  1.173924429500E-02 -4.390846961545E+00
    79    79     8   -5.057413335880E-01  1.486778560597E+00  1.314267059704E+00
    80    80     8    1.033430375795E+00  1.531744916906E+00 -4.228877848750E+00
    81    81     8    5.569365660115E+00  3.035022092810E+00  1.415750570181E+00
    82    82     8    6.965857459006E+00  3.034881811310E+00 -4.385329445554E+00
    83    83     8   -5.057320720850E-01  4.584287605567E+00  1.312445183541E+00
    84    84     8    1.033601963126E+00  4.538555332595E+00 -4.229005448538E+00
    85    85     8   -5.374402648789E+00 -2.891625438661E+00 -1.305755577886E+00
    86    86     8   -7.042775142508E+00 -3.046237867738E+00  4.327002145198E+00
    87    87     8    4.248568210660E-01 -1.517718089051E+00 -1.402272475932E+00
    88    88     8   -9.838843986520E-01 -1.517579477618E+00  4.306494562604E+00
    89    89     8   -5.374450459712E+00 -1.432985680050E-01 -1.305938387496E+00
    90    90     8   -7.042446344959E+00  1.186283108200E-02  4.325986034007E+00
    91    91     8    3.580067188310E-01  1.485355859494E+00 -1.417669392943E+00
    92    92     8   -9.626910914890E-01  1.525159082780E+00  4.304399956331E+00
    93    93     8   -5.502799166622E+00  3.035698727188E+00 -1.362780263351E+00
    94    94     8   -7.042902334510E+00  3.036305388384E+00  4.324190271222E+00
    95    95     8    3.580466305050E-01  4.585196113411E+00 -1.417940979237E+00
    96    96     8   -9.621738875940E-01  4.545343869704E+00  4.304432816110E+00
    97    97     8    4.784986752375E+00 -1.518058229437E+00 -3.204462442214E+00
    98    98     8    3.286332853665E+00 -1.517821322961E+00  2.467033920441E+00
    99    99     8   -1.227597878950E+00  2.873655412200E-02 -3.185210341822E+00
   100   100     8   -2.692137410213E+00  2.681151770000E-03  2.577613080356E+00
   101   101     8    4.795998667013E+00  1.496620195513E+00 -3.185613320199E+00
   102   102     8    3.271196168340E+00  1.526742979494E+00  2.461637389838E+00
   103   103     8   -1.264471677347E+00  3.035418964131E+00 -3.211255664086E+00
   104   104     8   -2.674458365954E+00  3.035674678897E+00  2.552302067148E+00
   105   105     8    4.796123727106E+00  4.573660253694E+00 -3.185700647730E+00
   106   106     8    3.271166282776E+00  4.544093967730E+00  2.461173487603E+00
   107   107     8   -1.226903798240E+00 -3.063625322480E+00 -3.184623779009E+00
   108   108     8   -2.691570405396E+00 -3.037754027048E+00  2.577557601606E+00
   109   109     8   -4.746242320067E+00 -1.517833200586E+00  3.304884880865E+00
   110   110     8   -3.258316229746E+00 -1.517582307475E+00 -2.733038373611E+00
   111   111     8    1.211784044028E+00 -3.753087509000E-03  3.135847735257E+00
   112   112     8    2.726722380201E+00 -9.374442100000E-05 -2.503283656564E+00
   113   113     8   -4.740729699227E+00  1.538896896223E+00  3.265960033131E+00
   114   114     8   -3.327683635485E+00  1.512498507736E+00 -2.526363910916E+00
   115   115     8    1.198336578822E+00  3.035765651435E+00  3.123010735974E+00
   116   116     8    2.701375828730E+00  3.035164917098E+00 -2.476094365523E+00
   117   117     8   -4.740572602730E+00  4.533042422079E+00  3.265874340023E+00
   118   118     8   -3.327714767661E+00  4.558613501245E+00 -2.526404030306E+00
   119   119     8    1.211470925526E+00 -3.031406450290E+00  3.135528013522E+00
   120   120     8    2.726545833445E+00 -3.036054327133E+00 -2.503578946581E+00

 SYMMETRY CHANGED DURING OLD RUN :  INFORMATION ON SPACE GROUP LOST 
 NUMBER OF SYMMETRY OPERATORS         :    1
 *******************************************************************************
 LATTICE PARAMETERS (ANGSTROMS AND DEGREES) - BOHR = 0.5291772083 ANGSTROM
 PRIMITIVE CELL - CENTRING CODE 1/0 VOLUME=  1244.714252 - DENSITY  6.116 g/cm^3
         A              B              C           ALPHA      BETA       GAMMA 
    12.00083510     9.10641087    11.76364313    89.996299 104.485953  90.001478
 *******************************************************************************
 ATOMS IN THE ASYMMETRIC UNIT  120 - ATOMS IN THE UNIT CELL:  120
     ATOM                 X/A                 Y/B                 Z/C    
 *******************************************************************************
      1 T 277 IR   -3.512288356186E-01 -1.666603052293E-01 -8.611582743555E-02
      2 T  31 GA   -4.110564349046E-01 -1.666779202904E-01  3.982771243473E-01
      3 T  31 GA    9.687186171185E-02  8.250037225101E-04 -1.008044731362E-01
      4 T  31 GA    9.656898948085E-02 -2.961133552225E-04  4.019922105180E-01
      5 T  31 GA   -4.010648344242E-01  1.637340468813E-01 -9.787125565526E-02
      6 T  31 GA   -4.092263778624E-01  1.674657795677E-01  3.987360950366E-01
      7 T  31 GA    8.842423037222E-02  3.333314958460E-01 -1.022150084599E-01
      8 T  31 GA    9.894984290755E-02  3.332603134265E-01  4.038716472998E-01
      9 T  31 GA   -4.010713789248E-01 -4.970239395257E-01 -9.785288673368E-02
     10 T  31 GA   -4.091815227930E-01  4.992247721180E-01  3.987539111058E-01
     11 T  31 GA    9.684498295485E-02 -3.341417134961E-01 -1.008426020050E-01
     12 T  31 GA    9.655231970762E-02 -3.331233826106E-01  4.019693423744E-01
     13 T  31 GA    4.066459794387E-01 -1.667031098420E-01  1.019976631202E-01
     14 T  31 GA    4.044401237996E-01 -1.666747803830E-01 -4.021386893393E-01
     15 T  31 GA   -1.047234337000E-01 -2.081424572194E-03  9.748825140644E-02
     16 T  31 GA   -8.921267555956E-02  1.588777159874E-03 -3.998417936851E-01
     17 T  31 GA    4.050940887723E-01  1.668629352635E-01  1.024557944149E-01
     18 T  31 GA    4.013144747528E-01  1.668714487408E-01 -4.036265223031E-01
     19 T  31 GA   -1.005518359180E-01  3.333145902685E-01  9.695926632310E-02
     20 T  31 GA   -9.166625177086E-02  3.333498257695E-01 -4.002306888324E-01
     21 T  31 GA    4.051372379948E-01  4.997402172059E-01  1.024673748711E-01
     22 T  31 GA    4.013323450973E-01  4.998084791521E-01 -4.036328640775E-01
     23 T  31 GA   -1.047325102990E-01 -3.312617931434E-01  9.744952307658E-02
     24 T  31 GA   -8.919555776259E-02 -3.349075866663E-01 -3.998590123484E-01
     25 T  31 GA    3.525221815968E-01 -3.287461028949E-01 -1.552895372412E-01
     26 T  31 GA    3.372140720278E-01 -3.332852824760E-01  3.392006465189E-01
     27 T  31 GA   -1.535393808113E-01 -1.666353316927E-01 -1.739813466215E-01
     28 T  31 GA   -1.572025516972E-01 -1.666570543086E-01  3.460383234340E-01
     29 T  31 GA    3.525532499181E-01 -4.515891018002E-03 -1.553375281123E-01
     30 T  31 GA    3.372229129013E-01 -1.318738460821E-04  3.392565804853E-01
     31 T  31 GA   -1.636022111194E-01  1.696683414920E-01 -1.660144573417E-01
     32 T  31 GA   -1.550845944466E-01  1.675683596022E-01  3.439849579335E-01
     33 T  31 GA    3.469409947310E-01  3.333590810958E-01 -1.551932986902E-01
     34 T  31 GA    3.369933752412E-01  3.333226505384E-01  3.385114865355E-01
     35 T  31 GA   -1.635907507697E-01  4.970658808442E-01 -1.659876472520E-01
     36 T  31 GA   -1.550651857698E-01  4.990496688633E-01  3.439753945120E-01
     37 T  31 GA   -3.427814111962E-01 -3.386456734896E-01  1.685220481838E-01
     38 T  31 GA   -3.448528881034E-01 -3.349808693278E-01 -3.508003927849E-01
     39 T  31 GA    1.537288604149E-01 -1.666661893975E-01  1.556980977054E-01
     40 T  31 GA    1.618758473677E-01 -1.666477500251E-01 -3.388924603064E-01
     41 T  31 GA   -3.428144020939E-01  5.426536231429E-03  1.684790455794E-01
     42 T  31 GA   -3.448731605359E-01  1.672832208349E-03 -3.508257848514E-01
     43 T  31 GA    1.525591528820E-01  1.662674207267E-01  1.557309913732E-01
     44 T  31 GA    1.629966641829E-01  1.660021451034E-01 -3.376337902926E-01
     45 T  31 GA   -3.413380592178E-01  3.333364360850E-01  1.590429379941E-01
     46 T  31 GA   -3.459868393742E-01  3.333308083790E-01 -3.451535980915E-01
     47 T  31 GA    1.525365790125E-01 -4.995808026869E-01  1.556552910286E-01
     48 T  31 GA    1.630117334863E-01 -4.993170738713E-01 -3.376591351349E-01
     49 T   8 O    -3.331237742188E-01 -1.666119702669E-01  7.692000383408E-02
     50 T   8 O    -3.287591633687E-01 -1.666640886853E-01 -4.492503595422E-01
     51 T   8 O     1.681757984996E-01  4.767684058479E-04  5.570186927650E-02
     52 T   8 O     1.720033407762E-01 -1.180216314889E-04 -4.408159619608E-01
     53 T   8 O    -3.274385175450E-01  1.660389077052E-01  6.009427153992E-02
     54 T   8 O    -3.308333297008E-01  1.682628061020E-01 -4.459930620358E-01
     55 T   8 O     1.643842645179E-01  3.333263111301E-01  5.379922964265E-02
     56 T   8 O     1.753395323406E-01  3.333272308574E-01 -4.388692739102E-01
     57 T   8 O    -3.274404047497E-01 -4.993041810929E-01  6.011754897868E-02
     58 T   8 O    -3.308091898862E-01  4.984236491195E-01 -4.459652748184E-01
     59 T   8 O     1.681421929200E-01 -3.337737706756E-01  5.566796346461E-02
     60 T   8 O     1.720045475920E-01 -3.331795186609E-01 -4.408355489031E-01
     61 T   8 O     3.340110409705E-01 -1.667643612724E-01 -5.493375259912E-02
     62 T   8 O     3.254917635934E-01 -1.667025553149E-01  4.416072096524E-01
     63 T   8 O    -1.990315352179E-01 -1.996934937737E-02 -5.980352379002E-02
     64 T   8 O    -1.655972824844E-01  1.901917671553E-03  4.455866749795E-01
     65 T   8 O     3.407821623035E-01  1.632970481402E-01 -5.619528919398E-02
     66 T   8 O     3.232658916653E-01  1.670892933023E-01  4.403656615313E-01
     67 T   8 O    -1.759211305386E-01  3.333421920019E-01 -6.104362852275E-02
     68 T   8 O    -1.665838325484E-01  3.333220634480E-01  4.445177751991E-01
     69 T   8 O     3.407893042740E-01 -4.966406215255E-01 -5.617928525835E-02
     70 T   8 O     3.232531696230E-01  4.995480993301E-01  4.403575396429E-01
     71 T   8 O    -1.990209776563E-01 -3.133872779522E-01 -5.986554509028E-02
     72 T   8 O    -1.655778280256E-01 -3.352671398302E-01  4.455715157985E-01
     73 T   8 O     4.939099613421E-01 -3.342861000781E-01  1.309079342637E-01
     74 T   8 O     4.914793785243E-01 -3.346862184341E-01 -3.800060374153E-01
     75 T   8 O    -1.335015296547E-02 -1.666725051586E-01  1.168854596944E-01
     76 T   8 O    -3.054800670998E-03 -1.666447374648E-01 -3.691286016287E-01
     77 T   8 O     4.938891068355E-01  9.041459032503E-04  1.308698115616E-01
     78 T   8 O     4.914603527657E-01  1.356867800765E-03 -3.800452649729E-01
     79 T   8 O    -1.491887436313E-02  1.632522796184E-01  1.149956483266E-01
     80 T   8 O    -1.592882756041E-03  1.682512553421E-01 -3.704645189716E-01
     81 T   8 O     4.945582383363E-01  3.332885500412E-01  1.286557361221E-01
     82 T   8 O     4.906067860626E-01  3.333363646426E-01 -3.795615416423E-01
     83 T   8 O    -1.495532022928E-02 -4.966017232027E-01  1.148442830352E-01
     84 T   8 O    -1.580573853769E-03  4.984373702937E-01 -3.704672589748E-01
     85 T   8 O    -4.759893752109E-01 -3.175422239139E-01 -1.188459729808E-01
     86 T   8 O    -4.982430140181E-01 -3.345830744660E-01  3.743805505868E-01
     87 T   8 O     6.334463600737E-03 -1.666492182280E-01 -1.227853952116E-01
     88 T   8 O     7.344089091477E-03 -1.666963260694E-01  3.773176565417E-01
     89 T   8 O    -4.759965913502E-01 -1.574089741743E-02 -1.188544475311E-01
     90 T   8 O    -4.982360333117E-01  1.235376890879E-03  3.743000682392E-01
     91 T   8 O     4.320160913147E-04  1.631265137925E-01 -1.241810805334E-01
     92 T   8 O     9.071165117782E-03  1.674352476645E-01  3.771587445453E-01
     93 T   8 O    -4.878965765888E-01  3.333536720904E-01 -1.239363671829E-01
     94 T   8 O    -4.983108075295E-01  3.333577404785E-01  3.741504297296E-01
     95 T   8 O     4.303546309963E-04 -4.964715081065E-01 -1.241963070750E-01
     96 T   8 O     9.115676560748E-03  4.990900386108E-01  3.771703992065E-01
     97 T   8 O     3.330140525210E-01 -1.666537339219E-01 -2.776031858834E-01
     98 T   8 O     3.257398456647E-01 -1.666899738912E-01  2.191574297167E-01
     99 T   8 O    -1.687312099690E-01  3.183648921661E-03 -2.806058232731E-01
    100 T   8 O    -1.712580204258E-01  2.593715597103E-04  2.241994678451E-01
    101 T   8 O     3.343261494934E-01  1.643962337264E-01 -2.759313661469E-01
    102 T   8 O     3.243641606175E-01  1.676420008033E-01  2.186802471307E-01
    103 T   8 O    -1.723514985101E-01  3.333558441881E-01 -2.829129616253E-01
    104 T   8 O    -1.703070164009E-01  3.333210388289E-01  2.219994892671E-01
    105 T   8 O     3.343354244675E-01 -4.977055418837E-01 -2.759304122480E-01
    106 T   8 O     3.243526552202E-01  4.989856077027E-01  2.186478531147E-01
    107 T   8 O    -1.686616999202E-01 -3.363971087300E-01 -2.805623491101E-01
    108 T   8 O    -1.712124577255E-01 -3.336191666872E-01  2.241866182585E-01
    109 T   8 O    -3.276915486204E-01 -1.667267281718E-01  2.864416747817E-01
    110 T   8 O    -3.289297894607E-01 -1.666332608487E-01 -2.424979226464E-01
    111 T   8 O     1.663844649346E-01 -4.397009512785E-04  2.762597276383E-01
    112 T   8 O     1.756914147656E-01  2.412509620774E-05 -2.176466592321E-01
    113 T   8 O    -3.280396036531E-01  1.689416134875E-01  2.830370249634E-01
    114 T   8 O    -3.304265162407E-01  1.661059205154E-01 -2.243986499854E-01
    115 T   8 O     1.649951986730E-01  3.333382872937E-01  2.751306116710E-01
    116 T   8 O     1.741403677900E-01  3.333338587262E-01 -2.152709579208E-01
    117 T   8 O    -3.280276365545E-01  4.977369616178E-01  2.830379177734E-01
    118 T   8 O    -3.304293110137E-01 -4.993918224154E-01 -2.243937591089E-01
    119 T   8 O     1.663510335984E-01 -3.329146331527E-01  2.762230265604E-01
    120 T   8 O     1.756698954185E-01 -3.333630455378E-01 -2.176811316344E-01

 T = ATOM BELONGING TO THE ASYMMETRIC UNIT
 *******************************************************************************
 * GEOMETRY EDITING - INPUT COORDINATES ARE GIVEN IN ANGSTROM         
 *******************************************************************************

 *******************************************************************************
 LABEL OF THE   119 ATOM(S) REMOVED:
   2   3   4   5   6   7   8   9  10  11  12  13  14  15  16  17  18  19  20  21
  22  23  24  25  26  27  28  29  30  31  32  33  34  35  36  37  38  39  40  41
  42  43  44  45  46  47  48  49  50  51  52  53  54  55  56  57  58  59  60  61
  62  63  64  65  66  67  68  69  70  71  72  73  74  75  76  77  78  79  80  81
  82  83  84  85  86  87  88  89  90  91  92  93  94  95  96  97  98  99 100 101
 102 103 104 105 106 107 108 109 110 111 112 113 114 115 116 117 118 119 120


 *******************************************************************************
 * SUBSTITUTION OF    1 ATOM(S)
 *******************************************************************************
 ATOM N.    1 IR (Z= 277) SUBSTITUTED WITH H  (Z=   1)

 GCALCO - MAX INDICES DIRECT LATTICE VECTOR    13    17    14
 NO.OF VECTORS CREATED 6999 STARS 3500 RMAX   241.34828 BOHR

 GEOMETRY FOR WAVE FUNCTION - DIMENSIONALITY OF THE SYSTEM    3
 (NON PERIODIC DIRECTION: LATTICE PARAMETER FORMALLY SET TO 500)
 *******************************************************************************
 LATTICE PARAMETERS (ANGSTROMS AND DEGREES) - BOHR = 0.5291772083 ANGSTROM
 PRIMITIVE CELL - CENTRING CODE 1/0 VOLUME=  1244.714252 - DENSITY  0.001 g/cm^3
         A              B              C           ALPHA      BETA       GAMMA 
    12.00083510     9.10641087    11.76364313    89.996299 104.485953  90.001478
 *******************************************************************************
 ATOMS IN THE ASYMMETRIC UNIT    1 - ATOMS IN THE UNIT CELL:    1
     ATOM                 X/A                 Y/B                 Z/C    
 *******************************************************************************
      1 T   1 H    -3.512288356186E-01 -1.666603052293E-01 -8.611582743555E-02

 T = ATOM BELONGING TO THE ASYMMETRIC UNIT

 ****    1 SYMMOPS - TRANSLATORS IN FRACTIONAL UNITS
 **** MATRICES AND TRANSLATORS IN THE CRYSTALLOGRAPHIC REFERENCE FRAME
   V INV                    ROTATION MATRICES                   TRANSLATORS
   1   1  1.00 -0.00  0.00  0.00  1.00  0.00  0.00 -0.00  1.00  0.00  0.00  0.00

 DIRECT LATTICE VECTORS CARTESIAN COMPONENTS (ANGSTROM)
          X                    Y                    Z
   0.120003600180E+02  -0.377095589173E-03  -0.106781808854E+00
   0.487342446375E-04   0.910641086129E+01  -0.287738318004E-03
  -0.284112860702E+01   0.113571695722E-02   0.114153969159E+02


 CARTESIAN COORDINATES - PRIMITIVE CELL
 *******************************************************************************
 *      ATOM          X(ANGSTROM)         Y(ANGSTROM)         Z(ANGSTROM)
 *******************************************************************************
    1     1 H    -3.970214457346E+00 -1.517642570047E+00 -9.454935459730E-01

 *******************************************************************************
 LOCAL ATOMIC FUNCTIONS BASIS SET
 *******************************************************************************
   ATOM   X(AU)   Y(AU)   Z(AU)  N. TYPE  EXPONENT  S COEF   P COEF   D/F/G COEF
 *******************************************************************************
   1 H   -7.503  -2.868  -1.787
                                  1 S  
                                         2.462E+01 1.857E-02 0.000E+00 0.000E+00
                                         3.641E+00 1.401E-01 0.000E+00 0.000E+00
                                         7.732E-01 5.556E-01 0.000E+00 0.000E+00
                                  2 S  
                                         1.961E-01 1.000E+00 0.000E+00 0.000E+00
                           3-     5 P  
                                         1.848E-01 0.000E+00 1.000E+00 0.000E+00
 INFORMATION **** SET_MPP **** PCRYSTAL CALCULATION
 INFORMATION **** READM2 **** NEW DEFAULT: FOCK/KS MATRIX MIXING SET TO 30 %
 INFORMATION **** READM2 **** NEW DEFAULT: FULL DIRECT SCF MODE
 INFORMATION **** READM2 **** NEW DEFAULT: COULOMB BIPOLAR BUFFER SET TO 32 Mb
 INFORMATION **** READM2 **** NEW DEFAULT: EXCHANGE BIPOLAR BUFFER SET TO 32 Mb

 *******************************************************************************
 NEW DEFAULT: DFT INTEGRATION GRID INCREASED TO XLGRID
 NEW DEFAULT: DIIS ACCELERATOR ACTIVE
 USE KEYWORD NODIIS TO TURN IT OFF
 *******************************************************************************

 WARNING **** RDDFTP **** HSE06-HJS ACTIVE
 RANGE SEPARATION - OMEGA:   0.110000000000000     
 INFORMATION **** TOLDEE **** SCF TOL ON TOTAL ENERGY SET TO           7
 INFORMATION **** MAXCYCLE **** MAX NUMBER OF SCF CYCLES SET TO         200
 INFORMATION **** SAVEWF **** not fully tested
 INFORMATION **** PPAN ****  MULLIKEN POPULATION ANALYSIS AT THE END OF SCF
 *******************************************************************************
 N. OF ATOMS PER CELL         1  COULOMB OVERLAP TOL         (T1) 10**   -6
 NUMBER OF SHELLS             3  COULOMB PENETRATION TOL     (T2) 10**   -6
 NUMBER OF AO                 5  EXCHANGE OVERLAP TOL        (T3) 10**   -6
 N. OF ELECTRONS PER CELL     1  EXCHANGE PSEUDO OVP (F(G))  (T4) 10**   -6
 CORE ELECTRONS PER CELL      0  EXCHANGE PSEUDO OVP (P(G))  (T5) 10**  -12
 N. OF SYMMETRY OPERATORS     1  POLE ORDER IN MONO ZONE                  4
 *******************************************************************************
 TYPE OF CALCULATION :  UNRESTRICTED OPEN SHELL
 KOHN-SHAM HAMILTONIAN

 (EXCHANGE)[CORRELATION] FUNCTIONAL:(HSE06 SR/GGA)[PERDEW-BURKE-ERNZERHOF]

 RANGE-SEPARATED HYBRID FUNCTIONAL 
 OMEGA (SHORT-RANGE)[LONG-RANGE]:(    0.1100)[    0.0000]

 HYBRID EXCHANGE - PERCENTAGE OF FOCK EXCHANGE    25.0000

 SPIN POLARIZED DFT SELECTED

 CAPPA:IS1  4;IS2  4;IS3  4; K PTS MONK NET  36; SYMMOPS:K SPACE   2;G SPACE   1

 *******************************************************************************
 MAX NUMBER OF SCF CYCLES     200  CONVERGENCE ON DELTAP        10**-17
 WEIGHT OF F(I) IN F(I+1)      85% CONVERGENCE ON ENERGY        10**- 7
 SHRINK. FACT.(MONKH.)    4  4  4  NUMBER OF K POINTS IN THE IBZ     36
 SHRINKING FACTOR(GILAT NET)    8  NUMBER OF K POINTS(GILAT NET)    260
 *******************************************************************************
 *** K POINTS COORDINATES (OBLIQUE COORDINATES IN UNITS OF IS =  4)
   1-R(  0  0  0)   2-C(  1  0  0)   3-R(  2  0  0)   4-C(  0  1  0)
   5-C(  1  1  0)   6-C(  2  1  0)   7-C(  3  1  0)   8-R(  0  2  0)
   9-C(  1  2  0)  10-R(  2  2  0)  11-C(  0  0  1)  12-C(  1  0  1)
  13-C(  2  0  1)  14-C(  3  0  1)  15-C(  0  1  1)  16-C(  1  1  1)
  17-C(  2  1  1)  18-C(  3  1  1)  19-C(  0  2  1)  20-C(  1  2  1)
  21-C(  2  2  1)  22-C(  3  2  1)  23-C(  0  3  1)  24-C(  1  3  1)
  25-C(  2  3  1)  26-C(  3  3  1)  27-R(  0  0  2)  28-C(  1  0  2)
  29-R(  2  0  2)  30-C(  0  1  2)  31-C(  1  1  2)  32-C(  2  1  2)
  33-C(  3  1  2)  34-R(  0  2  2)  35-C(  1  2  2)  36-R(  2  2  2)

 DIRECT LATTICE VECTORS COMPON. (A.U.)     RECIP. LATTICE VECTORS COMPON. (A.U.) 
        X            Y            Z              X            Y            Z
   22.6773939   -0.0007126   -0.2017884      0.2776832    0.0000007    0.0691114
    0.0000921   17.2086226   -0.0005437      0.0000112    0.3651184   -0.0000335
   -5.3689550    0.0021462   21.5719739      0.0025975    0.0000092    0.2919126

 DISK SPACE FOR EIGENVECTORS (FTN 10)        1600 REALS

 SYMMETRY ADAPTION OF THE BLOCH FUNCTIONS DISABLED
 TTTTTTTTTTTTTTTTTTTTTTTTTTTTTT gordsh1     TELAPSE        0.26 TCPU        0.12

 MATRIX SIZE: P(G)      43, F(G)      15, P(G) IRR      36, F(G) IRR      18
 MAX G-VECTOR INDEX FOR 1- AND 2-ELECTRON INTEGRALS   3

 TTTTTTTTTTTTTTTTTTTTTTTTTTTTTT INPUT       TELAPSE        0.26 TCPU        0.12

 NEIGHBORS OF THE NON-EQUIVALENT ATOMS

 N = NUMBER OF NEIGHBORS AT DISTANCE R
    ATOM  N     R/ANG      R/AU   NEIGHBORS (ATOM LABELS AND CELL INDICES)
   1 H    2     9.1064    17.2086    1 H    0-1 0    1 H    0 1 0


 THERE ARE NO SYMMETRY ALLOWED DIRECTIONS
 TTTTTTTTTTTTTTTTTTTTTTTTTTTTTT SYMM        TELAPSE        0.26 TCPU        0.12
 TTTTTTTTTTTTTTTTTTTTTTTTTTTTTT INT_SCREEN  TELAPSE        0.26 TCPU        0.13

 DFT PARAMETERS

     ATOM       ELECTRONS   NET CHARGE   R(ANGSTROM)
   1   1  H       1.0000      0.0000     1.11000000

 SIZE OF GRID=      35870
 TTTTTTTTTTTTTTTTTTTTTTTTTTTTTT MAKE_GRID2  TELAPSE        0.29 TCPU        0.15
 BECKE WEIGHT FUNCTION
 RADSAFE =     2.00
 TOLERANCES - DENSITY:10**- 6; POTENTIAL:10**- 9; GRID WGT:10**-14

 RADIAL INTEGRATION  - INTERVALS (POINTS,UPPER LIMIT):            1( 75,  4.0*R)

 ANGULAR INTEGRATION - INTERVALS (ACCURACY LEVEL [N. POINTS] UPPER LIMIT):
  1(  4[  86]   0.2)  2(  8[ 194]   0.5)  3( 12[ 350]   0.9)  4( 16[ 974]   3.5)
  5( 12[ 350]9999.0)
 TTTTTTTTTTTTTTTTTTTTTTTTTTTTTT INT_CALC    TELAPSE        0.31 TCPU        0.17
 EEEEEEEEEE INT_CALC TERMINATION  DATE 28 02 2022 TIME 16:16:38.5

 *******************************************************************************
 Ga2O3 - beta                                                                    
 CRYSTAL - SCF - TYPE OF CALCULATION :  UNRESTRICTED OPEN SHELL
 *******************************************************************************

 CAPPA:IS1  4;IS2  4;IS3  4; K PTS MONK NET  36; SYMMOPS:K SPACE   2;G SPACE   1

 TTTTTTTTTTTTTTTTTTTTTTTTTTTTTT SDIK        TELAPSE        0.31 TCPU        0.17

 AAAAAAAAAAAAAAAAAAAAAAAAAAAAAAAAAAAAAAAAAAAAAAAAAAAAAAAAAAAAAAAAAAAAAAAAAAAAAAA
         ATOMIC WAVEFUNCTION(S)


 NUCLEAR CHARGE  1.0  SYMMETRY SPECIES            S
 N. ELECTRONS    1.0  NUMBER OF PRIMITIVE GTOS    4
                      NUMBER OF CONTRACTED GTOS   2
                      NUMBER OF CLOSED SHELLS     0
                      OPEN SHELL OCCUPATION       1

  ZNUC SCFIT  TOTAL HF ENERGY   KINETIC ENERGY   VIRIAL THEOREM ACCURACY
   1.0   1   -4.964286063E-01  5.299471181E-01 -1.936751214E+00  3.9E-17

 AAAAAAAAAAAAAAAAAAAAAAAAAAAAAAAAAAAAAAAAAAAAAAAAAAAAAAAAAAAAAAAAAAAAAAAAAAAAAAA

 CHARGE NORMALIZATION FACTOR   1.00000000
 TOTAL ATOMIC CHARGES:
   1.0000000
 SUMMED SPIN DENSITY           0.00000000
 TOTAL ATOMIC SPINS  :
   0.0000000
 TTTTTTTTTTTTTTTTTTTTTTTTTTTTTT MOQGAD      TELAPSE        0.31 TCPU        0.17
 TTTTTTTTTTTTTTTTTTTTTTTTTTTTTT SHELLXN     TELAPSE        0.32 TCPU        0.17
 TTTTTTTTTTTTTTTTTTTTTTTTTTTTTT MONMO3      TELAPSE        0.32 TCPU        0.18
 NUMERICALLY INTEGRATED DENSITY      0.4999997805      0.4999997805
 TTTTTTTTTTTTTTTTTTTTTTTTTTTTTT NUMDFT      TELAPSE        0.32 TCPU        0.18
 CYC   0 ETOT(AU) -4.320568838674E-01 DETOT -4.32E-01 tst  0.00E+00 PX  1.00E+00
 CYCLE  0 WAVE FUNCTION SAVED IN FORTRAN UNIT 79
 TTTTTTTTTTTTTTTTTTTTTTTTTTTTTT FDIK        TELAPSE        0.33 TCPU        0.18
 POSSIBLY CONDUCTING STATE - EFERMI(AU) -2.0216617E-01 (RES. CHARGE  1.04E-06;IT.  4)
 TTTTTTTTTTTTTTTTTTTTTTTTTTTTTT PDIG        TELAPSE        0.33 TCPU        0.18
 CHARGE NORMALIZATION FACTOR   0.99999896
 TOTAL ATOMIC CHARGES:
   1.0000000
 SUMMED SPIN DENSITY          -0.00000000
 TOTAL ATOMIC SPINS  :
  -0.0000000
 TTTTTTTTTTTTTTTTTTTTTTTTTTTTTT MOQGAD      TELAPSE        0.33 TCPU        0.18
 TTTTTTTTTTTTTTTTTTTTTTTTTTTTTT SHELLXN     TELAPSE        0.33 TCPU        0.19
 TTTTTTTTTTTTTTTTTTTTTTTTTTTTTT MONMO3      TELAPSE        0.33 TCPU        0.19
 NUMERICALLY INTEGRATED DENSITY      0.4999997548      0.4999997548
 TTTTTTTTTTTTTTTTTTTTTTTTTTTTTT NUMDFT      TELAPSE        0.33 TCPU        0.19
 CYC   1 ETOT(AU) -4.336464436014E-01 DETOT -1.59E-03 tst  0.00E+00 PX  1.00E+00
 CYCLE  1 WAVE FUNCTION SAVED IN FORTRAN UNIT 79
 TTTTTTTTTTTTTTTTTTTTTTTTTTTTTT FDIK        TELAPSE        0.34 TCPU        0.19
 POSSIBLY CONDUCTING STATE - EFERMI(AU) -2.0356952E-01 (RES. CHARGE  1.04E-06;IT.  4)
 TTTTTTTTTTTTTTTTTTTTTTTTTTTTTT PDIG        TELAPSE        0.34 TCPU        0.19
 CHARGE NORMALIZATION FACTOR   1.00000104
 TOTAL ATOMIC CHARGES:
   1.0000000
 SUMMED SPIN DENSITY           0.00000000
 TOTAL ATOMIC SPINS  :
   0.0000000
 TTTTTTTTTTTTTTTTTTTTTTTTTTTTTT MOQGAD      TELAPSE        0.34 TCPU        0.19
 TTTTTTTTTTTTTTTTTTTTTTTTTTTTTT SHELLXN     TELAPSE        0.34 TCPU        0.19
 TTTTTTTTTTTTTTTTTTTTTTTTTTTTTT MONMO3      TELAPSE        0.35 TCPU        0.20
 NUMERICALLY INTEGRATED DENSITY      0.4999997549      0.4999997549
 TTTTTTTTTTTTTTTTTTTTTTTTTTTTTT NUMDFT      TELAPSE        0.35 TCPU        0.21
 CYC   2 ETOT(AU) -4.336468399673E-01 DETOT -3.96E-07 tst  3.21E-08 PX  2.75E-04
 CYCLE  2 WAVE FUNCTION SAVED IN FORTRAN UNIT 79
 TTTTTTTTTTTTTTTTTTTTTTTTTTTTTT FDIK        TELAPSE        0.36 TCPU        0.21
 POSSIBLY CONDUCTING STATE - EFERMI(AU) -2.0475639E-01 (RES. CHARGE  1.04E-06;IT.  4)
 TTTTTTTTTTTTTTTTTTTTTTTTTTTTTT PDIG        TELAPSE        0.36 TCPU        0.21
 CHARGE NORMALIZATION FACTOR   1.00000104
 TOTAL ATOMIC CHARGES:
   1.0000000
 SUMMED SPIN DENSITY          -0.00000000
 TOTAL ATOMIC SPINS  :
  -0.0000000
 TTTTTTTTTTTTTTTTTTTTTTTTTTTTTT MOQGAD      TELAPSE        0.36 TCPU        0.21
 TTTTTTTTTTTTTTTTTTTTTTTTTTTTTT SHELLXN     TELAPSE        0.36 TCPU        0.21
 TTTTTTTTTTTTTTTTTTTTTTTTTTTTTT MONMO3      TELAPSE        0.36 TCPU        0.21
 NUMERICALLY INTEGRATED DENSITY      0.4999997550      0.4999997550
 TTTTTTTTTTTTTTTTTTTTTTTTTTTTTT NUMDFT      TELAPSE        0.36 TCPU        0.22
 CYC   3 ETOT(AU) -4.336471240318E-01 DETOT -2.84E-07 tst  2.30E-08 PX  2.33E-04
 CYCLE  3 WAVE FUNCTION SAVED IN FORTRAN UNIT 79
 ANDERSON MIX: BETA=  -5.480432588430E+00
 TTTTTTTTTTTTTTTTTTTTTTTTTTTTTT FDIK        TELAPSE        0.37 TCPU        0.22
 POSSIBLY CONDUCTING STATE - EFERMI(AU) -2.1126180E-01 (RES. CHARGE  7.99E-15;IT.  0)
 TTTTTTTTTTTTTTTTTTTTTTTTTTTTTT PDIG        TELAPSE        0.37 TCPU        0.22
 CHARGE NORMALIZATION FACTOR   1.00000000
 TOTAL ATOMIC CHARGES:
   1.0000000
 SUMMED SPIN DENSITY           0.00000000
 TOTAL ATOMIC SPINS  :
   0.0000000
 TTTTTTTTTTTTTTTTTTTTTTTTTTTTTT MOQGAD      TELAPSE        0.37 TCPU        0.22
 TTTTTTTTTTTTTTTTTTTTTTTTTTTTTT SHELLXN     TELAPSE        0.37 TCPU        0.22
 TTTTTTTTTTTTTTTTTTTTTTTTTTTTTT MONMO3      TELAPSE        0.37 TCPU        0.22
 NUMERICALLY INTEGRATED DENSITY      0.4999997556      0.4999997556
 TTTTTTTTTTTTTTTTTTTTTTTTTTTTTT NUMDFT      TELAPSE        0.37 TCPU        0.22
 CYC   4 ETOT(AU) -4.336478425039E-01 DETOT -7.18E-07 tst  6.92E-07 PX  1.28E-03
 CYCLE  4 WAVE FUNCTION SAVED IN FORTRAN UNIT 79
 ANDERSON MIX: BETA=   4.594866211726E-05
 TTTTTTTTTTTTTTTTTTTTTTTTTTTTTT FDIK        TELAPSE        0.38 TCPU        0.23
 POSSIBLY CONDUCTING STATE - EFERMI(AU) -2.1126153E-01 (RES. CHARGE  1.92E-04;IT. 49)
 TTTTTTTTTTTTTTTTTTTTTTTTTTTTTT PDIG        TELAPSE        0.38 TCPU        0.23
 CHARGE NORMALIZATION FACTOR   0.99980852
 TOTAL ATOMIC CHARGES:
   1.0000000
 SUMMED SPIN DENSITY           0.00000000
 TOTAL ATOMIC SPINS  :
   0.0000000
 TTTTTTTTTTTTTTTTTTTTTTTTTTTTTT MOQGAD      TELAPSE        0.38 TCPU        0.23
 TTTTTTTTTTTTTTTTTTTTTTTTTTTTTT SHELLXN     TELAPSE        0.38 TCPU        0.23
 TTTTTTTTTTTTTTTTTTTTTTTTTTTTTT MONMO3      TELAPSE        0.38 TCPU        0.23
 NUMERICALLY INTEGRATED DENSITY      0.4999997556      0.4999997556
 TTTTTTTTTTTTTTTTTTTTTTTTTTTTTT NUMDFT      TELAPSE        0.38 TCPU        0.23
 CYC   5 ETOT(AU) -4.336478425103E-01 DETOT -6.35E-12 tst  4.89E-13 PX  1.07E-06
 CYCLE  5 WAVE FUNCTION SAVED IN FORTRAN UNIT 79
 ANDERSON MIX: BETA=  -5.509947174240E+00
 TTTTTTTTTTTTTTTTTTTTTTTTTTTTTT FDIK        TELAPSE        0.39 TCPU        0.24
 POSSIBLY CONDUCTING STATE - EFERMI(AU) -2.1126016E-01 (RES. CHARGE  1.85E-03;IT. 43)
 TTTTTTTTTTTTTTTTTTTTTTTTTTTTTT PDIG        TELAPSE        0.39 TCPU        0.24
 CHARGE NORMALIZATION FACTOR   0.99815074
 TOTAL ATOMIC CHARGES:
   1.0000000
 SUMMED SPIN DENSITY          -0.00000000
 TOTAL ATOMIC SPINS  :
  -0.0000000
 TTTTTTTTTTTTTTTTTTTTTTTTTTTTTT MOQGAD      TELAPSE        0.39 TCPU        0.24
 TTTTTTTTTTTTTTTTTTTTTTTTTTTTTT SHELLXN     TELAPSE        0.39 TCPU        0.24
 +++ ENERGIES IN A.U. +++
 ::: EXT EL-POLE                                  -6.8209500219696E-02
 ::: EXT EL-SPHEROPOLE                             3.4435186510198E-04
 ::: BIELET ZONE E-E                               2.8042953118970E-01
 ::: TOTAL E-E                                     2.1256438283511E-01
 ::: TOTAL E-N + N-E                              -8.4173978791317E-01
 ::: TOTAL N-N                                    -6.8553852084833E-02
 ::: KINETIC ENERGY                                4.8322316517723E-01
 ::: PSEUDO TOTAL   ENERGY                        -2.1450609198566E-01
 ::: VIRIAL COEFFICIENT                            1.3851308662105E+00
 TTTTTTTTTTTTTTTTTTTTTTTTTTTTTT MONMO3      TELAPSE        0.39 TCPU        0.24
 NUMERICALLY INTEGRATED DENSITY      0.4999997556      0.4999997556
 TTTTTTTTTTTTTTTTTTTTTTTTTTTTTT NUMDFT      TELAPSE        0.39 TCPU        0.24
 CYC   6 ETOT(AU) -4.336478425272E-01 DETOT -1.70E-11 tst  1.51E-11 PX  1.07E-06

 == SCF ENDED - CONVERGENCE ON ENERGY      E(AU) -4.3364784252724E-01 CYCLES   6


 ENERGY EXPRESSION=HARTREE+FOCK EXCH*0.00000+(HSE06      EXCH)*1.00000+PBE        CORR


 TOTAL ENERGY(DFT)(AU)(  6) -4.3364784252724E-01 DE-1.7E-11 tester 1.5E-11
 TTTTTTTTTTTTTTTTTTTTTTTTTTTTTT EDFT        TELAPSE        0.39 TCPU        0.24

 NEIGHBORS OF THE NON-EQUIVALENT ATOMS

 N = NUMBER OF NEIGHBORS AT DISTANCE R
    ATOM  N     R/ANG      R/AU   NEIGHBORS (ATOM LABELS AND CELL INDICES)
   1 H    2     9.1064    17.2086    1 H    0-1 0    1 H    0 1 0

 TTTTTTTTTTTTTTTTTTTTTTTTTTTTTT AFTER FIRST TELAPSE        0.40 TCPU        0.25
 MMMMMMMMMMMMMMMMMMMMMMMMMMMMMMMMMMMMMMMMMMMMMMMMMMMMMMMMMMMMMMMMMMMMMMMMMMMMMMM
     ALPHA+BETA ELECTRONS
 MULLIKEN POPULATION ANALYSIS - NO. OF ELECTRONS    1.000000

  ATOM    Z CHARGE  A.O. POPULATION

   1 H    1  1.000  0.258  0.742  0.000  0.000  0.000

  ATOM    Z CHARGE  SHELL POPULATION

   1 H    1  1.000  0.258  0.742  0.000

 OVERLAP POPULATION CONDENSED TO ATOMS FOR FIRST   6 NEIGHBORS

 ATOM A   1 H    ATOM B     CELL      R(AB)/AU R(AB)/ANG    OVPOP(AB)
                  1 H    (  0 -1  0)    17.209     9.106     0.000
 TTTTTTTTTTTTTTTTTTTTTTTTTTTTTT AFTER FIRST TELAPSE        0.40 TCPU        0.25
 MMMMMMMMMMMMMMMMMMMMMMMMMMMMMMMMMMMMMMMMMMMMMMMMMMMMMMMMMMMMMMMMMMMMMMMMMMMMMMM
     ALPHA-BETA ELECTRONS
 MULLIKEN POPULATION ANALYSIS - NO. OF ELECTRONS   -0.000000

  ATOM    Z CHARGE  A.O. POPULATION

   1 H    1 -0.000 -0.000 -0.000  0.000  0.000  0.000

  ATOM    Z CHARGE  SHELL POPULATION

   1 H    1 -0.000 -0.000 -0.000  0.000

 OVERLAP POPULATION CONDENSED TO ATOMS FOR FIRST   6 NEIGHBORS

 ATOM A   1 H    ATOM B     CELL      R(AB)/AU R(AB)/ANG    OVPOP(AB)
                  1 H    (  0 -1  0)    17.209     9.106     0.000
 EIGENVECTORS IN FORTRAN UNIT  8
 TTTTTTTTTTTTTTTTTTTTTTTTTTTTTT END         TELAPSE        0.41 TCPU        0.26
 EEEEEEEEEE TERMINATION  DATE 28 02 2022 TIME 16:16:38.6
NODE    0 CPU TIME =         0.257
    TOTAL CPU TIME =        10.226
Mon Feb 28 16:16:38 EET 2022
 
ERRORS:
 
cat: No match.
 
WAVE FUNCTION binary file: /home/azacinskis/Marconi_inputs/Ir_charged/beta/Ga1_MAKOV_PAYNE/H_neutral/b-Ga2O3-HSE06-dzvp2-dzvp2.f9
Mon Feb 28 16:16:38 EET 2022
file fort.34 saved as /home/azacinskis/Marconi_inputs/Ir_charged/beta/Ga1_MAKOV_PAYNE/H_neutral/b-Ga2O3-HSE06-dzvp2-dzvp2.final.gui
 
/work/azacinskis/b-Ga2O3-HSE06-dzvp2-dzvp2.tmp226580 has been removed
 
DONE!
